# Supplementary material for: Autosomal recessive loci contribute significantly to quantitative variation of male fertility in a dairy cattle population
Source: BMC Genomics. 2021 Mar 30;22:225. doi: 10.1186/s12864-021-07523-3 (PMC8010996; doi:10.1186/s12864-021-07523-3)
Supplement: Supplementary file 3 — Additional file 3. (TXT 18124 kb) [file 12864_2021_7523_MOESM3_ESM.txt]

CHROM	START	STOP	HAP	FREQ	BETA	SE_BETA	PVAL
1	256361	888832	HAP_1	0.270208779443255	-0.0110368366158039	0.0586277790816398	0.850688836756354
1	256361	888832	HAP_2	0.0798982869379015	-0.224810366102546	0.176057633384091	0.201712426654048
1	256361	888832	HAP_3	0.23139721627409	-0.0214063459337401	0.0689406458286733	0.756195103183829
1	256361	888832	HAP_4	0.0942184154175589	0.17064106793938	0.166214578012394	0.304660863366003
1	719789	949357	HAP_1	0.259100642398287	-0.016097350156737	0.0603920845491838	0.78983245848944
1	719789	949357	HAP_2	0.243843683083512	-0.0114893762459251	0.0647383406710718	0.859145692458258
1	719789	949357	HAP_3	0.0701284796573876	0.131368442665417	0.211892981245868	0.535311904315211
1	809505	997375	HAP_1	0.232601713062099	-0.0211068264240673	0.0679948874162811	0.756260601444025
1	809505	997375	HAP_2	0.070262312633833	0.131368442665417	0.211892981245868	0.535311904315211
1	809505	997375	HAP_3	0.258966809421842	-0.016097350156737	0.0603920845491838	0.78983245848944
1	809505	997375	HAP_4	0.0718683083511777	-0.292668554160075	0.200866426269392	0.145192233988663
1	858145	1029750	HAP_1	0.224839400428266	-0.0289917555128763	0.0703964648279998	0.680483788836309
1	858145	1029750	HAP_2	0.256825481798715	-0.00589866194293556	0.061005792093417	0.922977630825401
1	858145	1029750	HAP_3	0.070262312633833	0.131368442665417	0.211892981245868	0.535311904315211
1	858145	1029750	HAP_4	0.0716006423982869	-0.283387382327473	0.205728990117725	0.168446975429387
1	930560	1061569	HAP_1	0.273822269807281	0.0102200333271613	0.056951128544291	0.857592026118756
1	930560	1061569	HAP_2	0.223099571734475	-0.0387866451856371	0.071074018410846	0.585289841518939
1	930560	1061569	HAP_3	0.070262312633833	0.131368442665417	0.211892981245868	0.535311904315211
1	990831	1099222	HAP_1	0.0970289079229122	0.225318019080276	0.135360382695507	0.0960809718855872
1	990831	1099222	HAP_2	0.187098501070664	-0.0626618957416016	0.0806450814349148	0.437203252625813
1	990831	1099222	HAP_3	0.0679871520342612	0.0399158790594892	0.1807902193824	0.825271474601604
1	990831	1099222	HAP_4	0.158993576017131	-0.0550672000863999	0.091362354253326	0.546722349238694
1	1023073	1139082	HAP_1	0.0679871520342612	0.0399158790594892	0.1807902193824	0.825271474601604
1	1023073	1139082	HAP_2	0.159261241970021	-0.0550672000863999	0.091362354253326	0.546722349238694
1	1023073	1139082	HAP_3	0.0970289079229122	0.225318019080276	0.135360382695507	0.0960809718855872
1	1023073	1139082	HAP_4	0.188169164882227	-0.0554497619814164	0.0803425368828339	0.490132237475969
1	1045142	1197303	HAP_1	0.0679871520342612	0.0399158790594892	0.1807902193824	0.825271474601604
1	1045142	1197303	HAP_2	0.159261241970021	-0.0550672000863999	0.091362354253326	0.546722349238694
1	1045142	1197303	HAP_3	0.0970289079229122	0.225318019080276	0.135360382695507	0.0960809718855872
1	1045142	1197303	HAP_4	0.188169164882227	-0.0554497619814164	0.0803425368828339	0.490132237475969
1	1091658	1245818	HAP_1	0.0641059957173448	0.0410592871761786	0.184197168280375	0.823618219535928
1	1091658	1245818	HAP_2	0.149759100642398	-0.101954356557676	0.0978053433296187	0.297284158175251
1	1091658	1245818	HAP_3	0.0894004282655246	0.0728149929011565	0.134040297672496	0.587002527150401
1	1091658	1245818	HAP_4	0.169298715203426	-0.0193266919128065	0.0916364355818349	0.832972012864444
1	1113772	1299095	HAP_1	0.0641059957173448	0.0410592871761786	0.184197168280375	0.823618219535928
1	1113772	1299095	HAP_2	0.149759100642398	-0.101954356557676	0.0978053433296187	0.297284158175251
1	1113772	1299095	HAP_3	0.0894004282655246	0.0728149929011565	0.134040297672496	0.587002527150401
1	1113772	1299095	HAP_4	0.169298715203426	-0.0193266919128065	0.0916364355818349	0.832972012864444
1	1166331	1346373	HAP_1	0.0635706638115632	0.0288801442052821	0.188028472860954	0.877937777543387
1	1166331	1346373	HAP_2	0.146680942184154	-0.081644981093983	0.0988738741595219	0.408999523796307
1	1166331	1346373	HAP_3	0.0819057815845824	0.183122930592149	0.15014695597053	0.222684449778476
1	1166331	1346373	HAP_4	0.158324411134904	-0.0119119701161389	0.0988497014980797	0.904088925853294
1	1228432	1400585	HAP_1	0.0571466809421842	0.225881860069221	0.20596779889647	0.272849908849953
1	1228432	1400585	HAP_2	0.125267665952891	-0.138449199319083	0.134865369370659	0.304688082076346
1	1228432	1400585	HAP_3	0.0584850107066381	-0.0572140993782852	0.211115869571896	0.786399867625187
1	1228432	1400585	HAP_4	0.146413276231263	-0.00152472635991824	0.102179908514882	0.988095225416653
1	1280141	1469010	HAP_1	0.115631691648822	0.13354139604393	0.101272254291297	0.18737142649965
1	1280141	1469010	HAP_2	0.0911402569593148	-0.242757741225929	0.156960319767417	0.122040249222657
1	1280141	1469010	HAP_3	0.271948608137045	0.0250792820094422	0.0591908958385551	0.67180786653987
1	1332918	1540641	HAP_1	0.387580299785867	0.0503127185420372	0.0433778584206919	0.246175721846941
1	1332918	1540641	HAP_2	0.0815042826552463	-0.141921245314033	0.212731697284234	0.504725796150201
1	1332918	1540641	HAP_3	0.114694860813705	-0.0748914787082089	0.135551454450474	0.580642537875037
1	1332918	1540641	HAP_4	0.124732334047109	-0.116810335499375	0.118187709518943	0.323047511474413
1	1385687	1571852	HAP_1	0.196199143468951	-0.0425477880258906	0.0839939661578954	0.612495210511928
1	1385687	1571852	HAP_2	0.241970021413276	0.0548477196644491	0.0679994424330465	0.4199538389413
1	1385687	1571852	HAP_3	0.125	-0.111848625652465	0.117262127191083	0.34022950583165
1	1385687	1571852	HAP_4	0.131959314775161	-0.100233584681217	0.117101520470398	0.392077978728497
1	1385687	1571852	HAP_5	0.0815042826552463	-0.141921245314033	0.212731697284234	0.504725796150201
1	1440329	1606992	HAP_1	0.132628479657388	-0.0884155632397724	0.115327312864094	0.443338872499812
1	1440329	1606992	HAP_2	0.0821734475374732	-0.141921245314033	0.212731697284234	0.504725796150201
1	1440329	1606992	HAP_3	0.196466809421842	-0.0396044115500947	0.0831079787812609	0.633716523771087
1	1440329	1606992	HAP_4	0.24478051391863	0.06510500055195	0.0666723378687495	0.328884184128567
1	1440329	1606992	HAP_5	0.125133832976445	-0.111848625652465	0.117262127191083	0.34022950583165
1	1523007	1646535	HAP_1	0.0914079229122056	-0.242065557989665	0.156910498258784	0.122988984709668
1	1523007	1646535	HAP_2	0.0599571734475375	0.244859294280229	0.201027205555065	0.223285737804466
1	1523007	1646535	HAP_3	0.136509635974304	-0.14655144557756	0.120045189491747	0.222238186015144
1	1523007	1646535	HAP_4	0.136777301927195	-0.0358397906233823	0.108505377670816	0.741188644577759
1	1566539	1682584	HAP_1	0.091541755888651	-0.235947025637699	0.152613439451366	0.122179040612977
1	1566539	1682584	HAP_2	0.0599571734475375	0.244859294280229	0.201027205555065	0.223285737804466
1	1566539	1682584	HAP_3	0.136509635974304	-0.14655144557756	0.120045189491747	0.222238186015144
1	1566539	1682584	HAP_4	0.136509635974304	-0.0358397906233823	0.108505377670816	0.741188644577759
1	1592085	1721138	HAP_1	0.091541755888651	-0.235947025637699	0.152613439451366	0.122179040612977
1	1592085	1721138	HAP_2	0.135840471092077	-0.0406300186213163	0.109254210531049	0.709999525365479
1	1592085	1721138	HAP_3	0.0599571734475375	0.244859294280229	0.201027205555065	0.223285737804466
1	1592085	1721138	HAP_4	0.13691113490364	-0.141749189832306	0.11906086205373	0.233901970743929
1	1627573	1769696	HAP_1	0.19097965738758	0.0152983437093917	0.0858779938133423	0.858622374392418
1	1627573	1769696	HAP_2	0.198875802997859	-0.0143530222557359	0.0818547179301991	0.860816105676235
1	1627573	1769696	HAP_3	0.11978051391863	0.092802946867426	0.151845949274669	0.54112758864804
1	1627573	1769696	HAP_4	0.141059957173448	0.06750762139927	0.114907245585924	0.556905830613538
1	1627573	1769696	HAP_5	0.0699946466809422	0.0910428145592962	0.201646625930824	0.651657800001601
1	1627573	1769696	HAP_6	0.141059957173448	-0.084045469276728	0.105569589834124	0.4260163112795
1	1676756	1830748	HAP_1	0.0827087794432548	-0.141921245314033	0.212731697284234	0.504725796150201
1	1676756	1830748	HAP_2	0.191514989293362	0.0210743599245185	0.0855302735118462	0.805388900123241
1	1676756	1830748	HAP_3	0.197938972162741	-0.019662822849384	0.0822180730065318	0.810998939982809
1	1676756	1830748	HAP_4	0.0699946466809422	0.0910428145592962	0.201646625930824	0.651657800001601
1	1676756	1830748	HAP_5	0.262714132762313	0.00995325927011397	0.0634546442640893	0.875366624212914
1	1698908	1883132	HAP_1	0.137981798715203	-0.100141035972792	0.116404729891091	0.389688334117924
1	1698908	1883132	HAP_2	0.0599571734475375	0.244859294280229	0.201027205555065	0.223285737804466
1	1698908	1883132	HAP_3	0.136643468950749	-0.0247425375862377	0.108500182780459	0.819626550131092
1	1698908	1883132	HAP_4	0.20436295503212	0.00595381474914806	0.0763666968095341	0.937861279260327
1	1698908	1883132	HAP_5	0.0798982869379015	0.115595650871693	0.17146930357483	0.500259217524986
1	1752601	1966040	HAP_1	0.137178800856531	-0.0234604847134368	0.107131054898814	0.8266708958071
1	1752601	1966040	HAP_2	0.173982869379015	-0.0465188146266777	0.0885967103261694	0.599570974210368
1	1752601	1966040	HAP_3	0.0663811563169165	-0.0540780921953497	0.211424440869147	0.79813503570517
1	1752601	1966040	HAP_4	0.135305139186295	-0.0883017119085015	0.117293407808212	0.451601131600251
1	1752601	1966040	HAP_5	0.0580835117773019	0.225881860069221	0.20596779889647	0.272849908849953
1	1809526	2015519	HAP_1	0.135974304068522	-0.0293779550192287	0.109248096973517	0.788013494853012
1	1809526	2015519	HAP_2	0.136643468950749	-0.0883017119085015	0.117293407808212	0.451601131600251
1	1809526	2015519	HAP_3	0.0583511777301927	0.225881860069221	0.20596779889647	0.272849908849953
1	1809526	2015519	HAP_4	0.173715203426124	-0.044236273179727	0.0893565997777826	0.62059176262808
1	1809526	2015519	HAP_5	0.0663811563169165	-0.0540780921953497	0.211424440869147	0.79813503570517
1	1858907	2080108	HAP_1	0.156450749464668	-0.0627293809128089	0.102315653331645	0.539849907391139
1	1858907	2080108	HAP_2	0.135706638115632	-0.0548136998329763	0.108497811709264	0.613444356539438
1	1858907	2080108	HAP_3	0.0669164882226981	-0.143887944689284	0.177711338403701	0.418180297806516
1	1858907	2080108	HAP_4	0.151097430406852	-0.071010931406091	0.0995344253517396	0.475623895528731
1	1935439	2114078	HAP_1	0.364293361884368	-0.082026398567551	0.0451317943600438	0.0692230980655277
1	1935439	2114078	HAP_2	0.118843683083512	-0.185549070203599	0.134157671756563	0.166727210662913
1	1935439	2114078	HAP_3	0.0734743040685225	0.151685713302428	0.18518364115018	0.412776267838894
1	1935439	2114078	HAP_4	0.191247323340471	0.0012966668414941	0.0851692008253741	0.987853813369094
1	2000237	2180053	HAP_1	0.384903640256959	-0.0851676659764414	0.0428190920618214	0.0467730072204722
1	2000237	2180053	HAP_2	0.117237687366167	-0.172481874101828	0.135399304768609	0.202787015548003
1	2000237	2180053	HAP_3	0.19071199143469	0.029151633994489	0.0858486058567645	0.734199326483964
1	2059310	2240729	HAP_1	0.19097965738758	0.0311420543231621	0.0858285779325314	0.716744892775504
1	2059310	2240729	HAP_2	0.0798982869379015	-0.141921245314033	0.212731697284234	0.504725796150201
1	2059310	2240729	HAP_3	0.117371520342612	0.103681933976335	0.134321269517061	0.440225533111567
1	2059310	2240729	HAP_4	0.254817987152034	-0.0828304383192402	0.0613578309423084	0.17711181730401
1	2059310	2240729	HAP_5	0.0794967880085653	-0.0974664474933652	0.189487253921462	0.607024270924977
1	2099121	2261566	HAP_1	0.118709850107066	0.0920966850788982	0.131700797208631	0.484416233551601
1	2099121	2261566	HAP_2	0.509368308351178	0.0167294422687033	0.03483276719901	0.631057324777823
1	2099121	2261566	HAP_3	0.0801659528907923	-0.141921245314033	0.212731697284234	0.504725796150201
1	2163137	2291600	HAP_1	0.0798982869379015	-0.141921245314033	0.212731697284234	0.504725796150201
1	2163137	2291600	HAP_2	0.118709850107066	0.0920966850788982	0.131700797208631	0.484416233551601
1	2163137	2291600	HAP_3	0.0827087794432548	-0.201267149079274	0.188048437930651	0.284556294151714
1	2163137	2291600	HAP_4	0.275026766595289	0.130035825940818	0.0587596102957519	0.0269571337880257
1	2163137	2291600	HAP_5	0.141729122055675	-0.102337233816169	0.113616387490127	0.36779228328295
1	2219759	2321768	HAP_1	0.118442184154176	0.0920966850788982	0.131700797208631	0.484416233551601
1	2219759	2321768	HAP_2	0.0823072805139186	-0.201267149079274	0.188048437930651	0.284556294151714
1	2219759	2321768	HAP_3	0.0857869379014989	0.276219568012301	0.152123456983703	0.0694877235992595
1	2219759	2321768	HAP_4	0.189105995717345	0.0588003178310188	0.0867725933692342	0.498044002921873
1	2219759	2321768	HAP_5	0.135840471092077	-0.00495147985989879	0.118935644013019	0.966794623006209
1	2219759	2321768	HAP_6	0.0829764453961456	-0.124631257534096	0.180942647007282	0.49099914307395
1	2219759	2321768	HAP_7	0.0820396145610278	-0.141921245314033	0.212731697284234	0.504725796150201
1	2250307	2372646	HAP_1	0.0823072805139186	-0.141921245314033	0.212731697284234	0.504725796150201
1	2250307	2372646	HAP_2	0.0990364025695931	-0.0769009532911082	0.171291095619626	0.653494631470379
1	2250307	2372646	HAP_3	0.214935760171306	0.0355839753746931	0.0708864435061587	0.615707320808419
1	2250307	2372646	HAP_4	0.189105995717345	0.0565506903334078	0.0867956107565022	0.514739086289949
1	2250307	2372646	HAP_5	0.135840471092077	-0.00495147985989879	0.118935644013019	0.966794623006209
1	2250307	2372646	HAP_6	0.124732334047109	-0.0917123327139509	0.127108403943648	0.470629737534801
1	2284595	2407778	HAP_1	0.446868308351178	-0.0436629715366599	0.037811815292434	0.24826933607851
1	2284595	2407778	HAP_2	0.203693790149893	-0.00121260990829562	0.0791971229837932	0.987784657944052
1	2284595	2407778	HAP_3	0.0825749464668094	-0.141921245314033	0.212731697284234	0.504725796150201
1	2284595	2407778	HAP_4	0.135572805139186	-0.00495147985989879	0.118935644013019	0.966794623006209
1	2304587	2465308	HAP_1	0.445529978586724	-0.0463108167389775	0.0378569996700956	0.221290347870945
1	2304587	2465308	HAP_2	0.137847965738758	-0.0133111843958606	0.115399890416821	0.908175254504803
1	2304587	2465308	HAP_3	0.203426124197002	-0.00121260990829562	0.0791971229837932	0.987784657944052
1	2304587	2465308	HAP_4	0.0856531049250535	-0.141921245314033	0.212731697284234	0.504725796150201
1	2357315	2535083	HAP_1	0.137580299785867	-0.0133111843958606	0.115399890416821	0.908175254504803
1	2357315	2535083	HAP_2	0.602649892933619	0.00155791241630845	0.0319158388877505	0.961070826180174
1	2390062	2604669	HAP_1	0.137446466809422	-0.0100443696313409	0.116213135589144	0.931128780096601
1	2390062	2604669	HAP_2	0.60291755888651	0.00126812260010852	0.0319032758032438	0.968295385190107
1	2445051	2658776	HAP_1	0.0841809421841542	-0.197433244669319	0.21240163892703	0.35267584795814
1	2445051	2658776	HAP_2	0.606932548179872	0.00221789599627436	0.0318398346490149	0.944469692851949
1	2445051	2658776	HAP_3	0.137044967880086	-0.0100443696313409	0.116213135589144	0.931128780096601
1	2516434	2719642	HAP_1	0.0840471092077088	-0.197433244669319	0.21240163892703	0.35267584795814
1	2516434	2719642	HAP_2	0.137044967880086	-0.0100443696313409	0.116213135589144	0.931128780096601
1	2516434	2719642	HAP_3	0.606531049250535	-0.000704232433059076	0.0318497848911994	0.982360550741603
1	2589312	2767613	HAP_1	0.075347965738758	0.128610083144254	0.188029995664202	0.494025909359577
1	2589312	2767613	HAP_2	0.217344753747323	-0.0127281783760633	0.073478918005075	0.862486206612382
1	2589312	2767613	HAP_3	0.122591006423983	0.100686767380535	0.124589296451551	0.419056206112875
1	2589312	2767613	HAP_4	0.154175588865096	-0.0362911191623622	0.10468562052126	0.728860600217184
1	2589312	2767613	HAP_5	0.136777301927195	-0.0100443696313409	0.116213135589144	0.931128780096601
1	2633403	2848684	HAP_1	0.213463597430407	-0.00117400754440392	0.0754602810945167	0.98758788350312
1	2633403	2848684	HAP_2	0.122591006423983	0.100686767380535	0.124589296451551	0.419056206112875
1	2633403	2848684	HAP_3	0.116033190578158	-0.0840177202610213	0.142460830319146	0.555387253246849
1	2633403	2848684	HAP_4	0.136777301927195	-0.0100443696313409	0.116213135589144	0.931128780096601
1	2699455	2923974	HAP_1	0.136375802997859	-0.0133111843958606	0.115399890416821	0.908175254504803
1	2699455	2923974	HAP_2	0.185358672376874	0.0693440600758159	0.0898951403926071	0.440525759280931
1	2699455	2923974	HAP_3	0.115631691648822	0.149566706641616	0.133067755321892	0.261090116192439
1	2699455	2923974	HAP_4	0.115899357601713	-0.0840177202610213	0.142460830319146	0.555387253246849
1	2752599	2974184	HAP_1	0.140658458244111	-0.108047723364881	0.118514601499617	0.361994748878876
1	2752599	2974184	HAP_2	0.184957173447537	0.0633967152207606	0.0903037017593595	0.482698763994692
1	2752599	2974184	HAP_3	0.137312633832976	0.00427555823098198	0.114586185344718	0.970237413575526
1	2752599	2974184	HAP_4	0.166488222698073	0.0426942375105562	0.0949056111974785	0.65283758732516
1	2824770	3010910	HAP_1	0.151498929336188	0.0693575700587504	0.103764803646916	0.503912504955148
1	2824770	3010910	HAP_2	0.109475374732334	-0.0810488871839421	0.144090479422407	0.573818759131161
1	2824770	3010910	HAP_3	0.184957173447537	0.0633967152207606	0.0903037017593595	0.482698763994692
1	2824770	3010910	HAP_4	0.135840471092077	0.0178735605269208	0.115452876195049	0.876977445506983
1	2889586	3028026	HAP_1	0.11134903640257	-0.06846934883216	0.140763893551436	0.626703201599838
1	2889586	3028026	HAP_2	0.188704496788009	0.0631726411634232	0.0878947010013849	0.472351819932647
1	2889586	3028026	HAP_3	0.151498929336188	0.0693575700587504	0.103764803646916	0.503912504955148
1	2889586	3028026	HAP_4	0.135840471092077	0.0178735605269208	0.115452876195049	0.876977445506983
1	2963532	3072923	HAP_1	0.176927194860814	-0.00291093576694039	0.087886662585806	0.97357949425373
1	2963532	3072923	HAP_2	0.135840471092077	0.0178735605269208	0.115452876195049	0.876977445506983
1	2963532	3072923	HAP_3	0.185626338329764	0.0633967152207606	0.0903037017593595	0.482698763994692
1	2963532	3072923	HAP_4	0.116033190578158	0.053117894339075	0.145458758888994	0.715001562814444
1	2963532	3072923	HAP_5	0.111081370449679	-0.0749930609229387	0.142458687454749	0.598627982748696
1	2999989	3153221	HAP_1	0.168361884368308	-0.0112109336284809	0.0923317811874017	0.903364853911238
1	2999989	3153221	HAP_2	0.265792291220557	-0.0287893508302943	0.05985572455796	0.630559637405368
1	2999989	3153221	HAP_3	0.184823340471092	0.0709080707636811	0.0898650242979031	0.430132550591419
1	2999989	3153221	HAP_4	0.112152034261242	-0.0749930609229387	0.142458687454749	0.598627982748696
1	3021052	3188350	HAP_1	0.265792291220557	-0.0287893508302943	0.05985572455796	0.630559637405368
1	3021052	3188350	HAP_2	0.184823340471092	0.0709080707636811	0.0898650242979031	0.430132550591419
1	3021052	3188350	HAP_3	0.112152034261242	-0.0749930609229387	0.142458687454749	0.598627982748696
1	3021052	3188350	HAP_4	0.167826552462527	-0.0112109336284809	0.0923317811874017	0.903364853911238
1	3056961	3223919	HAP_1	0.113490364025696	-0.0691311236788212	0.140824676898216	0.623524655071777
1	3056961	3223919	HAP_2	0.169967880085653	-0.0195848291840219	0.0919085330343251	0.831268092996612
1	3056961	3223919	HAP_3	0.183886509635974	0.0564982982611881	0.0906803390696725	0.533290458778549
1	3056961	3223919	HAP_4	0.265792291220557	-0.0287893508302943	0.05985572455796	0.630559637405368
1	3147689	3261757	HAP_1	0.118977516059957	-0.0990323544674205	0.130656660114585	0.448523670735084
1	3147689	3261757	HAP_2	0.151498929336188	0.000419011242971112	0.105041427823498	0.996817453145609
1	3147689	3261757	HAP_3	0.110947537473233	0.00408567525025856	0.159936406430565	0.979621127004248
1	3147689	3261757	HAP_4	0.205165952890792	-0.00592761560795453	0.0760705321681074	0.937893788812335
1	3147689	3261757	HAP_5	0.185894004282655	0.0864606812822517	0.089870396914384	0.336082127757165
1	3179438	3303269	HAP_1	0.132494646680942	0.0252519888593087	0.115671493358362	0.827201265031356
1	3179438	3303269	HAP_2	0.183351177730193	0.0661745529107318	0.0906727242117539	0.465547580329104
1	3179438	3303269	HAP_3	0.100508565310493	-0.103987117798039	0.147786301583812	0.481706203643152
1	3179438	3303269	HAP_4	0.149759100642398	0.00981293394880068	0.106996605335456	0.926931342050576
1	3179438	3303269	HAP_5	0.110947537473233	0.00408567525025856	0.159936406430565	0.979621127004248
1	3208431	3379063	HAP_1	0.100107066381156	-0.103987117798039	0.147786301583812	0.481706203643152
1	3208431	3379063	HAP_2	0.281183083511777	-0.00682424281594046	0.0557279844693279	0.902544261947515
1	3208431	3379063	HAP_3	0.183485010706638	0.0802253687822404	0.0902575094604384	0.374141234697162
1	3250506	3425621	HAP_1	0.281450749464668	0.0120058056035834	0.0556088370411686	0.829079519239552
1	3250506	3425621	HAP_2	0.18402034261242	0.091575363922145	0.0898596130787954	0.308224711310436
1	3250506	3425621	HAP_3	0.0999732334047109	-0.103987117798039	0.147786301583812	0.481706203643152
1	3292026	3458428	HAP_1	0.205299785867238	0.0480585002824651	0.0776489762724227	0.53600696424806
1	3292026	3458428	HAP_2	0.146680942184154	0.00158912159052001	0.111403297997454	0.988619659749887
1	3292026	3458428	HAP_3	0.0995717344753747	0.018943263859033	0.151735389472535	0.90065373624766
1	3292026	3458428	HAP_4	0.188570663811563	0.0991378886118607	0.0882717920507143	0.261468218267286
1	3361607	3480350	HAP_1	0.201552462526767	0.0416135964625487	0.0789196206948216	0.598023023241659
1	3361607	3480350	HAP_2	0.146547109207709	-0.00585646386226714	0.111316565933784	0.95804476077386
1	3361607	3480350	HAP_3	0.0998394004282655	0.018943263859033	0.151735389472535	0.90065373624766
1	3361607	3480350	HAP_4	0.188838329764454	0.0991378886118607	0.0882717920507143	0.261468218267286
1	3409942	3514683	HAP_1	0.237285867237687	0.0575424178839919	0.0657760935849344	0.381726830504173
1	3409942	3514683	HAP_2	0.148019271948608	0.0143173663297845	0.109804592822869	0.896265315174099
1	3409942	3514683	HAP_3	0.0998394004282655	0.018943263859033	0.151735389472535	0.90065373624766
1	3409942	3514683	HAP_4	0.188436830835118	0.0983617763566483	0.0886795606076818	0.267423298582401
1	3444984	3546524	HAP_1	0.26338329764454	0.0134993161154605	0.0598540023022043	0.821573612218981
1	3444984	3546524	HAP_2	0.262312633832976	-0.0634224642005334	0.0597156589602715	0.288270862728046
1	3444984	3546524	HAP_3	0.0687901498929336	0.129662972842781	0.205521240031317	0.528145839681372
1	3444984	3546524	HAP_4	0.188436830835118	0.0983617763566483	0.0886795606076818	0.267423298582401
1	3475914	3598843	HAP_1	0.187633832976445	0.0865964150495158	0.0898629708068426	0.33528422118506
1	3475914	3598843	HAP_2	0.147350107066381	-0.0132131098813273	0.109032777825297	0.903551242902834
1	3475914	3598843	HAP_3	0.106798715203426	-0.0936857519349375	0.139374099876237	0.501505025765144
1	3475914	3598843	HAP_4	0.117773019271949	-0.129016502910665	0.146050676374307	0.377094478026178
1	3475914	3598843	HAP_5	0.137714132762313	-0.0227233522893606	0.105912668342612	0.830131481647472
1	3500633	3637756	HAP_1	0.150695931477516	-0.0370381676736977	0.106309984013664	0.727561131334421
1	3500633	3637756	HAP_2	0.106932548179872	-0.0936857519349375	0.139374099876237	0.501505025765144
1	3500633	3637756	HAP_3	0.189373661670236	0.0856502122094109	0.0882708062934893	0.331954088535734
1	3500633	3637756	HAP_4	0.117773019271949	-0.129016502910665	0.146050676374307	0.377094478026178
1	3500633	3637756	HAP_5	0.136375802997859	-0.0415164709073934	0.106574868710689	0.696890010767922
1	3531671	3691931	HAP_1	0.151365096359743	-0.0370381676736977	0.106309984013664	0.727561131334421
1	3531671	3691931	HAP_2	0.118174518201285	-0.129016502910665	0.146050676374307	0.377094478026178
1	3531671	3691931	HAP_3	0.107601713062098	-0.0936857519349375	0.139374099876237	0.501505025765144
1	3531671	3691931	HAP_4	0.325615631691649	0.00644986866892278	0.0505470655778608	0.89847143453223
1	3587305	3720622	HAP_1	0.151632762312634	-0.0370381676736977	0.106309984013664	0.727561131334421
1	3587305	3720622	HAP_2	0.11830835117773	-0.129016502910665	0.146050676374307	0.377094478026178
1	3587305	3720622	HAP_3	0.107467880085653	-0.0936857519349375	0.139374099876237	0.501505025765144
1	3587305	3720622	HAP_4	0.35639721627409	0.00154333108478154	0.0467751616068867	0.973680605665056
1	3620513	3776228	HAP_1	0.151900428265525	-0.0347114840845364	0.105689128615563	0.742605008051875
1	3620513	3776228	HAP_2	0.145074946466809	0.0468150876907634	0.105060451510441	0.655911085169531
1	3620513	3776228	HAP_3	0.187633832976445	0.0901158455967636	0.0898638660465646	0.31602060277363
1	3620513	3776228	HAP_4	0.159930406852248	-0.073496274648133	0.0933010040101558	0.430903078668367
1	3620513	3776228	HAP_5	0.118174518201285	-0.118562437055518	0.147820644527959	0.422563922732769
1	3684324	3840517	HAP_1	0.150695931477516	-0.0681276184671439	0.107037517888341	0.52450043368718
1	3684324	3840517	HAP_2	0.118576017130621	-0.118562437055518	0.147820644527959	0.422563922732769
1	3684324	3840517	HAP_3	0.187366167023555	0.0901158455967636	0.0898638660465646	0.31602060277363
1	3684324	3840517	HAP_4	0.159930406852248	-0.073496274648133	0.0933010040101558	0.430903078668367
1	3684324	3840517	HAP_5	0.143468950749465	0.0747977913826788	0.106401791711512	0.482115331087014
1	3712478	3917893	HAP_1	0.119245182012848	-0.118562437055518	0.147820644527959	0.422563922732769
1	3712478	3917893	HAP_2	0.186697002141328	0.0833575015105428	0.0894637040770807	0.351527916954908
1	3712478	3917893	HAP_3	0.123661670235546	0.0201861598673428	0.11702515837355	0.863058404886373
1	3712478	3917893	HAP_4	0.107467880085653	-0.0936857519349375	0.139374099876237	0.501505025765144
1	3712478	3917893	HAP_5	0.150562098501071	-0.0681276184671439	0.107037517888341	0.52450043368718
1	3755154	3959925	HAP_1	0.15029443254818	-0.0681276184671439	0.107037517888341	0.52450043368718
1	3755154	3959925	HAP_2	0.122591006423983	-0.130329950520181	0.142643240921038	0.36094538209363
1	3755154	3959925	HAP_3	0.1875	0.0824925964691539	0.0886756951091612	0.352290117583478
1	3755154	3959925	HAP_4	0.123795503211991	0.0201861598673428	0.11702515837355	0.863058404886373
1	3755154	3959925	HAP_5	0.0939507494646681	-0.0960670491564276	0.162923526838604	0.555464430951984
1	3823705	4005583	HAP_1	0.117237687366167	0.0717737324694208	0.127155091568197	0.572476352715212
1	3823705	4005583	HAP_2	0.0938169164882227	-0.13083416667042	0.165488942344435	0.429232710075211
1	3823705	4005583	HAP_3	0.186830835117773	0.0833575015105428	0.0894637040770807	0.351527916954908
1	3823705	4005583	HAP_4	0.150829764453961	-0.0347114840845364	0.105689128615563	0.742605008051875
1	3823705	4005583	HAP_5	0.122724839400428	-0.159211004173526	0.14121428913253	0.259628055477469
1	3895421	4045338	HAP_1	0.152703426124197	-0.0243942480912737	0.104435262371272	0.815321968789154
1	3895421	4045338	HAP_2	0.149223768736617	0.0214623546573236	0.104688820466734	0.837574776315963
1	3895421	4045338	HAP_3	0.123661670235546	-0.159211004173526	0.14121428913253	0.259628055477469
1	3895421	4045338	HAP_4	0.281049250535332	0.0443684888561632	0.0571714385913454	0.437762626662854
1	3954394	4091992	HAP_1	0.139052462526767	0.00362584346996957	0.122143604527947	0.976319797019343
1	3954394	4091992	HAP_2	0.0950214132762313	-0.156231577398199	0.162872587020984	0.337507325601427
1	3954394	4091992	HAP_3	0.268870449678801	0.0498420008630859	0.060699129725128	0.411623631149093
1	3954394	4091992	HAP_4	0.165952890792291	-0.000660613644485664	0.0953803971998967	0.994474191397274
1	3954394	4091992	HAP_5	0.152435760171306	0.0223009479782384	0.10223536564746	0.827337128979074
1	3989772	4127064	HAP_1	0.12821199143469	-0.0882194384261461	0.138139317985783	0.523105177156439
1	3989772	4127064	HAP_2	0.0958244111349036	-0.156231577398199	0.162872587020984	0.337507325601427
1	3989772	4127064	HAP_3	0.292692719486081	0.0502055808513783	0.055765372257803	0.368018696770647
1	3989772	4127064	HAP_4	0.161670235546039	-0.0600978377699111	0.0983690344460464	0.541274849980439
1	3989772	4127064	HAP_5	0.16889721627409	0.0717379426584588	0.0926962173247999	0.439036898598696
1	4033099	4162383	HAP_1	0.0955567451820128	-0.156231577398199	0.162872587020984	0.337507325601427
1	4033099	4162383	HAP_2	0.293361884368308	0.0503062025145241	0.0555799054356965	0.365463068198628
1	4033099	4162383	HAP_3	0.0774892933618844	0.210009691026853	0.210901288317308	0.319425436441198
1	4033099	4162383	HAP_4	0.167023554603854	-0.0488837312667244	0.0944769981787105	0.604897856275031
1	4033099	4162383	HAP_5	0.12821199143469	-0.0882194384261461	0.138139317985783	0.523105177156439
1	4033099	4162383	HAP_6	0.172109207708779	0.0596953540561703	0.091037919808269	0.512045032842682
1	4077498	4215889	HAP_1	0.12821199143469	-0.0882194384261461	0.138139317985783	0.523105177156439
1	4077498	4215889	HAP_2	0.147216274089936	0.0442483372133175	0.105907427253866	0.676115966760892
1	4077498	4215889	HAP_3	0.181209850107066	0.150456492890355	0.0838224894999692	0.0727440525809549
1	4077498	4215889	HAP_4	0.16889721627409	0.228837423945471	0.101673914924148	0.0244627013048424
1	4077498	4215889	HAP_5	0.164480728051392	-0.0481329137118665	0.095434813636275	0.614042603408614
1	4113357	4261708	HAP_1	0.147216274089936	0.0442483372133175	0.105907427253866	0.676115966760892
1	4113357	4261708	HAP_2	0.150829764453961	0.0939648265967661	0.0967291806000608	0.331401425347557
1	4113357	4261708	HAP_3	0.158190578158458	-0.149699907821003	0.107138997331101	0.162421827262931
1	4113357	4261708	HAP_4	0.158993576017131	0.182150644292632	0.106670911789385	0.0877950133967447
1	4113357	4261708	HAP_5	0.165149892933619	-0.0218423495656066	0.0944942501310181	0.817210944268642
1	4155630	4294917	HAP_1	0.14708244111349	0.0383955633065067	0.105273449013686	0.7153395047371
1	4155630	4294917	HAP_2	0.150829764453961	0.0939648265967661	0.0967291806000608	0.331401425347557
1	4155630	4294917	HAP_3	0.157521413276231	-0.149699907821003	0.107138997331101	0.162421827262931
1	4155630	4294917	HAP_4	0.15524625267666	0.190670290854715	0.110345785555405	0.0840828895300581
1	4155630	4294917	HAP_5	0.0808351177730193	-0.347437862677957	0.173982099710366	0.0459005967421461
1	4155630	4294917	HAP_6	0.077355460385439	0.24635285023806	0.160964820492826	0.125983823065861
1	4202221	4307054	HAP_1	0.152168094218415	0.0918442810239513	0.0962666864439063	0.340114758396673
1	4202221	4307054	HAP_2	0.157655246252677	-0.149699907821003	0.107138997331101	0.162421827262931
1	4202221	4307054	HAP_3	0.147617773019272	0.0383955633065067	0.105273449013686	0.7153395047371
1	4202221	4307054	HAP_4	0.155781584582441	0.208146151176946	0.109574016136439	0.0575636200130462
1	4202221	4307054	HAP_5	0.0839132762312634	-0.314220538269492	0.171139707302494	0.0664304124640906
1	4202221	4307054	HAP_6	0.0774892933618844	0.24635285023806	0.160964820492826	0.125983823065861
1	4239676	4323165	HAP_1	0.124063169164882	0.0423378177113151	0.121612520778358	0.727756983742322
1	4239676	4323165	HAP_2	0.156183083511777	0.180557533561722	0.109592075822824	0.0995311048294494
1	4239676	4323165	HAP_3	0.083779443254818	-0.347437862677957	0.173982099710366	0.0459005967421461
1	4239676	4323165	HAP_4	0.0774892933618844	0.24635285023806	0.160964820492826	0.125983823065861
1	4239676	4323165	HAP_5	0.125267665952891	0.10396625223702	0.120723824629507	0.389188402111718
1	4239676	4323165	HAP_6	0.134234475374732	-0.0695543656945168	0.130207183087222	0.593247344741602
1	4289010	4360633	HAP_1	0.161402569593148	-0.0130883079164011	0.0979025476297224	0.893657229954542
1	4289010	4360633	HAP_2	0.125133832976445	0.128717830882823	0.121656168619039	0.290103083664807
1	4289010	4360633	HAP_3	0.134635974304069	-0.0799913439930311	0.127716905255808	0.531145050330154
1	4289010	4360633	HAP_4	0.121654175588865	0.167091006572841	0.127931996551364	0.191601830617128
1	4289010	4360633	HAP_5	0.127810492505353	0.0585703115134423	0.119606200821003	0.62438005381327
1	4289010	4360633	HAP_6	0.164079229122056	0.168093885210642	0.102127431002906	0.0998640259846501
1	4301373	4418006	HAP_1	0.134769807280514	-0.0799913439930311	0.127716905255808	0.531145050330154
1	4301373	4418006	HAP_2	0.21948608137045	-0.0106103405119305	0.0738349075531147	0.885742321829539
1	4301373	4418006	HAP_3	0.116033190578158	-0.00112703121995203	0.130846698454002	0.993128070351123
1	4301373	4418006	HAP_4	0.16394539614561	0.168093885210642	0.102127431002906	0.0998640259846501
1	4301373	4418006	HAP_5	0.161402569593148	-0.0130883079164011	0.0979025476297224	0.893657229954542
1	4316516	4487030	HAP_1	0.134769807280514	-0.0799913439930311	0.127716905255808	0.531145050330154
1	4316516	4487030	HAP_2	0.161268736616702	-0.0130883079164011	0.0979025476297224	0.893657229954542
1	4316516	4487030	HAP_3	0.216006423982869	-0.0161775933507591	0.0750229569809367	0.829283896508298
1	4316516	4487030	HAP_4	0.114427194860814	-0.00112703121995203	0.130846698454002	0.993128070351123
1	4316516	4487030	HAP_5	0.164079229122056	0.168093885210642	0.102127431002906	0.0998640259846501
1	4350915	4525112	HAP_1	0.161804068522484	-0.025372763920092	0.0974555138547741	0.794606457179899
1	4350915	4525112	HAP_2	0.114427194860814	-0.00112703121995203	0.130846698454002	0.993128070351123
1	4350915	4525112	HAP_3	0.150695931477516	0.0562839129207041	0.101139707453234	0.577904799727566
1	4350915	4525112	HAP_4	0.297778372591006	0.0320069516302839	0.0563666306138933	0.570181181303104
1	4394936	4571717	HAP_1	0.126070663811563	0.124487921035086	0.120675296910154	0.302329326684126
1	4394936	4571717	HAP_2	0.160198072805139	-0.0355866517913658	0.0994797063430156	0.720567340345536
1	4394936	4571717	HAP_3	0.0785599571734475	0.0903254195678226	0.189296983123859	0.633274428068333
1	4394936	4571717	HAP_4	0.296975374732334	0.0314176372397442	0.0564518213045417	0.577875926137894
1	4394936	4571717	HAP_5	0.126204496788009	0.0578153820405671	0.120595279261021	0.631670426405364
1	4473638	4606890	HAP_1	0.0938169164882227	0.114335191745197	0.153544025116263	0.456535714252058
1	4473638	4606890	HAP_2	0.105192719486081	-0.269405340398715	0.150863650311621	0.0742204944132322
1	4473638	4606890	HAP_3	0.0653104925053533	0.218932064965175	0.212626899481117	0.303239503264937
1	4473638	4606890	HAP_4	0.0728051391862955	0.0904084338414289	0.203199254587868	0.656399800658361
1	4473638	4606890	HAP_5	0.114694860813705	0.197025298786554	0.139876845341394	0.159048036635017
1	4473638	4606890	HAP_6	0.0875267665952891	0.236106696004787	0.160224431152587	0.140673906475685
1	4507685	4674574	HAP_1	0.0871252676659529	0.236106696004787	0.160224431152587	0.140673906475685
1	4507685	4674574	HAP_2	0.0840471092077088	0.0656119777435993	0.190856228337865	0.731033426969196
1	4507685	4674574	HAP_3	0.102783725910064	-0.269405340398715	0.150863650311621	0.0742204944132322
1	4507685	4674574	HAP_4	0.0726713062098501	0.0904084338414289	0.203199254587868	0.656399800658361
1	4507685	4674574	HAP_5	0.113758029978587	0.197025298786554	0.139876845341394	0.159048036635017
1	4565039	4716471	HAP_1	0.0725374732334047	0.0904084338414289	0.203199254587868	0.656399800658361
1	4565039	4716471	HAP_2	0.102649892933619	-0.253980007435465	0.152785850221067	0.0965314566002104
1	4565039	4716471	HAP_3	0.11482869379015	0.217277609246107	0.136756043751752	0.112191114432554
1	4565039	4716471	HAP_4	0.0963597430406852	0.232489139335295	0.145684685117428	0.110609867364026
1	4565039	4716471	HAP_5	0.0829764453961456	-0.0166060483381515	0.187266532917772	0.929344170733333
1	4584093	4743473	HAP_1	0.0865899357601713	0.020723221673513	0.18549456856142	0.911052433063761
1	4584093	4743473	HAP_2	0.156584582441113	-0.0556387254553144	0.102793440006372	0.588355756711338
1	4584093	4743473	HAP_3	0.163410064239829	0.194810171285761	0.103361988704961	0.0595431727253573
1	4584093	4743473	HAP_4	0.139721627408994	0.0714398184310825	0.107366404310716	0.505846545579006
1	4584093	4743473	HAP_5	0.108806209850107	0.0279136232935972	0.140728195773393	0.842781032092422
1	4647633	4781618	HAP_1	0.141059957173448	0.0804050585976549	0.105933104818543	0.447890262238597
1	4647633	4781618	HAP_2	0.156584582441113	-0.0556387254553144	0.102793440006372	0.588355756711338
1	4647633	4781618	HAP_3	0.162607066381156	0.191622092299026	0.105330055548918	0.0689530230520212
1	4647633	4781618	HAP_4	0.108806209850107	0.0279136232935972	0.140728195773393	0.842781032092422
1	4647633	4781618	HAP_5	0.129014989293362	-0.0556311763025289	0.136677843873931	0.684013686875563
1	4709876	4888776	HAP_1	0.141327623126338	0.0804050585976549	0.105933104818543	0.447890262238597
1	4709876	4888776	HAP_2	0.11978051391863	0.0429525093325334	0.132027962424354	0.744950455621997
1	4709876	4888776	HAP_3	0.162071734475375	0.197518681796639	0.105985452968969	0.0624510081036342
1	4709876	4888776	HAP_4	0.13169164882227	-0.0823628525957473	0.131181457427369	0.53013784663451
1	4709876	4888776	HAP_5	0.156584582441113	-0.0556387254553144	0.102793440006372	0.588355756711338
1	4734157	4996526	HAP_1	0.107334047109208	0.0808113605575687	0.136317520459274	0.553339551365227
1	4734157	4996526	HAP_2	0.120717344753747	0.0429525093325334	0.132027962424354	0.744950455621997
1	4734157	4996526	HAP_3	0.131959314775161	-0.0823628525957473	0.131181457427369	0.53013784663451
1	4734157	4996526	HAP_4	0.15698608137045	-0.0548778118162011	0.103436899688398	0.595766552216508
1	4734157	4996526	HAP_5	0.16220556745182	0.197518681796639	0.105985452968969	0.0624510081036342
1	4760410	5066737	HAP_1	0.16394539614561	0.208357982651427	0.103337126248727	0.04384097089722
1	4760410	5066737	HAP_2	0.107334047109208	0.0808113605575687	0.136317520459274	0.553339551365227
1	4760410	5066737	HAP_3	0.0857869379014989	-0.393600991100844	0.1606599735577	0.0143352986564244
1	4760410	5066737	HAP_4	0.07093147751606	0.176289105661734	0.180746060122075	0.329454335005108
1	4760410	5066737	HAP_5	0.120717344753747	0.0429525093325334	0.132027962424354	0.744950455621997
1	4760410	5066737	HAP_6	0.131825481798715	-0.0823628525957473	0.131181457427369	0.53013784663451
1	4830120	5099108	HAP_1	0.0857869379014989	-0.393600991100844	0.1606599735577	0.0143352986564244
1	4830120	5099108	HAP_2	0.0699946466809422	0.176289105661734	0.180746060122075	0.329454335005108
1	4830120	5099108	HAP_3	0.107467880085653	0.0808113605575687	0.136317520459274	0.553339551365227
1	4830120	5099108	HAP_4	0.163410064239829	0.222797025290932	0.104626231020915	0.0332819244883721
1	4830120	5099108	HAP_5	0.122323340471092	0.0246859439445666	0.128360383249396	0.847504024976851
1	4830120	5099108	HAP_6	0.131557815845824	-0.0823628525957473	0.131181457427369	0.53013784663451
1	4986559	5186570	HAP_1	0.085117773019272	-0.393600991100844	0.1606599735577	0.0143352986564244
1	4986559	5186570	HAP_2	0.0701284796573876	0.183737600399767	0.17735666722064	0.300279702485525
1	4986559	5186570	HAP_3	0.294031049250535	-0.0570047391782787	0.0536424675277235	0.287996341076321
1	4986559	5186570	HAP_4	0.163811563169165	0.215793866132313	0.103944808514053	0.0379584669079323
1	4986559	5186570	HAP_5	0.131825481798715	-0.102703877750082	0.129887963204898	0.429162856596141
1	5057978	5331327	HAP_1	0.169834047109208	-0.125588227465521	0.0914024604196544	0.169520161328282
1	5057978	5331327	HAP_2	0.127810492505353	0.0918945019979551	0.12156360299931	0.449734416524423
1	5057978	5331327	HAP_3	0.164346895074946	0.21938076470159	0.102659065862187	0.0326642949743403
1	5057978	5331327	HAP_4	0.0701284796573876	0.183737600399767	0.17735666722064	0.300279702485525
1	5057978	5331327	HAP_5	0.131557815845824	-0.102703877750082	0.129887963204898	0.429162856596141
1	5057978	5331327	HAP_6	0.0861884368308351	-0.396423646763026	0.158218636330033	0.0122687043645888
1	5087212	5366547	HAP_1	0.16394539614561	0.215793866132313	0.103944808514053	0.0379584669079323
1	5087212	5366547	HAP_2	0.117371520342612	-0.0797204186697528	0.129210637298272	0.537285443304006
1	5087212	5366547	HAP_3	0.127944325481799	0.0918945019979551	0.12156360299931	0.449734416524423
1	5087212	5366547	HAP_4	0.0701284796573876	0.183737600399767	0.17735666722064	0.300279702485525
1	5087212	5366547	HAP_5	0.131290149892934	-0.102703877750082	0.129887963204898	0.429162856596141
1	5087212	5366547	HAP_6	0.0852516059957173	-0.430678509580255	0.162863884572941	0.00821775213210751
1	5147933	5422754	HAP_1	0.165016059957173	0.201709999019074	0.102680649823658	0.0495533369309114
1	5147933	5422754	HAP_2	0.115497858672377	-0.0507478494281294	0.131715563290179	0.700049304062273
1	5147933	5422754	HAP_3	0.13169164882227	-0.102703877750082	0.129887963204898	0.429162856596141
1	5147933	5422754	HAP_4	0.15725374732334	0.074211506421078	0.0971659989779765	0.445058656742782
1	5147933	5422754	HAP_5	0.0856531049250535	-0.45577082234314	0.165126365928296	0.00580605734895974
1	5147933	5422754	HAP_6	0.070262312633833	0.178580562257363	0.174207594757873	0.305381638293929
1	5305646	5488869	HAP_1	0.165149892933619	0.201709999019074	0.102680649823658	0.0495533369309114
1	5305646	5488869	HAP_2	0.115631691648822	-0.0507478494281294	0.131715563290179	0.700049304062273
1	5305646	5488869	HAP_3	0.157922912205567	-0.0910295179656029	0.103329759133146	0.378395638352854
1	5305646	5488869	HAP_4	0.124330835117773	0.0917031873991642	0.115152542720525	0.425872040616669
1	5305646	5488869	HAP_5	0.131825481798715	-0.102703877750082	0.129887963204898	0.429162856596141
1	5356977	5519231	HAP_1	0.116970021413276	-0.0507478494281294	0.131715563290179	0.700049304062273
1	5356977	5519231	HAP_2	0.157922912205567	-0.0910295179656029	0.103329759133146	0.378395638352854
1	5356977	5519231	HAP_3	0.16541755888651	0.199015079791543	0.102074938554196	0.0512873603783396
1	5356977	5519231	HAP_4	0.124598501070664	0.0917031873991642	0.115152542720525	0.425872040616669
1	5356977	5519231	HAP_5	0.145074946466809	-0.0926654382145504	0.111255094959242	0.404949134254595
1	5391649	5550567	HAP_1	0.171306209850107	0.167258461357427	0.096047443266748	0.081693452202474
1	5391649	5550567	HAP_2	0.11656852248394	-0.0792113276304619	0.134477407168451	0.555876384901947
1	5391649	5550567	HAP_3	0.123929336188437	0.0844477960531322	0.114308004424199	0.460090736069086
1	5391649	5550567	HAP_4	0.14708244111349	-0.0926654382145504	0.111255094959242	0.404949134254595
1	5391649	5550567	HAP_5	0.158056745182013	-0.0872190885122023	0.102691046935134	0.395749584592805
1	5470488	5573890	HAP_1	0.147216274089936	-0.0926654382145504	0.111255094959242	0.404949134254595
1	5470488	5573890	HAP_2	0.158056745182013	-0.0872190885122023	0.102691046935134	0.395749584592805
1	5470488	5573890	HAP_3	0.179871520342612	0.136079575141942	0.0928175117762975	0.142706023274191
1	5470488	5573890	HAP_4	0.123929336188437	0.0844477960531322	0.114308004424199	0.460090736069086
1	5470488	5573890	HAP_5	0.123126338329764	-0.0410995726064748	0.118765006270728	0.729318730994536
1	5510131	5630208	HAP_1	0.122189507494647	0.0449945244814573	0.11603977235471	0.698222561871646
1	5510131	5630208	HAP_2	0.11134903640257	-0.0826472326778924	0.13456585108849	0.539135986439449
1	5510131	5630208	HAP_3	0.12821199143469	-0.0581188020674253	0.137947465824845	0.673552228860704
1	5510131	5630208	HAP_4	0.15524625267666	-0.0759339285086138	0.105239626717595	0.470626574817935
1	5510131	5630208	HAP_5	0.164882226980728	0.196747071555522	0.100404567782558	0.0501237344060346
1	5539390	5668141	HAP_1	0.108538543897216	-0.123998866126172	0.1359945329521	0.361936718603197
1	5539390	5668141	HAP_2	0.128345824411135	-0.0581188020674253	0.137947465824845	0.673552228860704
1	5539390	5668141	HAP_3	0.154844753747323	-0.0818667061964138	0.10589164966203	0.439501821702073
1	5539390	5668141	HAP_4	0.162740899357602	0.215744943230555	0.104599832993616	0.0392222901160344
1	5539390	5668141	HAP_5	0.120583511777302	0.0406413155367876	0.117741136785486	0.729982192706763
1	5561667	5730545	HAP_1	0.111884368308351	-0.100955681413093	0.135679683243767	0.456878858435087
1	5561667	5730545	HAP_2	0.164882226980728	0.210338644512276	0.10339401044359	0.0419879917742931
1	5561667	5730545	HAP_3	0.129148822269807	-0.0598766096875134	0.134985183073864	0.657372675764929
1	5561667	5730545	HAP_4	0.120315845824411	0.0406413155367876	0.117741136785486	0.729982192706763
1	5561667	5730545	HAP_5	0.154710920770878	-0.0515357877463981	0.107218872425493	0.630786642496459
1	5614060	5764859	HAP_1	0.127810492505353	-0.0616283240290991	0.135086730463018	0.648263420943333
1	5614060	5764859	HAP_2	0.267398286937902	-0.0672130433229193	0.0604368660226264	0.266158394917912
1	5614060	5764859	HAP_3	0.166220556745182	0.193140581508481	0.102172507289902	0.0587903552435958
1	5614060	5764859	HAP_4	0.112419700214133	0.0889913728525978	0.12715172563846	0.484043898535527
1	5656543	5807646	HAP_1	0.113356531049251	0.0889913728525978	0.12715172563846	0.484043898535527
1	5656543	5807646	HAP_2	0.269271948608137	-0.084415806578618	0.0600391333729354	0.159803693955092
1	5656543	5807646	HAP_3	0.127810492505353	-0.0616283240290991	0.135086730463018	0.648263420943333
1	5656543	5807646	HAP_4	0.166354389721627	0.193140581508481	0.102172507289902	0.0587903552435958
1	5710366	5882239	HAP_1	0.162071734475375	0.105399187185536	0.103377416265377	0.308004768190911
1	5710366	5882239	HAP_2	0.113222698072805	0.0889913728525978	0.12715172563846	0.484043898535527
1	5710366	5882239	HAP_3	0.268736616702355	-0.0941987892544356	0.0600645388812393	0.116897777463445
1	5710366	5882239	HAP_4	0.127007494646681	-0.0616283240290991	0.135086730463018	0.648263420943333
1	5753019	5945254	HAP_1	0.11308886509636	0.0889913728525978	0.12715172563846	0.484043898535527
1	5753019	5945254	HAP_2	0.162071734475375	0.132285767766386	0.103990925769904	0.203420760147961
1	5753019	5945254	HAP_3	0.127408993576017	-0.0616283240290991	0.135086730463018	0.648263420943333
1	5753019	5945254	HAP_4	0.278238758029979	-0.0716849999455261	0.0576027052321888	0.213403939902501
1	5783354	5988894	HAP_1	0.161268736616702	0.132285767766386	0.103990925769904	0.203420760147961
1	5783354	5988894	HAP_2	0.119512847965739	-0.0207879859758782	0.121852316605996	0.864547692293319
1	5783354	5988894	HAP_3	0.15698608137045	-0.118654616702949	0.105197753126153	0.259426520903107
1	5783354	5988894	HAP_4	0.112955032119914	0.0889913728525978	0.12715172563846	0.484043898535527
1	5783354	5988894	HAP_5	0.127810492505353	-0.0616283240290991	0.135086730463018	0.648263420943333
1	5846627	6046468	HAP_1	0.113356531049251	0.0889913728525978	0.12715172563846	0.484043898535527
1	5846627	6046468	HAP_2	0.163543897216274	0.156810893358419	0.101561197539875	0.122672358757422
1	5846627	6046468	HAP_3	0.127810492505353	-0.0616283240290991	0.135086730463018	0.648263420943333
1	5846627	6046468	HAP_4	0.12152034261242	-0.0358592424521467	0.119301143939546	0.763753455765844
1	5846627	6046468	HAP_5	0.157655246252677	-0.118654616702949	0.105197753126153	0.259426520903107
1	5922932	6090860	HAP_1	0.163276231263383	0.160916444300129	0.10098494916255	0.111139775516624
1	5922932	6090860	HAP_2	0.118040685224839	0.12274935539537	0.12373295527864	0.321237301866776
1	5922932	6090860	HAP_3	0.127275160599572	-0.0586498099977104	0.135086913887644	0.664194860761341
1	5922932	6090860	HAP_4	0.120583511777302	-0.0412293806484255	0.120210021429851	0.731634450398117
1	5922932	6090860	HAP_5	0.156450749464668	-0.113602506058439	0.106475147545277	0.286068484151359
1	5983887	6133181	HAP_1	0.157119914346895	-0.0919504289768946	0.105167545888299	0.381998644513776
1	5983887	6133181	HAP_2	0.157789079229122	0.179986209936602	0.103272018288362	0.0814447954544247
1	5983887	6133181	HAP_3	0.121118843683084	-0.0412293806484255	0.120210021429851	0.731634450398117
1	5983887	6133181	HAP_4	0.125802997858672	-0.058929007650921	0.136484211795758	0.665937744142003
1	6026812	6171754	HAP_1	0.125802997858672	-0.058929007650921	0.136484211795758	0.665937744142003
1	6026812	6171754	HAP_2	0.120985010706638	-0.0556692755864608	0.119308823466163	0.640814716373614
1	6026812	6171754	HAP_3	0.156718415417559	0.185900059527431	0.105204802359335	0.0773050917633149
1	6026812	6171754	HAP_4	0.157119914346895	-0.0919504289768946	0.105167545888299	0.381998644513776
1	6069957	6218619	HAP_1	0.156584582441113	0.185900059527431	0.105204802359335	0.0773050917633149
1	6069957	6218619	HAP_2	0.155112419700214	-0.113602506058439	0.106475147545277	0.286068484151359
1	6069957	6218619	HAP_3	0.123394004282655	-0.0556692755864608	0.119308823466163	0.640814716373614
1	6069957	6218619	HAP_4	0.126070663811563	-0.058929007650921	0.136484211795758	0.665937744142003
1	6114436	6264645	HAP_1	0.125936830835118	-0.058929007650921	0.136484211795758	0.665937744142003
1	6114436	6264645	HAP_2	0.157655246252677	0.18098818679589	0.104553308977798	0.0835236815030651
1	6114436	6264645	HAP_3	0.155915417558887	-0.113602506058439	0.106475147545277	0.286068484151359
1	6114436	6264645	HAP_4	0.135706638115632	-0.115169751231435	0.113878474914337	0.311919892917358
1	6158046	6307242	HAP_1	0.162874732334047	0.175143241812416	0.100874434882369	0.0826023569043055
1	6158046	6307242	HAP_2	0.125936830835118	-0.0337148611450619	0.13514201972616	0.803005389693873
1	6158046	6307242	HAP_3	0.0940845824411135	-0.120696528722394	0.180840654075078	0.504545756446286
1	6158046	6307242	HAP_4	0.156584582441113	-0.115776606631327	0.105870139544946	0.274213542061802
1	6158046	6307242	HAP_5	0.126338329764454	-0.0617722021787637	0.11743852058499	0.598922255777887
1	6211327	6334008	HAP_1	0.126338329764454	-0.0617722021787637	0.11743852058499	0.598922255777887
1	6211327	6334008	HAP_2	0.162740899357602	0.175143241812416	0.100874434882369	0.0826023569043055
1	6211327	6334008	HAP_3	0.126070663811563	-0.0337148611450619	0.13514201972616	0.803005389693873
1	6211327	6334008	HAP_4	0.157387580299786	-0.115776606631327	0.105870139544946	0.274213542061802
1	6211327	6334008	HAP_5	0.0942184154175589	-0.120696528722394	0.180840654075078	0.504545756446286
1	6238245	6363482	HAP_1	0.126070663811563	-0.0617722021787637	0.11743852058499	0.598922255777887
1	6238245	6363482	HAP_2	0.170770877944325	-0.134555491127587	0.0981703752843066	0.170572224102797
1	6238245	6363482	HAP_3	0.192987152034261	-0.00919234194986507	0.0782618788019095	0.906504896392907
1	6238245	6363482	HAP_4	0.185224839400428	0.124468136159108	0.0886831644039624	0.160546773072821
1	6238245	6363482	HAP_5	0.126070663811563	-0.0337148611450619	0.13514201972616	0.803005389693873
1	6290541	6406191	HAP_1	0.126605995717345	-0.0970483904080327	0.116605108778608	0.405302893067229
1	6290541	6406191	HAP_2	0.167692719486081	0.13485075884733	0.0997835803030323	0.176639084251155
1	6290541	6406191	HAP_3	0.162071734475375	0.0145159394416646	0.0917269546367289	0.874267109672896
1	6290541	6406191	HAP_4	0.0938169164882227	-0.112026936816858	0.177429526678581	0.52782539086929
1	6290541	6406191	HAP_5	0.297243040685225	-0.0874895582893209	0.0548218250377527	0.110598407956919
1	6326900	6449104	HAP_1	0.163008565310493	0.00308650067794049	0.0913180254461236	0.973038872070076
1	6326900	6449104	HAP_2	0.0936830835117773	-0.112026936816858	0.177429526678581	0.52782539086929
1	6326900	6449104	HAP_3	0.076686295503212	0.331487816501656	0.196147120271294	0.0911124699843593
1	6326900	6449104	HAP_4	0.1671573875803	-0.139852301478665	0.100342817833438	0.163477805186013
1	6326900	6449104	HAP_5	0.130085653104925	-0.0817465740178471	0.126214548524019	0.517232210762941
1	6326900	6449104	HAP_6	0.126472162740899	-0.0970483904080327	0.116605108778608	0.405302893067229
1	6326900	6449104	HAP_7	0.167960385438972	0.13485075884733	0.0997835803030323	0.176639084251155
1	6355340	6494875	HAP_1	0.132360813704497	0.171023640804064	0.116332991841031	0.141613332363456
1	6355340	6494875	HAP_2	0.0983672376873662	-0.144509745783757	0.14609016002321	0.322638422327755
1	6355340	6494875	HAP_3	0.12004817987152	0.164011929888214	0.131169032211369	0.211237135320939
1	6355340	6494875	HAP_4	0.131156316916488	-0.0899583367200748	0.130327608131937	0.49008143303771
1	6355340	6494875	HAP_5	0.0873929336188437	0.0811859627597434	0.198721005850643	0.682898982447018
1	6394259	6539650	HAP_1	0.127676659528908	0.139849689477842	0.126157262160727	0.267702612431309
1	6394259	6539650	HAP_2	0.121386509635974	0.12051408145539	0.119946998639917	0.315093244096009
1	6394259	6539650	HAP_3	0.0976980728051392	-0.144509745783757	0.14609016002321	0.322638422327755
1	6394259	6539650	HAP_4	0.130353319057816	-0.0899583367200748	0.130327608131937	0.49008143303771
1	6394259	6539650	HAP_5	0.0852516059957173	0.0811859627597434	0.198721005850643	0.682898982447018
1	6440687	6581802	HAP_1	0.0849839400428266	0.0811859627597434	0.198721005850643	0.682898982447018
1	6440687	6581802	HAP_2	0.119111349036403	-0.0822070028342868	0.151234661987124	0.5867682357279
1	6440687	6581802	HAP_3	0.097296573875803	-0.144509745783757	0.14609016002321	0.322638422327755
1	6440687	6581802	HAP_4	0.118442184154176	0.166902123362357	0.133849650813718	0.212498924813737
1	6478088	6617974	HAP_1	0.118442184154176	0.166902123362357	0.133849650813718	0.212498924813737
1	6478088	6617974	HAP_2	0.146680942184154	0.0293124802917509	0.100250950600588	0.770003946533153
1	6478088	6617974	HAP_3	0.0848501070663812	0.0811859627597434	0.198721005850643	0.682898982447018
1	6478088	6617974	HAP_4	0.116702355460385	-0.0822070028342868	0.151234661987124	0.5867682357279
1	6534487	6643362	HAP_1	0.0761509635974304	-0.135747753823623	0.174123136996024	0.435671325015196
1	6534487	6643362	HAP_2	0.199812633832976	-0.0508056955864818	0.0738389626906767	0.491457362296299
1	6534487	6643362	HAP_3	0.117237687366167	-0.0811482515359034	0.14928717611814	0.586768934355651
1	6534487	6643362	HAP_4	0.118174518201285	0.166218830093459	0.135257635654971	0.219184969624208
1	6534487	6643362	HAP_5	0.085117773019272	0.0811859627597434	0.198721005850643	0.682898982447018
1	6577244	6734261	HAP_1	0.101980728051392	-0.326549524876509	0.178886042753915	0.0680115399279201
1	6577244	6734261	HAP_2	0.0794967880085653	0.13210663682719	0.211951273892196	0.533133613457025
1	6577244	6734261	HAP_3	0.0970289079229122	-0.153886383031116	0.146973517418086	0.295151511403678
1	6577244	6734261	HAP_4	0.117773019271949	0.166218830093459	0.135257635654971	0.219184969624208
1	6612693	6796330	HAP_1	0.148153104925054	-0.0746735268721926	0.119280346300617	0.531331157756966
1	6612693	6796330	HAP_2	0.115497858672377	0.0387250029908265	0.14503573109237	0.789481492485686
1	6612693	6796330	HAP_3	0.0769539614561028	0.423573158398717	0.19636162072544	0.0310610792713829
1	6612693	6796330	HAP_4	0.123527837259101	-0.102659581653678	0.117070057162253	0.380593598004621
1	6612693	6796330	HAP_5	0.166354389721627	0.13109094337772	0.100932855670916	0.194095218700158
1	6633732	6839575	HAP_1	0.0769539614561028	0.423573158398717	0.19636162072544	0.0310610792713829
1	6633732	6839575	HAP_2	0.123527837259101	-0.102659581653678	0.117070057162253	0.380593598004621
1	6633732	6839575	HAP_3	0.166354389721627	0.13109094337772	0.100932855670916	0.194095218700158
1	6633732	6839575	HAP_4	0.148153104925054	-0.0746735268721926	0.119280346300617	0.531331157756966
1	6633732	6839575	HAP_5	0.115497858672377	0.0387250029908265	0.14503573109237	0.789481492485686
1	6712326	6899688	HAP_1	0.148286937901499	-0.0746735268721926	0.119280346300617	0.531331157756966
1	6712326	6899688	HAP_2	0.182146680942184	0.11333954909716	0.0871347685857743	0.193428478798417
1	6712326	6899688	HAP_3	0.1875	-0.0633658048815211	0.0856044676410643	0.459215557869491
1	6712326	6899688	HAP_4	0.0820396145610278	0.478834081827604	0.188738214311218	0.0112202976036374
1	6712326	6899688	HAP_5	0.123929336188437	-0.102659581653678	0.117070057162253	0.380593598004621
1	6781489	6933766	HAP_1	0.198072805139186	-0.0879103689698687	0.0805100936155164	0.27494008081613
1	6781489	6933766	HAP_2	0.182414346895075	0.11333954909716	0.0871347685857743	0.193428478798417
1	6781489	6933766	HAP_3	0.197537473233405	0.0533594665379394	0.0818190738248876	0.514335546154458
1	6781489	6933766	HAP_4	0.128881156316916	-0.0810101141098122	0.111922166432733	0.469229341728354
1	6830134	6990464	HAP_1	0.135840471092077	-0.0940390877742836	0.10615531220825	0.375748445663164
1	6830134	6990464	HAP_2	0.116300856531049	0.10475467814122	0.141804619595117	0.460120309374841
1	6830134	6990464	HAP_3	0.196466809421842	0.0661266334152464	0.0804093666208397	0.41091630652815
1	6830134	6990464	HAP_4	0.177462526766595	0.165285437483551	0.090219216392266	0.0670249339201227
1	6864130	7035600	HAP_1	0.206905781584582	0.0835905687265419	0.0772999141626495	0.279598225500751
1	6864130	7035600	HAP_2	0.109743040685225	-0.192993770233248	0.131785438293281	0.143154254743218
1	6864130	7035600	HAP_3	0.177194860813705	0.160607289459158	0.0906283485001015	0.0764509516440862
1	6864130	7035600	HAP_4	0.114561027837259	0.104047008927943	0.145196057604518	0.473667958926983
1	6923025	7062501	HAP_1	0.114962526766595	0.104047008927943	0.145196057604518	0.473667958926983
1	6923025	7062501	HAP_2	0.18576017130621	0.119498107966883	0.0853573229701853	0.161604164415153
1	6923025	7062501	HAP_3	0.202756959314775	0.0905516409611685	0.0775503206012069	0.243022698870036
1	6923025	7062501	HAP_4	0.075347965738758	0.124199632946293	0.16840371808013	0.460857995584156
1	6965434	7118368	HAP_1	0.185626338329764	0.116102562020197	0.0860649827174184	0.177415645814669
1	6965434	7118368	HAP_2	0.203024625267666	0.105926844909407	0.0772631989292357	0.170461630807509
1	6965434	7118368	HAP_3	0.075347965738758	0.124199632946293	0.16840371808013	0.460857995584156
1	6965434	7118368	HAP_4	0.114694860813705	0.104047008927943	0.145196057604518	0.473667958926983
1	7029810	7168764	HAP_1	0.0820396145610278	0.124199632946293	0.16840371808013	0.460857995584156
1	7029810	7168764	HAP_2	0.21105460385439	0.0354506526999612	0.0785586997498298	0.651826124812055
1	7029810	7168764	HAP_3	0.112821199143469	0.178740808191552	0.149008404569253	0.230396286165103
1	7029810	7168764	HAP_4	0.129282655246253	0.18566560093123	0.136791519749438	0.174771729429801
1	7029810	7168764	HAP_5	0.0769539614561028	0.441221885784859	0.188605987490821	0.0193681525063395
1	7047544	7216900	HAP_1	0.210786937901499	0.0354506526999612	0.0785586997498298	0.651826124812055
1	7047544	7216900	HAP_2	0.139320128479657	-0.0177225973976758	0.103290549693075	0.863777019749769
1	7047544	7216900	HAP_3	0.128613490364026	0.173754216702685	0.139824212930079	0.214070723758603
1	7047544	7216900	HAP_4	0.0769539614561028	0.441221885784859	0.188605987490821	0.0193681525063395
1	7047544	7216900	HAP_5	0.112955032119914	0.178740808191552	0.149008404569253	0.230396286165103
1	7108873	7259443	HAP_1	0.211456102783726	0.0355309579225691	0.0783001046949334	0.650014214053158
1	7108873	7259443	HAP_2	0.188035331905782	0.0540343099300714	0.0926230980013844	0.559673966933012
1	7108873	7259443	HAP_3	0.0802997858672377	0.381543228440041	0.181307510170987	0.0354105841243862
1	7108873	7259443	HAP_4	0.139989293361884	-0.0177225973976758	0.103290549693075	0.863777019749769
1	7108873	7259443	HAP_5	0.113624197002141	0.178740808191552	0.149008404569253	0.230396286165103
1	7159731	7325749	HAP_1	0.132762312633833	0.0220454083867821	0.116849480343469	0.850365660044622
1	7159731	7325749	HAP_2	0.139721627408994	-0.0177225973976758	0.103290549693075	0.863777019749769
1	7159731	7325749	HAP_3	0.113624197002141	0.163827426573876	0.147173124356378	0.265711025291929
1	7159731	7325749	HAP_4	0.22296573875803	0.066161127785245	0.0727604033976673	0.363249976508664
1	7159731	7325749	HAP_5	0.186830835117773	0.00361614340689338	0.0947881156748283	0.96957032667017
1	7196708	7399747	HAP_1	0.113222698072805	0.163827426573876	0.147173124356378	0.265711025291929
1	7196708	7399747	HAP_2	0.222831905781585	0.0609486285295347	0.0731983689257336	0.405095508452508
1	7196708	7399747	HAP_3	0.0765524625267666	0.441221885784859	0.188605987490821	0.0193681525063395
1	7196708	7399747	HAP_4	0.131290149892934	0.174389644228346	0.130113926379985	0.180234739753734
1	7196708	7399747	HAP_5	0.133832976445396	-0.0298188568678641	0.105854554973881	0.778191900240498
1	7248213	7435100	HAP_1	0.0765524625267666	0.441221885784859	0.188605987490821	0.0193681525063395
1	7248213	7435100	HAP_2	0.112955032119914	0.163827426573876	0.147173124356378	0.265711025291929
1	7248213	7435100	HAP_3	0.126204496788009	0.138239378247892	0.139897119477631	0.323143267191139
1	7248213	7435100	HAP_4	0.13343147751606	-0.0298188568678641	0.105854554973881	0.778191900240498
1	7248213	7435100	HAP_5	0.211322269807281	0.0452571612048818	0.0783177335680666	0.563389489313403
1	7306412	7460318	HAP_1	0.0970289079229122	0.000501036709945431	0.142535765121403	0.997195498352321
1	7306412	7460318	HAP_2	0.0600910064239829	-0.0358452537317822	0.211328917809444	0.865319537949577
1	7306412	7460318	HAP_3	0.151632762312634	0.0880519627336061	0.101784909859094	0.387051303351612
1	7306412	7460318	HAP_4	0.0774892933618844	0.286828313127939	0.212389279174812	0.176942879740824
1	7378233	7502240	HAP_1	0.0778907922912206	0.149079012243502	0.165896078129596	0.368908466249295
1	7378233	7502240	HAP_2	0.173581370449679	-7.73843815463863e-05	0.0868282112957204	0.999288944823116
1	7378233	7502240	HAP_3	0.0627676659528908	-0.0264936806388606	0.206119198175961	0.897731970628742
1	7378233	7502240	HAP_4	0.162339400428266	0.168533446174179	0.0948708352661886	0.0757401594742341
1	7378233	7502240	HAP_5	0.0781584582441113	0.234913922299299	0.201990692450644	0.244906555860139
1	7423349	7533869	HAP_1	0.0778907922912206	0.149079012243502	0.165896078129596	0.368908466249295
1	7423349	7533869	HAP_2	0.172912205567452	0.023927311642524	0.0886409317627579	0.787225032380178
1	7423349	7533869	HAP_3	0.0590203426124197	-0.0358452537317822	0.211328917809444	0.865319537949577
1	7423349	7533869	HAP_4	0.150026766595289	0.062424199903207	0.102891277023242	0.544086614900837
1	7423349	7533869	HAP_5	0.0782922912205567	0.259524559720152	0.197524999734377	0.188966838032808
1	7452388	7563595	HAP_1	0.251070663811563	0.0109645417217163	0.0626689608136046	0.861120824509758
1	7452388	7563595	HAP_2	0.211456102783726	0.0412279537073221	0.0780179693578914	0.597224251664297
1	7452388	7563595	HAP_3	0.167826552462527	-0.0264657444011874	0.094721784097269	0.779949519697317
1	7452388	7563595	HAP_4	0.0982334047109208	0.0903799973625505	0.154158781612294	0.557723839800008
1	7484154	7597217	HAP_1	0.210117773019272	0.0577718902295017	0.0785449523660588	0.462065268310756
1	7484154	7597217	HAP_2	0.167692719486081	-0.0264657444011874	0.094721784097269	0.779949519697317
1	7484154	7597217	HAP_3	0.0983672376873662	0.0716041579806841	0.152047866653483	0.637717111312094
1	7484154	7597217	HAP_4	0.250936830835118	0.0125461779762936	0.0627815541969154	0.841617724796079
1	7522016	7642302	HAP_1	0.250401498929336	0.0125461779762936	0.0627815541969154	0.841617724796079
1	7522016	7642302	HAP_2	0.209850107066381	0.0523652339608659	0.0783307682553921	0.503846840637189
1	7522016	7642302	HAP_3	0.167425053533191	-0.0245474559525637	0.095202810083628	0.796541697369431
1	7522016	7642302	HAP_4	0.0956905781584582	0.0862190918500087	0.156340622027445	0.581336166818569
1	7552128	7679364	HAP_1	0.240096359743041	0.0556436645701475	0.0672513743204007	0.408064442066111
1	7552128	7679364	HAP_2	0.261643468950749	-0.00661633683342823	0.059483244016176	0.911439750515459
1	7552128	7679364	HAP_3	0.0770877944325482	0.418560524994284	0.18487586383978	0.0236308902540483
1	7552128	7679364	HAP_4	0.167558886509636	-0.00669204779494047	0.0952398709467919	0.943986360764285
1	7552128	7679364	HAP_5	0.0694593147751606	-0.00396823492470293	0.210704370361487	0.984975187867667
1	7575218	7753844	HAP_1	0.133565310492505	0.0045796621442089	0.107177438403525	0.96591927788241
1	7575218	7753844	HAP_2	0.129014989293362	0.0692709355606189	0.13634091041893	0.611433277324032
1	7575218	7753844	HAP_3	0.0769539614561028	0.418560524994284	0.18487586383978	0.0236308902540483
1	7575218	7753844	HAP_4	0.213597430406852	0.0763821967612931	0.077077248366748	0.321758573651739
1	7575218	7753844	HAP_5	0.166622055674518	-0.0180944553988175	0.0962456919184781	0.85088473601083
1	7628267	7802701	HAP_1	0.13343147751606	-0.00449039053829128	0.107896363912574	0.966805753409563
1	7628267	7802701	HAP_2	0.208779443254818	0.0534747969779426	0.0790351162428418	0.498704723444347
1	7628267	7802701	HAP_3	0.133029978586724	0.100091067028264	0.132185589467002	0.448977339785984
1	7628267	7802701	HAP_4	0.165819057815846	-0.0128580860386616	0.096709660186221	0.894235719842332
1	7628267	7802701	HAP_5	0.0769539614561028	0.418560524994284	0.18487586383978	0.0236308902540483
1	7661203	7864905	HAP_1	0.165283725910064	-0.0128580860386616	0.096709660186221	0.894235719842332
1	7661203	7864905	HAP_2	0.133163811563169	-0.00449039053829128	0.107896363912574	0.966805753409563
1	7661203	7864905	HAP_3	0.20115096359743	0.04413115634023	0.0806834551371162	0.584434450114351
1	7661203	7864905	HAP_4	0.117371520342612	0.107710548821007	0.149897761997241	0.472457105585788
1	7734968	7940886	HAP_1	0.142665952890792	0.0238386504782884	0.101493028204621	0.814315034609949
1	7734968	7940886	HAP_2	0.200749464668094	0.04413115634023	0.0806834551371162	0.584434450114351
1	7734968	7940886	HAP_3	0.116970021413276	0.108200223488701	0.151902639045734	0.476323766034195
1	7734968	7940886	HAP_4	0.164882226980728	0.0433993354403406	0.0971651627907302	0.655149936211094
1	7788418	8016049	HAP_1	0.150695931477516	0.0167620806668471	0.0970404001880683	0.862870682902173
1	7788418	8016049	HAP_2	0.200615631691649	0.0412390101148568	0.0805036387271404	0.608497563676866
1	7788418	8016049	HAP_3	0.164614561027837	0.0375716427251265	0.0966970123700226	0.697631135685653
1	7788418	8016049	HAP_4	0.116836188436831	0.108200223488701	0.151902639045734	0.476323766034195
1	7845180	8104625	HAP_1	0.116702355460385	0.108200223488701	0.151902639045734	0.476323766034195
1	7845180	8104625	HAP_2	0.150829764453961	0.0167620806668471	0.0970404001880683	0.862870682902173
1	7845180	8104625	HAP_3	0.11308886509636	0.167366603065767	0.143756779679371	0.244403590816298
1	7845180	8104625	HAP_4	0.198741970021413	0.0291879301607301	0.0807699788722	0.71784260987843
1	7919477	8211738	HAP_1	0.137446466809422	-0.0229829716407136	0.103824601021973	0.824821590790864
1	7919477	8211738	HAP_2	0.135840471092077	0.105424673972919	0.12411714928149	0.395715306334617
1	7919477	8211738	HAP_3	0.113891862955032	0.07752227789176	0.143741592495283	0.589700422283453
1	7919477	8211738	HAP_4	0.198741970021413	0.0300121604113146	0.081464622911932	0.712590513435528
1	7996760	8289511	HAP_1	0.135840471092077	0.105424673972919	0.12411714928149	0.395715306334617
1	7996760	8289511	HAP_2	0.137446466809422	-0.0112921526028144	0.103201905765598	0.912876804734086
1	7996760	8289511	HAP_3	0.114025695931478	0.07752227789176	0.143741592495283	0.589700422283453
1	7996760	8289511	HAP_4	0.199544967880086	0.0300121604113146	0.081464622911932	0.712590513435528
1	8075890	8326936	HAP_1	0.199678800856531	0.0300121604113146	0.081464622911932	0.712590513435528
1	8075890	8326936	HAP_2	0.114427194860814	0.07752227789176	0.143741592495283	0.589700422283453
1	8075890	8326936	HAP_3	0.137580299785867	-0.0112921526028144	0.103201905765598	0.912876804734086
1	8075890	8326936	HAP_4	0.152435760171306	-0.0173170415386911	0.107877409583178	0.872476090144279
1	8170038	8373080	HAP_1	0.221761241970021	0.0902776934133675	0.0713714909676895	0.205986875618593
1	8170038	8373080	HAP_2	0.211589935760171	0.039975216329682	0.0755092185239559	0.596553720791662
1	8170038	8373080	HAP_3	0.131423982869379	-0.00761940488327332	0.106497888110275	0.942967753642464
1	8170038	8373080	HAP_4	0.114427194860814	0.07752227789176	0.143741592495283	0.589700422283453
1	8257321	8464233	HAP_1	0.227649892933619	0.0976775831331989	0.0713395214489988	0.171021501343645
1	8257321	8464233	HAP_2	0.130888650963597	-0.00761940488327332	0.106497888110275	0.942967753642464
1	8257321	8464233	HAP_3	0.137981798715203	0.110417979995778	0.119978935001862	0.357469686790133
1	8257321	8464233	HAP_4	0.114293361884368	0.07752227789176	0.143741592495283	0.589700422283453
1	8305311	8528279	HAP_1	0.198206638115632	0.0609523101829999	0.0812717122440731	0.45331301819178
1	8305311	8528279	HAP_2	0.129416488222698	-0.0164511217623731	0.107179598451659	0.878019273269193
1	8305311	8528279	HAP_3	0.113758029978587	0.07752227789176	0.143741592495283	0.589700422283453
1	8305311	8528279	HAP_4	0.137044967880086	0.102147961838011	0.120957234882464	0.398446278967553
1	8358037	8607680	HAP_1	0.129148822269807	-0.00504432454108824	0.107902044375469	0.962715696366196
1	8358037	8607680	HAP_2	0.12673982869379	0.185328591918297	0.125053108791073	0.138425172588116
1	8358037	8607680	HAP_3	0.25521948608137	0.0704116211136483	0.0627488116466141	0.261884295581246
1	8358037	8607680	HAP_4	0.137044967880086	0.102147961838011	0.120957234882464	0.398446278967553
1	8430684	8651065	HAP_1	0.131557815845824	-0.00487214140766197	0.104499386945352	0.962815694121628
1	8430684	8651065	HAP_2	0.264320128479657	0.0512776419107457	0.0600823069161628	0.393461046047444
1	8430684	8651065	HAP_3	0.255487152034261	0.0635719577376185	0.0625116868766709	0.309237987304728
1	8498193	8707568	HAP_1	0.262714132762313	0.0721736098728087	0.0611218517123783	0.237751585822013
1	8498193	8707568	HAP_2	0.131022483940043	0.0168989844188962	0.105813343514623	0.873121646102266
1	8498193	8707568	HAP_3	0.328292291220557	0.0413912638877314	0.0491786170380639	0.400037030041603
1	8575763	8752633	HAP_1	0.130754817987152	0.0168989844188962	0.105813343514623	0.873121646102266
1	8575763	8752633	HAP_2	0.265390792291221	0.0739982610915203	0.0601988522413001	0.21906310535691
1	8575763	8752633	HAP_3	0.0801659528907923	0.297348783006543	0.181217895271743	0.100916006841253
1	8575763	8752633	HAP_4	0.324143468950749	-0.0358007876318579	0.0503675065095026	0.47725807013686
1	8640490	8812607	HAP_1	0.131290149892934	0.0168989844188962	0.105813343514623	0.873121646102266
1	8640490	8812607	HAP_2	0.265524625267666	0.0739982610915203	0.0601988522413001	0.21906310535691
1	8640490	8812607	HAP_3	0.265658458244111	0.0420377270443927	0.0595373782081877	0.480187007101038
1	8699372	8854887	HAP_1	0.148956102783726	-0.0237614310126205	0.0941393475569117	0.800740417749362
1	8699372	8854887	HAP_2	0.262580299785867	0.0436439953603109	0.0599833195069851	0.466902885484691
1	8699372	8854887	HAP_3	0.264587794432548	0.0739982610915203	0.0601988522413001	0.21906310535691
1	8745844	8914176	HAP_1	0.0879282655246253	-0.00263646242835786	0.154161182099515	0.986356170679904
1	8745844	8914176	HAP_2	0.176525695931478	0.184994448667598	0.0834019954416077	0.0266077459350138
1	8745844	8914176	HAP_3	0.112419700214133	0.00126968896288888	0.113830265742093	0.991100994293477
1	8745844	8914176	HAP_4	0.301391862955032	0.0424857179499015	0.051605453123647	0.410401730193736
1	8787290	8990544	HAP_1	0.0873929336188437	0.00429657745922317	0.1562953606524	0.978070297223827
1	8787290	8990544	HAP_2	0.177864025695931	0.169101471222023	0.0832080172444043	0.042196793903994
1	8787290	8990544	HAP_3	0.137178800856531	0.0402059586512996	0.0924953605263252	0.663819318815457
1	8787290	8990544	HAP_4	0.354389721627409	0.043035537199142	0.0453763750212738	0.342980875924326
1	8842230	9051929	HAP_1	0.0856531049250535	-0.0107350450764156	0.160789162695062	0.946772586857308
1	8842230	9051929	HAP_2	0.171975374732334	0.19174037050415	0.0871635760810511	0.0278840110437366
1	8842230	9051929	HAP_3	0.0774892933618844	0.00934244363654948	0.158873612188224	0.953111179119852
1	8842230	9051929	HAP_4	0.0733404710920771	0.23484859223917	0.187958635657257	0.21157192788997
1	8842230	9051929	HAP_5	0.19419164882227	0.0895004664607163	0.0755943469331281	0.236505615708451
1	8903343	9104278	HAP_1	0.257762312633833	0.0544505841398046	0.0612390480187121	0.373980928447562
1	8903343	9104278	HAP_2	0.106798715203426	0.00575877089235853	0.136790431185801	0.966421856945515
1	8903343	9104278	HAP_3	0.271948608137045	0.0323125121126373	0.0595204136655605	0.58724411559145
1	8946823	9198237	HAP_1	0.10639721627409	0.00575877089235853	0.136790431185801	0.966421856945515
1	8946823	9198237	HAP_2	0.270476445396146	0.0244582815917458	0.0600823374605992	0.683973078579296
1	8946823	9198237	HAP_3	0.256959314775161	0.0567390754085973	0.0614703425150491	0.35605049471329
1	9034299	9245476	HAP_1	0.263115631691649	0.02481180487201	0.0601009789874716	0.679751069673741
1	9034299	9245476	HAP_2	0.28024625267666	0.0387015359385364	0.0581731870124391	0.505911772357323
1	9084433	9289447	HAP_1	0.264320128479657	0.0294772583703613	0.0597620874224912	0.621869669952753
1	9084433	9289447	HAP_2	0.0620985010706638	0.188151832015719	0.205791327061426	0.360626551304135
1	9084433	9289447	HAP_3	0.333645610278373	0.0394612162956422	0.0494172599429392	0.424613318444597
1	9172231	9345129	HAP_1	0.0916755888650964	0.175994487606676	0.145481776757252	0.226457164355001
1	9172231	9345129	HAP_2	0.0836456102783726	0.025316341334072	0.205321998304859	0.901875660620282
1	9172231	9345129	HAP_3	0.206370449678801	0.114728629073503	0.073115847770686	0.116701488517445
1	9172231	9345129	HAP_4	0.0805674518201285	-0.0134069233225392	0.150365411322466	0.928957735799295
1	9236222	9412234	HAP_1	0.0924785867237687	0.175994487606676	0.145481776757252	0.226457164355001
1	9236222	9412234	HAP_2	0.083779443254818	-0.0355754141765749	0.210639192676506	0.86589024534587
1	9236222	9412234	HAP_3	0.205835117773019	0.112251183317663	0.0732488289509467	0.125492973875292
1	9236222	9412234	HAP_4	0.0805674518201285	-0.0134069233225392	0.150365411322466	0.928957735799295
1	9271520	9464578	HAP_1	0.0889989293361884	0.216149880866583	0.147263997555247	0.142250807345401
1	9271520	9464578	HAP_2	0.083779443254818	-0.0355754141765749	0.210639192676506	0.86589024534587
1	9271520	9464578	HAP_3	0.204630620985011	0.112251183317663	0.0732488289509467	0.125492973875292
1	9271520	9464578	HAP_4	0.0798982869379015	-0.0316759462065404	0.154452835428149	0.837516995684817
1	9322111	9515565	HAP_1	0.0798982869379015	-0.0316759462065404	0.154452835428149	0.837516995684817
1	9322111	9515565	HAP_2	0.204095289079229	0.109251686726478	0.073469833291111	0.137092142613615
1	9322111	9515565	HAP_3	0.08953426124197	0.216149880866583	0.147263997555247	0.142250807345401
1	9322111	9515565	HAP_4	0.0819057815845824	-0.0355754141765749	0.210639192676506	0.86589024534587
1	9390629	9565793	HAP_1	0.286937901498929	0.0518230380291308	0.0559401629805842	0.354297531946152
1	9390629	9565793	HAP_2	0.125669164882227	0.0869709877418926	0.0971165418102233	0.37056057042616
1	9390629	9565793	HAP_3	0.0892665952890792	0.216149880866583	0.147263997555247	0.142250807345401
1	9446832	9620382	HAP_1	0.08953426124197	0.21550889965043	0.149149013422321	0.14856356044764
1	9446832	9620382	HAP_2	0.07093147751606	0.325563342295392	0.200803743230309	0.105037746006195
1	9446832	9620382	HAP_3	0.125669164882227	0.0869709877418926	0.0971165418102233	0.37056057042616
1	9446832	9620382	HAP_4	0.289882226980728	0.0574238631407207	0.0553371155505395	0.299472605694735
1	9502502	9663536	HAP_1	0.125669164882227	0.0869709877418926	0.0971165418102233	0.37056057042616
1	9502502	9663536	HAP_2	0.0899357601713062	0.21550889965043	0.149149013422321	0.14856356044764
1	9502502	9663536	HAP_3	0.289748394004283	0.0574764873341298	0.0553879493453073	0.299473669414685
1	9502502	9663536	HAP_4	0.0741434689507495	0.240064077926289	0.1841697305708	0.192486875205557
1	9555749	9739491	HAP_1	0.0896680942184154	0.21550889965043	0.149149013422321	0.14856356044764
1	9555749	9739491	HAP_2	0.288677730192719	0.0563687907607182	0.0555367622574925	0.310180562873107
1	9555749	9739491	HAP_3	0.125669164882227	0.0869709877418926	0.0971165418102233	0.37056057042616
1	9555749	9739491	HAP_4	0.0745449678800856	0.274225518674004	0.187945509993972	0.144630404038615
1	9592005	9800213	HAP_1	0.0820396145610278	0.12376043066464	0.182122848986812	0.496835688768727
1	9592005	9800213	HAP_2	0.0802997858672377	0.367733373337592	0.168497843559961	0.0291407048847565
1	9592005	9800213	HAP_3	0.208511777301927	0.128269096464932	0.071231967730273	0.0718273325234555
1	9592005	9800213	HAP_4	0.0798982869379015	-0.0316759462065404	0.154452835428149	0.837516995684817
1	9639183	9851960	HAP_1	0.156852248394004	0.137702840926983	0.0979420563184345	0.159818764199643
1	9639183	9851960	HAP_2	0.12152034261242	-0.0549767615721126	0.136479230507013	0.687102708717715
1	9639183	9851960	HAP_3	0.126338329764454	-0.0660992780678253	0.132203548409127	0.617117921250835
1	9639183	9851960	HAP_4	0.295904710920771	0.0359986601000257	0.0545696647825378	0.509498318983649
1	9710661	9913900	HAP_1	0.122055674518201	-0.0041089533495038	0.136454402303661	0.975979120131016
1	9710661	9913900	HAP_2	0.111884368308351	0.227339868745391	0.129421048998296	0.0790697259988375
1	9710661	9913900	HAP_3	0.181477516059957	-0.0510246691217186	0.0868521000100121	0.556910842161934
1	9710661	9913900	HAP_4	0.260438972162741	-0.00288737552525624	0.06061084336849	0.962007352304084
1	9773647	9958472	HAP_1	0.143201284796574	0.123057084078656	0.107380901715	0.251874312179184
1	9773647	9958472	HAP_2	0.182414346895075	-0.0655101966699733	0.0861597120792525	0.447102845994655
1	9773647	9958472	HAP_3	0.260572805139186	-0.00288737552525624	0.06061084336849	0.962007352304084
1	9773647	9958472	HAP_4	0.132896145610278	-0.032693819422142	0.128297680561522	0.79887015489871
1	9843069	10006649	HAP_1	0.260974304068523	-0.00121880749805092	0.0605037610863384	0.983929319612665
1	9843069	10006649	HAP_2	0.194726980728051	0.116824581658813	0.0796365909379937	0.1424683661059
1	9843069	10006649	HAP_3	0.0825749464668094	-0.0691013736758337	0.202860060614836	0.733397088668039
1	9843069	10006649	HAP_4	0.12178800856531	-0.0421149264189941	0.137817498048415	0.759937913381661
1	9843069	10006649	HAP_5	0.18402034261242	-0.0624908390615352	0.0858421557472315	0.466675414079551
1	9893305	10037375	HAP_1	0.12178800856531	-0.0421149264189941	0.137817498048415	0.759937913381661
1	9893305	10037375	HAP_2	0.194994646680942	0.117922806038786	0.0790943445143035	0.136068990170163
1	9893305	10037375	HAP_3	0.261509635974304	-0.0020944026330604	0.0605017714967015	0.97238683253223
1	9893305	10037375	HAP_4	0.110412205567452	-0.260813632847956	0.139846192852414	0.0622595352032102
1	9893305	10037375	HAP_5	0.183752676659529	-0.065884494289197	0.0861700165867922	0.444565833688547
1	9947101	10066272	HAP_1	0.0825749464668094	-0.0691013736758337	0.202860060614836	0.733397088668039
1	9947101	10066272	HAP_2	0.0876605995717345	-0.0290040996989363	0.187829103775338	0.877288930052767
1	9947101	10066272	HAP_3	0.195396145610278	0.117874209434896	0.0790984561912537	0.13625075138161
1	9947101	10066272	HAP_4	0.12178800856531	-0.0421149264189941	0.137817498048415	0.759937913381661
1	9947101	10066272	HAP_5	0.183886509635974	-0.0784913755298987	0.0862056599525388	0.362610964789541
1	9947101	10066272	HAP_6	0.260706638115632	-0.00233577384704691	0.0606124897479472	0.969262251165141
1	9995804	10135402	HAP_1	0.12178800856531	-0.0421149264189941	0.137817498048415	0.759937913381661
1	9995804	10135402	HAP_2	0.232066381156317	0.0185352782870907	0.0675477728418839	0.783790540050876
1	9995804	10135402	HAP_3	0.260037473233405	-0.0040427712349907	0.0607283008318395	0.946926446910974
1	9995804	10135402	HAP_4	0.0809689507494647	-0.0691013736758337	0.202860060614836	0.733397088668039
1	9995804	10135402	HAP_5	0.085117773019272	-0.0290040996989363	0.187829103775338	0.877288930052767
1	10029104	10154066	HAP_1	0.260037473233405	-0.00875013767300196	0.0607576929997024	0.885494879173976
1	10029104	10154066	HAP_2	0.227649892933619	0.0206184092637067	0.0687340626342316	0.764213983825115
1	10029104	10154066	HAP_3	0.0794967880085653	-0.0691013736758337	0.202860060614836	0.733397088668039
1	10029104	10154066	HAP_4	0.0859207708779443	-0.0279071391844784	0.187853548548572	0.881910496649053
1	10029104	10154066	HAP_5	0.121921841541756	-0.0298057730883495	0.137893312891857	0.828881913473034
1	10052241	10209708	HAP_1	0.127676659528908	-0.115325748545439	0.130849248480981	0.378178014390937
1	10052241	10209708	HAP_2	0.0991702355460385	0.144796444541698	0.149536345217533	0.332956122313197
1	10052241	10209708	HAP_3	0.0817719486081371	-0.0361241414545771	0.178539737028712	0.839668943433124
1	10052241	10209708	HAP_4	0.0734743040685225	0.0409276009651756	0.205619466603933	0.842238130614749
1	10052241	10209708	HAP_5	0.253881156316916	0.00473101283164352	0.0624020294433003	0.939570317850077
1	10052241	10209708	HAP_6	0.122055674518201	-0.0298057730883495	0.137893312891857	0.828881913473034
1	10115433	10242514	HAP_1	0.0728051391862955	0.0371870873385546	0.210912081817145	0.860055607606846
1	10115433	10242514	HAP_2	0.256825481798715	-0.0035712531587288	0.0618742985933971	0.953976451054014
1	10115433	10242514	HAP_3	0.127676659528908	-0.115325748545439	0.130849248480981	0.378178014390937
1	10115433	10242514	HAP_4	0.100107066381156	0.156969115264134	0.14763513020095	0.287749640290039
1	10115433	10242514	HAP_5	0.122323340471092	-0.0298057730883495	0.137893312891857	0.828881913473034
1	10115433	10242514	HAP_6	0.0881959314775161	0.0519294413746171	0.166513215220477	0.755161510277518
1	10147081	10280606	HAP_1	0.127408993576017	-0.115325748545439	0.130849248480981	0.378178014390937
1	10147081	10280606	HAP_2	0.0999732334047109	0.156969115264134	0.14763513020095	0.287749640290039
1	10147081	10280606	HAP_3	0.120583511777302	-0.0317897014384149	0.142583030632743	0.823582204911233
1	10147081	10280606	HAP_4	0.256156316916488	-0.0051737622947923	0.0619266914886435	0.933421445701455
1	10147081	10280606	HAP_5	0.083779443254818	-0.0361241414545771	0.178539737028712	0.839668943433124
1	10188215	10329288	HAP_1	0.176124197002141	0.0130152574530105	0.0945759816736306	0.890550606408148
1	10188215	10329288	HAP_2	0.0728051391862955	0.0111106208885796	0.210830047686809	0.957974229805239
1	10188215	10329288	HAP_3	0.127676659528908	-0.115325748545439	0.130849248480981	0.378178014390937
1	10188215	10329288	HAP_4	0.256959314775161	-0.0132613532613937	0.0616843280053616	0.829788917978366
1	10188215	10329288	HAP_5	0.0856531049250535	-0.0361241414545771	0.178539737028712	0.839668943433124
1	10188215	10329288	HAP_6	0.0999732334047109	0.156969115264134	0.14763513020095	0.287749640290039
1	10236893	10379097	HAP_1	0.0855192719486081	-0.0361241414545771	0.178539737028712	0.839668943433124
1	10236893	10379097	HAP_2	0.433217344753747	0.0586797033497111	0.0401740677868374	0.144199650399193
1	10236893	10379097	HAP_3	0.178399357601713	-0.0683862427166389	0.0890284465015856	0.442453187500753
1	10236893	10379097	HAP_4	0.0995717344753747	0.156969115264134	0.14763513020095	0.287749640290039
1	10273354	10413209	HAP_1	0.0728051391862955	0.0590288516799395	0.211002295223011	0.779681366384715
1	10273354	10413209	HAP_2	0.125669164882227	-0.0927881409521622	0.132137904935971	0.482594077080641
1	10273354	10413209	HAP_3	0.0853854389721627	-0.0361241414545771	0.178539737028712	0.839668943433124
1	10273354	10413209	HAP_4	0.095958244111349	0.142774513837292	0.151528586317847	0.346136931115122
1	10273354	10413209	HAP_5	0.440042826552463	0.0638604764411506	0.0397019032236285	0.107810697389308
1	10315745	10453602	HAP_1	0.0724036402569593	0.0590288516799395	0.211002295223011	0.779681366384715
1	10315745	10453602	HAP_2	0.438570663811563	0.0594660924649056	0.0398645394237672	0.135861487349064
1	10315745	10453602	HAP_3	0.125267665952891	-0.0927881409521622	0.132137904935971	0.482594077080641
1	10315745	10453602	HAP_4	0.0848501070663812	-0.0361241414545771	0.178539737028712	0.839668943433124
1	10315745	10453602	HAP_5	0.0964935760171306	0.1084052757979	0.149568369603308	0.468627989348555
1	10361996	10482668	HAP_1	0.123661670235546	-0.0770238241692366	0.134968136341536	0.568249974267895
1	10361996	10482668	HAP_2	0.0841809421841542	-0.0361241414545771	0.178539737028712	0.839668943433124
1	10361996	10482668	HAP_3	0.0951552462526767	0.119923444145049	0.153594254362656	0.434981071620894
1	10361996	10482668	HAP_4	0.173313704496788	-0.0018441353879508	0.0990545316184638	0.985147339394477
1	10361996	10482668	HAP_5	0.255487152034261	-0.0207845834952424	0.0620406391943813	0.737632173714358
1	10399147	10523839	HAP_1	0.172778372591006	-0.00136214708693986	0.0995415276714396	0.989082654734343
1	10399147	10523839	HAP_2	0.255353319057816	-0.0198379257954569	0.0621644790971901	0.749653455098941
1	10399147	10523839	HAP_3	0.0958244111349036	0.108651903661293	0.149547483838892	0.467554803439114
1	10399147	10523839	HAP_4	0.125133832976445	-0.101194685702523	0.133622139031973	0.448906244556859
1	10399147	10523839	HAP_5	0.0833779443254818	-0.0866580941956142	0.181915597661658	0.633842826441577
1	10439622	10538971	HAP_1	0.173313704496788	0.0105711479409719	0.0985846505757453	0.914612970831651
1	10439622	10538971	HAP_2	0.0962259100642398	0.108651903661293	0.149547483838892	0.467554803439114
1	10439622	10538971	HAP_3	0.256290149892934	-0.0154402169155732	0.0616748994822865	0.802331687097957
1	10439622	10538971	HAP_4	0.0836456102783726	-0.0866580941956142	0.181915597661658	0.633842826441577
1	10439622	10538971	HAP_5	0.129014989293362	-0.120305126619756	0.126233406499231	0.340633115648006
1	10477227	10565732	HAP_1	0.104523554603854	0.135165583179525	0.132166247264259	0.306519156489028
1	10477227	10565732	HAP_2	0.0840471092077088	-0.0841663068566411	0.17846445486624	0.637230082433527
1	10477227	10565732	HAP_3	0.259368308351178	-0.0075281305412307	0.0612029888960163	0.902111629513483
1	10477227	10565732	HAP_4	0.305942184154176	-0.0694260557004805	0.0537318845347893	0.196408590741035
1	10513579	10591457	HAP_1	0.479791220556745	-0.0666213712265911	0.0362948282867865	0.066502327204559
1	10513579	10591457	HAP_2	0.259368308351178	-0.0075281305412307	0.0612029888960163	0.902111629513483
1	10513579	10591457	HAP_3	0.07093147751606	0.00602110649389053	0.200738101975255	0.976072779144471
1	10513579	10591457	HAP_4	0.0839132762312634	-0.0841663068566411	0.17846445486624	0.637230082433527
1	10535644	10632901	HAP_1	0.258565310492505	-0.00882651006622522	0.0613280108564365	0.885569078844428
1	10535644	10632901	HAP_2	0.0839132762312634	-0.0841663068566411	0.17846445486624	0.637230082433527
1	10535644	10632901	HAP_3	0.102382226980728	0.114320206271151	0.140769927112798	0.416782308591764
1	10535644	10632901	HAP_4	0.175053533190578	-0.00632688765907543	0.0977738351388475	0.948408840696948
1	10535644	10632901	HAP_5	0.128613490364026	-0.0930037886875599	0.126255424526355	0.461392569589682
1	10556115	10715729	HAP_1	0.0839132762312634	-0.0841663068566411	0.17846445486624	0.637230082433527
1	10556115	10715729	HAP_2	0.0776231263383298	0.137420019806873	0.180661393102799	0.446914544599989
1	10556115	10715729	HAP_3	0.175053533190578	-0.00632688765907543	0.0977738351388475	0.948408840696948
1	10556115	10715729	HAP_4	0.128613490364026	-0.0930037886875599	0.126255424526355	0.461392569589682
1	10556115	10715729	HAP_5	0.258565310492505	-0.00882651006622522	0.0613280108564365	0.885569078844428
1	10580877	10762241	HAP_1	0.228720556745182	-0.0238354435802723	0.0696879195532958	0.732346709027874
1	10580877	10762241	HAP_2	0.076686295503212	0.105496868856241	0.184150818281277	0.566758528096158
1	10580877	10762241	HAP_3	0.172912205567452	-0.0400140953536615	0.0992312811247469	0.686794286595367
1	10580877	10762241	HAP_4	0.12847965738758	-0.0930037886875599	0.126255424526355	0.461392569589682
1	10580877	10762241	HAP_5	0.0840471092077088	-0.0841663068566411	0.17846445486624	0.637230082433527
1	10610579	10783671	HAP_1	0.2281852248394	-0.0326544338644591	0.0702284678874797	0.641977042097434
1	10610579	10783671	HAP_2	0.171841541755889	-0.0504260486713818	0.0996636590317288	0.612913110437081
1	10610579	10783671	HAP_3	0.125535331905782	-0.0705971166401672	0.133643218097699	0.597356864747236
1	10610579	10783671	HAP_4	0.0843147751605996	-0.0650278875715649	0.175299271181493	0.71069323209949
1	10610579	10783671	HAP_5	0.0769539614561028	0.105496868856241	0.184150818281277	0.566758528096158
1	10692448	10838284	HAP_1	0.225240899357602	-0.0340454447809217	0.0704401789350129	0.628893965237358
1	10692448	10838284	HAP_2	0.17237687366167	-0.0332813619081746	0.0986048470403376	0.73574202483519
1	10692448	10838284	HAP_3	0.0768201284796574	0.105496868856241	0.184150818281277	0.566758528096158
1	10692448	10838284	HAP_4	0.0843147751605996	-0.0650278875715649	0.175299271181493	0.71069323209949
1	10692448	10838284	HAP_5	0.125936830835118	-0.0721382028533797	0.132280276410355	0.585549887779572
1	10747495	10888253	HAP_1	0.0794967880085653	-0.145607626718873	0.189475857353135	0.442253255643764
1	10747495	10888253	HAP_2	0.0733404710920771	0.085100359717434	0.187898087889668	0.650642100313393
1	10747495	10888253	HAP_3	0.224839400428266	-0.0400278006040536	0.0708412675831682	0.572083955050519
1	10747495	10888253	HAP_4	0.124598501070664	-0.0721382028533797	0.132280276410355	0.585549887779572
1	10747495	10888253	HAP_5	0.171841541755889	-0.0332813619081746	0.0986048470403376	0.73574202483519
1	10776649	10972991	HAP_1	0.221627408993576	-0.044320312544641	0.0713348614062458	0.53444063112369
1	10776649	10972991	HAP_2	0.124598501070664	-0.0721382028533797	0.132280276410355	0.585549887779572
1	10776649	10972991	HAP_3	0.172109207708779	-0.011473712208965	0.0990927884377136	0.907827154333396
1	10776649	10972991	HAP_4	0.0794967880085653	-0.145607626718873	0.189475857353135	0.442253255643764
1	10826689	11037942	HAP_1	0.221493576017131	-0.0419510874959809	0.0715329351787238	0.557603094085315
1	10826689	11037942	HAP_2	0.0794967880085653	-0.145607626718873	0.189475857353135	0.442253255643764
1	10826689	11037942	HAP_3	0.177864025695931	-0.0247576898454713	0.0942720604091176	0.792858330080681
1	10826689	11037942	HAP_4	0.12821199143469	-0.0897333828001836	0.125149953261421	0.473414804169294
1	10875498	11075998	HAP_1	0.222028907922912	-0.0476953579003889	0.0715522291532504	0.505081100652553
1	10875498	11075998	HAP_2	0.127141327623126	-0.0886748687256746	0.126297130730371	0.482652530542603
1	10875498	11075998	HAP_3	0.171440042826552	-0.011473712208965	0.0990927884377136	0.907827154333396
1	10875498	11075998	HAP_4	0.0836456102783726	-0.0831649596440706	0.175292759601092	0.635217811549076
1	10957096	11130967	HAP_1	0.16220556745182	-0.0159371552114792	0.105701987805599	0.880161838797065
1	10957096	11130967	HAP_2	0.0833779443254818	-0.066333425603326	0.177890488343624	0.709252206012327
1	10957096	11130967	HAP_3	0.221761241970021	-0.0469433901069377	0.0720298513585562	0.514621192069611
1	10957096	11130967	HAP_4	0.125401498929336	0.113561293929741	0.132594836271115	0.39180217697213
1	11028533	11181385	HAP_1	0.158056745182013	-0.000116527018104056	0.0894112384174313	0.998960210809073
1	11028533	11181385	HAP_2	0.0647751605995717	-0.0764885653995592	0.196687453809389	0.69738434184936
1	11028533	11181385	HAP_3	0.0754817987152034	0.0370720629179725	0.185985528920213	0.842017317725953
1	11028533	11181385	HAP_4	0.10987687366167	0.0092405588858347	0.145736924446486	0.949446813088384
1	11068552	11236771	HAP_1	0.0661134903640257	-0.128718637824569	0.212293285038679	0.544336203338842
1	11068552	11236771	HAP_2	0.157655246252677	-0.0205556345422158	0.0890156546146892	0.817388423429587
1	11068552	11236771	HAP_3	0.0647751605995717	-0.0764885653995592	0.196687453809389	0.69738434184936
1	11068552	11236771	HAP_4	0.0820396145610278	-0.0684163474585156	0.210728359854567	0.745452061073512
1	11068552	11236771	HAP_5	0.110278372591006	0.0291058957360107	0.142177322015416	0.837805632221856
1	11117957	11313680	HAP_1	0.173581370449679	0.0604414101713897	0.0869207925878636	0.486871910249904
1	11117957	11313680	HAP_2	0.0754817987152034	-0.352333691234165	0.178031215661148	0.0478833012355235
1	11117957	11313680	HAP_3	0.0841809421841542	0.132259528625317	0.180720469507484	0.46430871378527
1	11117957	11313680	HAP_4	0.0662473233404711	-0.128718637824569	0.212293285038679	0.544336203338842
1	11117957	11313680	HAP_5	0.162740899357602	-0.01102305946007	0.0878105035968324	0.900108888608532
1	11117957	11313680	HAP_6	0.0679871520342612	-0.0471284269461831	0.181210817066291	0.794820202386816
1	11160981	11394467	HAP_1	0.0920770877944325	0.15627200889601	0.17152861646951	0.36232536165289
1	11160981	11394467	HAP_2	0.0815042826552463	0.126969714340604	0.185289353583448	0.493228209860584
1	11160981	11394467	HAP_3	0.0662473233404711	-0.128718637824569	0.212293285038679	0.544336203338842
1	11160981	11394467	HAP_4	0.137847965738758	-0.0415021060354131	0.105255782647601	0.693383893699892
1	11227266	11469495	HAP_1	0.126204496788009	0.135413214542113	0.127569838747814	0.288539308656324
1	11227266	11469495	HAP_2	0.187232334047109	-0.10791446547316	0.0858808543155053	0.208991760546838
1	11227266	11469495	HAP_3	0.0833779443254818	-0.066333425603326	0.177890488343624	0.709252206012327
1	11227266	11469495	HAP_4	0.120449678800857	-0.0151755956510215	0.140782576486626	0.914164468063013
1	11296054	11519084	HAP_1	0.139989293361884	-0.0238937232410504	0.105101363608109	0.820172008086438
1	11296054	11519084	HAP_2	0.19593147751606	-0.0926741875819761	0.0813399782860143	0.254633149367964
1	11296054	11519084	HAP_3	0.120851177730193	-0.0151755956510215	0.140782576486626	0.914164468063013
1	11296054	11519084	HAP_4	0.126204496788009	0.135413214542113	0.127569838747814	0.288539308656324
1	11368762	11586009	HAP_1	0.0833779443254818	-0.0997967541068189	0.181137388771552	0.581704378593263
1	11368762	11586009	HAP_2	0.321600642398287	-0.0500310867295527	0.051056652841108	0.32719265052511
1	11368762	11586009	HAP_3	0.0677194860813704	-0.022025681685121	0.205738580204372	0.914749811756631
1	11368762	11586009	HAP_4	0.120985010706638	-0.0151755956510215	0.140782576486626	0.914164468063013
1	11443076	11667549	HAP_1	0.0819057815845824	0.15149475362356	0.181830995663168	0.404806575383393
1	11443076	11667549	HAP_2	0.120985010706638	0.185940632016066	0.0991723706812949	0.0608814397026805
1	11443076	11667549	HAP_3	0.259368308351178	-0.0480454412938451	0.0602884005723902	0.425544370990001
1	11495736	11731681	HAP_1	0.088865096359743	0.0951840639814658	0.166837780171105	0.568360410880326
1	11495736	11731681	HAP_2	0.0916755888650964	-0.103742772121435	0.135749216707407	0.444782361670924
1	11495736	11731681	HAP_3	0.140658458244111	-0.0484922549589821	0.102972971458229	0.637723906880144
1	11495736	11731681	HAP_4	0.196734475374732	-0.0826291038310572	0.0800759772615392	0.302193581842205
1	11562944	11776956	HAP_1	0.0891327623126338	0.0951840639814658	0.166837780171105	0.568360410880326
1	11562944	11776956	HAP_2	0.108404710920771	-0.083665052214405	0.111313305222767	0.452328496138751
1	11562944	11776956	HAP_3	0.139989293361884	-0.047066513341012	0.10363055103039	0.64972860221361
1	11562944	11776956	HAP_4	0.266729122055675	-0.0871269539912981	0.0591706309665075	0.140978645291502
1	11635516	11833307	HAP_1	0.108003211991435	-0.085385326214345	0.112101082573225	0.446298335781508
1	11635516	11833307	HAP_2	0.139989293361884	-0.047066513341012	0.10363055103039	0.64972860221361
1	11635516	11833307	HAP_3	0.266327623126338	-0.0823766375861635	0.0593765531846009	0.165415143029608
1	11635516	11833307	HAP_4	0.0817719486081371	0.15149475362356	0.181830995663168	0.404806575383393
1	11715739	11880489	HAP_1	0.0872591006423983	-0.00772660463111412	0.165851790184892	0.962844568631564
1	11715739	11880489	HAP_2	0.140524625267666	-0.0610128991690914	0.102960540259608	0.553494730954332
1	11715739	11880489	HAP_3	0.107869379014989	-0.085385326214345	0.112101082573225	0.446298335781508
1	11715739	11880489	HAP_4	0.265658458244111	-0.082725359549436	0.0594685431918194	0.164285015418753
1	11715739	11880489	HAP_5	0.0951552462526767	0.042259942689882	0.150177293412298	0.778418989501338
1	11768871	11915013	HAP_1	0.136241970021413	0.088032657590727	0.11168766259166	0.430627597167531
1	11768871	11915013	HAP_2	0.141059957173448	-0.0571495117879353	0.102378068233383	0.576727555431037
1	11768871	11915013	HAP_3	0.109341541755889	-0.0803624790061823	0.111396489373958	0.470702940797839
1	11768871	11915013	HAP_4	0.0955567451820128	0.042259942689882	0.150177293412298	0.778418989501338
1	11768871	11915013	HAP_5	0.274759100642398	-0.077176169441417	0.0585993021746537	0.187914597753398
1	11807482	11964513	HAP_1	0.140792291220557	-0.0571495117879353	0.102378068233383	0.576727555431037
1	11807482	11964513	HAP_2	0.0790952890792291	-0.0725168746586189	0.175499098198213	0.679481182945158
1	11807482	11964513	HAP_3	0.183752676659529	-0.0439168976028989	0.0838619418684593	0.600531669002041
1	11807482	11964513	HAP_4	0.108940042826552	-0.0803624790061823	0.111396489373958	0.470702940797839
1	11807482	11964513	HAP_5	0.271680942184154	-0.0822787859652933	0.0589058482836274	0.162561586573279
1	11869629	12059144	HAP_1	0.233404710920771	-0.107979689732196	0.0678711336636613	0.111705366368555
1	11869629	12059144	HAP_2	0.140792291220557	-0.0598241990642635	0.103604676226871	0.563685553649454
1	11869629	12059144	HAP_3	0.0935492505353319	0.101357353634647	0.166852313553223	0.543577769349653
1	11869629	12059144	HAP_4	0.0892665952890792	0.004674480512996	0.137188130284414	0.97282036234421
1	11907907	12100919	HAP_1	0.0894004282655246	0.004674480512996	0.137188130284414	0.97282036234421
1	11907907	12100919	HAP_2	0.232334047109208	-0.105540008931082	0.0680430758563175	0.120968373804905
1	11907907	12100919	HAP_3	0.140524625267666	-0.0638143442351039	0.104209444673466	0.540332880983789
1	11907907	12100919	HAP_4	0.0924785867237687	0.176334207190619	0.16948918282404	0.298228067407494
1	11934480	12184244	HAP_1	0.0894004282655246	0.004674480512996	0.137188130284414	0.97282036234421
1	11934480	12184244	HAP_2	0.233003211991435	-0.105540008931082	0.0680430758563175	0.120968373804905
1	11934480	12184244	HAP_3	0.140926124197002	-0.0638143442351039	0.104209444673466	0.540332880983789
1	11934480	12184244	HAP_4	0.0926124197002141	0.176334207190619	0.16948918282404	0.298228067407494
1	12036167	12253784	HAP_1	0.0717344753747323	0.113671581576505	0.205573965779684	0.580332654978441
1	12036167	12253784	HAP_2	0.193388650963597	-0.123117561222221	0.0852227144598901	0.148638505574216
1	12036167	12253784	HAP_3	0.262312633832976	-0.0949301808641571	0.0611369620611596	0.120568795890406
1	12036167	12253784	HAP_4	0.262446466809422	0.0745425634944041	0.0607934299517912	0.220215452887328
1	12077285	12310963	HAP_1	0.100107066381156	-0.163094000019185	0.150601404498416	0.278900132637214
1	12077285	12310963	HAP_2	0.0997055674518201	-0.0933825171264908	0.143727329921772	0.51591320278426
1	12077285	12310963	HAP_3	0.167692719486081	0.0311110003462068	0.0939591875280977	0.74057863607739
1	12077285	12310963	HAP_4	0.0936830835117773	0.104625532680309	0.138255521437085	0.449244648513326
1	12077285	12310963	HAP_5	0.138115631691649	-0.0752696061613128	0.10679297199003	0.480967609892999
1	12159225	12367799	HAP_1	0.0998394004282655	-0.163094000019185	0.150601404498416	0.278900132637214
1	12159225	12367799	HAP_2	0.0804336188436831	0.15149475362356	0.181830995663168	0.404806575383393
1	12159225	12367799	HAP_3	0.0869914346895075	-0.0126375976289882	0.187816605061181	0.946356916508419
1	12159225	12367799	HAP_4	0.137981798715203	-0.0752696061613128	0.10679297199003	0.480967609892999
1	12228328	12410625	HAP_1	0.100374732334047	-0.163094000019185	0.150601404498416	0.278900132637214
1	12228328	12410625	HAP_2	0.108538543897216	-0.0285820462840156	0.154631088216629	0.853364418561604
1	12228328	12410625	HAP_3	0.0804336188436831	0.15149475362356	0.181830995663168	0.404806575383393
1	12228328	12410625	HAP_4	0.13865096359743	-0.0492525940607476	0.106807565561005	0.644729446587738
1	12228328	12410625	HAP_5	0.0770877944325482	0.0195003710985847	0.210859348806921	0.926321285405586
1	12288899	12447748	HAP_1	0.0820396145610278	-0.103590411800036	0.146768531856189	0.480351673710388
1	12288899	12447748	HAP_2	0.0808351177730193	0.0922888773875857	0.175268406836471	0.598532346471937
1	12288899	12447748	HAP_3	0.139320128479657	-0.0440265076511891	0.105492536586273	0.676452049014739
1	12288899	12447748	HAP_4	0.177462526766595	-0.120603794463344	0.0868414138167688	0.164982114987198
1	12288899	12447748	HAP_5	0.156183083511777	-0.0345416540275085	0.102087905045905	0.735116967532281
1	12349904	12495996	HAP_1	0.161670235546039	0.0302042335667396	0.0980290106443938	0.758011870942556
1	12349904	12495996	HAP_2	0.0804336188436831	0.0922888773875857	0.175268406836471	0.598532346471937
1	12349904	12495996	HAP_3	0.139186295503212	-0.0479755044210373	0.106134141512355	0.651275818829144
1	12349904	12495996	HAP_4	0.0750802997858672	0.0236469839131226	0.210803810211271	0.910690448409508
1	12391498	12566832	HAP_1	0.12152034261242	0.15263796732982	0.126603438324238	0.228033562941201
1	12391498	12566832	HAP_2	0.0772216274089936	-0.225299447372363	0.206612546902935	0.275588102903035
1	12391498	12566832	HAP_3	0.194057815845824	-0.115148375708569	0.0852202061198672	0.17671786114289
1	12391498	12566832	HAP_4	0.121386509635974	0.0412270788213455	0.130789405811565	0.752614363838715
1	12391498	12566832	HAP_5	0.247591006423983	0.00567658935599728	0.0672739351417669	0.932758671212682
1	12442460	12631796	HAP_1	0.11830835117773	0.00453227464195925	0.136365589266483	0.973488008522357
1	12442460	12631796	HAP_2	0.226980728051392	-0.0473189317958968	0.0738631403337711	0.521802634792372
1	12442460	12631796	HAP_3	0.12152034261242	0.15263796732982	0.126603438324238	0.228033562941201
1	12442460	12631796	HAP_4	0.191113490364026	-0.0761784983048773	0.0897620353612038	0.396118565167678
1	12442460	12631796	HAP_5	0.0772216274089936	-0.225299447372363	0.206612546902935	0.275588102903035
1	12479322	12693559	HAP_1	0.0770877944325482	-0.225299447372363	0.206612546902935	0.275588102903035
1	12479322	12693559	HAP_2	0.184957173447537	-0.079795100334969	0.092737724510044	0.389602825275582
1	12479322	12693559	HAP_3	0.121118843683084	0.138829026155133	0.127730322625952	0.277155042055411
1	12479322	12693559	HAP_4	0.0845824411134904	0.118802717489739	0.199599072069816	0.551741445746439
1	12479322	12693559	HAP_5	0.122992505353319	-0.162696473192276	0.131136127753783	0.214806382385071
1	12543647	12775375	HAP_1	0.0875267665952891	-0.345682345809506	0.196589221063379	0.078761748596251
1	12543647	12775375	HAP_2	0.132762312633833	-0.0287626722921804	0.114148394737279	0.801073412131826
1	12606447	12853203	HAP_1	0.083110278372591	-0.248859794547862	0.192461846805615	0.196079380898483
1	12606447	12853203	HAP_2	0.133163811563169	-0.0287626722921804	0.114148394737279	0.801073412131826
1	12606447	12853203	HAP_3	0.143870449678801	-0.206769930982015	0.105134025740752	0.0492888533713405
1	12676844	12903805	HAP_1	0.137847965738758	-0.0535850029822951	0.107482709961212	0.618129179725301
1	12676844	12903805	HAP_2	0.0792291220556745	0.100220329416938	0.175755744298465	0.56855947205703
1	12676844	12903805	HAP_3	0.107066381156317	0.177962218302144	0.120216318759542	0.138864501799834
1	12676844	12903805	HAP_4	0.265524625267666	-0.0967397817256243	0.0601709647628745	0.107975053936319
1	12743592	12950327	HAP_1	0.138115631691649	-0.0494639718990742	0.106813425619095	0.643328651939805
1	12743592	12950327	HAP_2	0.0772216274089936	0.1463257156362	0.182206877247297	0.421982880851902
1	12743592	12950327	HAP_3	0.314908993576017	-0.115402537455934	0.0508671874222554	0.0233434032715001
1	12743592	12950327	HAP_4	0.120717344753747	0.156484172064347	0.106933909361413	0.143449821305705
1	12837234	13034308	HAP_1	0.316514989293362	-0.116440641805264	0.0504987033086999	0.0211756961303006
1	12837234	13034308	HAP_2	0.120717344753747	0.156484172064347	0.106933909361413	0.143449821305705
1	12837234	13034308	HAP_3	0.138517130620985	-0.0494639718990742	0.106813425619095	0.643328651939805
1	12887875	13085347	HAP_1	0.192184154175589	-0.111176984092533	0.0852388039926948	0.192211894054395
1	12887875	13085347	HAP_2	0.0845824411134904	0.118802717489739	0.199599072069816	0.551741445746439
1	12887875	13085347	HAP_3	0.409127408993576	-0.101843635729765	0.0415855517480568	0.0143705460007405
1	12934724	13112862	HAP_1	0.084448608137045	0.118802717489739	0.199599072069816	0.551741445746439
1	12934724	13112862	HAP_2	0.191916488222698	-0.123012738862366	0.0862275542592219	0.153777370481432
1	12934724	13112862	HAP_3	0.305942184154176	-0.0621722735787967	0.0548119776811723	0.256749045072388
1	12980154	13158835	HAP_1	0.191916488222698	-0.123012738862366	0.0862275542592219	0.153777370481432
1	12980154	13158835	HAP_2	0.304871520342612	-0.0634101417480697	0.0548717183933921	0.247916100730922
1	12980154	13158835	HAP_3	0.0843147751605996	0.118802717489739	0.199599072069816	0.551741445746439
1	13080688	13212735	HAP_1	0.209047109207709	-0.0568452645148619	0.0780478309787363	0.466452016182974
1	13080688	13212735	HAP_2	0.0829764453961456	-0.191436036492181	0.196076413544895	0.328962492349922
1	13080688	13212735	HAP_3	0.363624197002141	-0.0311026962560384	0.0461302140046399	0.500202522170559
1	13080688	13212735	HAP_4	0.0841809421841542	0.121606135893665	0.203909978739185	0.550963215480857
1	13107909	13288892	HAP_1	0.44767130620985	-0.0683836141426473	0.0392472346850112	0.0815244683389182
1	13107909	13288892	HAP_2	0.105594218415418	0.0484846604835035	0.156881397318407	0.757298533228525
1	13107909	13288892	HAP_3	0.0869914346895075	0.0934189948987924	0.184170954906021	0.612016019313581
1	13107909	13288892	HAP_4	0.211188436830835	-0.0539202942460108	0.0768240693747978	0.482805860584876
1	13141007	13331772	HAP_1	0.205165952890792	-0.0455050078467979	0.0797835744840956	0.56847096120225
1	13141007	13331772	HAP_2	0.264855460385439	-0.0805084127138479	0.06109735812792	0.187682849122361
1	13141007	13331772	HAP_3	0.121654175588865	0.0957712082734401	0.128835012555027	0.457308718787954
1	13141007	13331772	HAP_4	0.0839132762312634	0.121606135893665	0.203909978739185	0.550963215480857
1	13207040	13395358	HAP_1	0.0840471092077088	0.121606135893665	0.203909978739185	0.550963215480857
1	13207040	13395358	HAP_2	0.156183083511777	-0.0621821443792309	0.0996497938383493	0.532661381366803
1	13207040	13395358	HAP_3	0.121654175588865	0.0957712082734401	0.128835012555027	0.457308718787954
1	13207040	13395358	HAP_4	0.205299785867238	-0.0455050078467979	0.0797835744840956	0.56847096120225
1	13253220	13439013	HAP_1	0.0940845824411135	-0.034215291701867	0.177779214256161	0.847392816884853
1	13253220	13439013	HAP_2	0.121654175588865	0.0957712082734401	0.128835012555027	0.457308718787954
1	13253220	13439013	HAP_3	0.0849839400428266	0.121606135893665	0.203909978739185	0.550963215480857
1	13253220	13439013	HAP_4	0.206236616702355	-0.0336607746605046	0.0795005112802828	0.67202553320413
1	13325800	13492360	HAP_1	0.122055674518201	0.114292130671546	0.130097128619142	0.379721612335158
1	13325800	13492360	HAP_2	0.0849839400428266	0.121606135893665	0.203909978739185	0.550963215480857
1	13325800	13492360	HAP_3	0.146413276231263	0.00447486459303455	0.100930912131245	0.964639019474169
1	13325800	13492360	HAP_4	0.208244111349036	-0.0293495980421697	0.0789233705765916	0.710007369897483
1	13376228	13532908	HAP_1	0.134502141327623	-0.118076411756868	0.114971536480917	0.304484546934554
1	13376228	13532908	HAP_2	0.276498929336188	-0.0319938219610705	0.0580875444375174	0.58181324476831
1	13376228	13532908	HAP_3	0.208377944325482	-0.0272803803328844	0.078660439005209	0.728752198766188
1	13376228	13532908	HAP_4	0.151231263383298	0.0293171656084822	0.108106061455838	0.786260772154943
1	13424571	13580209	HAP_1	0.128345824411135	0.0533388615027413	0.138241232874845	0.699637942164243
1	13424571	13580209	HAP_2	0.0849839400428266	0.121606135893665	0.203909978739185	0.550963215480857
1	13424571	13580209	HAP_3	0.446065310492505	-0.0809777455814895	0.0384034373275319	0.0350451752614599
1	13424571	13580209	HAP_4	0.209047109207709	-0.0248528024090902	0.0786276190989747	0.751957723947616
1	13463249	13598030	HAP_1	0.445262312633833	-0.0813632726474803	0.0384031108350843	0.034184961292974
1	13463249	13598030	HAP_2	0.208913276231263	-0.0280767168751067	0.0788718298362027	0.72187644473537
1	13463249	13598030	HAP_3	0.12821199143469	0.0533388615027413	0.138241232874845	0.699637942164243
1	13463249	13598030	HAP_4	0.0849839400428266	0.121606135893665	0.203909978739185	0.550963215480857
1	13525711	13668972	HAP_1	0.247992505353319	-0.067225072939307	0.0631488702535049	0.287149061378079
1	13525711	13668972	HAP_2	0.0835117773019272	0.121606135893665	0.203909978739185	0.550963215480857
1	13525711	13668972	HAP_3	0.180674518201285	-0.093852664526291	0.0910196690077037	0.302549141746607
1	13560034	13725800	HAP_1	0.180674518201285	-0.0905174983531264	0.0906081998024439	0.317860113859215
1	13560034	13725800	HAP_2	0.0861884368308351	0.14185879951133	0.209122198194672	0.497589670570912
1	13560034	13725800	HAP_3	0.117639186295503	0.109201795717666	0.133850307070985	0.414638027928582
1	13593070	13778296	HAP_1	0.131423982869379	-0.102001557186368	0.111792786909064	0.361608707542025
1	13593070	13778296	HAP_2	0.0722698072805139	0.0895762775821353	0.210799073860335	0.670907325985433
1	13657759	13850697	HAP_1	0.0662473233404711	0.270252107862285	0.211450727556916	0.201298960776984
1	13657759	13850697	HAP_2	0.190176659528908	-0.0417957681155012	0.0776055586533958	0.590218081603828
1	13711980	13936005	HAP_1	0.0843147751605996	-0.0853937368460826	0.154583344462503	0.580699084364854
1	13711980	13936005	HAP_2	0.243040685224839	-0.00108061214092572	0.0622400204653281	0.986148742914368
1	13711980	13936005	HAP_3	0.102516059957173	0.162357376703305	0.133286462311672	0.223259921774313
1	13746152	14037621	HAP_1	0.0670503211991435	-0.350257574757914	0.196502350527464	0.0747557200877762
1	13746152	14037621	HAP_2	0.170369379014989	0.00479766200949919	0.0849958032437738	0.954989645645459
1	13746152	14037621	HAP_3	0.0843147751605996	-0.0853937368460826	0.154583344462503	0.580699084364854
1	13746152	14037621	HAP_4	0.112285867237687	-0.10033904535464	0.133489096270487	0.452300219684775
1	13746152	14037621	HAP_5	0.242906852248394	-0.00108061214092572	0.0622400204653281	0.986148742914368
1	13834725	14062958	HAP_1	0.226579229122056	0.0274398794849487	0.0663546062273739	0.679239304451358
1	13834725	14062958	HAP_2	0.0816381156316917	-0.35827066774081	0.153790020732359	0.0198800182608422
1	13834725	14062958	HAP_3	0.242639186295503	-0.00300189486378331	0.0623453595503022	0.961599717963007
1	13834725	14062958	HAP_4	0.0843147751605996	-0.0853937368460826	0.154583344462503	0.580699084364854
1	13834725	14062958	HAP_5	0.119646680942184	-0.0760962774679834	0.124889789971772	0.54235786006282
1	13834725	14062958	HAP_6	0.0764186295503212	0.121995366838256	0.180426509154501	0.498987474748096
1	13910692	14114440	HAP_1	0.212259100642398	-0.0229533518164522	0.0718383346952565	0.749354723517058
1	13910692	14114440	HAP_2	0.0784261241970021	-0.10429290608206	0.163913118186668	0.52463994050316
1	13910692	14114440	HAP_3	0.150695931477516	0.0458407192418201	0.0976953636340605	0.638939130623657
1	13910692	14114440	HAP_4	0.104925053533191	-0.204861980815805	0.139327096101235	0.141546856221911
1	14004385	14194506	HAP_1	0.211322269807281	-0.0244930121817326	0.0722050034702655	0.734466986304805
1	14004385	14194506	HAP_2	0.148688436830835	0.0480627610485475	0.0966656551773913	0.619073025151997
1	14004385	14194506	HAP_3	0.111750535331906	-0.0109513546492515	0.137770574241318	0.936647320809221
1	14004385	14194506	HAP_4	0.0784261241970021	-0.10429290608206	0.163913118186668	0.52463994050316
1	14058696	14248776	HAP_1	0.0769539614561028	0.0545275060743336	0.180847581919794	0.763041825591002
1	14058696	14248776	HAP_2	0.0784261241970021	-0.10429290608206	0.163913118186668	0.52463994050316
1	14058696	14248776	HAP_3	0.210519271948608	-0.0270001055432296	0.0722318304529631	0.708575976881795
1	14091291	14286844	HAP_1	0.0784261241970021	-0.10429290608206	0.163913118186668	0.52463994050316
1	14091291	14286844	HAP_2	0.210653104925054	-0.0415677300746019	0.0720486878733327	0.564015244383162
1	14091291	14286844	HAP_3	0.0769539614561028	0.0545275060743336	0.180847581919794	0.763041825591002
1	14091291	14286844	HAP_4	0.0790952890792291	-0.487666466679567	0.189179143891107	0.00998118808057764
1	14174967	14320480	HAP_1	0.104122055674518	-0.364323887149942	0.150422742842859	0.0154828065390215
1	14174967	14320480	HAP_2	0.125802997858672	0.0389582587669716	0.123093279689986	0.751645480733598
1	14174967	14320480	HAP_3	0.112419700214133	0.0884648219696038	0.134046084503284	0.509321433869252
1	14174967	14320480	HAP_4	0.289346895074946	-0.0262210157468276	0.056596925071352	0.643180727698333
1	14235061	14353940	HAP_1	0.145208779443255	-0.212652776014832	0.102774532623017	0.0386037396814331
1	14235061	14353940	HAP_2	0.128613490364026	-0.00791905844810556	0.0949100546788015	0.933508151140575
1	14235061	14353940	HAP_3	0.333913276231263	0.0194547799827881	0.0481610698476758	0.686270920306204
1	14277857	14409719	HAP_1	0.134769807280514	0.0750140027933579	0.093192254507887	0.420906761017721
1	14277857	14409719	HAP_2	0.357601713062098	-0.0324321091425657	0.0452006268924696	0.473101654787535
1	14277857	14409719	HAP_3	0.0772216274089936	-0.287443024937904	0.211815462120638	0.174849311440939
1	14277857	14409719	HAP_4	0.0849839400428266	-0.489400166209581	0.18536382106561	0.00831994874470153
1	14300401	14464404	HAP_1	0.133966809421842	0.0750140027933579	0.093192254507887	0.420906761017721
1	14300401	14464404	HAP_2	0.352248394004283	-0.0226687479864464	0.0457256268546578	0.620095924772064
1	14300401	14464404	HAP_3	0.0848501070663812	-0.489400166209581	0.18536382106561	0.00831994874470153
1	14340365	14529990	HAP_1	0.0718683083511777	0.0285282465363039	0.17847655948466	0.873013342811273
1	14340365	14529990	HAP_2	0.0807012847965739	0.141217439244749	0.201077567309571	0.482533940076974
1	14340365	14529990	HAP_3	0.180005353319058	-0.0245351691134691	0.085475354189557	0.774094769322656
1	14340365	14529990	HAP_4	0.0778907922912206	-0.468062665280806	0.181687731397643	0.0100276859315868
1	14398852	14590649	HAP_1	0.0829764453961456	0.238139861890304	0.214604467109573	0.267213480790958
1	14398852	14590649	HAP_2	0.102649892933619	-0.369445926999306	0.150376272370945	0.0140629971151305
1	14398852	14590649	HAP_3	0.182949678800857	-0.0868141146415583	0.0860692463382914	0.313206009398483
1	14398852	14590649	HAP_4	0.0777569593147752	0.138181516577178	0.171577078689564	0.420662724359817
1	14444478	14655035	HAP_1	0.0768201284796574	0.16138756364964	0.18812502497983	0.391017276249868
1	14444478	14655035	HAP_2	0.0778907922912206	-0.468062665280806	0.181687731397643	0.0100276859315868
1	14444478	14655035	HAP_3	0.0958244111349036	0.25774038429976	0.163704433546916	0.115474151333198
1	14444478	14655035	HAP_4	0.0936830835117773	-0.112835918999328	0.163418642462182	0.489940753932582
1	14508643	14723669	HAP_1	0.077355460385439	0.171076016347246	0.184283648525951	0.353296662579482
1	14508643	14723669	HAP_2	0.0983672376873662	0.26052311338948	0.156464932523031	0.0959854199983448
1	14508643	14723669	HAP_3	0.0947537473233405	-0.194399872491006	0.158527545018077	0.220169182827026
1	14508643	14723669	HAP_4	0.125	-0.0722520910353035	0.114370121088878	0.527596083113636
1	14508643	14723669	HAP_5	0.078024625267666	-0.00422973320704193	0.192103533671628	0.982434786976705
1	14563828	14775232	HAP_1	0.0951552462526767	-0.194399872491006	0.158527545018077	0.220169182827026
1	14563828	14775232	HAP_2	0.124866167023555	-0.0398588055926605	0.114362053486359	0.727460587745442
1	14563828	14775232	HAP_3	0.0797644539614561	0.0155301262844416	0.175165758382588	0.929357208218534
1	14629667	14813674	HAP_1	0.163811563169165	-0.0606713358072507	0.0871315467457104	0.486272657975869
1	14629667	14813674	HAP_2	0.0800321199143469	0.0155301262844416	0.175165758382588	0.929357208218534
1	14629667	14813674	HAP_3	0.0701284796573876	0.384134464846557	0.188586617177373	0.0417293965984357
1	14629667	14813674	HAP_4	0.0952890792291221	-0.194399872491006	0.158527545018077	0.220169182827026
1	14709803	14871304	HAP_1	0.301258029978587	-0.012651656177007	0.0539213081574549	0.814507391026091
1	14709803	14871304	HAP_2	0.10987687366167	-0.0656069977843828	0.142007654109512	0.644111034065712
1	14709803	14871304	HAP_3	0.0832441113490364	0.238139861890304	0.214604467109573	0.267213480790958
1	14709803	14871304	HAP_4	0.115765524625268	0.109907605208314	0.135285627465884	0.416607468922374
1	14709803	14871304	HAP_5	0.13021948608137	-0.117532257842683	0.110094072627892	0.285787311795618
1	14762452	14901630	HAP_1	0.0843147751605996	0.211872715176169	0.208980069578723	0.310724162055903
1	14762452	14901630	HAP_2	0.116300856531049	0.109907605208314	0.135285627465884	0.416607468922374
1	14762452	14901630	HAP_3	0.106798715203426	0.287057301939066	0.160739416605035	0.0742040925645686
1	14762452	14901630	HAP_4	0.438169164882227	0.000978847392095787	0.0385251207909393	0.979730868546856
1	14762452	14901630	HAP_5	0.129684154175589	-0.125370666723301	0.110868255027167	0.258208914522927
1	14804510	14946992	HAP_1	0.437767665952891	-0.00519124802669654	0.0385919710740609	0.893001617081398
1	14804510	14946992	HAP_2	0.127275160599572	-0.137859247579329	0.114162813900308	0.227290563806837
1	14804510	14946992	HAP_3	0.0885974304068523	0.224971003477158	0.198940636553859	0.258193220801948
1	14804510	14946992	HAP_4	0.116167023554604	0.109907605208314	0.135285627465884	0.416607468922374
1	14804510	14946992	HAP_5	0.106798715203426	0.287057301939066	0.160739416605035	0.0742040925645686
1	14854129	15009567	HAP_1	0.610813704496788	0.0556388138545649	0.0322276227218393	0.0843525990325173
1	14854129	15009567	HAP_2	0.116300856531049	0.109907605208314	0.135285627465884	0.416607468922374
1	14854129	15009567	HAP_3	0.127408993576017	-0.137859247579329	0.114162813900308	0.227290563806837
1	14890884	15068643	HAP_1	0.34301391862955	0.114261295307415	0.0468894302726601	0.0148634262859461
1	14890884	15068643	HAP_2	0.264721627408994	0.0513033528767849	0.0629005057391194	0.414765659857193
1	14890884	15068643	HAP_3	0.116300856531049	0.109907605208314	0.135285627465884	0.416607468922374
1	14890884	15068643	HAP_4	0.127810492505353	-0.127132368382556	0.112481159007704	0.25844168929335
1	14928233	15107973	HAP_1	0.338731263383298	0.112147776238357	0.0475477051441224	0.0183935849473986
1	14928233	15107973	HAP_2	0.26686295503212	0.0506926554921088	0.0625216013069735	0.417531064282465
1	14928233	15107973	HAP_3	0.127810492505353	-0.127132368382556	0.112481159007704	0.25844168929335
1	14928233	15107973	HAP_4	0.117103854389722	0.109907605208314	0.135285627465884	0.416607468922374
1	14986215	15176283	HAP_1	0.208645610278373	0.0891026334153888	0.0760732797279165	0.241563726965457
1	14986215	15176283	HAP_2	0.252810492505353	-0.0422818095893182	0.0633081183025209	0.504255792920103
1	14986215	15176283	HAP_3	0.219887580299786	0.079091270130282	0.0763484964865414	0.300304694845117
1	14986215	15176283	HAP_4	0.117103854389722	0.109907605208314	0.135285627465884	0.416607468922374
1	15043428	15233923	HAP_1	0.116702355460385	0.109907605208314	0.135285627465884	0.416607468922374
1	15043428	15233923	HAP_2	0.209850107066381	0.077086915273964	0.0758392815193749	0.309480708318402
1	15043428	15233923	HAP_3	0.0847162740899358	0.0981313742991352	0.20417428710469	0.630810910137414
1	15043428	15233923	HAP_4	0.166622055674518	-0.132053529975762	0.0928259585481717	0.154938043218266
1	15043428	15233923	HAP_5	0.21948608137045	0.0726877455730356	0.0760989920959856	0.339551946372595
1	15092475	15295952	HAP_1	0.209850107066381	0.077086915273964	0.0758392815193749	0.309480708318402
1	15092475	15295952	HAP_2	0.116970021413276	0.113134484860972	0.133904075936779	0.398225422364839
1	15092475	15295952	HAP_3	0.0847162740899358	0.0981313742991352	0.20417428710469	0.630810910137414
1	15092475	15295952	HAP_4	0.124330835117773	-0.140248688193981	0.114109450340201	0.219122626672613
1	15092475	15295952	HAP_5	0.142398286937901	-0.0116749153110562	0.117961039786364	0.921165323341964
1	15151447	15377098	HAP_1	0.209448608137045	0.0821662165243757	0.0756484431183883	0.277479094471642
1	15151447	15377098	HAP_2	0.0829764453961456	0.211872715176169	0.208980069578723	0.310724162055903
1	15151447	15377098	HAP_3	0.12326017130621	-0.140248688193981	0.114109450340201	0.219122626672613
1	15151447	15377098	HAP_4	0.0835117773019272	-0.0700417874336964	0.191708987504207	0.714867375751489
1	15151447	15377098	HAP_5	0.116836188436831	0.113134484860972	0.133904075936779	0.398225422364839
1	15209586	15433328	HAP_1	0.2093147751606	0.0821662165243757	0.0756484431183883	0.277479094471642
1	15209586	15433328	HAP_2	0.0828426124197002	0.211872715176169	0.208980069578723	0.310724162055903
1	15209586	15433328	HAP_3	0.117237687366167	0.113134484860972	0.133904075936779	0.398225422364839
1	15209586	15433328	HAP_4	0.083779443254818	-0.0794937450265943	0.187710504461922	0.671961387628551
1	15209586	15433328	HAP_5	0.123661670235546	-0.140248688193981	0.114109450340201	0.219122626672613
1	15276897	15479165	HAP_1	0.0829764453961456	0.211872715176169	0.208980069578723	0.310724162055903
1	15276897	15479165	HAP_2	0.0848501070663812	-0.0788384592876735	0.184031696470917	0.668387552801438
1	15276897	15479165	HAP_3	0.20958244111349	0.0760459231685282	0.0754256746091413	0.313412792083324
1	15276897	15479165	HAP_4	0.235813704496788	0.0183938215417847	0.0668023545665398	0.783065012116479
1	15346076	15504349	HAP_1	0.236750535331906	0.0147024380785637	0.0663350396195402	0.824607002358618
1	15346076	15504349	HAP_2	0.209850107066381	0.0705377948797237	0.0751960021383137	0.34827829963906
1	15346076	15504349	HAP_3	0.0829764453961456	0.211872715176169	0.208980069578723	0.310724162055903
1	15346076	15504349	HAP_4	0.143468950749465	-0.0170245244724918	0.116190802651239	0.883517150300736
1	15415550	15558805	HAP_1	0.136241970021413	-0.171681960129831	0.103251718906491	0.0964463452003879
1	15415550	15558805	HAP_2	0.116434689507495	0.0298120789409011	0.136769080624007	0.827461455598509
1	15415550	15558805	HAP_3	0.209983940042827	0.0705377948797237	0.0751960021383137	0.34827829963906
1	15415550	15558805	HAP_4	0.144004282655246	-0.0170245244724918	0.116190802651239	0.883517150300736
1	15415550	15558805	HAP_5	0.106664882226981	0.295376964664581	0.147759930279041	0.0456773605469228
1	15469825	15577736	HAP_1	0.109609207708779	0.27924641882037	0.144253642517049	0.0529676321168267
1	15469825	15577736	HAP_2	0.136777301927195	-0.171681960129831	0.103251718906491	0.0964463452003879
1	15469825	15577736	HAP_3	0.234207708779443	0.0399699217282908	0.0697627926947327	0.566719655362002
1	15469825	15577736	HAP_4	0.0716006423982869	-0.011722853020498	0.196611793191969	0.952458013753653
1	15469825	15577736	HAP_5	0.273019271948608	0.0333104543841948	0.0583052758311282	0.567823228172872
1	15492702	15613532	HAP_1	0.109743040685225	0.27924641882037	0.144253642517049	0.0529676321168267
1	15492702	15613532	HAP_2	0.13691113490364	-0.171681960129831	0.103251718906491	0.0964463452003879
1	15492702	15613532	HAP_3	0.22470556745182	0.0732907126569281	0.0709488066798625	0.301667068964543
1	15492702	15613532	HAP_4	0.281316916488223	-0.0333935178310368	0.0597031972196397	0.57597327177615
1	15492702	15613532	HAP_5	0.0716006423982869	-0.011722853020498	0.196611793191969	0.952458013753653
1	15550342	15653451	HAP_1	0.136643468950749	-0.171681960129831	0.103251718906491	0.0964463452003879
1	15550342	15653451	HAP_2	0.224973233404711	0.0732907126569281	0.0709488066798625	0.301667068964543
1	15550342	15653451	HAP_3	0.22470556745182	0.0616048993196222	0.0737314416658764	0.40347246134919
1	15550342	15653451	HAP_4	0.0716006423982869	-0.011722853020498	0.196611793191969	0.952458013753653
1	15550342	15653451	HAP_5	0.145208779443255	0.0701011556601644	0.0997091611058742	0.482064613017568
1	15573523	15690224	HAP_1	0.208779443254818	0.0702314006126568	0.0747524780722099	0.347525104830183
1	15573523	15690224	HAP_2	0.172912205567452	0.0830614295023005	0.0943583774153072	0.378766545725336
1	15573523	15690224	HAP_3	0.119646680942184	-0.100250142790827	0.116773548249724	0.390671453342484
1	15573523	15690224	HAP_4	0.126472162740899	0.169985286356042	0.126492931057181	0.179084512094698
1	15573523	15690224	HAP_5	0.0827087794432548	0.211872715176169	0.208980069578723	0.310724162055903
1	15605937	15735006	HAP_1	0.119646680942184	-0.100250142790827	0.116773548249724	0.390671453342484
1	15605937	15735006	HAP_2	0.173046038543897	0.0830614295023005	0.0943583774153072	0.378766545725336
1	15605937	15735006	HAP_3	0.126472162740899	0.189224331798084	0.127677292999521	0.138411208035404
1	15605937	15735006	HAP_4	0.0832441113490364	0.211872715176169	0.208980069578723	0.310724162055903
1	15605937	15735006	HAP_5	0.208913276231263	0.0702314006126568	0.0747524780722099	0.347525104830183
1	15641488	15812807	HAP_1	0.0788276231263383	0.311598846980576	0.210710963755298	0.139279042496747
1	15641488	15812807	HAP_2	0.0927462526766595	-0.119210360092352	0.14815264469731	0.421075652248058
1	15641488	15812807	HAP_3	0.132628479657388	0.156871308287939	0.114758176109494	0.171716355809766
1	15641488	15812807	HAP_4	0.148019271948608	0.000567104388342527	0.0934373558327318	0.995157711068761
1	15680611	15886962	HAP_1	0.107334047109208	0.0365851017075122	0.122962306064762	0.766077721085411
1	15680611	15886962	HAP_2	0.0845824411134904	0.0338376025806193	0.192164556154315	0.860235488109414
1	15680611	15886962	HAP_3	0.0885974304068523	-0.101251998996774	0.166071576624669	0.542105107261287
1	15714762	15945872	HAP_1	0.107467880085653	0.0365851017075122	0.122962306064762	0.766077721085411
1	15714762	15945872	HAP_2	0.0872591006423983	-0.163670439223225	0.171784775833022	0.340771247020424
1	15714762	15945872	HAP_3	0.116033190578158	-0.0503320857657652	0.120420496041768	0.675993575150686
1	15714762	15945872	HAP_4	0.0841809421841542	0.0338376025806193	0.192164556154315	0.860235488109414
1	15784835	16007329	HAP_1	0.0873929336188437	-0.163670439223225	0.171784775833022	0.340771247020424
1	15784835	16007329	HAP_2	0.0717344753747323	0.226798721427841	0.212011300259838	0.284801982348184
1	15784835	16007329	HAP_3	0.083779443254818	0.0338376025806193	0.192164556154315	0.860235488109414
1	15784835	16007329	HAP_4	0.107467880085653	0.0365851017075122	0.122962306064762	0.766077721085411
1	15859988	16070054	HAP_1	0.115096359743041	0.146184623053622	0.134033528599359	0.275494364568792
1	15859988	16070054	HAP_2	0.0706638115631692	-0.201278336574722	0.205692298294738	0.327870429341282
1	15859988	16070054	HAP_3	0.11830835117773	0.106771846825516	0.139557089359458	0.444274497547867
1	15859988	16070054	HAP_4	0.142130620985011	-0.0148921237024582	0.104967475100908	0.887187447704836
1	15859988	16070054	HAP_5	0.114025695931478	-0.082077085293109	0.129766737738341	0.527100944624271
1	15931146	16103133	HAP_1	0.114025695931478	-0.082077085293109	0.129766737738341	0.527100944624271
1	15931146	16103133	HAP_2	0.0788276231263383	0.0715231252436042	0.174476834814613	0.681881571420647
1	15931146	16103133	HAP_3	0.141595289079229	-0.0148921237024582	0.104967475100908	0.887187447704836
1	15931146	16103133	HAP_4	0.11482869379015	0.146184623053622	0.134033528599359	0.275494364568792
1	15931146	16103133	HAP_5	0.0707976445396146	-0.201278336574722	0.205692298294738	0.327870429341282
1	15990556	16140772	HAP_1	0.141461456102784	-0.0148921237024582	0.104967475100908	0.887187447704836
1	15990556	16140772	HAP_2	0.0845824411134904	0.133100510373697	0.203903160514854	0.513949157619338
1	15990556	16140772	HAP_3	0.114025695931478	-0.082077085293109	0.129766737738341	0.527100944624271
1	15990556	16140772	HAP_4	0.0785599571734475	0.0715231252436042	0.174476834814613	0.681881571420647
1	15990556	16140772	HAP_5	0.116702355460385	-0.289310187237468	0.150492865531794	0.0546294063128632
1	15990556	16140772	HAP_6	0.0710653104925053	-0.201278336574722	0.205692298294738	0.327870429341282
1	16048863	16193650	HAP_1	0.105058886509636	0.00973746891239913	0.13812933407416	0.943803227134327
1	16048863	16193650	HAP_2	0.0785599571734475	0.0715231252436042	0.174476834814613	0.681881571420647
1	16048863	16193650	HAP_3	0.0974304068522484	0.221254428164403	0.168175703661832	0.188384405850952
1	16048863	16193650	HAP_4	0.116702355460385	-0.289310187237468	0.150492865531794	0.0546294063128632
1	16048863	16193650	HAP_5	0.146279443254818	-0.0135263943193374	0.100952433052712	0.893419464474623
1	16048863	16193650	HAP_6	0.115765524625268	-0.172172074100279	0.130588125359213	0.187438867751008
1	16090310	16276033	HAP_1	0.0703961456102784	0.249079242041763	0.193631260942312	0.198397919094032
1	16090310	16276033	HAP_2	0.0876605995717345	0.121011248934691	0.171822815669249	0.48130291620777
1	16090310	16276033	HAP_3	0.0821734475374732	-0.363999248718553	0.184856850248197	0.0490171353523048
1	16090310	16276033	HAP_4	0.151498929336188	-0.0710925096676359	0.0984391083620874	0.470218220272409
1	16090310	16276033	HAP_5	0.083110278372591	0.191102955871457	0.1524648378197	0.21013046134358
1	16090310	16276033	HAP_6	0.111482869379015	0.0235222882362756	0.118285730442707	0.84238319871072
1	16127799	16355046	HAP_1	0.15377408993576	-0.0855727154402563	0.0926366340093044	0.355678466500075
1	16127799	16355046	HAP_2	0.0816381156316917	0.0617718566386025	0.161434235403687	0.702005515236767
1	16127799	16355046	HAP_3	0.110947537473233	0.0235222882362756	0.118285730442707	0.84238319871072
1	16127799	16355046	HAP_4	0.0819057815845824	-0.363999248718553	0.184856850248197	0.0490171353523048
1	16127799	16355046	HAP_5	0.0699946466809422	0.249079242041763	0.193631260942312	0.198397919094032
1	16127799	16355046	HAP_6	0.0877944325481799	0.150792512064086	0.174896959065932	0.388644469458133
1	16183119	16433091	HAP_1	0.0852516059957173	0.0341587618569062	0.177190631472839	0.847141994907418
1	16183119	16433091	HAP_2	0.160867237687366	-0.0240494338830968	0.0898602162272114	0.788997726091964
1	16183119	16433091	HAP_3	0.0819057815845824	-0.363999248718553	0.184856850248197	0.0490171353523048
1	16183119	16433091	HAP_4	0.0655781584582441	-0.189286550855856	0.192618004046728	0.325816823810745
1	16183119	16433091	HAP_5	0.110144539614561	0.0283868585036604	0.118224742976338	0.810258755548186
1	16183119	16433091	HAP_6	0.068254817987152	0.272885841503558	0.197967428168182	0.168150897497891
1	16250353	16495715	HAP_1	0.123394004282655	0.0543777503547623	0.129778332208294	0.675236761306327
1	16250353	16495715	HAP_2	0.226579229122056	-0.0350795206573687	0.0688706471929262	0.610534494144598
1	16250353	16495715	HAP_3	0.0968950749464668	0.192100433111071	0.170840981955456	0.260898903667495
1	16250353	16495715	HAP_4	0.144673447537473	-0.0232638797768528	0.102128077453995	0.819821058194958
1	16322597	16522782	HAP_1	0.145744111349036	-0.0185697114010561	0.101524661004942	0.854879865945976
1	16322597	16522782	HAP_2	0.113891862955032	0.0386590612878927	0.136975938648157	0.77778092918231
1	16322597	16522782	HAP_3	0.124330835117773	0.0543777503547623	0.129778332208294	0.675236761306327
1	16322597	16522782	HAP_4	0.226980728051392	-0.0388348021602578	0.0687080430509239	0.57196173488249
1	16401831	16604159	HAP_1	0.106263383297645	-0.00485845019097396	0.123978833497834	0.968742809988663
1	16401831	16604159	HAP_2	0.0911402569593148	-0.0402412712405043	0.168329142275777	0.811069883445889
1	16401831	16604159	HAP_3	0.0868576017130621	0.134358328363518	0.174588636085222	0.441603313004181
1	16401831	16604159	HAP_4	0.0769539614561028	0.0886059088041723	0.178711924084508	0.62006267067366
1	16463899	16643923	HAP_1	0.10639721627409	-0.00485845019097396	0.123978833497834	0.968742809988663
1	16463899	16643923	HAP_2	0.0580835117773019	-0.161402444864328	0.196544826884047	0.411585420800135
1	16463899	16643923	HAP_3	0.0769539614561028	0.0886059088041723	0.178711924084508	0.62006267067366
1	16463899	16643923	HAP_4	0.0868576017130621	0.134358328363518	0.174588636085222	0.441603313004181
1	16508177	16686406	HAP_1	0.104925053533191	0.0185127769708778	0.125059828354331	0.882326032478866
1	16508177	16686406	HAP_2	0.0570128479657388	-0.1819126123128	0.201096796514144	0.365734680703568
1	16508177	16686406	HAP_3	0.0865899357601713	0.134358328363518	0.174588636085222	0.441603313004181
1	16508177	16686406	HAP_4	0.0699946466809422	0.114081429773853	0.189576244651644	0.54736342216127
1	16571855	16747732	HAP_1	0.161804068522484	-0.0396619654289596	0.0845183464023256	0.638903788739464
1	16571855	16747732	HAP_2	0.0865899357601713	0.134358328363518	0.174588636085222	0.441603313004181
1	16635130	16836572	HAP_1	0.213062098501071	-0.0874579329337646	0.0719671072032511	0.224348313852519
1	16635130	16836572	HAP_2	0.115765524625268	0.137470353220623	0.127261919110026	0.280116003940346
1	16635130	16836572	HAP_3	0.0673179871520343	-0.123212898221671	0.211121635228413	0.559517444336144
1	16635130	16836572	HAP_4	0.090203426124197	0.127139801855901	0.138555289262757	0.35888220617866
1	16669446	16922627	HAP_1	0.0697269807280514	-0.0626025209875914	0.200828969808629	0.755270348205592
1	16669446	16922627	HAP_2	0.229122055674518	-0.0446681506541871	0.0673161131322687	0.507014281604917
1	16669446	16922627	HAP_3	0.0724036402569593	0.0127443688130583	0.192380720119832	0.947185880589071
1	16669446	16922627	HAP_4	0.0770877944325482	0.0477376073123471	0.201151289540567	0.812420127360237
1	16669446	16922627	HAP_5	0.115364025695931	0.137470353220623	0.127261919110026	0.280116003940346
1	16723481	16962160	HAP_1	0.0859207708779443	0.141316778056488	0.171540413059373	0.41010006103026
1	16723481	16962160	HAP_2	0.178800856531049	-0.00541082752749249	0.0760842758361025	0.943309063959432
1	16808617	17025174	HAP_1	0.0853854389721627	0.141316778056488	0.171540413059373	0.41010006103026
1	16808617	17025174	HAP_2	0.168094218415418	0.0135651200492029	0.0806295554313172	0.866403576950907
1	16886150	17075114	HAP_1	0.167960385438972	0.0154040904932128	0.0809341016733139	0.849061863388316
1	16886150	17075114	HAP_2	0.0863222698072805	0.141316778056488	0.171540413059373	0.41010006103026
1	16952601	17128546	HAP_1	0.129817987152034	0.039678630201728	0.110958053369674	0.720662744216886
1	16952601	17128546	HAP_2	0.129148822269807	-0.0343663453555242	0.122723527847454	0.779469571772295
1	16952601	17128546	HAP_3	0.107735546038544	0.0380782433172259	0.149263605984907	0.798654276791902
1	16952601	17128546	HAP_4	0.11830835117773	0.0389567034188066	0.1278338795961	0.760577599377148
1	16952601	17128546	HAP_5	0.323474304068523	0.0346706519007277	0.0504044308170244	0.491590544614484
1	17007158	17167034	HAP_1	0.322135974304069	0.0395631646524921	0.0507830171778622	0.435992178335246
1	17007158	17167034	HAP_2	0.12995182012848	0.039678630201728	0.110958053369674	0.720662744216886
1	17007158	17167034	HAP_3	0.129148822269807	-0.0343663453555242	0.122723527847454	0.779469571772295
1	17007158	17167034	HAP_4	0.107601713062098	0.0438639004863471	0.143874858644399	0.760478118222437
1	17007158	17167034	HAP_5	0.0951552462526767	-0.0813781823664187	0.19218158868449	0.671995649757736
1	17043129	17235751	HAP_1	0.130085653104925	0.039678630201728	0.110958053369674	0.720662744216886
1	17043129	17235751	HAP_2	0.128345824411135	-0.0343663453555242	0.122723527847454	0.779469571772295
1	17043129	17235751	HAP_3	0.107200214132762	0.0380782433172259	0.149263605984907	0.798654276791902
1	17043129	17235751	HAP_4	0.322403640256959	0.0395631646524921	0.0507830171778622	0.435992178335246
1	17108080	17326467	HAP_1	0.134769807280514	0.0257016922039308	0.108754365713018	0.813191229926238
1	17108080	17326467	HAP_2	0.128613490364026	0.0249903965450205	0.12382321303571	0.840065973695689
1	17108080	17326467	HAP_3	0.319325481798715	0.0374916198640998	0.0511508710023329	0.463628047946372
1	17148366	17431872	HAP_1	0.0805674518201285	-0.0262904874635942	0.187716588732571	0.888624781746852
1	17148366	17431872	HAP_2	0.0900695931477516	0.217976989860972	0.148888933501662	0.14327178463829
1	17148366	17431872	HAP_3	0.2296573875803	0.0134852945842589	0.0633124593139018	0.831341818223389
1	17148366	17431872	HAP_4	0.0955567451820128	0.0893976399346309	0.141247276043559	0.526827467891284
1	17200924	17474463	HAP_1	0.0926124197002141	0.0898440562082401	0.152239128294577	0.555125313528948
1	17200924	17474463	HAP_2	0.0900695931477516	0.217976989860972	0.148888933501662	0.14327178463829
1	17200924	17474463	HAP_3	0.229523554603854	0.0134852945842589	0.0633124593139018	0.831341818223389
1	17200924	17474463	HAP_4	0.0808351177730193	-0.0262904874635942	0.187716588732571	0.888624781746852
1	17292283	17515670	HAP_1	0.0900695931477516	0.217976989860972	0.148888933501662	0.14327178463829
1	17292283	17515670	HAP_2	0.229255888650964	0.0134852945842589	0.0633124593139018	0.831341818223389
1	17292283	17515670	HAP_3	0.127676659528908	0.0566711652301879	0.114153687736228	0.61960894067951
1	17292283	17515670	HAP_4	0.0816381156316917	-0.0333651987466204	0.183948556057561	0.856076588742111
1	17292283	17515670	HAP_5	0.0923447537473233	0.0898440562082401	0.152239128294577	0.555125313528948
1	17404509	17543004	HAP_1	0.107869379014989	0.0537093886344396	0.122293956115301	0.660554654114164
1	17404509	17543004	HAP_2	0.275963597430407	-0.0159292986931469	0.0547617859447636	0.771156641612026
1	17404509	17543004	HAP_3	0.144673447537473	-0.0352402126004305	0.107421219344238	0.742887508242512
1	17404509	17543004	HAP_4	0.0820396145610278	-0.0333651987466204	0.183948556057561	0.856076588742111
1	17404509	17543004	HAP_5	0.0926124197002141	0.0898440562082401	0.152239128294577	0.555125313528948
1	17463352	17580720	HAP_1	0.387446466809422	-0.0298833079329812	0.0431666812734718	0.488806458253329
1	17463352	17580720	HAP_2	0.164748394004283	-0.164651166215362	0.0941144668779595	0.0802908616586245
1	17463352	17580720	HAP_3	0.136643468950749	-0.121914108178604	0.125219533164478	0.330316967740375
1	17463352	17580720	HAP_4	0.12821199143469	0.0639259612626	0.114228062177916	0.575762452807094
1	17504279	17619065	HAP_1	0.11830835117773	0.00330230515625213	0.121633219591113	0.978341791341958
1	17504279	17619065	HAP_2	0.0807012847965739	0.189831347261232	0.209156740445079	0.36414659329989
1	17504279	17619065	HAP_3	0.284261241970021	0.0323837303412642	0.0568819646719158	0.569177036931346
1	17504279	17619065	HAP_4	0.101980728051392	-0.0153393720279216	0.165450152153546	0.926136595486861
1	17504279	17619065	HAP_5	0.129148822269807	-0.050584325376785	0.121654299750221	0.677577511188082
1	17530637	17703897	HAP_1	0.117639186295503	-0.00257575455546728	0.122682697315873	0.983250565631333
1	17530637	17703897	HAP_2	0.0805674518201285	0.189831347261232	0.209156740445079	0.36414659329989
1	17530637	17703897	HAP_3	0.266193790149893	0.024037753078629	0.0604286138520023	0.6908095672807
1	17530637	17703897	HAP_4	0.128747323340471	-0.050584325376785	0.121654299750221	0.677577511188082
1	17569889	17771553	HAP_1	0.117773019271949	-0.00797319443025786	0.12163139059468	0.94773793641561
1	17569889	17771553	HAP_2	0.0805674518201285	0.189831347261232	0.209156740445079	0.36414659329989
1	17569889	17771553	HAP_3	0.129148822269807	-0.050584325376785	0.121654299750221	0.677577511188082
1	17569889	17771553	HAP_4	0.267264453961456	0.024037753078629	0.0604286138520023	0.6908095672807
1	17593278	17863023	HAP_1	0.129148822269807	-0.050584325376785	0.121654299750221	0.677577511188082
1	17593278	17863023	HAP_2	0.114293361884368	-0.24733712414023	0.133807932320853	0.0646166775094325
1	17593278	17863023	HAP_3	0.149089935760171	0.05176145809309	0.10747882418211	0.630120703756789
1	17593278	17863023	HAP_4	0.117639186295503	-0.0132049713459548	0.122606904350273	0.91423812881156
1	17672335	17933659	HAP_1	0.117773019271949	-0.00795321666045833	0.122588842126172	0.948275284344001
1	17672335	17933659	HAP_2	0.119111349036403	-0.201991697182163	0.131130036007301	0.123549742977786
1	17672335	17933659	HAP_3	0.144807280513919	0.0796533133461762	0.109676816807744	0.467728245115565
1	17672335	17933659	HAP_4	0.12995182012848	-0.0657120821909566	0.12064172329886	0.586000838329729
1	17742102	17996624	HAP_1	0.103988222698073	0.0960800347513927	0.161245152731335	0.551302915262634
1	17742102	17996624	HAP_2	0.195396145610278	0.02152183612466	0.0804911505461493	0.78919033314127
1	17742102	17996624	HAP_3	0.118977516059957	-0.201991697182163	0.131130036007301	0.123549742977786
1	17742102	17996624	HAP_4	0.144941113490364	0.0796533133461762	0.109676816807744	0.467728245115565
1	17742102	17996624	HAP_5	0.13021948608137	-0.0657120821909566	0.12064172329886	0.586000838329729
1	17830271	18035272	HAP_1	0.195128479657388	0.0235653314829549	0.0796809895328648	0.767440581739677
1	17830271	18035272	HAP_2	0.118977516059957	-0.201991697182163	0.131130036007301	0.123549742977786
1	17830271	18035272	HAP_3	0.132360813704497	-0.0779396314693188	0.118710998496449	0.511511289549989
1	17830271	18035272	HAP_4	0.144941113490364	0.0796533133461762	0.109676816807744	0.467728245115565
1	17910922	18103433	HAP_1	0.119512847965739	-0.165211382473151	0.13101415735682	0.207380903780431
1	17910922	18103433	HAP_2	0.12995182012848	-0.050584325376785	0.121654299750221	0.677577511188082
1	17910922	18103433	HAP_3	0.179871520342612	-0.0287167503332912	0.0852325618382198	0.736194469048262
1	17910922	18103433	HAP_4	0.195128479657388	0.0235653314829549	0.0796809895328648	0.767440581739677
1	17965969	18144245	HAP_1	0.119512847965739	-0.165211382473151	0.13101415735682	0.207380903780431
1	17965969	18144245	HAP_2	0.193522483940043	-0.031052568540059	0.0802630315827307	0.698863406984098
1	17965969	18144245	HAP_3	0.129817987152034	-0.050584325376785	0.121654299750221	0.677577511188082
1	17965969	18144245	HAP_4	0.195396145610278	0.0235653314829549	0.0796809895328648	0.767440581739677
1	18019409	18218440	HAP_1	0.2718147751606	0.00107527792358478	0.0569644196757863	0.984940791254742
1	18019409	18218440	HAP_2	0.321199143468951	0.00983007838573049	0.0496254005572607	0.842988887975161
1	18019409	18218440	HAP_3	0.130085653104925	-0.050584325376785	0.121654299750221	0.677577511188082
1	18019409	18218440	HAP_4	0.0847162740899358	0.0933523313179606	0.171746764260966	0.586786213064337
1	18081067	18289532	HAP_1	0.129550321199143	-0.0319029051176168	0.122720742478003	0.794906357858109
1	18081067	18289532	HAP_2	0.220422912205567	0.0254416302891415	0.0702433808661156	0.7172286920943
1	18081067	18289532	HAP_3	0.181076017130621	0.0653313436491139	0.0851579130032768	0.443023876088114
1	18081067	18289532	HAP_4	0.117505353319058	-0.235750836229699	0.133736742866041	0.0780166320046507
1	18134138	18345151	HAP_1	0.198072805139186	0.0484926331689753	0.0771173915599849	0.529508241301329
1	18134138	18345151	HAP_2	0.180674518201285	0.0653313436491139	0.0851579130032768	0.443023876088114
1	18134138	18345151	HAP_3	0.116702355460385	-0.252763913313301	0.135190730581863	0.0616061780836641
1	18134138	18345151	HAP_4	0.129550321199143	-0.0319029051176168	0.122720742478003	0.794906357858109
1	18185785	18374886	HAP_1	0.180406852248394	0.0690816208283986	0.0855058117615408	0.4191898337045
1	18185785	18374886	HAP_2	0.189105995717345	0.0149607308398954	0.084884587582832	0.860108771981196
1	18185785	18374886	HAP_3	0.117103854389722	-0.252763913313301	0.135190730581863	0.0616061780836641
1	18185785	18374886	HAP_4	0.198875802997859	0.0473209036765536	0.0768579386880896	0.538134718367368
1	18276048	18399880	HAP_1	0.129416488222698	-0.0241263011295862	0.12385447477985	0.84556363122392
1	18276048	18399880	HAP_2	0.0968950749464668	0.171295756928724	0.163932150016897	0.29612841925787
1	18276048	18399880	HAP_3	0.18402034261242	0.0438856998021706	0.0838030942310537	0.600534826523648
1	18276048	18399880	HAP_4	0.238490364025696	0.0204627655357858	0.0664280332646028	0.758065987654256
1	18340122	18448083	HAP_1	0.238624197002141	0.0182434392143049	0.0662863015677613	0.783161066059823
1	18340122	18448083	HAP_2	0.129416488222698	-0.0241263011295862	0.12385447477985	0.84556363122392
1	18340122	18448083	HAP_3	0.195128479657388	0.00471702991045026	0.0802147519254482	0.953110567782407
1	18366232	18508210	HAP_1	0.18228051391863	0.0739843192795542	0.0844383317745044	0.380981366051322
1	18366232	18508210	HAP_2	0.129550321199143	-0.00853130801599479	0.123821687405519	0.945072958807619
1	18366232	18508210	HAP_3	0.183485010706638	-0.000198206683852	0.0820514826898786	0.99807273098914
1	18388905	18550600	HAP_1	0.183351177730193	0.0830778319626052	0.0837908288948283	0.321510439647101
1	18388905	18550600	HAP_2	0.13021948608137	-0.00853130801599479	0.123821687405519	0.945072958807619
1	18388905	18550600	HAP_3	0.23487687366167	0.00807891300784686	0.0649409745838357	0.901002171183506
1	18425564	18619081	HAP_1	0.2078426124197	-0.0882580523137839	0.074189622978327	0.234268498220433
1	18425564	18619081	HAP_2	0.0736081370449679	-0.210626921902227	0.1882220703784	0.263197769126097
1	18425564	18619081	HAP_3	0.18228051391863	0.0893460829202399	0.0848434680610614	0.292377402292487
1	18425564	18619081	HAP_4	0.129684154175589	-0.0133087502686594	0.124902014139309	0.915148928711066
1	18484079	18667846	HAP_1	0.0782922912205567	-0.165970103648916	0.171784580759034	0.334030626947399
1	18484079	18667846	HAP_2	0.187232334047109	0.0998557005818637	0.0828909913357401	0.228410043350327
1	18484079	18667846	HAP_3	0.139989293361884	0.102255109465194	0.115115324277165	0.374445347635204
1	18484079	18667846	HAP_4	0.0891327623126338	0.0723861071270023	0.188119904221792	0.700417156970133
1	18484079	18667846	HAP_5	0.179336188436831	-0.0386705312347319	0.0842184180072908	0.646139237913096
1	18541914	18718088	HAP_1	0.129550321199143	-0.0133087502686594	0.124902014139309	0.915148928711066
1	18541914	18718088	HAP_2	0.177864025695931	-0.0386705312347319	0.0842184180072908	0.646139237913096
1	18541914	18718088	HAP_3	0.18576017130621	0.0998557005818637	0.0828909913357401	0.228410043350327
1	18541914	18718088	HAP_4	0.0710653104925053	-0.288561645091606	0.201023183610364	0.151238781278024
1	18599889	18771888	HAP_1	0.143870449678801	0.0984003050880217	0.109654985782723	0.369583379921435
1	18599889	18771888	HAP_2	0.129282655246253	-0.0407529654896859	0.126049362761094	0.746478963789871
1	18599889	18771888	HAP_3	0.07093147751606	-0.288561645091606	0.201023183610364	0.151238781278024
1	18599889	18771888	HAP_4	0.184823340471092	0.109877751716753	0.0835221421341187	0.188405337385848
1	18651110	18859078	HAP_1	0.144004282655246	0.0984003050880217	0.109654985782723	0.369583379921435
1	18651110	18859078	HAP_2	0.0707976445396146	-0.288561645091606	0.201023183610364	0.151238781278024
1	18651110	18859078	HAP_3	0.183351177730193	0.101082268359913	0.0841390041257318	0.229683237719207
1	18651110	18859078	HAP_4	0.128747323340471	-0.0332073383305715	0.126072322368357	0.792257547942508
1	18690083	18947598	HAP_1	0.143870449678801	0.103704323137803	0.110430818531162	0.347746175102763
1	18690083	18947598	HAP_2	0.183485010706638	0.108502606163252	0.083812395935723	0.19554233331733
1	18690083	18947598	HAP_3	0.128345824411135	-0.0332073383305715	0.126072322368357	0.792257547942508
1	18690083	18947598	HAP_4	0.0707976445396146	-0.288561645091606	0.201023183610364	0.151238781278024
1	18756669	19016808	HAP_1	0.190845824411135	0.0619817304837854	0.0825527804636483	0.45281243876341
1	18756669	19016808	HAP_2	0.12821199143469	-0.0332073383305715	0.126072322368357	0.792257547942508
1	18756669	19016808	HAP_3	0.0710653104925053	-0.288561645091606	0.201023183610364	0.151238781278024
1	18756669	19016808	HAP_4	0.144673447537473	0.103704323137803	0.110430818531162	0.347746175102763
1	18832003	19101381	HAP_1	0.150026766595289	0.144819060056888	0.106025902823512	0.172057951037202
1	18832003	19101381	HAP_2	0.12847965738758	-0.0348742429179074	0.124986697163129	0.780242182226523
1	18832003	19101381	HAP_3	0.0710653104925053	-0.288561645091606	0.201023183610364	0.151238781278024
1	18832003	19101381	HAP_4	0.194726980728051	0.0496155233371474	0.0816407674396554	0.543403794081805
1	18930376	19175978	HAP_1	0.0717344753747323	-0.227952540840232	0.196367902802701	0.245779691331496
1	18930376	19175978	HAP_2	0.149892933618844	0.151787093405452	0.106677950467208	0.154862416765613
1	18930376	19175978	HAP_3	0.195128479657388	0.0627432917024655	0.080751111836232	0.437210488822613
1	18930376	19175978	HAP_4	0.1875	0.00309887727522206	0.0846764882974583	0.970808562839877
1	18993576	19269782	HAP_1	0.195262312633833	0.0627432917024655	0.080751111836232	0.437210488822613
1	18993576	19269782	HAP_2	0.1875	0.00309887727522206	0.0846764882974583	0.970808562839877
1	18993576	19269782	HAP_3	0.0792291220556745	-0.00363432307273906	0.211065386958141	0.986262871987598
1	18993576	19269782	HAP_4	0.0716006423982869	-0.227952540840232	0.196367902802701	0.245779691331496
1	18993576	19269782	HAP_5	0.149892933618844	0.151787093405452	0.106677950467208	0.154862416765613
1	19069747	19336588	HAP_1	0.223099571734475	-0.0537623721885648	0.0689775084159215	0.435782548507567
1	19069747	19336588	HAP_2	0.150695931477516	0.0972969019362225	0.104656341866219	0.352597096004673
1	19069747	19336588	HAP_3	0.287607066381156	-0.0815850351501838	0.0542515869386635	0.132710576744506
1	19069747	19336588	HAP_4	0.0899357601713062	-0.0931191725566861	0.17724275665637	0.599352799133317
1	19147587	19374028	HAP_1	0.0931477516059957	0.0129340381937301	0.176522615771565	0.941594180744992
1	19147587	19374028	HAP_2	0.209983940042827	-0.0928765785473496	0.0701536814657942	0.185616970363754
1	19147587	19374028	HAP_3	0.0724036402569593	0.0745783423107793	0.210989383215022	0.723756395417785
1	19147587	19374028	HAP_4	0.150695931477516	0.0912308581709494	0.104039813033338	0.38060616868903
1	19147587	19374028	HAP_5	0.223768736616702	-0.0531497337183545	0.0688067008142941	0.439897002315676
1	19253956	19436094	HAP_1	0.177997858672377	-0.0927380298482005	0.0814945218872091	0.255207727416972
1	19253956	19436094	HAP_2	0.246252676659529	0.0536333963782052	0.0664544450870219	0.419677646380403
1	19318625	19484677	HAP_1	0.0512580299785867	0.0178000464107687	0.210820884424336	0.93271743940021
1	19318625	19484677	HAP_2	0.125	-0.184650059292555	0.106413714224883	0.0827865017484807
1	19318625	19484677	HAP_3	0.0906049250535332	0.287700303567522	0.145040004694616	0.0473745981790983
1	19318625	19484677	HAP_4	0.155380085653105	0.0113374137609005	0.0977829060981573	0.907702589497236
1	19352346	19499241	HAP_1	0.0906049250535332	0.287700303567522	0.145040004694616	0.0473745981790983
1	19352346	19499241	HAP_2	0.155647751605996	0.0113374137609005	0.0977829060981573	0.907702589497236
1	19352346	19499241	HAP_3	0.117906852248394	-0.150472912748752	0.110092255736292	0.171773897899458
1	19420435	19535686	HAP_1	0.118576017130621	-0.150472912748752	0.110092255736292	0.171773897899458
1	19420435	19535686	HAP_2	0.0883297644539615	0.271529949879835	0.146864203954176	0.0645586409687711
1	19420435	19535686	HAP_3	0.15377408993576	-0.0266591369019613	0.099442351755338	0.788647706083712
1	19474711	19617746	HAP_1	0.0883297644539615	0.271529949879835	0.146864203954176	0.0645586409687711
1	19474711	19617746	HAP_2	0.154844753747323	-0.0266591369019613	0.099442351755338	0.788647706083712
1	19474711	19617746	HAP_3	0.0661134903640257	0.0761055522847871	0.174670622459322	0.663073176331857
1	19474711	19617746	HAP_4	0.161268736616702	-0.0389229430459796	0.0861474967657809	0.651426811163339
1	19492649	19686160	HAP_1	0.314641327623126	-0.0223602685095293	0.0517367709347408	0.665626200842868
1	19492649	19686160	HAP_2	0.24478051391863	0.0154857712259821	0.0675747942777974	0.818753337162904
1	19492649	19686160	HAP_3	0.0726713062098501	-0.0195924361508596	0.211910745937549	0.926340662001663
1	19515387	19736140	HAP_1	0.244646680942184	0.0154857712259821	0.0675747942777974	0.818753337162904
1	19515387	19736140	HAP_2	0.314507494646681	-0.0223602685095293	0.0517367709347408	0.665626200842868
1	19515387	19736140	HAP_3	0.0726713062098501	-0.0195924361508596	0.211910745937549	0.926340662001663
1	19591116	19840115	HAP_1	0.0815042826552463	-0.418527466865381	0.195997391602892	0.0327956671103449
1	19591116	19840115	HAP_2	0.137178800856531	-0.0164886116331056	0.10896783786645	0.87973439847973
1	19591116	19840115	HAP_3	0.0733404710920771	-0.091331983665533	0.206524708064676	0.658346498055825
1	19591116	19840115	HAP_4	0.561964668094218	-0.038584559305546	0.0333467851697355	0.247318060610613
1	19661123	19905066	HAP_1	0.175990364025696	-0.0807797860256709	0.0835943558292898	0.333941532749142
1	19661123	19905066	HAP_2	0.38169164882227	0.0127200287034298	0.0438045822160466	0.771540770380779
1	19661123	19905066	HAP_3	0.124866167023555	-0.00166159320463589	0.123247710052476	0.989244178461972
1	19728682	19955364	HAP_1	0.167826552462527	-0.0697147856504183	0.0878986939432427	0.427754651271681
1	19728682	19955364	HAP_2	0.449009635974304	0.00856660858783361	0.0386860198818684	0.824762470148553
1	19728682	19955364	HAP_3	0.0756156316916488	0.0874032796247632	0.178116817147858	0.62366217583373
1	19802045	20037490	HAP_1	0.167558886509636	-0.0697147856504183	0.0878986939432427	0.427754651271681
1	19802045	20037490	HAP_2	0.264453961456103	0.0125649964587782	0.0630784149197043	0.842119952285109
1	19802045	20037490	HAP_3	0.0788276231263383	0.0358252276897506	0.213929489436377	0.8670150239541
1	19802045	20037490	HAP_4	0.114427194860814	-0.02243224301815	0.132325761034553	0.865394593759057
1	19887186	20089442	HAP_1	0.17063704496788	0.000529351128483249	0.0922309256146688	0.995420945741225
1	19887186	20089442	HAP_2	0.0935492505353319	0.168167228013071	0.140151170614342	0.230254977610701
1	19887186	20089442	HAP_3	0.0848501070663812	-0.0602302854958805	0.167086973507578	0.718514149290545
1	19887186	20089442	HAP_4	0.118040685224839	-0.10226543987044	0.111047154949409	0.357152362926358
1	19929109	20164215	HAP_1	0.152301927194861	-0.0120089315377178	0.104726464499171	0.908713271811001
1	19929109	20164215	HAP_2	0.088865096359743	0.223226814878635	0.145172317070863	0.124214810162245
1	19929109	20164215	HAP_3	0.083779443254818	-0.0602302854958805	0.167086973507578	0.718514149290545
1	19929109	20164215	HAP_4	0.118040685224839	-0.10226543987044	0.111047154949409	0.357152362926358
1	20008856	20217215	HAP_1	0.152301927194861	-0.0120089315377178	0.104726464499171	0.908713271811001
1	20008856	20217215	HAP_2	0.088865096359743	0.223226814878635	0.145172317070863	0.124214810162245
1	20008856	20217215	HAP_3	0.118174518201285	-0.10226543987044	0.111047154949409	0.357152362926358
1	20008856	20217215	HAP_4	0.0840471092077088	-0.0602302854958805	0.167086973507578	0.718514149290545
1	20079747	20263578	HAP_1	0.139320128479657	0.0552436952275919	0.104048202426644	0.595489746527322
1	20079747	20263578	HAP_2	0.153907922912206	-0.00789676334208043	0.103475024659094	0.939172079072056
1	20079747	20263578	HAP_3	0.173715203426124	0.00156221653525556	0.0806547557332167	0.984547633984468
1	20079747	20263578	HAP_4	0.088865096359743	0.223226814878635	0.145172317070863	0.124214810162245
1	20079747	20263578	HAP_5	0.0655781584582441	-0.121569722123752	0.180714593078162	0.501169300392635
1	20144224	20294759	HAP_1	0.379684154175589	-0.0201436211552726	0.0433947875674938	0.642535551644007
1	20144224	20294759	HAP_2	0.146948608137045	-0.0440945778950891	0.113151929955117	0.696785452890524
1	20144224	20294759	HAP_3	0.242773019271949	0.0226905408617994	0.0683122698207287	0.739787837534401
1	20199697	20336514	HAP_1	0.088865096359743	0.223226814878635	0.145172317070863	0.124214810162245
1	20199697	20336514	HAP_2	0.152569593147752	-0.0355138983399948	0.104750497733958	0.734603826962807
1	20199697	20336514	HAP_3	0.122591006423983	-0.124258752288343	0.10471633903794	0.235452315460909
1	20257579	20416935	HAP_1	0.122457173447537	-0.124258752288343	0.10471633903794	0.235452315460909
1	20257579	20416935	HAP_2	0.088865096359743	0.223226814878635	0.145172317070863	0.124214810162245
1	20257579	20416935	HAP_3	0.152971092077088	-0.0637185379543222	0.104085882518764	0.540460871943276
1	20285058	20472980	HAP_1	0.12152034261242	-0.124910100691823	0.105324538029122	0.235715984806365
1	20285058	20472980	HAP_2	0.088865096359743	0.223226814878635	0.145172317070863	0.124214810162245
1	20285058	20472980	HAP_3	0.152168094218415	-0.0637185379543222	0.104085882518764	0.540460871943276
1	20309995	20550672	HAP_1	0.171975374732334	-0.0585224887540307	0.083052456845284	0.481075335222528
1	20309995	20550672	HAP_2	0.0879282655246253	-0.0611196698516912	0.196102579269601	0.755307312451782
1	20309995	20550672	HAP_3	0.0749464668094218	0.105723479684595	0.211397830441467	0.617022817945273
1	20309995	20550672	HAP_4	0.166354389721627	-0.226496989162021	0.100726645088268	0.024594274322593
1	20396102	20587049	HAP_1	0.0752141327623126	0.105723479684595	0.211397830441467	0.617022817945273
1	20396102	20587049	HAP_2	0.160331905781585	-0.215460864146309	0.10368416434767	0.0377731241763303
1	20396102	20587049	HAP_3	0.116167023554604	-0.0821471854943932	0.144378654519662	0.569410526671417
1	20396102	20587049	HAP_4	0.0880620985010707	-0.0611196698516912	0.196102579269601	0.755307312451782
1	20396102	20587049	HAP_5	0.173581370449679	-0.0671758123506833	0.0830794867417799	0.418812586155221
1	20447544	20629717	HAP_1	0.0880620985010707	-0.0611196698516912	0.196102579269601	0.755307312451782
1	20447544	20629717	HAP_2	0.0750802997858672	0.105723479684595	0.211397830441467	0.617022817945273
1	20447544	20629717	HAP_3	0.160733404710921	-0.215460864146309	0.10368416434767	0.0377731241763303
1	20447544	20629717	HAP_4	0.173179871520343	-0.0711528576935838	0.0830493375222199	0.391635957561274
1	20447544	20629717	HAP_5	0.174785867237687	-0.0666303792263069	0.0927208179218295	0.472424536546338
1	20528824	20676803	HAP_1	0.237687366167024	-0.0877292020793876	0.0656009542115144	0.181201224092206
1	20528824	20676803	HAP_2	0.0872591006423983	-0.0611196698516912	0.196102579269601	0.755307312451782
1	20528824	20676803	HAP_3	0.148420770877944	-0.181697614793518	0.112073370972641	0.105051273380269
1	20572869	20732893	HAP_1	0.0904710920770878	0.00626749957943971	0.184174023023324	0.972854802992855
1	20572869	20732893	HAP_2	0.148286937901499	-0.169613086016981	0.112100436011106	0.130352923168437
1	20572869	20732893	HAP_3	0.251605995717345	-0.0593563991169946	0.063473853010806	0.349781185553714
1	20618002	20799206	HAP_1	0.0904710920770878	0.00626749957943971	0.184174023023324	0.972854802992855
1	20618002	20799206	HAP_2	0.148153104925054	-0.169613086016981	0.112100436011106	0.130352923168437
1	20618002	20799206	HAP_3	0.252275160599572	-0.0599530576508716	0.0629364719251808	0.340856433513598
1	20664136	20899506	HAP_1	0.253747323340471	-0.0509658112607791	0.062357968877459	0.413803411470714
1	20664136	20899506	HAP_2	0.0906049250535332	0.00626749957943971	0.184174023023324	0.972854802992855
1	20664136	20899506	HAP_3	0.148153104925054	-0.169613086016981	0.112100436011106	0.130352923168437
1	20716311	20975199	HAP_1	0.0978319057815846	-0.0433902739837892	0.133981350160722	0.746067452941578
1	20716311	20975199	HAP_2	0.235679871520343	-0.0739575607832595	0.0633439546283455	0.24306101665176
1	20716311	20975199	HAP_3	0.0891327623126338	-0.173966800485618	0.187632342922688	0.353899148535429
1	20774446	21025812	HAP_1	0.0857869379014989	0.103818825405432	0.145000918945819	0.474044056941029
1	20774446	21025812	HAP_2	0.0899357601713062	-0.167327470385431	0.183839687625892	0.362785755727113
1	20774446	21025812	HAP_3	0.201686295503212	-0.137322515130348	0.0755800845011072	0.0693106472620241
1	20844518	21079216	HAP_1	0.0829764453961456	0.109696887660439	0.146836763523771	0.455070348038584
1	20844518	21079216	HAP_2	0.0904710920770878	-0.136874410869601	0.180272909775104	0.447743777454176
1	20844518	21079216	HAP_3	0.194994646680942	-0.137694223622065	0.0784771256907125	0.0794138057757055
1	20955011	21099477	HAP_1	0.0556745182012848	0.397252893359501	0.20616971555843	0.0540775063107109
1	20955011	21099477	HAP_2	0.119111349036403	-0.0280364659705511	0.132671115863571	0.832646757487643
1	20955011	21099477	HAP_3	0.0829764453961456	0.109696887660439	0.146836763523771	0.455070348038584
1	20955011	21099477	HAP_4	0.0916755888650964	-0.122866750041174	0.176935229576727	0.487464353209675
1	20955011	21099477	HAP_5	0.198741970021413	-0.115324567129093	0.076401336554156	0.131266777742838
1	21005976	21158799	HAP_1	0.130754817987152	0.0947980479061133	0.118285912819334	0.422933072982479
1	21005976	21158799	HAP_2	0.149759100642398	-0.137555916981738	0.108285894761586	0.204056034020876
1	21005976	21158799	HAP_3	0.280915417558886	-0.0803928489851793	0.0579629638134503	0.165534166409389
1	21005976	21158799	HAP_4	0.077355460385439	0.0742705208220503	0.205585269250376	0.71792273219886
1	21060557	21212230	HAP_1	0.198474304068522	-0.10705173542544	0.0761298139969807	0.159756033570879
1	21060557	21212230	HAP_2	0.0833779443254818	0.109696887660439	0.146836763523771	0.455070348038584
1	21060557	21212230	HAP_3	0.0999732334047109	-0.193861143062304	0.151522567890877	0.200828599766547
1	21060557	21212230	HAP_4	0.100642398286938	0.0247514036478423	0.145555282738936	0.864981524933132
1	21060557	21212230	HAP_5	0.116300856531049	0.0209190928886715	0.120739879842503	0.862458426649012
1	21092388	21248341	HAP_1	0.198474304068522	-0.10705173542544	0.0761298139969807	0.159756033570879
1	21092388	21248341	HAP_2	0.0833779443254818	0.109696887660439	0.146836763523771	0.455070348038584
1	21092388	21248341	HAP_3	0.0999732334047109	-0.193861143062304	0.151522567890877	0.200828599766547
1	21092388	21248341	HAP_4	0.0861884368308351	-0.158622208138369	0.181535284900689	0.382293510224166
1	21092388	21248341	HAP_5	0.116300856531049	0.0209190928886715	0.120739879842503	0.862458426649012
1	21142067	21302128	HAP_1	0.290952890792291	-0.0469356724732965	0.0537085042103279	0.382230999936952
1	21142067	21302128	HAP_2	0.114962526766595	0.00206719625033602	0.121715250894876	0.986450392203838
1	21142067	21302128	HAP_3	0.124063169164882	0.0598595592382184	0.100083926990098	0.54981384058937
1	21142067	21302128	HAP_4	0.110412205567452	-0.144876006954733	0.135929908120781	0.286576817972287
1	21142067	21302128	HAP_5	0.0662473233404711	-0.0124396522327033	0.205970549074739	0.951844046885672
1	21199202	21333330	HAP_1	0.190310492505353	0.143649234400783	0.0668923846621382	0.0318204403861437
1	21199202	21333330	HAP_2	0.403104925053533	-0.0751123382559643	0.0413338836791025	0.0692653534316981
1	21199202	21333330	HAP_3	0.0922109207708779	-0.0944759715359337	0.168733136351161	0.575572082768322
1	21199202	21333330	HAP_4	0.0703961456102784	0.0468809331774004	0.164004150509667	0.775007294295356
1	21199202	21333330	HAP_5	0.172243040685225	0.014247855752952	0.0889865311656161	0.872801142647235
1	21239756	21366392	HAP_1	0.129282655246253	-0.0976985128289925	0.129643674882185	0.451141548853044
1	21239756	21366392	HAP_2	0.158190578158458	0.0281591000243148	0.0936568124655409	0.763688584891307
1	21239756	21366392	HAP_3	0.084448608137045	0.16257168154299	0.213378718186386	0.446172325570217
1	21239756	21366392	HAP_4	0.610546038543897	-0.0293579798486892	0.0316287755580164	0.353361540756949
1	21278418	21451919	HAP_1	0.0804336188436831	0.0206654238305752	0.200711403872597	0.917999560195462
1	21278418	21451919	HAP_2	0.130754817987152	0.105866042048035	0.118281180457683	0.370825128651054
1	21278418	21451919	HAP_3	0.150963597430407	-0.178878712518083	0.109048487876172	0.101014937807987
1	21278418	21451919	HAP_4	0.282922912205567	-0.0716259285557871	0.057771776874919	0.215124446350969
1	21324921	21498156	HAP_1	0.0802997858672377	0.0206654238305752	0.200711403872597	0.917999560195462
1	21324921	21498156	HAP_2	0.130754817987152	0.105866042048035	0.118281180457683	0.370825128651054
1	21324921	21498156	HAP_3	0.150963597430407	-0.178878712518083	0.109048487876172	0.101014937807987
1	21324921	21498156	HAP_4	0.283458244111349	-0.0750736657952911	0.0575935295260171	0.192481753621907
1	21351372	21549541	HAP_1	0.128078158458244	0.0988846580905129	0.120170407947933	0.41063446257018
1	21351372	21549541	HAP_2	0.150963597430407	-0.178878712518083	0.109048487876172	0.101014937807987
1	21351372	21549541	HAP_3	0.28198608137045	-0.0748623586697521	0.0577896422261181	0.195252712890164
1	21351372	21549541	HAP_4	0.0792291220556745	0.0206654238305752	0.200711403872597	0.917999560195462
1	21426865	21593553	HAP_1	0.151632762312634	-0.181924812983074	0.107592782894086	0.0909463946020348
1	21426865	21593553	HAP_2	0.0793629550321199	0.0206654238305752	0.200711403872597	0.917999560195462
1	21426865	21593553	HAP_3	0.290952890792291	-0.053076476021054	0.055917188861137	0.342581599143277
1	21426865	21593553	HAP_4	0.0800321199143469	-0.156386596545237	0.205547432996544	0.446806961882578
1	21426865	21593553	HAP_5	0.195128479657388	0.129428817691578	0.0832490937836147	0.120098377463689
1	21477210	21624708	HAP_1	0.151766595289079	-0.181924812983074	0.107592782894086	0.0909463946020348
1	21477210	21624708	HAP_2	0.0793629550321199	0.0206654238305752	0.200711403872597	0.917999560195462
1	21477210	21624708	HAP_3	0.291622055674518	-0.053076476021054	0.055917188861137	0.342581599143277
1	21477210	21624708	HAP_4	0.0800321199143469	-0.156386596545237	0.205547432996544	0.446806961882578
1	21477210	21624708	HAP_5	0.264587794432548	0.0186016647991913	0.0632202880664259	0.768594216919081
1	21529824	21662722	HAP_1	0.0794967880085653	0.0206654238305752	0.200711403872597	0.917999560195462
1	21529824	21662722	HAP_2	0.151766595289079	-0.181924812983074	0.107592782894086	0.0909463946020348
1	21529824	21662722	HAP_3	0.2906852248394	-0.0642319138986296	0.0562496455715176	0.253565746377191
1	21529824	21662722	HAP_4	0.0828426124197002	-0.113112911383703	0.196202140622405	0.564303934310917
1	21529824	21662722	HAP_5	0.183886509635974	0.111121869709262	0.0870328357629779	0.201759209441364
1	21584870	21717449	HAP_1	0.29041755888651	-0.0642319138986296	0.0562496455715176	0.253565746377191
1	21584870	21717449	HAP_2	0.0811027837259101	0.00715327113248269	0.19612054372559	0.970906485594921
1	21584870	21717449	HAP_3	0.184154175588865	0.111121869709262	0.0870328357629779	0.201759209441364
1	21584870	21717449	HAP_4	0.202489293361884	-0.152446328816139	0.0819765891966862	0.0630163621304281
1	21618641	21750572	HAP_1	0.0833779443254818	0.0382618093340836	0.19191092412436	0.841982060000071
1	21618641	21750572	HAP_2	0.281316916488223	-0.0883217193361125	0.0581406029680369	0.12882081320041
1	21618641	21750572	HAP_3	0.202489293361884	-0.152446328816139	0.0819765891966862	0.0630163621304281
1	21618641	21750572	HAP_4	0.184421841541756	0.111121869709262	0.0870328357629779	0.201759209441364
1	21644616	21786737	HAP_1	0.281183083511777	-0.0883217193361125	0.0581406029680369	0.12882081320041
1	21644616	21786737	HAP_2	0.083110278372591	0.0382618093340836	0.19191092412436	0.841982060000071
1	21644616	21786737	HAP_3	0.150829764453961	-0.181924812983074	0.107592782894086	0.0909463946020348
1	21644616	21786737	HAP_4	0.18428800856531	0.111121869709262	0.0870328357629779	0.201759209441364
1	21691443	21829520	HAP_1	0.281450749464668	-0.0883217193361125	0.0581406029680369	0.12882081320041
1	21691443	21829520	HAP_2	0.149892933618844	-0.174679391566381	0.108944427940172	0.108935458590741
1	21691443	21829520	HAP_3	0.0801659528907923	0.0206654238305752	0.200711403872597	0.917999560195462
1	21691443	21829520	HAP_4	0.185091006423983	0.118972858484286	0.0866738672016022	0.169943950160177
1	21738281	21887191	HAP_1	0.0800321199143469	-0.16853933475195	0.200679729435184	0.401050714198127
1	21738281	21887191	HAP_2	0.169834047109208	0.0608760475916911	0.0972777085182718	0.531486801059015
1	21738281	21887191	HAP_3	0.149089935760171	-0.181453765403778	0.10970329594697	0.0982034532630497
1	21738281	21887191	HAP_4	0.281584582441114	-0.0883217193361125	0.0581406029680369	0.12882081320041
1	21777287	21951746	HAP_1	0.290819057815846	-0.0992414090654361	0.0557663402592857	0.0752240857606023
1	21777287	21951746	HAP_2	0.0802997858672377	-0.16853933475195	0.200679729435184	0.401050714198127
1	21777287	21951746	HAP_3	0.170369379014989	0.0561950912848552	0.0967285336216378	0.561304791312928
1	21777287	21951746	HAP_4	0.148956102783726	-0.181453765403778	0.10970329594697	0.0982034532630497
1	21824637	22024056	HAP_1	0.477114561027837	-0.0172633349567308	0.0369429090391373	0.640314278076205
1	21824637	22024056	HAP_2	0.0819057815845824	-0.158685007322077	0.196110212084992	0.418473454315796
1	21824637	22024056	HAP_3	0.148822269807281	-0.165944704655094	0.110435272370213	0.133016137733307
1	21877978	22096754	HAP_1	0.0816381156316917	-0.158685007322077	0.196110212084992	0.418473454315796
1	21877978	22096754	HAP_2	0.149089935760171	-0.165944704655094	0.110435272370213	0.133016137733307
1	21877978	22096754	HAP_3	0.232601713062099	0.0867417493884507	0.0678296073947172	0.201040721897005
1	21877978	22096754	HAP_4	0.303800856531049	-0.118750616827547	0.0539425554092843	0.027766926428789
1	21923652	22152784	HAP_1	0.0868576017130621	-0.210283271690708	0.187614929213597	0.262435177259222
1	21923652	22152784	HAP_2	0.101713062098501	0.0569677589038573	0.144463096266455	0.693351693971007
1	21923652	22152784	HAP_3	0.0770877944325482	0.135278470964513	0.158619766957861	0.393798743257298
1	21923652	22152784	HAP_4	0.175187366167024	-0.0381982975756028	0.0866268183858948	0.659273110438526
1	21994065	22225114	HAP_1	0.101579229122056	0.0569677589038573	0.144463096266455	0.693351693971007
1	21994065	22225114	HAP_2	0.0770877944325482	0.135278470964513	0.158619766957861	0.393798743257298
1	21994065	22225114	HAP_3	0.174384368308351	-0.0348292928205146	0.086974413523392	0.688844787585055
1	21994065	22225114	HAP_4	0.0868576017130621	-0.210283271690708	0.187614929213597	0.262435177259222
1	22072511	22272212	HAP_1	0.0734743040685225	0.333120800993489	0.163345758991337	0.0414845843656253
1	22072511	22272212	HAP_2	0.147350107066381	-0.0326538701208305	0.106106531087949	0.758292759992628
1	22072511	22272212	HAP_3	0.0872591006423983	-0.210283271690708	0.187614929213597	0.262435177259222
1	22072511	22272212	HAP_4	0.0770877944325482	0.135278470964513	0.158619766957861	0.393798743257298
1	22072511	22272212	HAP_5	0.173982869379015	-0.0388570064379872	0.087306683258309	0.656299835282993
1	22132505	22311265	HAP_1	0.0943522483940043	-0.15096375848749	0.173849777413952	0.385254622917289
1	22132505	22311265	HAP_2	0.29041755888651	0.0180153738533605	0.0541506681896978	0.73938719659033
1	22132505	22311265	HAP_3	0.180139186295503	0.0105352963011151	0.0810936136964709	0.896640504921022
1	22132505	22311265	HAP_4	0.129817987152034	-0.166141492872379	0.0980286353057498	0.0901920361561167
1	22132505	22311265	HAP_5	0.0811027837259101	0.155177244992556	0.156316295303205	0.320914268942921
1	22194771	22382190	HAP_1	0.296975374732334	-0.00208908947386664	0.0528225388800436	0.968454643984805
1	22194771	22382190	HAP_2	0.131022483940043	-0.166141492872379	0.0980286353057498	0.0901920361561167
1	22194771	22382190	HAP_3	0.0942184154175589	-0.15096375848749	0.173849777413952	0.385254622917289
1	22194771	22382190	HAP_4	0.180139186295503	0.0105352963011151	0.0810936136964709	0.896640504921022
1	22194771	22382190	HAP_5	0.0811027837259101	0.155177244992556	0.156316295303205	0.320914268942921
1	22265997	22421404	HAP_1	0.305406852248394	0.00483327853586149	0.0517117854714114	0.92553862234712
1	22265997	22421404	HAP_2	0.133832976445396	-0.154218472332329	0.0955946585221333	0.106774070877914
1	22265997	22421404	HAP_3	0.0939507494646681	-0.15096375848749	0.173849777413952	0.385254622917289
1	22265997	22421404	HAP_4	0.180406852248394	0.0136908197986707	0.0808316486678922	0.865511284302451
1	22265997	22421404	HAP_5	0.0811027837259101	0.155177244992556	0.156316295303205	0.320914268942921
1	22288779	22475646	HAP_1	0.0971627408993576	0.00116124905044446	0.158025787019513	0.994137209184873
1	22288779	22475646	HAP_2	0.180139186295503	0.000866644739293211	0.0808269885589573	0.991445644753252
1	22288779	22475646	HAP_3	0.108940042826552	-0.0787101384864204	0.16039357269836	0.623645462668617
1	22288779	22475646	HAP_4	0.106932548179872	0.11653531782595	0.136534728998716	0.393425116230942
1	22288779	22475646	HAP_5	0.0811027837259101	0.155177244992556	0.156316295303205	0.320914268942921
1	22354504	22518930	HAP_1	0.159930406852248	-0.0812349367302824	0.102164607122884	0.426584059956675
1	22354504	22518930	HAP_2	0.261375802997859	-0.0546942166705137	0.0607819535856119	0.368261994983129
1	22354504	22518930	HAP_3	0.153104925053533	-0.182411564844697	0.118482998512489	0.123752872824023
1	22354504	22518930	HAP_4	0.165016059957173	0.110277878292059	0.102579607953714	0.28242344523181
1	22354504	22518930	HAP_5	0.102649892933619	0.112509607246625	0.155857466632084	0.470416673253082
1	22409478	22541611	HAP_1	0.212928265524625	-0.104240286132112	0.0777841436441511	0.180287280880205
1	22409478	22541611	HAP_2	0.260974304068523	-0.0552841626229469	0.060894265950698	0.364004928732666
1	22409478	22541611	HAP_3	0.153238758029979	-0.182411564844697	0.118482998512489	0.123752872824023
1	22409478	22541611	HAP_4	0.164748394004283	0.124845839389778	0.103199456124643	0.226450540143178
1	22409478	22541611	HAP_5	0.102516059957173	0.112509607246625	0.155857466632084	0.470416673253082
1	22456503	22591077	HAP_1	0.251338329764454	-0.0454640989577928	0.0642504318296921	0.47923321479297
1	22456503	22591077	HAP_2	0.122189507494647	-0.150319406576578	0.128513843664665	0.242206731783673
1	22456503	22591077	HAP_3	0.2921573875803	-0.0480042366852477	0.055582860919766	0.387834846109055
1	22456503	22591077	HAP_4	0.150695931477516	0.188840788113111	0.110844151367484	0.0885280089379431
1	22510991	22637089	HAP_1	0.150695931477516	0.188840788113111	0.110844151367484	0.0885280089379431
1	22510991	22637089	HAP_2	0.291755888650964	-0.0481058804045586	0.0556544069399242	0.387441531170895
1	22510991	22637089	HAP_3	0.238891862955032	-0.0331570903130386	0.0679740661773986	0.625727104164263
1	22535483	22675245	HAP_1	0.0910064239828694	-0.0979533068559486	0.184184821582766	0.594881892801949
1	22535483	22675245	HAP_2	0.147885438972163	-0.177683319152717	0.111954047449345	0.112572793277064
1	22535483	22675245	HAP_3	0.291889721627409	-0.0472436782467757	0.055574024346865	0.395322154515772
1	22535483	22675245	HAP_4	0.149357601713062	0.164980233162365	0.110849217438195	0.13674853958333
1	22574342	22777886	HAP_1	0.0812366167023555	-0.062231534170889	0.196153380508939	0.751064454053328
1	22574342	22777886	HAP_2	0.147751605995717	-0.172681054221572	0.111168712712858	0.120430693788964
1	22574342	22777886	HAP_3	0.162071734475375	0.116829752811264	0.103826843774225	0.260561370952902
1	22574342	22777886	HAP_4	0.270074946466809	-0.0332298510965925	0.0588842029726337	0.572566696482768
1	22625274	22851333	HAP_1	0.0839132762312634	-0.0753630038623013	0.191999952829893	0.694699652622334
1	22625274	22851333	HAP_2	0.148286937901499	-0.17885974050433	0.110376334062236	0.105219537381843
1	22625274	22851333	HAP_3	0.270074946466809	-0.0302446264496139	0.0589881629128336	0.608175058880685
1	22625274	22851333	HAP_4	0.161804068522484	0.116829752811264	0.103826843774225	0.260561370952902
1	22655413	22911665	HAP_1	0.105995717344754	0.144948764153278	0.138058353308557	0.293827911414528
1	22655413	22911665	HAP_2	0.185224839400428	0.0411857192833351	0.0782132950769176	0.598515211573206
1	22655413	22911665	HAP_3	0.0847162740899358	0.122995737455297	0.15029874086086	0.413214435472641
1	22655413	22911665	HAP_4	0.0877944325481799	-0.214076786443281	0.18388718350335	0.244427862396475
1	22740766	23021830	HAP_1	0.185894004282655	0.0385293965630393	0.0777611140680154	0.620287678053583
1	22740766	23021830	HAP_2	0.0847162740899358	0.122995737455297	0.15029874086086	0.413214435472641
1	22740766	23021830	HAP_3	0.0876605995717345	-0.214076786443281	0.18388718350335	0.244427862396475
1	22740766	23021830	HAP_4	0.108538543897216	0.162771213055008	0.132424686691391	0.219089261734059
1	22832732	23055218	HAP_1	0.108672376873662	0.162771213055008	0.132424686691391	0.219089261734059
1	22832732	23055218	HAP_2	0.186161670235546	0.0385293965630393	0.0777611140680154	0.620287678053583
1	22832732	23055218	HAP_3	0.0847162740899358	0.122995737455297	0.15029874086086	0.413214435472641
1	22832732	23055218	HAP_4	0.0875267665952891	-0.214076786443281	0.18388718350335	0.244427862396475
1	22891301	23095055	HAP_1	0.270610278372591	-0.034117091032999	0.0589000486533628	0.562464271767261
1	22891301	23095055	HAP_2	0.148286937901499	-0.166702130963266	0.111184636187758	0.133873599321001
1	22891301	23095055	HAP_3	0.152971092077088	-0.220348455274924	0.11844296677768	0.0629111392135491
1	22891301	23095055	HAP_4	0.167425053533191	0.128216187064762	0.0996050030584188	0.198088419729739
1	23012815	23145010	HAP_1	0.161134903640257	-0.117906012028149	0.109294947232405	0.280752399350891
1	23012815	23145010	HAP_2	0.2718147751606	-0.0348368977408146	0.0586889232290503	0.552825397223714
1	23012815	23145010	HAP_3	0.167558886509636	0.128216187064762	0.0996050030584188	0.198088419729739
1	23012815	23145010	HAP_4	0.148286937901499	-0.166702130963266	0.111184636187758	0.133873599321001
1	23035575	23197299	HAP_1	0.110412205567452	0.128505295525058	0.131067057960285	0.326925492710461
1	23035575	23197299	HAP_2	0.115497858672377	0.0174787962386125	0.145927623432986	0.904666138431601
1	23035575	23197299	HAP_3	0.186027837259101	0.0298369896687112	0.0785595804954168	0.704114969199685
1	23035575	23197299	HAP_4	0.0863222698072805	0.122995737455297	0.15029874086086	0.413214435472641
1	23035575	23197299	HAP_5	0.0877944325481799	-0.214076786443281	0.18388718350335	0.244427862396475
1	23081731	23269424	HAP_1	0.111215203426124	0.132103630269092	0.129803288111694	0.308876335595951
1	23081731	23269424	HAP_2	0.105861884368308	-0.163879573709928	0.145949733440004	0.261573855432121
1	23081731	23269424	HAP_3	0.184555674518201	0.0252002950097411	0.0782865171892281	0.747547830483051
1	23081731	23269424	HAP_4	0.0860546038543897	0.122995737455297	0.15029874086086	0.413214435472641
1	23121836	23329925	HAP_1	0.112821199143469	0.132103630269092	0.129803288111694	0.308876335595951
1	23121836	23329925	HAP_2	0.109073875802998	-0.0456252560913024	0.141433449636093	0.747022599319706
1	23121836	23329925	HAP_3	0.0875267665952891	-0.214076786443281	0.18388718350335	0.244427862396475
1	23121836	23329925	HAP_4	0.184823340471092	0.0252002950097411	0.0782865171892281	0.747547830483051
1	23121836	23329925	HAP_5	0.0860546038543897	0.122995737455297	0.15029874086086	0.413214435472641
1	23175268	23406744	HAP_1	0.112821199143469	0.132103630269092	0.129803288111694	0.308876335595951
1	23175268	23406744	HAP_2	0.184689507494647	0.0252002950097411	0.0782865171892281	0.747547830483051
1	23175268	23406744	HAP_3	0.0891327623126338	-0.215332347214885	0.180345798559716	0.232555200948064
1	23175268	23406744	HAP_4	0.0963597430406852	-0.0535149227168953	0.160509219449586	0.738845735739691
1	23175268	23406744	HAP_5	0.0860546038543897	0.122995737455297	0.15029874086086	0.413214435472641
1	23236091	23450749	HAP_1	0.112152034261242	0.136941435097661	0.127332251534831	0.282236089910949
1	23236091	23450749	HAP_2	0.0864561027837259	0.122995737455297	0.15029874086086	0.413214435472641
1	23236091	23450749	HAP_3	0.183217344753747	0.0249573821305687	0.0785426799645412	0.750688097379932
1	23236091	23450749	HAP_4	0.0887312633832976	-0.215332347214885	0.180345798559716	0.232555200948064
1	23309941	23505884	HAP_1	0.0845824411134904	0.118664570089556	0.152279414306344	0.435878756028009
1	23309941	23505884	HAP_2	0.18228051391863	0.037993880513465	0.0791161108872699	0.631092515124863
1	23309941	23505884	HAP_3	0.11161670235546	0.13074969839566	0.129731234524198	0.313591702750815
1	23309941	23505884	HAP_4	0.0894004282655246	-0.215332347214885	0.180345798559716	0.232555200948064
1	23382846	23538524	HAP_1	0.0845824411134904	0.118664570089556	0.152279414306344	0.435878756028009
1	23382846	23538524	HAP_2	0.182146680942184	0.037993880513465	0.0791161108872699	0.631092515124863
1	23382846	23538524	HAP_3	0.111215203426124	0.13074969839566	0.129731234524198	0.313591702750815
1	23382846	23538524	HAP_4	0.0896680942184154	-0.215332347214885	0.180345798559716	0.232555200948064
1	23436633	23563293	HAP_1	0.0750802997858672	-0.0246334071110366	0.158842002185203	0.876765715830688
1	23436633	23563293	HAP_2	0.0865899357601713	0.151160094332605	0.148417087709607	0.308515251112969
1	23436633	23563293	HAP_3	0.112018201284797	0.13074969839566	0.129731234524198	0.313591702750815
1	23436633	23563293	HAP_4	0.126338329764454	-0.0360971509853527	0.132010040069017	0.784528280044825
1	23436633	23563293	HAP_5	0.0729389721627409	0.026486265344545	0.206023680961945	0.897713297088385
1	23436633	23563293	HAP_6	0.182949678800857	0.046858603343716	0.0790919377897844	0.553580323192279
1	23493262	23611313	HAP_1	0.418763383297645	0.0180579278540588	0.0403437652364287	0.654466897198606
1	23493262	23611313	HAP_2	0.131825481798715	-0.0365929824740997	0.117289707023	0.755067105096419
1	23493262	23611313	HAP_3	0.096627408993576	0.0376527092745372	0.163052784106206	0.817386971752074
1	23493262	23611313	HAP_4	0.269673447537473	-0.0240248734184248	0.0587966114819855	0.682849516350521
1	23524493	23636829	HAP_1	0.115230192719486	-0.095243544728228	0.133813089928361	0.476654577623857
1	23524493	23636829	HAP_2	0.269807280513919	-0.0240248734184248	0.0587966114819855	0.682849516350521
1	23524493	23636829	HAP_3	0.0970289079229122	0.0376527092745372	0.163052784106206	0.817386971752074
1	23524493	23636829	HAP_4	0.420101713062098	0.0186024885270454	0.0402059858445453	0.643621099434423
1	23556596	23678274	HAP_1	0.2703426124197	-0.0240248734184248	0.0587966114819855	0.682849516350521
1	23556596	23678274	HAP_2	0.420235546038544	0.0315715012711227	0.0401812209577454	0.432076990176684
1	23556596	23678274	HAP_3	0.210786937901499	-0.0416553534009239	0.0769594006663901	0.588358012264697
1	23592345	23718726	HAP_1	0.368709850107066	0.00142711066740291	0.0446017097476223	0.97447634155129
1	23592345	23718726	HAP_2	0.140926124197002	0.0136208316043187	0.11157620628891	0.902845029648284
1	23592345	23718726	HAP_3	0.271413276231263	-0.0319724515149629	0.0585950012732978	0.585338192758168
1	23631135	23796339	HAP_1	0.150428265524625	0.0529483212761484	0.104137981759354	0.611172200029725
1	23631135	23796339	HAP_2	0.266996788008565	-0.0388204833572899	0.0599977039280156	0.517650594313279
1	23631135	23796339	HAP_3	0.368576017130621	0.0010007356128253	0.0446425539008603	0.982116816168367
1	23663115	23829504	HAP_1	0.26686295503212	-0.0506357783449446	0.0601015428275452	0.399560131162537
1	23663115	23829504	HAP_2	0.0847162740899358	-0.00196993457522256	0.191908341203145	0.991810427709237
1	23663115	23829504	HAP_3	0.369111349036403	-0.0084318537057585	0.0445707940334235	0.849962917889573
1	23689854	23873652	HAP_1	0.199009635974304	-0.0968327195252807	0.0820489627865105	0.238003184803734
1	23689854	23873652	HAP_2	0.149089935760171	0.14494734750503	0.123707859778761	0.241396239457987
1	23689854	23873652	HAP_3	0.263517130620985	-0.0357747283463419	0.0604481663040681	0.554003800695956
1	23689854	23873652	HAP_4	0.0832441113490364	-0.00196993457522256	0.191908341203145	0.991810427709237
1	23764367	23929066	HAP_1	0.197135974304069	-0.0986046939488656	0.0831942514143317	0.236000404094609
1	23764367	23929066	HAP_2	0.148420770877944	0.145730054873683	0.124822353065119	0.243083410930744
1	23764367	23929066	HAP_3	0.0832441113490364	-0.00196993457522256	0.191908341203145	0.991810427709237
1	23764367	23929066	HAP_4	0.262312633832976	-0.0367353415028458	0.0607818177620305	0.545627568034024
1	23819150	24003791	HAP_1	0.260438972162741	-0.0441408239291742	0.061246304017417	0.471133206261497
1	23819150	24003791	HAP_2	0.197002141327623	-0.0986046939488656	0.0831942514143317	0.236000404094609
1	23819150	24003791	HAP_3	0.147617773019272	0.106177773541374	0.127103574953922	0.403566296390247
1	23852637	24084391	HAP_1	0.147885438972163	0.0736540543858028	0.12477409458986	0.555025869442075
1	23852637	24084391	HAP_2	0.260305139186295	-0.039612482480553	0.0613580069185331	0.51858082859502
1	23852637	24084391	HAP_3	0.197135974304069	-0.0882395413182184	0.0828885275414318	0.287145598898421
1	23916838	24144013	HAP_1	0.215604925053533	0.0284961958868329	0.0810685767916833	0.725227694560636
1	23916838	24144013	HAP_2	0.26017130620985	-0.039612482480553	0.0613580069185331	0.51858082859502
1	23916838	24144013	HAP_3	0.201017130620985	-0.0800061343801348	0.0802981945099945	0.319138650297177
1	23997686	24222791	HAP_1	0.0793629550321199	0.0943259236778805	0.146542051557665	0.519823777792319
1	23997686	24222791	HAP_2	0.153907922912206	-0.019714587151717	0.101071177177649	0.845359382573669
1	23997686	24222791	HAP_3	0.0885974304068523	-0.0666984502555228	0.152503426452522	0.661877787834655
1	23997686	24222791	HAP_4	0.0637044967880086	0.00562828082380607	0.211416595021554	0.978762848119864
1	23997686	24222791	HAP_5	0.207039614561028	0.0027757626253835	0.0721206904171958	0.969300867163089
1	23997686	24222791	HAP_6	0.0948875802997859	-0.076012302202021	0.160222549891037	0.635230393175794
1	24053320	24268228	HAP_1	0.0793629550321199	0.0943259236778805	0.146542051557665	0.519823777792319
1	24053320	24268228	HAP_2	0.15377408993576	-0.019714587151717	0.101071177177649	0.845359382573669
1	24053320	24268228	HAP_3	0.0637044967880086	0.00562828082380607	0.211416595021554	0.978762848119864
1	24053320	24268228	HAP_4	0.131022483940043	0.22013205811145	0.112713027715336	0.0508907176306645
1	24053320	24268228	HAP_5	0.0950214132762313	-0.076012302202021	0.160222549891037	0.635230393175794
1	24124112	24327170	HAP_1	0.0793629550321199	0.0943259236778805	0.146542051557665	0.519823777792319
1	24124112	24327170	HAP_2	0.154041755888651	-0.019714587151717	0.101071177177649	0.845359382573669
1	24124112	24327170	HAP_3	0.0705299785867238	0.0809679721970726	0.201106309838076	0.687256215634571
1	24124112	24327170	HAP_4	0.109743040685225	-0.0442692671521431	0.134754999759917	0.742539499136516
1	24200820	24375020	HAP_1	0.188035331905782	-0.147431601188203	0.0843177954313936	0.080455929258641
1	24200820	24375020	HAP_2	0.233538543897216	-0.0478510011683763	0.0684558251008932	0.484592231286956
1	24253399	24425717	HAP_1	0.15377408993576	-0.00812767251605787	0.100493462418109	0.935543621961722
1	24253399	24425717	HAP_2	0.0800321199143469	0.0943259236778805	0.146542051557665	0.519823777792319
1	24253399	24425717	HAP_3	0.114561027837259	-0.110127573164592	0.125805225205914	0.381422805242741
1	24253399	24425717	HAP_4	0.0742773019271949	-0.0206207064830235	0.18440490497732	0.910969792484035
1	24308441	24461068	HAP_1	0.153506423982869	-0.00072443970246553	0.0999678852819378	0.994218389442457
1	24308441	24461068	HAP_2	0.0800321199143469	0.0943259236778805	0.146542051557665	0.519823777792319
1	24308441	24461068	HAP_3	0.0804336188436831	-0.131632232015325	0.156590641866367	0.400618388365072
1	24357818	24518171	HAP_1	0.100776231263383	0.228875577310232	0.144562620021887	0.113454460308814
1	24357818	24518171	HAP_2	0.15203426124197	0.0203201231085805	0.102204196830097	0.842415289435313
1	24357818	24518171	HAP_3	0.0800321199143469	0.0943259236778805	0.146542051557665	0.519823777792319
1	24357818	24518171	HAP_4	0.0801659528907923	-0.131632232015325	0.156590641866367	0.400618388365072
1	24412399	24562856	HAP_1	0.149223768736617	0.0106823015701755	0.104592675933276	0.918657079969144
1	24412399	24562856	HAP_2	0.0800321199143469	0.0943259236778805	0.146542051557665	0.519823777792319
1	24412399	24562856	HAP_3	0.0794967880085653	-0.148063102774491	0.158859364814462	0.351376874359863
1	24450311	24595486	HAP_1	0.0794967880085653	-0.148063102774491	0.158859364814462	0.351376874359863
1	24450311	24595486	HAP_2	0.0782922912205567	0.167416234381958	0.188240035388714	0.373858315942575
1	24450311	24595486	HAP_3	0.149759100642398	-0.000427538649411529	0.103939671096861	0.996718263432558
1	24450311	24595486	HAP_4	0.0804336188436831	0.0943259236778805	0.146542051557665	0.519823777792319
1	24496008	24631426	HAP_1	0.101177730192719	0.117186988931092	0.163092857468959	0.472476107891739
1	24496008	24631426	HAP_2	0.0786937901498929	0.121772690479072	0.180831257882274	0.500731408032342
1	24496008	24631426	HAP_3	0.149892933618844	-0.00145180806817323	0.10395402825611	0.988857961376088
1	24496008	24631426	HAP_4	0.0804336188436831	0.0943259236778805	0.146542051557665	0.519823777792319
1	24496008	24631426	HAP_5	0.110813704496788	-0.105164572109253	0.130733276111939	0.421205330939975
1	24496008	24631426	HAP_6	0.0736081370449679	-0.0388356707381941	0.180900553344562	0.830028833276086
1	24548452	24674936	HAP_1	0.120315845824411	-0.0924763794573882	0.147853214791323	0.531707051451986
1	24548452	24674936	HAP_2	0.185358672376874	-0.150117011210285	0.0853584973048092	0.0787165532290369
1	24548452	24674936	HAP_3	0.127676659528908	0.0647472601648405	0.126700235041688	0.609362346954914
1	24548452	24674936	HAP_4	0.230460385438972	-0.0506617905386745	0.0688081515776808	0.461609137096513
1	24587834	24715677	HAP_1	0.0736081370449679	-0.0388356707381941	0.180900553344562	0.830028833276086
1	24587834	24715677	HAP_2	0.11134903640257	-0.114980493245323	0.133391770028049	0.388756286102828
1	24587834	24715677	HAP_3	0.0808351177730193	0.0943259236778805	0.146542051557665	0.519823777792319
1	24587834	24715677	HAP_4	0.149759100642398	0.00726473967070494	0.103345222614329	0.943961965610753
1	24622301	24760985	HAP_1	0.075347965738758	0.0119043250374572	0.174470627419902	0.945605324391002
1	24622301	24760985	HAP_2	0.111884368308351	-0.110755166297328	0.131968810760008	0.401381465965225
1	24622301	24760985	HAP_3	0.0808351177730193	0.0943259236778805	0.146542051557665	0.519823777792319
1	24622301	24760985	HAP_4	0.14708244111349	0.00522021281192853	0.105141175017108	0.960404317457724
1	24654236	24799632	HAP_1	0.0796306209850107	0.112615349446547	0.150275463618096	0.453667840349395
1	24654236	24799632	HAP_2	0.143067451820128	0.0166574161962115	0.107770922570912	0.877174079512851
1	24654236	24799632	HAP_3	0.129148822269807	0.060475910810052	0.117229727479719	0.605972199916843
1	24654236	24799632	HAP_4	0.074678800856531	0.0119043250374572	0.174470627419902	0.945605324391002
1	24654236	24799632	HAP_5	0.112821199143469	-0.153830971497745	0.131959654201294	0.243793265408497
1	24703186	24838128	HAP_1	0.222430406852248	-0.0390552714154432	0.0709158814267764	0.581854062343738
1	24703186	24838128	HAP_2	0.0976980728051392	-0.206853328354107	0.170848328255455	0.22607097094445
1	24703186	24838128	HAP_3	0.188972162740899	-0.0124492513280154	0.0872158251251453	0.886502665330607
1	24703186	24838128	HAP_4	0.1875	-0.106647463369639	0.0847203814733641	0.208175334864354
1	24752603	24901336	HAP_1	0.217344753747323	-0.0364099792608528	0.0724343830768669	0.615231978594977
1	24752603	24901336	HAP_2	0.180942184154176	-0.0993637662732493	0.0886141935705274	0.26222928199551
1	24752603	24901336	HAP_3	0.0840471092077088	0.0604946306539847	0.188154109605469	0.747837140201039
1	24752603	24901336	HAP_4	0.13691113490364	-0.157826660128459	0.122221312144396	0.196673373246931
1	24782983	24959571	HAP_1	0.0883297644539615	-0.122846396812066	0.196407094194875	0.53170213263957
1	24782983	24959571	HAP_2	0.185492505353319	-0.0734965712530971	0.0864108658509465	0.395075297640629
1	24782983	24959571	HAP_3	0.0807012847965739	0.0877615277380755	0.206122403200274	0.670297260083839
1	24782983	24959571	HAP_4	0.118174518201285	-0.132755394095637	0.151912062120524	0.38223107667299
1	24782983	24959571	HAP_5	0.220422912205567	-0.0315107013534824	0.0708767111463217	0.656645748993171
1	24821185	25018581	HAP_1	0.182012847965739	-0.105703231264472	0.0885884531398411	0.232869344652838
1	24821185	25018581	HAP_2	0.117773019271949	-0.132755394095637	0.151912062120524	0.38223107667299
1	24821185	25018581	HAP_3	0.220422912205567	-0.0315107013534824	0.0708767111463217	0.656645748993171
1	24885890	25052468	HAP_1	0.182682012847966	-0.105703231264472	0.0885884531398411	0.232869344652838
1	24885890	25052468	HAP_2	0.0863222698072805	-0.0280633958368794	0.155597158692955	0.856880314418334
1	24885890	25052468	HAP_3	0.126873661670236	-0.0222483864358274	0.124193907672974	0.857835690344711
1	24941722	25106764	HAP_1	0.076686295503212	0.071628746292451	0.211321618538136	0.734661936824289
1	24941722	25106764	HAP_2	0.0868576017130621	-0.0280633958368794	0.155597158692955	0.856880314418334
1	24941722	25106764	HAP_3	0.145744111349036	-0.0397636620310182	0.114498456445102	0.728396418406616
1	24941722	25106764	HAP_4	0.182146680942184	-0.108292402879009	0.0889472273490209	0.223494816013987
1	24996688	25141602	HAP_1	0.0865899357601713	-0.0273715111770562	0.153464809631558	0.858452381669234
1	24996688	25141602	HAP_2	0.122591006423983	-0.0390057422111873	0.125325395676922	0.755638840365035
1	24996688	25141602	HAP_3	0.0587526766595289	0.128324588219582	0.205773010531949	0.532914025385669
1	24996688	25141602	HAP_4	0.125267665952891	-0.0731573842909541	0.12046276923555	0.543686977141828
1	25040568	25176647	HAP_1	0.0792291220556745	-0.10217823656022	0.187553117450273	0.585926283307535
1	25040568	25176647	HAP_2	0.136108137044968	0.207964598466968	0.110155502310368	0.0591146040463848
1	25040568	25176647	HAP_3	0.129550321199143	-0.00821195963963385	0.120084207086372	0.945482826948166
1	25040568	25176647	HAP_4	0.120449678800857	-0.0333792863994508	0.120994237237548	0.782659379868581
1	25040568	25176647	HAP_5	0.0776231263383298	0.0562201375876693	0.213158761885009	0.791988918196965
1	25040568	25176647	HAP_6	0.0576820128479657	0.128324588219582	0.205773010531949	0.532914025385669
1	25040568	25176647	HAP_7	0.129684154175589	-0.0796686814231165	0.115757216980665	0.491344894738752
1	25086040	25234832	HAP_1	0.135037473233405	0.207964598466968	0.110155502310368	0.0591146040463848
1	25086040	25234832	HAP_2	0.129684154175589	-0.00821195963963385	0.120084207086372	0.945482826948166
1	25086040	25234832	HAP_3	0.076017130620985	-0.10217823656022	0.187553117450273	0.585926283307535
1	25086040	25234832	HAP_4	0.0772216274089936	0.0562201375876693	0.213158761885009	0.791988918196965
1	25086040	25234832	HAP_5	0.0817719486081371	0.0742326712747677	0.1921577453639	0.699288351315465
1	25134241	25258489	HAP_1	0.132762312633833	0.00944569776254965	0.116402941400507	0.935329763452459
1	25134241	25258489	HAP_2	0.137044967880086	0.175613615501617	0.109393082859809	0.108502759734873
1	25134241	25258489	HAP_3	0.0817719486081371	0.0742326712747677	0.1921577453639	0.699288351315465
1	25134241	25258489	HAP_4	0.0762847965738758	-0.10217823656022	0.187553117450273	0.585926283307535
1	25134241	25258489	HAP_5	0.120717344753747	-0.0715948522371018	0.125250508390273	0.567618512537132
1	25162783	25283617	HAP_1	0.1046573875803	-0.175743378859319	0.155930248895013	0.259788033921315
1	25162783	25283617	HAP_2	0.0836456102783726	0.0742326712747677	0.1921577453639	0.699288351315465
1	25162783	25283617	HAP_3	0.083779443254818	0.00912775548962126	0.148658709403124	0.951043354961673
1	25162783	25283617	HAP_4	0.120717344753747	-0.0715948522371018	0.125250508390273	0.567618512537132
1	25162783	25283617	HAP_5	0.0768201284796574	-0.10217823656022	0.187553117450273	0.585926283307535
1	25162783	25283617	HAP_6	0.121386509635974	0.128004095679659	0.120843734568524	0.289553262714926
1	25226679	25365695	HAP_1	0.0964935760171306	-0.0189260972566226	0.132722971127419	0.886614994673811
1	25226679	25365695	HAP_2	0.167826552462527	0.104065543523679	0.0920631042368471	0.258392376561019
1	25226679	25365695	HAP_3	0.115631691648822	-0.108310626695497	0.133390532021858	0.416854234722123
1	25226679	25365695	HAP_4	0.207307280513919	0.0261835002381673	0.0790651366911535	0.740539503931724
1	25226679	25365695	HAP_5	0.182682012847966	0.0828226371413396	0.0894628284463118	0.354621839096498
1	25226679	25365695	HAP_6	0.120851177730193	0.175246302743602	0.121878874529961	0.15055423110958
1	25254105	25417411	HAP_1	0.170904710920771	0.02271754932075	0.0991337282682511	0.818756645196522
1	25254105	25417411	HAP_2	0.175856531049251	0.102599657478621	0.0861181650585772	0.233579483058241
1	25254105	25417411	HAP_3	0.1046573875803	-0.137615608422949	0.153796222486779	0.370956204188588
1	25254105	25417411	HAP_4	0.0794967880085653	0.128867592533675	0.189836957227132	0.497285872143394
1	25254105	25417411	HAP_5	0.127542826552463	0.136845681007006	0.125186982541208	0.274407328870059
1	25254105	25417411	HAP_6	0.0914079229122056	-0.0444392786543395	0.141345574822196	0.753233637688332
1	25278049	25458597	HAP_1	0.0889989293361884	-0.04240055405351	0.144710195867941	0.769536016227108
1	25278049	25458597	HAP_2	0.076686295503212	-0.0786357658122281	0.187577894762644	0.675082032773567
1	25278049	25458597	HAP_3	0.106932548179872	0.159295458402575	0.146450712124118	0.276794905699295
1	25278049	25458597	HAP_4	0.077355460385439	-0.0152750067632991	0.192232508801434	0.936670141394174
1	25278049	25458597	HAP_5	0.077355460385439	0.0325551676823754	0.208051906303667	0.875666177189113
1	25278049	25458597	HAP_6	0.126472162740899	0.139713878635372	0.126317929241625	0.268776572732348
1	25331559	25495578	HAP_1	0.077355460385439	0.0325551676823754	0.208051906303667	0.875666177189113
1	25331559	25495578	HAP_2	0.0781584582441113	-0.0786357658122281	0.187577894762644	0.675082032773567
1	25331559	25495578	HAP_3	0.0840471092077088	0.186839222373939	0.181440095782766	0.303190948394337
1	25331559	25495578	HAP_4	0.129684154175589	0.161723009967561	0.121986195574977	0.185004370030398
1	25331559	25495578	HAP_5	0.082441113490364	0.00310871188542887	0.152449011218002	0.983731906698174
1	25331559	25495578	HAP_6	0.0777569593147752	-0.0152750067632991	0.192232508801434	0.936670141394174
1	25402700	25552283	HAP_1	0.0776231263383298	-0.0152750067632991	0.192232508801434	0.936670141394174
1	25402700	25552283	HAP_2	0.0794967880085653	-0.0135138492505454	0.156654463028112	0.931260135701639
1	25402700	25552283	HAP_3	0.077355460385439	0.0325551676823754	0.208051906303667	0.875666177189113
1	25402700	25552283	HAP_4	0.129684154175589	0.157890219542832	0.120938026388242	0.191787486988024
1	25402700	25552283	HAP_5	0.0781584582441113	-0.0786357658122281	0.187577894762644	0.675082032773567
1	25439187	25592220	HAP_1	0.0756156316916488	-0.0842749068831845	0.191570730639608	0.660023946516998
1	25439187	25592220	HAP_2	0.127944325481799	0.136845681007006	0.125186982541208	0.274407328870059
1	25439187	25592220	HAP_3	0.104122055674518	-0.118736147884888	0.155947631192929	0.446475518481301
[truncated: 184,288 more rows]
