# Supplementary material for: Autosomal recessive loci contribute significantly to quantitative variation of male fertility in a dairy cattle population
Source: BMC Genomics. 2021 Mar 30;22:225. doi: 10.1186/s12864-021-07523-3 (PMC8010996; doi:10.1186/s12864-021-07523-3)
Supplement: Supplementary file 4 — Additional file 4. (TXT 18022 kb) [file 12864_2021_7523_MOESM4_ESM.txt]

CHROM	START	STOP	HAP	FREQ	BETA	SE_BETA	PVAL
1	256361	888832	HAP_1	0.226164079822616	0.013346594898627	0.0202811731773834	0.510658349916923
1	256361	888832	HAP_2	0.0997782705099778	-0.011425230290755	0.0401872367443612	0.776246713031788
1	256361	888832	HAP_3	0.255543237250554	-0.00972428772258778	0.0177104427243578	0.583094712849604
1	256361	888832	HAP_4	0.118070953436807	-0.031485371880002	0.0522197631904108	0.546702537497822
1	719789	949357	HAP_1	0.214523281596452	-0.0054037683417593	0.0214971621921655	0.801585192545594
1	719789	949357	HAP_2	0.0770509977827051	0.0241437765665148	0.0507717534843926	0.634522081699023
1	719789	949357	HAP_3	0.26940133037694	-0.0109371686444615	0.0169716006666021	0.519456765285609
1	809505	997375	HAP_1	0.255543237250554	-0.00972428772258778	0.0177104427243578	0.583094712849604
1	809505	997375	HAP_2	0.214523281596452	-0.0054037683417593	0.0214971621921655	0.801585192545594
1	809505	997375	HAP_3	0.0770509977827051	0.0241437765665148	0.0507717534843926	0.634522081699023
1	858145	1029750	HAP_1	0.244456762749446	-0.012479167297735	0.0182654480534139	0.494651109705698
1	858145	1029750	HAP_2	0.214523281596452	-0.00468727300739318	0.0218164489821804	0.829933223985432
1	858145	1029750	HAP_3	0.0776053215077605	0.0241437765665148	0.0507717534843926	0.634522081699023
1	930560	1061569	HAP_1	0.220620842572062	-0.00527045571335708	0.0210155847548635	0.802035997624641
1	930560	1061569	HAP_2	0.24390243902439	-0.0195197125860934	0.0182624265901964	0.285429423550837
1	930560	1061569	HAP_3	0.0776053215077605	0.0241437765665148	0.0507717534843926	0.634522081699023
1	990831	1099222	HAP_1	0.233370288248337	-0.0141980876375429	0.0203783820610363	0.486158290137684
1	990831	1099222	HAP_2	0.242793791574279	-0.0194992651650421	0.0185858966413639	0.294397389612206
1	990831	1099222	HAP_3	0.0770509977827051	0.0241437765665148	0.0507717534843926	0.634522081699023
1	990831	1099222	HAP_4	0.105321507760532	-0.0239031282296479	0.057426897111355	0.677337959555745
1	1023073	1139082	HAP_1	0.243348115299335	-0.0194992651650421	0.0185858966413639	0.294397389612206
1	1023073	1139082	HAP_2	0.233924611973392	-0.0141980876375429	0.0203783820610363	0.486158290137684
1	1023073	1139082	HAP_3	0.0770509977827051	0.0241437765665148	0.0507717534843926	0.634522081699023
1	1023073	1139082	HAP_4	0.105875831485588	-0.0239031282296479	0.057426897111355	0.677337959555745
1	1045142	1197303	HAP_1	0.243348115299335	-0.0194992651650421	0.0185858966413639	0.294397389612206
1	1045142	1197303	HAP_2	0.233924611973392	-0.0141980876375429	0.0203783820610363	0.486158290137684
1	1045142	1197303	HAP_3	0.0720620842572062	0.0241437765665148	0.0507717534843926	0.634522081699023
1	1045142	1197303	HAP_4	0.105875831485588	-0.0239031282296479	0.057426897111355	0.677337959555745
1	1091658	1245818	HAP_1	0.105321507760532	-0.0251703093086453	0.0573342576388985	0.660761007455708
1	1091658	1245818	HAP_2	0.23059866962306	-0.0186591411584875	0.0195146899442339	0.339251979824776
1	1091658	1245818	HAP_3	0.216186252771619	-0.000850077445860452	0.0212371395354258	0.968079894848067
1	1091658	1245818	HAP_4	0.0720620842572062	0.0241437765665148	0.0507717534843926	0.634522081699023
1	1113772	1299095	HAP_1	0.23059866962306	-0.0186591411584875	0.0195146899442339	0.339251979824776
1	1113772	1299095	HAP_2	0.216186252771619	-0.000850077445860452	0.0212371395354258	0.968079894848067
1	1113772	1299095	HAP_3	0.0720620842572062	0.0241437765665148	0.0507717534843926	0.634522081699023
1	1166331	1346373	HAP_1	0.22450110864745	-0.0182818510518525	0.0197296078794828	0.354375302403659
1	1166331	1346373	HAP_2	0.209534368070953	0.000227366461836268	0.0221588793459566	0.991815561058054
1	1166331	1346373	HAP_3	0.0720620842572062	0.0241437765665148	0.0507717534843926	0.634522081699023
1	1228432	1400585	HAP_1	0.0670731707317073	-0.0295823629604795	0.0574378943478096	0.606658575993386
1	1228432	1400585	HAP_2	0.162416851441242	0.00446800827610863	0.0269922009444004	0.868564786353766
1	1228432	1400585	HAP_3	0.0776053215077605	0.0241437765665148	0.0507717534843926	0.634522081699023
1	1228432	1400585	HAP_4	0.236141906873614	-0.0213129174616709	0.0192914992559132	0.269552610041852
1	1280141	1469010	HAP_1	0.144678492239468	-0.0200840429110744	0.0301060230793967	0.504874691037975
1	1280141	1469010	HAP_2	0.398558758314856	-0.00245289879499574	0.0119321970827852	0.837174069634009
1	1280141	1469010	HAP_3	0.105321507760532	-0.00951653907344086	0.0571841888676868	0.867865015399543
1	1332918	1540641	HAP_1	0.398558758314856	-0.00245289879499574	0.0119321970827852	0.837174069634009
1	1332918	1540641	HAP_2	0.139689578713969	-0.00195388251058466	0.0331959152477218	0.953077543031507
1	1332918	1540641	HAP_3	0.145232815964523	-0.0200840429110744	0.0301060230793967	0.504874691037975
1	1385687	1571852	HAP_1	0.179046563192905	0.00270084146923408	0.0237616551358746	0.909529924521776
1	1385687	1571852	HAP_2	0.261086474501109	-0.00987872590899846	0.0177958474449903	0.57895626107206
1	1385687	1571852	HAP_3	0.145232815964523	-0.0200840429110744	0.0301060230793967	0.504874691037975
1	1385687	1571852	HAP_4	0.144678492239468	-0.00401280686373194	0.0321977520534691	0.900844626543767
1	1440329	1606992	HAP_1	0.144678492239468	-0.00401280686373194	0.0321977520534691	0.900844626543767
1	1440329	1606992	HAP_2	0.177937915742794	0.00270084146923408	0.0237616551358746	0.909529924521776
1	1440329	1606992	HAP_3	0.262749445676275	-0.00987872590899846	0.0177958474449903	0.57895626107206
1	1440329	1606992	HAP_4	0.145232815964523	-0.0200840429110744	0.0301060230793967	0.504874691037975
1	1523007	1646535	HAP_1	0.100332594235033	-0.00951653907344086	0.0571841888676868	0.867865015399543
1	1523007	1646535	HAP_2	0.143569844789357	-0.0179302251313084	0.0308846099547215	0.561687310143254
1	1523007	1646535	HAP_3	0.177937915742794	0.00270084146923408	0.0237616551358746	0.909529924521776
1	1523007	1646535	HAP_4	0.217849223946785	-0.020534540661513	0.0201564900509148	0.308596085823081
1	1566539	1682584	HAP_1	0.144124168514412	-0.0179302251313084	0.0308846099547215	0.561687310143254
1	1566539	1682584	HAP_2	0.177937915742794	0.00270084146923408	0.0237616551358746	0.909529924521776
1	1566539	1682584	HAP_3	0.217849223946785	-0.020534540661513	0.0201564900509148	0.308596085823081
1	1566539	1682584	HAP_4	0.100332594235033	-0.00951653907344086	0.0571841888676868	0.867865015399543
1	1592085	1721138	HAP_1	0.144124168514412	-0.0179302251313084	0.0308846099547215	0.561687310143254
1	1592085	1721138	HAP_2	0.217849223946785	-0.020534540661513	0.0201564900509148	0.308596085823081
1	1592085	1721138	HAP_3	0.177937915742794	0.00270084146923408	0.0237616551358746	0.909529924521776
1	1592085	1721138	HAP_4	0.100332594235033	-0.00951653907344086	0.0571841888676868	0.867865015399543
1	1627573	1769696	HAP_1	0.216186252771619	-0.0217857751814779	0.0203994799214347	0.285829646477849
1	1627573	1769696	HAP_2	0.185144124168514	0.00161906911850359	0.0233971296629863	0.944846401613072
1	1627573	1769696	HAP_3	0.105321507760532	-0.014453661701947	0.0453697308340618	0.750123646848036
1	1627573	1769696	HAP_4	0.121951219512195	-0.0167062251438686	0.0405753170053538	0.680633874005474
1	1627573	1769696	HAP_5	0.100332594235033	-0.00951653907344086	0.0571841888676868	0.867865015399543
1	1627573	1769696	HAP_6	0.149113082039911	-0.0207175785906122	0.029349561466813	0.480441127498413
1	1676756	1830748	HAP_1	0.216186252771619	-0.0217857751814779	0.0203994799214347	0.285829646477849
1	1676756	1830748	HAP_2	0.186252771618625	0.00161906911850359	0.0233971296629863	0.944846401613072
1	1676756	1830748	HAP_3	0.100332594235033	-0.00951653907344086	0.0571841888676868	0.867865015399543
1	1676756	1830748	HAP_4	0.254988913525499	-0.0132285108598275	0.0181673644610779	0.466715384148152
1	1698908	1883132	HAP_1	0.186252771618625	0.00161906911850359	0.0233971296629863	0.944846401613072
1	1698908	1883132	HAP_2	0.0992239467849224	-0.00951653907344086	0.0571841888676868	0.867865015399543
1	1698908	1883132	HAP_3	0.216186252771619	-0.0217857751814779	0.0203994799214347	0.285829646477849
1	1698908	1883132	HAP_4	0.274944567627494	-0.013245559067996	0.0169552695838757	0.434889300944422
1	1752601	1966040	HAP_1	0.0992239467849224	-0.00951653907344086	0.0571841888676868	0.867865015399543
1	1752601	1966040	HAP_2	0.217849223946785	-0.0225008932864056	0.0201589290897304	0.26464881888936
1	1752601	1966040	HAP_3	0.238359201773836	-0.0146398957295323	0.019261891813588	0.447429470313018
1	1752601	1966040	HAP_4	0.185144124168514	0.00161906911850359	0.0233971296629863	0.944846401613072
1	1809526	2015519	HAP_1	0.216186252771619	-0.0217857751814779	0.0203994799214347	0.285829646477849
1	1809526	2015519	HAP_2	0.0992239467849224	-0.00951653907344086	0.0571841888676868	0.867865015399543
1	1809526	2015519	HAP_3	0.186252771618625	0.00161906911850359	0.0233971296629863	0.944846401613072
1	1809526	2015519	HAP_4	0.238359201773836	-0.0146398957295323	0.019261891813588	0.447429470313018
1	1858907	2080108	HAP_1	0.199556541019956	-0.00386734456687065	0.0205365109116313	0.85067226486587
1	1858907	2080108	HAP_2	0.100332594235033	-0.00951653907344086	0.0571841888676868	0.867865015399543
1	1858907	2080108	HAP_3	0.216186252771619	-0.0217857751814779	0.0203994799214347	0.285829646477849
1	1858907	2080108	HAP_4	0.219512195121951	-0.0166640412272921	0.0210501809089223	0.428785216663834
1	1935439	2114078	HAP_1	0.396341463414634	-0.00576437254888948	0.0120085784534304	0.631330381968554
1	1935439	2114078	HAP_2	0.0920177383592018	-0.0355812412586647	0.0577521791656944	0.537984822192041
1	1935439	2114078	HAP_3	0.101441241685144	-0.0141682369964577	0.0521552943919228	0.785950516094885
1	1935439	2114078	HAP_4	0.211751662971175	-0.018185555131614	0.0203233237092229	0.37112976005378
1	2000237	2180053	HAP_1	0.422394678492239	0.00684938274290235	0.0110533673780495	0.535637272948202
1	2000237	2180053	HAP_2	0.0886917960088692	-0.0355812412586647	0.0577521791656944	0.537984822192041
1	2000237	2180053	HAP_3	0.211751662971175	-0.018185555131614	0.0203233237092229	0.37112976005378
1	2059310	2240729	HAP_1	0.211751662971175	-0.018185555131614	0.0203233237092229	0.37112976005378
1	2059310	2240729	HAP_2	0.156319290465632	0.0134787091714332	0.0344716538488985	0.695884651326163
1	2059310	2240729	HAP_3	0.259977827050998	-0.00851763655262711	0.0166456552191008	0.608985759551946
1	2099121	2261566	HAP_1	0.156873614190687	0.0134787091714332	0.0344716538488985	0.695884651326163
1	2099121	2261566	HAP_2	0.496119733924612	-0.00239057762172311	0.0100736191005978	0.812470436148852
1	2163137	2291600	HAP_1	0.156873614190687	0.0134787091714332	0.0344716538488985	0.695884651326163
1	2163137	2291600	HAP_2	0.0875831485587583	0.0201009879585176	0.0570974436734403	0.724886393288269
1	2163137	2291600	HAP_3	0.273281596452328	-0.012116984715198	0.0171732163717402	0.480637581618559
1	2163137	2291600	HAP_4	0.1019955654102	0.0162137463746683	0.0485220288066777	0.738343464061205
1	2219759	2321768	HAP_1	0.156873614190687	0.0134787091714332	0.0344716538488985	0.695884651326163
1	2219759	2321768	HAP_2	0.0875831485587583	0.0201009879585176	0.0570974436734403	0.724886393288269
1	2219759	2321768	HAP_3	0.206208425720621	-0.0186948184018238	0.0219000210532423	0.393532300366975
1	2219759	2321768	HAP_4	0.101441241685144	0.0162137463746683	0.0485220288066777	0.738343464061205
1	2250307	2372646	HAP_1	0.0931263858093126	0.0112071290581526	0.0521231578230061	0.82980690768717
1	2250307	2372646	HAP_2	0.227272727272727	-0.00336263093895584	0.0208943972227478	0.872181493616289
1	2250307	2372646	HAP_3	0.212860310421286	-0.0143109703517389	0.0208039951034083	0.491698158572402
1	2250307	2372646	HAP_4	0.101441241685144	0.0162137463746683	0.0485220288066777	0.738343464061205
1	2250307	2372646	HAP_5	0.120288248337029	-0.0399046569443786	0.0370602150476577	0.281883224515064
1	2284595	2407778	HAP_1	0.444567627494457	0.00956276380331819	0.0108499275807529	0.378357650629896
1	2284595	2407778	HAP_2	0.223392461197339	-0.00802527572145875	0.0194358806998767	0.679771885591288
1	2284595	2407778	HAP_3	0.0753880266075388	-0.0724406916414674	0.0499557816238342	0.14738437969822
1	2284595	2407778	HAP_4	0.101441241685144	0.0162137463746683	0.0485220288066777	0.738343464061205
1	2304587	2465308	HAP_1	0.442350332594235	0.00996405392675485	0.0108667671196877	0.359428517965386
1	2304587	2465308	HAP_2	0.0753880266075388	-0.0724406916414674	0.0499557816238342	0.14738437969822
1	2304587	2465308	HAP_3	0.101441241685144	0.0162137463746683	0.0485220288066777	0.738343464061205
1	2304587	2465308	HAP_4	0.223392461197339	-0.00802527572145875	0.0194358806998767	0.679771885591288
1	2357315	2535083	HAP_1	0.0753880266075388	-0.0724406916414674	0.0499557816238342	0.14738437969822
1	2357315	2535083	HAP_2	0.100886917960089	0.0162137463746683	0.0485220288066777	0.738343464061205
1	2357315	2535083	HAP_3	0.643015521064302	0.00885200819140121	0.00877631728193625	0.313429219455391
1	2390062	2604669	HAP_1	0.100886917960089	0.0162137463746683	0.0485220288066777	0.738343464061205
1	2390062	2604669	HAP_2	0.0753880266075388	-0.0724406916414674	0.0499557816238342	0.14738437969822
1	2390062	2604669	HAP_3	0.643015521064302	0.00885200819140121	0.00877631728193625	0.313429219455391
1	2445051	2658776	HAP_1	0.6480044345898	0.0109681008893858	0.00877732463830231	0.211776413518282
1	2445051	2658776	HAP_2	0.100886917960089	0.0162137463746683	0.0485220288066777	0.738343464061205
1	2445051	2658776	HAP_3	0.0753880266075388	-0.0724406916414674	0.0499557816238342	0.14738437969822
1	2516434	2719642	HAP_1	0.0753880266075388	-0.0724406916414674	0.0499557816238342	0.14738437969822
1	2516434	2719642	HAP_2	0.100886917960089	0.0162137463746683	0.0485220288066777	0.738343464061205
1	2516434	2719642	HAP_3	0.647450110864745	0.0112186533989253	0.00878060483219604	0.201701834543727
1	2589312	2767613	HAP_1	0.233924611973392	-0.00781797950486131	0.0183998866519343	0.67101763428271
1	2589312	2767613	HAP_2	0.156873614190687	-0.0294524372872577	0.0333081828647534	0.376805587149819
1	2589312	2767613	HAP_3	0.147450110864745	0.00586565926742931	0.0384998965627114	0.878941363215922
1	2589312	2767613	HAP_4	0.0753880266075388	-0.0724406916414674	0.0499557816238342	0.14738437969822
1	2589312	2767613	HAP_5	0.100332594235033	0.0162137463746683	0.0485220288066777	0.738343464061205
1	2633403	2848684	HAP_1	0.0753880266075388	-0.0724406916414674	0.0499557816238342	0.14738437969822
1	2633403	2848684	HAP_2	0.226164079822616	-0.0105667123089167	0.0194953238445961	0.587945609212497
1	2633403	2848684	HAP_3	0.156873614190687	-0.0294524372872577	0.0333081828647534	0.376805587149819
1	2633403	2848684	HAP_4	0.105875831485588	0.0078446061064266	0.0450866684850332	0.861913339239598
1	2633403	2848684	HAP_5	0.100332594235033	0.0162137463746683	0.0485220288066777	0.738343464061205
1	2699455	2923974	HAP_1	0.100332594235033	0.0162137463746683	0.0485220288066777	0.738343464061205
1	2699455	2923974	HAP_2	0.0753880266075388	-0.0724406916414674	0.0499557816238342	0.14738437969822
1	2699455	2923974	HAP_3	0.20509977827051	-0.01748638162663	0.0222006388042022	0.431110131716248
1	2699455	2923974	HAP_4	0.155210643015521	-0.0287522300413243	0.0344370193272209	0.403985856966465
1	2699455	2923974	HAP_5	0.105875831485588	0.0078446061064266	0.0450866684850332	0.861913339239598
1	2752599	2974184	HAP_1	0.0753880266075388	-0.0724406916414674	0.0499557816238342	0.14738437969822
1	2752599	2974184	HAP_2	0.12139689578714	-0.00892173466286274	0.0384901341704186	0.816752318806978
1	2752599	2974184	HAP_3	0.203991130820399	-0.01748638162663	0.0222006388042022	0.431110131716248
1	2752599	2974184	HAP_4	0.100886917960089	0.0162137463746683	0.0485220288066777	0.738343464061205
1	2752599	2974184	HAP_5	0.20509977827051	-0.0205600384770484	0.0249428510701664	0.409998267140124
1	2824770	3010910	HAP_1	0.170177383592018	-0.0347512335333393	0.0294745468907429	0.238703590997634
1	2824770	3010910	HAP_2	0.0748337028824834	-0.0724406916414674	0.0499557816238342	0.14738437969822
1	2824770	3010910	HAP_3	0.100886917960089	0.000667375012472292	0.0424944911556812	0.987473280072112
1	2824770	3010910	HAP_4	0.203991130820399	-0.01748638162663	0.0222006388042022	0.431110131716248
1	2824770	3010910	HAP_5	0.0981152993348115	0.0162137463746683	0.0485220288066777	0.738343464061205
1	2889586	3028026	HAP_1	0.108093126385809	-0.00586702788145676	0.0384525986019533	0.878765547399925
1	2889586	3028026	HAP_2	0.206762749445676	-0.01748638162663	0.0222006388042022	0.431110131716248
1	2889586	3028026	HAP_3	0.0748337028824834	-0.0724406916414674	0.0499557816238342	0.14738437969822
1	2889586	3028026	HAP_4	0.170177383592018	-0.0347512335333393	0.0294745468907429	0.238703590997634
1	2889586	3028026	HAP_5	0.0981152993348115	0.0162137463746683	0.0485220288066777	0.738343464061205
1	2963532	3072923	HAP_1	0.177937915742794	-0.0357899729236577	0.027423421617789	0.192200644651937
1	2963532	3072923	HAP_2	0.0981152993348115	0.0162137463746683	0.0485220288066777	0.738343464061205
1	2963532	3072923	HAP_3	0.203991130820399	-0.01748638162663	0.0222006388042022	0.431110131716248
1	2963532	3072923	HAP_4	0.121951219512195	-0.017891308402234	0.0387255750288552	0.644192640119218
1	2963532	3072923	HAP_5	0.106430155210643	-0.000779077124059585	0.0403480450228045	0.984599001776744
1	2963532	3072923	HAP_6	0.0853658536585366	-0.0626523088959722	0.03940294404752	0.112181023177398
1	2999989	3153221	HAP_1	0.176829268292683	-0.0347968307444536	0.0287525088657248	0.226516571651243
1	2999989	3153221	HAP_2	0.0798226164079823	-0.0308415667571619	0.045306808403665	0.496221516941028
1	2999989	3153221	HAP_3	0.25609756097561	-0.00757086309949442	0.0177714373431191	0.670201504610784
1	2999989	3153221	HAP_4	0.200665188470067	-0.0167454162268584	0.0225091922045569	0.457111293483346
1	2999989	3153221	HAP_5	0.108093126385809	-0.000779077124059585	0.0403480450228045	0.984599001776744
1	3021052	3188350	HAP_1	0.25609756097561	-0.00757086309949442	0.0177714373431191	0.670201504610784
1	3021052	3188350	HAP_2	0.200110864745011	-0.0156917720847273	0.0228527042721095	0.492483399859779
1	3021052	3188350	HAP_3	0.108093126385809	-0.000779077124059585	0.0403480450228045	0.984599001776744
1	3021052	3188350	HAP_4	0.176829268292683	-0.0347968307444536	0.0287525088657248	0.226516571651243
1	3021052	3188350	HAP_5	0.0798226164079823	-0.0308415667571619	0.045306808403665	0.496221516941028
1	3056961	3223919	HAP_1	0.108093126385809	-0.000779077124059585	0.0403480450228045	0.984599001776744
1	3056961	3223919	HAP_2	0.177937915742794	-0.0347968307444536	0.0287525088657248	0.226516571651243
1	3056961	3223919	HAP_3	0.0798226164079823	-0.0308415667571619	0.045306808403665	0.496221516941028
1	3056961	3223919	HAP_4	0.200110864745011	-0.0156917720847273	0.0228527042721095	0.492483399859779
1	3056961	3223919	HAP_5	0.25609756097561	-0.00757086309949442	0.0177714373431191	0.670201504610784
1	3147689	3261757	HAP_1	0.118625277161863	-0.0470329063693133	0.0320242422289649	0.142277224678751
1	3147689	3261757	HAP_2	0.133037694013304	-0.00285372004248184	0.0387072603970645	0.941245229983505
1	3147689	3261757	HAP_3	0.123059866962306	-0.017891308402234	0.0387255750288552	0.644192640119218
1	3147689	3261757	HAP_4	0.172949002217295	-0.0284481804664403	0.0304541934926495	0.350490407134812
1	3147689	3261757	HAP_5	0.205654101995565	-0.0212670375499981	0.0225390616171754	0.345649065552076
1	3147689	3261757	HAP_6	0.0792682926829268	-0.0308415667571619	0.045306808403665	0.496221516941028
1	3179438	3303269	HAP_1	0.144124168514412	-0.0187981233174801	0.0372239726392097	0.613683673535253
1	3179438	3303269	HAP_2	0.1990022172949	-0.0156917720847273	0.0228527042721095	0.492483399859779
1	3179438	3303269	HAP_3	0.0964523281596452	0.0078446061064266	0.0450866684850332	0.861913339239598
1	3179438	3303269	HAP_4	0.133037694013304	-0.00285372004248184	0.0387072603970645	0.941245229983505
1	3179438	3303269	HAP_5	0.123059866962306	-0.017891308402234	0.0387255750288552	0.644192640119218
1	3179438	3303269	HAP_6	0.0792682926829268	-0.0308415667571619	0.045306808403665	0.496221516941028
1	3208431	3379063	HAP_1	0.0964523281596452	0.0078446061064266	0.0450866684850332	0.861913339239598
1	3208431	3379063	HAP_2	0.274944567627494	0.011718013406108	0.0174850770688741	0.502922035241881
1	3208431	3379063	HAP_3	0.1990022172949	-0.0156917720847273	0.0228527042721095	0.492483399859779
1	3208431	3379063	HAP_4	0.078159645232816	-0.0308415667571619	0.045306808403665	0.496221516941028
1	3250506	3425621	HAP_1	0.274390243902439	0.0105231091156858	0.0173334393535953	0.543940408803913
1	3250506	3425621	HAP_2	0.0720620842572062	-0.042087323152019	0.0506680603433885	0.406395528143333
1	3250506	3425621	HAP_3	0.201219512195122	-0.0168988898754087	0.0222076067652667	0.446888409484274
1	3250506	3425621	HAP_4	0.0958980044345898	0.0078446061064266	0.0450866684850332	0.861913339239598
1	3292026	3458428	HAP_1	0.21119733924612	-0.00963543433227817	0.0224853542630928	0.668376046889188
1	3292026	3458428	HAP_2	0.132483370288248	0.00565696561274555	0.0387516260152704	0.883970204119863
1	3292026	3458428	HAP_3	0.0942350332594235	-0.0251820047124345	0.0520026163100303	0.628331306233705
1	3292026	3458428	HAP_4	0.203436807095344	-0.0170890906390282	0.0218978895985076	0.435363804459853
1	3292026	3458428	HAP_5	0.0720620842572062	-0.042087323152019	0.0506680603433885	0.406395528143333
1	3361607	3480350	HAP_1	0.211751662971175	-0.00963543433227817	0.0224853542630928	0.668376046889188
1	3361607	3480350	HAP_2	0.132483370288248	0.00565696561274555	0.0387516260152704	0.883970204119863
1	3361607	3480350	HAP_3	0.0947893569844789	-0.0251820047124345	0.0520026163100303	0.628331306233705
1	3361607	3480350	HAP_4	0.203991130820399	-0.0170890906390282	0.0218978895985076	0.435363804459853
1	3361607	3480350	HAP_5	0.0720620842572062	-0.042087323152019	0.0506680603433885	0.406395528143333
1	3409942	3514683	HAP_1	0.288248337028825	-0.0123603246276682	0.0160972571211401	0.442778515551705
1	3409942	3514683	HAP_2	0.132483370288248	0.00565696561274555	0.0387516260152704	0.883970204119863
1	3409942	3514683	HAP_3	0.0947893569844789	-0.0251820047124345	0.0520026163100303	0.628331306233705
1	3409942	3514683	HAP_4	0.203991130820399	-0.0170890906390282	0.0218978895985076	0.435363804459853
1	3444984	3546524	HAP_1	0.310975609756098	-0.00335457968063712	0.0148702044357719	0.821571631732507
1	3444984	3546524	HAP_2	0.247228381374723	0.0268378804708522	0.0175290198049653	0.126111730508882
1	3444984	3546524	HAP_3	0.203436807095344	-0.0170890906390282	0.0218978895985076	0.435363804459853
1	3475914	3598843	HAP_1	0.202882483370288	-0.0163514677577872	0.022203050228448	0.461650310011145
1	3475914	3598843	HAP_2	0.133592017738359	0.00287026484656708	0.0372497944589608	0.938597515030548
1	3475914	3598843	HAP_3	0.108647450110865	0.00666700891774158	0.0404627595141034	0.869163251985404
1	3475914	3598843	HAP_4	0.112527716186253	-0.0481848233858862	0.0489863427590803	0.325561202146756
1	3475914	3598843	HAP_5	0.189578713968958	0.0266696041563107	0.0231549880391342	0.249718441235231
1	3500633	3637756	HAP_1	0.137472283813747	0.0143533956299687	0.0346346769795373	0.678664557306815
1	3500633	3637756	HAP_2	0.108647450110865	0.00666700891774158	0.0404627595141034	0.869163251985404
1	3500633	3637756	HAP_3	0.203991130820399	-0.0163514677577872	0.022203050228448	0.461650310011145
1	3500633	3637756	HAP_4	0.113082039911308	-0.0481848233858862	0.0489863427590803	0.325561202146756
1	3500633	3637756	HAP_5	0.18569844789357	0.0266696041563107	0.0231549880391342	0.249718441235231
1	3531671	3691931	HAP_1	0.137472283813747	0.0143533956299687	0.0346346769795373	0.678664557306815
1	3531671	3691931	HAP_2	0.113082039911308	-0.0481848233858862	0.0489863427590803	0.325561202146756
1	3531671	3691931	HAP_3	0.108647450110865	0.00666700891774158	0.0404627595141034	0.869163251985404
1	3531671	3691931	HAP_4	0.389689578713969	0.0118595834459323	0.0118183223923633	0.315896937562996
1	3587305	3720622	HAP_1	0.137472283813747	0.0143533956299687	0.0346346769795373	0.678664557306815
1	3587305	3720622	HAP_2	0.113082039911308	-0.0481848233858862	0.0489863427590803	0.325561202146756
1	3587305	3720622	HAP_3	0.108647450110865	0.00666700891774158	0.0404627595141034	0.869163251985404
1	3587305	3720622	HAP_4	0.426274944567627	0.00619390479432511	0.0111626263573645	0.579117134762326
1	3620513	3776228	HAP_1	0.137472283813747	0.0143533956299687	0.0346346769795373	0.678664557306815
1	3620513	3776228	HAP_2	0.131929046563193	0.0220283596436373	0.0354331732271201	0.534306784103112
1	3620513	3776228	HAP_3	0.203991130820399	-0.0193199500338558	0.0219147241873504	0.378233193665
1	3620513	3776228	HAP_4	0.220066518847007	0.0165939054695628	0.0209152601295391	0.427763804055177
1	3620513	3776228	HAP_5	0.113082039911308	-0.0481848233858862	0.0489863427590803	0.325561202146756
1	3684324	3840517	HAP_1	0.137472283813747	0.0143533956299687	0.0346346769795373	0.678664557306815
1	3684324	3840517	HAP_2	0.113082039911308	-0.0481848233858862	0.0489863427590803	0.325561202146756
1	3684324	3840517	HAP_3	0.203991130820399	-0.0193199500338558	0.0219147241873504	0.378233193665
1	3684324	3840517	HAP_4	0.220066518847007	0.0165939054695628	0.0209152601295391	0.427763804055177
1	3684324	3840517	HAP_5	0.131929046563193	0.0220283596436373	0.0354331732271201	0.534306784103112
1	3712478	3917893	HAP_1	0.114745011086475	-0.0481848233858862	0.0489863427590803	0.325561202146756
1	3712478	3917893	HAP_2	0.201219512195122	-0.0193199500338558	0.0219147241873504	0.378233193665
1	3712478	3917893	HAP_3	0.16629711751663	0.0114519089266039	0.0265580938262012	0.666425880209929
1	3712478	3917893	HAP_4	0.108093126385809	0.00666700891774158	0.0404627595141034	0.869163251985404
1	3712478	3917893	HAP_5	0.136917960088692	0.0143533956299687	0.0346346769795373	0.678664557306815
1	3755154	3959925	HAP_1	0.136917960088692	0.0143533956299687	0.0346346769795373	0.678664557306815
1	3755154	3959925	HAP_2	0.114745011086475	-0.0481848233858862	0.0489863427590803	0.325561202146756
1	3755154	3959925	HAP_3	0.202328159645233	-0.0202299639539206	0.0216293959324081	0.349887939293114
1	3755154	3959925	HAP_4	0.166851441241685	0.0114519089266039	0.0265580938262012	0.666425880209929
1	3755154	3959925	HAP_5	0.0831485587583149	-0.045356412029701	0.05695711164432	0.426055344604888
1	3823705	4005583	HAP_1	0.158536585365854	-0.000934479845270501	0.0290043144426455	0.974304915485402
1	3823705	4005583	HAP_2	0.0837028824833703	-0.045356412029701	0.05695711164432	0.426055344604888
1	3823705	4005583	HAP_3	0.200110864745011	-0.0193199500338558	0.0219147241873504	0.378233193665
1	3823705	4005583	HAP_4	0.136363636363636	0.0143533956299687	0.0346346769795373	0.678664557306815
1	3823705	4005583	HAP_5	0.114745011086475	-0.0481848233858862	0.0489863427590803	0.325561202146756
1	3895421	4045338	HAP_1	0.136363636363636	0.0143533956299687	0.0346346769795373	0.678664557306815
1	3895421	4045338	HAP_2	0.186807095343681	-0.00960881739742016	0.0259255092703465	0.711000108152998
1	3895421	4045338	HAP_3	0.118070953436807	-0.0481848233858862	0.0489863427590803	0.325561202146756
1	3895421	4045338	HAP_4	0.283813747228381	-0.00512544751564222	0.0161224618697266	0.750629951562098
1	3954394	4091992	HAP_1	0.140243902439024	-0.0673834893997716	0.0373624284002462	0.0716467106495495
1	3954394	4091992	HAP_2	0.0853658536585366	-0.045356412029701	0.05695711164432	0.426055344604888
1	3954394	4091992	HAP_3	0.29490022172949	-0.0098002734431591	0.0159082325236254	0.53801893633741
1	3954394	4091992	HAP_4	0.1480044345898	0.0163408974606667	0.0311759580254577	0.600304441894262
1	3954394	4091992	HAP_5	0.190133037694013	-0.011214895977976	0.0254603270332987	0.659692847931629
1	3989772	4127064	HAP_1	0.134146341463415	-0.0440133104200788	0.0431343829159266	0.307827529428353
1	3989772	4127064	HAP_2	0.0870288248337029	-0.045356412029701	0.05695711164432	0.426055344604888
1	3989772	4127064	HAP_3	0.304323725055432	-0.00791582419623658	0.0153010790166526	0.60504917171827
1	3989772	4127064	HAP_4	0.1480044345898	0.0163408974606667	0.0311759580254577	0.600304441894262
1	3989772	4127064	HAP_5	0.208980044345898	-0.00228376646399819	0.0217704838926732	0.916477265146847
1	4033099	4162383	HAP_1	0.0870288248337029	-0.045356412029701	0.05695711164432	0.426055344604888
1	4033099	4162383	HAP_2	0.304323725055432	-0.00791582419623658	0.0153010790166526	0.60504917171827
1	4033099	4162383	HAP_3	0.152993348115299	0.00498767183539657	0.0305225849233657	0.870233382635404
1	4033099	4162383	HAP_4	0.134146341463415	-0.0440133104200788	0.0431343829159266	0.307827529428353
1	4033099	4162383	HAP_5	0.212305986696231	-0.00420758249042352	0.021197845569336	0.842706273423994
1	4077498	4215889	HAP_1	0.134146341463415	-0.0440133104200788	0.0431343829159266	0.307827529428353
1	4077498	4215889	HAP_2	0.182372505543237	-0.0076705909399821	0.0264534299603948	0.771909992194422
1	4077498	4215889	HAP_3	0.171286031042129	0.00819115706448057	0.0288910588144891	0.776845217019541
1	4077498	4215889	HAP_4	0.192350332594235	-0.0264081502095417	0.0227374743121844	0.245775860462159
1	4077498	4215889	HAP_5	0.14689578713969	0.00498767183539657	0.0305225849233657	0.870233382635404
1	4113357	4261708	HAP_1	0.182372505543237	-0.0076705909399821	0.0264534299603948	0.771909992194422
1	4113357	4261708	HAP_2	0.121951219512195	-0.00414113668757113	0.0451728753155117	0.926978437328964
1	4113357	4261708	HAP_3	0.182372505543237	-0.0290707231075589	0.0278435835405182	0.296735611299289
1	4113357	4261708	HAP_4	0.171286031042129	-0.0252526931195211	0.024444768621403	0.301860966926096
1	4113357	4261708	HAP_5	0.14689578713969	0.00498767183539657	0.0305225849233657	0.870233382635404
1	4155630	4294917	HAP_1	0.182926829268293	-0.0076705909399821	0.0264534299603948	0.771909992194422
1	4155630	4294917	HAP_2	0.121951219512195	-0.00414113668757113	0.0451728753155117	0.926978437328964
1	4155630	4294917	HAP_3	0.181818181818182	-0.0290707231075589	0.0278435835405182	0.296735611299289
1	4155630	4294917	HAP_4	0.170731707317073	-0.0254285424845992	0.0248526017566233	0.306503795289064
1	4155630	4294917	HAP_5	0.139689578713969	0.0106669519370736	0.0322694468091279	0.741055604536406
1	4202221	4307054	HAP_1	0.122505543237251	-0.00414113668757113	0.0451728753155117	0.926978437328964
1	4202221	4307054	HAP_2	0.181818181818182	-0.0290707231075589	0.0278435835405182	0.296735611299289
1	4202221	4307054	HAP_3	0.184589800443459	-0.00981182870733113	0.0260539816045648	0.706563626881933
1	4202221	4307054	HAP_4	0.171286031042129	-0.0262862413258404	0.0244187641112814	0.282005956601067
1	4202221	4307054	HAP_5	0.141906873614191	0.00743075765775699	0.0313445601722127	0.812659508819416
1	4239676	4323165	HAP_1	0.11529933481153	0.0023563083529988	0.0482057309576292	0.961025704546934
1	4239676	4323165	HAP_2	0.171840354767184	-0.0257939350693736	0.0244043048346376	0.290825176528989
1	4239676	4323165	HAP_3	0.140243902439024	0.0106669519370736	0.0322694468091279	0.741055604536406
1	4239676	4323165	HAP_4	0.167960088691796	-0.00643668611443642	0.0271642345035079	0.812746721194299
1	4239676	4323165	HAP_5	0.150221729490022	-0.0419608052587964	0.0376786418302031	0.265730537057584
1	4289010	4360633	HAP_1	0.139689578713969	0.0106669519370736	0.0322694468091279	0.741055604536406
1	4289010	4360633	HAP_2	0.166851441241685	-0.0014652509602429	0.0283855347965162	0.958843369336655
1	4289010	4360633	HAP_3	0.150221729490022	-0.0419608052587964	0.0376786418302031	0.265730537057584
1	4289010	4360633	HAP_4	0.118070953436807	-0.0185246058476744	0.0385846383706083	0.631272163905737
1	4289010	4360633	HAP_5	0.119179600886918	0.0023563083529988	0.0482057309576292	0.961025704546934
1	4289010	4360633	HAP_6	0.184589800443459	-0.0229328403355597	0.0235942561597914	0.331331301716721
1	4301373	4418006	HAP_1	0.150221729490022	-0.0419608052587964	0.0376786418302031	0.265730537057584
1	4301373	4418006	HAP_2	0.254434589800443	-0.0128726740460697	0.0187984482548371	0.49366552044922
1	4301373	4418006	HAP_3	0.119179600886918	0.0023563083529988	0.0482057309576292	0.961025704546934
1	4301373	4418006	HAP_4	0.184589800443459	-0.0229328403355597	0.0235942561597914	0.331331301716721
1	4301373	4418006	HAP_5	0.139689578713969	0.0106669519370736	0.0322694468091279	0.741055604536406
1	4316516	4487030	HAP_1	0.150221729490022	-0.0419608052587964	0.0376786418302031	0.265730537057584
1	4316516	4487030	HAP_2	0.139135254988914	0.0106669519370736	0.0322694468091279	0.741055604536406
1	4316516	4487030	HAP_3	0.257760532150776	-0.0134026804062325	0.0186028893836719	0.471429796151644
1	4316516	4487030	HAP_4	0.119179600886918	0.0023563083529988	0.0482057309576292	0.961025704546934
1	4316516	4487030	HAP_5	0.185144124168514	-0.0229328403355597	0.0235942561597914	0.331331301716721
1	4350915	4525112	HAP_1	0.14079822616408	0.0106669519370736	0.0322694468091279	0.741055604536406
1	4350915	4525112	HAP_2	0.119179600886918	0.0023563083529988	0.0482057309576292	0.961025704546934
1	4350915	4525112	HAP_3	0.17350332594235	0.00547098157466569	0.0263382456963184	0.835495139630524
1	4350915	4525112	HAP_4	0.335365853658537	0.000310391144848922	0.0141083995737383	0.982452533163039
1	4394936	4571717	HAP_1	0.168514412416851	-0.0174778740755187	0.0277606501510505	0.529123539595511
1	4394936	4571717	HAP_2	0.138580931263858	0.0106669519370736	0.0322694468091279	0.741055604536406
1	4394936	4571717	HAP_3	0.0848115299334812	-0.0380495702043338	0.0568191398495602	0.503247713595183
1	4394936	4571717	HAP_4	0.333148558758315	0.000310391144848922	0.0141083995737383	0.982452533163039
1	4394936	4571717	HAP_5	0.119179600886918	0.0023563083529988	0.0482057309576292	0.961025704546934
1	4473638	4606890	HAP_1	0.169068736141907	-0.0174778740755187	0.0277606501510505	0.529123539595511
1	4473638	4606890	HAP_2	0.139135254988914	0.0106669519370736	0.0322694468091279	0.741055604536406
1	4473638	4606890	HAP_3	0.0853658536585366	-0.0380495702043338	0.0568191398495602	0.503247713595183
1	4473638	4606890	HAP_4	0.149667405764967	-0.0428720360606297	0.03626782363587	0.237483838026136
1	4473638	4606890	HAP_5	0.185144124168514	-0.0229328403355597	0.0235942561597914	0.331331301716721
1	4473638	4606890	HAP_6	0.119179600886918	0.0023563083529988	0.0482057309576292	0.961025704546934
1	4507685	4674574	HAP_1	0.118625277161863	0.0023563083529988	0.0482057309576292	0.961025704546934
1	4507685	4674574	HAP_2	0.151330376940133	-0.0488053501018039	0.0323287224599012	0.131485751989527
1	4507685	4674574	HAP_3	0.13470066518847	0.0106669519370736	0.0322694468091279	0.741055604536406
1	4507685	4674574	HAP_4	0.149667405764967	-0.0428720360606297	0.03626782363587	0.237483838026136
1	4507685	4674574	HAP_5	0.184035476718404	-0.0229328403355597	0.0235942561597914	0.331331301716721
1	4565039	4716471	HAP_1	0.149667405764967	-0.0428720360606297	0.03626782363587	0.237483838026136
1	4565039	4716471	HAP_2	0.134146341463415	0.0128408498716655	0.0332095493054705	0.699099448136651
1	4565039	4716471	HAP_3	0.184035476718404	-0.0229328403355597	0.0235942561597914	0.331331301716721
1	4565039	4716471	HAP_4	0.136917960088692	0.0316454617200914	0.0425645877057528	0.457394071547357
1	4565039	4716471	HAP_5	0.151884700665188	-0.0474748494286614	0.0314902677925896	0.13201120735983
1	4584093	4743473	HAP_1	0.149113082039911	-0.0419608052587964	0.0376786418302031	0.265730537057584
1	4584093	4743473	HAP_2	0.134146341463415	0.0128408498716655	0.0332095493054705	0.699099448136651
1	4584093	4743473	HAP_3	0.184035476718404	-0.0229328403355597	0.0235942561597914	0.331331301716721
1	4584093	4743473	HAP_4	0.137472283813747	0.0316454617200914	0.0425645877057528	0.457394071547357
1	4584093	4743473	HAP_5	0.151884700665188	-0.0474748494286614	0.0314902677925896	0.13201120735983
1	4647633	4781618	HAP_1	0.143015521064302	0.0175828386697737	0.03852122693055	0.648181182728156
1	4647633	4781618	HAP_2	0.134146341463415	0.0128408498716655	0.0332095493054705	0.699099448136651
1	4647633	4781618	HAP_3	0.185144124168514	-0.0229328403355597	0.0235942561597914	0.331331301716721
1	4647633	4781618	HAP_4	0.151884700665188	-0.0474748494286614	0.0314902677925896	0.13201120735983
1	4647633	4781618	HAP_5	0.134146341463415	-0.0454449453646136	0.0456956773041477	0.320243786688802
1	4709876	4888776	HAP_1	0.143569844789357	0.0175828386697737	0.03852122693055	0.648181182728156
1	4709876	4888776	HAP_2	0.157427937915743	-0.0474748494286614	0.0314902677925896	0.13201120735983
1	4709876	4888776	HAP_3	0.182372505543237	-0.0216388389345845	0.0239839444631947	0.367183401471975
1	4709876	4888776	HAP_4	0.13470066518847	-0.0454449453646136	0.0456956773041477	0.320243786688802
1	4709876	4888776	HAP_5	0.134146341463415	0.0128408498716655	0.0332095493054705	0.699099448136651
1	4734157	4996526	HAP_1	0.0981152993348115	0.0115659509837401	0.0571890893202655	0.839774970890738
1	4734157	4996526	HAP_2	0.159090909090909	-0.0474748494286614	0.0314902677925896	0.13201120735983
1	4734157	4996526	HAP_3	0.13470066518847	-0.0454449453646136	0.0456956773041477	0.320243786688802
1	4734157	4996526	HAP_4	0.134146341463415	0.0128408498716655	0.0332095493054705	0.699099448136651
1	4734157	4996526	HAP_5	0.182372505543237	-0.0216388389345845	0.0239839444631947	0.367183401471975
1	4760410	5066737	HAP_1	0.184589800443459	-0.0224377875384178	0.0235873375338098	0.341728869051959
1	4760410	5066737	HAP_2	0.0981152993348115	0.0115659509837401	0.0571890893202655	0.839774970890738
1	4760410	5066737	HAP_3	0.133592017738359	0.0128408498716655	0.0332095493054705	0.699099448136651
1	4760410	5066737	HAP_4	0.159090909090909	-0.0474748494286614	0.0314902677925896	0.13201120735983
1	4760410	5066737	HAP_5	0.134146341463415	-0.0454449453646136	0.0456956773041477	0.320243786688802
1	4830120	5099108	HAP_1	0.133592017738359	0.0128408498716655	0.0332095493054705	0.699099448136651
1	4830120	5099108	HAP_2	0.0981152993348115	0.0115659509837401	0.0571890893202655	0.839774970890738
1	4830120	5099108	HAP_3	0.184589800443459	-0.0224377875384178	0.0235873375338098	0.341728869051959
1	4830120	5099108	HAP_4	0.159090909090909	-0.0474748494286614	0.0314902677925896	0.13201120735983
1	4830120	5099108	HAP_5	0.13470066518847	-0.0454449453646136	0.0456956773041477	0.320243786688802
1	4986559	5186570	HAP_1	0.132483370288248	0.0128408498716655	0.0332095493054705	0.699099448136651
1	4986559	5186570	HAP_2	0.341463414634146	0.00430865017121807	0.0138750246744374	0.756228613887901
1	4986559	5186570	HAP_3	0.185144124168514	-0.0224377875384178	0.0235873375338098	0.341728869051959
1	4986559	5186570	HAP_4	0.133592017738359	-0.0454449453646136	0.0456956773041477	0.320243786688802
1	5057978	5331327	HAP_1	0.223946784922395	-0.0082902162604522	0.020492634349406	0.68590846224963
1	5057978	5331327	HAP_2	0.130820399113082	0.0385391793725454	0.0371979842037941	0.300457940585198
1	5057978	5331327	HAP_3	0.187361419068736	-0.0223615386557605	0.0232351087287703	0.336108896002844
1	5057978	5331327	HAP_4	0.133592017738359	-0.0454449453646136	0.0456956773041477	0.320243786688802
1	5057978	5331327	HAP_5	0.133037694013304	0.0160053927220633	0.0343669477360252	0.641529637042361
1	5087212	5366547	HAP_1	0.186807095343681	-0.0224377875384178	0.0235873375338098	0.341728869051959
1	5087212	5366547	HAP_2	0.167405764966741	-0.0116205390523832	0.0268447302129505	0.66520715716715
1	5087212	5366547	HAP_3	0.130820399113082	0.0385391793725454	0.0371979842037941	0.300457940585198
1	5087212	5366547	HAP_4	0.133592017738359	-0.0454449453646136	0.0456956773041477	0.320243786688802
1	5087212	5366547	HAP_5	0.133037694013304	0.0160053927220633	0.0343669477360252	0.641529637042361
1	5147933	5422754	HAP_1	0.187361419068736	-0.0224377875384178	0.0235873375338098	0.341728869051959
1	5147933	5422754	HAP_2	0.165742793791574	-0.0148202806355641	0.0273931424920803	0.588628259154256
1	5147933	5422754	HAP_3	0.13470066518847	-0.0454449453646136	0.0456956773041477	0.320243786688802
1	5147933	5422754	HAP_4	0.108647450110865	-0.00670129985571625	0.0487641612250782	0.890727852429641
1	5147933	5422754	HAP_5	0.133037694013304	0.0160053927220633	0.0343669477360252	0.641529637042361
1	5305646	5488869	HAP_1	0.187915742793792	-0.0224377875384178	0.0235873375338098	0.341728869051959
1	5305646	5488869	HAP_2	0.166851441241685	-0.0148202806355641	0.0273931424920803	0.588628259154256
1	5305646	5488869	HAP_3	0.13470066518847	0.0118608761591867	0.0332226595737271	0.72116781808853
1	5305646	5488869	HAP_4	0.0958980044345898	0.0115659509837401	0.0571890893202655	0.839774970890738
1	5305646	5488869	HAP_5	0.13470066518847	-0.0454449453646136	0.0456956773041477	0.320243786688802
1	5356977	5519231	HAP_1	0.166851441241685	-0.0148202806355641	0.0273931424920803	0.588628259154256
1	5356977	5519231	HAP_2	0.13470066518847	0.0118608761591867	0.0332226595737271	0.72116781808853
1	5356977	5519231	HAP_3	0.187915742793792	-0.0224377875384178	0.0235873375338098	0.341728869051959
1	5356977	5519231	HAP_4	0.0975609756097561	0.0115659509837401	0.0571890893202655	0.839774970890738
1	5356977	5519231	HAP_5	0.139689578713969	-0.0196226009338941	0.0390000877583946	0.61498873194551
1	5391649	5550567	HAP_1	0.190687361419069	-0.0220810308164331	0.0228565256365044	0.334271288326572
1	5391649	5550567	HAP_2	0.16629711751663	-0.0148202806355641	0.0273931424920803	0.588628259154256
1	5391649	5550567	HAP_3	0.0953436807095344	0.0115659509837401	0.0571890893202655	0.839774970890738
1	5391649	5550567	HAP_4	0.141352549889135	-0.0196226009338941	0.0390000877583946	0.61498873194551
1	5391649	5550567	HAP_5	0.134146341463415	0.0118608761591867	0.0332226595737271	0.72116781808853
1	5470488	5573890	HAP_1	0.141352549889135	-0.0196226009338941	0.0390000877583946	0.61498873194551
1	5470488	5573890	HAP_2	0.134146341463415	0.0118608761591867	0.0332226595737271	0.72116781808853
1	5470488	5573890	HAP_3	0.195121951219512	-0.00287213295698336	0.0222185058793178	0.897175146632528
1	5470488	5573890	HAP_4	0.0953436807095344	0.0115659509837401	0.0571890893202655	0.839774970890738
1	5470488	5573890	HAP_5	0.179046563192905	-0.0250537076676211	0.0242856254933692	0.302527442503389
1	5510131	5630208	HAP_1	0.0931263858093126	0.0115659509837401	0.0571890893202655	0.839774970890738
1	5510131	5630208	HAP_2	0.162416851441242	-0.0179482620331495	0.028058333756416	0.52254761719519
1	5510131	5630208	HAP_3	0.138026607538803	-0.0394795056096605	0.0429450272566153	0.358186310764691
1	5510131	5630208	HAP_4	0.132483370288248	0.0160053927220633	0.0343669477360252	0.641529637042361
1	5510131	5630208	HAP_5	0.186807095343681	-0.0218888455103	0.0239786226231162	0.361569802159708
1	5539390	5668141	HAP_1	0.158536585365854	-0.0179482620331495	0.028058333756416	0.52254761719519
1	5539390	5668141	HAP_2	0.138026607538803	-0.0394795056096605	0.0429450272566153	0.358186310764691
1	5539390	5668141	HAP_3	0.131929046563193	0.0160053927220633	0.0343669477360252	0.641529637042361
1	5539390	5668141	HAP_4	0.186252771618625	-0.0218888455103	0.0239786226231162	0.361569802159708
1	5539390	5668141	HAP_5	0.0914634146341463	0.0115659509837401	0.0571890893202655	0.839774970890738
1	5561667	5730545	HAP_1	0.158536585365854	-0.0198134470208296	0.028574641884543	0.488244281721415
1	5561667	5730545	HAP_2	0.189024390243902	-0.0229535820924269	0.0232328527364419	0.323431507946508
1	5561667	5730545	HAP_3	0.138026607538803	-0.0394795056096605	0.0429450272566153	0.358186310764691
1	5561667	5730545	HAP_4	0.0903547671840355	0.0115659509837401	0.0571890893202655	0.839774970890738
1	5561667	5730545	HAP_5	0.131374722838137	0.0236472800679998	0.0367014174451738	0.519537284015188
1	5614060	5764859	HAP_1	0.135254988913525	-0.0454449453646136	0.0456956773041477	0.320243786688802
1	5614060	5764859	HAP_2	0.292682926829268	0.0077160285213696	0.0161762716079672	0.633481687605154
1	5614060	5764859	HAP_3	0.191241685144124	-0.0229535820924269	0.0232328527364419	0.323431507946508
1	5614060	5764859	HAP_4	0.0881374722838137	0.0115659509837401	0.0571890893202655	0.839774970890738
1	5656543	5807646	HAP_1	0.0886917960088692	0.0115659509837401	0.0571890893202655	0.839774970890738
1	5656543	5807646	HAP_2	0.29490022172949	0.0077160285213696	0.0161762716079672	0.633481687605154
1	5656543	5807646	HAP_3	0.135254988913525	-0.0454449453646136	0.0456956773041477	0.320243786688802
1	5656543	5807646	HAP_4	0.191241685144124	-0.0229535820924269	0.0232328527364419	0.323431507946508
1	5710366	5882239	HAP_1	0.181818181818182	-0.0229278929115442	0.0236042245655466	0.331639711297589
1	5710366	5882239	HAP_2	0.0881374722838137	0.0115659509837401	0.0571890893202655	0.839774970890738
1	5710366	5882239	HAP_3	0.296008869179601	0.00502840099843382	0.0158823501730352	0.751619124811361
1	5710366	5882239	HAP_4	0.13470066518847	-0.0454449453646136	0.0456956773041477	0.320243786688802
1	5753019	5945254	HAP_1	0.0881374722838137	0.0115659509837401	0.0571890893202655	0.839774970890738
1	5753019	5945254	HAP_2	0.181818181818182	-0.0229278929115442	0.0236042245655466	0.331639711297589
1	5753019	5945254	HAP_3	0.135254988913525	-0.0454449453646136	0.0456956773041477	0.320243786688802
1	5753019	5945254	HAP_4	0.303215077605322	-2.708102932444e-05	0.0155539883146898	0.998611195513248
1	5783354	5988894	HAP_1	0.181818181818182	-0.0229278929115442	0.0236042245655466	0.331639711297589
1	5783354	5988894	HAP_2	0.169068736141907	-0.0291467440591726	0.0267023165061258	0.275329469898287
1	5783354	5988894	HAP_3	0.13470066518847	0.0160053927220633	0.0343669477360252	0.641529637042361
1	5783354	5988894	HAP_4	0.0881374722838137	0.0115659509837401	0.0571890893202655	0.839774970890738
1	5783354	5988894	HAP_5	0.135254988913525	-0.0454449453646136	0.0456956773041477	0.320243786688802
1	5846627	6046468	HAP_1	0.0875831485587583	0.0115659509837401	0.0571890893202655	0.839774970890738
1	5846627	6046468	HAP_2	0.184035476718404	-0.022827096353305	0.022915681940639	0.319455958245367
1	5846627	6046468	HAP_3	0.135809312638581	-0.0454449453646136	0.0456956773041477	0.320243786688802
1	5846627	6046468	HAP_4	0.175166297117517	-0.0325692192782662	0.0259537438252786	0.209846725983018
1	5846627	6046468	HAP_5	0.13470066518847	0.0160053927220633	0.0343669477360252	0.641529637042361
1	5922932	6090860	HAP_1	0.183481152993348	-0.022827096353305	0.022915681940639	0.319455958245367
1	5922932	6090860	HAP_2	0.0958980044345898	-0.00337860672242791	0.0533551596339739	0.949523566379071
1	5922932	6090860	HAP_3	0.136363636363636	-0.0443629116584134	0.043102475710059	0.303645548321373
1	5922932	6090860	HAP_4	0.170731707317073	-0.0303974761919887	0.0267533986125696	0.256174923875189
1	5922932	6090860	HAP_5	0.133592017738359	0.00695199409874748	0.035457680591598	0.844604452031808
1	5983887	6133181	HAP_1	0.133037694013304	0.00695199409874748	0.035457680591598	0.844604452031808
1	5983887	6133181	HAP_2	0.171840354767184	-0.0421674949684856	0.0239899622940454	0.0791403030531351
1	5983887	6133181	HAP_3	0.170731707317073	-0.0303974761919887	0.0267533986125696	0.256174923875189
1	5983887	6133181	HAP_4	0.135254988913525	-0.0454449453646136	0.0456956773041477	0.320243786688802
1	6026812	6171754	HAP_1	0.135254988913525	-0.0454449453646136	0.0456956773041477	0.320243786688802
1	6026812	6171754	HAP_2	0.170731707317073	-0.0303974761919887	0.0267533986125696	0.256174923875189
1	6026812	6171754	HAP_3	0.172394678492239	-0.042891290038245	0.0243773109310973	0.0788406534587828
1	6026812	6171754	HAP_4	0.135809312638581	0.00695199409874748	0.035457680591598	0.844604452031808
1	6069957	6218619	HAP_1	0.172394678492239	-0.042891290038245	0.0243773109310973	0.0788406534587828
1	6069957	6218619	HAP_2	0.133037694013304	0.00695199409874748	0.035457680591598	0.844604452031808
1	6069957	6218619	HAP_3	0.172949002217295	-0.0303974761919887	0.0267533986125696	0.256174923875189
1	6069957	6218619	HAP_4	0.13470066518847	-0.0454449453646136	0.0456956773041477	0.320243786688802
1	6114436	6264645	HAP_1	0.13470066518847	-0.0454449453646136	0.0456956773041477	0.320243786688802
1	6114436	6264645	HAP_2	0.171840354767184	-0.042891290038245	0.0243773109310973	0.0788406534587828
1	6114436	6264645	HAP_3	0.13470066518847	0.00695199409874748	0.035457680591598	0.844604452031808
1	6114436	6264645	HAP_4	0.176829268292683	-0.0313797922548676	0.0262098652878966	0.231527808883407
1	6158046	6307242	HAP_1	0.176274944567627	-0.042891290038245	0.0243773109310973	0.0788406534587828
1	6158046	6307242	HAP_2	0.134146341463415	-0.0454449453646136	0.0456956773041477	0.320243786688802
1	6158046	6307242	HAP_3	0.135254988913525	0.00695199409874748	0.035457680591598	0.844604452031808
1	6158046	6307242	HAP_4	0.176829268292683	-0.0313797922548676	0.0262098652878966	0.231527808883407
1	6211327	6334008	HAP_1	0.176829268292683	-0.0313797922548676	0.0262098652878966	0.231527808883407
1	6211327	6334008	HAP_2	0.176274944567627	-0.042891290038245	0.0243773109310973	0.0788406534587828
1	6211327	6334008	HAP_3	0.134146341463415	-0.0454449453646136	0.0456956773041477	0.320243786688802
1	6211327	6334008	HAP_4	0.138026607538803	0.00695199409874748	0.035457680591598	0.844604452031808
1	6238245	6363482	HAP_1	0.176829268292683	-0.0313797922548676	0.0262098652878966	0.231527808883407
1	6238245	6363482	HAP_2	0.143015521064302	0.00695199409874748	0.035457680591598	0.844604452031808
1	6238245	6363482	HAP_3	0.153547671840355	-0.0134248590972259	0.0292798097266686	0.646703698372177
1	6238245	6363482	HAP_4	0.195121951219512	-0.0228492588476956	0.022573336559447	0.311706674957603
1	6238245	6363482	HAP_5	0.134146341463415	-0.0454449453646136	0.0456956773041477	0.320243786688802
1	6290541	6406191	HAP_1	0.179046563192905	-0.00526215650932086	0.0257933346795296	0.838390610144696
1	6290541	6406191	HAP_2	0.177937915742794	-0.0197994203753772	0.02359972591851	0.401712668532944
1	6290541	6406191	HAP_3	0.17960088691796	-0.0194605973877714	0.0254058753062991	0.443886729076625
1	6290541	6406191	HAP_4	0.277161862527716	0.00806671382912279	0.0175249906029331	0.645415074954558
1	6326900	6449104	HAP_1	0.17960088691796	-0.0194605973877714	0.0254058753062991	0.443886729076625
1	6326900	6449104	HAP_2	0.069290465631929	-0.0110645823031209	0.0491995882815001	0.822115156198869
1	6326900	6449104	HAP_3	0.143015521064302	0.00695199409874748	0.035457680591598	0.844604452031808
1	6326900	6449104	HAP_4	0.134146341463415	-0.0454449453646136	0.0456956773041477	0.320243786688802
1	6326900	6449104	HAP_5	0.179046563192905	-0.00526215650932086	0.0257933346795296	0.838390610144696
1	6326900	6449104	HAP_6	0.177937915742794	-0.0197994203753772	0.02359972591851	0.401712668532944
1	6355340	6494875	HAP_1	0.164634146341463	0.00160946477327941	0.0259314252046058	0.950524072246607
1	6355340	6494875	HAP_2	0.179046563192905	-0.00526215650932086	0.0257933346795296	0.838390610144696
1	6355340	6494875	HAP_3	0.178492239467849	-0.0197994203753772	0.02359972591851	0.401712668532944
1	6355340	6494875	HAP_4	0.163525498891353	-0.00923054930275761	0.0289448627611539	0.749876402355727
1	6355340	6494875	HAP_5	0.134146341463415	-0.0454449453646136	0.0456956773041477	0.320243786688802
1	6394259	6539650	HAP_1	0.180155210643016	-0.0197994203753772	0.02359972591851	0.401712668532944
1	6394259	6539650	HAP_2	0.15410199556541	0.00160188502822673	0.0268406757311442	0.952422919925617
1	6394259	6539650	HAP_3	0.178492239467849	-0.00526215650932086	0.0257933346795296	0.838390610144696
1	6394259	6539650	HAP_4	0.162416851441242	-0.00923054930275761	0.0289448627611539	0.749876402355727
1	6394259	6539650	HAP_5	0.134146341463415	-0.0454449453646136	0.0456956773041477	0.320243786688802
1	6440687	6581802	HAP_1	0.133037694013304	-0.0454449453646136	0.0456956773041477	0.320243786688802
1	6440687	6581802	HAP_2	0.152993348115299	-0.00766901113760941	0.0296626583537054	0.796049313573141
1	6440687	6581802	HAP_3	0.177383592017738	-0.00526215650932086	0.0257933346795296	0.838390610144696
1	6440687	6581802	HAP_4	0.176829268292683	-0.0197994203753772	0.02359972591851	0.401712668532944
1	6478088	6617974	HAP_1	0.176829268292683	-0.0197994203753772	0.02359972591851	0.401712668532944
1	6478088	6617974	HAP_2	0.23669623059867	-0.00242401004095722	0.0193432486295691	0.900302066002138
1	6478088	6617974	HAP_3	0.133037694013304	-0.0454449453646136	0.0456956773041477	0.320243786688802
1	6478088	6617974	HAP_4	0.152993348115299	-0.00766901113760941	0.0296626583537054	0.796049313573141
1	6534487	6643362	HAP_1	0.293791574279379	0.0117986868019561	0.0155555067906571	0.448359097799789
1	6534487	6643362	HAP_2	0.153547671840355	-0.00766901113760941	0.0296626583537054	0.796049313573141
1	6534487	6643362	HAP_3	0.177937915742794	-0.0197994203753772	0.02359972591851	0.401712668532944
1	6534487	6643362	HAP_4	0.133037694013304	-0.0454449453646136	0.0456956773041477	0.320243786688802
1	6577244	6734261	HAP_1	0.136363636363636	0.0113490965324464	0.0353802462655418	0.748456336431822
1	6577244	6734261	HAP_2	0.124722838137472	-0.0427968100312727	0.0484953840533332	0.37774911984312
1	6577244	6734261	HAP_3	0.17350332594235	-0.00175213649753229	0.025956400408081	0.946196403104828
1	6577244	6734261	HAP_4	0.177937915742794	-0.0197994203753772	0.02359972591851	0.401712668532944
1	6612693	6796330	HAP_1	0.134146341463415	0.0113490965324464	0.0353802462655418	0.748456336431822
1	6612693	6796330	HAP_2	0.124168514412417	-0.0427968100312727	0.0484953840533332	0.37774911984312
1	6612693	6796330	HAP_3	0.172394678492239	-0.00175213649753229	0.025956400408081	0.946196403104828
1	6612693	6796330	HAP_4	0.177383592017738	-0.0197994203753772	0.02359972591851	0.401712668532944
1	6633732	6839575	HAP_1	0.172394678492239	-0.00175213649753229	0.025956400408081	0.946196403104828
1	6633732	6839575	HAP_2	0.177383592017738	-0.0197994203753772	0.02359972591851	0.401712668532944
1	6633732	6839575	HAP_3	0.134146341463415	0.0113490965324464	0.0353802462655418	0.748456336431822
1	6633732	6839575	HAP_4	0.124168514412417	-0.0427968100312727	0.0484953840533332	0.37774911984312
1	6712326	6899688	HAP_1	0.134146341463415	0.0113490965324464	0.0353802462655418	0.748456336431822
1	6712326	6899688	HAP_2	0.184589800443459	-0.0213076415119988	0.0222176543578821	0.337798837274756
1	6712326	6899688	HAP_3	0.210088691796009	0.00888253227193726	0.023448416595058	0.704918220588749
1	6712326	6899688	HAP_4	0.172394678492239	-0.00175213649753229	0.025956400408081	0.946196403104828
1	6781489	6933766	HAP_1	0.215077605321508	0.00874471714698584	0.0227417939216386	0.700683651561091
1	6781489	6933766	HAP_2	0.185144124168514	-0.0213076415119988	0.0222176543578821	0.337798837274756
1	6781489	6933766	HAP_3	0.1480044345898	0.00528673449898732	0.034454097983067	0.878083889015509
1	6781489	6933766	HAP_4	0.182372505543237	0.000343800841791903	0.0250059402101468	0.989033501560174
1	6830134	6990464	HAP_1	0.189578713968958	-0.00348606248656858	0.024235387332299	0.885657968926418
1	6830134	6990464	HAP_2	0.125831485587583	-0.0429122724174116	0.045431568720919	0.345146598976693
1	6830134	6990464	HAP_3	0.1480044345898	0.00528673449898732	0.034454097983067	0.878083889015509
1	6830134	6990464	HAP_4	0.185144124168514	-0.0213076415119988	0.0222176543578821	0.337798837274756
1	6864130	7035600	HAP_1	0.155210643015521	0.00139324938036019	0.0333058568586983	0.966642047319447
1	6864130	7035600	HAP_2	0.160753880266075	0.0169373502901337	0.0283513675989047	0.550386755760425
1	6864130	7035600	HAP_3	0.185144124168514	-0.0213076415119988	0.0222176543578821	0.337798837274756
1	6864130	7035600	HAP_4	0.125831485587583	-0.0429122724174116	0.045431568720919	0.345146598976693
1	6923025	7062501	HAP_1	0.125831485587583	-0.0429122724174116	0.045431568720919	0.345146598976693
1	6923025	7062501	HAP_2	0.186807095343681	-0.00726790868763858	0.021915108112047	0.740239888819655
1	6923025	7062501	HAP_3	0.150221729490022	0.00139324938036019	0.0333058568586983	0.966642047319447
1	6923025	7062501	HAP_4	0.0825942350332594	-0.0231859324772376	0.0519874150873478	0.655712162215007
1	6923025	7062501	HAP_5	0.0792682926829268	-0.0369416998935123	0.0558924826998833	0.508820627519455
1	6965434	7118368	HAP_1	0.186807095343681	-0.00726790868763858	0.021915108112047	0.740239888819655
1	6965434	7118368	HAP_2	0.151330376940133	-0.00294492270780343	0.0323627387828364	0.927515214193241
1	6965434	7118368	HAP_3	0.0825942350332594	-0.0231859324772376	0.0519874150873478	0.655712162215007
1	6965434	7118368	HAP_4	0.0792682926829268	-0.0369416998935123	0.0558924826998833	0.508820627519455
1	6965434	7118368	HAP_5	0.125831485587583	-0.0429122724174116	0.045431568720919	0.345146598976693
1	7029810	7168764	HAP_1	0.0842572062084257	-0.0231859324772376	0.0519874150873478	0.655712162215007
1	7029810	7168764	HAP_2	0.257760532150776	0.0116948792435639	0.0175410757320331	0.505127881367461
1	7029810	7168764	HAP_3	0.126940133037694	-0.0413153443812863	0.0428137477761953	0.334806328093909
1	7029810	7168764	HAP_4	0.0598669623059867	-0.0647237909960104	0.0588305669129513	0.271554643502172
1	7047544	7216900	HAP_1	0.257760532150776	0.0116948792435639	0.0175410757320331	0.505127881367461
1	7047544	7216900	HAP_2	0.138026607538803	-0.018353605138354	0.0302010140986897	0.543531807427919
1	7047544	7216900	HAP_3	0.0598669623059867	-0.0647237909960104	0.0588305669129513	0.271554643502172
1	7047544	7216900	HAP_4	0.126940133037694	-0.0413153443812863	0.0428137477761953	0.334806328093909
1	7108873	7259443	HAP_1	0.257760532150776	0.0116948792435639	0.0175410757320331	0.505127881367461
1	7108873	7259443	HAP_2	0.145232815964523	0.0413755314885068	0.0294628598736738	0.160570339403938
1	7108873	7259443	HAP_3	0.0626385809312639	-0.0647237909960104	0.0588305669129513	0.271554643502172
1	7108873	7259443	HAP_4	0.139689578713969	-0.018353605138354	0.0302010140986897	0.543531807427919
1	7108873	7259443	HAP_5	0.126940133037694	-0.0413153443812863	0.0428137477761953	0.334806328093909
1	7159731	7325749	HAP_1	0.136917960088692	-0.037160905284197	0.0363206275904167	0.306522346282412
1	7159731	7325749	HAP_2	0.139689578713969	-0.018353605138354	0.0302010140986897	0.543531807427919
1	7159731	7325749	HAP_3	0.127494456762749	-0.0411844296160349	0.0406584756863818	0.311366382478976
1	7159731	7325749	HAP_4	0.266629711751663	0.00700807395197442	0.0167252258276927	0.675308422049571
1	7159731	7325749	HAP_5	0.143569844789357	0.0413755314885068	0.0294628598736738	0.160570339403938
1	7196708	7399747	HAP_1	0.127494456762749	-0.0411844296160349	0.0406584756863818	0.311366382478976
1	7196708	7399747	HAP_2	0.266629711751663	0.00700807395197442	0.0167252258276927	0.675308422049571
1	7196708	7399747	HAP_3	0.0598669623059867	-0.0647237909960104	0.0588305669129513	0.271554643502172
1	7196708	7399747	HAP_4	0.0936807095343681	0.0928010420554365	0.0569768111395092	0.103720013328879
1	7196708	7399747	HAP_5	0.136917960088692	-0.0165374064686071	0.0310674007345059	0.594646135079904
1	7248213	7435100	HAP_1	0.0598669623059867	-0.0647237909960104	0.0588305669129513	0.271554643502172
1	7248213	7435100	HAP_2	0.126940133037694	-0.0411844296160349	0.0406584756863818	0.311366382478976
1	7248213	7435100	HAP_3	0.136917960088692	-0.0165374064686071	0.0310674007345059	0.594646135079904
1	7248213	7435100	HAP_4	0.25609756097561	0.0114883429066708	0.017529106194141	0.512388372754318
1	7306412	7460318	HAP_1	0.136917960088692	-0.0165374064686071	0.0310674007345059	0.594646135079904
1	7306412	7460318	HAP_2	0.25609756097561	0.0114883429066708	0.017529106194141	0.512388372754318
1	7306412	7460318	HAP_3	0.126940133037694	-0.0411844296160349	0.0406584756863818	0.311366382478976
1	7378233	7502240	HAP_1	0.226164079822616	0.0105220563415662	0.0197270662089366	0.593902694073733
1	7378233	7502240	HAP_2	0.27549889135255	0.00391246688648787	0.0168052938929396	0.815961315463664
1	7378233	7502240	HAP_3	0.0886917960088692	-0.0561507687356819	0.0484117088745943	0.246417516475952
1	7378233	7502240	HAP_4	0.128048780487805	-0.0429559236323162	0.0388195203649103	0.268785827417124
1	7423349	7533869	HAP_1	0.225055432372506	0.0111404184521967	0.0199255418971287	0.576232644099491
1	7423349	7533869	HAP_2	0.25609756097561	0.0103247029318405	0.0173775146103202	0.552568620901206
1	7423349	7533869	HAP_3	0.129157427937916	-0.0360369931377917	0.0372326138185852	0.333363637677237
1	7452388	7563595	HAP_1	0.227827050997783	0.0100556210627981	0.0197266248799749	0.610354058772463
1	7452388	7563595	HAP_2	0.259977827050998	0.0103247029318405	0.0173775146103202	0.552568620901206
1	7452388	7563595	HAP_3	0.206762749445676	0.000143725370626696	0.0223831764160788	0.99487815226633
1	7452388	7563595	HAP_4	0.0703991130820399	-0.0635215269960518	0.0538636949954481	0.238593716485239
1	7484154	7597217	HAP_1	0.257760532150776	0.0116007899119072	0.0175293685318979	0.508276248261596
1	7484154	7597217	HAP_2	0.206208425720621	0.000143725370626696	0.0223831764160788	0.99487815226633
1	7484154	7597217	HAP_3	0.0703991130820399	-0.0635215269960518	0.0538636949954481	0.238593716485239
1	7484154	7597217	HAP_4	0.227272727272727	0.0110906200875303	0.0199374096332554	0.578164999550382
1	7522016	7642302	HAP_1	0.226164079822616	0.0110906200875303	0.0199374096332554	0.578164999550382
1	7522016	7642302	HAP_2	0.257206208425721	0.00974585122564379	0.0174049203115244	0.575655931833013
1	7522016	7642302	HAP_3	0.205654101995565	0.000143725370626696	0.0223831764160788	0.99487815226633
1	7522016	7642302	HAP_4	0.065410199556541	-0.0635215269960518	0.0538636949954481	0.238593716485239
1	7552128	7679364	HAP_1	0.278270509977827	-0.00322470160826935	0.0161925541641334	0.842193148152868
1	7552128	7679364	HAP_2	0.237250554323725	0.0188247533500446	0.0180234393521087	0.296556741877458
1	7552128	7679364	HAP_3	0.0598669623059867	-0.0647237909960104	0.0588305669129513	0.271554643502172
1	7552128	7679364	HAP_4	0.205654101995565	0.000143725370626696	0.0223831764160788	0.99487815226633
1	7575218	7753844	HAP_1	0.136917960088692	-0.0152856289432472	0.0329799349837058	0.643131869915791
1	7575218	7753844	HAP_2	0.100332594235033	0.132736093094721	0.047869409374782	0.005672518707232
1	7575218	7753844	HAP_3	0.0598669623059867	-0.0647237909960104	0.0588305669129513	0.271554643502172
1	7575218	7753844	HAP_4	0.259977827050998	0.00377405303250124	0.0172724935455272	0.827089111469739
1	7575218	7753844	HAP_5	0.205654101995565	0.00108707564791765	0.0227464776924398	0.961893587629465
1	7628267	7802701	HAP_1	0.136917960088692	-0.0152856289432472	0.0329799349837058	0.643131869915791
1	7628267	7802701	HAP_2	0.258869179600887	0.00298495034923929	0.0173382503966569	0.863351055307085
1	7628267	7802701	HAP_3	0.104767184035477	0.0890688001056574	0.0402702163465593	0.0272356246830984
1	7628267	7802701	HAP_4	0.0609756097560976	-0.0764948606419166	0.0594962849523972	0.198879720271697
1	7628267	7802701	HAP_5	0.203436807095344	0.00238750958270522	0.0230694343939827	0.91759557567712
1	7628267	7802701	HAP_6	0.0598669623059867	-0.0647237909960104	0.0588305669129513	0.271554643502172
1	7661203	7864905	HAP_1	0.203436807095344	0.00238750958270522	0.0230694343939827	0.91759557567712
1	7661203	7864905	HAP_2	0.0565410199556541	-0.0647237909960104	0.0588305669129513	0.271554643502172
1	7661203	7864905	HAP_3	0.136363636363636	-0.0152856289432472	0.0329799349837058	0.643131869915791
1	7661203	7864905	HAP_4	0.252217294900222	-0.00219985689840121	0.0177725921062799	0.901518986357613
1	7661203	7864905	HAP_5	0.0609756097560976	-0.0764948606419166	0.0594962849523972	0.198879720271697
1	7734968	7940886	HAP_1	0.141352549889135	-0.0142980736510195	0.0319975817361736	0.655093235203806
1	7734968	7940886	HAP_2	0.251662971175166	-0.00219985689840121	0.0177725921062799	0.901518986357613
1	7734968	7940886	HAP_3	0.0620842572062084	-0.0764948606419166	0.0594962849523972	0.198879720271697
1	7734968	7940886	HAP_4	0.0565410199556541	-0.0647237909960104	0.0588305669129513	0.271554643502172
1	7734968	7940886	HAP_5	0.201219512195122	0.000629732918808186	0.0234514050051154	0.978583267509356
1	7788418	8016049	HAP_1	0.155764966740576	-0.0118819300994893	0.0286714058489062	0.678668405351564
1	7788418	8016049	HAP_2	0.252771618625277	-0.00133008357722457	0.0177030573073107	0.940125805141619
1	7788418	8016049	HAP_3	0.0620842572062084	-0.0764948606419166	0.0594962849523972	0.198879720271697
1	7788418	8016049	HAP_4	0.202328159645233	-0.000662459311350464	0.0231135122307838	0.977141292346973
1	7788418	8016049	HAP_5	0.0570953436807095	-0.0647237909960104	0.0588305669129513	0.271554643502172
1	7845180	8104625	HAP_1	0.155764966740576	-0.0118819300994893	0.0286714058489062	0.678668405351564
1	7845180	8104625	HAP_2	0.0620842572062084	-0.0764948606419166	0.0594962849523972	0.198879720271697
1	7845180	8104625	HAP_3	0.0565410199556541	-0.0647237909960104	0.0588305669129513	0.271554643502172
1	7845180	8104625	HAP_4	0.131374722838137	-0.0360369931377917	0.0372326138185852	0.333363637677237
1	7845180	8104625	HAP_5	0.249445676274945	-0.000637964046562616	0.0175410614875887	0.970995697833678
1	7919477	8211738	HAP_1	0.137472283813747	-0.0168469701531993	0.0310612680902441	0.587693581310421
1	7919477	8211738	HAP_2	0.0970066518847007	0.180157359944617	0.0480789222436989	0.000190419426022375
1	7919477	8211738	HAP_3	0.133037694013304	-0.0370513876236048	0.0358460672984498	0.301592649154892
1	7919477	8211738	HAP_4	0.25	-0.000316908245041623	0.0177518612429217	0.985760836338707
1	7919477	8211738	HAP_5	0.0565410199556541	-0.0647237909960104	0.0588305669129513	0.271554643502172
1	7919477	8211738	HAP_6	0.0626385809312639	-0.0764948606419166	0.0594962849523972	0.198879720271697
1	7996760	8289511	HAP_1	0.0970066518847007	0.180157359944617	0.0480789222436989	0.000190419426022375
1	7996760	8289511	HAP_2	0.061529933481153	-0.0764948606419166	0.0594962849523972	0.198879720271697
1	7996760	8289511	HAP_3	0.137472283813747	-0.0168469701531993	0.0310612680902441	0.587693581310421
1	7996760	8289511	HAP_4	0.133037694013304	-0.0370513876236048	0.0358460672984498	0.301592649154892
1	7996760	8289511	HAP_5	0.0565410199556541	-0.0647237909960104	0.0588305669129513	0.271554643502172
1	7996760	8289511	HAP_6	0.25	-0.000316908245041623	0.0177518612429217	0.985760836338707
1	8075890	8326936	HAP_1	0.25	-0.000316908245041623	0.0177518612429217	0.985760836338707
1	8075890	8326936	HAP_2	0.061529933481153	-0.0764948606419166	0.0594962849523972	0.198879720271697
1	8075890	8326936	HAP_3	0.133592017738359	-0.0370513876236048	0.0358460672984498	0.301592649154892
1	8075890	8326936	HAP_4	0.098669623059867	-0.0468280104673816	0.0453349041449125	0.301915217891201
1	8075890	8326936	HAP_5	0.137472283813747	-0.0168469701531993	0.0310612680902441	0.587693581310421
1	8075890	8326936	HAP_6	0.0565410199556541	-0.0647237909960104	0.0588305669129513	0.271554643502172
1	8075890	8326936	HAP_7	0.100332594235033	0.152854276064036	0.0453015318666149	0.000772458987868421
1	8170038	8373080	HAP_1	0.061529933481153	-0.0764948606419166	0.0594962849523972	0.198879720271697
1	8170038	8373080	HAP_2	0.199556541019956	0.00802613208441506	0.022602119269449	0.722594944011969
1	8170038	8373080	HAP_3	0.0593126385809313	-0.0647237909960104	0.0588305669129513	0.271554643502172
1	8170038	8373080	HAP_4	0.263858093126386	0.00833205993435867	0.017096667106069	0.626130501069565
1	8170038	8373080	HAP_5	0.125831485587583	-0.0212915026879964	0.0354175741614102	0.547889042788905
1	8170038	8373080	HAP_6	0.133592017738359	-0.0370513876236048	0.0358460672984498	0.301592649154892
1	8257321	8464233	HAP_1	0.061529933481153	-0.0764948606419166	0.0594962849523972	0.198879720271697
1	8257321	8464233	HAP_2	0.0593126385809313	-0.0647237909960104	0.0588305669129513	0.271554643502172
1	8257321	8464233	HAP_3	0.261086474501109	0.000128628803192228	0.0172392855002359	0.994048411937658
1	8257321	8464233	HAP_4	0.124722838137472	-0.0212915026879964	0.0354175741614102	0.547889042788905
1	8257321	8464233	HAP_5	0.0975609756097561	0.180157359944617	0.0480789222436989	0.000190419426022375
1	8257321	8464233	HAP_6	0.133592017738359	-0.0370513876236048	0.0358460672984498	0.301592649154892
1	8305311	8528279	HAP_1	0.249445676274945	0.000536122014828427	0.017682051049259	0.975818551070059
1	8305311	8528279	HAP_2	0.121951219512195	-0.0212915026879964	0.0354175741614102	0.547889042788905
1	8305311	8528279	HAP_3	0.133037694013304	-0.0370513876236048	0.0358460672984498	0.301592649154892
1	8305311	8528279	HAP_4	0.061529933481153	-0.0764948606419166	0.0594962849523972	0.198879720271697
1	8305311	8528279	HAP_5	0.0593126385809313	-0.0647237909960104	0.0588305669129513	0.271554643502172
1	8305311	8528279	HAP_6	0.0958980044345898	0.180157359944617	0.0480789222436989	0.000190419426022375
1	8358037	8607680	HAP_1	0.0593126385809313	-0.0647237909960104	0.0588305669129513	0.271554643502172
1	8358037	8607680	HAP_2	0.121951219512195	-0.0212915026879964	0.0354175741614102	0.547889042788905
1	8358037	8607680	HAP_3	0.151330376940133	-0.0320866463665981	0.0261507500812837	0.220152085172658
1	8358037	8607680	HAP_4	0.310975609756098	-0.00570732554686864	0.0146335079646035	0.696616961881576
1	8358037	8607680	HAP_5	0.0958980044345898	0.180157359944617	0.0480789222436989	0.000190419426022375
1	8430684	8651065	HAP_1	0.121951219512195	-0.0184807944433317	0.0341325841395864	0.588339029792241
1	8430684	8651065	HAP_2	0.247228381374723	0.00499021648359094	0.0169432262342432	0.768424945422195
1	8430684	8651065	HAP_3	0.311529933481153	-0.00625941822947162	0.0145651665221388	0.66747975566565
1	8430684	8651065	HAP_4	0.0593126385809313	-0.0647237909960104	0.0588305669129513	0.271554643502172
1	8498193	8707568	HAP_1	0.310975609756098	-0.010219006836212	0.0145163577025615	0.481638954470531
1	8498193	8707568	HAP_2	0.121951219512195	-0.0215088903189809	0.0353935272786916	0.54353709511087
1	8498193	8707568	HAP_3	0.307649667405765	0.00698795364057226	0.0143074840996925	0.625378160207149
1	8575763	8752633	HAP_1	0.121951219512195	-0.0215088903189809	0.0353935272786916	0.54353709511087
1	8575763	8752633	HAP_2	0.317627494456763	-0.00869763177239419	0.0142365918279588	0.541398800375155
1	8575763	8752633	HAP_3	0.309312638580931	0.0101352684067274	0.0143402402532456	0.479893894937068
1	8640490	8812607	HAP_1	0.123059866962306	-0.0215088903189809	0.0353935272786916	0.54353709511087
1	8640490	8812607	HAP_2	0.317627494456763	-0.00869763177239419	0.0142365918279588	0.541398800375155
1	8640490	8812607	HAP_3	0.246674057649667	0.00444400461476992	0.017080098667003	0.794780458139369
1	8699372	8854887	HAP_1	0.137472283813747	-0.0202101685529834	0.0330118792008863	0.540556055350131
1	8699372	8854887	HAP_2	0.241130820399113	0.00647378182687447	0.0173529018604108	0.709188078844525
1	8699372	8854887	HAP_3	0.318736141906874	-0.00869763177239419	0.0142365918279588	0.541398800375155
1	8745844	8914176	HAP_1	0.241685144124169	0.00647378182687447	0.0173529018604108	0.709188078844525
1	8745844	8914176	HAP_2	0.456762749445676	0.00671668830130595	0.0106090484047148	0.526825025719827
1	8787290	8990544	HAP_1	0.244456762749446	0.00382862378063352	0.0172304669013539	0.824208595180331
1	8787290	8990544	HAP_2	0.533259423503326	-0.00357273777577658	0.00951507739845562	0.707391797722343
1	8842230	9051929	HAP_1	0.236141906873614	0.00863653406425881	0.017935260901682	0.630251721509989
1	8842230	9051929	HAP_2	0.104212860310421	-0.0127690995312224	0.0430071094508109	0.766607085897382
1	8842230	9051929	HAP_3	0.324833702882483	-0.0139782606321217	0.0137667711939942	0.31020940433499
1	8903343	9104278	HAP_1	0.235587583148559	0.00863653406425881	0.017935260901682	0.630251721509989
1	8903343	9104278	HAP_2	0.104767184035477	-0.0196930500526806	0.041151508117894	0.632376535632016
1	8903343	9104278	HAP_3	0.324833702882483	-0.0139782606321217	0.0137667711939942	0.31020940433499
1	8946823	9198237	HAP_1	0.104767184035477	-0.0196930500526806	0.041151508117894	0.632376535632016
1	8946823	9198237	HAP_2	0.322062084257206	-0.00964434273278703	0.0138964120634831	0.487853011400139
1	8946823	9198237	HAP_3	0.235033259423503	0.00863653406425881	0.017935260901682	0.630251721509989
1	9034299	9245476	HAP_1	0.238359201773836	0.00697428274350371	0.0176401913503814	0.692669703440409
1	9034299	9245476	HAP_2	0.330376940133038	-0.00534926294905714	0.0137993883343036	0.698371605523376
1	9084433	9289447	HAP_1	0.238913525498891	0.0055949843295479	0.0173634563567203	0.747356058794131
1	9084433	9289447	HAP_2	0.403547671840355	-0.0152068407644975	0.0117232135853616	0.194913932536437
1	9172231	9345129	HAP_1	0.1480044345898	-0.0155278600190752	0.0277171687348918	0.575466892959293
1	9172231	9345129	HAP_2	0.08980044345898	0.206089233049495	0.0517904788317152	7.47538311298952e-05
1	9172231	9345129	HAP_3	0.344235033259424	-0.00850496861800475	0.0133564864481735	0.524440608031945
1	9236222	9412234	HAP_1	0.147450110864745	-0.0155278600190752	0.0277171687348918	0.575466892959293
1	9236222	9412234	HAP_2	0.0892461197339246	0.206089233049495	0.0517904788317152	7.47538311298952e-05
1	9236222	9412234	HAP_3	0.343680709534368	-0.00897251468051806	0.0133427731249631	0.501464039269193
1	9271520	9464578	HAP_1	0.143569844789357	-0.0155278600190752	0.0277171687348918	0.575466892959293
1	9271520	9464578	HAP_2	0.0892461197339246	0.206089233049495	0.0517904788317152	7.47538311298952e-05
1	9271520	9464578	HAP_3	0.343126385809313	-0.00897251468051806	0.0133427731249631	0.501464039269193
1	9322111	9515565	HAP_1	0.342572062084257	-0.00897251468051806	0.0133427731249631	0.501464039269193
1	9322111	9515565	HAP_2	0.144124168514412	-0.0155278600190752	0.0277171687348918	0.575466892959293
1	9322111	9515565	HAP_3	0.0842572062084257	0.206089233049495	0.0517904788317152	7.47538311298952e-05
1	9390629	9565793	HAP_1	0.427937915742794	0.000974433515887874	0.0114064219068803	0.931939971142467
1	9390629	9565793	HAP_2	0.144124168514412	-0.0155278600190752	0.0277171687348918	0.575466892959293
1	9446832	9620382	HAP_1	0.144124168514412	-0.0155278600190752	0.0277171687348918	0.575466892959293
1	9446832	9620382	HAP_2	0.0958980044345898	-0.0319233826876878	0.0519704894170916	0.539200820819915
1	9446832	9620382	HAP_3	0.434035476718404	0.00641225714137021	0.0112405954156554	0.568513084836646
1	9502502	9663536	HAP_1	0.144124168514412	-0.0155278600190752	0.0277171687348918	0.575466892959293
1	9502502	9663536	HAP_2	0.433481152993348	0.0068263207745746	0.0112732026940536	0.544978012293374
1	9502502	9663536	HAP_3	0.1019955654102	-0.0342011195547099	0.04814089805658	0.477618937943552
1	9555749	9739491	HAP_1	0.144678492239468	-0.0155278600190752	0.0277171687348918	0.575466892959293
1	9555749	9739491	HAP_2	0.432926829268293	0.00701731258490632	0.0112969528316514	0.534647917584416
1	9555749	9739491	HAP_3	0.1019955654102	-0.0342011195547099	0.04814089805658	0.477618937943552
1	9592005	9800213	HAP_1	0.135254988913525	-0.00875989796566185	0.0371350516695993	0.813570049534227
1	9592005	9800213	HAP_2	0.105875831485588	-0.0342011195547099	0.04814089805658	0.477618937943552
1	9592005	9800213	HAP_3	0.0848115299334812	0.206089233049495	0.0517904788317152	7.47538311298952e-05
1	9592005	9800213	HAP_4	0.350332594235033	-0.00155847026178725	0.013008867597927	0.904668166915072
1	9639183	9851960	HAP_1	0.148558758314856	-0.00266942044842415	0.030433271387296	0.930123837457761
1	9639183	9851960	HAP_2	0.134146341463415	-0.0059718635289184	0.0387193550586004	0.877459782200911
1	9639183	9851960	HAP_3	0.0837028824833703	0.206089233049495	0.0517904788317152	7.47538311298952e-05
1	9639183	9851960	HAP_4	0.365853658536585	-0.00328447618992429	0.0127269119556106	0.796410066525622
1	9710661	9913900	HAP_1	0.134146341463415	-0.0059718635289184	0.0387193550586004	0.877459782200911
1	9710661	9913900	HAP_2	0.108647450110865	-0.0392157113424112	0.0427093832791792	0.358763754384408
1	9710661	9913900	HAP_3	0.158536585365854	0.0394316801564168	0.0287836402986032	0.171053467591441
1	9710661	9913900	HAP_4	0.284922394678492	-0.00669782510228553	0.0151657030563897	0.658855035032283
1	9710661	9913900	HAP_5	0.0831485587583149	-0.0369416998935123	0.0558924826998833	0.508820627519455
1	9773647	9958472	HAP_1	0.12860310421286	-0.0316024791447026	0.0386812841341703	0.414149232208009
1	9773647	9958472	HAP_2	0.158536585365854	0.0394316801564168	0.0287836402986032	0.171053467591441
1	9773647	9958472	HAP_3	0.284922394678492	-0.00669782510228553	0.0151657030563897	0.658855035032283
1	9773647	9958472	HAP_4	0.0831485587583149	-0.0369416998935123	0.0558924826998833	0.508820627519455
1	9773647	9958472	HAP_5	0.14079822616408	-0.0059718635289184	0.0387193550586004	0.877459782200911
1	9843069	10006649	HAP_1	0.284922394678492	-0.00669782510228553	0.0151657030563897	0.658855035032283
1	9843069	10006649	HAP_2	0.186807095343681	-0.0337642059748667	0.0233075115335789	0.147790603891888
1	9843069	10006649	HAP_3	0.122505543237251	0.000481456113097463	0.0383565214111466	0.989987927031483
1	9843069	10006649	HAP_4	0.13470066518847	-0.0059718635289184	0.0387193550586004	0.877459782200911
1	9843069	10006649	HAP_5	0.158536585365854	0.0394316801564168	0.0287836402986032	0.171053467591441
1	9893305	10037375	HAP_1	0.13470066518847	-0.0059718635289184	0.0387193550586004	0.877459782200911
1	9893305	10037375	HAP_2	0.186807095343681	-0.0337642059748667	0.0233075115335789	0.147790603891888
1	9893305	10037375	HAP_3	0.285476718403548	-0.00669782510228553	0.0151657030563897	0.658855035032283
1	9893305	10037375	HAP_4	0.133037694013304	0.000481456113097463	0.0383565214111466	0.989987927031483
1	9893305	10037375	HAP_5	0.158536585365854	0.0408515188996163	0.0287348268019343	0.155471998378192
1	9947101	10066272	HAP_1	0.123059866962306	0.000481456113097463	0.0383565214111466	0.989987927031483
1	9947101	10066272	HAP_2	0.186252771618625	-0.0337642059748667	0.0233075115335789	0.147790603891888
1	9947101	10066272	HAP_3	0.13470066518847	-0.0059718635289184	0.0387193550586004	0.877459782200911
1	9947101	10066272	HAP_4	0.158536585365854	0.0408515188996163	0.0287348268019343	0.155471998378192
1	9947101	10066272	HAP_5	0.286031042128603	-0.00669782510228553	0.0151657030563897	0.658855035032283
1	9995804	10135402	HAP_1	0.13470066518847	-0.0059718635289184	0.0387193550586004	0.877459782200911
1	9995804	10135402	HAP_2	0.195676274944568	0.0245602131067871	0.0215673294196062	0.255106148582386
1	9995804	10135402	HAP_3	0.286031042128603	-0.00669782510228553	0.0151657030563897	0.658855035032283
1	9995804	10135402	HAP_4	0.120288248337029	0.000481456113097463	0.0383565214111466	0.989987927031483
1	10029104	10154066	HAP_1	0.287139689578714	-0.00669782510228553	0.0151657030563897	0.658855035032283
1	10029104	10154066	HAP_2	0.187915742793792	0.0262155028271304	0.0224318252238363	0.24284807163456
1	10029104	10154066	HAP_3	0.119733924611973	0.000481456113097463	0.0383565214111466	0.989987927031483
1	10029104	10154066	HAP_4	0.134146341463415	-0.0059718635289184	0.0387193550586004	0.877459782200911
1	10052241	10209708	HAP_1	0.0864745011086474	0.162237852970932	0.0482691547155678	0.000809394045074646
1	10052241	10209708	HAP_2	0.101441241685144	-0.0342011195547099	0.04814089805658	0.477618937943552
1	10052241	10209708	HAP_3	0.119733924611973	0.000481456113097463	0.0383565214111466	0.989987927031483
1	10052241	10209708	HAP_4	0.0643015521064302	-0.0143807688338122	0.0570398688907623	0.801008251447557
1	10052241	10209708	HAP_5	0.272172949002217	-0.0127503942105215	0.0157476467744769	0.418346630282749
1	10052241	10209708	HAP_6	0.133592017738359	-0.0059718635289184	0.0387193550586004	0.877459782200911
1	10115433	10242514	HAP_1	0.279933481152993	-0.0117162527566689	0.0154537821501157	0.448563365197803
1	10115433	10242514	HAP_2	0.0864745011086474	0.162237852970932	0.0482691547155678	0.000809394045074646
1	10115433	10242514	HAP_3	0.101441241685144	-0.0342011195547099	0.04814089805658	0.477618937943552
1	10115433	10242514	HAP_4	0.134146341463415	-0.0059718635289184	0.0387193550586004	0.877459782200911
1	10115433	10242514	HAP_5	0.124722838137472	-0.00198982787936123	0.0366761488456537	0.956744985557994
1	10147081	10280606	HAP_1	0.0864745011086474	0.162237852970932	0.0482691547155678	0.000809394045074646
1	10147081	10280606	HAP_2	0.101441241685144	-0.0342011195547099	0.04814089805658	0.477618937943552
1	10147081	10280606	HAP_3	0.131929046563193	0.00564306891946296	0.0426959573843371	0.894880769549962
1	10147081	10280606	HAP_4	0.280487804878049	-0.0118646632953983	0.0154119529684548	0.441602184740848
1	10147081	10280606	HAP_5	0.123059866962306	0.000481456113097463	0.0383565214111466	0.989987927031483
1	10188215	10329288	HAP_1	0.190687361419069	0.0272689446141473	0.0262992831512027	0.300078268048923
1	10188215	10329288	HAP_2	0.0864745011086474	0.162237852970932	0.0482691547155678	0.000809394045074646
1	10188215	10329288	HAP_3	0.282150776053215	-0.0118646632953983	0.0154119529684548	0.441602184740848
1	10188215	10329288	HAP_4	0.125277161862528	0.000481456113097463	0.0383565214111466	0.989987927031483
1	10188215	10329288	HAP_5	0.101441241685144	-0.0342011195547099	0.04814089805658	0.477618937943552
1	10236893	10379097	HAP_1	0.125277161862528	0.000481456113097463	0.0383565214111466	0.989987927031483
1	10236893	10379097	HAP_2	0.473392461197339	-0.000787823187758149	0.0106382399585129	0.940982658250411
1	10236893	10379097	HAP_3	0.149667405764967	0.0484469913362451	0.0301942267099447	0.108956464299625
1	10236893	10379097	HAP_4	0.100332594235033	-0.0342011195547099	0.04814089805658	0.477618937943552
1	10273354	10413209	HAP_1	0.0848115299334812	0.162237852970932	0.0482691547155678	0.000809394045074646
1	10273354	10413209	HAP_2	0.124722838137472	0.000481456113097463	0.0383565214111466	0.989987927031483
1	10273354	10413209	HAP_3	0.0997782705099778	-0.0342011195547099	0.04814089805658	0.477618937943552
1	10273354	10413209	HAP_4	0.482815964523282	-0.00229446864781116	0.0104528878362049	0.826306515216651
1	10315745	10453602	HAP_1	0.48059866962306	-0.00268690740938635	0.0105404993917012	0.798849465942419
1	10315745	10453602	HAP_2	0.0825942350332594	0.162237852970932	0.0482691547155678	0.000809394045074646
1	10315745	10453602	HAP_3	0.123059866962306	0.000481456113097463	0.0383565214111466	0.989987927031483
1	10315745	10453602	HAP_4	0.098669623059867	-0.0342011195547099	0.04814089805658	0.477618937943552
1	10361996	10482668	HAP_1	0.0792682926829268	0.257898951826616	0.0565498469409853	5.8166757808361e-06
1	10361996	10482668	HAP_2	0.122505543237251	0.000481456113097463	0.0383565214111466	0.989987927031483
1	10361996	10482668	HAP_3	0.0975609756097561	-0.0365392361165533	0.0520542629569252	0.482897113708229
1	10361996	10482668	HAP_4	0.189024390243902	0.0333218595103529	0.0272928428950786	0.22244720801747
1	10361996	10482668	HAP_5	0.280487804878049	-0.0121063387627823	0.0156096953998031	0.438211927523407
1	10399147	10523839	HAP_1	0.188470066518847	0.0363877809078172	0.027866394776252	0.191960294368496
1	10399147	10523839	HAP_2	0.279933481152993	-0.0121063387627823	0.0156096953998031	0.438211927523407
1	10399147	10523839	HAP_3	0.0975609756097561	-0.0365392361165533	0.0520542629569252	0.482897113708229
1	10399147	10523839	HAP_4	0.0798226164079823	0.257898951826616	0.0565498469409853	5.8166757808361e-06
1	10399147	10523839	HAP_5	0.120288248337029	0.0052955562242951	0.0401934448948509	0.895210472164068
1	10439622	10538971	HAP_1	0.189024390243902	0.0322564211317364	0.0273003857701579	0.237705355455306
1	10439622	10538971	HAP_2	0.098669623059867	-0.0365392361165533	0.0520542629569252	0.482897113708229
1	10439622	10538971	HAP_3	0.28159645232816	-0.0118646632953983	0.0154119529684548	0.441602184740848
1	10439622	10538971	HAP_4	0.12139689578714	0.0052955562242951	0.0401934448948509	0.895210472164068
1	10439622	10538971	HAP_5	0.082039911308204	0.257898951826616	0.0565498469409853	5.8166757808361e-06
1	10477227	10565732	HAP_1	0.1019955654102	-0.0365392361165533	0.0520542629569252	0.482897113708229
1	10477227	10565732	HAP_2	0.121951219512195	0.00822660972039874	0.0382746882682416	0.829866485265184
1	10477227	10565732	HAP_3	0.28159645232816	-0.0118646632953983	0.0154119529684548	0.441602184740848
1	10477227	10565732	HAP_4	0.272172949002217	0.0281787894944034	0.0169394907693053	0.0965654648904377
1	10513579	10591457	HAP_1	0.462305986696231	0.00371850563488349	0.0104378582019486	0.721736540113503
1	10513579	10591457	HAP_2	0.282150776053215	-0.0118646632953983	0.0154119529684548	0.441602184740848
1	10513579	10591457	HAP_3	0.121951219512195	0.00822660972039874	0.0382746882682416	0.829866485265184
1	10535644	10632901	HAP_1	0.282150776053215	-0.0118646632953983	0.0154119529684548	0.441602184740848
1	10535644	10632901	HAP_2	0.121951219512195	0.00822660972039874	0.0382746882682416	0.829866485265184
1	10535644	10632901	HAP_3	0.103658536585366	-0.0222102096812198	0.0482544955839356	0.645433306572522
1	10535644	10632901	HAP_4	0.189578713968958	0.0289051247767543	0.0268308915219883	0.281635087216851
1	10535644	10632901	HAP_5	0.082039911308204	0.257898951826616	0.0565498469409853	5.8166757808361e-06
1	10556115	10715729	HAP_1	0.121951219512195	0.00822660972039874	0.0382746882682416	0.829866485265184
1	10556115	10715729	HAP_2	0.189578713968958	0.0289051247767543	0.0268308915219883	0.281635087216851
1	10556115	10715729	HAP_3	0.082039911308204	0.257898951826616	0.0565498469409853	5.8166757808361e-06
1	10556115	10715729	HAP_4	0.282150776053215	-0.0118646632953983	0.0154119529684548	0.441602184740848
1	10580877	10762241	HAP_1	0.260532150776053	-0.00769424506808809	0.0161060318616373	0.632963781921729
1	10580877	10762241	HAP_2	0.186252771618625	0.0330266891280617	0.0274145022113923	0.228633574215682
1	10580877	10762241	HAP_3	0.0814855875831486	0.257898951826616	0.0565498469409853	5.8166757808361e-06
1	10580877	10762241	HAP_4	0.121951219512195	0.00822660972039874	0.0382746882682416	0.829866485265184
1	10610579	10783671	HAP_1	0.261086474501109	-0.00769424506808809	0.0161060318616373	0.632963781921729
1	10610579	10783671	HAP_2	0.186252771618625	0.0330266891280617	0.0274145022113923	0.228633574215682
1	10610579	10783671	HAP_3	0.0814855875831486	0.257898951826616	0.0565498469409853	5.8166757808361e-06
1	10610579	10783671	HAP_4	0.121951219512195	0.00822660972039874	0.0382746882682416	0.829866485265184
1	10692448	10838284	HAP_1	0.254988913525499	-0.00751742137039357	0.0162752666365122	0.64427151704941
1	10692448	10838284	HAP_2	0.0809312638580931	-0.0151243095601535	0.0584214372031469	0.79578554145598
1	10692448	10838284	HAP_3	0.187915742793792	0.0384583013224037	0.0262881225690175	0.143833541648408
1	10692448	10838284	HAP_4	0.121951219512195	0.00822660972039874	0.0382746882682416	0.829866485265184
1	10692448	10838284	HAP_5	0.0814855875831486	0.257898951826616	0.0565498469409853	5.8166757808361e-06
1	10747495	10888253	HAP_1	0.121951219512195	0.00822660972039874	0.0382746882682416	0.829866485265184
1	10747495	10888253	HAP_2	0.254434589800443	-0.00749436079508488	0.0164130593239871	0.648063200280436
1	10747495	10888253	HAP_3	0.0992239467849224	-0.0141068794682843	0.0456760084202826	0.757510588225939
1	10747495	10888253	HAP_4	0.0803769401330377	0.257898951826616	0.0565498469409853	5.8166757808361e-06
1	10747495	10888253	HAP_5	0.187915742793792	0.0384583013224037	0.0262881225690175	0.143833541648408
1	10776649	10972991	HAP_1	0.248891352549889	-0.00686423120028974	0.0165327622914618	0.678103283379799
1	10776649	10972991	HAP_2	0.0809312638580931	-0.0151243095601535	0.0584214372031469	0.79578554145598
1	10776649	10972991	HAP_3	0.0803769401330377	0.257898951826616	0.0565498469409853	5.8166757808361e-06
1	10776649	10972991	HAP_4	0.187915742793792	0.0384583013224037	0.0262881225690175	0.143833541648408
1	10776649	10972991	HAP_5	0.121951219512195	0.00822660972039874	0.0382746882682416	0.829866485265184
1	10826689	11037942	HAP_1	0.248337028824834	-0.00630688336874255	0.0166463013354524	0.704870445092111
1	10826689	11037942	HAP_2	0.121951219512195	0.00822660972039874	0.0382746882682416	0.829866485265184
1	10826689	11037942	HAP_3	0.199556541019956	0.0254693238242749	0.0241361150214972	0.291603592798071
1	10826689	11037942	HAP_4	0.0831485587583149	-0.0151243095601535	0.0584214372031469	0.79578554145598
1	10826689	11037942	HAP_5	0.0803769401330377	0.257898951826616	0.0565498469409853	5.8166757808361e-06
1	10875498	11075998	HAP_1	0.249445676274945	-0.00630688336874255	0.0166463013354524	0.704870445092111
1	10875498	11075998	HAP_2	0.0803769401330377	0.257898951826616	0.0565498469409853	5.8166757808361e-06
1	10875498	11075998	HAP_3	0.187915742793792	0.0384583013224037	0.0262881225690175	0.143833541648408
1	10875498	11075998	HAP_4	0.0831485587583149	-0.0151243095601535	0.0584214372031469	0.79578554145598
1	10875498	11075998	HAP_5	0.121951219512195	0.00822660972039874	0.0382746882682416	0.829866485265184
1	10957096	11130967	HAP_1	0.180155210643016	0.0371510330534274	0.0279591259090664	0.184267348448223
1	10957096	11130967	HAP_2	0.12139689578714	-0.00593577983717845	0.0394910881874938	0.880556648531439
1	10957096	11130967	HAP_3	0.248891352549889	-0.00563475532279649	0.0167714856113287	0.736970999988337
1	10957096	11130967	HAP_4	0.0803769401330377	0.257898951826616	0.0565498469409853	5.8166757808361e-06
1	11028533	11181385	HAP_1	0.251662971175166	-0.00694653052744459	0.0165351545921144	0.674508966270886
1	11028533	11181385	HAP_2	0.0809312638580931	0.257898951826616	0.0565498469409853	5.8166757808361e-06
1	11028533	11181385	HAP_3	0.125831485587583	-0.00330215366630804	0.0367741082059496	0.928469858698683
1	11028533	11181385	HAP_4	0.179046563192905	0.0462947491453718	0.0290270084529735	0.111093308814651
1	11068552	11236771	HAP_1	0.120842572062084	0.0107069407390169	0.0412144735551363	0.795089047557277
1	11068552	11236771	HAP_2	0.251662971175166	-0.00694653052744459	0.0165351545921144	0.674508966270886
1	11068552	11236771	HAP_3	0.0809312638580931	0.257898951826616	0.0565498469409853	5.8166757808361e-06
1	11068552	11236771	HAP_4	0.179046563192905	0.0462947491453718	0.0290270084529735	0.111093308814651
1	11117957	11313680	HAP_1	0.261086474501109	0.0180718265629786	0.0184056621684705	0.326434798573502
1	11117957	11313680	HAP_2	0.102549889135255	-0.0494990371448657	0.0519708586124934	0.341133613263491
1	11117957	11313680	HAP_3	0.120842572062084	0.0107069407390169	0.0412144735551363	0.795089047557277
1	11117957	11313680	HAP_4	0.251662971175166	-0.00694653052744459	0.0165351545921144	0.674508966270886
1	11117957	11313680	HAP_5	0.0798226164079823	0.257898951826616	0.0565498469409853	5.8166757808361e-06
1	11160981	11394467	HAP_1	0.130820399113082	-0.0142887693010231	0.0410290886737965	0.72772776814466
1	11160981	11394467	HAP_2	0.130266075388027	0.00564306891946296	0.0426959573843371	0.894880769549962
1	11160981	11394467	HAP_3	0.120842572062084	0.0107069407390169	0.0412144735551363	0.795089047557277
1	11160981	11394467	HAP_4	0.0803769401330377	0.257898951826616	0.0565498469409853	5.8166757808361e-06
1	11160981	11394467	HAP_5	0.195676274944568	-0.00359877929028689	0.0207404935441009	0.862286420586575
1	11227266	11469495	HAP_1	0.0798226164079823	0.257898951826616	0.0565498469409853	5.8166757808361e-06
1	11227266	11469495	HAP_2	0.195121951219512	-0.00359877929028689	0.0207404935441009	0.862286420586575
1	11227266	11469495	HAP_3	0.0748337028824834	-0.0737320222168376	0.0569953544840677	0.196122460585784
1	11227266	11469495	HAP_4	0.120288248337029	0.0107069407390169	0.0412144735551363	0.795089047557277
1	11227266	11469495	HAP_5	0.130820399113082	0.00394979130089206	0.0405515028891963	0.922429232157323
1	11296054	11519084	HAP_1	0.177383592017738	-0.0104831448056007	0.0269876142764325	0.697781371061614
1	11296054	11519084	HAP_2	0.200665188470067	-0.00477641972854447	0.0204964082026379	0.815786384108928
1	11296054	11519084	HAP_3	0.131374722838137	0.00394979130089206	0.0405515028891963	0.922429232157323
1	11296054	11519084	HAP_4	0.0792682926829268	0.257898951826616	0.0565498469409853	5.8166757808361e-06
1	11368762	11586009	HAP_1	0.118070953436807	0.0097641113146331	0.0462512963034757	0.83284981652548
1	11368762	11586009	HAP_2	0.281042128603104	0.0158429659330852	0.0164003446421206	0.334299782263874
1	11368762	11586009	HAP_3	0.0909090909090909	-0.0136254129922515	0.0482371517248351	0.77765104636611
1	11368762	11586009	HAP_4	0.131374722838137	0.00394979130089206	0.0405515028891963	0.922429232157323
1	11443076	11667549	HAP_1	0.0947893569844789	-0.0341311234846725	0.0521922817413385	0.513313375054606
1	11443076	11667549	HAP_2	0.0914634146341463	-0.0155422621259504	0.0451987311090219	0.731029119817345
1	11443076	11667549	HAP_3	0.123614190687361	0.0097641113146331	0.0462512963034757	0.83284981652548
1	11443076	11667549	HAP_4	0.131374722838137	0.00394979130089206	0.0405515028891963	0.922429232157323
1	11443076	11667549	HAP_5	0.318736141906874	0.0109227367633122	0.0147727324457217	0.45986843235198
1	11495736	11731681	HAP_1	0.135254988913525	0.00394979130089206	0.0405515028891963	0.922429232157323
1	11495736	11731681	HAP_2	0.0914634146341463	-0.0155422621259504	0.0451987311090219	0.731029119817345
1	11495736	11731681	HAP_3	0.0947893569844789	-0.0341311234846725	0.0521922817413385	0.513313375054606
1	11495736	11731681	HAP_4	0.215077605321508	0.00275829335706464	0.0196080625896141	0.888161416862601
1	11495736	11731681	HAP_5	0.23669623059867	0.0416412838352995	0.0182006221889144	0.0223771014732458
1	11562944	11776956	HAP_1	0.135809312638581	0.00394979130089206	0.0405515028891963	0.922429232157323
1	11562944	11776956	HAP_2	0.0920177383592018	-0.0155422621259504	0.0451987311090219	0.731029119817345
1	11562944	11776956	HAP_3	0.214523281596452	0.00275829335706464	0.0196080625896141	0.888161416862601
1	11562944	11776956	HAP_4	0.357538802660754	0.0247384414633347	0.0135387202828089	0.0679993623003181
1	11635516	11833307	HAP_1	0.214523281596452	0.00275829335706464	0.0196080625896141	0.888161416862601
1	11635516	11833307	HAP_2	0.356984478935698	0.0248851627247434	0.0135952965095042	0.0675211484579055
1	11635516	11833307	HAP_3	0.131929046563193	0.00394979130089206	0.0405515028891963	0.922429232157323
1	11635516	11833307	HAP_4	0.0920177383592018	-0.0155422621259504	0.0451987311090219	0.731029119817345
1	11715739	11880489	HAP_1	0.136917960088692	0.0272248131264192	0.031287119806453	0.384447635661211
1	11715739	11880489	HAP_2	0.214523281596452	0.00275829335706464	0.0196080625896141	0.888161416862601
1	11715739	11880489	HAP_3	0.354767184035477	0.0255979085402413	0.0136523537684235	0.0611229313683476
1	11715739	11880489	HAP_4	0.134146341463415	-0.00468278826391563	0.0370497104457986	0.899450186712081
1	11768871	11915013	HAP_1	0.202882483370288	0.0127391498346896	0.0221835607015237	0.565936585259159
1	11768871	11915013	HAP_2	0.214523281596452	0.00275829335706464	0.0196080625896141	0.888161416862601
1	11768871	11915013	HAP_3	0.134146341463415	-0.00468278826391563	0.0370497104457986	0.899450186712081
1	11768871	11915013	HAP_4	0.363636363636364	0.0219068626850337	0.0132976060637211	0.0998232660496092
1	11807482	11964513	HAP_1	0.214523281596452	0.00275829335706464	0.0196080625896141	0.888161416862601
1	11807482	11964513	HAP_2	0.290465631929047	0.00689554561541013	0.0165913664178729	0.677795359395108
1	11807482	11964513	HAP_3	0.363636363636364	0.0219068626850337	0.0132976060637211	0.0998232660496092
1	11869629	12059144	HAP_1	0.327605321507761	0.0321193636452668	0.0150426532574953	0.0330158934712682
1	11869629	12059144	HAP_2	0.213968957871397	-0.00130702036701313	0.0198335220713484	0.947472607577676
1	11869629	12059144	HAP_3	0.14079822616408	-0.00213937054080669	0.0370946244640704	0.954021797617735
1	11869629	12059144	HAP_4	0.0920177383592018	-0.0246257408840293	0.0482454631288656	0.609879726001188
1	11907907	12100919	HAP_1	0.327050997782705	0.0321193636452668	0.0150426532574953	0.0330158934712682
1	11907907	12100919	HAP_2	0.213968957871397	-0.00130702036701313	0.0198335220713484	0.947472607577676
1	11907907	12100919	HAP_3	0.14079822616408	-0.00213937054080669	0.0370946244640704	0.954021797617735
1	11907907	12100919	HAP_4	0.0920177383592018	-0.0246257408840293	0.0482454631288656	0.609879726001188
1	11934480	12184244	HAP_1	0.32649667405765	0.0321193636452668	0.0150426532574953	0.0330158934712682
1	11934480	12184244	HAP_2	0.213968957871397	-0.00130702036701313	0.0198335220713484	0.947472607577676
1	11934480	12184244	HAP_3	0.141352549889135	-0.00213937054080669	0.0370946244640704	0.954021797617735
1	11934480	12184244	HAP_4	0.0920177383592018	-0.0246257408840293	0.0482454631288656	0.609879726001188
1	12036167	12253784	HAP_1	0.205654101995565	-0.00189647158138874	0.0204958167926209	0.926298049797193
1	12036167	12253784	HAP_2	0.323170731707317	-0.0182584193922265	0.0151486419898672	0.228414316264655
1	12036167	12253784	HAP_3	0.209534368070953	0.0231051232159631	0.0218348659196658	0.290262812714869
1	12036167	12253784	HAP_4	0.0909090909090909	-0.0246257408840293	0.0482454631288656	0.609879726001188
1	12077285	12310963	HAP_1	0.176829268292683	-0.00867984935746586	0.0269207370216313	0.74720850466504
1	12077285	12310963	HAP_2	0.145787139689579	0.000880593852861858	0.0323991477958939	0.978322636231449
1	12077285	12310963	HAP_3	0.209534368070953	0.0231051232159631	0.0218348659196658	0.290262812714869
1	12077285	12310963	HAP_4	0.0920177383592018	-0.0246257408840293	0.0482454631288656	0.609879726001188
1	12077285	12310963	HAP_5	0.20509977827051	-0.00189647158138874	0.0204958167926209	0.926298049797193
1	12159225	12367799	HAP_1	0.176274944567627	-0.00867984935746586	0.0269207370216313	0.74720850466504
1	12159225	12367799	HAP_2	0.131374722838137	0.00394979130089206	0.0405515028891963	0.922429232157323
1	12159225	12367799	HAP_3	0.0787139689578714	0.2110333874054	0.0570836171052148	0.00023160124957522
1	12159225	12367799	HAP_4	0.0920177383592018	-0.0246257408840293	0.0482454631288656	0.609879726001188
1	12159225	12367799	HAP_5	0.205654101995565	-0.00189647158138874	0.0204958167926209	0.926298049797193
1	12228328	12410625	HAP_1	0.175720620842572	-0.00867984935746586	0.0269207370216313	0.74720850466504
1	12228328	12410625	HAP_2	0.150221729490022	0.00944877902348024	0.0290291022624309	0.744884325295994
1	12228328	12410625	HAP_3	0.131374722838137	0.00394979130089206	0.0405515028891963	0.922429232157323
1	12228328	12410625	HAP_4	0.209534368070953	-0.00189647158138874	0.0204958167926209	0.926298049797193
1	12228328	12410625	HAP_5	0.0659645232815965	0.2110333874054	0.0570836171052148	0.00023160124957522
1	12288899	12447748	HAP_1	0.132483370288248	0.0118096942080502	0.037063035575504	0.750075823995233
1	12288899	12447748	HAP_2	0.209534368070953	-0.00189647158138874	0.0204958167926209	0.926298049797193
1	12288899	12447748	HAP_3	0.241685144124169	0.0323729646609585	0.0184384518423672	0.0794786796662679
1	12288899	12447748	HAP_4	0.214523281596452	0.0160299625583849	0.021305970009188	0.452028027195006
1	12349904	12495996	HAP_1	0.223392461197339	0.00745863336072261	0.0205535415447647	0.716774820228955
1	12349904	12495996	HAP_2	0.131374722838137	0.0118096942080502	0.037063035575504	0.750075823995233
1	12349904	12495996	HAP_3	0.209534368070953	-0.00189647158138874	0.0204958167926209	0.926298049797193
1	12349904	12495996	HAP_4	0.065410199556541	0.2110333874054	0.0570836171052148	0.00023160124957522
1	12349904	12495996	HAP_5	0.116962305986696	0.0097641113146331	0.0462512963034757	0.83284981652548
1	12391498	12566832	HAP_1	0.065410199556541	0.2110333874054	0.0570836171052148	0.00023160124957522
1	12391498	12566832	HAP_2	0.118070953436807	0.0097641113146331	0.0462512963034757	0.83284981652548
1	12391498	12566832	HAP_3	0.209534368070953	-0.00189647158138874	0.0204958167926209	0.926298049797193
1	12391498	12566832	HAP_4	0.131374722838137	0.0118096942080502	0.037063035575504	0.750075823995233
1	12391498	12566832	HAP_5	0.245565410199557	0.00429334844432562	0.0192390538625319	0.823463817346447
1	12442460	12631796	HAP_1	0.130820399113082	0.0118096942080502	0.037063035575504	0.750075823995233
1	12442460	12631796	HAP_2	0.220066518847007	0.0130074885565322	0.0214627250329039	0.544636132695395
1	12442460	12631796	HAP_3	0.065410199556541	0.2110333874054	0.0570836171052148	0.00023160124957522
1	12442460	12631796	HAP_4	0.20509977827051	0.00363096923127022	0.0209704717405614	0.8625754848978
1	12442460	12631796	HAP_5	0.118070953436807	0.0097641113146331	0.0462512963034757	0.83284981652548
1	12479322	12693559	HAP_1	0.116962305986696	0.0097641113146331	0.0462512963034757	0.83284981652548
1	12479322	12693559	HAP_2	0.196784922394678	0.00559721079015508	0.0218055825543475	0.797479755876072
1	12479322	12693559	HAP_3	0.065410199556541	0.2110333874054	0.0570836171052148	0.00023160124957522
1	12479322	12693559	HAP_4	0.0931263858093126	-0.0238864639766441	0.0520192703793823	0.64621363903573
1	12543647	12775375	HAP_1	0.0931263858093126	-0.0238864639766441	0.0520192703793823	0.64621363903573
1	12543647	12775375	HAP_2	0.065410199556541	0.2110333874054	0.0570836171052148	0.00023160124957522
1	12543647	12775375	HAP_3	0.196784922394678	0.00559721079015508	0.0218055825543475	0.797479755876072
1	12543647	12775375	HAP_4	0.116962305986696	0.0097641113146331	0.0462512963034757	0.83284981652548
1	12606447	12853203	HAP_1	0.0936807095343681	-0.0238864639766441	0.0520192703793823	0.64621363903573
1	12606447	12853203	HAP_2	0.197339246119734	0.00559721079015508	0.0218055825543475	0.797479755876072
1	12606447	12853203	HAP_3	0.190133037694013	0.055087172545334	0.0227287166263743	0.0155627198362347
1	12676844	12903805	HAP_1	0.203991130820399	-0.00108063268489704	0.0210028667096467	0.9589771662768
1	12676844	12903805	HAP_2	0.126940133037694	-0.0101996344747039	0.0375088932484287	0.785742237884643
1	12676844	12903805	HAP_3	0.338137472283814	0.0139493859628738	0.0139267785414547	0.316798108243907
1	12676844	12903805	HAP_4	0.0936807095343681	-0.0238864639766441	0.0520192703793823	0.64621363903573
1	12743592	12950327	HAP_1	0.203991130820399	-0.00108063268489704	0.0210028667096467	0.9589771662768
1	12743592	12950327	HAP_2	0.0936807095343681	-0.0238864639766441	0.0520192703793823	0.64621363903573
1	12743592	12950327	HAP_3	0.126385809312639	-0.0101996344747039	0.0375088932484287	0.785742237884643
1	12743592	12950327	HAP_4	0.412416851441242	-0.00205409999033234	0.0117072737600987	0.860762063126629
1	12837234	13034308	HAP_1	0.0936807095343681	-0.0238864639766441	0.0520192703793823	0.64621363903573
1	12837234	13034308	HAP_2	0.412971175166297	-0.00289135009095071	0.0116472648918237	0.804003853333325
1	12837234	13034308	HAP_3	0.203991130820399	-0.00108063268489704	0.0210028667096467	0.9589771662768
1	12887875	13085347	HAP_1	0.203436807095344	-0.00108063268489704	0.0210028667096467	0.9589771662768
1	12887875	13085347	HAP_2	0.401884700665188	0.00249082006712601	0.0119978154352463	0.835584062167754
1	12887875	13085347	HAP_3	0.0936807095343681	-0.0238864639766441	0.0520192703793823	0.64621363903573
1	12934724	13112862	HAP_1	0.0931263858093126	-0.0238864639766441	0.0520192703793823	0.64621363903573
1	12934724	13112862	HAP_2	0.203436807095344	-0.00108063268489704	0.0210028667096467	0.9589771662768
1	12934724	13112862	HAP_3	0.287139689578714	0.0142113720862308	0.0166619034596834	0.39393002863033
1	12980154	13158835	HAP_1	0.0931263858093126	-0.0238864639766441	0.0520192703793823	0.64621363903573
1	12980154	13158835	HAP_2	0.203436807095344	-0.00108063268489704	0.0210028667096467	0.9589771662768
1	12980154	13158835	HAP_3	0.287139689578714	0.0142113720862308	0.0166619034596834	0.39393002863033
1	13080688	13212735	HAP_1	0.0681818181818182	-0.121773179151435	0.0579409186533633	0.0358623331549101
1	13080688	13212735	HAP_2	0.210088691796009	-0.00678137751727156	0.0205722374113714	0.741751660381937
1	13080688	13212735	HAP_3	0.378048780487805	0.0105163519656138	0.0126881564599553	0.407421865117375
1	13107909	13288892	HAP_1	0.0681818181818182	-0.121773179151435	0.0579409186533633	0.0358623331549101
1	13107909	13288892	HAP_2	0.463968957871397	0.01522564547674	0.0107492436136244	0.156997370011245
1	13107909	13288892	HAP_3	0.213414634146341	-0.00936557083236252	0.0198826532550652	0.637726085430815
1	13141007	13331772	HAP_1	0.206208425720621	-0.00782690541582735	0.0203338829657031	0.700389222717599
1	13141007	13331772	HAP_2	0.0681818181818182	-0.121773179151435	0.0579409186533633	0.0358623331549101
1	13141007	13331772	HAP_3	0.324833702882483	0.0114805762034057	0.0148708163721593	0.440307415132584
1	13141007	13331772	HAP_4	0.0670731707317073	0.169943567454319	0.0521457557142871	0.00116045304337222
1	13207040	13395358	HAP_1	0.0681818181818182	-0.121773179151435	0.0579409186533633	0.0358623331549101
1	13207040	13395358	HAP_2	0.225609756097561	0.02657431525696	0.0204773279954211	0.194712176479874
1	13207040	13395358	HAP_3	0.0670731707317073	0.169943567454319	0.0521457557142871	0.00116045304337222
1	13207040	13395358	HAP_4	0.206762749445676	-0.00782690541582735	0.0203338829657031	0.700389222717599
1	13253220	13439013	HAP_1	0.134146341463415	-0.00265590642143462	0.0390746314263648	0.945824723588824
1	13253220	13439013	HAP_2	0.0914634146341463	-0.0215687519057158	0.056908024458326	0.704770398279818
1	13253220	13439013	HAP_3	0.0670731707317073	0.169943567454319	0.0521457557142871	0.00116045304337222
1	13253220	13439013	HAP_4	0.208980044345898	-0.00854609558697488	0.0200903160331534	0.670659841688197
1	13253220	13439013	HAP_5	0.0676274944567627	-0.121773179151435	0.0579409186533633	0.0358623331549101
1	13325800	13492360	HAP_1	0.0670731707317073	0.169943567454319	0.0521457557142871	0.00116045304337222
1	13325800	13492360	HAP_2	0.189578713968958	-0.0316141717364492	0.0221367178103391	0.15360485600546
1	13325800	13492360	HAP_3	0.208980044345898	-0.00854609558697488	0.0200903160331534	0.670659841688197
1	13325800	13492360	HAP_4	0.0914634146341463	-0.0215687519057158	0.056908024458326	0.704770398279818
1	13376228	13532908	HAP_1	0.133037694013304	0.0167479556455798	0.0425148098744582	0.693725511069406
1	13376228	13532908	HAP_2	0.260532150776053	0.00939914472330008	0.0160001379024761	0.55705640909498
1	13376228	13532908	HAP_3	0.208980044345898	-0.00854609558697488	0.0200903160331534	0.670659841688197
1	13376228	13532908	HAP_4	0.0909090909090909	-0.0215687519057158	0.056908024458326	0.704770398279818
1	13376228	13532908	HAP_5	0.171840354767184	0.0388007282589463	0.0312608953999581	0.214862767767629
1	13424571	13580209	HAP_1	0.164634146341463	-0.034109106529077	0.0312312508352153	0.275064520697918
1	13424571	13580209	HAP_2	0.415188470066519	0.00979469257102465	0.0115844668008537	0.398057987147276
1	13424571	13580209	HAP_3	0.208980044345898	-0.00854609558697488	0.0200903160331534	0.670659841688197
1	13463249	13598030	HAP_1	0.414079822616408	0.00922844420112818	0.0115835520661938	0.425846601170136
1	13463249	13598030	HAP_2	0.208980044345898	-0.00854609558697488	0.0200903160331534	0.670659841688197
1	13463249	13598030	HAP_3	0.164634146341463	-0.034109106529077	0.0312312508352153	0.275064520697918
1	13525711	13668972	HAP_1	0.111419068736142	0.00550626843076791	0.0497269110187885	0.911855327590082
1	13525711	13668972	HAP_2	0.200110864745011	0.00250831362455122	0.0206051691624486	0.903138580705255
1	13525711	13668972	HAP_3	0.0875831485587583	-0.0215687519057158	0.056908024458326	0.704770398279818
1	13525711	13668972	HAP_4	0.192350332594235	0.00897799814906109	0.0217389363122615	0.679712353974921
1	13560034	13725800	HAP_1	0.192350332594235	0.00897799814906109	0.0217389363122615	0.679712353974921
1	13560034	13725800	HAP_2	0.0875831485587583	-0.0215687519057158	0.056908024458326	0.704770398279818
1	13560034	13725800	HAP_3	0.111419068736142	0.00550626843076791	0.0497269110187885	0.911855327590082
1	13560034	13725800	HAP_4	0.0659645232815965	0.169943567454319	0.0521457557142871	0.00116045304337222
1	13560034	13725800	HAP_5	0.0687361419068736	-0.121773179151435	0.0579409186533633	0.0358623331549101
1	13593070	13778296	HAP_1	0.192350332594235	0.00897799814906109	0.0217389363122615	0.679712353974921
1	13593070	13778296	HAP_2	0.0875831485587583	-0.0215687519057158	0.056908024458326	0.704770398279818
1	13593070	13778296	HAP_3	0.111419068736142	0.00550626843076791	0.0497269110187885	0.911855327590082
1	13593070	13778296	HAP_4	0.0659645232815965	0.169943567454319	0.0521457557142871	0.00116045304337222
1	13657759	13850697	HAP_1	0.304878048780488	0.0190011350153189	0.014896289058502	0.202443721520093
1	13657759	13850697	HAP_2	0.0659645232815965	0.169943567454319	0.0521457557142871	0.00116045304337222
1	13657759	13850697	HAP_3	0.1019955654102	-0.0131733401387249	0.0520481265307695	0.800250057021215
1	13711980	13936005	HAP_1	0.0709534368070953	-0.0323197729039178	0.0567002733662147	0.568814333589049
1	13711980	13936005	HAP_2	0.406873614190687	0.00212211791646336	0.0117245525222673	0.856410577477498
1	13711980	13936005	HAP_3	0.169068736141907	-0.00446511199117479	0.0266146803932023	0.866803354767462
1	13711980	13936005	HAP_4	0.0726164079822616	-0.0896316236185179	0.0524542260485414	0.0878446669234801
1	13711980	13936005	HAP_5	0.0670731707317073	0.169943567454319	0.0521457557142871	0.00116045304337222
1	13746152	14037621	HAP_1	0.240022172949002	0.00354898020842053	0.0179025919358202	0.842903909344912
1	13746152	14037621	HAP_2	0.144124168514412	-0.0240307323229119	0.0273759999528351	0.380287851399781
1	13746152	14037621	HAP_3	0.0670731707317073	0.169943567454319	0.0521457557142871	0.00116045304337222
1	13746152	14037621	HAP_4	0.405764966740576	0.00212211791646336	0.0117245525222673	0.856410577477498
1	13834725	14062958	HAP_1	0.315410199556541	0.0115911050455822	0.0139182218756103	0.405180805483706
1	13834725	14062958	HAP_2	0.405764966740576	0.00212211791646336	0.0117245525222673	0.856410577477498
1	13834725	14062958	HAP_3	0.151884700665188	-0.024849172298598	0.0267877992347436	0.353851186983937
1	13834725	14062958	HAP_4	0.0676274944567627	0.169943567454319	0.0521457557142871	0.00116045304337222
1	13910692	14114440	HAP_1	0.0787139689578714	-0.0303570943781664	0.0587433606048571	0.605441833741805
1	13910692	14114440	HAP_2	0.32649667405765	-0.0168308865343486	0.0140010369729661	0.229638250373529
1	13910692	14114440	HAP_3	0.0831485587583149	-0.0825742392328291	0.0484738076610174	0.0888274742559215
1	13910692	14114440	HAP_4	0.0670731707317073	0.169943567454319	0.0521457557142871	0.00116045304337222
1	13910692	14114440	HAP_5	0.202882483370288	-0.00614727174984818	0.0211198431959047	0.771068610171354
1	13910692	14114440	HAP_6	0.145232815964523	0.020559477965399	0.0322781574260714	0.524323297959996
1	14004385	14194506	HAP_1	0.0787139689578714	-0.0303570943781664	0.0587433606048571	0.605441833741805
1	14004385	14194506	HAP_2	0.325388026607539	-0.0162746690988231	0.0141494408595284	0.250371327322509
1	14004385	14194506	HAP_3	0.0659645232815965	0.169943567454319	0.0521457557142871	0.00116045304337222
1	14004385	14194506	HAP_4	0.197339246119734	-0.00567189644087136	0.0208749744622106	0.785909674714863
1	14004385	14194506	HAP_5	0.1480044345898	-0.0240043694178578	0.0343906136237425	0.48536478582016
1	14058696	14248776	HAP_1	0.065410199556541	0.169943567454319	0.0521457557142871	0.00116045304337222
1	14058696	14248776	HAP_2	0.116407982261641	0.0159683659810169	0.042493705140741	0.707168681842722
1	14058696	14248776	HAP_3	0.0787139689578714	-0.0303570943781664	0.0587433606048571	0.605441833741805
1	14058696	14248776	HAP_4	0.325388026607539	-0.0162746690988231	0.0141494408595284	0.250371327322509
1	14091291	14286844	HAP_1	0.325388026607539	-0.0162746690988231	0.0141494408595284	0.250371327322509
1	14091291	14286844	HAP_2	0.065410199556541	0.169943567454319	0.0521457557142871	0.00116045304337222
1	14091291	14286844	HAP_3	0.116407982261641	0.0159683659810169	0.042493705140741	0.707168681842722
1	14091291	14286844	HAP_4	0.146341463414634	0.00764022567975146	0.0339037445987319	0.821758410750993
1	14174967	14320480	HAP_1	0.0681818181818182	-0.121773179151435	0.0579409186533633	0.0358623331549101
1	14174967	14320480	HAP_2	0.146341463414634	0.00764022567975146	0.0339037445987319	0.821758410750993
1	14174967	14320480	HAP_3	0.0742793791574279	0.139652582235152	0.0484557150488489	0.00404590650795412
1	14174967	14320480	HAP_4	0.116407982261641	0.0159683659810169	0.042493705140741	0.707168681842722
1	14174967	14320480	HAP_5	0.325942350332594	-0.0166325098926278	0.0140781157892094	0.237742210057769
1	14235061	14353940	HAP_1	0.229490022172949	-0.022322040476774	0.0215580805617398	0.300746307820148
1	14235061	14353940	HAP_2	0.0920177383592018	-0.0778698111243569	0.0453692424385275	0.0864451064487019
1	14235061	14353940	HAP_3	0.487250554323725	-0.00807661184745448	0.0102027619906952	0.42879907576204
1	14235061	14353940	HAP_4	0.0665188470066519	0.169943567454319	0.0521457557142871	0.00116045304337222
1	14277857	14409719	HAP_1	0.517184035476718	0.0041380695916613	0.00971909647892194	0.670380761836763
1	14277857	14409719	HAP_2	0.0659645232815965	0.169943567454319	0.0521457557142871	0.00116045304337222
1	14277857	14409719	HAP_3	0.0942350332594235	-0.0167907412639455	0.0531680059391981	0.752224373949346
1	14277857	14409719	HAP_4	0.147450110864745	0.00764022567975146	0.0339037445987319	0.821758410750993
1	14300401	14464404	HAP_1	0.515521064301552	0.00406748739196802	0.00974371853937182	0.676452177920462
1	14300401	14464404	HAP_2	0.0659645232815965	0.169943567454319	0.0521457557142871	0.00116045304337222
1	14300401	14464404	HAP_3	0.0936807095343681	-0.0167907412639455	0.0531680059391981	0.752224373949346
1	14300401	14464404	HAP_4	0.147450110864745	0.00764022567975146	0.0339037445987319	0.821758410750993
1	14340365	14529990	HAP_1	0.108647450110865	-0.00869321851915068	0.0452944907581295	0.847843514293472
1	14340365	14529990	HAP_2	0.130266075388027	-0.021220777123833	0.0384445959792513	0.581098485972986
1	14340365	14529990	HAP_3	0.256651884700665	-0.00971205136411147	0.0179832765075894	0.589290794166801
1	14340365	14529990	HAP_4	0.065410199556541	0.211642182832504	0.0568397837052305	0.000208862068667393
1	14340365	14529990	HAP_5	0.144678492239468	0.00764022567975146	0.0339037445987319	0.821758410750993
1	14398852	14590649	HAP_1	0.144678492239468	0.00764022567975146	0.0339037445987319	0.821758410750993
1	14398852	14590649	HAP_2	0.0903547671840355	-0.00518727769747518	0.0520999445058919	0.920712940132316
1	14398852	14590649	HAP_3	0.0687361419068736	-0.121773179151435	0.0579409186533633	0.0358623331549101
1	14398852	14590649	HAP_4	0.184589800443459	-0.011277644060301	0.0241009327884478	0.639946534362237
1	14398852	14590649	HAP_5	0.065410199556541	0.211642182832504	0.0568397837052305	0.000208862068667393
1	14444478	14655035	HAP_1	0.0648558758314856	0.211642182832504	0.0568397837052305	0.000208862068667393
1	14444478	14655035	HAP_2	0.116962305986696	0.0159683659810169	0.042493705140741	0.707168681842722
1	14444478	14655035	HAP_3	0.144678492239468	0.00764022567975146	0.0339037445987319	0.821758410750993
1	14444478	14655035	HAP_4	0.156873614190687	-0.0295196168872281	0.0303786983311326	0.331453711526197
1	14444478	14655035	HAP_5	0.0548780487804878	-0.0347306243212403	0.0523685154252938	0.50737653610843
1	14444478	14655035	HAP_6	0.129711751662971	-0.0443456041645424	0.0373401954719752	0.235304150416047
1	14508643	14723669	HAP_1	0.116962305986696	0.0159683659810169	0.042493705140741	0.707168681842722
1	14508643	14723669	HAP_2	0.0548780487804878	-0.0347306243212403	0.0523685154252938	0.50737653610843
1	14508643	14723669	HAP_3	0.159090909090909	-0.0295196168872281	0.0303786983311326	0.331453711526197
1	14508643	14723669	HAP_4	0.129711751662971	-0.0443456041645424	0.0373401954719752	0.235304150416047
1	14508643	14723669	HAP_5	0.211751662971175	0.00385650543257517	0.0232940771921898	0.868542963041118
1	14508643	14723669	HAP_6	0.0676274944567627	0.211642182832504	0.0568397837052305	0.000208862068667393
1	14563828	14775232	HAP_1	0.0548780487804878	-0.0347306243212403	0.0523685154252938	0.50737653610843
1	14563828	14775232	HAP_2	0.085920177383592	-0.0215687519057158	0.056908024458326	0.704770398279818
1	14563828	14775232	HAP_3	0.130820399113082	-0.0443456041645424	0.0373401954719752	0.235304150416047
1	14563828	14775232	HAP_4	0.211751662971175	0.00385650543257517	0.0232940771921898	0.868542963041118
1	14563828	14775232	HAP_5	0.130820399113082	-0.0687064911210151	0.0324054280570598	0.0342643116729301
1	14563828	14775232	HAP_6	0.0637472283813747	0.211642182832504	0.0568397837052305	0.000208862068667393
1	14629667	14813674	HAP_1	0.266629711751663	0.00309774148830822	0.0175766947554278	0.860144427180713
1	14629667	14813674	HAP_2	0.130820399113082	-0.0687064911210151	0.0324054280570598	0.0342643116729301
1	14629667	14813674	HAP_3	0.0637472283813747	0.211642182832504	0.0568397837052305	0.000208862068667393
1	14629667	14813674	HAP_4	0.085920177383592	-0.0215687519057158	0.056908024458326	0.704770398279818
1	14629667	14813674	HAP_5	0.131374722838137	-0.0443456041645424	0.0373401954719752	0.235304150416047
1	14709803	14871304	HAP_1	0.085920177383592	-0.0215687519057158	0.056908024458326	0.704770398279818
1	14709803	14871304	HAP_2	0.338137472283814	-0.00759295882398804	0.0138694788878712	0.584201444948313
1	14709803	14871304	HAP_3	0.131929046563193	-0.0700400287150996	0.031584966428698	0.0268403436216671
1	14709803	14871304	HAP_4	0.0637472283813747	0.211642182832504	0.0568397837052305	0.000208862068667393
1	14709803	14871304	HAP_5	0.138026607538803	-0.0381908361371579	0.0323865982205389	0.238627157641689
1	14762452	14901630	HAP_1	0.0637472283813747	0.211642182832504	0.0568397837052305	0.000208862068667393
1	14762452	14901630	HAP_2	0.142461197339246	0.0224735164196205	0.0342088973986586	0.511383447108108
1	14762452	14901630	HAP_3	0.457871396895787	-0.000480018609849419	0.0106955711145151	0.964212934528475
1	14762452	14901630	HAP_4	0.138026607538803	-0.0381908361371579	0.0323865982205389	0.238627157641689
1	14804510	14946992	HAP_1	0.457871396895787	-0.000480018609849419	0.0106955711145151	0.964212934528475
1	14804510	14946992	HAP_2	0.138026607538803	-0.0381908361371579	0.0323865982205389	0.238627157641689
1	14804510	14946992	HAP_3	0.0637472283813747	0.211642182832504	0.0568397837052305	0.000208862068667393
1	14804510	14946992	HAP_4	0.142461197339246	0.0224735164196205	0.0342088973986586	0.511383447108108
1	14854129	15009567	HAP_1	0.698447893569845	-0.00337019538668591	0.0086791302449449	0.697879409255213
1	14854129	15009567	HAP_2	0.0637472283813747	0.211642182832504	0.0568397837052305	0.000208862068667393
1	14854129	15009567	HAP_3	0.138026607538803	-0.0381908361371579	0.0323865982205389	0.238627157641689
1	14890884	15068643	HAP_1	0.383592017738359	0.00361136362989157	0.0121375756535872	0.76612697182095
1	14890884	15068643	HAP_2	0.313747228381375	-0.007529484232263	0.0150300482775931	0.616521820963002
1	14890884	15068643	HAP_3	0.0637472283813747	0.211642182832504	0.0568397837052305	0.000208862068667393
1	14890884	15068643	HAP_4	0.138026607538803	-0.0381908361371579	0.0323865982205389	0.238627157641689
1	14928233	15107973	HAP_1	0.382483370288248	0.00361136362989157	0.0121375756535872	0.76612697182095
1	14928233	15107973	HAP_2	0.313747228381375	-0.007529484232263	0.0150300482775931	0.616521820963002
1	14928233	15107973	HAP_3	0.138026607538803	-0.0381908361371579	0.0323865982205389	0.238627157641689
1	14928233	15107973	HAP_4	0.0637472283813747	0.211642182832504	0.0568397837052305	0.000208862068667393
1	14986215	15176283	HAP_1	0.259423503325942	0.00492912602554086	0.0174095204756686	0.777144486721702
1	14986215	15176283	HAP_2	0.257206208425721	-0.0216099437454655	0.0177565582221008	0.223922639645699
1	14986215	15176283	HAP_3	0.271064301552106	0.00773591485063638	0.017386153677309	0.656466453115625
1	14986215	15176283	HAP_4	0.0886917960088692	-0.10940251201279	0.0570773574570576	0.0555911641315678
1	14986215	15176283	HAP_5	0.0637472283813747	0.211642182832504	0.0568397837052305	0.000208862068667393
1	15043428	15233923	HAP_1	0.0648558758314856	0.211642182832504	0.0568397837052305	0.000208862068667393
1	15043428	15233923	HAP_2	0.259423503325942	0.00492912602554086	0.0174095204756686	0.777144486721702
1	15043428	15233923	HAP_3	0.162416851441242	-0.0340618821794403	0.0282333618015766	0.227968485442191
1	15043428	15233923	HAP_4	0.266075388026608	0.00744849266032796	0.0176690691251091	0.673451426944063
1	15092475	15295952	HAP_1	0.259423503325942	0.00492912602554086	0.0174095204756686	0.777144486721702
1	15092475	15295952	HAP_2	0.0659645232815965	0.211642182832504	0.0568397837052305	0.000208862068667393
1	15092475	15295952	HAP_3	0.134146341463415	-0.0381908361371579	0.0323865982205389	0.238627157641689
1	15092475	15295952	HAP_4	0.187915742793792	0.0274039458167506	0.0248270662639464	0.269981554104394
1	15151447	15377098	HAP_1	0.259423503325942	0.00492912602554086	0.0174095204756686	0.777144486721702
1	15151447	15377098	HAP_2	0.132483370288248	-0.0381908361371579	0.0323865982205389	0.238627157641689
1	15151447	15377098	HAP_3	0.1019955654102	0.0214077217042542	0.0480526363471	0.656062832003753
1	15151447	15377098	HAP_4	0.085920177383592	-0.0215687519057158	0.056908024458326	0.704770398279818
1	15151447	15377098	HAP_5	0.065410199556541	0.211642182832504	0.0568397837052305	0.000208862068667393
1	15209586	15433328	HAP_1	0.259423503325942	0.00492912602554086	0.0174095204756686	0.777144486721702
1	15209586	15433328	HAP_2	0.065410199556541	0.211642182832504	0.0568397837052305	0.000208862068667393
1	15209586	15433328	HAP_3	0.1019955654102	0.0214077217042542	0.0480526363471	0.656062832003753
1	15209586	15433328	HAP_4	0.085920177383592	-0.0215687519057158	0.056908024458326	0.704770398279818
1	15209586	15433328	HAP_5	0.133592017738359	-0.0381908361371579	0.0323865982205389	0.238627157641689
1	15276897	15479165	HAP_1	0.10310421286031	0.011738568575518	0.0450793732148703	0.794617257853312
1	15276897	15479165	HAP_2	0.259977827050998	0.00406569193931255	0.0172683035851168	0.813919555162459
1	15276897	15479165	HAP_3	0.085920177383592	-0.0215687519057158	0.056908024458326	0.704770398279818
1	15276897	15479165	HAP_4	0.198447893569845	0.0214451922898162	0.0206309409668563	0.298869994000558
1	15346076	15504349	HAP_1	0.198447893569845	0.0214451922898162	0.0206309409668563	0.298869994000558
1	15346076	15504349	HAP_2	0.259977827050998	0.00406569193931255	0.0172683035851168	0.813919555162459
1	15346076	15504349	HAP_3	0.188470066518847	0.0244222815223156	0.0244207672022679	0.317552623171916
1	15415550	15558805	HAP_1	0.150776053215078	0.0143804199391628	0.0282762202110254	0.611180272602192
1	15415550	15558805	HAP_2	0.0676274944567627	0.211642182832504	0.0568397837052305	0.000208862068667393
1	15415550	15558805	HAP_3	0.260532150776053	0.00406569193931255	0.0172683035851168	0.813919555162459
1	15415550	15558805	HAP_4	0.188470066518847	0.0244222815223156	0.0244207672022679	0.317552623171916
1	15415550	15558805	HAP_5	0.111419068736142	-0.00199482858354932	0.0520436895613486	0.969433269746616
1	15469825	15577736	HAP_1	0.10920177383592	-0.00199482858354932	0.0520436895613486	0.969433269746616
1	15469825	15577736	HAP_2	0.150776053215078	0.0143804199391628	0.0282762202110254	0.611180272602192
1	15469825	15577736	HAP_3	0.268847006651885	0.00626318839172131	0.0175377005648952	0.721081402929191
1	15469825	15577736	HAP_4	0.065410199556541	0.211642182832504	0.0568397837052305	0.000208862068667393
1	15469825	15577736	HAP_5	0.33370288248337	0.00511691711928449	0.0132775580975213	0.700047431628086
1	15492702	15613532	HAP_1	0.10920177383592	-0.00199482858354932	0.0520436895613486	0.969433269746616
1	15492702	15613532	HAP_2	0.150776053215078	0.0143804199391628	0.0282762202110254	0.611180272602192
1	15492702	15613532	HAP_3	0.262749445676275	0.00593766877289703	0.0168513174487442	0.72465454425637
1	15492702	15613532	HAP_4	0.336474501108647	0.00337525238961284	0.0142378166382832	0.812662920767674
1	15492702	15613532	HAP_5	0.065410199556541	0.211642182832504	0.0568397837052305	0.000208862068667393
1	15550342	15653451	HAP_1	0.150776053215078	0.0143804199391628	0.0282762202110254	0.611180272602192
1	15550342	15653451	HAP_2	0.263858093126386	0.00593766877289703	0.0168513174487442	0.72465454425637
1	15550342	15653451	HAP_3	0.26940133037694	0.00626318839172131	0.0175377005648952	0.721081402929191
1	15550342	15653451	HAP_4	0.174611973392461	0.0225552435187806	0.0255466718532957	0.377527142728359
1	15573523	15690224	HAP_1	0.259423503325942	0.00771816504461757	0.0171249309305901	0.652317420984783
1	15573523	15690224	HAP_2	0.208980044345898	0.00464865459763916	0.0222663191617975	0.8346715799631
1	15573523	15690224	HAP_3	0.12860310421286	-0.0374645491438823	0.0335049641001121	0.263792592412818
1	15573523	15690224	HAP_4	0.0770509977827051	0.211642182832504	0.0568397837052305	0.000208862068667393
1	15605937	15735006	HAP_1	0.12860310421286	-0.0374645491438823	0.0335049641001121	0.263792592412818
1	15605937	15735006	HAP_2	0.208980044345898	0.00464865459763916	0.0222663191617975	0.8346715799631
1	15605937	15735006	HAP_3	0.0770509977827051	0.211642182832504	0.0568397837052305	0.000208862068667393
1	15605937	15735006	HAP_4	0.259423503325942	0.00771816504461757	0.0171249309305901	0.652317420984783
1	15641488	15812807	HAP_1	0.0770509977827051	0.211642182832504	0.0568397837052305	0.000208862068667393
1	15641488	15812807	HAP_2	0.12860310421286	-0.0374645491438823	0.0335049641001121	0.263792592412818
1	15641488	15812807	HAP_3	0.208980044345898	0.00464865459763916	0.0222663191617975	0.8346715799631
1	15641488	15812807	HAP_4	0.261640798226164	0.00771816504461757	0.0171249309305901	0.652317420984783
1	15680611	15886962	HAP_1	0.0559866962305987	-0.0347306243212403	0.0523685154252938	0.50737653610843
1	15680611	15886962	HAP_2	0.205654101995565	0.00545053512887651	0.022554380204924	0.809097858326064
1	15680611	15886962	HAP_3	0.100332594235033	0.0501145685785791	0.0370513426785694	0.176536667845212
1	15680611	15886962	HAP_4	0.120288248337029	0.037026079924689	0.0425179432670469	0.384079768884416
1	15680611	15886962	HAP_5	0.122505543237251	-0.0439011217896156	0.0390642582633784	0.261393557436559
1	15714762	15945872	HAP_1	0.0559866962305987	-0.0347306243212403	0.0523685154252938	0.50737653610843
1	15714762	15945872	HAP_2	0.205654101995565	0.00545053512887651	0.022554380204924	0.809097858326064
1	15714762	15945872	HAP_3	0.119733924611973	-0.0439011217896156	0.0390642582633784	0.261393557436559
1	15714762	15945872	HAP_4	0.193458980044346	0.0142349414010252	0.0237100374846456	0.548408581964887
1	15714762	15945872	HAP_5	0.120288248337029	0.037026079924689	0.0425179432670469	0.384079768884416
1	15784835	16007329	HAP_1	0.119733924611973	-0.0439011217896156	0.0390642582633784	0.261393557436559
1	15784835	16007329	HAP_2	0.108093126385809	0.00143558355938662	0.0569195284361809	0.979884120710012
1	15784835	16007329	HAP_3	0.0870288248337029	-0.0222138261019037	0.0519597746016363	0.669104387931506
1	15784835	16007329	HAP_4	0.119179600886918	0.037026079924689	0.0425179432670469	0.384079768884416
1	15784835	16007329	HAP_5	0.0559866962305987	-0.0347306243212403	0.0523685154252938	0.50737653610843
1	15784835	16007329	HAP_6	0.205654101995565	0.00545053512887651	0.022554380204924	0.809097858326064
1	15859988	16070054	HAP_1	0.111973392461197	0.02782782609757	0.0403365178035342	0.490442386406011
1	15859988	16070054	HAP_2	0.085920177383592	-0.0222138261019037	0.0519597746016363	0.669104387931506
1	15859988	16070054	HAP_3	0.0565410199556541	-0.0347306243212403	0.0523685154252938	0.50737653610843
1	15859988	16070054	HAP_4	0.0715077605321508	0.162320394247236	0.0567205432928057	0.00431186919064972
1	15859988	16070054	HAP_5	0.206762749445676	0.00545053512887651	0.022554380204924	0.809097858326064
1	15859988	16070054	HAP_6	0.119733924611973	-0.0439011217896156	0.0390642582633784	0.261393557436559
1	15931146	16103133	HAP_1	0.119733924611973	-0.0439011217896156	0.0390642582633784	0.261393557436559
1	15931146	16103133	HAP_2	0.206208425720621	0.00545053512887651	0.022554380204924	0.809097858326064
1	15931146	16103133	HAP_3	0.111973392461197	0.02782782609757	0.0403365178035342	0.490442386406011
1	15931146	16103133	HAP_4	0.085920177383592	-0.0222138261019037	0.0519597746016363	0.669104387931506
1	15931146	16103133	HAP_5	0.0565410199556541	-0.0347306243212403	0.0523685154252938	0.50737653610843
1	15990556	16140772	HAP_1	0.206208425720621	0.00545053512887651	0.022554380204924	0.809097858326064
1	15990556	16140772	HAP_2	0.119733924611973	-0.0439011217896156	0.0390642582633784	0.261393557436559
1	15990556	16140772	HAP_3	0.154656319290466	-0.0312817856218218	0.0270625997644738	0.248030698508877
1	15990556	16140772	HAP_4	0.0565410199556541	-0.0347306243212403	0.0523685154252938	0.50737653610843
1	16048863	16193650	HAP_1	0.112527716186253	-0.0186433961877939	0.040734639001054	0.647294782359476
1	16048863	16193650	HAP_2	0.106984478935698	-0.00639326941288458	0.0391783783399763	0.870410953672579
1	16048863	16193650	HAP_3	0.15410199556541	-0.0312817856218218	0.0270625997644738	0.248030698508877
1	16048863	16193650	HAP_4	0.213414634146341	0.00159443338002125	0.021940566263794	0.942084617298146
1	16048863	16193650	HAP_5	0.102549889135255	-0.017699333107705	0.0356489102507002	0.619671367126012
1	16090310	16276033	HAP_1	0.108647450110865	-0.00639326941288458	0.0391783783399763	0.870410953672579
1	16090310	16276033	HAP_2	0.130820399113082	0.0280553548639911	0.037175413669494	0.450643883237187
1	16090310	16276033	HAP_3	0.153547671840355	-0.0312817856218218	0.0270625997644738	0.248030698508877
1	16090310	16276033	HAP_4	0.181818181818182	0.00564573035575528	0.0236878987304625	0.811673746112436
1	16090310	16276033	HAP_5	0.213414634146341	0.00159443338002125	0.021940566263794	0.942084617298146
1	16127799	16355046	HAP_1	0.178492239467849	-0.0146174788487335	0.0224214862274013	0.514607955318293
1	16127799	16355046	HAP_2	0.213414634146341	0.00159443338002125	0.021940566263794	0.942084617298146
1	16127799	16355046	HAP_3	0.153547671840355	-0.0312817856218218	0.0270625997644738	0.248030698508877
1	16127799	16355046	HAP_4	0.108647450110865	-0.00639326941288458	0.0391783783399763	0.870410953672579
1	16127799	16355046	HAP_5	0.131374722838137	0.0280553548639911	0.037175413669494	0.450643883237187
1	16183119	16433091	HAP_1	0.0848115299334812	0.0924119759835658	0.0450006910284045	0.040309591480821
1	16183119	16433091	HAP_2	0.231152993348115	0.00573246556644503	0.0203644863082871	0.778397607361618
1	16183119	16433091	HAP_3	0.153547671840355	-0.0312817856218218	0.0270625997644738	0.248030698508877
1	16183119	16433091	HAP_4	0.211751662971175	0.00159443338002125	0.021940566263794	0.942084617298146
1	16183119	16433091	HAP_5	0.105875831485588	-0.0209962737278035	0.0411141629929886	0.60970034838906
1	16250353	16495715	HAP_1	0.0803769401330377	0.112602564086878	0.0480017491185898	0.0192051334108425
1	16250353	16495715	HAP_2	0.23059866962306	0.00573246556644503	0.0203644863082871	0.778397607361618
1	16250353	16495715	HAP_3	0.085920177383592	-0.0222138261019037	0.0519597746016363	0.669104387931506
1	16250353	16495715	HAP_4	0.105875831485588	-0.0209962737278035	0.0411141629929886	0.60970034838906
1	16250353	16495715	HAP_5	0.211751662971175	0.00159443338002125	0.021940566263794	0.942084617298146
1	16322597	16522782	HAP_1	0.211751662971175	0.00159443338002125	0.021940566263794	0.942084617298146
1	16322597	16522782	HAP_2	0.105875831485588	-0.0209962737278035	0.0411141629929886	0.60970034838906
1	16322597	16522782	HAP_3	0.082039911308204	0.112602564086878	0.0480017491185898	0.0192051334108425
1	16322597	16522782	HAP_4	0.231152993348115	0.00573246556644503	0.0203644863082871	0.778397607361618
1	16322597	16522782	HAP_5	0.085920177383592	-0.0222138261019037	0.0519597746016363	0.669104387931506
1	16401831	16604159	HAP_1	0.207317073170732	0.00545053512887651	0.022554380204924	0.809097858326064
1	16401831	16604159	HAP_2	0.0931263858093126	0.0701556722775978	0.0426091786029837	0.100015933283889
1	16401831	16604159	HAP_3	0.085920177383592	-0.0222138261019037	0.0519597746016363	0.669104387931506
1	16401831	16604159	HAP_4	0.129711751662971	0.00929365618500291	0.0386375566613503	0.809971562167525
1	16401831	16604159	HAP_5	0.0570953436807095	-0.0347306243212403	0.0523685154252938	0.50737653610843
1	16401831	16604159	HAP_6	0.105875831485588	-0.0209962737278035	0.0411141629929886	0.60970034838906
1	16463899	16643923	HAP_1	0.207871396895787	0.00545053512887651	0.022554380204924	0.809097858326064
1	16463899	16643923	HAP_2	0.0942350332594235	0.0701556722775978	0.0426091786029837	0.100015933283889
1	16463899	16643923	HAP_3	0.105875831485588	-0.0209962737278035	0.0411141629929886	0.60970034838906
1	16463899	16643923	HAP_4	0.085920177383592	-0.0222138261019037	0.0519597746016363	0.669104387931506
1	16463899	16643923	HAP_5	0.129711751662971	0.00929365618500291	0.0386375566613503	0.809971562167525
1	16463899	16643923	HAP_6	0.0570953436807095	-0.0347306243212403	0.0523685154252938	0.50737653610843
1	16508177	16686406	HAP_1	0.204545454545455	0.00715171199278842	0.0228895037552398	0.754775595256603
1	16508177	16686406	HAP_2	0.0942350332594235	0.0701556722775978	0.0426091786029837	0.100015933283889
1	16508177	16686406	HAP_3	0.085920177383592	-0.0222138261019037	0.0519597746016363	0.669104387931506
1	16508177	16686406	HAP_4	0.129711751662971	0.00929365618500291	0.0386375566613503	0.809971562167525
1	16508177	16686406	HAP_5	0.103658536585366	-0.0209962737278035	0.0411141629929886	0.60970034838906
1	16508177	16686406	HAP_6	0.0554323725055432	-0.0347306243212403	0.0523685154252938	0.50737653610843
1	16571855	16747732	HAP_1	0.28159645232816	0.00159459518030912	0.0162088875985711	0.921654455400132
1	16571855	16747732	HAP_2	0.129711751662971	0.00929365618500291	0.0386375566613503	0.809971562167525
1	16571855	16747732	HAP_3	0.085920177383592	-0.0222138261019037	0.0519597746016363	0.669104387931506
1	16571855	16747732	HAP_4	0.0554323725055432	-0.0347306243212403	0.0523685154252938	0.50737653610843
1	16571855	16747732	HAP_5	0.0809312638580931	0.0709462137861985	0.0425904808869661	0.0961102767338429
1	16635130	16836572	HAP_1	0.281042128603104	0.00159459518030912	0.0162088875985711	0.921654455400132
1	16635130	16836572	HAP_2	0.129157427937916	0.00929365618500291	0.0386375566613503	0.809971562167525
1	16635130	16836572	HAP_3	0.0853658536585366	-0.0222138261019037	0.0519597746016363	0.669104387931506
1	16635130	16836572	HAP_4	0.0554323725055432	-0.0347306243212403	0.0523685154252938	0.50737653610843
1	16635130	16836572	HAP_5	0.0759423503325942	0.113762980934771	0.048015902542375	0.0180356711015499
1	16669446	16922627	HAP_1	0.0593126385809313	-0.0360559050030786	0.0484105164923582	0.45659256862941
1	16669446	16922627	HAP_2	0.3009977827051	0.00562552191226826	0.0152157607637754	0.711681587735425
1	16669446	16922627	HAP_3	0.082039911308204	0.113762980934771	0.048015902542375	0.0180356711015499
1	16669446	16922627	HAP_4	0.0942350332594235	-0.0248803547159259	0.0451130724753893	0.581422034928193
1	16669446	16922627	HAP_5	0.129157427937916	0.00929365618500291	0.0386375566613503	0.809971562167525
1	16723481	16962160	HAP_1	0.0942350332594235	-0.0248803547159259	0.0451130724753893	0.581422034928193
1	16723481	16962160	HAP_2	0.129157427937916	0.00929365618500291	0.0386375566613503	0.809971562167525
1	16723481	16962160	HAP_3	0.313747228381375	0.00332160572836482	0.0145248718029145	0.819167127942638
1	16723481	16962160	HAP_4	0.0759423503325942	0.113762980934771	0.048015902542375	0.0180356711015499
1	16723481	16962160	HAP_5	0.0631929046563193	-0.0360559050030786	0.0484105164923582	0.45659256862941
1	16808617	17025174	HAP_1	0.0598669623059867	-0.0360559050030786	0.0484105164923582	0.45659256862941
1	16808617	17025174	HAP_2	0.129711751662971	0.00929365618500291	0.0386375566613503	0.809971562167525
1	16808617	17025174	HAP_3	0.291574279379157	0.00980474779792304	0.0154756815521171	0.526532025823943
1	16808617	17025174	HAP_4	0.0947893569844789	-0.0248803547159259	0.0451130724753893	0.581422034928193
1	16808617	17025174	HAP_5	0.0764966740576497	0.113762980934771	0.048015902542375	0.0180356711015499
1	16886150	17075114	HAP_1	0.0598669623059867	-0.0360559050030786	0.0484105164923582	0.45659256862941
1	16886150	17075114	HAP_2	0.291019955654102	0.00980474779792304	0.0154756815521171	0.526532025823943
1	16886150	17075114	HAP_3	0.131374722838137	0.00929365618500291	0.0386375566613503	0.809971562167525
1	16886150	17075114	HAP_4	0.0947893569844789	-0.0248803547159259	0.0451130724753893	0.581422034928193
1	16886150	17075114	HAP_5	0.0770509977827051	0.113762980934771	0.048015902542375	0.0180356711015499
1	16952601	17128546	HAP_1	0.136363636363636	0.00871051489062768	0.0344934026099691	0.800692134806162
1	16952601	17128546	HAP_2	0.0970066518847007	0.0943967488706694	0.0449523539574285	0.036016387640115
1	16952601	17128546	HAP_3	0.123614190687361	-0.0137749775241565	0.042741947379784	0.747314535025143
1	16952601	17128546	HAP_4	0.116962305986696	-0.00529826414971734	0.0357876541289412	0.882339042452513
1	16952601	17128546	HAP_5	0.371951219512195	0.00771948223064466	0.0125089999311683	0.537317380542877
1	17007158	17167034	HAP_1	0.369733924611973	0.00789373740845306	0.0125696192786262	0.530164365790334
1	17007158	17167034	HAP_2	0.136363636363636	0.00871051489062768	0.0344934026099691	0.800692134806162
1	17007158	17167034	HAP_3	0.0970066518847007	0.0943967488706694	0.0449523539574285	0.036016387640115
1	17007158	17167034	HAP_4	0.123059866962306	-0.0173721513928689	0.0387257065651643	0.65383328850886
1	17007158	17167034	HAP_5	0.0953436807095344	-0.0283505239049394	0.0450543213936305	0.529345722605544
1	17043129	17235751	HAP_1	0.136363636363636	0.00871051489062768	0.0344934026099691	0.800692134806162
1	17043129	17235751	HAP_2	0.0914634146341463	-0.0222138261019037	0.0519597746016363	0.669104387931506
1	17043129	17235751	HAP_3	0.0970066518847007	0.0943967488706694	0.0449523539574285	0.036016387640115
1	17043129	17235751	HAP_4	0.122505543237251	-0.0137749775241565	0.042741947379784	0.747314535025143
1	17043129	17235751	HAP_5	0.370288248337029	0.00789373740845306	0.0125696192786262	0.530164365790334
1	17108080	17326467	HAP_1	0.136917960088692	0.00871051489062768	0.0344934026099691	0.800692134806162
1	17108080	17326467	HAP_2	0.0914634146341463	-0.0222138261019037	0.0519597746016363	0.669104387931506
1	17108080	17326467	HAP_3	0.0964523281596452	0.101241335583167	0.0480716378363029	0.0354797333622223
1	17108080	17326467	HAP_4	0.369733924611973	0.00789373740845306	0.0125696192786262	0.530164365790334
1	17148366	17431872	HAP_1	0.0964523281596452	0.101241335583167	0.0480716378363029	0.0354797333622223
1	17148366	17431872	HAP_2	0.372505543237251	0.00771948223064466	0.0125089999311683	0.537317380542877
1	17148366	17431872	HAP_3	0.134146341463415	0.00871051489062768	0.0344934026099691	0.800692134806162
1	17148366	17431872	HAP_4	0.0881374722838137	-0.0222138261019037	0.0519597746016363	0.669104387931506
1	17200924	17474463	HAP_1	0.134146341463415	0.00871051489062768	0.0344934026099691	0.800692134806162
1	17200924	17474463	HAP_2	0.372505543237251	0.00771948223064466	0.0125089999311683	0.537317380542877
1	17200924	17474463	HAP_3	0.0881374722838137	-0.0222138261019037	0.0519597746016363	0.669104387931506
1	17200924	17474463	HAP_4	0.0964523281596452	0.101241335583167	0.0480716378363029	0.0354797333622223
1	17292283	17515670	HAP_1	0.370288248337029	0.00866002329727176	0.0125036843830021	0.488742914962643
1	17292283	17515670	HAP_2	0.208980044345898	-0.0110858054722422	0.023689008331808	0.639918927479678
1	17292283	17515670	HAP_3	0.098669623059867	0.0943967488706694	0.0449523539574285	0.036016387640115
1	17292283	17515670	HAP_4	0.13470066518847	0.00871051489062768	0.0344934026099691	0.800692134806162
1	17404509	17543004	HAP_1	0.424611973392461	0.0100276272391496	0.0113553325073042	0.377433671727734
1	17404509	17543004	HAP_2	0.219512195121951	-0.0233032448143393	0.0222594880745597	0.29543466653632
1	17404509	17543004	HAP_3	0.098669623059867	0.0943967488706694	0.0449523539574285	0.036016387640115
1	17404509	17543004	HAP_4	0.13470066518847	0.00871051489062768	0.0344934026099691	0.800692134806162
1	17463352	17580720	HAP_1	0.426274944567627	0.0100276272391496	0.0113553325073042	0.377433671727734
1	17463352	17580720	HAP_2	0.117516629711752	0.060447935538961	0.0369956790412921	0.102629956896339
1	17463352	17580720	HAP_3	0.131929046563193	-0.0345035147670211	0.0357435663819452	0.334653579589941
1	17463352	17580720	HAP_4	0.0886917960088692	-0.0222138261019037	0.0519597746016363	0.669104387931506
1	17463352	17580720	HAP_5	0.134146341463415	0.00871051489062768	0.0344934026099691	0.800692134806162
1	17504279	17619065	HAP_1	0.118070953436807	0.0427478101052469	0.0386495706721103	0.269010222552172
1	17504279	17619065	HAP_2	0.0853658536585366	-0.0222138261019037	0.0519597746016363	0.669104387931506
1	17504279	17619065	HAP_3	0.312638580931264	0.00899278924578354	0.0151616372192315	0.553246451701998
1	17504279	17619065	HAP_4	0.112527716186253	0.0813963383444	0.0519412001918212	0.117450400570425
1	17504279	17619065	HAP_5	0.0975609756097561	0.0943967488706694	0.0449523539574285	0.036016387640115
1	17530637	17703897	HAP_1	0.116962305986696	0.0427478101052469	0.0386495706721103	0.269010222552172
1	17530637	17703897	HAP_2	0.0853658536585366	-0.0222138261019037	0.0519597746016363	0.669104387931506
1	17530637	17703897	HAP_3	0.303769401330377	0.00696687496272114	0.0153502188610329	0.650039215471109
1	17530637	17703897	HAP_4	0.0975609756097561	0.0943967488706694	0.0449523539574285	0.036016387640115
1	17569889	17771553	HAP_1	0.116962305986696	0.0427478101052469	0.0386495706721103	0.269010222552172
1	17569889	17771553	HAP_2	0.085920177383592	-0.0222138261019037	0.0519597746016363	0.669104387931506
1	17569889	17771553	HAP_3	0.0981152993348115	0.0943967488706694	0.0449523539574285	0.036016387640115
1	17569889	17771553	HAP_4	0.304878048780488	0.00696687496272114	0.0153502188610329	0.650039215471109
1	17593278	17863023	HAP_1	0.0848115299334812	-0.0222138261019037	0.0519597746016363	0.669104387931506
1	17593278	17863023	HAP_2	0.0981152993348115	0.0943967488706694	0.0449523539574285	0.036016387640115
1	17593278	17863023	HAP_3	0.151330376940133	0.0296369784201264	0.0351760859008159	0.399716836352277
1	17593278	17863023	HAP_4	0.15410199556541	-0.00124569382125572	0.0282024380509805	0.964779036524925
1	17593278	17863023	HAP_5	0.116962305986696	0.0477686535745264	0.0403865059790395	0.237209608703008
1	17672335	17933659	HAP_1	0.116962305986696	0.0477686535745264	0.0403865059790395	0.237209608703008
1	17672335	17933659	HAP_2	0.0848115299334812	-0.0222138261019037	0.0519597746016363	0.669104387931506
1	17672335	17933659	HAP_3	0.151330376940133	0.0296369784201264	0.0351760859008159	0.399716836352277
1	17672335	17933659	HAP_4	0.152993348115299	-0.00124569382125572	0.0282024380509805	0.964779036524925
1	17672335	17933659	HAP_5	0.0992239467849224	0.0943967488706694	0.0449523539574285	0.036016387640115
1	17742102	17996624	HAP_1	0.135254988913525	0.010475237378379	0.0356018331785985	0.76864848253253
1	17742102	17996624	HAP_2	0.201219512195122	0.0129625265499982	0.0249013919267444	0.602806911912207
1	17742102	17996624	HAP_3	0.151330376940133	0.0296369784201264	0.0351760859008159	0.399716836352277
1	17742102	17996624	HAP_4	0.152993348115299	-0.00124569382125572	0.0282024380509805	0.964779036524925
1	17742102	17996624	HAP_5	0.0992239467849224	0.0943967488706694	0.0449523539574285	0.036016387640115
1	17830271	18035272	HAP_1	0.0837028824833703	-0.0222138261019037	0.0519597746016363	0.669104387931506
1	17830271	18035272	HAP_2	0.199556541019956	0.0129625265499982	0.0249013919267444	0.602806911912207
1	17830271	18035272	HAP_3	0.151330376940133	0.0296369784201264	0.0351760859008159	0.399716836352277
1	17830271	18035272	HAP_4	0.098669623059867	0.0943967488706694	0.0449523539574285	0.036016387640115
1	17830271	18035272	HAP_5	0.152993348115299	-0.00124569382125572	0.0282024380509805	0.964779036524925
1	17910922	18103433	HAP_1	0.082039911308204	-0.0222138261019037	0.0519597746016363	0.669104387931506
1	17910922	18103433	HAP_2	0.151330376940133	0.0298485458093946	0.0364351770848558	0.412878586044043
1	17910922	18103433	HAP_3	0.098669623059867	0.0943967488706694	0.0449523539574285	0.036016387640115
1	17910922	18103433	HAP_4	0.188470066518847	-0.0156989780866565	0.0234004099684349	0.502468213899816
1	17910922	18103433	HAP_5	0.199556541019956	0.0129625265499982	0.0249013919267444	0.602806911912207
1	17965969	18144245	HAP_1	0.151330376940133	0.0298485458093946	0.0364351770848558	0.412878586044043
1	17965969	18144245	HAP_2	0.19179600886918	-0.00993846405434267	0.0226496644446485	0.660919754741483
1	17965969	18144245	HAP_3	0.0981152993348115	0.0943967488706694	0.0449523539574285	0.036016387640115
1	17965969	18144245	HAP_4	0.200665188470067	0.0129625265499982	0.0249013919267444	0.602806911912207
1	17965969	18144245	HAP_5	0.082039911308204	-0.0222138261019037	0.0519597746016363	0.669104387931506
1	18019409	18218440	HAP_1	0.277161862527716	-0.0176429850367846	0.015292410297851	0.248929734559604
1	18019409	18218440	HAP_2	0.355321507760532	0.0107054309546429	0.013384858167204	0.424030757438358
1	18019409	18218440	HAP_3	0.0975609756097561	0.0943967488706694	0.0449523539574285	0.036016387640115
1	18019409	18218440	HAP_4	0.0764966740576497	-0.043889339150707	0.042651829657685	0.303752874661888
1	18081067	18289532	HAP_1	0.0975609756097561	0.0943967488706694	0.0449523539574285	0.036016387640115
1	18081067	18289532	HAP_2	0.0814855875831486	-0.0222138261019037	0.0519597746016363	0.669104387931506
1	18081067	18289532	HAP_3	0.197339246119734	-0.0120846459349561	0.0220419022891647	0.583652507891032
1	18081067	18289532	HAP_4	0.177383592017738	0.00898469142932629	0.0269296687872457	0.738733362088255
1	18081067	18289532	HAP_5	0.150221729490022	0.0304061753168993	0.0365867229840236	0.406156501412656
1	18134138	18345151	HAP_1	0.0798226164079823	-0.0222138261019037	0.0519597746016363	0.669104387931506
1	18134138	18345151	HAP_2	0.192350332594235	-0.0176706681152013	0.0227391275640268	0.437304112605035
1	18134138	18345151	HAP_3	0.176274944567627	0.00898469142932629	0.0269296687872457	0.738733362088255
1	18134138	18345151	HAP_4	0.148558758314856	0.0304061753168993	0.0365867229840236	0.406156501412656
1	18134138	18345151	HAP_5	0.0975609756097561	0.0943967488706694	0.0449523539574285	0.036016387640115
1	18185785	18374886	HAP_1	0.174611973392461	0.0107182766990619	0.0275236260133918	0.697058038877072
1	18185785	18374886	HAP_2	0.0720620842572062	-0.109299613750802	0.0568507429111373	0.0548531420009334
1	18185785	18374886	HAP_3	0.177383592017738	0.0105247420842795	0.0249895315244048	0.673735642064718
1	18185785	18374886	HAP_4	0.148558758314856	0.0304061753168993	0.0365867229840236	0.406156501412656
1	18185785	18374886	HAP_5	0.193458980044346	-0.0181834358550534	0.0224081127165371	0.417314949233361
1	18276048	18399880	HAP_1	0.0814855875831486	-0.0222138261019037	0.0519597746016363	0.669104387931506
1	18276048	18399880	HAP_2	0.0958980044345898	0.113762980934771	0.048015902542375	0.0180356711015499
1	18276048	18399880	HAP_3	0.0992239467849224	-0.0255735650257343	0.049291060810113	0.604010058343556
1	18276048	18399880	HAP_4	0.17350332594235	0.0107182766990619	0.0275236260133918	0.697058038877072
1	18276048	18399880	HAP_5	0.283813747228381	0.00866586690522704	0.0160645781435139	0.58971875499838
1	18340122	18448083	HAP_1	0.284368070953437	0.00808385111314524	0.0159602536058869	0.612632040717326
1	18340122	18448083	HAP_2	0.0814855875831486	-0.0222138261019037	0.0519597746016363	0.669104387931506
1	18340122	18448083	HAP_3	0.0958980044345898	0.113762980934771	0.048015902542375	0.0180356711015499
1	18340122	18448083	HAP_4	0.193458980044346	0.00530050764029228	0.0264245293987449	0.841064723619908
1	18366232	18508210	HAP_1	0.175166297117517	0.00774241148585352	0.0269575863765049	0.774020643672772
1	18366232	18508210	HAP_2	0.0798226164079823	-0.0222138261019037	0.0519597746016363	0.669104387931506
1	18366232	18508210	HAP_3	0.0958980044345898	0.113762980934771	0.048015902542375	0.0180356711015499
1	18366232	18508210	HAP_4	0.0914634146341463	0.0829639635466951	0.0535047798088591	0.1213559305678
1	18366232	18508210	HAP_5	0.192350332594235	-0.0181834358550534	0.0224081127165371	0.417314949233361
1	18388905	18550600	HAP_1	0.177937915742794	0.00619709740653765	0.0263949767147976	0.814431063518384
1	18388905	18550600	HAP_2	0.0964523281596452	0.113762980934771	0.048015902542375	0.0180356711015499
1	18388905	18550600	HAP_3	0.0997782705099778	0.071631149112111	0.0433489874569941	0.0988001138581125
1	18388905	18550600	HAP_4	0.247228381374723	-0.0113742872166133	0.0173463232080951	0.512175579279634
1	18388905	18550600	HAP_5	0.0814855875831486	-0.0467258421379227	0.0482892181441335	0.333494979281505
1	18425564	18619081	HAP_1	0.08980044345898	0.0829639635466951	0.0535047798088591	0.1213559305678
1	18425564	18619081	HAP_2	0.23669623059867	-0.0137371017054569	0.0182451831667648	0.451699345344293
1	18425564	18619081	HAP_3	0.0814855875831486	-0.0467258421379227	0.0482892181441335	0.333494979281505
1	18425564	18619081	HAP_4	0.179046563192905	0.00619709740653765	0.0263949767147976	0.814431063518384
1	18425564	18619081	HAP_5	0.0964523281596452	0.113762980934771	0.048015902542375	0.0180356711015499
1	18484079	18667846	HAP_1	0.08980044345898	0.0829639635466951	0.0535047798088591	0.1213559305678
1	18484079	18667846	HAP_2	0.0770509977827051	-0.0340381159312198	0.0456921901843067	0.456502552749402
1	18484079	18667846	HAP_3	0.176829268292683	0.00898469142932629	0.0269296687872457	0.738733362088255
1	18484079	18667846	HAP_4	0.0981152993348115	0.113762980934771	0.048015902542375	0.0180356711015499
1	18484079	18667846	HAP_5	0.116962305986696	-0.0339075858212498	0.0403404236676794	0.400833827547815
1	18484079	18667846	HAP_6	0.188470066518847	-0.0170887252887364	0.0226991116076472	0.451747326052097
1	18484079	18667846	HAP_7	0.0715077605321508	-0.108894564053777	0.056843647189052	0.0557256247424591
1	18484079	18667846	HAP_8	0.100332594235033	-0.0267967760993902	0.0428485870828479	0.53188024357211
1	18541914	18718088	HAP_1	0.0814855875831486	-0.0467258421379227	0.0482892181441335	0.333494979281505
1	18541914	18718088	HAP_2	0.0964523281596452	0.113762980934771	0.048015902542375	0.0180356711015499
1	18541914	18718088	HAP_3	0.188470066518847	-0.0170887252887364	0.0226991116076472	0.451747326052097
1	18541914	18718088	HAP_4	0.175166297117517	0.00898469142932629	0.0269296687872457	0.738733362088255
1	18541914	18718088	HAP_5	0.0903547671840355	0.0829639635466951	0.0535047798088591	0.1213559305678
1	18599889	18771888	HAP_1	0.153547671840355	-0.00124569382125572	0.0282024380509805	0.964779036524925
1	18599889	18771888	HAP_2	0.0964523281596452	0.113762980934771	0.048015902542375	0.0180356711015499
1	18599889	18771888	HAP_3	0.175166297117517	0.00898469142932629	0.0269296687872457	0.738733362088255
1	18599889	18771888	HAP_4	0.0814855875831486	-0.0467258421379227	0.0482892181441335	0.333494979281505
1	18599889	18771888	HAP_5	0.0936807095343681	0.0829639635466951	0.0535047798088591	0.1213559305678
1	18651110	18859078	HAP_1	0.152993348115299	-0.00124569382125572	0.0282024380509805	0.964779036524925
1	18651110	18859078	HAP_2	0.170731707317073	0.00898469142932629	0.0269296687872457	0.738733362088255
1	18651110	18859078	HAP_3	0.0975609756097561	0.0941586533119591	0.0449845303232626	0.0366200909217978
1	18651110	18859078	HAP_4	0.0814855875831486	-0.0467258421379227	0.0482892181441335	0.333494979281505
1	18651110	18859078	HAP_5	0.0914634146341463	0.0829639635466951	0.0535047798088591	0.1213559305678
1	18690083	18947598	HAP_1	0.152993348115299	-0.00124569382125572	0.0282024380509805	0.964779036524925
1	18690083	18947598	HAP_2	0.0909090909090909	0.0829639635466951	0.0535047798088591	0.1213559305678
1	18690083	18947598	HAP_3	0.171286031042129	0.00778703158749551	0.0263572900029942	0.76772578836635
1	18690083	18947598	HAP_4	0.0975609756097561	0.0941586533119591	0.0449845303232626	0.0366200909217978
1	18690083	18947598	HAP_5	0.0809312638580931	-0.0467258421379227	0.0482892181441335	0.333494979281505
1	18756669	19016808	HAP_1	0.171840354767184	0.00778703158749551	0.0263572900029942	0.76772578836635
1	18756669	19016808	HAP_2	0.0970066518847007	0.0941586533119591	0.0449845303232626	0.0366200909217978
1	18756669	19016808	HAP_3	0.153547671840355	-0.00124569382125572	0.0282024380509805	0.964779036524925
1	18756669	19016808	HAP_4	0.0814855875831486	-0.0467258421379227	0.0482892181441335	0.333494979281505
1	18756669	19016808	HAP_5	0.0909090909090909	0.0829639635466951	0.0535047798088591	0.1213559305678
1	18832003	19101381	HAP_1	0.155210643015521	-0.00124569382125572	0.0282024380509805	0.964779036524925
1	18832003	19101381	HAP_2	0.0970066518847007	0.0941586533119591	0.0449845303232626	0.0366200909217978
1	18832003	19101381	HAP_3	0.0814855875831486	-0.0467258421379227	0.0482892181441335	0.333494979281505
1	18832003	19101381	HAP_4	0.0909090909090909	0.0829639635466951	0.0535047798088591	0.1213559305678
1	18832003	19101381	HAP_5	0.17960088691796	0.00778703158749551	0.0263572900029942	0.76772578836635
1	18930376	19175978	HAP_1	0.154656319290466	-0.00124569382125572	0.0282024380509805	0.964779036524925
1	18930376	19175978	HAP_2	0.0914634146341463	0.0829639635466951	0.0535047798088591	0.1213559305678
1	18930376	19175978	HAP_3	0.17960088691796	0.00778703158749551	0.0263572900029942	0.76772578836635
1	18930376	19175978	HAP_4	0.178492239467849	-0.00213096390010292	0.0241897549800482	0.929822079957185
1	18993576	19269782	HAP_1	0.0909090909090909	0.0829639635466951	0.0535047798088591	0.1213559305678
1	18993576	19269782	HAP_2	0.17960088691796	0.00778703158749551	0.0263572900029942	0.76772578836635
1	18993576	19269782	HAP_3	0.178492239467849	-0.00213096390010292	0.0241897549800482	0.929822079957185
1	18993576	19269782	HAP_4	0.154656319290466	-0.00124569382125572	0.0282024380509805	0.964779036524925
1	19069747	19336588	HAP_1	0.0942350332594235	0.0609229750114301	0.0496631493597752	0.220251150013091
1	19069747	19336588	HAP_2	0.0814855875831486	-0.0467258421379227	0.0482892181441335	0.333494979281505
1	19069747	19336588	HAP_3	0.167960088691796	-0.00499279664555849	0.024984126018967	0.841652391700967
1	19069747	19336588	HAP_4	0.154656319290466	-0.00124569382125572	0.0282024380509805	0.964779036524925
1	19069747	19336588	HAP_5	0.278270509977827	-0.00427573408277543	0.0157055213872231	0.785497622441784
1	19069747	19336588	HAP_6	0.0842572062084257	-0.0371977266849181	0.0568583789142351	0.513141113425469
1	19147587	19374028	HAP_1	0.192350332594235	0.0130505879192342	0.0219198538521568	0.551742683367614
1	19147587	19374028	HAP_2	0.0925720620842572	0.0829639635466951	0.0535047798088591	0.1213559305678
1	19147587	19374028	HAP_3	0.154656319290466	-0.00124569382125572	0.0282024380509805	0.964779036524925
1	19147587	19374028	HAP_4	0.0814855875831486	-0.0467258421379227	0.0482892181441335	0.333494979281505
1	19147587	19374028	HAP_5	0.167405764966741	-0.00499279664555849	0.024984126018967	0.841652391700967
1	19253956	19436094	HAP_1	0.155764966740576	0.00235356641849485	0.028042877633075	0.933133031740137
1	19253956	19436094	HAP_2	0.0903547671840355	0.0829639635466951	0.0535047798088591	0.1213559305678
1	19253956	19436094	HAP_3	0.0814855875831486	-0.0467258421379227	0.0482892181441335	0.333494979281505
1	19253956	19436094	HAP_4	0.23780487804878	0.0118736348691647	0.0199724498683195	0.552328557527558
1	19318625	19484677	HAP_1	0.0909090909090909	0.0829639635466951	0.0535047798088591	0.1213559305678
1	19318625	19484677	HAP_2	0.155210643015521	0.00486185430114378	0.0287101966581461	0.86556583233372
1	19318625	19484677	HAP_3	0.0814855875831486	-0.0467258421379227	0.0482892181441335	0.333494979281505
1	19318625	19484677	HAP_4	0.23780487804878	0.0118736348691647	0.0199724498683195	0.552328557527558
1	19352346	19499241	HAP_1	0.0909090909090909	0.0829639635466951	0.0535047798088591	0.1213559305678
1	19352346	19499241	HAP_2	0.23780487804878	0.0118736348691647	0.0199724498683195	0.552328557527558
1	19352346	19499241	HAP_3	0.150221729490022	0.0018934350987981	0.0280586181239342	0.946213634868645
1	19352346	19499241	HAP_4	0.0814855875831486	-0.0467258421379227	0.0482892181441335	0.333494979281505
1	19420435	19535686	HAP_1	0.0814855875831486	-0.0467258421379227	0.0482892181441335	0.333494979281505
1	19420435	19535686	HAP_2	0.0726164079822616	-0.113114516336015	0.057321212006679	0.0487656500515478
1	19420435	19535686	HAP_3	0.0909090909090909	0.0829639635466951	0.0535047798088591	0.1213559305678
1	19420435	19535686	HAP_4	0.151330376940133	0.0018934350987981	0.0280586181239342	0.946213634868645
1	19420435	19535686	HAP_5	0.23780487804878	0.0118736348691647	0.0199724498683195	0.552328557527558
1	19474711	19617746	HAP_1	0.240022172949002	0.0118736348691647	0.0199724498683195	0.552328557527558
1	19474711	19617746	HAP_2	0.0726164079822616	-0.113114516336015	0.057321212006679	0.0487656500515478
1	19474711	19617746	HAP_3	0.0920177383592018	0.0829639635466951	0.0535047798088591	0.1213559305678
1	19474711	19617746	HAP_4	0.232815964523282	-0.003482502275267	0.0182960808365549	0.849085041731642
1	19492649	19686160	HAP_1	0.320953436807095	-0.00355077560143451	0.0142518670335233	0.803306486512974
1	19492649	19686160	HAP_2	0.0920177383592018	0.0829639635466951	0.0535047798088591	0.1213559305678
1	19492649	19686160	HAP_3	0.240022172949002	0.0118736348691647	0.0199724498683195	0.552328557527558
1	19492649	19686160	HAP_4	0.0731707317073171	-0.113114516336015	0.057321212006679	0.0487656500515478
1	19515387	19736140	HAP_1	0.0920177383592018	0.0829639635466951	0.0535047798088591	0.1213559305678
1	19515387	19736140	HAP_2	0.240022172949002	0.0118736348691647	0.0199724498683195	0.552328557527558
1	19515387	19736140	HAP_3	0.320953436807095	-0.00355077560143451	0.0142518670335233	0.803306486512974
1	19515387	19736140	HAP_4	0.0731707317073171	-0.113114516336015	0.057321212006679	0.0487656500515478
1	19591116	19840115	HAP_1	0.188470066518847	-0.017428955993454	0.0241699551898689	0.471037543299427
1	19591116	19840115	HAP_2	0.0742793791574279	-0.113114516336015	0.057321212006679	0.0487656500515478
1	19591116	19840115	HAP_3	0.563192904656319	-0.000225492935852344	0.00944247483625589	0.98095312583095
1	19661123	19905066	HAP_1	0.0825942350332594	-0.0867369768596693	0.048580843142402	0.0745348121495311
1	19661123	19905066	HAP_2	0.158536585365854	-0.00168334638699558	0.0263393040241736	0.949056212480746
1	19661123	19905066	HAP_3	0.402439024390244	-0.00925882422775619	0.0117216240997577	0.429801122236293
1	19661123	19905066	HAP_4	0.169068736141907	-0.0105844878594688	0.026927439188129	0.694358746557588
1	19728682	19955364	HAP_1	0.156319290465632	-0.00103132554489801	0.0274527261114884	0.97004109262178
1	19728682	19955364	HAP_2	0.494456762749446	0.0199004106798643	0.0101429845970917	0.0500755688098196
1	19728682	19955364	HAP_3	0.0770509977827051	-0.0222138261019037	0.0519597746016363	0.669104387931506
1	19728682	19955364	HAP_4	0.0482261640798226	-0.0104216589293356	0.0492839209423702	0.832575525119283
1	19728682	19955364	HAP_5	0.0875831485587583	-0.0162338300363788	0.0454135482018982	0.720827315028998
1	19802045	20037490	HAP_1	0.156319290465632	-0.00103132554489801	0.0274527261114884	0.97004109262178
1	19802045	20037490	HAP_2	0.273281596452328	0.0100648623859219	0.0173011904381127	0.560886662141182
1	19802045	20037490	HAP_3	0.156319290465632	0.0522938794343472	0.0279397528914328	0.0615810477020979
1	19802045	20037490	HAP_4	0.0770509977827051	-0.0222138261019037	0.0519597746016363	0.669104387931506
1	19887186	20089442	HAP_1	0.273835920177384	0.0100648623859219	0.0173011904381127	0.560886662141182
1	19887186	20089442	HAP_2	0.155764966740576	0.0522938794343472	0.0279397528914328	0.0615810477020979
1	19887186	20089442	HAP_3	0.0770509977827051	-0.0222138261019037	0.0519597746016363	0.669104387931506
1	19887186	20089442	HAP_4	0.156319290465632	-0.00103132554489801	0.0274527261114884	0.97004109262178
1	19929109	20164215	HAP_1	0.237250554323725	0.0259426664074274	0.0194909853087322	0.18352747138521
1	19929109	20164215	HAP_2	0.153547671840355	0.0522938794343472	0.0279397528914328	0.0615810477020979
1	19929109	20164215	HAP_3	0.0770509977827051	-0.0222138261019037	0.0519597746016363	0.669104387931506
1	19929109	20164215	HAP_4	0.156319290465632	-0.00103132554489801	0.0274527261114884	0.97004109262178
1	20008856	20217215	HAP_1	0.0892461197339246	-0.0222138261019037	0.0519597746016363	0.669104387931506
1	20008856	20217215	HAP_2	0.08980044345898	-0.0191832121185161	0.045238406944245	0.671634101014183
1	20008856	20217215	HAP_3	0.237250554323725	0.0259426664074274	0.0194909853087322	0.18352747138521
1	20008856	20217215	HAP_4	0.156319290465632	-0.00103132554489801	0.0274527261114884	0.97004109262178
1	20008856	20217215	HAP_5	0.153547671840355	0.0522938794343472	0.0279397528914328	0.0615810477020979
1	20079747	20263578	HAP_1	0.208980044345898	0.0230268037072823	0.0205001317223341	0.261633935341424
1	20079747	20263578	HAP_2	0.240022172949002	0.0243994861794137	0.0192992181201735	0.206463315132313
1	20079747	20263578	HAP_3	0.0892461197339246	-0.0222138261019037	0.0519597746016363	0.669104387931506
1	20079747	20263578	HAP_4	0.235033259423503	-0.0098071072268592	0.0182729465343327	0.591608501354908
1	20144224	20294759	HAP_1	0.375277161862528	-0.0079677221419769	0.0121383733859138	0.511731681069048
1	20144224	20294759	HAP_2	0.171840354767184	0.0460286183336781	0.0280180860878992	0.100774200898363
1	20144224	20294759	HAP_3	0.240022172949002	0.0243994861794137	0.0192992181201735	0.206463315132313
1	20199697	20336514	HAP_1	0.238359201773836	0.0258118057782626	0.0195164130912212	0.186318829260092
1	20199697	20336514	HAP_2	0.159090909090909	-0.00312191063105982	0.0268515831536237	0.907468447521808
1	20199697	20336514	HAP_3	0.0892461197339246	-0.0222138261019037	0.0519597746016363	0.669104387931506
1	20257579	20416935	HAP_1	0.159090909090909	-0.00312191063105982	0.0268515831536237	0.907468447521808
1	20257579	20416935	HAP_2	0.0892461197339246	-0.0222138261019037	0.0519597746016363	0.669104387931506
1	20257579	20416935	HAP_3	0.238359201773836	0.0258118057782626	0.0195164130912212	0.186318829260092
1	20285058	20472980	HAP_1	0.155210643015521	-0.00062846485102871	0.0274063221822737	0.981710153430004
1	20285058	20472980	HAP_2	0.0892461197339246	-0.0222138261019037	0.0519597746016363	0.669104387931506
1	20285058	20472980	HAP_3	0.23780487804878	0.0258118057782626	0.0195164130912212	0.186318829260092
1	20309995	20550672	HAP_1	0.155210643015521	-0.00062846485102871	0.0274063221822737	0.981710153430004
1	20309995	20550672	HAP_2	0.0886917960088692	-0.0222138261019037	0.0519597746016363	0.669104387931506
1	20309995	20550672	HAP_3	0.143569844789357	0.0932780119018956	0.0334699893009392	0.00543463264122215
1	20396102	20587049	HAP_1	0.143015521064302	0.0888873145210145	0.0325476345331524	0.0064394304432488
1	20396102	20587049	HAP_2	0.107538802660754	0.000465478454524433	0.0355397054611702	0.989553008040277
1	20396102	20587049	HAP_3	0.0886917960088692	-0.0222138261019037	0.0519597746016363	0.669104387931506
1	20396102	20587049	HAP_4	0.155764966740576	-0.00036661861586023	0.0274373695858052	0.989341967658109
1	20447544	20629717	HAP_1	0.0886917960088692	-0.0222138261019037	0.0519597746016363	0.669104387931506
1	20447544	20629717	HAP_2	0.143015521064302	0.0888873145210145	0.0325476345331524	0.0064394304432488
1	20447544	20629717	HAP_3	0.155764966740576	-0.00036661861586023	0.0274373695858052	0.989341967658109
1	20447544	20629717	HAP_4	0.175166297117517	-0.00231267254271871	0.0268888430051305	0.931478923693398
1	20528824	20676803	HAP_1	0.244456762749446	0.0126316053466163	0.0197463378163511	0.522536644781103
1	20528824	20676803	HAP_2	0.0892461197339246	-0.0222138261019037	0.0519597746016363	0.669104387931506
1	20528824	20676803	HAP_3	0.123614190687361	0.0891913558168752	0.0387177362935795	0.0214733135277364
1	20572869	20732893	HAP_1	0.0936807095343681	-0.0222739213477174	0.0480877907249071	0.643339501850325
1	20572869	20732893	HAP_2	0.065410199556541	-0.0193313682373693	0.0569873131260428	0.734522375017403
1	20572869	20732893	HAP_3	0.123614190687361	0.0891913558168752	0.0387177362935795	0.0214733135277364
1	20572869	20732893	HAP_4	0.261640798226164	0.00764822349946497	0.0183744899683378	0.677333832460088
1	20618002	20799206	HAP_1	0.0931263858093126	-0.0222739213477174	0.0480877907249071	0.643339501850325
1	20618002	20799206	HAP_2	0.065410199556541	-0.0193313682373693	0.0569873131260428	0.734522375017403
1	20618002	20799206	HAP_3	0.122505543237251	0.0891913558168752	0.0387177362935795	0.0214733135277364
1	20618002	20799206	HAP_4	0.26219512195122	0.00764822349946497	0.0183744899683378	0.677333832460088
1	20664136	20899506	HAP_1	0.263858093126386	0.005492688056008	0.0180494591640953	0.760960533493286
1	20664136	20899506	HAP_2	0.0931263858093126	-0.0222739213477174	0.0480877907249071	0.643339501850325
1	20664136	20899506	HAP_3	0.0670731707317073	-0.0193313682373693	0.0569873131260428	0.734522375017403
1	20664136	20899506	HAP_4	0.122505543237251	0.0891913558168752	0.0387177362935795	0.0214733135277364
1	20716311	20975199	HAP_1	0.0931263858093126	-0.0222739213477174	0.0480877907249071	0.643339501850325
1	20716311	20975199	HAP_2	0.348669623059867	0.00523522777547802	0.0134120620503657	0.696380671245382
1	20716311	20975199	HAP_3	0.121951219512195	0.0891913558168752	0.0387177362935795	0.0214733135277364
1	20774446	21025812	HAP_1	0.124168514412417	0.0789757087244435	0.0370803216290849	0.0334576858424631
1	20774446	21025812	HAP_2	0.296008869179601	-0.00582251890141284	0.0167735162127345	0.728579027961061
1	20774446	21025812	HAP_3	0.0931263858093126	-0.0222739213477174	0.0480877907249071	0.643339501850325
1	20844518	21079216	HAP_1	0.124722838137472	0.0789757087244435	0.0370803216290849	0.0334576858424631
1	20844518	21079216	HAP_2	0.293791574279379	-0.0104399312209547	0.0166421706585738	0.530611965426647
1	20844518	21079216	HAP_3	0.105321507760532	-0.0175049372820257	0.0449934286780754	0.697328318026964
1	20955011	21099477	HAP_1	0.150776053215078	-0.00726003568737993	0.0321128713925838	0.821192190145625
1	20955011	21099477	HAP_2	0.124722838137472	0.0789757087244435	0.0370803216290849	0.0334576858424631
1	20955011	21099477	HAP_3	0.30709534368071	-0.00851884816583701	0.0157784826404405	0.589399224613744
1	21005976	21158799	HAP_1	0.126940133037694	-0.0167165911559819	0.0369920483802335	0.651453505017915
1	21005976	21158799	HAP_2	0.124722838137472	0.0789757087244435	0.0370803216290849	0.0334576858424631
1	21005976	21158799	HAP_3	0.30709534368071	-0.00851884816583701	0.0157784826404405	0.589399224613744
1	21060557	21212230	HAP_1	0.307649667405765	-0.00851884816583701	0.0157784826404405	0.589399224613744
1	21060557	21212230	HAP_2	0.146341463414634	0.0611879724450954	0.0289589751663285	0.0348858839867963
1	21060557	21212230	HAP_3	0.13470066518847	-0.0312849720863395	0.0327529456914724	0.339746127097595
1	21060557	21212230	HAP_4	0.171286031042129	0.0277702748347113	0.0254382764775148	0.275272705162222
1	21092388	21248341	HAP_1	0.307649667405765	-0.00851884816583701	0.0157784826404405	0.589399224613744
1	21092388	21248341	HAP_2	0.146341463414634	0.0611879724450954	0.0289589751663285	0.0348858839867963
1	21092388	21248341	HAP_3	0.114745011086475	-0.0423745168992534	0.0389607961336267	0.277057951398822
1	21092388	21248341	HAP_4	0.171286031042129	0.0277702748347113	0.0254382764775148	0.275272705162222
1	21142067	21302128	HAP_1	0.430709534368071	-0.017036036707304	0.0112379586186819	0.129890769584854
1	21142067	21302128	HAP_2	0.171286031042129	0.0277702748347113	0.0254382764775148	0.275272705162222
1	21142067	21302128	HAP_3	0.149667405764967	0.0611879724450954	0.0289589751663285	0.0348858839867963
1	21199202	21333330	HAP_1	0.582039911308204	-0.00777248213919774	0.00908275203390249	0.392371705644569
1	21199202	21333330	HAP_2	0.125277161862528	0.0229576453606185	0.0343441083527872	0.504013850250443
1	21199202	21333330	HAP_3	0.251108647450111	0.0108240870757639	0.0184074258379014	0.55666264883419
1	21239756	21366392	HAP_1	0.125277161862528	0.0229576453606185	0.0343441083527872	0.504013850250443
1	21239756	21366392	HAP_2	0.171840354767184	0.0277702748347113	0.0254382764775148	0.275272705162222
1	21239756	21366392	HAP_3	0.6019955654102	-0.00408758072382596	0.00900042262533987	0.649828622472905
1	21278418	21451919	HAP_1	0.0892461197339246	0.0395556557988956	0.0570071269641528	0.487943674328661
1	21278418	21451919	HAP_2	0.124722838137472	-0.0167165911559819	0.0369920483802335	0.651453505017915
1	21278418	21451919	HAP_3	0.126385809312639	0.0789757087244435	0.0370803216290849	0.0334576858424631
1	21278418	21451919	HAP_4	0.308758314855876	-0.00949777608373563	0.0155748800427713	0.542141019722345
1	21324921	21498156	HAP_1	0.0886917960088692	0.0395556557988956	0.0570071269641528	0.487943674328661
1	21324921	21498156	HAP_2	0.124722838137472	-0.0167165911559819	0.0369920483802335	0.651453505017915
1	21324921	21498156	HAP_3	0.126385809312639	0.0789757087244435	0.0370803216290849	0.0334576858424631
1	21324921	21498156	HAP_4	0.308758314855876	-0.00949777608373563	0.0155748800427713	0.542141019722345
1	21351372	21549541	HAP_1	0.124722838137472	-0.0167165911559819	0.0369920483802335	0.651453505017915
1	21351372	21549541	HAP_2	0.126385809312639	0.0789757087244435	0.0370803216290849	0.0334576858424631
1	21351372	21549541	HAP_3	0.306541019955654	-0.00909985072867265	0.0156759308849107	0.56172576631941
1	21351372	21549541	HAP_4	0.0864745011086474	0.0395556557988956	0.0570071269641528	0.487943674328661
1	21426865	21593553	HAP_1	0.126385809312639	0.0789757087244435	0.0370803216290849	0.0334576858424631
1	21426865	21593553	HAP_2	0.0864745011086474	0.0395556557988956	0.0570071269641528	0.487943674328661
1	21426865	21593553	HAP_3	0.315410199556541	0.000501163934399501	0.0152985525686765	0.973874197489664
1	21426865	21593553	HAP_4	0.194567627494457	-0.019458999959551	0.0263143407710357	0.459809149960055
1	21426865	21593553	HAP_5	0.0875831485587583	0.135684571102397	0.0568861315992787	0.017278658154216
1	21477210	21624708	HAP_1	0.126385809312639	0.0789757087244435	0.0370803216290849	0.0334576858424631
1	21477210	21624708	HAP_2	0.0875831485587583	0.135684571102397	0.0568861315992787	0.017278658154216
1	21477210	21624708	HAP_3	0.0864745011086474	0.0395556557988956	0.0570071269641528	0.487943674328661
1	21477210	21624708	HAP_4	0.315410199556541	0.000501163934399501	0.0152985525686765	0.973874197489664
1	21477210	21624708	HAP_5	0.263858093126386	-0.0103618682964361	0.0192584245057319	0.590681753758627
1	21529824	21662722	HAP_1	0.0864745011086474	0.0395556557988956	0.0570071269641528	0.487943674328661
1	21529824	21662722	HAP_2	0.126385809312639	0.0789757087244435	0.0370803216290849	0.0334576858424631
1	21529824	21662722	HAP_3	0.315964523281596	-4.52365902205741e-05	0.0152133980439366	0.99762818438302
1	21529824	21662722	HAP_4	0.182926829268293	-0.0182629543334813	0.0268819129785675	0.497075840178171
1	21584870	21717449	HAP_1	0.315964523281596	-4.52365902205741e-05	0.0152133980439366	0.99762818438302
1	21584870	21717449	HAP_2	0.0886917960088692	0.0395556557988956	0.0570071269641528	0.487943674328661
1	21584870	21717449	HAP_3	0.182926829268293	-0.0182629543334813	0.0268819129785675	0.497075840178171
1	21584870	21717449	HAP_4	0.207317073170732	0.0625444916995754	0.0224588170345129	0.00546901345116217
1	21584870	21717449	HAP_5	0.0648558758314856	0.0529779069441654	0.0529443053157097	0.31727574618068
1	21618641	21750572	HAP_1	0.0936807095343681	0.026080839036808	0.0520299611687512	0.616308181874744
1	21618641	21750572	HAP_2	0.305432372505543	-0.00925996153785755	0.0156831545827083	0.555045769037796
1	21618641	21750572	HAP_3	0.207317073170732	0.0625444916995754	0.0224588170345129	0.00546901345116217
1	21618641	21750572	HAP_4	0.182926829268293	-0.0182629543334813	0.0268819129785675	0.497075840178171
1	21644616	21786737	HAP_1	0.304878048780488	-0.00925996153785755	0.0156831545827083	0.555045769037796
1	21644616	21786737	HAP_2	0.0925720620842572	0.026080839036808	0.0520299611687512	0.616308181874744
1	21644616	21786737	HAP_3	0.126385809312639	0.0789757087244435	0.0370803216290849	0.0334576858424631
1	21644616	21786737	HAP_4	0.182926829268293	-0.0182629543334813	0.0268819129785675	0.497075840178171
1	21691443	21829520	HAP_1	0.305986696230599	-0.00925996153785755	0.0156831545827083	0.555045769037796
1	21691443	21829520	HAP_2	0.124168514412417	0.0789757087244435	0.0370803216290849	0.0334576858424631
1	21691443	21829520	HAP_3	0.0848115299334812	0.0395556557988956	0.0570071269641528	0.487943674328661
1	21691443	21829520	HAP_4	0.182926829268293	-0.0182629543334813	0.0268819129785675	0.497075840178171
1	21738281	21887191	HAP_1	0.0848115299334812	0.0395556557988956	0.0570071269641528	0.487943674328661
1	21738281	21887191	HAP_2	0.177383592017738	-0.0206791618350033	0.0263339984978762	0.432507555282608
1	21738281	21887191	HAP_3	0.123059866962306	0.0789757087244435	0.0370803216290849	0.0334576858424631
1	21738281	21887191	HAP_4	0.305986696230599	-0.00925996153785755	0.0156831545827083	0.555045769037796
1	21777287	21951746	HAP_1	0.315410199556541	-0.0120585307976726	0.01483767541376	0.416609514760085
1	21777287	21951746	HAP_2	0.0853658536585366	0.0395556557988956	0.0570071269641528	0.487943674328661
1	21777287	21951746	HAP_3	0.179046563192905	-0.0206791618350033	0.0263339984978762	0.432507555282608
1	21777287	21951746	HAP_4	0.123059866962306	0.0789757087244435	0.0370803216290849	0.0334576858424631
1	21824637	22024056	HAP_1	0.499445676274945	-0.00321453933973466	0.0100329787599489	0.748742461541472
1	21824637	22024056	HAP_2	0.0870288248337029	0.0395556557988956	0.0570071269641528	0.487943674328661
1	21824637	22024056	HAP_3	0.122505543237251	0.081972330552689	0.0385496465530249	0.0337441235825874
1	21877978	22096754	HAP_1	0.0864745011086474	0.0395556557988956	0.0570071269641528	0.487943674328661
1	21877978	22096754	HAP_2	0.123059866962306	0.081972330552689	0.0385496465530249	0.0337441235825874
1	21877978	22096754	HAP_3	0.261640798226164	0.0155870341249418	0.0172552696549395	0.366600661507989
1	21877978	22096754	HAP_4	0.318736141906874	-0.0068153187841395	0.0146846824103717	0.642682033710846
1	21923652	22152784	HAP_1	0.123059866962306	0.081972330552689	0.0385496465530249	0.0337441235825874
1	21923652	22152784	HAP_2	0.085920177383592	0.0395556557988956	0.0570071269641528	0.487943674328661
1	21923652	22152784	HAP_3	0.150221729490022	-0.00617996755625614	0.0287760367809304	0.830002992413064
1	21923652	22152784	HAP_4	0.114190687361419	-0.0406784711852347	0.0453579398850344	0.370051135288282
1	21923652	22152784	HAP_5	0.271618625277162	0.00809722831504277	0.0176077910664352	0.64572469080536
1	21994065	22225114	HAP_1	0.085920177383592	0.0395556557988956	0.0570071269641528	0.487943674328661
1	21994065	22225114	HAP_2	0.150221729490022	-0.00617996755625614	0.0287760367809304	0.830002992413064
1	21994065	22225114	HAP_3	0.0903547671840355	-0.0410788341625527	0.0572770590426936	0.473442025946589
1	21994065	22225114	HAP_4	0.269955654101996	0.00899408042168512	0.0177684218848927	0.612853397079729
1	21994065	22225114	HAP_5	0.123059866962306	0.081972330552689	0.0385496465530249	0.0337441235825874
1	22072511	22272212	HAP_1	0.197339246119734	0.0164426044864972	0.0216341998488286	0.447439163509869
1	22072511	22272212	HAP_2	0.123059866962306	0.081972330552689	0.0385496465530249	0.0337441235825874
1	22072511	22272212	HAP_3	0.0931263858093126	-0.0396596450813127	0.0453227944652312	0.381783841263297
1	22072511	22272212	HAP_4	0.269955654101996	0.00899408042168512	0.0177684218848927	0.612853397079729
1	22072511	22272212	HAP_5	0.085920177383592	0.0395556557988956	0.0570071269641528	0.487943674328661
1	22132505	22311265	HAP_1	0.131929046563193	0.0734737357178461	0.0369241260891209	0.0469126314878198
1	22132505	22311265	HAP_2	0.390243902439024	0.0095674079979913	0.0121584930209792	0.431555429067133
1	22132505	22311265	HAP_3	0.291574279379157	0.00224061219158377	0.0158333875092856	0.887497648263144
1	22194771	22382190	HAP_1	0.41019955654102	0.00724662615135605	0.0115981525261686	0.532256971492353
1	22194771	22382190	HAP_2	0.131374722838137	0.0734737357178461	0.0369241260891209	0.0469126314878198
1	22194771	22382190	HAP_3	0.291574279379157	0.00224061219158377	0.0158333875092856	0.887497648263144
1	22265997	22421404	HAP_1	0.412971175166297	0.00632486939806519	0.0115048891540214	0.582625562315939
1	22265997	22421404	HAP_2	0.131374722838137	0.0734737357178461	0.0369241260891209	0.0469126314878198
1	22265997	22421404	HAP_3	0.291574279379157	0.00224061219158377	0.0158333875092856	0.887497648263144
1	22288779	22475646	HAP_1	0.140243902439024	0.0438471521088967	0.032079173256622	0.172020470867957
1	22288779	22475646	HAP_2	0.289911308203991	0.00299734956345201	0.0159415568894762	0.850902993642113
1	22288779	22475646	HAP_3	0.158536585365854	0.00563049816925213	0.0370308607248499	0.879182940158622
1	22288779	22475646	HAP_4	0.150776053215078	-0.0150989984285132	0.0280868257775677	0.590999546587176
1	22288779	22475646	HAP_5	0.0748337028824834	0.0195708943937944	0.0568762569286907	0.730855438579023
1	22354504	22518930	HAP_1	0.14079822616408	0.0438471521088967	0.032079173256622	0.172020470867957
1	22354504	22518930	HAP_2	0.290465631929047	0.00256686089874731	0.0158396956406853	0.871301403393388
1	22354504	22518930	HAP_3	0.159090909090909	-0.000790640665166494	0.0357940036416917	0.982382209280465
1	22354504	22518930	HAP_4	0.151330376940133	-0.0150989984285132	0.0280868257775677	0.590999546587176
1	22354504	22518930	HAP_5	0.0748337028824834	0.0195708943937944	0.0568762569286907	0.730855438579023
1	22409478	22541611	HAP_1	0.222283813747228	0.037784209718043	0.0196236473854697	0.0544927027154981
1	22409478	22541611	HAP_2	0.290465631929047	0.00256686089874731	0.0158396956406853	0.871301403393388
1	22409478	22541611	HAP_3	0.159090909090909	-0.000790640665166494	0.0357940036416917	0.982382209280465
1	22409478	22541611	HAP_4	0.151330376940133	-0.0150989984285132	0.0280868257775677	0.590999546587176
1	22409478	22541611	HAP_5	0.0748337028824834	0.0195708943937944	0.0568762569286907	0.730855438579023
1	22456503	22591077	HAP_1	0.240022172949002	0.0207944650510036	0.0185557429128768	0.262740159372747
1	22456503	22591077	HAP_2	0.153547671840355	0.0324130125158676	0.0292759604046837	0.268526595598565
1	22456503	22591077	HAP_3	0.313192904656319	-0.00531091110286295	0.0146091010432706	0.716292134298815
1	22456503	22591077	HAP_4	0.150221729490022	-0.0166353747366568	0.0274545228365841	0.544719396102332
1	22510991	22637089	HAP_1	0.150221729490022	-0.0166353747366568	0.0274545228365841	0.544719396102332
1	22510991	22637089	HAP_2	0.313192904656319	-0.00531091110286295	0.0146091010432706	0.716292134298815
1	22510991	22637089	HAP_3	0.215077605321508	0.0271907210446569	0.0219133507617384	0.214996269089805
1	22535483	22675245	HAP_1	0.0881374722838137	0.0395556557988956	0.0570071269641528	0.487943674328661
1	22535483	22675245	HAP_2	0.126940133037694	0.081972330552689	0.0385496465530249	0.0337441235825874
1	22535483	22675245	HAP_3	0.313192904656319	-0.00531091110286295	0.0146091010432706	0.716292134298815
1	22535483	22675245	HAP_4	0.147450110864745	-0.0166353747366568	0.0274545228365841	0.544719396102332
1	22574342	22777886	HAP_1	0.0853658536585366	0.0395556557988956	0.0570071269641528	0.487943674328661
1	22574342	22777886	HAP_2	0.127494456762749	0.0795113832386656	0.0369085166677787	0.0314861063613544
1	22574342	22777886	HAP_3	0.147450110864745	-0.0166353747366568	0.0274545228365841	0.544719396102332
1	22574342	22777886	HAP_4	0.299334811529933	-0.000786177340385561	0.0151719962253093	0.958685624516455
1	22625274	22851333	HAP_1	0.0881374722838137	0.0395556557988956	0.0570071269641528	0.487943674328661
1	22625274	22851333	HAP_2	0.127494456762749	0.0795113832386656	0.0369085166677787	0.0314861063613544
1	22625274	22851333	HAP_3	0.299334811529933	-0.000786177340385561	0.0151719962253093	0.958685624516455
1	22625274	22851333	HAP_4	0.147450110864745	-0.0166353747366568	0.0274545228365841	0.544719396102332
1	22655413	22911665	HAP_1	0.150221729490022	-0.0166353747366568	0.0274545228365841	0.544719396102332
1	22655413	22911665	HAP_2	0.299334811529933	-0.000786177340385561	0.0151719962253093	0.958685624516455
1	22655413	22911665	HAP_3	0.0853658536585366	0.0395556557988956	0.0570071269641528	0.487943674328661
1	22655413	22911665	HAP_4	0.126940133037694	0.0908298244911539	0.0385318306996877	0.0186259019492372
1	22740766	23021830	HAP_1	0.299334811529933	-0.000786177340385561	0.0151719962253093	0.958685624516455
1	22740766	23021830	HAP_2	0.126940133037694	0.0908298244911539	0.0385318306996877	0.0186259019492372
1	22740766	23021830	HAP_3	0.0848115299334812	0.0395556557988956	0.0570071269641528	0.487943674328661
1	22740766	23021830	HAP_4	0.151330376940133	0.00816703371517676	0.0263737042003237	0.756887696046223
1	22832732	23055218	HAP_1	0.151330376940133	0.00816703371517676	0.0263737042003237	0.756887696046223
1	22832732	23055218	HAP_2	0.299334811529933	-0.000786177340385561	0.0151719962253093	0.958685624516455
1	22832732	23055218	HAP_3	0.126940133037694	0.0908298244911539	0.0385318306996877	0.0186259019492372
1	22832732	23055218	HAP_4	0.0848115299334812	0.0395556557988956	0.0570071269641528	0.487943674328661
1	22891301	23095055	HAP_1	0.299334811529933	-0.000786177340385561	0.0151719962253093	0.958685624516455
1	22891301	23095055	HAP_2	0.126940133037694	0.0908298244911539	0.0385318306996877	0.0186259019492372
1	22891301	23095055	HAP_3	0.158536585365854	-0.00968042549636648	0.0356762030755153	0.786191577400974
1	22891301	23095055	HAP_4	0.151884700665188	0.00816703371517676	0.0263737042003237	0.756887696046223
1	23012815	23145010	HAP_1	0.175166297117517	0.00197101963041642	0.0321521680258421	0.951131797482087
1	23012815	23145010	HAP_2	0.299334811529933	-0.000786177340385561	0.0151719962253093	0.958685624516455
1	23012815	23145010	HAP_3	0.152439024390244	0.00816703371517676	0.0263737042003237	0.756887696046223
1	23012815	23145010	HAP_4	0.126940133037694	0.0908298244911539	0.0385318306996877	0.0186259019492372
1	23035575	23197299	HAP_1	0.15410199556541	0.00816703371517676	0.0263737042003237	0.756887696046223
1	23035575	23197299	HAP_2	0.174611973392461	0.00723645376003439	0.0330374280053334	0.826670685757711
1	23035575	23197299	HAP_3	0.299334811529933	-0.000786177340385561	0.0151719962253093	0.958685624516455
1	23035575	23197299	HAP_4	0.126940133037694	0.0908298244911539	0.0385318306996877	0.0186259019492372
1	23081731	23269424	HAP_1	0.15410199556541	0.00816703371517676	0.0263737042003237	0.756887696046223
1	23081731	23269424	HAP_2	0.0848115299334812	0.0395556557988956	0.0570071269641528	0.487943674328661
1	23081731	23269424	HAP_3	0.0936807095343681	0.0584176590803918	0.0481237338693147	0.225106245869573
1	23081731	23269424	HAP_4	0.159645232815965	0.0538369776471063	0.0275013826783729	0.050588329992106
1	23081731	23269424	HAP_5	0.297117516629712	-0.000786177340385561	0.0151719962253093	0.958685624516455
1	23081731	23269424	HAP_6	0.061529933481153	-0.0125141163571412	0.0586889689417527	0.831198217702756
1	23121836	23329925	HAP_1	0.156873614190687	0.0104631628580856	0.0258284603386564	0.685499942752739
1	23121836	23329925	HAP_2	0.0853658536585366	0.0395556557988956	0.0570071269641528	0.487943674328661
1	23121836	23329925	HAP_3	0.130266075388027	-0.0142929982305974	0.0375135111474987	0.703287347383111
1	23121836	23329925	HAP_4	0.126385809312639	0.0908298244911539	0.0385318306996877	0.0186259019492372
1	23121836	23329925	HAP_5	0.297117516629712	-0.000786177340385561	0.0151719962253093	0.958685624516455
1	23175268	23406744	HAP_1	0.156873614190687	0.0104631628580856	0.0258284603386564	0.685499942752739
1	23175268	23406744	HAP_2	0.0853658536585366	0.0395556557988956	0.0570071269641528	0.487943674328661
1	23175268	23406744	HAP_3	0.297117516629712	-0.000786177340385561	0.0151719962253093	0.958685624516455
1	23175268	23406744	HAP_4	0.128048780487805	0.0908298244911539	0.0385318306996877	0.0186259019492372
1	23175268	23406744	HAP_5	0.118625277161863	-0.0108845467233596	0.0432239828694091	0.801240484716349
1	23236091	23450749	HAP_1	0.156319290465632	0.0104631628580856	0.0258284603386564	0.685499942752739
1	23236091	23450749	HAP_2	0.0842572062084257	0.0395556557988956	0.0570071269641528	0.487943674328661
1	23236091	23450749	HAP_3	0.295454545454545	-0.000786177340385561	0.0151719962253093	0.958685624516455
1	23236091	23450749	HAP_4	0.128048780487805	0.0908298244911539	0.0385318306996877	0.0186259019492372
1	23236091	23450749	HAP_5	0.0770509977827051	-0.049069884340084	0.0573517074343912	0.392451886617058
1	23309941	23505884	HAP_1	0.0842572062084257	0.0395556557988956	0.0570071269641528	0.487943674328661
1	23309941	23505884	HAP_2	0.296008869179601	-0.000786177340385561	0.0151719962253093	0.958685624516455
1	23309941	23505884	HAP_3	0.155210643015521	0.011857355741702	0.0263411772825458	0.652715459779991
1	23309941	23505884	HAP_4	0.129711751662971	0.0908298244911539	0.0385318306996877	0.0186259019492372
1	23382846	23538524	HAP_1	0.295454545454545	-0.000786177340385561	0.0151719962253093	0.958685624516455
1	23382846	23538524	HAP_2	0.155210643015521	0.011857355741702	0.0263411772825458	0.652715459779991
1	23382846	23538524	HAP_3	0.0875831485587583	0.0395556557988956	0.0570071269641528	0.487943674328661
1	23382846	23538524	HAP_4	0.130820399113082	0.0908298244911539	0.0385318306996877	0.0186259019492372
1	23436633	23563293	HAP_1	0.155764966740576	0.011857355741702	0.0263411772825458	0.652715459779991
1	23436633	23563293	HAP_2	0.169068736141907	0.0278915170374866	0.0288672483676733	0.334207193105387
1	23436633	23563293	HAP_3	0.0776053215077605	-0.0115507483600609	0.0573676007891777	0.840473939652662
1	23436633	23563293	HAP_4	0.111973392461197	-0.00044205828575474	0.0385998251949177	0.990865124666585
1	23436633	23563293	HAP_5	0.29490022172949	0.00187425748131784	0.0152693873156171	0.902335913468432
1	23493262	23611313	HAP_1	0.360864745011086	0.00259583058898365	0.0125598165750021	0.836309112311443
1	23493262	23611313	HAP_2	0.12139689578714	0.106630115206936	0.0402860365019241	0.00826883157577442
1	23493262	23611313	HAP_3	0.112527716186253	-0.00044205828575474	0.0385998251949177	0.990865124666585
1	23493262	23611313	HAP_4	0.296008869179601	0.00187425748131784	0.0152693873156171	0.902335913468432
1	23524493	23636829	HAP_1	0.100886917960089	0.111600999015715	0.0425060146407996	0.0087999529840054
1	23524493	23636829	HAP_2	0.296008869179601	0.00187425748131784	0.0152693873156171	0.902335913468432
1	23524493	23636829	HAP_3	0.112527716186253	-0.00044205828575474	0.0385998251949177	0.990865124666585
1	23524493	23636829	HAP_4	0.360864745011086	0.00259583058898365	0.0125598165750021	0.836309112311443
1	23556596	23678274	HAP_1	0.296563192904656	0.00187425748131784	0.0152693873156171	0.902335913468432
1	23556596	23678274	HAP_2	0.361973392461197	0.00259583058898365	0.0125598165750021	0.836309112311443
1	23556596	23678274	HAP_3	0.213414634146341	0.0134147167812866	0.0214200591229255	0.531299348984954
1	23592345	23718726	HAP_1	0.337583148558758	0.0112739735173378	0.0134230389111865	0.401191810703695
1	23592345	23718726	HAP_2	0.140243902439024	0.0235458883687448	0.030286938853286	0.437113629515822
1	23592345	23718726	HAP_3	0.296563192904656	0.00187425748131784	0.0152693873156171	0.902335913468432
1	23631135	23796339	HAP_1	0.156873614190687	-0.00260782862278126	0.0251971524934792	0.917591906429951
1	23631135	23796339	HAP_2	0.283259423503326	0.00311849462997566	0.0163882945414158	0.84912695418978
1	23631135	23796339	HAP_3	0.337583148558758	0.0112739735173378	0.0134230389111865	0.401191810703695
1	23663115	23829504	HAP_1	0.283259423503326	0.00311849462997566	0.0163882945414158	0.84912695418978
1	23663115	23829504	HAP_2	0.0881374722838137	0.0395556557988956	0.0570071269641528	0.487943674328661
1	23663115	23829504	HAP_3	0.337583148558758	0.0112739735173378	0.0134230389111865	0.401191810703695
1	23689854	23873652	HAP_1	0.167960088691796	0.0265785249841068	0.0296275737534082	0.369915114805273
1	23689854	23873652	HAP_2	0.149113082039911	0.0136056842984941	0.0280842928767344	0.628179592008717
1	23689854	23873652	HAP_3	0.283259423503326	0.00311849462997566	0.0163882945414158	0.84912695418978
1	23689854	23873652	HAP_4	0.0881374722838137	0.0395556557988956	0.0570071269641528	0.487943674328661
1	23764367	23929066	HAP_1	0.167960088691796	0.0265785249841068	0.0296275737534082	0.369915114805273
1	23764367	23929066	HAP_2	0.146341463414634	0.0136056842984941	0.0280842928767344	0.628179592008717
1	23764367	23929066	HAP_3	0.0881374722838137	0.0395556557988956	0.0570071269641528	0.487943674328661
1	23764367	23929066	HAP_4	0.282705099778271	0.00311849462997566	0.0163882945414158	0.84912695418978
1	23819150	24003791	HAP_1	0.0870288248337029	0.0395556557988956	0.0570071269641528	0.487943674328661
1	23819150	24003791	HAP_2	0.282150776053215	0.00311849462997566	0.0163882945414158	0.84912695418978
1	23819150	24003791	HAP_3	0.167960088691796	0.0265785249841068	0.0296275737534082	0.369915114805273
1	23819150	24003791	HAP_4	0.146341463414634	0.0136056842984941	0.0280842928767344	0.628179592008717
1	23852637	24084391	HAP_1	0.149113082039911	0.0108587472283399	0.0274385365291967	0.692385859998224
1	23852637	24084391	HAP_2	0.281042128603104	0.00382737609123227	0.0164981723406404	0.816600814206555
1	23852637	24084391	HAP_3	0.08980044345898	0.0407217039131561	0.0520676406589448	0.434368548828717
1	23852637	24084391	HAP_4	0.167405764966741	0.0265785249841068	0.0296275737534082	0.369915114805273
1	23916838	24144013	HAP_1	0.221175166297118	0.00804670229843616	0.0194483046628996	0.679158268859451
1	23916838	24144013	HAP_2	0.279933481152993	0.000765875969280388	0.016636202450341	0.963291332413653
1	23916838	24144013	HAP_3	0.0903547671840355	0.0407217039131561	0.0520676406589448	0.434368548828717
1	23916838	24144013	HAP_4	0.167960088691796	0.0265785249841068	0.0296275737534082	0.369915114805273
1	23997686	24222791	HAP_1	0.0886917960088692	0.0255215841966147	0.0520499132336206	0.624022069048127
1	23997686	24222791	HAP_2	0.242239467849224	-0.00714819059408494	0.0204209504204049	0.726390080736922
1	23997686	24222791	HAP_3	0.324279379157428	0.0110969195723708	0.0137833894308659	0.420980894668747
1	23997686	24222791	HAP_4	0.14079822616408	0.0575976641269029	0.034243297112993	0.0929175441148949
1	24053320	24268228	HAP_1	0.082039911308204	0.0395556557988956	0.0570071269641528	0.487943674328661
1	24053320	24268228	HAP_2	0.241685144124169	-0.00714819059408494	0.0204209504204049	0.726390080736922
1	24053320	24268228	HAP_3	0.179046563192905	0.00696216527228378	0.0218271563740535	0.749825677116998
1	24053320	24268228	HAP_4	0.14079822616408	0.0575976641269029	0.034243297112993	0.0929175441148949
1	24124112	24327170	HAP_1	0.082039911308204	0.0395556557988956	0.0570071269641528	0.487943674328661
1	24124112	24327170	HAP_2	0.241685144124169	-0.00714819059408494	0.0204209504204049	0.726390080736922
1	24124112	24327170	HAP_3	0.0892461197339246	-0.012656346033463	0.0450383559916359	0.778766115191888
1	24124112	24327170	HAP_4	0.167960088691796	0.0548123066116801	0.0280821514009771	0.0512689959664549
1	24200820	24375020	HAP_1	0.082039911308204	0.0395556557988956	0.0570071269641528	0.487943674328661
1	24200820	24375020	HAP_2	0.0903547671840355	-0.00926077650469833	0.0425075994430462	0.827586889669713
1	24200820	24375020	HAP_3	0.168514412416851	0.0548123066116801	0.0280821514009771	0.0512689959664549
1	24200820	24375020	HAP_4	0.241685144124169	-0.00714819059408494	0.0204209504204049	0.726390080736922
1	24253399	24425717	HAP_1	0.241685144124169	-0.00714819059408494	0.0204209504204049	0.726390080736922
1	24253399	24425717	HAP_2	0.0958980044345898	-0.00728848293947387	0.0387761462749755	0.850948506131428
1	24253399	24425717	HAP_3	0.169068736141907	0.0548123066116801	0.0280821514009771	0.0512689959664549
1	24253399	24425717	HAP_4	0.082039911308204	0.0395556557988956	0.0570071269641528	0.487943674328661
1	24308441	24461068	HAP_1	0.082039911308204	0.0395556557988956	0.0570071269641528	0.487943674328661
1	24308441	24461068	HAP_2	0.242239467849224	-0.00323730267802423	0.0202005482556797	0.872714122891018
1	24308441	24461068	HAP_3	0.169068736141907	0.0548123066116801	0.0280821514009771	0.0512689959664549
1	24308441	24461068	HAP_4	0.0958980044345898	-0.00728848293947387	0.0387761462749755	0.850948506131428
1	24357818	24518171	HAP_1	0.146341463414634	0.0391758538737148	0.0322121651628965	0.224238435172528
1	24357818	24518171	HAP_2	0.0936807095343681	-0.00728848293947387	0.0387761462749755	0.850948506131428
1	24357818	24518171	HAP_3	0.241130820399113	-0.00323730267802423	0.0202005482556797	0.872714122891018
1	24357818	24518171	HAP_4	0.169068736141907	0.0548123066116801	0.0280821514009771	0.0512689959664549
1	24412399	24562856	HAP_1	0.230044345898004	0.000926462446784749	0.0211895263887297	0.965135295172715
1	24412399	24562856	HAP_2	0.167960088691796	0.0354392523462089	0.0287797226731504	0.218500217673441
1	24412399	24562856	HAP_3	0.0936807095343681	-0.00728848293947387	0.0387761462749755	0.850948506131428
1	24450311	24595486	HAP_1	0.167960088691796	0.0354392523462089	0.0287797226731504	0.218500217673441
1	24450311	24595486	HAP_2	0.0964523281596452	-0.00728848293947387	0.0387761462749755	0.850948506131428
1	24450311	24595486	HAP_3	0.085920177383592	-0.00690834486640537	0.0519413572442066	0.894221281526017
1	24450311	24595486	HAP_4	0.108647450110865	-0.0125752935962323	0.0427055925305135	0.768471503589041
1	24450311	24595486	HAP_5	0.23059866962306	0.000926462446784749	0.0211895263887297	0.965135295172715
1	24496008	24631426	HAP_1	0.136917960088692	-0.0200626126933709	0.0385387901797845	0.602787395571685
1	24496008	24631426	HAP_2	0.108647450110865	-0.0155975205757101	0.0405029448910167	0.700258433757637
1	24496008	24631426	HAP_3	0.230044345898004	-0.0055027761684959	0.0217463334181937	0.80029282032276
1	24496008	24631426	HAP_4	0.08980044345898	-0.00926077650469833	0.0425075994430462	0.827586889669713
1	24496008	24631426	HAP_5	0.167405764966741	0.0354392523462089	0.0287797226731504	0.218500217673441
1	24548452	24674936	HAP_1	0.119179600886918	-0.0378692686239208	0.0408012102426412	0.353586451114566
1	24548452	24674936	HAP_2	0.0914634146341463	-0.00926077650469833	0.0425075994430462	0.827586889669713
1	24548452	24674936	HAP_3	0.0870288248337029	0.00782575034609626	0.0521004410328104	0.880636898181591
1	24548452	24674936	HAP_4	0.168514412416851	0.0354392523462089	0.0287797226731504	0.218500217673441
1	24548452	24674936	HAP_5	0.131929046563193	-0.0188125405438724	0.0386832271179858	0.626858079079431
1	24548452	24674936	HAP_6	0.23059866962306	-0.00709889620243862	0.021462722916678	0.740907728668961
1	24587834	24715677	HAP_1	0.168514412416851	0.0354392523462089	0.0287797226731504	0.218500217673441
1	24587834	24715677	HAP_2	0.115853658536585	-0.0320065138653088	0.0451718164573238	0.478789199877827
1	24587834	24715677	HAP_3	0.0914634146341463	-0.00926077650469833	0.0425075994430462	0.827586889669713
1	24587834	24715677	HAP_4	0.0875831485587583	0.00782575034609626	0.0521004410328104	0.880636898181591
1	24587834	24715677	HAP_5	0.0875831485587583	-0.0358060361250488	0.0569829382564276	0.529926804892568
1	24587834	24715677	HAP_6	0.230044345898004	-0.00709889620243862	0.021462722916678	0.740907728668961
1	24622301	24760985	HAP_1	0.0875831485587583	0.00782575034609626	0.0521004410328104	0.880636898181591
1	24622301	24760985	HAP_2	0.0925720620842572	-0.00926077650469833	0.0425075994430462	0.827586889669713
1	24622301	24760985	HAP_3	0.116407982261641	-0.0320065138653088	0.0451718164573238	0.478789199877827
1	24622301	24760985	HAP_4	0.167405764966741	0.0354392523462089	0.0287797226731504	0.218500217673441
1	24622301	24760985	HAP_5	0.222838137472284	-0.00511060144151752	0.0220072667926903	0.816417981620703
1	24654236	24799632	HAP_1	0.21840354767184	-0.0076250858974015	0.0229732830253015	0.74003468035653
1	24654236	24799632	HAP_2	0.0875831485587583	0.00782575034609626	0.0521004410328104	0.880636898181591
1	24654236	24799632	HAP_3	0.208425720620843	-0.0147333272976904	0.0218970287762186	0.501220151802685
1	24654236	24799632	HAP_4	0.167405764966741	0.0354392523462089	0.0287797226731504	0.218500217673441
1	24703186	24838128	HAP_1	0.217849223946785	-0.0076250858974015	0.0229732830253015	0.74003468035653
1	24703186	24838128	HAP_2	0.0787139689578714	-0.0427200316778577	0.0567729574185562	0.451966761599562
1	24703186	24838128	HAP_3	0.208980044345898	-0.0166665911165304	0.021680152243335	0.44224661903966
1	24703186	24838128	HAP_4	0.0875831485587583	0.00782575034609626	0.0521004410328104	0.880636898181591
1	24703186	24838128	HAP_5	0.167405764966741	0.0354392523462089	0.0287797226731504	0.218500217673441
1	24752603	24901336	HAP_1	0.0942350332594235	0.000902649740240031	0.0481875810359175	0.985059104054764
1	24752603	24901336	HAP_2	0.215631929046563	-0.0076250858974015	0.0229732830253015	0.74003468035653
1	24752603	24901336	HAP_3	0.16629711751663	0.0354392523462089	0.0287797226731504	0.218500217673441
1	24752603	24901336	HAP_4	0.104212860310421	-0.0101972579016494	0.0403823570204363	0.800699345312206
1	24752603	24901336	HAP_5	0.127494456762749	-0.0525920821188208	0.0375408341901376	0.161583957327659
1	24782983	24959571	HAP_1	0.167960088691796	0.0354392523462089	0.0287797226731504	0.218500217673441
1	24782983	24959571	HAP_2	0.0942350332594235	0.000902649740240031	0.0481875810359175	0.985059104054764
1	24782983	24959571	HAP_3	0.108093126385809	-0.0136712124840998	0.0385163557401074	0.722714504570929
1	24782983	24959571	HAP_4	0.117516629711752	-0.0379543826467727	0.0431150166328249	0.378931786977973
1	24782983	24959571	HAP_5	0.21840354767184	-0.0132105253878116	0.0226007387751739	0.559020554161901
1	24821185	25018581	HAP_1	0.166851441241685	0.0354392523462089	0.0287797226731504	0.218500217673441
1	24821185	25018581	HAP_2	0.0942350332594235	0.000902649740240031	0.0481875810359175	0.985059104054764
1	24821185	25018581	HAP_3	0.10310421286031	-0.0101972579016494	0.0403823570204363	0.800699345312206
1	24821185	25018581	HAP_4	0.116962305986696	-0.0379543826467727	0.0431150166328249	0.378931786977973
1	24821185	25018581	HAP_5	0.21840354767184	-0.0132105253878116	0.0226007387751739	0.559020554161901
1	24885890	25052468	HAP_1	0.167960088691796	0.0354392523462089	0.0287797226731504	0.218500217673441
1	24885890	25052468	HAP_2	0.0942350332594235	0.000902649740240031	0.0481875810359175	0.985059104054764
1	24885890	25052468	HAP_3	0.135809312638581	-0.00407301576767211	0.0343112937860298	0.905533730077305
1	24885890	25052468	HAP_4	0.10310421286031	-0.0101972579016494	0.0403823570204363	0.800699345312206
1	24941722	25106764	HAP_1	0.0942350332594235	0.000902649740240031	0.0481875810359175	0.985059104054764
1	24941722	25106764	HAP_2	0.102549889135255	-0.0101972579016494	0.0403823570204363	0.800699345312206
1	24941722	25106764	HAP_3	0.146341463414634	-0.00407301576767211	0.0343112937860298	0.905533730077305
1	24941722	25106764	HAP_4	0.167405764966741	0.0354392523462089	0.0287797226731504	0.218500217673441
1	24996688	25141602	HAP_1	0.135809312638581	-0.00407301576767211	0.0343112937860298	0.905533730077305
1	24996688	25141602	HAP_2	0.102549889135255	-0.0101972579016494	0.0403823570204363	0.800699345312206
1	24996688	25141602	HAP_3	0.0942350332594235	0.000902649740240031	0.0481875810359175	0.985059104054764
1	24996688	25141602	HAP_4	0.167405764966741	0.0354392523462089	0.0287797226731504	0.218500217673441
1	25040568	25176647	HAP_1	0.131929046563193	-0.0218454938819647	0.0304937137819014	0.473936642979452
1	25040568	25176647	HAP_2	0.141352549889135	-0.0101922250267882	0.0321557926943227	0.751345423605583
1	25040568	25176647	HAP_3	0.200665188470067	-0.00495769447264152	0.0222015751273315	0.823350426583641
1	25040568	25176647	HAP_4	0.098669623059867	0.00438826321544259	0.0431106697370097	0.918945798723664
1	25040568	25176647	HAP_5	0.171840354767184	0.0315329871982418	0.028088688319754	0.261901045161562
1	25086040	25234832	HAP_1	0.132483370288248	-0.0218454938819647	0.0304937137819014	0.473936642979452
1	25086040	25234832	HAP_2	0.141906873614191	-0.0101922250267882	0.0321557926943227	0.751345423605583
1	25086040	25234832	HAP_3	0.0947893569844789	-0.0410409201934696	0.0404146913677579	0.310146179911248
1	25086040	25234832	HAP_4	0.0964523281596452	0.000902649740240031	0.0481875810359175	0.985059104054764
1	25086040	25234832	HAP_5	0.0975609756097561	0.00438826321544259	0.0431106697370097	0.918945798723664
1	25086040	25234832	HAP_6	0.0870288248337029	0.0722098810235851	0.0571415220867147	0.2066681191826
1	25086040	25234832	HAP_7	0.0864745011086474	-0.0377738379514082	0.0570304348259544	0.507921644343387
1	25134241	25258489	HAP_1	0.145232815964523	-0.0101922250267882	0.0321557926943227	0.751345423605583
1	25134241	25258489	HAP_2	0.133037694013304	-0.0218454938819647	0.0304937137819014	0.473936642979452
1	25134241	25258489	HAP_3	0.08980044345898	0.0722098810235851	0.0571415220867147	0.2066681191826
1	25134241	25258489	HAP_4	0.0864745011086474	-0.0377738379514082	0.0570304348259544	0.507921644343387
[truncated: 180,688 more rows]
