# Supplementary material for: Autosomal recessive loci contribute significantly to quantitative variation of male fertility in a dairy cattle population
Source: BMC Genomics. 2021 Mar 30;22:225. doi: 10.1186/s12864-021-07523-3 (PMC8010996; doi:10.1186/s12864-021-07523-3)
Supplement: Supplementary file 5 — Additional file 5. (TXT 17920 kb) [file 12864_2021_7523_MOESM5_ESM.txt]

CHROM	START	STOP	HAP	FREQ	BETA	SE_BETA	PVAL
1	256361	888832	HAP_1	0.226164079822616	0.00255136372631021	0.038104111393792	0.946630431907897
1	256361	888832	HAP_2	0.0997782705099778	-0.0500628433331999	0.075470032434874	0.507280109406004
1	256361	888832	HAP_3	0.255543237250554	0.0197354488058748	0.0332652807227093	0.553148240497443
1	256361	888832	HAP_4	0.118070953436807	-0.0996048845068398	0.0980496070657623	0.309971422757481
1	719789	949357	HAP_1	0.214523281596452	-0.0283421369911263	0.0403692152740733	0.482817392063934
1	719789	949357	HAP_2	0.0770509977827051	-0.00909470378832597	0.0953782335795302	0.924055076880352
1	719789	949357	HAP_3	0.26940133037694	0.0322740820401743	0.0318674959182844	0.311451012585302
1	809505	997375	HAP_1	0.255543237250554	0.0197354488058748	0.0332652807227093	0.553148240497443
1	809505	997375	HAP_2	0.214523281596452	-0.0283421369911263	0.0403692152740733	0.482817392063934
1	809505	997375	HAP_3	0.0770509977827051	-0.00909470378832597	0.0953782335795302	0.924055076880352
1	858145	1029750	HAP_1	0.244456762749446	0.0174941310607565	0.0343127033830117	0.61028719747945
1	858145	1029750	HAP_2	0.214523281596452	-0.0263237675437917	0.0409702515764542	0.520708213512621
1	858145	1029750	HAP_3	0.0776053215077605	-0.00909470378832597	0.0953782335795302	0.924055076880352
1	930560	1061569	HAP_1	0.220620842572062	-0.0124788591194959	0.0394735817872121	0.751976588556164
1	930560	1061569	HAP_2	0.24390243902439	0.000177168203334701	0.0343250716480778	0.995882910296599
1	930560	1061569	HAP_3	0.0776053215077605	-0.00909470378832597	0.0953782335795302	0.924055076880352
1	990831	1099222	HAP_1	0.233370288248337	-0.028752771462869	0.0382758240644851	0.452731535167624
1	990831	1099222	HAP_2	0.242793791574279	0.00111433605616797	0.0349322102012143	0.974558991972898
1	990831	1099222	HAP_3	0.0770509977827051	-0.00909470378832597	0.0953782335795302	0.924055076880352
1	990831	1099222	HAP_4	0.105321507760532	-0.103237042315556	0.107822142659176	0.338587694664525
1	1023073	1139082	HAP_1	0.243348115299335	0.00111433605616797	0.0349322102012143	0.974558991972898
1	1023073	1139082	HAP_2	0.233924611973392	-0.028752771462869	0.0382758240644851	0.452731535167624
1	1023073	1139082	HAP_3	0.0770509977827051	-0.00909470378832597	0.0953782335795302	0.924055076880352
1	1023073	1139082	HAP_4	0.105875831485588	-0.103237042315556	0.107822142659176	0.338587694664525
1	1045142	1197303	HAP_1	0.243348115299335	0.00111433605616797	0.0349322102012143	0.974558991972898
1	1045142	1197303	HAP_2	0.233924611973392	-0.028752771462869	0.0382758240644851	0.452731535167624
1	1045142	1197303	HAP_3	0.0720620842572062	-0.00909470378832597	0.0953782335795302	0.924055076880352
1	1045142	1197303	HAP_4	0.105875831485588	-0.103237042315556	0.107822142659176	0.338587694664525
1	1091658	1245818	HAP_1	0.105321507760532	-0.104209036094032	0.107648154221705	0.33328156594821
1	1091658	1245818	HAP_2	0.23059866962306	0.00784417190504934	0.0366731135177197	0.83067849012411
1	1091658	1245818	HAP_3	0.216186252771619	-0.0303305493205513	0.0398776225553999	0.447103245819798
1	1091658	1245818	HAP_4	0.0720620842572062	-0.00909470378832597	0.0953782335795302	0.924055076880352
1	1113772	1299095	HAP_1	0.23059866962306	0.00784417190504934	0.0366731135177197	0.83067849012411
1	1113772	1299095	HAP_2	0.216186252771619	-0.0303305493205513	0.0398776225553999	0.447103245819798
1	1113772	1299095	HAP_3	0.0720620842572062	-0.00909470378832597	0.0953782335795302	0.924055076880352
1	1166331	1346373	HAP_1	0.22450110864745	0.00968575696688421	0.0370753718228015	0.793964055633709
1	1166331	1346373	HAP_2	0.209534368070953	-0.0222774815279665	0.0416151953049556	0.592561895613702
1	1166331	1346373	HAP_3	0.0720620842572062	-0.00909470378832597	0.0953782335795302	0.924055076880352
1	1228432	1400585	HAP_1	0.0670731707317073	-0.0544549801344101	0.107888506079972	0.613870873367693
1	1228432	1400585	HAP_2	0.162416851441242	0.0180724636345741	0.050697676821529	0.721569320001958
1	1228432	1400585	HAP_3	0.0776053215077605	-0.00909470378832597	0.0953782335795302	0.924055076880352
1	1228432	1400585	HAP_4	0.236141906873614	0.00571529985420435	0.0362603459255307	0.874793249080422
1	1280141	1469010	HAP_1	0.144678492239468	-0.0446941405780612	0.0565436207134958	0.429483703433491
1	1280141	1469010	HAP_2	0.398558758314856	0.0227552731907562	0.0224002531638075	0.309977715216611
1	1280141	1469010	HAP_3	0.105321507760532	-0.101217727566515	0.107359339250271	0.346042476981677
1	1332918	1540641	HAP_1	0.398558758314856	0.0227552731907562	0.0224002531638075	0.309977715216611
1	1332918	1540641	HAP_2	0.139689578713969	-0.0231873656628757	0.0623484723798734	0.710056304152673
1	1332918	1540641	HAP_3	0.145232815964523	-0.0446941405780612	0.0565436207134958	0.429483703433491
1	1385687	1571852	HAP_1	0.179046563192905	0.0377826701915287	0.0446147887714309	0.397298695733862
1	1385687	1571852	HAP_2	0.261086474501109	0.00296767736164472	0.0334322888346543	0.929287234118227
1	1385687	1571852	HAP_3	0.145232815964523	-0.0446941405780612	0.0565436207134958	0.429483703433491
1	1385687	1571852	HAP_4	0.144678492239468	-0.027563593103548	0.0604717738542463	0.648638476554567
1	1440329	1606992	HAP_1	0.144678492239468	-0.027563593103548	0.0604717738542463	0.648638476554567
1	1440329	1606992	HAP_2	0.177937915742794	0.0377826701915287	0.0446147887714309	0.397298695733862
1	1440329	1606992	HAP_3	0.262749445676275	0.00296767736164472	0.0334322888346543	0.929287234118227
1	1440329	1606992	HAP_4	0.145232815964523	-0.0446941405780612	0.0565436207134958	0.429483703433491
1	1523007	1646535	HAP_1	0.100332594235033	-0.101217727566515	0.107359339250271	0.346042476981677
1	1523007	1646535	HAP_2	0.143569844789357	-0.0402346559456665	0.0580070866379715	0.488104105732268
1	1523007	1646535	HAP_3	0.177937915742794	0.0377826701915287	0.0446147887714309	0.397298695733862
1	1523007	1646535	HAP_4	0.217849223946785	-0.00414805138358384	0.0378825709504286	0.912832520064617
1	1566539	1682584	HAP_1	0.144124168514412	-0.0402346559456665	0.0580070866379715	0.488104105732268
1	1566539	1682584	HAP_2	0.177937915742794	0.0377826701915287	0.0446147887714309	0.397298695733862
1	1566539	1682584	HAP_3	0.217849223946785	-0.00414805138358384	0.0378825709504286	0.912832520064617
1	1566539	1682584	HAP_4	0.100332594235033	-0.101217727566515	0.107359339250271	0.346042476981677
1	1592085	1721138	HAP_1	0.144124168514412	-0.0402346559456665	0.0580070866379715	0.488104105732268
1	1592085	1721138	HAP_2	0.217849223946785	-0.00414805138358384	0.0378825709504286	0.912832520064617
1	1592085	1721138	HAP_3	0.177937915742794	0.0377826701915287	0.0446147887714309	0.397298695733862
1	1592085	1721138	HAP_4	0.100332594235033	-0.101217727566515	0.107359339250271	0.346042476981677
1	1627573	1769696	HAP_1	0.216186252771619	-0.00682899662656483	0.038341037393557	0.858675641005437
1	1627573	1769696	HAP_2	0.185144124168514	0.0420973381681422	0.0439251868467535	0.338128094995751
1	1627573	1769696	HAP_3	0.105321507760532	-0.00619237243847528	0.0852243713445586	0.942093307162024
1	1627573	1769696	HAP_4	0.121951219512195	-0.0787185069333952	0.0761757515616161	0.301707077763143
1	1627573	1769696	HAP_5	0.100332594235033	-0.101217727566515	0.107359339250271	0.346042476981677
1	1627573	1769696	HAP_6	0.149113082039911	-0.0407789853133981	0.0551269264632674	0.459659746391006
1	1676756	1830748	HAP_1	0.216186252771619	-0.00682899662656483	0.038341037393557	0.858675641005437
1	1676756	1830748	HAP_2	0.186252771618625	0.0420973381681422	0.0439251868467535	0.338128094995751
1	1676756	1830748	HAP_3	0.100332594235033	-0.101217727566515	0.107359339250271	0.346042476981677
1	1676756	1830748	HAP_4	0.254988913525499	-0.0260201304020338	0.0341234962918619	0.445947050090273
1	1698908	1883132	HAP_1	0.186252771618625	0.0420973381681422	0.0439251868467535	0.338128094995751
1	1698908	1883132	HAP_2	0.0992239467849224	-0.101217727566515	0.107359339250271	0.346042476981677
1	1698908	1883132	HAP_3	0.216186252771619	-0.00682899662656483	0.038341037393557	0.858675641005437
1	1698908	1883132	HAP_4	0.274944567627494	-0.0254720493381938	0.0318472267927464	0.424028746474631
1	1752601	1966040	HAP_1	0.0992239467849224	-0.101217727566515	0.107359339250271	0.346042476981677
1	1752601	1966040	HAP_2	0.217849223946785	-0.00903273445206712	0.0378906258480895	0.811633802359778
1	1752601	1966040	HAP_3	0.238359201773836	-0.00215655694727448	0.0361920540636161	0.952498381731836
1	1752601	1966040	HAP_4	0.185144124168514	0.0420973381681422	0.0439251868467535	0.338128094995751
1	1809526	2015519	HAP_1	0.216186252771619	-0.00682899662656483	0.038341037393557	0.858675641005437
1	1809526	2015519	HAP_2	0.0992239467849224	-0.101217727566515	0.107359339250271	0.346042476981677
1	1809526	2015519	HAP_3	0.186252771618625	0.0420973381681422	0.0439251868467535	0.338128094995751
1	1809526	2015519	HAP_4	0.238359201773836	-0.00215655694727448	0.0361920540636161	0.952498381731836
1	1858907	2080108	HAP_1	0.199556541019956	0.00714133868478181	0.0385745666081866	0.853168705326775
1	1858907	2080108	HAP_2	0.100332594235033	-0.101217727566515	0.107359339250271	0.346042476981677
1	1858907	2080108	HAP_3	0.216186252771619	-0.00682899662656483	0.038341037393557	0.858675641005437
1	1858907	2080108	HAP_4	0.219512195121951	8.97497088601706e-05	0.0395533212010993	0.99819004552774
1	1935439	2114078	HAP_1	0.396341463414634	-0.0100480176865157	0.0225565936381244	0.656097174218666
1	1935439	2114078	HAP_2	0.0920177383592018	-0.0569516914158124	0.108484544611507	0.599731347915011
1	1935439	2114078	HAP_3	0.101441241685144	-0.0948104075353312	0.0979178001937697	0.333175234980135
1	1935439	2114078	HAP_4	0.211751662971175	-0.0209048278991799	0.0381848537034795	0.584197494538112
1	2000237	2180053	HAP_1	0.422394678492239	0.0123844808587493	0.0207623061774802	0.551000661761724
1	2000237	2180053	HAP_2	0.0886917960088692	-0.0569516914158124	0.108484544611507	0.599731347915011
1	2000237	2180053	HAP_3	0.211751662971175	-0.0209048278991799	0.0381848537034795	0.584197494538112
1	2059310	2240729	HAP_1	0.211751662971175	-0.0209048278991799	0.0381848537034795	0.584197494538112
1	2059310	2240729	HAP_2	0.156319290465632	-0.0337195158647111	0.0647451622757597	0.602633259625339
1	2059310	2240729	HAP_3	0.259977827050998	-0.00659016935382257	0.0312700156411955	0.833130314160665
1	2099121	2261566	HAP_1	0.156873614190687	-0.0337195158647111	0.0647451622757597	0.602633259625339
1	2099121	2261566	HAP_2	0.496119733924612	0.00450677105269724	0.0189216728371492	0.811796087434878
1	2163137	2291600	HAP_1	0.156873614190687	-0.0337195158647111	0.0647451622757597	0.602633259625339
1	2163137	2291600	HAP_2	0.0875831485587583	0.022570427099106	0.107253191278024	0.833372021512393
1	2163137	2291600	HAP_3	0.273281596452328	-0.00145678823862206	0.0322661252879408	0.963998561944592
1	2163137	2291600	HAP_4	0.1019955654102	-0.0436057518508853	0.0911348355911472	0.632429721691431
1	2219759	2321768	HAP_1	0.156873614190687	-0.0337195158647111	0.0647451622757597	0.602633259625339
1	2219759	2321768	HAP_2	0.0875831485587583	0.022570427099106	0.107253191278024	0.833372021512393
1	2219759	2321768	HAP_3	0.206208425720621	-0.0113649964609064	0.0411507664131498	0.78247442190842
1	2219759	2321768	HAP_4	0.101441241685144	-0.0436057518508853	0.0911348355911472	0.632429721691431
1	2250307	2372646	HAP_1	0.0931263858093126	0.00134550749748166	0.0979075243954221	0.989038391203553
1	2250307	2372646	HAP_2	0.227272727272727	0.037422993376451	0.0392272699573497	0.340340670684459
1	2250307	2372646	HAP_3	0.212860310421286	0.0281549119863507	0.0390759577266566	0.471395826397875
1	2250307	2372646	HAP_4	0.101441241685144	-0.0436057518508853	0.0911348355911472	0.632429721691431
1	2250307	2372646	HAP_5	0.120288248337029	-0.0513955918498933	0.0696357138542266	0.460670526804364
1	2284595	2407778	HAP_1	0.444567627494457	0.0069245564834888	0.020387427419354	0.734201571884119
1	2284595	2407778	HAP_2	0.223392461197339	0.0303380315034687	0.0364965030806219	0.406050769858427
1	2284595	2407778	HAP_3	0.0753880266075388	-0.12552837207087	0.0938504455269449	0.181389743078855
1	2284595	2407778	HAP_4	0.101441241685144	-0.0436057518508853	0.0911348355911472	0.632429721691431
1	2304587	2465308	HAP_1	0.442350332594235	0.00748375611047903	0.020419585617062	0.714080024108524
1	2304587	2465308	HAP_2	0.0753880266075388	-0.12552837207087	0.0938504455269449	0.181389743078855
1	2304587	2465308	HAP_3	0.101441241685144	-0.0436057518508853	0.0911348355911472	0.632429721691431
1	2304587	2465308	HAP_4	0.223392461197339	0.0303380315034687	0.0364965030806219	0.406050769858427
1	2357315	2535083	HAP_1	0.0753880266075388	-0.12552837207087	0.0938504455269449	0.181389743078855
1	2357315	2535083	HAP_2	0.100886917960089	-0.0436057518508853	0.0911348355911472	0.632429721691431
1	2357315	2535083	HAP_3	0.643015521064302	0.018357192072844	0.0164828387397277	0.265702304715429
1	2390062	2604669	HAP_1	0.100886917960089	-0.0436057518508853	0.0911348355911472	0.632429721691431
1	2390062	2604669	HAP_2	0.0753880266075388	-0.12552837207087	0.0938504455269449	0.181389743078855
1	2390062	2604669	HAP_3	0.643015521064302	0.018357192072844	0.0164828387397277	0.265702304715429
1	2445051	2658776	HAP_1	0.6480044345898	0.0156577567666182	0.0164929105298279	0.342694096458948
1	2445051	2658776	HAP_2	0.100886917960089	-0.0436057518508853	0.0911348355911472	0.632429721691431
1	2445051	2658776	HAP_3	0.0753880266075388	-0.12552837207087	0.0938504455269449	0.181389743078855
1	2516434	2719642	HAP_1	0.0753880266075388	-0.12552837207087	0.0938504455269449	0.181389743078855
1	2516434	2719642	HAP_2	0.100886917960089	-0.0436057518508853	0.0911348355911472	0.632429721691431
1	2516434	2719642	HAP_3	0.647450110864745	0.0169488933676615	0.0164983030041611	0.304553327237655
1	2589312	2767613	HAP_1	0.233924611973392	0.0307214055653521	0.0345493832372394	0.374134683152061
1	2589312	2767613	HAP_2	0.156873614190687	-0.0774952587042522	0.0625375970508544	0.215606372528165
1	2589312	2767613	HAP_3	0.147450110864745	-0.00808421432203181	0.0723163144564209	0.911015441611289
1	2589312	2767613	HAP_4	0.0753880266075388	-0.12552837207087	0.0938504455269449	0.181389743078855
1	2589312	2767613	HAP_5	0.100332594235033	-0.0436057518508853	0.0911348355911472	0.632429721691431
1	2633403	2848684	HAP_1	0.0753880266075388	-0.12552837207087	0.0938504455269449	0.181389743078855
1	2633403	2848684	HAP_2	0.226164079822616	-0.00582056875973417	0.0366243676907105	0.873763175235428
1	2633403	2848684	HAP_3	0.156873614190687	-0.0774952587042522	0.0625375970508544	0.215606372528165
1	2633403	2848684	HAP_4	0.105875831485588	-0.00930897996337393	0.0846889392969559	0.912497893015806
1	2633403	2848684	HAP_5	0.100332594235033	-0.0436057518508853	0.0911348355911472	0.632429721691431
1	2699455	2923974	HAP_1	0.100332594235033	-0.0436057518508853	0.0911348355911472	0.632429721691431
1	2699455	2923974	HAP_2	0.0753880266075388	-0.12552837207087	0.0938504455269449	0.181389743078855
1	2699455	2923974	HAP_3	0.20509977827051	-0.0098310608837465	0.0417135828572439	0.813735203697065
1	2699455	2923974	HAP_4	0.155210643015521	-0.0782010735264404	0.0646565969121197	0.226798764071872
1	2699455	2923974	HAP_5	0.105875831485588	-0.00930897996337393	0.0846889392969559	0.912497893015806
1	2752599	2974184	HAP_1	0.0753880266075388	-0.12552837207087	0.0938504455269449	0.181389743078855
1	2752599	2974184	HAP_2	0.12139689578714	-0.0317263202999362	0.0722918956368911	0.660866622188237
1	2752599	2974184	HAP_3	0.203991130820399	-0.0098310608837465	0.0417135828572439	0.813735203697065
1	2752599	2974184	HAP_4	0.100886917960089	-0.0436057518508853	0.0911348355911472	0.632429721691431
1	2752599	2974184	HAP_5	0.20509977827051	-0.0362854763347282	0.0468532418345921	0.438870853595946
1	2824770	3010910	HAP_1	0.170177383592018	-0.0298865914152872	0.0553974075860828	0.589680848888399
1	2824770	3010910	HAP_2	0.0748337028824834	-0.12552837207087	0.0938504455269449	0.181389743078855
1	2824770	3010910	HAP_3	0.100886917960089	-0.0200285097663429	0.0798162681464258	0.801924145893252
1	2824770	3010910	HAP_4	0.203991130820399	-0.0098310608837465	0.0417135828572439	0.813735203697065
1	2824770	3010910	HAP_5	0.0981152993348115	-0.0436057518508853	0.0911348355911472	0.632429721691431
1	2889586	3028026	HAP_1	0.108093126385809	0.0326913295015242	0.0722196602281872	0.650900260122629
1	2889586	3028026	HAP_2	0.206762749445676	-0.0098310608837465	0.0417135828572439	0.813735203697065
1	2889586	3028026	HAP_3	0.0748337028824834	-0.12552837207087	0.0938504455269449	0.181389743078855
1	2889586	3028026	HAP_4	0.170177383592018	-0.0298865914152872	0.0553974075860828	0.589680848888399
1	2889586	3028026	HAP_5	0.0981152993348115	-0.0436057518508853	0.0911348355911472	0.632429721691431
1	2963532	3072923	HAP_1	0.177937915742794	-0.034785950035001	0.0515466176240239	0.499950044811633
1	2963532	3072923	HAP_2	0.0981152993348115	-0.0436057518508853	0.0911348355911472	0.632429721691431
1	2963532	3072923	HAP_3	0.203991130820399	-0.0098310608837465	0.0417135828572439	0.813735203697065
1	2963532	3072923	HAP_4	0.121951219512195	-0.0659126565978231	0.0727149156427987	0.364941723582601
1	2963532	3072923	HAP_5	0.106430155210643	0.0465942299505483	0.075771231693725	0.538756339074841
1	2963532	3072923	HAP_6	0.0853658536585366	-0.0448196479246221	0.0741020303371414	0.545441666814564
1	2999989	3153221	HAP_1	0.176829268292683	-0.0358150015688037	0.0540380959007357	0.507647617139305
1	2999989	3153221	HAP_2	0.0798226164079823	-0.0540732116343118	0.0851044259625392	0.525347474840647
1	2999989	3153221	HAP_3	0.25609756097561	-0.010788351382992	0.0333822399957088	0.746637670427402
1	2999989	3153221	HAP_4	0.200665188470067	-0.00704175734444464	0.042292405198729	0.867800006657007
1	2999989	3153221	HAP_5	0.108093126385809	0.0465942299505483	0.075771231693725	0.538756339074841
1	3021052	3188350	HAP_1	0.25609756097561	-0.010788351382992	0.0333822399957088	0.746637670427402
1	3021052	3188350	HAP_2	0.200110864745011	-0.00403359384193328	0.0429363065760748	0.92517507868256
1	3021052	3188350	HAP_3	0.108093126385809	0.0465942299505483	0.075771231693725	0.538756339074841
1	3021052	3188350	HAP_4	0.176829268292683	-0.0358150015688037	0.0540380959007357	0.507647617139305
1	3021052	3188350	HAP_5	0.0798226164079823	-0.0540732116343118	0.0851044259625392	0.525347474840647
1	3056961	3223919	HAP_1	0.108093126385809	0.0465942299505483	0.075771231693725	0.538756339074841
1	3056961	3223919	HAP_2	0.177937915742794	-0.0358150015688037	0.0540380959007357	0.507647617139305
1	3056961	3223919	HAP_3	0.0798226164079823	-0.0540732116343118	0.0851044259625392	0.525347474840647
1	3056961	3223919	HAP_4	0.200110864745011	-0.00403359384193328	0.0429363065760748	0.92517507868256
1	3056961	3223919	HAP_5	0.25609756097561	-0.010788351382992	0.0333822399957088	0.746637670427402
1	3147689	3261757	HAP_1	0.118625277161863	0.0201639392681044	0.0602215334608442	0.737832773373568
1	3147689	3261757	HAP_2	0.133037694013304	-0.0563046700700009	0.0726810725885938	0.438733972132449
1	3147689	3261757	HAP_3	0.123059866962306	-0.0659126565978231	0.0727149156427987	0.364941723582601
1	3147689	3261757	HAP_4	0.172949002217295	-0.0598507196785778	0.057196170148598	0.295655592351941
1	3147689	3261757	HAP_5	0.205654101995565	-0.0100086499342963	0.0423558748119857	0.813255111127059
1	3147689	3261757	HAP_6	0.0792682926829268	-0.0540732116343118	0.0851044259625392	0.525347474840647
1	3179438	3303269	HAP_1	0.144124168514412	-0.0490867835470215	0.0699099063501902	0.482773489772894
1	3179438	3303269	HAP_2	0.1990022172949	-0.00403359384193328	0.0429363065760748	0.92517507868256
1	3179438	3303269	HAP_3	0.0964523281596452	-0.00930897996337393	0.0846889392969559	0.912497893015806
1	3179438	3303269	HAP_4	0.133037694013304	-0.0563046700700009	0.0726810725885938	0.438733972132449
1	3179438	3303269	HAP_5	0.123059866962306	-0.0659126565978231	0.0727149156427987	0.364941723582601
1	3179438	3303269	HAP_6	0.0792682926829268	-0.0540732116343118	0.0851044259625392	0.525347474840647
1	3208431	3379063	HAP_1	0.0964523281596452	-0.00930897996337393	0.0846889392969559	0.912497893015806
1	3208431	3379063	HAP_2	0.274944567627494	-0.00922377813904786	0.0328497505209034	0.77893921856527
1	3208431	3379063	HAP_3	0.1990022172949	-0.00403359384193328	0.0429363065760748	0.92517507868256
1	3208431	3379063	HAP_4	0.078159645232816	-0.0540732116343118	0.0851044259625392	0.525347474840647
1	3250506	3425621	HAP_1	0.274390243902439	-0.0106109582895999	0.0325628885429637	0.744606607660049
1	3250506	3425621	HAP_2	0.0720620842572062	-0.0927162048350915	0.0951579528001761	0.330152762450533
1	3250506	3425621	HAP_3	0.201219512195122	-0.00272600548545042	0.0417269087924641	0.947926201336352
1	3250506	3425621	HAP_4	0.0958980044345898	-0.00930897996337393	0.0846889392969559	0.912497893015806
1	3292026	3458428	HAP_1	0.21119733924612	-0.0224301125973598	0.0422327925633759	0.595477609238027
1	3292026	3458428	HAP_2	0.132483370288248	-0.0159367290260252	0.0727876219694351	0.826740545170229
1	3292026	3458428	HAP_3	0.0942350332594235	-0.0892830502248216	0.0976455487260318	0.360776356294571
1	3292026	3458428	HAP_4	0.203436807095344	-0.00534488958490853	0.0411453682608242	0.896672887048014
1	3292026	3458428	HAP_5	0.0720620842572062	-0.0927162048350915	0.0951579528001761	0.330152762450533
1	3361607	3480350	HAP_1	0.211751662971175	-0.0224301125973598	0.0422327925633759	0.595477609238027
1	3361607	3480350	HAP_2	0.132483370288248	-0.0159367290260252	0.0727876219694351	0.826740545170229
1	3361607	3480350	HAP_3	0.0947893569844789	-0.0892830502248216	0.0976455487260318	0.360776356294571
1	3361607	3480350	HAP_4	0.203991130820399	-0.00534488958490853	0.0411453682608242	0.896672887048014
1	3361607	3480350	HAP_5	0.0720620842572062	-0.0927162048350915	0.0951579528001761	0.330152762450533
1	3409942	3514683	HAP_1	0.288248337028825	-0.0267566095950095	0.030232824209426	0.376385942775977
1	3409942	3514683	HAP_2	0.132483370288248	-0.0159367290260252	0.0727876219694351	0.826740545170229
1	3409942	3514683	HAP_3	0.0947893569844789	-0.0892830502248216	0.0976455487260318	0.360776356294571
1	3409942	3514683	HAP_4	0.203991130820399	-0.00534488958490853	0.0411453682608242	0.896672887048014
1	3444984	3546524	HAP_1	0.310975609756098	-0.0096505691617398	0.0279302173057694	0.729781976956937
1	3444984	3546524	HAP_2	0.247228381374723	0.0281015646486338	0.0329553572960936	0.394046415660607
1	3444984	3546524	HAP_3	0.203436807095344	-0.00534488958490853	0.0411453682608242	0.896672887048014
1	3475914	3598843	HAP_1	0.202882483370288	-0.00259510911809413	0.0417174964356367	0.950412184272382
1	3475914	3598843	HAP_2	0.133592017738359	0.00561804065339788	0.0699677423546699	0.936020924787699
1	3475914	3598843	HAP_3	0.108647450110865	-0.0458537609783811	0.0759884016750786	0.546375896379647
1	3475914	3598843	HAP_4	0.112527716186253	-0.092056566052244	0.0920112566513365	0.3173444981066
1	3475914	3598843	HAP_5	0.189578713968958	0.0516772873684906	0.0434908469676405	0.235058708929882
1	3500633	3637756	HAP_1	0.137472283813747	0.0101327204699526	0.0650610800129995	0.876272015413472
1	3500633	3637756	HAP_2	0.108647450110865	-0.0458537609783811	0.0759884016750786	0.546375896379647
1	3500633	3637756	HAP_3	0.203991130820399	-0.00259510911809413	0.0417174964356367	0.950412184272382
1	3500633	3637756	HAP_4	0.113082039911308	-0.092056566052244	0.0920112566513365	0.3173444981066
1	3500633	3637756	HAP_5	0.18569844789357	0.0516772873684906	0.0434908469676405	0.235058708929882
1	3531671	3691931	HAP_1	0.137472283813747	0.0101327204699526	0.0650610800129995	0.876272015413472
1	3531671	3691931	HAP_2	0.113082039911308	-0.092056566052244	0.0920112566513365	0.3173444981066
1	3531671	3691931	HAP_3	0.108647450110865	-0.0458537609783811	0.0759884016750786	0.546375896379647
1	3531671	3691931	HAP_4	0.389689578713969	0.0189495892569656	0.0222022969500423	0.393613769796947
1	3587305	3720622	HAP_1	0.137472283813747	0.0101327204699526	0.0650610800129995	0.876272015413472
1	3587305	3720622	HAP_2	0.113082039911308	-0.092056566052244	0.0920112566513365	0.3173444981066
1	3587305	3720622	HAP_3	0.108647450110865	-0.0458537609783811	0.0759884016750786	0.546375896379647
1	3587305	3720622	HAP_4	0.426274944567627	0.00523375298545273	0.0209700984934712	0.802968502355333
1	3620513	3776228	HAP_1	0.137472283813747	0.0101327204699526	0.0650610800129995	0.876272015413472
1	3620513	3776228	HAP_2	0.131929046563193	-0.0250458296543735	0.0665646969062507	0.706811192240513
1	3620513	3776228	HAP_3	0.203991130820399	-0.0106437002344385	0.041179735744905	0.796104515068904
1	3620513	3776228	HAP_4	0.220066518847007	0.0263999228181454	0.0392898907873406	0.501804999735799
1	3620513	3776228	HAP_5	0.113082039911308	-0.092056566052244	0.0920112566513365	0.3173444981066
1	3684324	3840517	HAP_1	0.137472283813747	0.0101327204699526	0.0650610800129995	0.876272015413472
1	3684324	3840517	HAP_2	0.113082039911308	-0.092056566052244	0.0920112566513365	0.3173444981066
1	3684324	3840517	HAP_3	0.203991130820399	-0.0106437002344385	0.041179735744905	0.796104515068904
1	3684324	3840517	HAP_4	0.220066518847007	0.0263999228181454	0.0392898907873406	0.501804999735799
1	3684324	3840517	HAP_5	0.131929046563193	-0.0250458296543735	0.0665646969062507	0.706811192240513
1	3712478	3917893	HAP_1	0.114745011086475	-0.092056566052244	0.0920112566513365	0.3173444981066
1	3712478	3917893	HAP_2	0.201219512195122	-0.0106437002344385	0.041179735744905	0.796104515068904
1	3712478	3917893	HAP_3	0.16629711751663	0.0419672103173047	0.0498704756304674	0.400280657328014
1	3712478	3917893	HAP_4	0.108093126385809	-0.0458537609783811	0.0759884016750786	0.546375896379647
1	3712478	3917893	HAP_5	0.136917960088692	0.0101327204699526	0.0650610800129995	0.876272015413472
1	3755154	3959925	HAP_1	0.136917960088692	0.0101327204699526	0.0650610800129995	0.876272015413472
1	3755154	3959925	HAP_2	0.114745011086475	-0.092056566052244	0.0920112566513365	0.3173444981066
1	3755154	3959925	HAP_3	0.202328159645233	-0.013088714673515	0.0406449634074822	0.747509083119434
1	3755154	3959925	HAP_4	0.166851441241685	0.0419672103173047	0.0498704756304674	0.400280657328014
1	3755154	3959925	HAP_5	0.0831485587583149	-0.0968190205361615	0.106973672411062	0.365671738744269
1	3823705	4005583	HAP_1	0.158536585365854	0.00748537979141219	0.0544794045006361	0.890747053872223
1	3823705	4005583	HAP_2	0.0837028824833703	-0.0968190205361615	0.106973672411062	0.365671738744269
1	3823705	4005583	HAP_3	0.200110864745011	-0.0106437002344385	0.041179735744905	0.796104515068904
1	3823705	4005583	HAP_4	0.136363636363636	0.0101327204699526	0.0650610800129995	0.876272015413472
1	3823705	4005583	HAP_5	0.114745011086475	-0.092056566052244	0.0920112566513365	0.3173444981066
1	3895421	4045338	HAP_1	0.136363636363636	0.0101327204699526	0.0650610800129995	0.876272015413472
1	3895421	4045338	HAP_2	0.186807095343681	-0.0134943351030298	0.0486985687316148	0.781768343095145
1	3895421	4045338	HAP_3	0.118070953436807	-0.092056566052244	0.0920112566513365	0.3173444981066
1	3895421	4045338	HAP_4	0.283813747228381	0.0164708151452669	0.030280140670115	0.586613798218532
1	3954394	4091992	HAP_1	0.140243902439024	-0.14535499202632	0.0701383760792313	0.0385156073961611
1	3954394	4091992	HAP_2	0.0853658536585366	-0.0968190205361615	0.106973672411062	0.365671738744269
1	3954394	4091992	HAP_3	0.29490022172949	0.00741381675538543	0.0298864055714132	0.804140222770262
1	3954394	4091992	HAP_4	0.1480044345898	0.0194775547694681	0.0585644396818292	0.739527256129813
1	3954394	4091992	HAP_5	0.190133037694013	-0.0166263346299614	0.0478251070892169	0.72818634606883
1	3989772	4127064	HAP_1	0.134146341463415	-0.0945730564276113	0.0810063732980645	0.243330928230777
1	3989772	4127064	HAP_2	0.0870288248337029	-0.0968190205361615	0.106973672411062	0.365671738744269
1	3989772	4127064	HAP_3	0.304323725055432	0.00651678373399121	0.028744116954876	0.820695825386974
1	3989772	4127064	HAP_4	0.1480044345898	0.0194775547694681	0.0585644396818292	0.739527256129813
1	3989772	4127064	HAP_5	0.208980044345898	0.025991050000291	0.0408833219199435	0.525111318689836
1	4033099	4162383	HAP_1	0.0870288248337029	-0.0968190205361615	0.106973672411062	0.365671738744269
1	4033099	4162383	HAP_2	0.304323725055432	0.00651678373399121	0.028744116954876	0.820695825386974
1	4033099	4162383	HAP_3	0.152993348115299	0.00217602082219994	0.0573325932095994	0.969732606980872
1	4033099	4162383	HAP_4	0.134146341463415	-0.0945730564276113	0.0810063732980645	0.243330928230777
1	4033099	4162383	HAP_5	0.212305986696231	0.0205862545469917	0.039811647544673	0.605221084201631
1	4077498	4215889	HAP_1	0.134146341463415	-0.0945730564276113	0.0810063732980645	0.243330928230777
1	4077498	4215889	HAP_2	0.182372505543237	-0.00858281892808819	0.0496900397973582	0.862905218041184
1	4077498	4215889	HAP_3	0.171286031042129	-0.0249896743908354	0.0542631996692311	0.645250545122889
1	4077498	4215889	HAP_4	0.192350332594235	-0.0288569415385147	0.0427301282580041	0.499641679332245
1	4077498	4215889	HAP_5	0.14689578713969	0.00217602082219994	0.0573325932095994	0.969732606980872
1	4113357	4261708	HAP_1	0.182372505543237	-0.00858281892808819	0.0496900397973582	0.862905218041184
1	4113357	4261708	HAP_2	0.121951219512195	-0.0563255152904924	0.0848293677561406	0.506871414087596
1	4113357	4261708	HAP_3	0.182372505543237	-0.0402560425418633	0.0523143398051979	0.441799155103888
1	4113357	4261708	HAP_4	0.171286031042129	-0.0412618432676634	0.0459222801291163	0.369154504224659
1	4113357	4261708	HAP_5	0.14689578713969	0.00217602082219994	0.0573325932095994	0.969732606980872
1	4155630	4294917	HAP_1	0.182926829268293	-0.00858281892808819	0.0496900397973582	0.862905218041184
1	4155630	4294917	HAP_2	0.121951219512195	-0.0563255152904924	0.0848293677561406	0.506871414087596
1	4155630	4294917	HAP_3	0.181818181818182	-0.0402560425418633	0.0523143398051979	0.441799155103888
1	4155630	4294917	HAP_4	0.170731707317073	-0.0393963196495066	0.0466904106086256	0.399020712823994
1	4155630	4294917	HAP_5	0.139689578713969	0.0101205132754431	0.0606157529987656	0.867438099750394
1	4202221	4307054	HAP_1	0.122505543237251	-0.0563255152904924	0.0848293677561406	0.506871414087596
1	4202221	4307054	HAP_2	0.181818181818182	-0.0402560425418633	0.0523143398051979	0.441799155103888
1	4202221	4307054	HAP_3	0.184589800443459	-0.0172565744885681	0.0489387054975537	0.724459862479986
1	4202221	4307054	HAP_4	0.171286031042129	-0.0344628416055685	0.0458820576923068	0.452780391594725
1	4202221	4307054	HAP_5	0.141906873614191	0.00450881045422377	0.0588773940378377	0.938975175738333
1	4239676	4323165	HAP_1	0.11529933481153	-0.0496910342903616	0.0905315143314416	0.583224895203195
1	4239676	4323165	HAP_2	0.171840354767184	-0.0383234417393859	0.0458503510168463	0.403470927572209
1	4239676	4323165	HAP_3	0.140243902439024	0.0101205132754431	0.0606157529987656	0.867438099750394
1	4239676	4323165	HAP_4	0.167960088691796	-0.00897372643671119	0.0510243798185365	0.860435067768407
1	4239676	4323165	HAP_5	0.150221729490022	-0.0784958362727986	0.0707736844512096	0.267682457750833
1	4289010	4360633	HAP_1	0.139689578713969	0.0101205132754431	0.0606157529987656	0.867438099750394
1	4289010	4360633	HAP_2	0.166851441241685	0.00382345792177316	0.0533175985465857	0.942848036983788
1	4289010	4360633	HAP_3	0.150221729490022	-0.0784958362727986	0.0707736844512096	0.267682457750833
1	4289010	4360633	HAP_4	0.118070953436807	0.00296066439172678	0.0724843795450358	0.967428196662587
1	4289010	4360633	HAP_5	0.119179600886918	-0.0496910342903616	0.0905315143314416	0.583224895203195
1	4289010	4360633	HAP_6	0.184589800443459	0.0125559504872649	0.0443395665779237	0.777106997496309
1	4301373	4418006	HAP_1	0.150221729490022	-0.0784958362727986	0.0707736844512096	0.267682457750833
1	4301373	4418006	HAP_2	0.254434589800443	-0.0177634723781307	0.0353141549626037	0.615079858694955
1	4301373	4418006	HAP_3	0.119179600886918	-0.0496910342903616	0.0905315143314416	0.583224895203195
1	4301373	4418006	HAP_4	0.184589800443459	0.0125559504872649	0.0443395665779237	0.777106997496309
1	4301373	4418006	HAP_5	0.139689578713969	0.0101205132754431	0.0606157529987656	0.867438099750394
1	4316516	4487030	HAP_1	0.150221729490022	-0.0784958362727986	0.0707736844512096	0.267682457750833
1	4316516	4487030	HAP_2	0.139135254988914	0.0101205132754431	0.0606157529987656	0.867438099750394
1	4316516	4487030	HAP_3	0.257760532150776	-0.0187470570292399	0.034947086846685	0.591787873073825
1	4316516	4487030	HAP_4	0.119179600886918	-0.0496910342903616	0.0905315143314416	0.583224895203195
1	4316516	4487030	HAP_5	0.185144124168514	0.0125559504872649	0.0443395665779237	0.777106997496309
1	4350915	4525112	HAP_1	0.14079822616408	0.0101205132754431	0.0606157529987656	0.867438099750394
1	4350915	4525112	HAP_2	0.119179600886918	-0.0496910342903616	0.0905315143314416	0.583224895203195
1	4350915	4525112	HAP_3	0.17350332594235	0.00814206619114536	0.0494726156522211	0.869314164293655
1	4350915	4525112	HAP_4	0.335365853658537	0.0331906863891579	0.0264769816671734	0.210328776485517
1	4394936	4571717	HAP_1	0.168514412416851	0.00162351221418462	0.0521555225030641	0.975174215543837
1	4394936	4571717	HAP_2	0.138580931263858	0.0101205132754431	0.0606157529987656	0.867438099750394
1	4394936	4571717	HAP_3	0.0848115299334812	-0.0535071192154142	0.106737467899829	0.616286572256683
1	4394936	4571717	HAP_4	0.333148558758315	0.0331906863891579	0.0264769816671734	0.210328776485517
1	4394936	4571717	HAP_5	0.119179600886918	-0.0496910342903616	0.0905315143314416	0.583224895203195
1	4473638	4606890	HAP_1	0.169068736141907	0.00162351221418462	0.0521555225030641	0.975174215543837
1	4473638	4606890	HAP_2	0.139135254988914	0.0101205132754431	0.0606157529987656	0.867438099750394
1	4473638	4606890	HAP_3	0.0853658536585366	-0.0535071192154142	0.106737467899829	0.616286572256683
1	4473638	4606890	HAP_4	0.149667405764967	-0.0817325301456598	0.068121674451626	0.230535845155049
1	4473638	4606890	HAP_5	0.185144124168514	0.0125559504872649	0.0443395665779237	0.777106997496309
1	4473638	4606890	HAP_6	0.119179600886918	-0.0496910342903616	0.0905315143314416	0.583224895203195
1	4507685	4674574	HAP_1	0.118625277161863	-0.0496910342903616	0.0905315143314416	0.583224895203195
1	4507685	4674574	HAP_2	0.151330376940133	-0.0371920023152506	0.0607893092639577	0.540814515069896
1	4507685	4674574	HAP_3	0.13470066518847	0.0101205132754431	0.0606157529987656	0.867438099750394
1	4507685	4674574	HAP_4	0.149667405764967	-0.0817325301456598	0.068121674451626	0.230535845155049
1	4507685	4674574	HAP_5	0.184035476718404	0.0125559504872649	0.0443395665779237	0.777106997496309
1	4565039	4716471	HAP_1	0.149667405764967	-0.0817325301456598	0.068121674451626	0.230535845155049
1	4565039	4716471	HAP_2	0.134146341463415	0.0172678465394247	0.0623813668484203	0.781989605032532
1	4565039	4716471	HAP_3	0.184035476718404	0.0125559504872649	0.0443395665779237	0.777106997496309
1	4565039	4716471	HAP_4	0.136917960088692	-0.00109610699403496	0.0799755916714614	0.989067995366702
1	4565039	4716471	HAP_5	0.151884700665188	-0.0376811981102386	0.0592114944643049	0.524690522580673
1	4584093	4743473	HAP_1	0.149113082039911	-0.0784958362727986	0.0707736844512096	0.267682457750833
1	4584093	4743473	HAP_2	0.134146341463415	0.0172678465394247	0.0623813668484203	0.781989605032532
1	4584093	4743473	HAP_3	0.184035476718404	0.0125559504872649	0.0443395665779237	0.777106997496309
1	4584093	4743473	HAP_4	0.137472283813747	-0.00109610699403496	0.0799755916714614	0.989067995366702
1	4584093	4743473	HAP_5	0.151884700665188	-0.0376811981102386	0.0592114944643049	0.524690522580673
1	4647633	4781618	HAP_1	0.143015521064302	-0.021662075614988	0.0723607751948098	0.764733727574665
1	4647633	4781618	HAP_2	0.134146341463415	0.0172678465394247	0.0623813668484203	0.781989605032532
1	4647633	4781618	HAP_3	0.185144124168514	0.0125559504872649	0.0443395665779237	0.777106997496309
1	4647633	4781618	HAP_4	0.151884700665188	-0.0376811981102386	0.0592114944643049	0.524690522580673
1	4647633	4781618	HAP_5	0.134146341463415	-0.0948041345374421	0.0858208493471261	0.269599390946321
1	4709876	4888776	HAP_1	0.143569844789357	-0.021662075614988	0.0723607751948098	0.764733727574665
1	4709876	4888776	HAP_2	0.157427937915743	-0.0376811981102386	0.0592114944643049	0.524690522580673
1	4709876	4888776	HAP_3	0.182372505543237	0.01628268522973	0.0450673031027217	0.717963217500307
1	4709876	4888776	HAP_4	0.13470066518847	-0.0948041345374421	0.0858208493471261	0.269599390946321
1	4709876	4888776	HAP_5	0.134146341463415	0.0172678465394247	0.0623813668484203	0.781989605032532
1	4734157	4996526	HAP_1	0.0981152993348115	-0.0663064704707513	0.107399978499938	0.53714299416753
1	4734157	4996526	HAP_2	0.159090909090909	-0.0376811981102386	0.0592114944643049	0.524690522580673
1	4734157	4996526	HAP_3	0.13470066518847	-0.0948041345374421	0.0858208493471261	0.269599390946321
1	4734157	4996526	HAP_4	0.134146341463415	0.0172678465394247	0.0623813668484203	0.781989605032532
1	4734157	4996526	HAP_5	0.182372505543237	0.01628268522973	0.0450673031027217	0.717963217500307
1	4760410	5066737	HAP_1	0.184589800443459	0.0114413081562038	0.0443259112594791	0.796375710652269
1	4760410	5066737	HAP_2	0.0981152993348115	-0.0663064704707513	0.107399978499938	0.53714299416753
1	4760410	5066737	HAP_3	0.133592017738359	0.0172678465394247	0.0623813668484203	0.781989605032532
1	4760410	5066737	HAP_4	0.159090909090909	-0.0376811981102386	0.0592114944643049	0.524690522580673
1	4760410	5066737	HAP_5	0.134146341463415	-0.0948041345374421	0.0858208493471261	0.269599390946321
1	4830120	5099108	HAP_1	0.133592017738359	0.0172678465394247	0.0623813668484203	0.781989605032532
1	4830120	5099108	HAP_2	0.0981152993348115	-0.0663064704707513	0.107399978499938	0.53714299416753
1	4830120	5099108	HAP_3	0.184589800443459	0.0114413081562038	0.0443259112594791	0.796375710652269
1	4830120	5099108	HAP_4	0.159090909090909	-0.0376811981102386	0.0592114944643049	0.524690522580673
1	4830120	5099108	HAP_5	0.13470066518847	-0.0948041345374421	0.0858208493471261	0.269599390946321
1	4986559	5186570	HAP_1	0.132483370288248	0.0172678465394247	0.0623813668484203	0.781989605032532
1	4986559	5186570	HAP_2	0.341463414634146	-0.0136949964269095	0.0260593735746359	0.599345485745642
1	4986559	5186570	HAP_3	0.185144124168514	0.0114413081562038	0.0443259112594791	0.796375710652269
1	4986559	5186570	HAP_4	0.133592017738359	-0.0948041345374421	0.0858208493471261	0.269599390946321
1	5057978	5331327	HAP_1	0.223946784922395	-0.00886399398434409	0.0384945206551324	0.817937757084696
1	5057978	5331327	HAP_2	0.130820399113082	0.00323873670353219	0.0699125301240611	0.963061175920092
1	5057978	5331327	HAP_3	0.187361419068736	0.00825959087719044	0.0436652745231458	0.850012969716346
1	5057978	5331327	HAP_4	0.133592017738359	-0.0948041345374421	0.0858208493471261	0.269599390946321
1	5057978	5331327	HAP_5	0.133037694013304	0.0257881202270144	0.0645548778613984	0.689638502430703
1	5087212	5366547	HAP_1	0.186807095343681	0.0114413081562038	0.0443259112594791	0.796375710652269
1	5087212	5366547	HAP_2	0.167405764966741	-0.0018295906935976	0.0504287952143781	0.971066704235521
1	5087212	5366547	HAP_3	0.130820399113082	0.00323873670353219	0.0699125301240611	0.963061175920092
1	5087212	5366547	HAP_4	0.133592017738359	-0.0948041345374421	0.0858208493471261	0.269599390946321
1	5087212	5366547	HAP_5	0.133037694013304	0.0257881202270144	0.0645548778613984	0.689638502430703
1	5147933	5422754	HAP_1	0.187361419068736	0.0114413081562038	0.0443259112594791	0.796375710652269
1	5147933	5422754	HAP_2	0.165742793791574	-0.00770097567253594	0.0514614448675854	0.88107821933779
1	5147933	5422754	HAP_3	0.13470066518847	-0.0948041345374421	0.0858208493471261	0.269599390946321
1	5147933	5422754	HAP_4	0.108647450110865	-0.0866958589171904	0.0915504627669831	0.343909625612371
1	5147933	5422754	HAP_5	0.133037694013304	0.0257881202270144	0.0645548778613984	0.689638502430703
1	5305646	5488869	HAP_1	0.187915742793792	0.0114413081562038	0.0443259112594791	0.796375710652269
1	5305646	5488869	HAP_2	0.166851441241685	-0.00770097567253594	0.0514614448675854	0.88107821933779
1	5305646	5488869	HAP_3	0.13470066518847	0.0156308835705898	0.0624057070113994	0.802280212068727
1	5305646	5488869	HAP_4	0.0958980044345898	-0.0663064704707513	0.107399978499938	0.53714299416753
1	5305646	5488869	HAP_5	0.13470066518847	-0.0948041345374421	0.0858208493471261	0.269599390946321
1	5356977	5519231	HAP_1	0.166851441241685	-0.00770097567253594	0.0514614448675854	0.88107821933779
1	5356977	5519231	HAP_2	0.13470066518847	0.0156308835705898	0.0624057070113994	0.802280212068727
1	5356977	5519231	HAP_3	0.187915742793792	0.0114413081562038	0.0443259112594791	0.796375710652269
1	5356977	5519231	HAP_4	0.0975609756097561	-0.0663064704707513	0.107399978499938	0.53714299416753
1	5356977	5519231	HAP_5	0.139689578713969	0.0229292691638994	0.0732618008764575	0.754371434507021
1	5391649	5550567	HAP_1	0.190687361419069	0.00784165684103078	0.0429540408641458	0.85518549423258
1	5391649	5550567	HAP_2	0.16629711751663	-0.00770097567253594	0.0514614448675854	0.88107821933779
1	5391649	5550567	HAP_3	0.0953436807095344	-0.0663064704707513	0.107399978499938	0.53714299416753
1	5391649	5550567	HAP_4	0.141352549889135	0.0229292691638994	0.0732618008764575	0.754371434507021
1	5391649	5550567	HAP_5	0.134146341463415	0.0156308835705898	0.0624057070113994	0.802280212068727
1	5470488	5573890	HAP_1	0.141352549889135	0.0229292691638994	0.0732618008764575	0.754371434507021
1	5470488	5573890	HAP_2	0.134146341463415	0.0156308835705898	0.0624057070113994	0.802280212068727
1	5470488	5573890	HAP_3	0.195121951219512	0.0234034427325057	0.0417269087279774	0.575026326748485
1	5470488	5573890	HAP_4	0.0953436807095344	-0.0663064704707513	0.107399978499938	0.53714299416753
1	5470488	5573890	HAP_5	0.179046563192905	-0.000832290235107879	0.0456439390035891	0.9854559445659
1	5510131	5630208	HAP_1	0.0931263858093126	-0.0663064704707513	0.107399978499938	0.53714299416753
1	5510131	5630208	HAP_2	0.162416851441242	-0.00996914993636907	0.0527141454481293	0.850044151607165
1	5510131	5630208	HAP_3	0.138026607538803	-0.0205705487576284	0.0807007271939014	0.798859927631866
1	5510131	5630208	HAP_4	0.132483370288248	0.0257881202270144	0.0645548778613984	0.689638502430703
1	5510131	5630208	HAP_5	0.186807095343681	0.0158750793370444	0.0450579535900639	0.724677450964358
1	5539390	5668141	HAP_1	0.158536585365854	-0.00996914993636907	0.0527141454481293	0.850044151607165
1	5539390	5668141	HAP_2	0.138026607538803	-0.0205705487576284	0.0807007271939014	0.798859927631866
1	5539390	5668141	HAP_3	0.131929046563193	0.0257881202270144	0.0645548778613984	0.689638502430703
1	5539390	5668141	HAP_4	0.186252771618625	0.0158750793370444	0.0450579535900639	0.724677450964358
1	5539390	5668141	HAP_5	0.0914634146341463	-0.0663064704707513	0.107399978499938	0.53714299416753
1	5561667	5730545	HAP_1	0.158536585365854	-0.0238844647629657	0.0536814154721044	0.656478748040564
1	5561667	5730545	HAP_2	0.189024390243902	0.00872560123212134	0.0436621564714297	0.84164862704554
1	5561667	5730545	HAP_3	0.138026607538803	-0.0205705487576284	0.0807007271939014	0.798859927631866
1	5561667	5730545	HAP_4	0.0903547671840355	-0.0663064704707513	0.107399978499938	0.53714299416753
1	5561667	5730545	HAP_5	0.131374722838137	0.024110046230073	0.0689490768914375	0.72666241267584
1	5614060	5764859	HAP_1	0.135254988913525	-0.0948041345374421	0.0858208493471261	0.269599390946321
1	5614060	5764859	HAP_2	0.292682926829268	0.0128735645662777	0.0303853513563892	0.671904115209523
1	5614060	5764859	HAP_3	0.191241685144124	0.00872560123212134	0.0436621564714297	0.84164862704554
1	5614060	5764859	HAP_4	0.0881374722838137	-0.0663064704707513	0.107399978499938	0.53714299416753
1	5656543	5807646	HAP_1	0.0886917960088692	-0.0663064704707513	0.107399978499938	0.53714299416753
1	5656543	5807646	HAP_2	0.29490022172949	0.0128735645662777	0.0303853513563892	0.671904115209523
1	5656543	5807646	HAP_3	0.135254988913525	-0.0948041345374421	0.0858208493471261	0.269599390946321
1	5656543	5807646	HAP_4	0.191241685144124	0.00872560123212134	0.0436621564714297	0.84164862704554
1	5710366	5882239	HAP_1	0.181818181818182	0.012138184211063	0.0443584021895683	0.784425700667054
1	5710366	5882239	HAP_2	0.0881374722838137	-0.0663064704707513	0.107399978499938	0.53714299416753
1	5710366	5882239	HAP_3	0.296008869179601	0.0119869295002219	0.0298314195046981	0.687911391453261
1	5710366	5882239	HAP_4	0.13470066518847	-0.0948041345374421	0.0858208493471261	0.269599390946321
1	5753019	5945254	HAP_1	0.0881374722838137	-0.0663064704707513	0.107399978499938	0.53714299416753
1	5753019	5945254	HAP_2	0.181818181818182	0.012138184211063	0.0443584021895683	0.784425700667054
1	5753019	5945254	HAP_3	0.135254988913525	-0.0948041345374421	0.0858208493471261	0.269599390946321
1	5753019	5945254	HAP_4	0.303215077605322	0.00440319610919319	0.0292152983259435	0.880234394452545
1	5783354	5988894	HAP_1	0.181818181818182	0.012138184211063	0.0443584021895683	0.784425700667054
1	5783354	5988894	HAP_2	0.169068736141907	-0.0263901816072432	0.050181811486372	0.599094839945871
1	5783354	5988894	HAP_3	0.13470066518847	0.0257881202270144	0.0645548778613984	0.689638502430703
1	5783354	5988894	HAP_4	0.0881374722838137	-0.0663064704707513	0.107399978499938	0.53714299416753
1	5783354	5988894	HAP_5	0.135254988913525	-0.0948041345374421	0.0858208493471261	0.269599390946321
1	5846627	6046468	HAP_1	0.0875831485587583	-0.0663064704707513	0.107399978499938	0.53714299416753
1	5846627	6046468	HAP_2	0.184035476718404	0.0061504656709756	0.0430669532467949	0.886471241532834
1	5846627	6046468	HAP_3	0.135809312638581	-0.0948041345374421	0.0858208493471261	0.269599390946321
1	5846627	6046468	HAP_4	0.175166297117517	-0.0373254713377449	0.0487770403116481	0.444339930003768
1	5846627	6046468	HAP_5	0.13470066518847	0.0257881202270144	0.0645548778613984	0.689638502430703
1	5922932	6090860	HAP_1	0.183481152993348	0.0061504656709756	0.0430669532467949	0.886471241532834
1	5922932	6090860	HAP_2	0.0958980044345898	-0.0727827522698714	0.100189599963282	0.467754065598774
1	5922932	6090860	HAP_3	0.136363636363636	-0.0956026136313347	0.0809458268601182	0.237891151317135
1	5922932	6090860	HAP_4	0.170731707317073	-0.0299742669866751	0.0502783912711345	0.551216102290923
1	5922932	6090860	HAP_5	0.133592017738359	0.00305214305418519	0.0666029253305931	0.963459258330246
1	5983887	6133181	HAP_1	0.133037694013304	0.00305214305418519	0.0666029253305931	0.963459258330246
1	5983887	6133181	HAP_2	0.171840354767184	-0.00744470479302399	0.0451388378539259	0.869037335794554
1	5983887	6133181	HAP_3	0.170731707317073	-0.0299742669866751	0.0502783912711345	0.551216102290923
1	5983887	6133181	HAP_4	0.135254988913525	-0.0948041345374421	0.0858208493471261	0.269599390946321
1	6026812	6171754	HAP_1	0.135254988913525	-0.0948041345374421	0.0858208493471261	0.269599390946321
1	6026812	6171754	HAP_2	0.170731707317073	-0.0299742669866751	0.0502783912711345	0.551216102290923
1	6026812	6171754	HAP_3	0.172394678492239	-0.00455028159062014	0.045868269288978	0.920999255388375
1	6026812	6171754	HAP_4	0.135809312638581	0.00305214305418519	0.0666029253305931	0.963459258330246
1	6069957	6218619	HAP_1	0.172394678492239	-0.00455028159062014	0.045868269288978	0.920999255388375
1	6069957	6218619	HAP_2	0.133037694013304	0.00305214305418519	0.0666029253305931	0.963459258330246
1	6069957	6218619	HAP_3	0.172949002217295	-0.0299742669866751	0.0502783912711345	0.551216102290923
1	6069957	6218619	HAP_4	0.13470066518847	-0.0948041345374421	0.0858208493471261	0.269599390946321
1	6114436	6264645	HAP_1	0.13470066518847	-0.0948041345374421	0.0858208493471261	0.269599390946321
1	6114436	6264645	HAP_2	0.171840354767184	-0.00455028159062014	0.045868269288978	0.920999255388375
1	6114436	6264645	HAP_3	0.13470066518847	0.00305214305418519	0.0666029253305931	0.963459258330246
1	6114436	6264645	HAP_4	0.176829268292683	-0.0330066284929117	0.0492582628510763	0.502985312824291
1	6158046	6307242	HAP_1	0.176274944567627	-0.00455028159062014	0.045868269288978	0.920999255388375
1	6158046	6307242	HAP_2	0.134146341463415	-0.0948041345374421	0.0858208493471261	0.269599390946321
1	6158046	6307242	HAP_3	0.135254988913525	0.00305214305418519	0.0666029253305931	0.963459258330246
1	6158046	6307242	HAP_4	0.176829268292683	-0.0330066284929117	0.0492582628510763	0.502985312824291
1	6211327	6334008	HAP_1	0.176829268292683	-0.0330066284929117	0.0492582628510763	0.502985312824291
1	6211327	6334008	HAP_2	0.176274944567627	-0.00455028159062014	0.045868269288978	0.920999255388375
1	6211327	6334008	HAP_3	0.134146341463415	-0.0948041345374421	0.0858208493471261	0.269599390946321
1	6211327	6334008	HAP_4	0.138026607538803	0.00305214305418519	0.0666029253305931	0.963459258330246
1	6238245	6363482	HAP_1	0.176829268292683	-0.0330066284929117	0.0492582628510763	0.502985312824291
1	6238245	6363482	HAP_2	0.143015521064302	0.00305214305418519	0.0666029253305931	0.963459258330246
1	6238245	6363482	HAP_3	0.153547671840355	-0.039635597953534	0.0549878611023477	0.471218180381862
1	6238245	6363482	HAP_4	0.195121951219512	0.00292218915500847	0.0424247045387135	0.945101087253358
1	6238245	6363482	HAP_5	0.134146341463415	-0.0948041345374421	0.0858208493471261	0.269599390946321
1	6290541	6406191	HAP_1	0.179046563192905	0.00663932352503714	0.0484492632349348	0.891032873595179
1	6290541	6406191	HAP_2	0.177937915742794	0.0138131207123748	0.0443434237914531	0.755491104998911
1	6290541	6406191	HAP_3	0.17960088691796	0.0182818397466959	0.0477326678020741	0.701807782967348
1	6290541	6406191	HAP_4	0.277161862527716	-0.00313339522561669	0.0329216377522947	0.924195385225318
1	6326900	6449104	HAP_1	0.17960088691796	0.0182818397466959	0.0477326678020741	0.701807782967348
1	6326900	6449104	HAP_2	0.069290465631929	-0.130005114509028	0.0923132455310696	0.159390678183184
1	6326900	6449104	HAP_3	0.143015521064302	0.00305214305418519	0.0666029253305931	0.963459258330246
1	6326900	6449104	HAP_4	0.134146341463415	-0.0948041345374421	0.0858208493471261	0.269599390946321
1	6326900	6449104	HAP_5	0.179046563192905	0.00663932352503714	0.0484492632349348	0.891032873595179
1	6326900	6449104	HAP_6	0.177937915742794	0.0138131207123748	0.0443434237914531	0.755491104998911
1	6355340	6494875	HAP_1	0.164634146341463	-0.017149057106866	0.0487047312996409	0.724844849974516
1	6355340	6494875	HAP_2	0.179046563192905	0.00663932352503714	0.0484492632349348	0.891032873595179
1	6355340	6494875	HAP_3	0.178492239467849	0.0138131207123748	0.0443434237914531	0.755491104998911
1	6355340	6494875	HAP_4	0.163525498891353	0.0116525186933327	0.054369985788317	0.830347483184065
1	6355340	6494875	HAP_5	0.134146341463415	-0.0948041345374421	0.0858208493471261	0.269599390946321
1	6394259	6539650	HAP_1	0.180155210643016	0.0138131207123748	0.0443434237914531	0.755491104998911
1	6394259	6539650	HAP_2	0.15410199556541	-0.0163103730207914	0.0504130361174309	0.746366326619917
1	6394259	6539650	HAP_3	0.178492239467849	0.00663932352503714	0.0484492632349348	0.891032873595179
1	6394259	6539650	HAP_4	0.162416851441242	0.0116525186933327	0.054369985788317	0.830347483184065
1	6394259	6539650	HAP_5	0.134146341463415	-0.0948041345374421	0.0858208493471261	0.269599390946321
1	6440687	6581802	HAP_1	0.133037694013304	-0.0948041345374421	0.0858208493471261	0.269599390946321
1	6440687	6581802	HAP_2	0.152993348115299	0.0216727788224488	0.0557138976600921	0.697368335222227
1	6440687	6581802	HAP_3	0.177383592017738	0.00663932352503714	0.0484492632349348	0.891032873595179
1	6440687	6581802	HAP_4	0.176829268292683	0.0138131207123748	0.0443434237914531	0.755491104998911
1	6478088	6617974	HAP_1	0.176829268292683	0.0138131207123748	0.0443434237914531	0.755491104998911
1	6478088	6617974	HAP_2	0.23669623059867	-0.00691314264875069	0.0363327701635221	0.849138703190041
1	6478088	6617974	HAP_3	0.133037694013304	-0.0948041345374421	0.0858208493471261	0.269599390946321
1	6478088	6617974	HAP_4	0.152993348115299	0.0216727788224488	0.0557138976600921	0.697368335222227
1	6534487	6643362	HAP_1	0.293791574279379	0.0148516017356813	0.0292237317132795	0.611436736278349
1	6534487	6643362	HAP_2	0.153547671840355	0.0216727788224488	0.0557138976600921	0.697368335222227
1	6534487	6643362	HAP_3	0.177937915742794	0.0138131207123748	0.0443434237914531	0.755491104998911
1	6534487	6643362	HAP_4	0.133037694013304	-0.0948041345374421	0.0858208493471261	0.269599390946321
1	6577244	6734261	HAP_1	0.136363636363636	0.0163458016550821	0.0664577007925439	0.805771536448596
1	6577244	6734261	HAP_2	0.124722838137472	-0.0808025068591505	0.0910903846025347	0.375287272926641
1	6577244	6734261	HAP_3	0.17350332594235	0.015274689559959	0.0487523670219683	0.754117313989843
1	6577244	6734261	HAP_4	0.177937915742794	0.0138131207123748	0.0443434237914531	0.755491104998911
1	6612693	6796330	HAP_1	0.134146341463415	0.0163458016550821	0.0664577007925439	0.805771536448596
1	6612693	6796330	HAP_2	0.124168514412417	-0.0808025068591505	0.0910903846025347	0.375287272926641
1	6612693	6796330	HAP_3	0.172394678492239	0.015274689559959	0.0487523670219683	0.754117313989843
1	6612693	6796330	HAP_4	0.177383592017738	0.0138131207123748	0.0443434237914531	0.755491104998911
1	6633732	6839575	HAP_1	0.172394678492239	0.015274689559959	0.0487523670219683	0.754117313989843
1	6633732	6839575	HAP_2	0.177383592017738	0.0138131207123748	0.0443434237914531	0.755491104998911
1	6633732	6839575	HAP_3	0.134146341463415	0.0163458016550821	0.0664577007925439	0.805771536448596
1	6633732	6839575	HAP_4	0.124168514412417	-0.0808025068591505	0.0910903846025347	0.375287272926641
1	6712326	6899688	HAP_1	0.134146341463415	0.0163458016550821	0.0664577007925439	0.805771536448596
1	6712326	6899688	HAP_2	0.184589800443459	0.00245590496519013	0.0417538003399693	0.953109718743451
1	6712326	6899688	HAP_3	0.210088691796009	0.0304015896706874	0.0440358398817784	0.49013364183223
1	6712326	6899688	HAP_4	0.172394678492239	0.015274689559959	0.0487523670219683	0.754117313989843
1	6781489	6933766	HAP_1	0.215077605321508	0.029412463625257	0.042708972471379	0.491209521494236
1	6781489	6933766	HAP_2	0.185144124168514	0.00245590496519013	0.0417538003399693	0.953109718743451
1	6781489	6933766	HAP_3	0.1480044345898	-0.0187558355314143	0.0647142948764719	0.772017526620888
1	6781489	6933766	HAP_4	0.182372505543237	0.0113684975654765	0.0469681040277371	0.80879942212456
1	6830134	6990464	HAP_1	0.189578713968958	0.00135430077437028	0.0455227937789175	0.976273153535741
1	6830134	6990464	HAP_2	0.125831485587583	-0.0852323252395868	0.0853308536052347	0.318141411849166
1	6830134	6990464	HAP_3	0.1480044345898	-0.0187558355314143	0.0647142948764719	0.772017526620888
1	6830134	6990464	HAP_4	0.185144124168514	0.00245590496519013	0.0417538003399693	0.953109718743451
1	6864130	7035600	HAP_1	0.155210643015521	-0.0266292890972979	0.0625533944830588	0.670425899022057
1	6864130	7035600	HAP_2	0.160753880266075	0.0281632244582583	0.0532558078189289	0.597055965745476
1	6864130	7035600	HAP_3	0.185144124168514	0.00245590496519013	0.0417538003399693	0.953109718743451
1	6864130	7035600	HAP_4	0.125831485587583	-0.0852323252395868	0.0853308536052347	0.318141411849166
1	6923025	7062501	HAP_1	0.125831485587583	-0.0852323252395868	0.0853308536052347	0.318141411849166
1	6923025	7062501	HAP_2	0.186807095343681	0.0176791848125099	0.04116229030816	0.667663800168586
1	6923025	7062501	HAP_3	0.150221729490022	-0.0266292890972979	0.0625533944830588	0.670425899022057
1	6923025	7062501	HAP_4	0.0825942350332594	-0.0776838542199756	0.097626181386789	0.426402751268108
1	6923025	7062501	HAP_5	0.0792682926829268	-0.0899273663735891	0.10496753036649	0.39183270990901
1	6965434	7118368	HAP_1	0.186807095343681	0.0176791848125099	0.04116229030816	0.667663800168586
1	6965434	7118368	HAP_2	0.151330376940133	-0.0349221153059418	0.0607772108734482	0.565712451363563
1	6965434	7118368	HAP_3	0.0825942350332594	-0.0776838542199756	0.097626181386789	0.426402751268108
1	6965434	7118368	HAP_4	0.0792682926829268	-0.0899273663735891	0.10496753036649	0.39183270990901
1	6965434	7118368	HAP_5	0.125831485587583	-0.0852323252395868	0.0853308536052347	0.318141411849166
1	7029810	7168764	HAP_1	0.0842572062084257	-0.0776838542199756	0.097626181386789	0.426402751268108
1	7029810	7168764	HAP_2	0.257760532150776	0.0441901818123723	0.0329229898558924	0.179864523216384
1	7029810	7168764	HAP_3	0.126940133037694	-0.0817836133614665	0.0804140970629696	0.309415477699131
1	7029810	7168764	HAP_4	0.0598669623059867	-0.148555995606785	0.110466676906226	0.17903162174465
1	7047544	7216900	HAP_1	0.257760532150776	0.0441901818123723	0.0329229898558924	0.179864523216384
1	7047544	7216900	HAP_2	0.138026607538803	-0.0480506994540284	0.0567166501774461	0.397108195382962
1	7047544	7216900	HAP_3	0.0598669623059867	-0.148555995606785	0.110466676906226	0.17903162174465
1	7047544	7216900	HAP_4	0.126940133037694	-0.0817836133614665	0.0804140970629696	0.309415477699131
1	7108873	7259443	HAP_1	0.257760532150776	0.0441901818123723	0.0329229898558924	0.179864523216384
1	7108873	7259443	HAP_2	0.145232815964523	0.0343130939657759	0.0553906513101693	0.535762564579609
1	7108873	7259443	HAP_3	0.0626385809312639	-0.148555995606785	0.110466676906226	0.17903162174465
1	7108873	7259443	HAP_4	0.139689578713969	-0.0480506994540284	0.0567166501774461	0.397108195382962
1	7108873	7259443	HAP_5	0.126940133037694	-0.0817836133614665	0.0804140970629696	0.309415477699131
1	7159731	7325749	HAP_1	0.136917960088692	-0.0463361255005007	0.0682449338288011	0.497334863229508
1	7159731	7325749	HAP_2	0.139689578713969	-0.0480506994540284	0.0567166501774461	0.397108195382962
1	7159731	7325749	HAP_3	0.127494456762749	-0.0861574033543159	0.0763598265431424	0.259494265166008
1	7159731	7325749	HAP_4	0.266629711751663	0.0308193686455131	0.0314017476520507	0.326635957759174
1	7159731	7325749	HAP_5	0.143569844789357	0.0343130939657759	0.0553906513101693	0.535762564579609
1	7196708	7399747	HAP_1	0.127494456762749	-0.0861574033543159	0.0763598265431424	0.259494265166008
1	7196708	7399747	HAP_2	0.266629711751663	0.0308193686455131	0.0314017476520507	0.326635957759174
1	7196708	7399747	HAP_3	0.0598669623059867	-0.148555995606785	0.110466676906226	0.17903162174465
1	7196708	7399747	HAP_4	0.0936807095343681	0.168650228157777	0.107032002029069	0.115450938178861
1	7196708	7399747	HAP_5	0.136917960088692	-0.0564858192245779	0.0583336719292328	0.333146584638031
1	7248213	7435100	HAP_1	0.0598669623059867	-0.148555995606785	0.110466676906226	0.17903162174465
1	7248213	7435100	HAP_2	0.126940133037694	-0.0861574033543159	0.0763598265431424	0.259494265166008
1	7248213	7435100	HAP_3	0.136917960088692	-0.0564858192245779	0.0583336719292328	0.333146584638031
1	7248213	7435100	HAP_4	0.25609756097561	0.0445431028982674	0.0328996657003737	0.176109979062235
1	7306412	7460318	HAP_1	0.136917960088692	-0.0564858192245779	0.0583336719292328	0.333146584638031
1	7306412	7460318	HAP_2	0.25609756097561	0.0445431028982674	0.0328996657003737	0.176109979062235
1	7306412	7460318	HAP_3	0.126940133037694	-0.0861574033543159	0.0763598265431424	0.259494265166008
1	7378233	7502240	HAP_1	0.226164079822616	-0.0256631529232972	0.0370500609883173	0.488702862842074
1	7378233	7502240	HAP_2	0.27549889135255	0.0401340741184352	0.0315382988456113	0.203510355671848
1	7378233	7502240	HAP_3	0.0886917960088692	-0.119469099814432	0.0909141495785904	0.189155903493199
1	7378233	7502240	HAP_4	0.128048780487805	-0.0936479933882197	0.0728988083424242	0.199256253770715
1	7423349	7533869	HAP_1	0.225055432372506	-0.0236427992022919	0.0374251135862821	0.527721676292741
1	7423349	7533869	HAP_2	0.25609756097561	0.041886664424255	0.0326171135807623	0.19940904485044
1	7423349	7533869	HAP_3	0.129157427937916	-0.0825557201133891	0.069917526553369	0.238014445811802
1	7452388	7563595	HAP_1	0.227827050997783	-0.0248833226955745	0.0370493162423381	0.50199564273498
1	7452388	7563595	HAP_2	0.259977827050998	0.041886664424255	0.0326171135807623	0.19940904485044
1	7452388	7563595	HAP_3	0.206762749445676	-0.0248683799542417	0.0420349327484281	0.554260693988724
1	7452388	7563595	HAP_4	0.0703991130820399	-0.143552013979697	0.101138885667634	0.156145983128659
1	7484154	7597217	HAP_1	0.257760532150776	0.0447217764641276	0.0329000427882123	0.174389042960803
1	7484154	7597217	HAP_2	0.206208425720621	-0.0248683799542417	0.0420349327484281	0.554260693988724
1	7484154	7597217	HAP_3	0.0703991130820399	-0.143552013979697	0.101138885667634	0.156145983128659
1	7484154	7597217	HAP_4	0.227272727272727	-0.0232866957248719	0.0374475986407087	0.534201583588282
1	7522016	7642302	HAP_1	0.226164079822616	-0.0232866957248719	0.0374475986407087	0.534201583588282
1	7522016	7642302	HAP_2	0.257206208425721	0.0422602545318069	0.0326673813048473	0.196121328256991
1	7522016	7642302	HAP_3	0.205654101995565	-0.0248683799542417	0.0420349327484281	0.554260693988724
1	7522016	7642302	HAP_4	0.065410199556541	-0.143552013979697	0.101138885667634	0.156145983128659
1	7552128	7679364	HAP_1	0.278270509977827	0.0242639783773736	0.030404904867176	0.425067108687977
1	7552128	7679364	HAP_2	0.237250554323725	-0.00905762463095256	0.0338735418400559	0.789226866513048
1	7552128	7679364	HAP_3	0.0598669623059867	-0.148555995606785	0.110466676906226	0.17903162174465
1	7552128	7679364	HAP_4	0.205654101995565	-0.0248683799542417	0.0420349327484281	0.554260693988724
1	7575218	7753844	HAP_1	0.136917960088692	-0.0508564800790598	0.0619315167343788	0.411767969721715
1	7575218	7753844	HAP_2	0.100332594235033	0.18141257581702	0.0900977922362412	0.0443622059198308
1	7575218	7753844	HAP_3	0.0598669623059867	-0.148555995606785	0.110466676906226	0.17903162174465
1	7575218	7753844	HAP_4	0.259977827050998	0.0321950831593591	0.0324265057718732	0.321046800542346
1	7575218	7753844	HAP_5	0.205654101995565	-0.0236571219251377	0.0427182958650675	0.579859318192019
1	7628267	7802701	HAP_1	0.136917960088692	-0.0508564800790598	0.0619315167343788	0.411767969721715
1	7628267	7802701	HAP_2	0.258869179600887	0.0293136236499057	0.0325528215225286	0.368101233300722
1	7628267	7802701	HAP_3	0.104767184035477	0.151280171894434	0.0756790822353225	0.0459157025541362
1	7628267	7802701	HAP_4	0.0609756097560976	-0.140838299077187	0.111758299292973	0.207926328010183
1	7628267	7802701	HAP_5	0.203436807095344	-0.0229898193456929	0.0433256316414046	0.595808694307251
1	7628267	7802701	HAP_6	0.0598669623059867	-0.148555995606785	0.110466676906226	0.17903162174465
1	7661203	7864905	HAP_1	0.203436807095344	-0.0229898193456929	0.0433256316414046	0.595808694307251
1	7661203	7864905	HAP_2	0.0565410199556541	-0.148555995606785	0.110466676906226	0.17903162174465
1	7661203	7864905	HAP_3	0.136363636363636	-0.0508564800790598	0.0619315167343788	0.411767969721715
1	7661203	7864905	HAP_4	0.252217294900222	0.0305267140647022	0.0333675467441692	0.360511939636561
1	7661203	7864905	HAP_5	0.0609756097560976	-0.140838299077187	0.111758299292973	0.207926328010183
1	7734968	7940886	HAP_1	0.141352549889135	-0.0546573244035447	0.0600811134760392	0.363213835288539
1	7734968	7940886	HAP_2	0.251662971175166	0.0305267140647022	0.0333675467441692	0.360511939636561
1	7734968	7940886	HAP_3	0.0620842572062084	-0.140838299077187	0.111758299292973	0.207926328010183
1	7734968	7940886	HAP_4	0.0565410199556541	-0.148555995606785	0.110466676906226	0.17903162174465
1	7734968	7940886	HAP_5	0.201219512195122	-0.0284327611754163	0.0440393963564632	0.518691402609498
1	7788418	8016049	HAP_1	0.155764966740576	-0.0566556274943399	0.0538263081680543	0.292826926049906
1	7788418	8016049	HAP_2	0.252771618625277	0.0335472411121235	0.0332334177102449	0.313036884816117
1	7788418	8016049	HAP_3	0.0620842572062084	-0.140838299077187	0.111758299292973	0.207926328010183
1	7788418	8016049	HAP_4	0.202328159645233	-0.0289685368808641	0.0434041717275206	0.504681150316174
1	7788418	8016049	HAP_5	0.0570953436807095	-0.148555995606785	0.110466676906226	0.17903162174465
1	7845180	8104625	HAP_1	0.155764966740576	-0.0566556274943399	0.0538263081680543	0.292826926049906
1	7845180	8104625	HAP_2	0.0620842572062084	-0.140838299077187	0.111758299292973	0.207926328010183
1	7845180	8104625	HAP_3	0.0565410199556541	-0.148555995606785	0.110466676906226	0.17903162174465
1	7845180	8104625	HAP_4	0.131374722838137	-0.0825557201133891	0.069917526553369	0.238014445811802
1	7845180	8104625	HAP_5	0.249445676274945	0.0516361132057508	0.0329025486911715	0.116918718864247
1	7919477	8211738	HAP_1	0.137472283813747	-0.0495918442946202	0.0583295519164025	0.395442252019427
1	7919477	8211738	HAP_2	0.0970066518847007	0.26773165542593	0.0905749012731634	0.00319980458214626
1	7919477	8211738	HAP_3	0.133037694013304	-0.0858536394478218	0.0673099712292357	0.202466719117471
1	7919477	8211738	HAP_4	0.25	0.0520101203687292	0.0332983704798506	0.118657563019419
1	7919477	8211738	HAP_5	0.0565410199556541	-0.148555995606785	0.110466676906226	0.17903162174465
1	7919477	8211738	HAP_6	0.0626385809312639	-0.140838299077187	0.111758299292973	0.207926328010183
1	7996760	8289511	HAP_1	0.0970066518847007	0.26773165542593	0.0905749012731634	0.00319980458214626
1	7996760	8289511	HAP_2	0.061529933481153	-0.140838299077187	0.111758299292973	0.207926328010183
1	7996760	8289511	HAP_3	0.137472283813747	-0.0495918442946202	0.0583295519164025	0.395442252019427
1	7996760	8289511	HAP_4	0.133037694013304	-0.0858536394478218	0.0673099712292357	0.202466719117471
1	7996760	8289511	HAP_5	0.0565410199556541	-0.148555995606785	0.110466676906226	0.17903162174465
1	7996760	8289511	HAP_6	0.25	0.0520101203687292	0.0332983704798506	0.118657563019419
1	8075890	8326936	HAP_1	0.25	0.0520101203687292	0.0332983704798506	0.118657563019419
1	8075890	8326936	HAP_2	0.061529933481153	-0.140838299077187	0.111758299292973	0.207926328010183
1	8075890	8326936	HAP_3	0.133592017738359	-0.0858536394478218	0.0673099712292357	0.202466719117471
1	8075890	8326936	HAP_4	0.098669623059867	-0.111505197597553	0.0851233176150644	0.190559449054848
1	8075890	8326936	HAP_5	0.137472283813747	-0.0495918442946202	0.0583295519164025	0.395442252019427
1	8075890	8326936	HAP_6	0.0565410199556541	-0.148555995606785	0.110466676906226	0.17903162174465
1	8075890	8326936	HAP_7	0.100332594235033	0.223406043522963	0.085306356615677	0.00897242597758172
1	8170038	8373080	HAP_1	0.061529933481153	-0.140838299077187	0.111758299292973	0.207926328010183
1	8170038	8373080	HAP_2	0.199556541019956	0.00280144141348884	0.0424573615891753	0.947406620184674
1	8170038	8373080	HAP_3	0.0593126385809313	-0.148555995606785	0.110466676906226	0.17903162174465
1	8170038	8373080	HAP_4	0.263858093126386	0.0565904939796246	0.0320615060991428	0.0778969127644899
1	8170038	8373080	HAP_5	0.125831485587583	-0.0449883727532926	0.066522641290909	0.499034583410514
1	8170038	8373080	HAP_6	0.133592017738359	-0.0858536394478218	0.0673099712292357	0.202466719117471
1	8257321	8464233	HAP_1	0.061529933481153	-0.140838299077187	0.111758299292973	0.207926328010183
1	8257321	8464233	HAP_2	0.0593126385809313	-0.148555995606785	0.110466676906226	0.17903162174465
1	8257321	8464233	HAP_3	0.261086474501109	0.0594853280549213	0.0323197141767331	0.0660239427897591
1	8257321	8464233	HAP_4	0.124722838137472	-0.0449883727532926	0.066522641290909	0.499034583410514
1	8257321	8464233	HAP_5	0.0975609756097561	0.26773165542593	0.0905749012731634	0.00319980458214626
1	8257321	8464233	HAP_6	0.133592017738359	-0.0858536394478218	0.0673099712292357	0.202466719117471
1	8305311	8528279	HAP_1	0.249445676274945	0.0548534059660041	0.0331619211120811	0.0984585366147321
1	8305311	8528279	HAP_2	0.121951219512195	-0.0449883727532926	0.066522641290909	0.499034583410514
1	8305311	8528279	HAP_3	0.133037694013304	-0.0858536394478218	0.0673099712292357	0.202466719117471
1	8305311	8528279	HAP_4	0.061529933481153	-0.140838299077187	0.111758299292973	0.207926328010183
1	8305311	8528279	HAP_5	0.0593126385809313	-0.148555995606785	0.110466676906226	0.17903162174465
1	8305311	8528279	HAP_6	0.0958980044345898	0.26773165542593	0.0905749012731634	0.00319980458214626
1	8358037	8607680	HAP_1	0.0593126385809313	-0.148555995606785	0.110466676906226	0.17903162174465
1	8358037	8607680	HAP_2	0.121951219512195	-0.0449883727532926	0.066522641290909	0.499034583410514
1	8358037	8607680	HAP_3	0.151330376940133	-0.0847329308896551	0.0490793551620017	0.0846143457266735
1	8358037	8607680	HAP_4	0.310975609756098	0.03770778400719	0.0274599411341009	0.170038756787085
1	8358037	8607680	HAP_5	0.0958980044345898	0.26773165542593	0.0905749012731634	0.00319980458214626
1	8430684	8651065	HAP_1	0.121951219512195	-0.0434401183385653	0.0641065994960918	0.498186948918415
1	8430684	8651065	HAP_2	0.247228381374723	-0.0172905126176833	0.031821401125811	0.587017395648479
1	8430684	8651065	HAP_3	0.311529933481153	0.0360089747976413	0.0273345035455391	0.188062385834841
1	8430684	8651065	HAP_4	0.0593126385809313	-0.148555995606785	0.110466676906226	0.17903162174465
1	8498193	8707568	HAP_1	0.310975609756098	0.0330677976282307	0.0272516893716343	0.225290836894006
1	8498193	8707568	HAP_2	0.121951219512195	-0.0481464857978568	0.066475259858189	0.469086399759492
1	8498193	8707568	HAP_3	0.307649667405765	-0.0229614813984228	0.0268668839884908	0.392981390131365
1	8575763	8752633	HAP_1	0.121951219512195	-0.0481464857978568	0.066475259858189	0.469086399759492
1	8575763	8752633	HAP_2	0.317627494456763	0.0315926569432528	0.0267257704020966	0.237480271575343
1	8575763	8752633	HAP_3	0.309312638580931	-0.0109195710694524	0.0269409179033747	0.685343147558432
1	8640490	8812607	HAP_1	0.123059866962306	-0.0481464857978568	0.066475259858189	0.469086399759492
1	8640490	8812607	HAP_2	0.317627494456763	0.0315926569432528	0.0267257704020966	0.237480271575343
1	8640490	8812607	HAP_3	0.246674057649667	-0.0195587921455895	0.0320767396389356	0.542183236399162
1	8699372	8854887	HAP_1	0.137472283813747	-0.0517306854763989	0.0619963158061428	0.40427105686711
1	8699372	8854887	HAP_2	0.241130820399113	-0.0165000832436392	0.032592495568672	0.612803826682008
1	8699372	8854887	HAP_3	0.318736141906874	0.0315926569432528	0.0267257704020966	0.237480271575343
1	8745844	8914176	HAP_1	0.241685144124169	-0.0165000832436392	0.032592495568672	0.612803826682008
1	8745844	8914176	HAP_2	0.456762749445676	0.0275664454275796	0.019910432811318	0.16654587442408
1	8787290	8990544	HAP_1	0.244456762749446	-0.00801362829698449	0.032364450318978	0.804496533234641
1	8787290	8990544	HAP_2	0.533259423503326	0.0106248585716379	0.0178704108892531	0.552295373885742
1	8842230	9051929	HAP_1	0.236141906873614	-0.0112510701648183	0.0336907901047375	0.738495357038984
1	8842230	9051929	HAP_2	0.104212860310421	-0.0984031622056867	0.080718517786679	0.223133287237151
1	8842230	9051929	HAP_3	0.324833702882483	0.0143622753767813	0.0258691762272358	0.578905235900128
1	8903343	9104278	HAP_1	0.235587583148559	-0.0112510701648183	0.0336907901047375	0.738495357038984
1	8903343	9104278	HAP_2	0.104767184035477	-0.099076618091229	0.0772350119298187	0.199898564395266
1	8903343	9104278	HAP_3	0.324833702882483	0.0143622753767813	0.0258691762272358	0.578905235900128
1	8946823	9198237	HAP_1	0.104767184035477	-0.099076618091229	0.0772350119298187	0.199898564395266
1	8946823	9198237	HAP_2	0.322062084257206	0.0226776742781846	0.0260981699930973	0.385115932418727
1	8946823	9198237	HAP_3	0.235033259423503	-0.0112510701648183	0.0336907901047375	0.738495357038984
1	9034299	9245476	HAP_1	0.238359201773836	-0.0144045535590327	0.0331336601742088	0.663856094258381
1	9034299	9245476	HAP_2	0.330376940133038	0.0261100246715246	0.0259073317927112	0.313813301397349
1	9084433	9289447	HAP_1	0.238913525498891	-0.0181608714916654	0.0326106836702456	0.577736304146546
1	9084433	9289447	HAP_2	0.403547671840355	-0.00158451233785121	0.0220409407399377	0.942706011160578
1	9172231	9345129	HAP_1	0.1480044345898	-0.065646095042109	0.0520248763966242	0.207344068546127
1	9172231	9345129	HAP_2	0.08980044345898	0.311536796114592	0.0975848676661693	0.00146018318905624
1	9172231	9345129	HAP_3	0.344235033259424	0.0174589076668713	0.0250869047353473	0.48665011632778
1	9236222	9412234	HAP_1	0.147450110864745	-0.065646095042109	0.0520248763966242	0.207344068546127
1	9236222	9412234	HAP_2	0.0892461197339246	0.311536796114592	0.0975848676661693	0.00146018318905624
1	9236222	9412234	HAP_3	0.343680709534368	0.0155715998372181	0.0250631912775296	0.534565747295946
1	9271520	9464578	HAP_1	0.143569844789357	-0.065646095042109	0.0520248763966242	0.207344068546127
1	9271520	9464578	HAP_2	0.0892461197339246	0.311536796114592	0.0975848676661693	0.00146018318905624
1	9271520	9464578	HAP_3	0.343126385809313	0.0155715998372181	0.0250631912775296	0.534565747295946
1	9322111	9515565	HAP_1	0.342572062084257	0.0155715998372181	0.0250631912775296	0.534565747295946
1	9322111	9515565	HAP_2	0.144124168514412	-0.065646095042109	0.0520248763966242	0.207344068546127
1	9322111	9515565	HAP_3	0.0842572062084257	0.311536796114592	0.0975848676661693	0.00146018318905624
1	9390629	9565793	HAP_1	0.427937915742794	0.0214317976181703	0.021413160438199	0.317161830562921
1	9390629	9565793	HAP_2	0.144124168514412	-0.065646095042109	0.0520248763966242	0.207344068546127
1	9446832	9620382	HAP_1	0.144124168514412	-0.065646095042109	0.0520248763966242	0.207344068546127
1	9446832	9620382	HAP_2	0.0958980044345898	-0.0872270385577197	0.0975951023268823	0.371689791308645
1	9446832	9620382	HAP_3	0.434035476718404	0.0281742598014912	0.0210963671652572	0.182053626532552
1	9502502	9663536	HAP_1	0.144124168514412	-0.065646095042109	0.0520248763966242	0.207344068546127
1	9502502	9663536	HAP_2	0.433481152993348	0.02926445138273	0.0211565142384777	0.166939796876047
1	9502502	9663536	HAP_3	0.1019955654102	-0.088404311620464	0.0904020090670466	0.328388792385528
1	9555749	9739491	HAP_1	0.144678492239468	-0.065646095042109	0.0520248763966242	0.207344068546127
1	9555749	9739491	HAP_2	0.432926829268293	0.0288485179894169	0.0212020524219274	0.173969991320817
1	9555749	9739491	HAP_3	0.1019955654102	-0.088404311620464	0.0904020090670466	0.328388792385528
1	9592005	9800213	HAP_1	0.135254988913525	-0.0346248354991417	0.0697447522471517	0.619699144166691
1	9592005	9800213	HAP_2	0.105875831485588	-0.088404311620464	0.0904020090670466	0.328388792385528
1	9592005	9800213	HAP_3	0.0848115299334812	0.311536796114592	0.0975848676661693	0.00146018318905624
1	9592005	9800213	HAP_4	0.350332594235033	0.0232053732766486	0.024422870217299	0.342294619907973
1	9639183	9851960	HAP_1	0.148558758314856	-0.0253482452697144	0.0571579427202163	0.657528502160092
1	9639183	9851960	HAP_2	0.134146341463415	-0.0264147294845335	0.0727236733050733	0.716526517815033
1	9639183	9851960	HAP_3	0.0837028824833703	0.311536796114592	0.0975848676661693	0.00146018318905624
1	9639183	9851960	HAP_4	0.365853658536585	0.015241958773007	0.0239008914107127	0.523823381897187
1	9710661	9913900	HAP_1	0.134146341463415	-0.0264147294845335	0.0727236733050733	0.716526517815033
1	9710661	9913900	HAP_2	0.108647450110865	-0.091734289975746	0.0802017636274955	0.253016999650256
1	9710661	9913900	HAP_3	0.158536585365854	0.101782315867436	0.0540147248435514	0.0598445368684166
1	9710661	9913900	HAP_4	0.284922394678492	0.00935375110708776	0.0284877374646559	0.742729604686948
1	9710661	9913900	HAP_5	0.0831485587583149	-0.0899273663735891	0.10496753036649	0.39183270990901
1	9773647	9958472	HAP_1	0.12860310421286	-0.0759772172591297	0.0726391753872071	0.295866694097972
1	9773647	9958472	HAP_2	0.158536585365854	0.101782315867436	0.0540147248435514	0.0598445368684166
1	9773647	9958472	HAP_3	0.284922394678492	0.00935375110708776	0.0284877374646559	0.742729604686948
1	9773647	9958472	HAP_4	0.0831485587583149	-0.0899273663735891	0.10496753036649	0.39183270990901
1	9773647	9958472	HAP_5	0.14079822616408	-0.0264147294845335	0.0727236733050733	0.716526517815033
1	9843069	10006649	HAP_1	0.284922394678492	0.00935375110708776	0.0284877374646559	0.742729604686948
1	9843069	10006649	HAP_2	0.186807095343681	-0.0585002278822635	0.043787127078805	0.181886488841494
1	9843069	10006649	HAP_3	0.122505543237251	-0.022311718120464	0.072042691548262	0.756860661512067
1	9843069	10006649	HAP_4	0.13470066518847	-0.0264147294845335	0.0727236733050733	0.716526517815033
1	9843069	10006649	HAP_5	0.158536585365854	0.101782315867436	0.0540147248435514	0.0598445368684166
1	9893305	10037375	HAP_1	0.13470066518847	-0.0264147294845335	0.0727236733050733	0.716526517815033
1	9893305	10037375	HAP_2	0.186807095343681	-0.0585002278822635	0.043787127078805	0.181886488841494
1	9893305	10037375	HAP_3	0.285476718403548	0.00935375110708776	0.0284877374646559	0.742729604686948
1	9893305	10037375	HAP_4	0.133037694013304	-0.022311718120464	0.072042691548262	0.756860661512067
1	9893305	10037375	HAP_5	0.158536585365854	0.102764493517825	0.0539250495336186	0.0570126044653369
1	9947101	10066272	HAP_1	0.123059866962306	-0.022311718120464	0.072042691548262	0.756860661512067
1	9947101	10066272	HAP_2	0.186252771618625	-0.0585002278822635	0.043787127078805	0.181886488841494
1	9947101	10066272	HAP_3	0.13470066518847	-0.0264147294845335	0.0727236733050733	0.716526517815033
1	9947101	10066272	HAP_4	0.158536585365854	0.102764493517825	0.0539250495336186	0.0570126044653369
1	9947101	10066272	HAP_5	0.286031042128603	0.00935375110708776	0.0284877374646559	0.742729604686948
1	9995804	10135402	HAP_1	0.13470066518847	-0.0264147294845335	0.0727236733050733	0.716526517815033
1	9995804	10135402	HAP_2	0.195676274944568	0.0203356460919977	0.0405345664342241	0.616012255257838
1	9995804	10135402	HAP_3	0.286031042128603	0.00935375110708776	0.0284877374646559	0.742729604686948
1	9995804	10135402	HAP_4	0.120288248337029	-0.022311718120464	0.072042691548262	0.756860661512067
1	10029104	10154066	HAP_1	0.287139689578714	0.00935375110708776	0.0284877374646559	0.742729604686948
1	10029104	10154066	HAP_2	0.187915742793792	0.0222112252437835	0.0421603578629449	0.598444984918337
1	10029104	10154066	HAP_3	0.119733924611973	-0.022311718120464	0.072042691548262	0.756860661512067
1	10029104	10154066	HAP_4	0.134146341463415	-0.0264147294845335	0.0727236733050733	0.716526517815033
1	10052241	10209708	HAP_1	0.0864745011086474	0.338578211264229	0.0905307150218971	0.000195862687075171
1	10052241	10209708	HAP_2	0.101441241685144	-0.088404311620464	0.0904020090670466	0.328388792385528
1	10052241	10209708	HAP_3	0.119733924611973	-0.022311718120464	0.072042691548262	0.756860661512067
1	10052241	10209708	HAP_4	0.0643015521064302	0.0928566165388455	0.107098801509481	0.386165957272655
1	10052241	10209708	HAP_5	0.272172949002217	0.00878241966546128	0.0295888659861559	0.766677074888738
1	10052241	10209708	HAP_6	0.133592017738359	-0.0264147294845335	0.0727236733050733	0.716526517815033
1	10115433	10242514	HAP_1	0.279933481152993	0.0163573254450286	0.0290316497217809	0.57328365555373
1	10115433	10242514	HAP_2	0.0864745011086474	0.338578211264229	0.0905307150218971	0.000195862687075171
1	10115433	10242514	HAP_3	0.101441241685144	-0.088404311620464	0.0904020090670466	0.328388792385528
1	10115433	10242514	HAP_4	0.134146341463415	-0.0264147294845335	0.0727236733050733	0.716526517815033
1	10115433	10242514	HAP_5	0.124722838137472	-0.0228687868141461	0.0688861054008275	0.739982859446668
1	10147081	10280606	HAP_1	0.0864745011086474	0.338578211264229	0.0905307150218971	0.000195862687075171
1	10147081	10280606	HAP_2	0.101441241685144	-0.088404311620464	0.0904020090670466	0.328388792385528
1	10147081	10280606	HAP_3	0.131929046563193	-0.0122407398133699	0.0801972427945817	0.878722392501526
1	10147081	10280606	HAP_4	0.280487804878049	0.0152537747362434	0.0289540092001416	0.598444654174488
1	10147081	10280606	HAP_5	0.123059866962306	-0.022311718120464	0.072042691548262	0.756860661512067
1	10188215	10329288	HAP_1	0.190687361419069	0.0127430688188914	0.0494269970733937	0.796608612231518
1	10188215	10329288	HAP_2	0.0864745011086474	0.338578211264229	0.0905307150218971	0.000195862687075171
1	10188215	10329288	HAP_3	0.282150776053215	0.0152537747362434	0.0289540092001416	0.598444654174488
1	10188215	10329288	HAP_4	0.125277161862528	-0.022311718120464	0.072042691548262	0.756860661512067
1	10188215	10329288	HAP_5	0.101441241685144	-0.088404311620464	0.0904020090670466	0.328388792385528
1	10236893	10379097	HAP_1	0.125277161862528	-0.022311718120464	0.072042691548262	0.756860661512067
1	10236893	10379097	HAP_2	0.473392461197339	0.018493117377009	0.0199726603026609	0.354738011269944
1	10236893	10379097	HAP_3	0.149667405764967	0.121860492640538	0.056649829725166	0.0317357420962691
1	10236893	10379097	HAP_4	0.100332594235033	-0.088404311620464	0.0904020090670466	0.328388792385528
1	10273354	10413209	HAP_1	0.0848115299334812	0.338578211264229	0.0905307150218971	0.000195862687075171
1	10273354	10413209	HAP_2	0.124722838137472	-0.022311718120464	0.072042691548262	0.756860661512067
1	10273354	10413209	HAP_3	0.0997782705099778	-0.088404311620464	0.0904020090670466	0.328388792385528
1	10273354	10413209	HAP_4	0.482815964523282	0.0170269382457077	0.0196262984048307	0.38587084979993
1	10315745	10453602	HAP_1	0.48059866962306	0.0166940630050377	0.0197914422950483	0.399176288948847
1	10315745	10453602	HAP_2	0.0825942350332594	0.338578211264229	0.0905307150218971	0.000195862687075171
1	10315745	10453602	HAP_3	0.123059866962306	-0.022311718120464	0.072042691548262	0.756860661512067
1	10315745	10453602	HAP_4	0.098669623059867	-0.088404311620464	0.0904020090670466	0.328388792385528
1	10361996	10482668	HAP_1	0.0792682926829268	0.394387060598361	0.106637946346948	0.000230295731381995
1	10361996	10482668	HAP_2	0.122505543237251	-0.022311718120464	0.072042691548262	0.756860661512067
1	10361996	10482668	HAP_3	0.0975609756097561	-0.0864708025661089	0.0977596651774095	0.376652391548984
1	10361996	10482668	HAP_4	0.189024390243902	0.0271407300088424	0.0513001117032446	0.596897345356604
1	10361996	10482668	HAP_5	0.280487804878049	0.0138759220898993	0.0293265334339561	0.636220548549529
1	10399147	10523839	HAP_1	0.188470066518847	0.033004546656429	0.0523810291722262	0.528800312954462
1	10399147	10523839	HAP_2	0.279933481152993	0.0138759220898993	0.0293265334339561	0.636220548549529
1	10399147	10523839	HAP_3	0.0975609756097561	-0.0864708025661089	0.0977596651774095	0.376652391548984
1	10399147	10523839	HAP_4	0.0798226164079823	0.394387060598361	0.106637946346948	0.000230295731381995
1	10399147	10523839	HAP_5	0.120288248337029	-0.013177051965612	0.0754963810170599	0.861481736596914
1	10439622	10538971	HAP_1	0.189024390243902	0.0234371131336617	0.0513136213940525	0.647967693884461
1	10439622	10538971	HAP_2	0.098669623059867	-0.0864708025661089	0.0977596651774095	0.376652391548984
1	10439622	10538971	HAP_3	0.28159645232816	0.0152537747362434	0.0289540092001416	0.598444654174488
1	10439622	10538971	HAP_4	0.12139689578714	-0.013177051965612	0.0754963810170599	0.861481736596914
1	10439622	10538971	HAP_5	0.082039911308204	0.394387060598361	0.106637946346948	0.000230295731381995
1	10477227	10565732	HAP_1	0.1019955654102	-0.0864708025661089	0.0977596651774095	0.376652391548984
1	10477227	10565732	HAP_2	0.121951219512195	-0.0147160643772936	0.0718930347778412	0.837858154765339
1	10477227	10565732	HAP_3	0.28159645232816	0.0152537747362434	0.0289540092001416	0.598444654174488
1	10477227	10565732	HAP_4	0.272172949002217	0.0234802017622426	0.0318578660924572	0.461298592801936
1	10513579	10591457	HAP_1	0.462305986696231	-0.00418020317402575	0.0196067401362333	0.831218012573025
1	10513579	10591457	HAP_2	0.282150776053215	0.0152537747362434	0.0289540092001416	0.598444654174488
1	10513579	10591457	HAP_3	0.121951219512195	-0.0147160643772936	0.0718930347778412	0.837858154765339
1	10535644	10632901	HAP_1	0.282150776053215	0.0152537747362434	0.0289540092001416	0.598444654174488
1	10535644	10632901	HAP_2	0.121951219512195	-0.0147160643772936	0.0718930347778412	0.837858154765339
1	10535644	10632901	HAP_3	0.103658536585366	-0.0272045671342784	0.0906445348920595	0.764153016285115
1	10535644	10632901	HAP_4	0.189578713968958	0.0207639205361436	0.050425602650004	0.680604797720797
1	10535644	10632901	HAP_5	0.082039911308204	0.394387060598361	0.106637946346948	0.000230295731381995
1	10556115	10715729	HAP_1	0.121951219512195	-0.0147160643772936	0.0718930347778412	0.837858154765339
1	10556115	10715729	HAP_2	0.189578713968958	0.0207639205361436	0.050425602650004	0.680604797720797
1	10556115	10715729	HAP_3	0.082039911308204	0.394387060598361	0.106637946346948	0.000230295731381995
1	10556115	10715729	HAP_4	0.282150776053215	0.0152537747362434	0.0289540092001416	0.598444654174488
1	10580877	10762241	HAP_1	0.260532150776053	0.0287714774380704	0.0302410880343722	0.341658162133555
1	10580877	10762241	HAP_2	0.186252771618625	0.0227935626578648	0.0515300896323867	0.658354392544253
1	10580877	10762241	HAP_3	0.0814855875831486	0.394387060598361	0.106637946346948	0.000230295731381995
1	10580877	10762241	HAP_4	0.121951219512195	-0.0147160643772936	0.0718930347778412	0.837858154765339
1	10610579	10783671	HAP_1	0.261086474501109	0.0287714774380704	0.0302410880343722	0.341658162133555
1	10610579	10783671	HAP_2	0.186252771618625	0.0227935626578648	0.0515300896323867	0.658354392544253
1	10610579	10783671	HAP_3	0.0814855875831486	0.394387060598361	0.106637946346948	0.000230295731381995
1	10610579	10783671	HAP_4	0.121951219512195	-0.0147160643772936	0.0718930347778412	0.837858154765339
1	10692448	10838284	HAP_1	0.254988913525499	0.0299796473221777	0.0305576070386778	0.326817136421054
1	10692448	10838284	HAP_2	0.0809312638580931	-0.0588454163902243	0.109721684103179	0.591874837348921
1	10692448	10838284	HAP_3	0.187915742793792	0.0255987418313724	0.0494299670038484	0.604671543676541
1	10692448	10838284	HAP_4	0.121951219512195	-0.0147160643772936	0.0718930347778412	0.837858154765339
1	10692448	10838284	HAP_5	0.0814855875831486	0.394387060598361	0.106637946346948	0.000230295731381995
1	10747495	10888253	HAP_1	0.121951219512195	-0.0147160643772936	0.0718930347778412	0.837858154765339
1	10747495	10888253	HAP_2	0.254434589800443	0.0312805140010082	0.0308150598223643	0.310332075544853
1	10747495	10888253	HAP_3	0.0992239467849224	0.0577967523182032	0.0857777559847638	0.500615840758528
1	10747495	10888253	HAP_4	0.0803769401330377	0.394387060598361	0.106637946346948	0.000230295731381995
1	10747495	10888253	HAP_5	0.187915742793792	0.0255987418313724	0.0494299670038484	0.604671543676541
1	10776649	10972991	HAP_1	0.248891352549889	0.0338523218702109	0.0310363919772198	0.275687270560169
1	10776649	10972991	HAP_2	0.0809312638580931	-0.0588454163902243	0.109721684103179	0.591874837348921
1	10776649	10972991	HAP_3	0.0803769401330377	0.394387060598361	0.106637946346948	0.000230295731381995
1	10776649	10972991	HAP_4	0.187915742793792	0.0255987418313724	0.0494299670038484	0.604671543676541
1	10776649	10972991	HAP_5	0.121951219512195	-0.0147160643772936	0.0718930347778412	0.837858154765339
1	10826689	11037942	HAP_1	0.248337028824834	0.0372762929331252	0.0312449282229435	0.233173968792547
1	10826689	11037942	HAP_2	0.121951219512195	-0.0147160643772936	0.0718930347778412	0.837858154765339
1	10826689	11037942	HAP_3	0.199556541019956	0.00251572235394308	0.0453641251468685	0.955787477715125
1	10826689	11037942	HAP_4	0.0831485587583149	-0.0588454163902243	0.109721684103179	0.591874837348921
1	10826689	11037942	HAP_5	0.0803769401330377	0.394387060598361	0.106637946346948	0.000230295731381995
1	10875498	11075998	HAP_1	0.249445676274945	0.0372762929331252	0.0312449282229435	0.233173968792547
1	10875498	11075998	HAP_2	0.0803769401330377	0.394387060598361	0.106637946346948	0.000230295731381995
1	10875498	11075998	HAP_3	0.187915742793792	0.0255987418313724	0.0494299670038484	0.604671543676541
1	10875498	11075998	HAP_4	0.0831485587583149	-0.0588454163902243	0.109721684103179	0.591874837348921
1	10875498	11075998	HAP_5	0.121951219512195	-0.0147160643772936	0.0718930347778412	0.837858154765339
1	10957096	11130967	HAP_1	0.180155210643016	0.0323513938461273	0.0525576582392071	0.538355042466924
1	10957096	11130967	HAP_2	0.12139689578714	-0.0533490731759834	0.0741570328844952	0.47207938015144
1	10957096	11130967	HAP_3	0.248891352549889	0.0396273858089742	0.0314764982097233	0.208378313840058
1	10957096	11130967	HAP_4	0.0803769401330377	0.394387060598361	0.106637946346948	0.000230295731381995
1	11028533	11181385	HAP_1	0.251662971175166	0.0350157898293628	0.0310395089293981	0.259580412753858
1	11028533	11181385	HAP_2	0.0809312638580931	0.394387060598361	0.106637946346948	0.000230295731381995
1	11028533	11181385	HAP_3	0.125831485587583	-0.0330634450273257	0.0690656736384092	0.632252196995164
1	11028533	11181385	HAP_4	0.179046563192905	0.046754564122008	0.0545780019760347	0.391865967890677
1	11068552	11236771	HAP_1	0.120842572062084	-0.0433689766708708	0.0774040489530372	0.575420499736047
1	11068552	11236771	HAP_2	0.251662971175166	0.0350157898293628	0.0310395089293981	0.259580412753858
1	11068552	11236771	HAP_3	0.0809312638580931	0.394387060598361	0.106637946346948	0.000230295731381995
1	11068552	11236771	HAP_4	0.179046563192905	0.046754564122008	0.0545780019760347	0.391865967890677
1	11117957	11313680	HAP_1	0.261086474501109	-0.00818901317020938	0.0345897332762407	0.812907664295297
1	11117957	11313680	HAP_2	0.102549889135255	0.00131056705818524	0.0976687022927823	0.989296921413026
1	11117957	11313680	HAP_3	0.120842572062084	-0.0433689766708708	0.0774040489530372	0.575420499736047
1	11117957	11313680	HAP_4	0.251662971175166	0.0350157898293628	0.0310395089293981	0.259580412753858
1	11117957	11313680	HAP_5	0.0798226164079823	0.394387060598361	0.106637946346948	0.000230295731381995
1	11160981	11394467	HAP_1	0.130820399113082	-0.102812494546266	0.0769946411444714	0.182113392290198
1	11160981	11394467	HAP_2	0.130266075388027	-0.0122407398133699	0.0801972427945817	0.878722392501526
1	11160981	11394467	HAP_3	0.120842572062084	-0.0433689766708708	0.0774040489530372	0.575420499736047
1	11160981	11394467	HAP_4	0.0803769401330377	0.394387060598361	0.106637946346948	0.000230295731381995
1	11160981	11394467	HAP_5	0.195676274944568	0.0338899528084488	0.0389417646398079	0.384386343602638
1	11227266	11469495	HAP_1	0.0798226164079823	0.394387060598361	0.106637946346948	0.000230295731381995
1	11227266	11469495	HAP_2	0.195121951219512	0.0338899528084488	0.0389417646398079	0.384386343602638
1	11227266	11469495	HAP_3	0.0748337028824834	-0.097820320813633	0.107107112793472	0.361335367900604
1	11227266	11469495	HAP_4	0.120288248337029	-0.0433689766708708	0.0774040489530372	0.575420499736047
1	11227266	11469495	HAP_5	0.130820399113082	-0.0209277051029522	0.0761666644149007	0.783562932692644
1	11296054	11519084	HAP_1	0.177383592017738	-0.0258604788467767	0.0506887852718063	0.61005097588723
1	11296054	11519084	HAP_2	0.200665188470067	0.0307579787490451	0.0384865673602871	0.424395238742302
1	11296054	11519084	HAP_3	0.131374722838137	-0.0209277051029522	0.0761666644149007	0.783562932692644
1	11296054	11519084	HAP_4	0.0792682926829268	0.394387060598361	0.106637946346948	0.000230295731381995
1	11368762	11586009	HAP_1	0.118070953436807	-0.0664541364325822	0.086849223009165	0.444375341970432
1	11368762	11586009	HAP_2	0.281042128603104	0.0499230570533081	0.0307760669678418	0.105128159074127
1	11368762	11586009	HAP_3	0.0909090909090909	-0.0827696336942137	0.0905672819597401	0.361016055134253
1	11368762	11586009	HAP_4	0.131374722838137	-0.0209277051029522	0.0761666644149007	0.783562932692644
1	11443076	11667549	HAP_1	0.0947893569844789	-0.0494506810868563	0.0980443773528266	0.614126100856915
1	11443076	11667549	HAP_2	0.0914634146341463	-0.0854090472110437	0.0848558744563047	0.314439866023538
1	11443076	11667549	HAP_3	0.123614190687361	-0.0664541364325822	0.086849223009165	0.444375341970432
1	11443076	11667549	HAP_4	0.131374722838137	-0.0209277051029522	0.0761666644149007	0.783562932692644
1	11443076	11667549	HAP_5	0.318736141906874	0.0416622985961596	0.0277215448421831	0.13322378588971
1	11495736	11731681	HAP_1	0.135254988913525	-0.0209277051029522	0.0761666644149007	0.783562932692644
1	11495736	11731681	HAP_2	0.0914634146341463	-0.0854090472110437	0.0848558744563047	0.314439866023538
1	11495736	11731681	HAP_3	0.0947893569844789	-0.0494506810868563	0.0980443773528266	0.614126100856915
1	11495736	11731681	HAP_4	0.215077605321508	0.031530759342705	0.0368158245658466	0.391982014526367
1	11495736	11731681	HAP_5	0.23669623059867	0.0387307114672136	0.0342628337016876	0.258612539177266
1	11562944	11776956	HAP_1	0.135809312638581	-0.0209277051029522	0.0761666644149007	0.783562932692644
1	11562944	11776956	HAP_2	0.0920177383592018	-0.0854090472110437	0.0848558744563047	0.314439866023538
1	11562944	11776956	HAP_3	0.214523281596452	0.031530759342705	0.0368158245658466	0.391982014526367
1	11562944	11776956	HAP_4	0.357538802660754	0.0318271162592692	0.0254556519408561	0.211520203448968
1	11635516	11833307	HAP_1	0.214523281596452	0.031530759342705	0.0368158245658466	0.391982014526367
1	11635516	11833307	HAP_2	0.356984478935698	0.0302861579960653	0.0255644870003563	0.236454086308181
1	11635516	11833307	HAP_3	0.131929046563193	-0.0209277051029522	0.0761666644149007	0.783562932692644
1	11635516	11833307	HAP_4	0.0920177383592018	-0.0854090472110437	0.0848558744563047	0.314439866023538
1	11715739	11880489	HAP_1	0.136917960088692	0.0426012528583868	0.0587754921874538	0.468757355700277
1	11715739	11880489	HAP_2	0.214523281596452	0.031530759342705	0.0368158245658466	0.391982014526367
1	11715739	11880489	HAP_3	0.354767184035477	0.0317059603942254	0.0256723963553695	0.217148820880297
1	11715739	11880489	HAP_4	0.134146341463415	-0.0344651322732067	0.0695829614355497	0.620503760308832
1	11768871	11915013	HAP_1	0.202882483370288	0.0396924785761714	0.0416547201387011	0.340903449005287
1	11768871	11915013	HAP_2	0.214523281596452	0.031530759342705	0.0368158245658466	0.391982014526367
1	11768871	11915013	HAP_3	0.134146341463415	-0.0344651322732067	0.0695829614355497	0.620503760308832
1	11768871	11915013	HAP_4	0.363636363636364	0.0255994582350761	0.0250007788004275	0.306139118369049
1	11807482	11964513	HAP_1	0.214523281596452	0.031530759342705	0.0368158245658466	0.391982014526367
1	11807482	11964513	HAP_2	0.290465631929047	0.0237258002771585	0.0311570875573738	0.446566599091808
1	11807482	11964513	HAP_3	0.363636363636364	0.0255994582350761	0.0250007788004275	0.306139118369049
1	11869629	12059144	HAP_1	0.327605321507761	0.0414619547763792	0.0282934179016213	0.143157873239659
1	11869629	12059144	HAP_2	0.213968957871397	0.0273266035300205	0.0372429046953351	0.463300757528374
1	11869629	12059144	HAP_3	0.14079822616408	-0.0110611670235762	0.0696754432118461	0.873899745858183
1	11869629	12059144	HAP_4	0.0920177383592018	-0.0937402292868472	0.0905800946077182	0.301002766062481
1	11907907	12100919	HAP_1	0.327050997782705	0.0414619547763792	0.0282934179016213	0.143157873239659
1	11907907	12100919	HAP_2	0.213968957871397	0.0273266035300205	0.0372429046953351	0.463300757528374
1	11907907	12100919	HAP_3	0.14079822616408	-0.0110611670235762	0.0696754432118461	0.873899745858183
1	11907907	12100919	HAP_4	0.0920177383592018	-0.0937402292868472	0.0905800946077182	0.301002766062481
1	11934480	12184244	HAP_1	0.32649667405765	0.0414619547763792	0.0282934179016213	0.143157873239659
1	11934480	12184244	HAP_2	0.213968957871397	0.0273266035300205	0.0372429046953351	0.463300757528374
1	11934480	12184244	HAP_3	0.141352549889135	-0.0110611670235762	0.0696754432118461	0.873899745858183
1	11934480	12184244	HAP_4	0.0920177383592018	-0.0937402292868472	0.0905800946077182	0.301002766062481
1	12036167	12253784	HAP_1	0.205654101995565	0.0329419252703359	0.0384824320631298	0.392214594946106
1	12036167	12253784	HAP_2	0.323170731707317	-0.0168990658866579	0.0284718917794385	0.552974106769798
1	12036167	12253784	HAP_3	0.209534368070953	0.0163423159429768	0.0410354529944044	0.690542490512471
1	12036167	12253784	HAP_4	0.0909090909090909	-0.0937402292868472	0.0905800946077182	0.301002766062481
1	12077285	12310963	HAP_1	0.176829268292683	-0.0265511297629048	0.0505614004934588	0.59962621026084
1	12077285	12310963	HAP_2	0.145787139689579	0.0369210271489757	0.0608440267115418	0.544129073385326
1	12077285	12310963	HAP_3	0.209534368070953	0.0163423159429768	0.0410354529944044	0.690542490512471
1	12077285	12310963	HAP_4	0.0920177383592018	-0.0937402292868472	0.0905800946077182	0.301002766062481
1	12077285	12310963	HAP_5	0.20509977827051	0.0329419252703359	0.0384824320631298	0.392214594946106
1	12159225	12367799	HAP_1	0.176274944567627	-0.0265511297629048	0.0505614004934588	0.59962621026084
1	12159225	12367799	HAP_2	0.131374722838137	-0.0209277051029522	0.0761666644149007	0.783562932692644
1	12159225	12367799	HAP_3	0.0787139689578714	0.280270714077509	0.107633789258988	0.00936992268662225
1	12159225	12367799	HAP_4	0.0920177383592018	-0.0937402292868472	0.0905800946077182	0.301002766062481
1	12159225	12367799	HAP_5	0.205654101995565	0.0329419252703359	0.0384824320631298	0.392214594946106
1	12228328	12410625	HAP_1	0.175720620842572	-0.0265511297629048	0.0505614004934588	0.59962621026084
1	12228328	12410625	HAP_2	0.150221729490022	0.00872501981684965	0.0545289748788315	0.872911876751885
1	12228328	12410625	HAP_3	0.131374722838137	-0.0209277051029522	0.0761666644149007	0.783562932692644
1	12228328	12410625	HAP_4	0.209534368070953	0.0329419252703359	0.0384824320631298	0.392214594946106
1	12228328	12410625	HAP_5	0.0659645232815965	0.280270714077509	0.107633789258988	0.00936992268662225
1	12288899	12447748	HAP_1	0.132483370288248	-0.0195495113919699	0.0696178535660402	0.778920128223964
1	12288899	12447748	HAP_2	0.209534368070953	0.0329419252703359	0.0384824320631298	0.392214594946106
1	12288899	12447748	HAP_3	0.241685144124169	0.014110057590184	0.0346904396099826	0.684295417058967
1	12288899	12447748	HAP_4	0.214523281596452	0.0287726469828763	0.0400209526981507	0.47236707145029
1	12349904	12495996	HAP_1	0.223392461197339	0.0171026915369888	0.0386051282434003	0.657861902571965
1	12349904	12495996	HAP_2	0.131374722838137	-0.0195495113919699	0.0696178535660402	0.778920128223964
1	12349904	12495996	HAP_3	0.209534368070953	0.0329419252703359	0.0384824320631298	0.392214594946106
1	12349904	12495996	HAP_4	0.065410199556541	0.280270714077509	0.107633789258988	0.00936992268662225
1	12349904	12495996	HAP_5	0.116962305986696	-0.0664541364325822	0.086849223009165	0.444375341970432
1	12391498	12566832	HAP_1	0.065410199556541	0.280270714077509	0.107633789258988	0.00936992268662225
1	12391498	12566832	HAP_2	0.118070953436807	-0.0664541364325822	0.086849223009165	0.444375341970432
1	12391498	12566832	HAP_3	0.209534368070953	0.0329419252703359	0.0384824320631298	0.392214594946106
1	12391498	12566832	HAP_4	0.131374722838137	-0.0195495113919699	0.0696178535660402	0.778920128223964
1	12391498	12566832	HAP_5	0.245565410199557	0.00640418548059083	0.0361378497493818	0.859379523646114
1	12442460	12631796	HAP_1	0.130820399113082	-0.0195495113919699	0.0696178535660402	0.778920128223964
1	12442460	12631796	HAP_2	0.220066518847007	0.0285865145906446	0.0403112126765386	0.478420125762115
1	12442460	12631796	HAP_3	0.065410199556541	0.280270714077509	0.107633789258988	0.00936992268662225
1	12442460	12631796	HAP_4	0.20509977827051	0.0454238553569101	0.0393608587956193	0.248795476433642
1	12442460	12631796	HAP_5	0.118070953436807	-0.0664541364325822	0.086849223009165	0.444375341970432
1	12479322	12693559	HAP_1	0.116962305986696	-0.0664541364325822	0.086849223009165	0.444375341970432
1	12479322	12693559	HAP_2	0.196784922394678	0.0121730902238961	0.04095777125139	0.76637504113022
1	12479322	12693559	HAP_3	0.065410199556541	0.280270714077509	0.107633789258988	0.00936992268662225
1	12479322	12693559	HAP_4	0.0931263858093126	-0.0921023187139186	0.0976726052292243	0.345952523922047
1	12543647	12775375	HAP_1	0.0931263858093126	-0.0921023187139186	0.0976726052292243	0.345952523922047
1	12543647	12775375	HAP_2	0.065410199556541	0.280270714077509	0.107633789258988	0.00936992268662225
1	12543647	12775375	HAP_3	0.196784922394678	0.0121730902238961	0.04095777125139	0.76637504113022
1	12543647	12775375	HAP_4	0.116962305986696	-0.0664541364325822	0.086849223009165	0.444375341970432
1	12606447	12853203	HAP_1	0.0936807095343681	-0.0921023187139186	0.0976726052292243	0.345952523922047
1	12606447	12853203	HAP_2	0.197339246119734	0.0121730902238961	0.04095777125139	0.76637504113022
1	12606447	12853203	HAP_3	0.190133037694013	0.041866099071242	0.0428100424061492	0.328364888477726
1	12676844	12903805	HAP_1	0.203991130820399	0.0022376396653773	0.0394505027035346	0.954780842875872
1	12676844	12903805	HAP_2	0.126940133037694	-0.0479497913640604	0.0704390121899043	0.496221018721949
1	12676844	12903805	HAP_3	0.338137472283814	0.00224034396679513	0.02617386754702	0.931807895855028
1	12676844	12903805	HAP_4	0.0936807095343681	-0.0921023187139186	0.0976726052292243	0.345952523922047
1	12743592	12950327	HAP_1	0.203991130820399	0.0022376396653773	0.0394505027035346	0.954780842875872
1	12743592	12950327	HAP_2	0.0936807095343681	-0.0921023187139186	0.0976726052292243	0.345952523922047
1	12743592	12950327	HAP_3	0.126385809312639	-0.0479497913640604	0.0704390121899043	0.496221018721949
1	12743592	12950327	HAP_4	0.412416851441242	-0.0229416704174762	0.0219771509107015	0.296821268117194
1	12837234	13034308	HAP_1	0.0936807095343681	-0.0921023187139186	0.0976726052292243	0.345952523922047
1	12837234	13034308	HAP_2	0.412971175166297	-0.0237788723832894	0.021863736036763	0.277069068048696
1	12837234	13034308	HAP_3	0.203991130820399	0.0022376396653773	0.0394505027035346	0.954780842875872
1	12887875	13085347	HAP_1	0.203436807095344	0.0022376396653773	0.0394505027035346	0.954780842875872
1	12887875	13085347	HAP_2	0.401884700665188	-0.0168383436159139	0.0225294406271373	0.455024075160008
1	12887875	13085347	HAP_3	0.0936807095343681	-0.0921023187139186	0.0976726052292243	0.345952523922047
1	12934724	13112862	HAP_1	0.0931263858093126	-0.0921023187139186	0.0976726052292243	0.345952523922047
1	12934724	13112862	HAP_2	0.203436807095344	0.0022376396653773	0.0394505027035346	0.954780842875872
1	12934724	13112862	HAP_3	0.287139689578714	-0.00596593406020044	0.0313088756710954	0.848920974992035
1	12980154	13158835	HAP_1	0.0931263858093126	-0.0921023187139186	0.0976726052292243	0.345952523922047
1	12980154	13158835	HAP_2	0.203436807095344	0.0022376396653773	0.0394505027035346	0.954780842875872
1	12980154	13158835	HAP_3	0.287139689578714	-0.00596593406020044	0.0313088756710954	0.848920974992035
1	13080688	13212735	HAP_1	0.0681818181818182	-0.229329186802542	0.108831304340305	0.0353799198675908
1	13080688	13212735	HAP_2	0.210088691796009	-0.0161000566528452	0.0386402359933263	0.677023610077663
1	13080688	13212735	HAP_3	0.378048780487805	-0.00493861298513097	0.0238412972251229	0.835943811728518
1	13107909	13288892	HAP_1	0.0681818181818182	-0.229329186802542	0.108831304340305	0.0353799198675908
1	13107909	13288892	HAP_2	0.463968957871397	0.0157845935477793	0.0202065661587165	0.434915423186875
1	13107909	13288892	HAP_3	0.213414634146341	-0.0156766331505429	0.0373473335816015	0.674767755382081
1	13141007	13331772	HAP_1	0.206208425720621	-0.0132538142378785	0.0381945327057245	0.728667320138514
1	13141007	13331772	HAP_2	0.0681818181818182	-0.229329186802542	0.108831304340305	0.0353799198675908
1	13141007	13331772	HAP_3	0.324833702882483	0.0283560561389991	0.0279256150750838	0.310184863696618
1	13141007	13331772	HAP_4	0.0670731707317073	0.217336162028639	0.098260807185632	0.0272320816279369
1	13207040	13395358	HAP_1	0.0681818181818182	-0.229329186802542	0.108831304340305	0.0353799198675908
1	13207040	13395358	HAP_2	0.225609756097561	0.0141293763062326	0.0384968742420259	0.713686532889147
1	13207040	13395358	HAP_3	0.0670731707317073	0.217336162028639	0.098260807185632	0.0272320816279369
1	13207040	13395358	HAP_4	0.206762749445676	-0.0132538142378785	0.0381945327057245	0.728667320138514
1	13253220	13439013	HAP_1	0.134146341463415	-0.0708248432885994	0.073357167757749	0.334567248206527
1	13253220	13439013	HAP_2	0.0914634146341463	-0.0951607349468101	0.106853575376183	0.373400110919434
1	13253220	13439013	HAP_3	0.0670731707317073	0.217336162028639	0.098260807185632	0.0272320816279369
1	13253220	13439013	HAP_4	0.208980044345898	-0.0150844869552144	0.0377368845242612	0.689452932059467
1	13253220	13439013	HAP_5	0.0676274944567627	-0.229329186802542	0.108831304340305	0.0353799198675908
1	13325800	13492360	HAP_1	0.0670731707317073	0.217336162028639	0.098260807185632	0.0272320816279369
1	13325800	13492360	HAP_2	0.189578713968958	-0.0352646994496952	0.0416111370842481	0.396954482596462
1	13325800	13492360	HAP_3	0.208980044345898	-0.0150844869552144	0.0377368845242612	0.689452932059467
1	13325800	13492360	HAP_4	0.0914634146341463	-0.0951607349468101	0.106853575376183	0.373400110919434
1	13376228	13532908	HAP_1	0.133037694013304	0.0211996615761561	0.0798610536591386	0.790719110444381
1	13376228	13532908	HAP_2	0.260532150776053	0.000546415168985659	0.0300595188299859	0.985501111486154
1	13376228	13532908	HAP_3	0.208980044345898	-0.0150844869552144	0.0377368845242612	0.689452932059467
1	13376228	13532908	HAP_4	0.0909090909090909	-0.0951607349468101	0.106853575376183	0.373400110919434
1	13376228	13532908	HAP_5	0.171840354767184	0.0897842543397767	0.0586922339371017	0.126435155442551
1	13424571	13580209	HAP_1	0.164634146341463	-0.0840512498567867	0.0586345095432271	0.152073019894413
1	13424571	13580209	HAP_2	0.415188470066519	0.00216445990882932	0.0217681882236416	0.920817495337934
1	13424571	13580209	HAP_3	0.208980044345898	-0.0150844869552144	0.0377368845242612	0.689452932059467
1	13463249	13598030	HAP_1	0.414079822616408	0.00481651895080304	0.0217650102721911	0.824912452050699
1	13463249	13598030	HAP_2	0.208980044345898	-0.0150844869552144	0.0377368845242612	0.689452932059467
1	13463249	13598030	HAP_3	0.164634146341463	-0.0840512498567867	0.0586345095432271	0.152073019894413
1	13525711	13668972	HAP_1	0.111419068736142	-0.0721443223219042	0.0933733225046456	0.43993855652562
1	13525711	13668972	HAP_2	0.200110864745011	-0.025102342190125	0.0386946690226315	0.516681291464514
1	13525711	13668972	HAP_3	0.0875831485587583	-0.0951607349468101	0.106853575376183	0.373400110919434
1	13525711	13668972	HAP_4	0.192350332594235	0.0121479941246472	0.0408349883809084	0.766162066035068
1	13560034	13725800	HAP_1	0.192350332594235	0.0121479941246472	0.0408349883809084	0.766162066035068
1	13560034	13725800	HAP_2	0.0875831485587583	-0.0951607349468101	0.106853575376183	0.373400110919434
1	13560034	13725800	HAP_3	0.111419068736142	-0.0721443223219042	0.0933733225046456	0.43993855652562
1	13560034	13725800	HAP_4	0.0659645232815965	0.217336162028639	0.098260807185632	0.0272320816279369
1	13560034	13725800	HAP_5	0.0687361419068736	-0.229329186802542	0.108831304340305	0.0353799198675908
1	13593070	13778296	HAP_1	0.192350332594235	0.0121479941246472	0.0408349883809084	0.766162066035068
1	13593070	13778296	HAP_2	0.0875831485587583	-0.0951607349468101	0.106853575376183	0.373400110919434
1	13593070	13778296	HAP_3	0.111419068736142	-0.0721443223219042	0.0933733225046456	0.43993855652562
1	13593070	13778296	HAP_4	0.0659645232815965	0.217336162028639	0.098260807185632	0.0272320816279369
1	13657759	13850697	HAP_1	0.304878048780488	0.0416226105791366	0.0279710687042287	0.137089852326871
1	13657759	13850697	HAP_2	0.0659645232815965	0.217336162028639	0.098260807185632	0.0272320816279369
1	13657759	13850697	HAP_3	0.1019955654102	-0.0851912831186091	0.0977258175693619	0.383586827839277
1	13711980	13936005	HAP_1	0.0709534368070953	-0.0899390409775941	0.106479108626941	0.398525865378927
1	13711980	13936005	HAP_2	0.406873614190687	0.0210419439414945	0.0220117862867344	0.339362489608557
1	13711980	13936005	HAP_3	0.169068736141907	-0.029521147317205	0.0499823927311646	0.554917847941504
1	13711980	13936005	HAP_4	0.0726164079822616	-0.204701482079383	0.0984494225340883	0.0378800502748563
1	13711980	13936005	HAP_5	0.0670731707317073	0.217336162028639	0.098260807185632	0.0272320816279369
1	13746152	14037621	HAP_1	0.240022172949002	-0.0154725508570045	0.0336238856196278	0.64550998537531
1	13746152	14037621	HAP_2	0.144124168514412	-0.0467590898009076	0.0514197940516419	0.363406739347555
1	13746152	14037621	HAP_3	0.0670731707317073	0.217336162028639	0.098260807185632	0.0272320816279369
1	13746152	14037621	HAP_4	0.405764966740576	0.0210419439414945	0.0220117862867344	0.339362489608557
1	13834725	14062958	HAP_1	0.315410199556541	0.00568109051978423	0.0261526484830137	0.82808041909348
1	13834725	14062958	HAP_2	0.405764966740576	0.0210419439414945	0.0220117862867344	0.339362489608557
1	13834725	14062958	HAP_3	0.151884700665188	-0.0491525996478907	0.0503139292005365	0.328875343528317
1	13834725	14062958	HAP_4	0.0676274944567627	0.217336162028639	0.098260807185632	0.0272320816279369
1	13910692	14114440	HAP_1	0.0787139689578714	-0.159285752909341	0.110227166363179	0.1487911629889
1	13910692	14114440	HAP_2	0.32649667405765	-0.0176740587226231	0.0263133915266564	0.501964842100133
1	13910692	14114440	HAP_3	0.0831485587583149	-0.189174013905258	0.0909777835566915	0.0378719762026178
1	13910692	14114440	HAP_4	0.0670731707317073	0.217336162028639	0.098260807185632	0.0272320816279369
1	13910692	14114440	HAP_5	0.202882483370288	-0.0292306938275799	0.0396600119940018	0.461297416028966
1	13910692	14114440	HAP_6	0.145232815964523	0.0135652458543222	0.0606414659943528	0.823045349181099
1	14004385	14194506	HAP_1	0.0787139689578714	-0.159285752909341	0.110227166363179	0.1487911629889
1	14004385	14194506	HAP_2	0.325388026607539	-0.0171897382115094	0.0265909734613592	0.518154734715267
1	14004385	14194506	HAP_3	0.0659645232815965	0.217336162028639	0.098260807185632	0.0272320816279369
1	14004385	14194506	HAP_4	0.197339246119734	-0.0121460923275926	0.0392098022227216	0.75680706806737
1	14004385	14194506	HAP_5	0.1480044345898	-0.0741429792717131	0.0645670809288033	0.251149791076964
1	14058696	14248776	HAP_1	0.065410199556541	0.217336162028639	0.098260807185632	0.0272320816279369
1	14058696	14248776	HAP_2	0.116407982261641	0.0106704783823505	0.0798231440532563	0.893688643993726
1	14058696	14248776	HAP_3	0.0787139689578714	-0.159285752909341	0.110227166363179	0.1487911629889
1	14058696	14248776	HAP_4	0.325388026607539	-0.0171897382115094	0.0265909734613592	0.518154734715267
1	14091291	14286844	HAP_1	0.325388026607539	-0.0171897382115094	0.0265909734613592	0.518154734715267
1	14091291	14286844	HAP_2	0.065410199556541	0.217336162028639	0.098260807185632	0.0272320816279369
1	14091291	14286844	HAP_3	0.116407982261641	0.0106704783823505	0.0798231440532563	0.893688643993726
1	14091291	14286844	HAP_4	0.146341463414634	-0.0277019227517089	0.0636777858560471	0.66364423684692
1	14174967	14320480	HAP_1	0.0681818181818182	-0.229329186802542	0.108831304340305	0.0353799198675908
1	14174967	14320480	HAP_2	0.146341463414634	-0.0277019227517089	0.0636777858560471	0.66364423684692
1	14174967	14320480	HAP_3	0.0742793791574279	0.177347168246516	0.0912468404435437	0.0522592204263646
1	14174967	14320480	HAP_4	0.116407982261641	0.0106704783823505	0.0798231440532563	0.893688643993726
1	14174967	14320480	HAP_5	0.325942350332594	-0.018324574380404	0.0264570956420743	0.488732237192316
1	14235061	14353940	HAP_1	0.229490022172949	-0.0708154510032699	0.0404481345859443	0.0803301423624295
1	14235061	14353940	HAP_2	0.0920177383592018	-0.185630097329088	0.0851325736010722	0.0294832802079919
1	14235061	14353940	HAP_3	0.487250554323725	-0.0151038929637217	0.0191643107224733	0.430833059589162
1	14235061	14353940	HAP_4	0.0665188470066519	0.217336162028639	0.098260807185632	0.0272320816279369
1	14277857	14409719	HAP_1	0.517184035476718	0.0228728845125322	0.0182415011219977	0.210210638849542
1	14277857	14409719	HAP_2	0.0659645232815965	0.217336162028639	0.098260807185632	0.0272320816279369
1	14277857	14409719	HAP_3	0.0942350332594235	-0.0599124053929066	0.0998529543353249	0.548654915563655
1	14277857	14409719	HAP_4	0.147450110864745	-0.0277019227517089	0.0636777858560471	0.66364423684692
1	14300401	14464404	HAP_1	0.515521064301552	0.0196693661478003	0.0182919138296731	0.282530439450252
1	14300401	14464404	HAP_2	0.0659645232815965	0.217336162028639	0.098260807185632	0.0272320816279369
1	14300401	14464404	HAP_3	0.0936807095343681	-0.0599124053929066	0.0998529543353249	0.548654915563655
1	14300401	14464404	HAP_4	0.147450110864745	-0.0277019227517089	0.0636777858560471	0.66364423684692
1	14340365	14529990	HAP_1	0.108647450110865	-0.0448165034491227	0.085066917781738	0.598437367797151
1	14340365	14529990	HAP_2	0.130266075388027	-0.0188992849796927	0.0722215973430428	0.793625175293289
1	14340365	14529990	HAP_3	0.256651884700665	-0.0169172030703041	0.0337794754965978	0.616626648653585
1	14340365	14529990	HAP_4	0.065410199556541	0.276399319854188	0.107193617425011	0.010082687445026
1	14340365	14529990	HAP_5	0.144678492239468	-0.0277019227517089	0.0636777858560471	0.66364423684692
1	14398852	14590649	HAP_1	0.144678492239468	-0.0277019227517089	0.0636777858560471	0.66364423684692
1	14398852	14590649	HAP_2	0.0903547671840355	-0.0734232496434111	0.0978309445100987	0.453145286605542
1	14398852	14590649	HAP_3	0.0687361419068736	-0.229329186802542	0.108831304340305	0.0353799198675908
1	14398852	14590649	HAP_4	0.184589800443459	-0.0199609871781937	0.0452703601970316	0.659372042269005
1	14398852	14590649	HAP_5	0.065410199556541	0.276399319854188	0.107193617425011	0.010082687445026
1	14444478	14655035	HAP_1	0.0648558758314856	0.276399319854188	0.107193617425011	0.010082687445026
1	14444478	14655035	HAP_2	0.116962305986696	0.0106704783823505	0.0798231440532563	0.893688643993726
1	14444478	14655035	HAP_3	0.144678492239468	-0.0277019227517089	0.0636777858560471	0.66364423684692
1	14444478	14655035	HAP_4	0.156873614190687	-0.0809260432824401	0.0570272533116719	0.156227177348425
1	14444478	14655035	HAP_5	0.0548780487804878	-0.0602697370043564	0.0983694177549009	0.540239516315268
1	14444478	14655035	HAP_6	0.129711751662971	-0.0166648834297368	0.0701909562971982	0.812384058479512
1	14508643	14723669	HAP_1	0.116962305986696	0.0106704783823505	0.0798231440532563	0.893688643993726
1	14508643	14723669	HAP_2	0.0548780487804878	-0.0602697370043564	0.0983694177549009	0.540239516315268
1	14508643	14723669	HAP_3	0.159090909090909	-0.0809260432824401	0.0570272533116719	0.156227177348425
1	14508643	14723669	HAP_4	0.129711751662971	-0.0166648834297368	0.0701909562971982	0.812384058479512
1	14508643	14723669	HAP_5	0.211751662971175	0.0105346025144928	0.043753434585727	0.809787336536604
1	14508643	14723669	HAP_6	0.0676274944567627	0.276399319854188	0.107193617425011	0.010082687445026
1	14563828	14775232	HAP_1	0.0548780487804878	-0.0602697370043564	0.0983694177549009	0.540239516315268
1	14563828	14775232	HAP_2	0.085920177383592	-0.0951607349468101	0.106853575376183	0.373400110919434
1	14563828	14775232	HAP_3	0.130820399113082	-0.0166648834297368	0.0701909562971982	0.812384058479512
1	14563828	14775232	HAP_4	0.211751662971175	0.0105346025144928	0.043753434585727	0.809787336536604
1	14563828	14775232	HAP_5	0.130820399113082	-0.166719042680358	0.0607653730197759	0.00619832005287921
1	14563828	14775232	HAP_6	0.0637472283813747	0.276399319854188	0.107193617425011	0.010082687445026
1	14629667	14813674	HAP_1	0.266629711751663	0.0065713072940324	0.0330148421666248	0.842276182877006
1	14629667	14813674	HAP_2	0.130820399113082	-0.166719042680358	0.0607653730197759	0.00619832005287921
1	14629667	14813674	HAP_3	0.0637472283813747	0.276399319854188	0.107193617425011	0.010082687445026
1	14629667	14813674	HAP_4	0.085920177383592	-0.0951607349468101	0.106853575376183	0.373400110919434
1	14629667	14813674	HAP_5	0.131374722838137	-0.0166648834297368	0.0701909562971982	0.812384058479512
1	14709803	14871304	HAP_1	0.085920177383592	-0.0951607349468101	0.106853575376183	0.373400110919434
1	14709803	14871304	HAP_2	0.338137472283814	-0.0248031753942301	0.0260426991801541	0.341150912821937
1	14709803	14871304	HAP_3	0.131929046563193	-0.16376912264022	0.0592370429543938	0.00581650056393852
1	14709803	14871304	HAP_4	0.0637472283813747	0.276399319854188	0.107193617425011	0.010082687445026
1	14709803	14871304	HAP_5	0.138026607538803	-0.0182698023872296	0.0608775031018891	0.764165228511428
1	14762452	14901630	HAP_1	0.0637472283813747	0.276399319854188	0.107193617425011	0.010082687445026
1	14762452	14901630	HAP_2	0.142461197339246	0.0499947243398024	0.0642496442387985	0.436698056423424
1	14762452	14901630	HAP_3	0.457871396895787	-0.00496718783038985	0.0200892463209985	0.804767154188269
1	14762452	14901630	HAP_4	0.138026607538803	-0.0182698023872296	0.0608775031018891	0.764165228511428
1	14804510	14946992	HAP_1	0.457871396895787	-0.00496718783038985	0.0200892463209985	0.804767154188269
1	14804510	14946992	HAP_2	0.138026607538803	-0.0182698023872296	0.0608775031018891	0.764165228511428
1	14804510	14946992	HAP_3	0.0637472283813747	0.276399319854188	0.107193617425011	0.010082687445026
1	14804510	14946992	HAP_4	0.142461197339246	0.0499947243398024	0.0642496442387985	0.436698056423424
1	14854129	15009567	HAP_1	0.698447893569845	0.0222415753629749	0.0162866619628595	0.172400129251979
1	14854129	15009567	HAP_2	0.0637472283813747	0.276399319854188	0.107193617425011	0.010082687445026
1	14854129	15009567	HAP_3	0.138026607538803	-0.0182698023872296	0.0608775031018891	0.764165228511428
1	14890884	15068643	HAP_1	0.383592017738359	0.00487306780222372	0.0227990377931346	0.830798776137288
1	14890884	15068643	HAP_2	0.313747228381375	0.00391011157052962	0.0282352142484114	0.889889663000228
1	14890884	15068643	HAP_3	0.0637472283813747	0.276399319854188	0.107193617425011	0.010082687445026
1	14890884	15068643	HAP_4	0.138026607538803	-0.0182698023872296	0.0608775031018891	0.764165228511428
1	14928233	15107973	HAP_1	0.382483370288248	0.00487306780222372	0.0227990377931346	0.830798776137288
1	14928233	15107973	HAP_2	0.313747228381375	0.00391011157052962	0.0282352142484114	0.889889663000228
1	14928233	15107973	HAP_3	0.138026607538803	-0.0182698023872296	0.0608775031018891	0.764165228511428
1	14928233	15107973	HAP_4	0.0637472283813747	0.276399319854188	0.107193617425011	0.010082687445026
1	14986215	15176283	HAP_1	0.259423503325942	0.0118674832977182	0.0327000430129617	0.716751287844185
1	14986215	15176283	HAP_2	0.257206208425721	-0.0375759680572791	0.0333568194161977	0.26026412543208
1	14986215	15176283	HAP_3	0.271064301552106	0.0127702116524462	0.0326579279243295	0.695869159611664
1	14986215	15176283	HAP_4	0.0886917960088692	-0.236741839370379	0.107138141728877	0.0273810268663377
1	14986215	15176283	HAP_5	0.0637472283813747	0.276399319854188	0.107193617425011	0.010082687445026
1	15043428	15233923	HAP_1	0.0648558758314856	0.276399319854188	0.107193617425011	0.010082687445026
1	15043428	15233923	HAP_2	0.259423503325942	0.0118674832977182	0.0327000430129617	0.716751287844185
1	15043428	15233923	HAP_3	0.162416851441242	-0.0149308314528817	0.0530728728622564	0.778525079005906
1	15043428	15233923	HAP_4	0.266075388026608	0.0105464221399342	0.0331899436820914	0.75074194395049
1	15092475	15295952	HAP_1	0.259423503325942	0.0118674832977182	0.0327000430129617	0.716751287844185
1	15092475	15295952	HAP_2	0.0659645232815965	0.276399319854188	0.107193617425011	0.010082687445026
1	15092475	15295952	HAP_3	0.134146341463415	-0.0182698023872296	0.0608775031018891	0.764165228511428
1	15092475	15295952	HAP_4	0.187915742793792	0.0674485179810852	0.0466107430355191	0.148232772387059
1	15151447	15377098	HAP_1	0.259423503325942	0.0118674832977182	0.0327000430129617	0.716751287844185
1	15151447	15377098	HAP_2	0.132483370288248	-0.0182698023872296	0.0608775031018891	0.764165228511428
1	15151447	15377098	HAP_3	0.1019955654102	0.0655155130350261	0.0902424952174795	0.468033512118699
1	15151447	15377098	HAP_4	0.085920177383592	-0.0951607349468101	0.106853575376183	0.373400110919434
1	15151447	15377098	HAP_5	0.065410199556541	0.276399319854188	0.107193617425011	0.010082687445026
1	15209586	15433328	HAP_1	0.259423503325942	0.0118674832977182	0.0327000430129617	0.716751287844185
1	15209586	15433328	HAP_2	0.065410199556541	0.276399319854188	0.107193617425011	0.010082687445026
1	15209586	15433328	HAP_3	0.1019955654102	0.0655155130350261	0.0902424952174795	0.468033512118699
1	15209586	15433328	HAP_4	0.085920177383592	-0.0951607349468101	0.106853575376183	0.373400110919434
1	15209586	15433328	HAP_5	0.133592017738359	-0.0182698023872296	0.0608775031018891	0.764165228511428
1	15276897	15479165	HAP_1	0.10310421286031	0.0500410314997083	0.0846609651157953	0.554620008602861
1	15276897	15479165	HAP_2	0.259977827050998	0.00940436734270133	0.0324352153869878	0.771927370160163
1	15276897	15479165	HAP_3	0.085920177383592	-0.0951607349468101	0.106853575376183	0.373400110919434
1	15276897	15479165	HAP_4	0.198447893569845	0.031601055509316	0.0387609673706768	0.415130209684393
1	15346076	15504349	HAP_1	0.198447893569845	0.031601055509316	0.0387609673706768	0.415130209684393
1	15346076	15504349	HAP_2	0.259977827050998	0.00940436734270133	0.0324352153869878	0.771927370160163
1	15346076	15504349	HAP_3	0.188470066518847	0.0630075401429628	0.0458476129055463	0.169700561164918
1	15415550	15558805	HAP_1	0.150776053215078	0.0425254177243071	0.0531009178281447	0.423437392237573
1	15415550	15558805	HAP_2	0.0676274944567627	0.276399319854188	0.107193617425011	0.010082687445026
1	15415550	15558805	HAP_3	0.260532150776053	0.00940436734270133	0.0324352153869878	0.771927370160163
1	15415550	15558805	HAP_4	0.188470066518847	0.0630075401429628	0.0458476129055463	0.169700561164918
1	15415550	15558805	HAP_5	0.111419068736142	-0.0318193083291202	0.0977499762412336	0.74486618942907
1	15469825	15577736	HAP_1	0.10920177383592	-0.0318193083291202	0.0977499762412336	0.74486618942907
1	15469825	15577736	HAP_2	0.150776053215078	0.0425254177243071	0.0531009178281447	0.423437392237573
1	15469825	15577736	HAP_3	0.268847006651885	0.00923783468210107	0.0329426626708274	0.779219296889725
1	15469825	15577736	HAP_4	0.065410199556541	0.276399319854188	0.107193617425011	0.010082687445026
1	15469825	15577736	HAP_5	0.33370288248337	0.017183379509183	0.024935186665346	0.490926465939001
1	15492702	15613532	HAP_1	0.10920177383592	-0.0318193083291202	0.0977499762412336	0.74486618942907
1	15492702	15613532	HAP_2	0.150776053215078	0.0425254177243071	0.0531009178281447	0.423437392237573
1	15492702	15613532	HAP_3	0.262749445676275	0.0112367439436548	0.031652462816138	0.722670962201889
1	15492702	15613532	HAP_4	0.336474501108647	0.0207547072225554	0.0267352391573828	0.43777524192464
1	15492702	15613532	HAP_5	0.065410199556541	0.276399319854188	0.107193617425011	0.010082687445026
1	15550342	15653451	HAP_1	0.150776053215078	0.0425254177243071	0.0531009178281447	0.423437392237573
1	15550342	15653451	HAP_2	0.263858093126386	0.0112367439436548	0.031652462816138	0.722670962201889
1	15550342	15653451	HAP_3	0.26940133037694	0.00923783468210107	0.0329426626708274	0.779219296889725
1	15550342	15653451	HAP_4	0.174611973392461	0.0373525284087479	0.0479900089028994	0.436575891268475
1	15573523	15690224	HAP_1	0.259423503325942	0.0153578418761706	0.0321659859729364	0.633154830702414
1	15573523	15690224	HAP_2	0.208980044345898	-0.0206944796389769	0.0418189739924624	0.620822198862905
1	15573523	15690224	HAP_3	0.12860310421286	-0.0132293979512623	0.0629763770574749	0.833661787691006
1	15573523	15690224	HAP_4	0.0770509977827051	0.276399319854188	0.107193617425011	0.010082687445026
1	15605937	15735006	HAP_1	0.12860310421286	-0.0132293979512623	0.0629763770574749	0.833661787691006
1	15605937	15735006	HAP_2	0.208980044345898	-0.0206944796389769	0.0418189739924624	0.620822198862905
1	15605937	15735006	HAP_3	0.0770509977827051	0.276399319854188	0.107193617425011	0.010082687445026
1	15605937	15735006	HAP_4	0.259423503325942	0.0153578418761706	0.0321659859729364	0.633154830702414
1	15641488	15812807	HAP_1	0.0770509977827051	0.276399319854188	0.107193617425011	0.010082687445026
1	15641488	15812807	HAP_2	0.12860310421286	-0.0132293979512623	0.0629763770574749	0.833661787691006
1	15641488	15812807	HAP_3	0.208980044345898	-0.0206944796389769	0.0418189739924624	0.620822198862905
1	15641488	15812807	HAP_4	0.261640798226164	0.0153578418761706	0.0321659859729364	0.633154830702414
1	15680611	15886962	HAP_1	0.0559866962305987	-0.0602697370043564	0.0983694177549009	0.540239516315268
1	15680611	15886962	HAP_2	0.205654101995565	0.0150991853961933	0.0423631493028932	0.721608651338078
1	15680611	15886962	HAP_3	0.100332594235033	0.0105938040428094	0.0696656685384928	0.879169106048102
1	15680611	15886962	HAP_4	0.120288248337029	0.0333510197519342	0.0798893604029274	0.676439045884564
1	15680611	15886962	HAP_5	0.122505543237251	-0.0096436749539503	0.0734273318590372	0.895538983373445
1	15714762	15945872	HAP_1	0.0559866962305987	-0.0602697370043564	0.0983694177549009	0.540239516315268
1	15714762	15945872	HAP_2	0.205654101995565	0.0150991853961933	0.0423631493028932	0.721608651338078
1	15714762	15945872	HAP_3	0.119733924611973	-0.0096436749539503	0.0734273318590372	0.895538983373445
1	15714762	15945872	HAP_4	0.193458980044346	0.0242377761105645	0.0445371108602134	0.58642980496924
1	15714762	15945872	HAP_5	0.120288248337029	0.0333510197519342	0.0798893604029274	0.676439045884564
1	15784835	16007329	HAP_1	0.119733924611973	-0.0096436749539503	0.0734273318590372	0.895538983373445
1	15784835	16007329	HAP_2	0.108093126385809	-0.021559184617555	0.106911794939137	0.840233405823633
1	15784835	16007329	HAP_3	0.0870288248337029	-0.0965492919514053	0.0975544043645752	0.322591578053591
1	15784835	16007329	HAP_4	0.119179600886918	0.0333510197519342	0.0798893604029274	0.676439045884564
1	15784835	16007329	HAP_5	0.0559866962305987	-0.0602697370043564	0.0983694177549009	0.540239516315268
1	15784835	16007329	HAP_6	0.205654101995565	0.0150991853961933	0.0423631493028932	0.721608651338078
1	15859988	16070054	HAP_1	0.111973392461197	0.015901369472256	0.0757840793537526	0.833852592865416
1	15859988	16070054	HAP_2	0.085920177383592	-0.0965492919514053	0.0975544043645752	0.322591578053591
1	15859988	16070054	HAP_3	0.0565410199556541	-0.0602697370043564	0.0983694177549009	0.540239516315268
1	15859988	16070054	HAP_4	0.0715077605321508	0.20307545059828	0.106813122351704	0.0575960722982694
1	15859988	16070054	HAP_5	0.206762749445676	0.0150991853961933	0.0423631493028932	0.721608651338078
1	15859988	16070054	HAP_6	0.119733924611973	-0.0096436749539503	0.0734273318590372	0.895538983373445
1	15931146	16103133	HAP_1	0.119733924611973	-0.0096436749539503	0.0734273318590372	0.895538983373445
1	15931146	16103133	HAP_2	0.206208425720621	0.0150991853961933	0.0423631493028932	0.721608651338078
1	15931146	16103133	HAP_3	0.111973392461197	0.015901369472256	0.0757840793537526	0.833852592865416
1	15931146	16103133	HAP_4	0.085920177383592	-0.0965492919514053	0.0975544043645752	0.322591578053591
1	15931146	16103133	HAP_5	0.0565410199556541	-0.0602697370043564	0.0983694177549009	0.540239516315268
1	15990556	16140772	HAP_1	0.206208425720621	0.0150991853961933	0.0423631493028932	0.721608651338078
1	15990556	16140772	HAP_2	0.119733924611973	-0.0096436749539503	0.0734273318590372	0.895538983373445
1	15990556	16140772	HAP_3	0.154656319290466	-0.00433340012502477	0.0508707290373172	0.932133853520726
1	15990556	16140772	HAP_4	0.0565410199556541	-0.0602697370043564	0.0983694177549009	0.540239516315268
1	16048863	16193650	HAP_1	0.112527716186253	0.0421093633482781	0.0765094635960303	0.58219626537806
1	16048863	16193650	HAP_2	0.106984478935698	-0.039534900300409	0.0735794535366203	0.591188668964527
1	16048863	16193650	HAP_3	0.15410199556541	-0.00433340012502477	0.0508707290373172	0.932133853520726
1	16048863	16193650	HAP_4	0.213414634146341	0.010873850682704	0.0412103422302037	0.791947271124602
1	16048863	16193650	HAP_5	0.102549889135255	0.0720975236995086	0.0669263724279645	0.281653558432403
1	16090310	16276033	HAP_1	0.108647450110865	-0.039534900300409	0.0735794535366203	0.591188668964527
1	16090310	16276033	HAP_2	0.130820399113082	0.0965483519848845	0.0697753170032921	0.166796572644146
1	16090310	16276033	HAP_3	0.153547671840355	-0.00433340012502477	0.0508707290373172	0.932133853520726
1	16090310	16276033	HAP_4	0.181818181818182	0.0615493858560238	0.0444474277323358	0.166470773009821
1	16090310	16276033	HAP_5	0.213414634146341	0.010873850682704	0.0412103422302037	0.791947271124602
1	16127799	16355046	HAP_1	0.178492239467849	-0.0257900997205947	0.0421163495058963	0.540460401484999
1	16127799	16355046	HAP_2	0.213414634146341	0.010873850682704	0.0412103422302037	0.791947271124602
1	16127799	16355046	HAP_3	0.153547671840355	-0.00433340012502477	0.0508707290373172	0.932133853520726
1	16127799	16355046	HAP_4	0.108647450110865	-0.039534900300409	0.0735794535366203	0.591188668964527
1	16127799	16355046	HAP_5	0.131374722838137	0.0965483519848845	0.0697753170032921	0.166796572644146
1	16183119	16433091	HAP_1	0.0848115299334812	0.130756855624012	0.0846132538388765	0.122618185231284
1	16183119	16433091	HAP_2	0.231152993348115	0.0297825055653463	0.0382400812544771	0.43628737877921
1	16183119	16433091	HAP_3	0.153547671840355	-0.00433340012502477	0.0508707290373172	0.932133853520726
1	16183119	16433091	HAP_4	0.211751662971175	0.010873850682704	0.0412103422302037	0.791947271124602
1	16183119	16433091	HAP_5	0.105875831485588	-0.0500758498682494	0.0772194234568638	0.516836999855818
1	16250353	16495715	HAP_1	0.0803769401330377	0.162991493779679	0.0902768459542078	0.0713404693458203
1	16250353	16495715	HAP_2	0.23059866962306	0.0297825055653463	0.0382400812544771	0.43628737877921
1	16250353	16495715	HAP_3	0.085920177383592	-0.0965492919514053	0.0975544043645752	0.322591578053591
1	16250353	16495715	HAP_4	0.105875831485588	-0.0500758498682494	0.0772194234568638	0.516836999855818
1	16250353	16495715	HAP_5	0.211751662971175	0.010873850682704	0.0412103422302037	0.791947271124602
1	16322597	16522782	HAP_1	0.211751662971175	0.010873850682704	0.0412103422302037	0.791947271124602
1	16322597	16522782	HAP_2	0.105875831485588	-0.0500758498682494	0.0772194234568638	0.516836999855818
1	16322597	16522782	HAP_3	0.082039911308204	0.162991493779679	0.0902768459542078	0.0713404693458203
1	16322597	16522782	HAP_4	0.231152993348115	0.0297825055653463	0.0382400812544771	0.43628737877921
1	16322597	16522782	HAP_5	0.085920177383592	-0.0965492919514053	0.0975544043645752	0.322591578053591
1	16401831	16604159	HAP_1	0.207317073170732	0.0150991853961933	0.0423631493028932	0.721608651338078
1	16401831	16604159	HAP_2	0.0931263858093126	0.169886618898135	0.0799536750004403	0.0338775326615992
1	16401831	16604159	HAP_3	0.085920177383592	-0.0965492919514053	0.0975544043645752	0.322591578053591
1	16401831	16604159	HAP_4	0.129711751662971	0.0718891807045373	0.0725367520314538	0.321919843474925
1	16401831	16604159	HAP_5	0.0570953436807095	-0.0602697370043564	0.0983694177549009	0.540239516315268
1	16401831	16604159	HAP_6	0.105875831485588	-0.0500758498682494	0.0772194234568638	0.516836999855818
1	16463899	16643923	HAP_1	0.207871396895787	0.0150991853961933	0.0423631493028932	0.721608651338078
1	16463899	16643923	HAP_2	0.0942350332594235	0.169886618898135	0.0799536750004403	0.0338775326615992
1	16463899	16643923	HAP_3	0.105875831485588	-0.0500758498682494	0.0772194234568638	0.516836999855818
1	16463899	16643923	HAP_4	0.085920177383592	-0.0965492919514053	0.0975544043645752	0.322591578053591
1	16463899	16643923	HAP_5	0.129711751662971	0.0718891807045373	0.0725367520314538	0.321919843474925
1	16463899	16643923	HAP_6	0.0570953436807095	-0.0602697370043564	0.0983694177549009	0.540239516315268
1	16508177	16686406	HAP_1	0.204545454545455	0.0186133239313338	0.0429920887413818	0.665157814659657
1	16508177	16686406	HAP_2	0.0942350332594235	0.169886618898135	0.0799536750004403	0.0338775326615992
1	16508177	16686406	HAP_3	0.085920177383592	-0.0965492919514053	0.0975544043645752	0.322591578053591
1	16508177	16686406	HAP_4	0.129711751662971	0.0718891807045373	0.0725367520314538	0.321919843474925
1	16508177	16686406	HAP_5	0.103658536585366	-0.0500758498682494	0.0772194234568638	0.516836999855818
1	16508177	16686406	HAP_6	0.0554323725055432	-0.0602697370043564	0.0983694177549009	0.540239516315268
1	16571855	16747732	HAP_1	0.28159645232816	-0.0108266564288861	0.0304437950518585	0.722203771146083
1	16571855	16747732	HAP_2	0.129711751662971	0.0718891807045373	0.0725367520314538	0.321919843474925
1	16571855	16747732	HAP_3	0.085920177383592	-0.0965492919514053	0.0975544043645752	0.322591578053591
1	16571855	16747732	HAP_4	0.0554323725055432	-0.0602697370043564	0.0983694177549009	0.540239516315268
1	16571855	16747732	HAP_5	0.0809312638580931	0.179326945317023	0.0798980852826826	0.0250489906033239
1	16635130	16836572	HAP_1	0.281042128603104	-0.0108266564288861	0.0304437950518585	0.722203771146083
1	16635130	16836572	HAP_2	0.129157427937916	0.0718891807045373	0.0725367520314538	0.321919843474925
1	16635130	16836572	HAP_3	0.0853658536585366	-0.0965492919514053	0.0975544043645752	0.322591578053591
1	16635130	16836572	HAP_4	0.0554323725055432	-0.0602697370043564	0.0983694177549009	0.540239516315268
1	16635130	16836572	HAP_5	0.0759423503325942	0.175319205667655	0.0902831920167086	0.052467114347938
1	16669446	16922627	HAP_1	0.0593126385809313	-0.0644665672879497	0.0909340524530926	0.47854907662971
1	16669446	16922627	HAP_2	0.3009977827051	0.00160040843547435	0.0285825120702468	0.955360303919101
1	16669446	16922627	HAP_3	0.082039911308204	0.175319205667655	0.0902831920167086	0.052467114347938
1	16669446	16922627	HAP_4	0.0942350332594235	-0.0925096996931727	0.0846953518139291	0.275012905671348
1	16669446	16922627	HAP_5	0.129157427937916	0.0718891807045373	0.0725367520314538	0.321919843474925
1	16723481	16962160	HAP_1	0.0942350332594235	-0.0925096996931727	0.0846953518139291	0.275012905671348
1	16723481	16962160	HAP_2	0.129157427937916	0.0718891807045373	0.0725367520314538	0.321919843474925
1	16723481	16962160	HAP_3	0.313747228381375	0.0016587885607297	0.0272833869974045	0.951533362884268
1	16723481	16962160	HAP_4	0.0759423503325942	0.175319205667655	0.0902831920167086	0.052467114347938
1	16723481	16962160	HAP_5	0.0631929046563193	-0.0644665672879497	0.0909340524530926	0.47854907662971
1	16808617	17025174	HAP_1	0.0598669623059867	-0.0644665672879497	0.0909340524530926	0.47854907662971
1	16808617	17025174	HAP_2	0.129711751662971	0.0718891807045373	0.0725367520314538	0.321919843474925
1	16808617	17025174	HAP_3	0.291574279379157	0.0149615133378976	0.0290708161124768	0.606920305402386
1	16808617	17025174	HAP_4	0.0947893569844789	-0.0925096996931727	0.0846953518139291	0.275012905671348
1	16808617	17025174	HAP_5	0.0764966740576497	0.175319205667655	0.0902831920167086	0.052467114347938
1	16886150	17075114	HAP_1	0.0598669623059867	-0.0644665672879497	0.0909340524530926	0.47854907662971
1	16886150	17075114	HAP_2	0.291019955654102	0.0149615133378976	0.0290708161124768	0.606920305402386
1	16886150	17075114	HAP_3	0.131374722838137	0.0718891807045373	0.0725367520314538	0.321919843474925
1	16886150	17075114	HAP_4	0.0947893569844789	-0.0925096996931727	0.0846953518139291	0.275012905671348
1	16886150	17075114	HAP_5	0.0770509977827051	0.175319205667655	0.0902831920167086	0.052467114347938
1	16952601	17128546	HAP_1	0.136363636363636	0.0497017906026218	0.0647711997051158	0.443080765310876
1	16952601	17128546	HAP_2	0.0970066518847007	0.138679148271781	0.0845170542727292	0.101183900478062
1	16952601	17128546	HAP_3	0.123614190687361	-0.0601644024954004	0.0802632195714092	0.453700766307522
1	16952601	17128546	HAP_4	0.116962305986696	-0.0699441111038925	0.0671812510647452	0.298100375712185
1	16952601	17128546	HAP_5	0.371951219512195	0.00697465038288714	0.0235000172739255	0.766693560097026
1	17007158	17167034	HAP_1	0.369733924611973	0.00561610186443258	0.0236144983666676	0.812072160458594
1	17007158	17167034	HAP_2	0.136363636363636	0.0497017906026218	0.0647711997051158	0.443080765310876
1	17007158	17167034	HAP_3	0.0970066518847007	0.138679148271781	0.0845170542727292	0.101183900478062
1	17007158	17167034	HAP_4	0.123059866962306	-0.0475174250907375	0.0727308005294063	0.513710616883861
1	17007158	17167034	HAP_5	0.0953436807095344	-0.0960812375510879	0.0845847969201606	0.256297782005516
1	17043129	17235751	HAP_1	0.136363636363636	0.0497017906026218	0.0647711997051158	0.443080765310876
1	17043129	17235751	HAP_2	0.0914634146341463	-0.0965492919514053	0.0975544043645752	0.322591578053591
1	17043129	17235751	HAP_3	0.0970066518847007	0.138679148271781	0.0845170542727292	0.101183900478062
1	17043129	17235751	HAP_4	0.122505543237251	-0.0601644024954004	0.0802632195714092	0.453700766307522
1	17043129	17235751	HAP_5	0.370288248337029	0.00561610186443258	0.0236144983666676	0.812072160458594
1	17108080	17326467	HAP_1	0.136917960088692	0.0497017906026218	0.0647711997051158	0.443080765310876
1	17108080	17326467	HAP_2	0.0914634146341463	-0.0965492919514053	0.0975544043645752	0.322591578053591
1	17108080	17326467	HAP_3	0.0964523281596452	0.123549231856395	0.0904249383208207	0.172184623752668
1	17108080	17326467	HAP_4	0.369733924611973	0.00561610186443258	0.0236144983666676	0.812072160458594
1	17148366	17431872	HAP_1	0.0964523281596452	0.123549231856395	0.0904249383208207	0.172184623752668
1	17148366	17431872	HAP_2	0.372505543237251	0.00697465038288714	0.0235000172739255	0.766693560097026
1	17148366	17431872	HAP_3	0.134146341463415	0.0497017906026218	0.0647711997051158	0.443080765310876
1	17148366	17431872	HAP_4	0.0881374722838137	-0.0965492919514053	0.0975544043645752	0.322591578053591
1	17200924	17474463	HAP_1	0.134146341463415	0.0497017906026218	0.0647711997051158	0.443080765310876
1	17200924	17474463	HAP_2	0.372505543237251	0.00697465038288714	0.0235000172739255	0.766693560097026
1	17200924	17474463	HAP_3	0.0881374722838137	-0.0965492919514053	0.0975544043645752	0.322591578053591
1	17200924	17474463	HAP_4	0.0964523281596452	0.123549231856395	0.0904249383208207	0.172184623752668
1	17292283	17515670	HAP_1	0.370288248337029	0.00880120184054119	0.0234906459704218	0.707996480580782
1	17292283	17515670	HAP_2	0.208980044345898	-0.0388312195075523	0.0444824205598314	0.382922494832963
1	17292283	17515670	HAP_3	0.098669623059867	0.138679148271781	0.0845170542727292	0.101183900478062
1	17292283	17515670	HAP_4	0.13470066518847	0.0497017906026218	0.0647711997051158	0.443080765310876
1	17404509	17543004	HAP_1	0.424611973392461	-0.00305670442339515	0.0213382768020331	0.886125342744438
1	17404509	17543004	HAP_2	0.219512195121951	-0.0521477408515087	0.0418000677447321	0.212523841616276
1	17404509	17543004	HAP_3	0.098669623059867	0.138679148271781	0.0845170542727292	0.101183900478062
1	17404509	17543004	HAP_4	0.13470066518847	0.0497017906026218	0.0647711997051158	0.443080765310876
1	17463352	17580720	HAP_1	0.426274944567627	-0.00305670442339515	0.0213382768020331	0.886125342744438
1	17463352	17580720	HAP_2	0.117516629711752	0.0601204043340312	0.0695654935727138	0.387696112223327
1	17463352	17580720	HAP_3	0.131929046563193	-0.0655159816619893	0.0671377831300253	0.32940739077078
1	17463352	17580720	HAP_4	0.0886917960088692	-0.0965492919514053	0.0975544043645752	0.322591578053591
1	17463352	17580720	HAP_5	0.134146341463415	0.0497017906026218	0.0647711997051158	0.443080765310876
1	17504279	17619065	HAP_1	0.118070953436807	0.0926100601545637	0.0725805188820766	0.202301848367536
1	17504279	17619065	HAP_2	0.0853658536585366	-0.0965492919514053	0.0975544043645752	0.322591578053591
1	17504279	17619065	HAP_3	0.312638580931264	0.0198516716519138	0.0284765548266841	0.485907849673108
1	17504279	17619065	HAP_4	0.112527716186253	0.0721197061070423	0.0976679242404465	0.460455660514127
1	17504279	17619065	HAP_5	0.0975609756097561	0.138679148271781	0.0845170542727292	0.101183900478062
1	17530637	17703897	HAP_1	0.116962305986696	0.0926100601545637	0.0725805188820766	0.202301848367536
1	17530637	17703897	HAP_2	0.0853658536585366	-0.0965492919514053	0.0975544043645752	0.322591578053591
1	17530637	17703897	HAP_3	0.303769401330377	0.0218041618795162	0.028826989310245	0.449621706280361
1	17530637	17703897	HAP_4	0.0975609756097561	0.138679148271781	0.0845170542727292	0.101183900478062
1	17569889	17771553	HAP_1	0.116962305986696	0.0926100601545637	0.0725805188820766	0.202301848367536
1	17569889	17771553	HAP_2	0.085920177383592	-0.0965492919514053	0.0975544043645752	0.322591578053591
1	17569889	17771553	HAP_3	0.0981152993348115	0.138679148271781	0.0845170542727292	0.101183900478062
1	17569889	17771553	HAP_4	0.304878048780488	0.0218041618795162	0.028826989310245	0.449621706280361
1	17593278	17863023	HAP_1	0.0848115299334812	-0.0965492919514053	0.0975544043645752	0.322591578053591
1	17593278	17863023	HAP_2	0.0981152993348115	0.138679148271781	0.0845170542727292	0.101183900478062
1	17593278	17863023	HAP_3	0.151330376940133	0.0478759175916236	0.0660795014520579	0.468937211399818
1	17593278	17863023	HAP_4	0.15410199556541	-0.000207481467237302	0.0529738126615778	0.996875828264535
1	17593278	17863023	HAP_5	0.116962305986696	0.109386731740731	0.075830541906341	0.149509218617857
1	17672335	17933659	HAP_1	0.116962305986696	0.109386731740731	0.075830541906341	0.149509218617857
1	17672335	17933659	HAP_2	0.0848115299334812	-0.0965492919514053	0.0975544043645752	0.322591578053591
1	17672335	17933659	HAP_3	0.151330376940133	0.0478759175916236	0.0660795014520579	0.468937211399818
1	17672335	17933659	HAP_4	0.152993348115299	-0.000207481467237302	0.0529738126615778	0.996875828264535
1	17672335	17933659	HAP_5	0.0992239467849224	0.138679148271781	0.0845170542727292	0.101183900478062
1	17742102	17996624	HAP_1	0.135254988913525	0.0487781521202523	0.0668555743879858	0.465823938380887
1	17742102	17996624	HAP_2	0.201219512195122	0.0112522278007508	0.0467788751738136	0.809966500343877
1	17742102	17996624	HAP_3	0.151330376940133	0.0478759175916236	0.0660795014520579	0.468937211399818
1	17742102	17996624	HAP_4	0.152993348115299	-0.000207481467237302	0.0529738126615778	0.996875828264535
1	17742102	17996624	HAP_5	0.0992239467849224	0.138679148271781	0.0845170542727292	0.101183900478062
1	17830271	18035272	HAP_1	0.0837028824833703	-0.0965492919514053	0.0975544043645752	0.322591578053591
1	17830271	18035272	HAP_2	0.199556541019956	0.0112522278007508	0.0467788751738136	0.809966500343877
1	17830271	18035272	HAP_3	0.151330376940133	0.0478759175916236	0.0660795014520579	0.468937211399818
1	17830271	18035272	HAP_4	0.098669623059867	0.138679148271781	0.0845170542727292	0.101183900478062
1	17830271	18035272	HAP_5	0.152993348115299	-0.000207481467237302	0.0529738126615778	0.996875828264535
1	17910922	18103433	HAP_1	0.082039911308204	-0.0965492919514053	0.0975544043645752	0.322591578053591
1	17910922	18103433	HAP_2	0.151330376940133	0.0293367944364503	0.0684563914749555	0.668356594703263
1	17910922	18103433	HAP_3	0.098669623059867	0.138679148271781	0.0845170542727292	0.101183900478062
1	17910922	18103433	HAP_4	0.188470066518847	-0.0315563848682922	0.0439523000182143	0.472965085046578
1	17910922	18103433	HAP_5	0.199556541019956	0.0112522278007508	0.0467788751738136	0.809966500343877
1	17965969	18144245	HAP_1	0.151330376940133	0.0293367944364503	0.0684563914749555	0.668356594703263
1	17965969	18144245	HAP_2	0.19179600886918	-0.0269470438902482	0.0425387677601551	0.526589533917286
1	17965969	18144245	HAP_3	0.0981152993348115	0.138679148271781	0.0845170542727292	0.101183900478062
1	17965969	18144245	HAP_4	0.200665188470067	0.0112522278007508	0.0467788751738136	0.809966500343877
1	17965969	18144245	HAP_5	0.082039911308204	-0.0965492919514053	0.0975544043645752	0.322591578053591
1	18019409	18218440	HAP_1	0.277161862527716	-0.00593390359137068	0.0287451457711048	0.83650113371571
1	18019409	18218440	HAP_2	0.355321507760532	0.00292889653366054	0.0251501606840351	0.907317160599848
1	18019409	18218440	HAP_3	0.0975609756097561	0.138679148271781	0.0845170542727292	0.101183900478062
1	18019409	18218440	HAP_4	0.0764966740576497	-0.0635735846875333	0.080133954650875	0.427790621203709
1	18081067	18289532	HAP_1	0.0975609756097561	0.138679148271781	0.0845170542727292	0.101183900478062
1	18081067	18289532	HAP_2	0.0814855875831486	-0.0965492919514053	0.0975544043645752	0.322591578053591
1	18081067	18289532	HAP_3	0.197339246119734	-0.0301227006155022	0.0413968497370295	0.467015272977556
1	18081067	18289532	HAP_4	0.177383592017738	-0.0153644240686135	0.0505836041153507	0.76139464296212
1	18081067	18289532	HAP_5	0.150221729490022	0.0519173929807087	0.0687269251132341	0.45019973424376
1	18134138	18345151	HAP_1	0.0798226164079823	-0.0965492919514053	0.0975544043645752	0.322591578053591
1	18134138	18345151	HAP_2	0.192350332594235	-0.0346997490841157	0.0427104544200124	0.416755795708449
1	18134138	18345151	HAP_3	0.176274944567627	-0.0153644240686135	0.0505836041153507	0.76139464296212
1	18134138	18345151	HAP_4	0.148558758314856	0.0519173929807087	0.0687269251132341	0.45019973424376
1	18134138	18345151	HAP_5	0.0975609756097561	0.138679148271781	0.0845170542727292	0.101183900478062
1	18185785	18374886	HAP_1	0.174611973392461	-0.0113636393420689	0.0517017200461034	0.826083383661248
1	18185785	18374886	HAP_2	0.0720620842572062	-0.224274213202705	0.106742064573975	0.0359144741232895
1	18185785	18374886	HAP_3	0.177383592017738	-0.0130277936978197	0.0469414746548203	0.781435633781649
1	18185785	18374886	HAP_4	0.148558758314856	0.0519173929807087	0.0687269251132341	0.45019973424376
1	18185785	18374886	HAP_5	0.193458980044346	-0.0373137478765188	0.0420870274825084	0.375541877117756
1	18276048	18399880	HAP_1	0.0814855875831486	-0.0965492919514053	0.0975544043645752	0.322591578053591
1	18276048	18399880	HAP_2	0.0958980044345898	0.175319205667655	0.0902831920167086	0.052467114347938
1	18276048	18399880	HAP_3	0.0992239467849224	-0.116443148613461	0.0925169740108048	0.208500247248283
1	18276048	18399880	HAP_4	0.17350332594235	-0.0113636393420689	0.0517017200461034	0.826083383661248
1	18276048	18399880	HAP_5	0.283813747228381	0.0153726626694747	0.0301752663418132	0.610566211728999
1	18340122	18448083	HAP_1	0.284368070953437	0.0131441141581169	0.0299798599112805	0.661180053715004
1	18340122	18448083	HAP_2	0.0814855875831486	-0.0965492919514053	0.0975544043645752	0.322591578053591
1	18340122	18448083	HAP_3	0.0958980044345898	0.175319205667655	0.0902831920167086	0.052467114347938
1	18340122	18448083	HAP_4	0.193458980044346	-0.0200516542013321	0.049630805918795	0.686297907428432
1	18366232	18508210	HAP_1	0.175166297117517	-0.0136213742488438	0.0506357891240796	0.78798682697621
1	18366232	18508210	HAP_2	0.0798226164079823	-0.0965492919514053	0.0975544043645752	0.322591578053591
1	18366232	18508210	HAP_3	0.0958980044345898	0.175319205667655	0.0902831920167086	0.052467114347938
1	18366232	18508210	HAP_4	0.0914634146341463	0.0338829180338175	0.100629539154487	0.73641539687826
1	18366232	18508210	HAP_5	0.192350332594235	-0.0373137478765188	0.0420870274825084	0.375541877117756
1	18388905	18550600	HAP_1	0.177937915742794	-0.0173681216696742	0.049576843926252	0.726176069410876
1	18388905	18550600	HAP_2	0.0964523281596452	0.175319205667655	0.0902831920167086	0.052467114347938
1	18388905	18550600	HAP_3	0.0997782705099778	0.0585023829062529	0.0815254592769959	0.473194639778388
1	18388905	18550600	HAP_4	0.247228381374723	-0.0139327645141229	0.0325868130560961	0.669076226656023
1	18388905	18550600	HAP_5	0.0814855875831486	-0.111385059043093	0.0906743781797091	0.219619245216143
1	18425564	18619081	HAP_1	0.08980044345898	0.0338829180338175	0.100629539154487	0.73641539687826
1	18425564	18619081	HAP_2	0.23669623059867	-0.0131540048279853	0.0342787352622092	0.701265447666542
1	18425564	18619081	HAP_3	0.0814855875831486	-0.111385059043093	0.0906743781797091	0.219619245216143
1	18425564	18619081	HAP_4	0.179046563192905	-0.0173681216696742	0.049576843926252	0.726176069410876
1	18425564	18619081	HAP_5	0.0964523281596452	0.175319205667655	0.0902831920167086	0.052467114347938
1	18484079	18667846	HAP_1	0.08980044345898	0.0338829180338175	0.100629539154487	0.73641539687826
1	18484079	18667846	HAP_2	0.0770509977827051	-0.0163743004680604	0.0858504750423651	0.848780320906282
1	18484079	18667846	HAP_3	0.176829268292683	-0.0153644240686135	0.0505836041153507	0.76139464296212
1	18484079	18667846	HAP_4	0.0981152993348115	0.175319205667655	0.0902831920167086	0.052467114347938
1	18484079	18667846	HAP_5	0.116962305986696	-0.0621435391093597	0.0757744578696242	0.412372114006735
1	18484079	18667846	HAP_6	0.188470066518847	-0.0365258082406804	0.0426326312177934	0.391810038110674
1	18484079	18667846	HAP_7	0.0715077605321508	-0.234238029482039	0.10670300990459	0.0284047029703039
1	18484079	18667846	HAP_8	0.100332594235033	-0.0975794464940782	0.0804353465273355	0.225398014236502
1	18541914	18718088	HAP_1	0.0814855875831486	-0.111385059043093	0.0906743781797091	0.219619245216143
1	18541914	18718088	HAP_2	0.0964523281596452	0.175319205667655	0.0902831920167086	0.052467114347938
1	18541914	18718088	HAP_3	0.188470066518847	-0.0365258082406804	0.0426326312177934	0.391810038110674
1	18541914	18718088	HAP_4	0.175166297117517	-0.0153644240686135	0.0505836041153507	0.76139464296212
1	18541914	18718088	HAP_5	0.0903547671840355	0.0338829180338175	0.100629539154487	0.73641539687826
1	18599889	18771888	HAP_1	0.153547671840355	-0.000207481467237302	0.0529738126615778	0.996875828264535
1	18599889	18771888	HAP_2	0.0964523281596452	0.175319205667655	0.0902831920167086	0.052467114347938
1	18599889	18771888	HAP_3	0.175166297117517	-0.0153644240686135	0.0505836041153507	0.76139464296212
1	18599889	18771888	HAP_4	0.0814855875831486	-0.111385059043093	0.0906743781797091	0.219619245216143
1	18599889	18771888	HAP_5	0.0936807095343681	0.0338829180338175	0.100629539154487	0.73641539687826
1	18651110	18859078	HAP_1	0.152993348115299	-0.000207481467237302	0.0529738126615778	0.996875828264535
1	18651110	18859078	HAP_2	0.170731707317073	-0.0153644240686135	0.0505836041153507	0.76139464296212
1	18651110	18859078	HAP_3	0.0975609756097561	0.14235414503075	0.0845695126964754	0.0926720495929691
1	18651110	18859078	HAP_4	0.0814855875831486	-0.111385059043093	0.0906743781797091	0.219619245216143
1	18651110	18859078	HAP_5	0.0914634146341463	0.0338829180338175	0.100629539154487	0.73641539687826
1	18690083	18947598	HAP_1	0.152993348115299	-0.000207481467237302	0.0529738126615778	0.996875828264535
1	18690083	18947598	HAP_2	0.0909090909090909	0.0338829180338175	0.100629539154487	0.73641539687826
1	18690083	18947598	HAP_3	0.171286031042129	-0.0182565492157203	0.0495065844120605	0.712386879303484
1	18690083	18947598	HAP_4	0.0975609756097561	0.14235414503075	0.0845695126964754	0.0926720495929691
1	18690083	18947598	HAP_5	0.0809312638580931	-0.111385059043093	0.0906743781797091	0.219619245216143
1	18756669	19016808	HAP_1	0.171840354767184	-0.0182565492157203	0.0495065844120605	0.712386879303484
1	18756669	19016808	HAP_2	0.0970066518847007	0.14235414503075	0.0845695126964754	0.0926720495929691
1	18756669	19016808	HAP_3	0.153547671840355	-0.000207481467237302	0.0529738126615778	0.996875828264535
1	18756669	19016808	HAP_4	0.0814855875831486	-0.111385059043093	0.0906743781797091	0.219619245216143
1	18756669	19016808	HAP_5	0.0909090909090909	0.0338829180338175	0.100629539154487	0.73641539687826
1	18832003	19101381	HAP_1	0.155210643015521	-0.000207481467237302	0.0529738126615778	0.996875828264535
1	18832003	19101381	HAP_2	0.0970066518847007	0.14235414503075	0.0845695126964754	0.0926720495929691
1	18832003	19101381	HAP_3	0.0814855875831486	-0.111385059043093	0.0906743781797091	0.219619245216143
1	18832003	19101381	HAP_4	0.0909090909090909	0.0338829180338175	0.100629539154487	0.73641539687826
1	18832003	19101381	HAP_5	0.17960088691796	-0.0182565492157203	0.0495065844120605	0.712386879303484
1	18930376	19175978	HAP_1	0.154656319290466	-0.000207481467237302	0.0529738126615778	0.996875828264535
1	18930376	19175978	HAP_2	0.0914634146341463	0.0338829180338175	0.100629539154487	0.73641539687826
1	18930376	19175978	HAP_3	0.17960088691796	-0.0182565492157203	0.0495065844120605	0.712386879303484
1	18930376	19175978	HAP_4	0.178492239467849	0.00751652446138686	0.0454360726123078	0.868642547686252
1	18993576	19269782	HAP_1	0.0909090909090909	0.0338829180338175	0.100629539154487	0.73641539687826
1	18993576	19269782	HAP_2	0.17960088691796	-0.0182565492157203	0.0495065844120605	0.712386879303484
1	18993576	19269782	HAP_3	0.178492239467849	0.00751652446138686	0.0454360726123078	0.868642547686252
1	18993576	19269782	HAP_4	0.154656319290466	-0.000207481467237302	0.0529738126615778	0.996875828264535
1	19069747	19336588	HAP_1	0.0942350332594235	0.00413390112294451	0.0933630749329534	0.964692999668133
1	19069747	19336588	HAP_2	0.0814855875831486	-0.111385059043093	0.0906743781797091	0.219619245216143
1	19069747	19336588	HAP_3	0.167960088691796	-0.0363116861835848	0.0469139215475208	0.439132653008541
1	19069747	19336588	HAP_4	0.154656319290466	-0.000207481467237302	0.0529738126615778	0.996875828264535
1	19069747	19336588	HAP_5	0.278270509977827	-0.0257398550126442	0.0294888981410875	0.382971844950902
1	19069747	19336588	HAP_6	0.0842572062084257	-0.108344952583542	0.106763226584615	0.3104700001332
1	19147587	19374028	HAP_1	0.192350332594235	0.031990084385779	0.0411671573278635	0.437319585585561
1	19147587	19374028	HAP_2	0.0925720620842572	0.0338829180338175	0.100629539154487	0.73641539687826
1	19147587	19374028	HAP_3	0.154656319290466	-0.000207481467237302	0.0529738126615778	0.996875828264535
1	19147587	19374028	HAP_4	0.0814855875831486	-0.111385059043093	0.0906743781797091	0.219619245216143
1	19147587	19374028	HAP_5	0.167405764966741	-0.0363116861835848	0.0469139215475208	0.439132653008541
1	19253956	19436094	HAP_1	0.155764966740576	0.0170114734619337	0.0526711649659497	0.746790067466394
1	19253956	19436094	HAP_2	0.0903547671840355	0.0338829180338175	0.100629539154487	0.73641539687826
1	19253956	19436094	HAP_3	0.0814855875831486	-0.111385059043093	0.0906743781797091	0.219619245216143
1	19253956	19436094	HAP_4	0.23780487804878	0.00432345928041289	0.0375222189566176	0.908293614468586
1	19318625	19484677	HAP_1	0.0909090909090909	0.0338829180338175	0.100629539154487	0.73641539687826
1	19318625	19484677	HAP_2	0.155210643015521	0.012895695347795	0.053926633450195	0.811056741345716
1	19318625	19484677	HAP_3	0.0814855875831486	-0.111385059043093	0.0906743781797091	0.219619245216143
1	19318625	19484677	HAP_4	0.23780487804878	0.00432345928041289	0.0375222189566176	0.908293614468586
1	19352346	19499241	HAP_1	0.0909090909090909	0.0338829180338175	0.100629539154487	0.73641539687826
1	19352346	19499241	HAP_2	0.23780487804878	0.00432345928041289	0.0375222189566176	0.908293614468586
1	19352346	19499241	HAP_3	0.150221729490022	0.00936892692274255	0.0527028105946086	0.858944876145356
1	19352346	19499241	HAP_4	0.0814855875831486	-0.111385059043093	0.0906743781797091	0.219619245216143
1	19420435	19535686	HAP_1	0.0814855875831486	-0.111385059043093	0.0906743781797091	0.219619245216143
1	19420435	19535686	HAP_2	0.0726164079822616	-0.208880991694868	0.107676593513547	0.0527087593758983
1	19420435	19535686	HAP_3	0.0909090909090909	0.0338829180338175	0.100629539154487	0.73641539687826
1	19420435	19535686	HAP_4	0.151330376940133	0.00936892692274255	0.0527028105946086	0.858944876145356
1	19420435	19535686	HAP_5	0.23780487804878	0.00432345928041289	0.0375222189566176	0.908293614468586
1	19474711	19617746	HAP_1	0.240022172949002	0.00432345928041289	0.0375222189566176	0.908293614468586
1	19474711	19617746	HAP_2	0.0726164079822616	-0.208880991694868	0.107676593513547	0.0527087593758983
1	19474711	19617746	HAP_3	0.0920177383592018	0.0338829180338175	0.100629539154487	0.73641539687826
1	19474711	19617746	HAP_4	0.232815964523282	0.000651606099926071	0.0343669456879703	0.984877064960758
1	19492649	19686160	HAP_1	0.320953436807095	-0.00652613954738265	0.02676988537085	0.807452338863744
1	19492649	19686160	HAP_2	0.0920177383592018	0.0338829180338175	0.100629539154487	0.73641539687826
1	19492649	19686160	HAP_3	0.240022172949002	0.00432345928041289	0.0375222189566176	0.908293614468586
1	19492649	19686160	HAP_4	0.0731707317073171	-0.208880991694868	0.107676593513547	0.0527087593758983
1	19515387	19736140	HAP_1	0.0920177383592018	0.0338829180338175	0.100629539154487	0.73641539687826
1	19515387	19736140	HAP_2	0.240022172949002	0.00432345928041289	0.0375222189566176	0.908293614468586
1	19515387	19736140	HAP_3	0.320953436807095	-0.00652613954738265	0.02676988537085	0.807452338863744
1	19515387	19736140	HAP_4	0.0731707317073171	-0.208880991694868	0.107676593513547	0.0527087593758983
1	19591116	19840115	HAP_1	0.188470066518847	-0.0848513861398195	0.0453234025148972	0.0615164764623308
1	19591116	19840115	HAP_2	0.0742793791574279	-0.208880991694868	0.107676593513547	0.0527087593758983
1	19591116	19840115	HAP_3	0.563192904656319	0.00929008471502711	0.0177334426493663	0.600496941782245
1	19661123	19905066	HAP_1	0.0825942350332594	-0.205442570770439	0.0911547275247822	0.0244529697799838
1	19661123	19905066	HAP_2	0.158536585365854	0.0279337943625445	0.0494653989954337	0.572410892559554
1	19661123	19905066	HAP_3	0.402439024390244	-0.00255088358549409	0.0220247489034788	0.907822177038119
1	19661123	19905066	HAP_4	0.169068736141907	-0.0732574030174505	0.050523562901634	0.147420942408245
1	19728682	19955364	HAP_1	0.156319290465632	0.00785791081349124	0.0515649088490145	0.87891492556787
1	19728682	19955364	HAP_2	0.494456762749446	0.0297055404496628	0.0190671611903929	0.119602785397676
1	19728682	19955364	HAP_3	0.0770509977827051	-0.0965492919514053	0.0975544043645752	0.322591578053591
1	19728682	19955364	HAP_4	0.0482261640798226	-0.084167801034161	0.0925312165659299	0.363272020146644
1	19728682	19955364	HAP_5	0.0875831485587583	-0.0851674037521165	0.0852603592938101	0.318110224831174
1	19802045	20037490	HAP_1	0.156319290465632	0.00785791081349124	0.0515649088490145	0.87891492556787
1	19802045	20037490	HAP_2	0.273281596452328	0.00303037407054539	0.0325035364935725	0.925740152797108
1	19802045	20037490	HAP_3	0.156319290465632	0.0935583539794562	0.0524899351012828	0.0750243130485535
1	19802045	20037490	HAP_4	0.0770509977827051	-0.0965492919514053	0.0975544043645752	0.322591578053591
1	19887186	20089442	HAP_1	0.273835920177384	0.00303037407054539	0.0325035364935725	0.925740152797108
1	19887186	20089442	HAP_2	0.155764966740576	0.0935583539794562	0.0524899351012828	0.0750243130485535
1	19887186	20089442	HAP_3	0.0770509977827051	-0.0965492919514053	0.0975544043645752	0.322591578053591
1	19887186	20089442	HAP_4	0.156319290465632	0.00785791081349124	0.0515649088490145	0.87891492556787
1	19929109	20164215	HAP_1	0.237250554323725	0.0335578610176609	0.036629862143962	0.359845073928077
1	19929109	20164215	HAP_2	0.153547671840355	0.0935583539794562	0.0524899351012828	0.0750243130485535
1	19929109	20164215	HAP_3	0.0770509977827051	-0.0965492919514053	0.0975544043645752	0.322591578053591
1	19929109	20164215	HAP_4	0.156319290465632	0.00785791081349124	0.0515649088490145	0.87891492556787
1	20008856	20217215	HAP_1	0.0892461197339246	-0.0965492919514053	0.0975544043645752	0.322591578053591
1	20008856	20217215	HAP_2	0.08980044345898	-0.0687283171924761	0.0849504148918893	0.418708378028178
1	20008856	20217215	HAP_3	0.237250554323725	0.0335578610176609	0.036629862143962	0.359845073928077
1	20008856	20217215	HAP_4	0.156319290465632	0.00785791081349124	0.0515649088490145	0.87891492556787
1	20008856	20217215	HAP_5	0.153547671840355	0.0935583539794562	0.0524899351012828	0.0750243130485535
1	20079747	20263578	HAP_1	0.208980044345898	0.0343182864218389	0.0385163291694518	0.373166942070086
1	20079747	20263578	HAP_2	0.240022172949002	0.0348743462983293	0.0362642009202201	0.336474777885879
1	20079747	20263578	HAP_3	0.0892461197339246	-0.0965492919514053	0.0975544043645752	0.322591578053591
1	20079747	20263578	HAP_4	0.235033259423503	-0.0247957849340349	0.0343182836095265	0.47016237170864
1	20144224	20294759	HAP_1	0.375277161862528	-0.0101740952172938	0.022802958483892	0.655579957951264
1	20144224	20294759	HAP_2	0.171840354767184	0.109265051349312	0.0525797512911553	0.0379882087597737
1	20144224	20294759	HAP_3	0.240022172949002	0.0348743462983293	0.0362642009202201	0.336474777885879
1	20199697	20336514	HAP_1	0.238359201773836	0.0376982991503813	0.0366727083051332	0.304245401680154
1	20199697	20336514	HAP_2	0.159090909090909	0.00227078460113834	0.0504367167542472	0.964099524704497
1	20199697	20336514	HAP_3	0.0892461197339246	-0.0965492919514053	0.0975544043645752	0.322591578053591
1	20257579	20416935	HAP_1	0.159090909090909	0.00227078460113834	0.0504367167542472	0.964099524704497
1	20257579	20416935	HAP_2	0.0892461197339246	-0.0965492919514053	0.0975544043645752	0.322591578053591
1	20257579	20416935	HAP_3	0.238359201773836	0.0376982991503813	0.0366727083051332	0.304245401680154
1	20285058	20472980	HAP_1	0.155210643015521	0.00517781023467078	0.0514781013767047	0.919904350278701
1	20285058	20472980	HAP_2	0.0892461197339246	-0.0965492919514053	0.0975544043645752	0.322591578053591
1	20285058	20472980	HAP_3	0.23780487804878	0.0376982991503813	0.0366727083051332	0.304245401680154
1	20309995	20550672	HAP_1	0.155210643015521	0.00517781023467078	0.0514781013767047	0.919904350278701
1	20309995	20550672	HAP_2	0.0886917960088692	-0.0965492919514053	0.0975544043645752	0.322591578053591
1	20309995	20550672	HAP_3	0.143569844789357	0.122827116925784	0.0630075115767407	0.0515612898175464
1	20396102	20587049	HAP_1	0.143015521064302	0.128447651687825	0.0612400854897911	0.0362361711297416
1	20396102	20587049	HAP_2	0.107538802660754	-0.034714030038562	0.066745487370527	0.603126474842553
1	20396102	20587049	HAP_3	0.0886917960088692	-0.0965492919514053	0.0975544043645752	0.322591578053591
1	20396102	20587049	HAP_4	0.155764966740576	0.00769220750262975	0.051536056066997	0.881383312598404
1	20447544	20629717	HAP_1	0.0886917960088692	-0.0965492919514053	0.0975544043645752	0.322591578053591
1	20447544	20629717	HAP_2	0.143015521064302	0.128447651687825	0.0612400854897911	0.0362361711297416
1	20447544	20629717	HAP_3	0.155764966740576	0.00769220750262975	0.051536056066997	0.881383312598404
1	20447544	20629717	HAP_4	0.175166297117517	0.00924320429281747	0.0505056361761686	0.854829293688005
1	20528824	20676803	HAP_1	0.244456762749446	0.0124192953661005	0.0370965244241646	0.737867561507767
1	20528824	20676803	HAP_2	0.0892461197339246	-0.0965492919514053	0.0975544043645752	0.322591578053591
1	20528824	20676803	HAP_3	0.123614190687361	0.126881698204686	0.0728175522054081	0.0817737187511688
1	20572869	20732893	HAP_1	0.0936807095343681	-0.0988375950483499	0.0902752570555473	0.273880202654233
1	20572869	20732893	HAP_2	0.065410199556541	-0.0295234986524042	0.107043872310023	0.782760050332779
1	20572869	20732893	HAP_3	0.123614190687361	0.126881698204686	0.0728175522054081	0.0817737187511688
1	20572869	20732893	HAP_4	0.261640798226164	0.0399092187253502	0.0344909318562369	0.247545138238973
1	20618002	20799206	HAP_1	0.0931263858093126	-0.0988375950483499	0.0902752570555473	0.273880202654233
1	20618002	20799206	HAP_2	0.065410199556541	-0.0295234986524042	0.107043872310023	0.782760050332779
1	20618002	20799206	HAP_3	0.122505543237251	0.126881698204686	0.0728175522054081	0.0817737187511688
1	20618002	20799206	HAP_4	0.26219512195122	0.0399092187253502	0.0344909318562369	0.247545138238973
1	20664136	20899506	HAP_1	0.263858093126386	0.0346655630371954	0.0338848386140134	0.306566986512164
1	20664136	20899506	HAP_2	0.0931263858093126	-0.0988375950483499	0.0902752570555473	0.273880202654233
1	20664136	20899506	HAP_3	0.0670731707317073	-0.0295234986524042	0.107043872310023	0.782760050332779
1	20664136	20899506	HAP_4	0.122505543237251	0.126881698204686	0.0728175522054081	0.0817737187511688
1	20716311	20975199	HAP_1	0.0931263858093126	-0.0988375950483499	0.0902752570555473	0.273880202654233
1	20716311	20975199	HAP_2	0.348669623059867	0.0125577513436608	0.0251910448334244	0.618254545228273
1	20716311	20975199	HAP_3	0.121951219512195	0.126881698204686	0.0728175522054081	0.0817737187511688
1	20774446	21025812	HAP_1	0.124168514412417	0.105502126947391	0.0697371969158477	0.130672405825127
1	20774446	21025812	HAP_2	0.296008869179601	0.00140730279632131	0.031508458793155	0.964384931593279
1	20774446	21025812	HAP_3	0.0931263858093126	-0.0988375950483499	0.0902752570555473	0.273880202654233
1	20844518	21079216	HAP_1	0.124722838137472	0.105502126947391	0.0697371969158477	0.130672405825127
1	20844518	21079216	HAP_2	0.293791574279379	-0.00252297764165274	0.0312664509423758	0.935704420310682
1	20844518	21079216	HAP_3	0.105321507760532	-0.0821718398121725	0.0844751875284457	0.330950391552509
1	20955011	21099477	HAP_1	0.150776053215078	-0.0577297569718234	0.0602895282109023	0.338554069282726
1	20955011	21099477	HAP_2	0.124722838137472	0.105502126947391	0.0697371969158477	0.130672405825127
1	20955011	21099477	HAP_3	0.30709534368071	-0.00770511201813697	0.0296410801219621	0.79496478983758
1	21005976	21158799	HAP_1	0.126940133037694	-0.0517941565663722	0.0694698925195522	0.45612873295113
1	21005976	21158799	HAP_2	0.124722838137472	0.105502126947391	0.0697371969158477	0.130672405825127
1	21005976	21158799	HAP_3	0.30709534368071	-0.00770511201813697	0.0296410801219621	0.79496478983758
1	21060557	21212230	HAP_1	0.307649667405765	-0.00770511201813697	0.0296410801219621	0.79496478983758
1	21060557	21212230	HAP_2	0.146341463414634	0.0845595567387932	0.0544574011965661	0.120835148081942
1	21060557	21212230	HAP_3	0.13470066518847	-0.0987246295680066	0.0614635922575339	0.108578628554958
1	21060557	21212230	HAP_4	0.171286031042129	0.0440412433071298	0.0477909159555786	0.357018550756744
1	21092388	21248341	HAP_1	0.307649667405765	-0.00770511201813697	0.0296410801219621	0.79496478983758
1	21092388	21248341	HAP_2	0.146341463414634	0.0845595567387932	0.0544574011965661	0.120835148081942
1	21092388	21248341	HAP_3	0.114745011086475	-0.133241839838381	0.0730937982681502	0.0686560376067736
1	21092388	21248341	HAP_4	0.171286031042129	0.0440412433071298	0.0477909159555786	0.357018550756744
1	21142067	21302128	HAP_1	0.430709534368071	-0.00945331530936145	0.021133589451083	0.654758523427038
1	21142067	21302128	HAP_2	0.171286031042129	0.0440412433071298	0.0477909159555786	0.357018550756744
1	21142067	21302128	HAP_3	0.149667405764967	0.0845595567387932	0.0544574011965661	0.120835148081942
1	21199202	21333330	HAP_1	0.582039911308204	-0.00335713415771113	0.0170671461716623	0.844106052809382
1	21199202	21333330	HAP_2	0.125277161862528	-0.00620410677719482	0.0645257720340299	0.923423679306774
1	21199202	21333330	HAP_3	0.251108647450111	8.2009294321098e-06	0.0345821195009362	0.999810839960928
1	21239756	21366392	HAP_1	0.125277161862528	-0.00620410677719482	0.0645257720340299	0.923423679306774
1	21239756	21366392	HAP_2	0.171840354767184	0.0440412433071298	0.0477909159555786	0.357018550756744
1	21239756	21366392	HAP_3	0.6019955654102	0.00558484018702598	0.0169067733221302	0.741227305935664
1	21278418	21451919	HAP_1	0.0892461197339246	-0.00401519247197929	0.107107648504249	0.970104763688396
1	21278418	21451919	HAP_2	0.124722838137472	-0.0517941565663722	0.0694698925195522	0.45612873295113
1	21278418	21451919	HAP_3	0.126385809312639	0.105502126947391	0.0697371969158477	0.130672405825127
1	21278418	21451919	HAP_4	0.308758314855876	-0.0101368058825503	0.0292590562417902	0.729086385869632
1	21324921	21498156	HAP_1	0.0886917960088692	-0.00401519247197929	0.107107648504249	0.970104763688396
1	21324921	21498156	HAP_2	0.124722838137472	-0.0517941565663722	0.0694698925195522	0.45612873295113
1	21324921	21498156	HAP_3	0.126385809312639	0.105502126947391	0.0697371969158477	0.130672405825127
1	21324921	21498156	HAP_4	0.308758314855876	-0.0101368058825503	0.0292590562417902	0.729086385869632
1	21351372	21549541	HAP_1	0.124722838137472	-0.0517941565663722	0.0694698925195522	0.45612873295113
1	21351372	21549541	HAP_2	0.126385809312639	0.105502126947391	0.0697371969158477	0.130672405825127
1	21351372	21549541	HAP_3	0.306541019955654	-0.0091983295270266	0.0294486852230856	0.754846949787918
1	21351372	21549541	HAP_4	0.0864745011086474	-0.00401519247197929	0.107107648504249	0.970104763688396
1	21426865	21593553	HAP_1	0.126385809312639	0.105502126947391	0.0697371969158477	0.130672405825127
1	21426865	21593553	HAP_2	0.0864745011086474	-0.00401519247197929	0.107107648504249	0.970104763688396
1	21426865	21593553	HAP_3	0.315410199556541	0.00126864983183448	0.0287358622956236	0.964795819199076
1	21426865	21593553	HAP_4	0.194567627494457	-0.0645522364288923	0.0493950424089683	0.191599368777884
1	21426865	21593553	HAP_5	0.0875831485587583	0.142378234483361	0.107086408603986	0.184003020694887
1	21477210	21624708	HAP_1	0.126385809312639	0.105502126947391	0.0697371969158477	0.130672405825127
1	21477210	21624708	HAP_2	0.0875831485587583	0.142378234483361	0.107086408603986	0.184003020694887
1	21477210	21624708	HAP_3	0.0864745011086474	-0.00401519247197929	0.107107648504249	0.970104763688396
1	21477210	21624708	HAP_4	0.315410199556541	0.00126864983183448	0.0287358622956236	0.964795819199076
1	21477210	21624708	HAP_5	0.263858093126386	-0.0124780570642305	0.0361773293008889	0.730240823243012
1	21529824	21662722	HAP_1	0.0864745011086474	-0.00401519247197929	0.107107648504249	0.970104763688396
1	21529824	21662722	HAP_2	0.126385809312639	0.105502126947391	0.0697371969158477	0.130672405825127
1	21529824	21662722	HAP_3	0.315964523281596	0.000978090865756177	0.0285759086536184	0.972703171084483
1	21529824	21662722	HAP_4	0.182926829268293	-0.0620063439848338	0.0504636335213824	0.219496997456692
1	21584870	21717449	HAP_1	0.315964523281596	0.000978090865756177	0.0285759086536184	0.972703171084483
1	21584870	21717449	HAP_2	0.0886917960088692	-0.00401519247197929	0.107107648504249	0.970104763688396
1	21584870	21717449	HAP_3	0.182926829268293	-0.0620063439848338	0.0504636335213824	0.219496997456692
1	21584870	21717449	HAP_4	0.207317073170732	0.0688798171969619	0.0423058643225442	0.103849780711136
1	21584870	21717449	HAP_5	0.0648558758314856	0.117133198514391	0.0994257886153645	0.239073294433251
1	21618641	21750572	HAP_1	0.0936807095343681	-0.017281808094008	0.0977420259007693	0.859697580601893
1	21618641	21750572	HAP_2	0.305432372505543	-0.00997274048724858	0.0294621665296247	0.735071542168399
1	21618641	21750572	HAP_3	0.207317073170732	0.0688798171969619	0.0423058643225442	0.103849780711136
1	21618641	21750572	HAP_4	0.182926829268293	-0.0620063439848338	0.0504636335213824	0.219496997456692
1	21644616	21786737	HAP_1	0.304878048780488	-0.00997274048724858	0.0294621665296247	0.735071542168399
1	21644616	21786737	HAP_2	0.0925720620842572	-0.017281808094008	0.0977420259007693	0.859697580601893
1	21644616	21786737	HAP_3	0.126385809312639	0.105502126947391	0.0697371969158477	0.130672405825127
1	21644616	21786737	HAP_4	0.182926829268293	-0.0620063439848338	0.0504636335213824	0.219496997456692
1	21691443	21829520	HAP_1	0.305986696230599	-0.00997274048724858	0.0294621665296247	0.735071542168399
1	21691443	21829520	HAP_2	0.124168514412417	0.105502126947391	0.0697371969158477	0.130672405825127
1	21691443	21829520	HAP_3	0.0848115299334812	-0.00401519247197929	0.107107648504249	0.970104763688396
1	21691443	21829520	HAP_4	0.182926829268293	-0.0620063439848338	0.0504636335213824	0.219496997456692
1	21738281	21887191	HAP_1	0.0848115299334812	-0.00401519247197929	0.107107648504249	0.970104763688396
1	21738281	21887191	HAP_2	0.177383592017738	-0.0685389701279112	0.0494279191196564	0.165897692102998
1	21738281	21887191	HAP_3	0.123059866962306	0.105502126947391	0.0697371969158477	0.130672405825127
1	21738281	21887191	HAP_4	0.305986696230599	-0.00997274048724858	0.0294621665296247	0.735071542168399
1	21777287	21951746	HAP_1	0.315410199556541	-0.0182680281959521	0.0278738108074797	0.512390598703057
1	21777287	21951746	HAP_2	0.0853658536585366	-0.00401519247197929	0.107107648504249	0.970104763688396
1	21777287	21951746	HAP_3	0.179046563192905	-0.0685389701279112	0.0494279191196564	0.165897692102998
1	21777287	21951746	HAP_4	0.123059866962306	0.105502126947391	0.0697371969158477	0.130672405825127
1	21824637	22024056	HAP_1	0.499445676274945	0.0112580268213514	0.0188426461522808	0.550341847630809
1	21824637	22024056	HAP_2	0.0870288248337029	-0.00401519247197929	0.107107648504249	0.970104763688396
1	21824637	22024056	HAP_3	0.122505543237251	0.105953964882956	0.0725062064347256	0.14428404106114
1	21877978	22096754	HAP_1	0.0864745011086474	-0.00401519247197929	0.107107648504249	0.970104763688396
1	21877978	22096754	HAP_2	0.123059866962306	0.105953964882956	0.0725062064347256	0.14428404106114
1	21877978	22096754	HAP_3	0.261640798226164	0.0194962386302439	0.0324195332785011	0.547744752260096
1	21877978	22096754	HAP_4	0.318736141906874	-0.0101910636156429	0.0275840436708737	0.711876571677004
1	21923652	22152784	HAP_1	0.123059866962306	0.105953964882956	0.0725062064347256	0.14428404106114
1	21923652	22152784	HAP_2	0.085920177383592	-0.00401519247197929	0.107107648504249	0.970104763688396
1	21923652	22152784	HAP_3	0.150221729490022	-0.0405929074780074	0.0540354219717031	0.452714423502801
1	21923652	22152784	HAP_4	0.114190687361419	-0.105649207838409	0.0851624620164017	0.215095353305233
1	21923652	22152784	HAP_5	0.271618625277162	0.00666580324766496	0.0330765884942551	0.8403331508053
1	21994065	22225114	HAP_1	0.085920177383592	-0.00401519247197929	0.107107648504249	0.970104763688396
1	21994065	22225114	HAP_2	0.150221729490022	-0.0405929074780074	0.0540354219717031	0.452714423502801
1	21994065	22225114	HAP_3	0.0903547671840355	-0.0895200382470458	0.107574995133773	0.40553985922737
1	21994065	22225114	HAP_4	0.269955654101996	0.00915308357529733	0.0333785272727301	0.783978715625971
1	21994065	22225114	HAP_5	0.123059866962306	0.105953964882956	0.0725062064347256	0.14428404106114
1	22072511	22272212	HAP_1	0.197339246119734	-0.020551660878447	0.0406437289400113	0.613224969208462
1	22072511	22272212	HAP_2	0.123059866962306	0.105953964882956	0.0725062064347256	0.14428404106114
1	22072511	22272212	HAP_3	0.0931263858093126	-0.101905380867833	0.0850996467657198	0.23143753696499
1	22072511	22272212	HAP_4	0.269955654101996	0.00915308357529733	0.0333785272727301	0.783978715625971
1	22072511	22272212	HAP_5	0.085920177383592	-0.00401519247197929	0.107107648504249	0.970104763688396
1	22132505	22311265	HAP_1	0.131929046563193	0.0915070963599538	0.0694425420040037	0.187930744576879
1	22132505	22311265	HAP_2	0.390243902439024	0.00820378776241407	0.0228440734351451	0.7195898070972
1	22132505	22311265	HAP_3	0.291574279379157	0.00458280992514224	0.0297404158680283	0.877570850009157
1	22194771	22382190	HAP_1	0.41019955654102	0.00618012994626395	0.0217890655659766	0.776756562384687
1	22194771	22382190	HAP_2	0.131374722838137	0.0915070963599538	0.0694425420040037	0.187930744576879
1	22194771	22382190	HAP_3	0.291574279379157	0.00458280992514224	0.0297404158680283	0.877570850009157
1	22265997	22421404	HAP_1	0.412971175166297	0.00564514549889264	0.0216129321684383	0.794004210440025
1	22265997	22421404	HAP_2	0.131374722838137	0.0915070963599538	0.0694425420040037	0.187930744576879
1	22265997	22421404	HAP_3	0.291574279379157	0.00458280992514224	0.0297404158680283	0.877570850009157
1	22288779	22475646	HAP_1	0.140243902439024	0.0409028976155538	0.0603032592032622	0.497766452158657
1	22288779	22475646	HAP_2	0.289911308203991	0.00551042455986595	0.0299436819333971	0.854034801025844
1	22288779	22475646	HAP_3	0.158536585365854	0.0319796093437021	0.0695491651087636	0.645762888304013
1	22288779	22475646	HAP_4	0.150776053215078	-0.0599935200252804	0.0527267917634928	0.2555028259895
1	22288779	22475646	HAP_5	0.0748337028824834	0.0130999597024308	0.106839133916516	0.902440582737654
1	22354504	22518930	HAP_1	0.14079822616408	0.0409028976155538	0.0603032592032622	0.497766452158657
1	22354504	22518930	HAP_2	0.290465631929047	0.00392405570900292	0.0297524752475391	0.895101094771893
1	22354504	22518930	HAP_3	0.159090909090909	0.0230954637420036	0.0672288491633849	0.731277230764932
1	22354504	22518930	HAP_4	0.151330376940133	-0.0599935200252804	0.0527267917634928	0.2555028259895
1	22354504	22518930	HAP_5	0.0748337028824834	0.0130999597024308	0.106839133916516	0.902440582737654
1	22409478	22541611	HAP_1	0.222283813747228	0.0337236705798334	0.0369193287803361	0.361257709875525
1	22409478	22541611	HAP_2	0.290465631929047	0.00392405570900292	0.0297524752475391	0.895101094771893
1	22409478	22541611	HAP_3	0.159090909090909	0.0230954637420036	0.0672288491633849	0.731277230764932
1	22409478	22541611	HAP_4	0.151330376940133	-0.0599935200252804	0.0527267917634928	0.2555028259895
1	22409478	22541611	HAP_5	0.0748337028824834	0.0130999597024308	0.106839133916516	0.902440582737654
1	22456503	22591077	HAP_1	0.240022172949002	0.0186873179496743	0.0348729639304761	0.592183573619803
1	22456503	22591077	HAP_2	0.153547671840355	0.0552423922371424	0.054996893044549	0.315428393999054
1	22456503	22591077	HAP_3	0.313192904656319	-0.00650706054714813	0.0274420241696164	0.812618107137302
1	22456503	22591077	HAP_4	0.150221729490022	-0.0624755341181597	0.0515369853395827	0.225740074403439
1	22510991	22637089	HAP_1	0.150221729490022	-0.0624755341181597	0.0515369853395827	0.225740074403439
1	22510991	22637089	HAP_2	0.313192904656319	-0.00650706054714813	0.0274420241696164	0.812618107137302
1	22510991	22637089	HAP_3	0.215077605321508	0.0196852309440155	0.0411910504368824	0.632838383929808
1	22535483	22675245	HAP_1	0.0881374722838137	-0.00401519247197929	0.107107648504249	0.970104763688396
1	22535483	22675245	HAP_2	0.126940133037694	0.105953964882956	0.0725062064347256	0.14428404106114
1	22535483	22675245	HAP_3	0.313192904656319	-0.00650706054714813	0.0274420241696164	0.812618107137302
1	22535483	22675245	HAP_4	0.147450110864745	-0.0624755341181597	0.0515369853395827	0.225740074403439
1	22574342	22777886	HAP_1	0.0853658536585366	-0.00401519247197929	0.107107648504249	0.970104763688396
1	22574342	22777886	HAP_2	0.127494456762749	0.0956721628403855	0.0694333442095665	0.168581078946896
1	22574342	22777886	HAP_3	0.147450110864745	-0.0624755341181597	0.0515369853395827	0.225740074403439
1	22574342	22777886	HAP_4	0.299334811529933	-0.00187170536353458	0.0284981345641621	0.947648817929904
1	22625274	22851333	HAP_1	0.0881374722838137	-0.00401519247197929	0.107107648504249	0.970104763688396
1	22625274	22851333	HAP_2	0.127494456762749	0.0956721628403855	0.0694333442095665	0.168581078946896
1	22625274	22851333	HAP_3	0.299334811529933	-0.00187170536353458	0.0284981345641621	0.947648817929904
1	22625274	22851333	HAP_4	0.147450110864745	-0.0624755341181597	0.0515369853395827	0.225740074403439
1	22655413	22911665	HAP_1	0.150221729490022	-0.0624755341181597	0.0515369853395827	0.225740074403439
1	22655413	22911665	HAP_2	0.299334811529933	-0.00187170536353458	0.0284981345641621	0.947648817929904
1	22655413	22911665	HAP_3	0.0853658536585366	-0.00401519247197929	0.107107648504249	0.970104763688396
1	22655413	22911665	HAP_4	0.126940133037694	0.112692545953636	0.0725032548233094	0.120466356222199
1	22740766	23021830	HAP_1	0.299334811529933	-0.00187170536353458	0.0284981345641621	0.947648817929904
1	22740766	23021830	HAP_2	0.126940133037694	0.112692545953636	0.0725032548233094	0.120466356222199
1	22740766	23021830	HAP_3	0.0848115299334812	-0.00401519247197929	0.107107648504249	0.970104763688396
1	22740766	23021830	HAP_4	0.151330376940133	-0.0205233750604756	0.0495366614700401	0.678749387357338
1	22832732	23055218	HAP_1	0.151330376940133	-0.0205233750604756	0.0495366614700401	0.678749387357338
1	22832732	23055218	HAP_2	0.299334811529933	-0.00187170536353458	0.0284981345641621	0.947648817929904
1	22832732	23055218	HAP_3	0.126940133037694	0.112692545953636	0.0725032548233094	0.120466356222199
1	22832732	23055218	HAP_4	0.0848115299334812	-0.00401519247197929	0.107107648504249	0.970104763688396
1	22891301	23095055	HAP_1	0.299334811529933	-0.00187170536353458	0.0284981345641621	0.947648817929904
1	22891301	23095055	HAP_2	0.126940133037694	0.112692545953636	0.0725032548233094	0.120466356222199
1	22891301	23095055	HAP_3	0.158536585365854	0.0352385339258016	0.0670043759708251	0.599079179112186
1	22891301	23095055	HAP_4	0.151884700665188	-0.0205233750604756	0.0495366614700401	0.678749387357338
1	23012815	23145010	HAP_1	0.175166297117517	-0.00444972445451862	0.0603926322949353	0.941281649475321
1	23012815	23145010	HAP_2	0.299334811529933	-0.00187170536353458	0.0284981345641621	0.947648817929904
1	23012815	23145010	HAP_3	0.152439024390244	-0.0205233750604756	0.0495366614700401	0.678749387357338
1	23012815	23145010	HAP_4	0.126940133037694	0.112692545953636	0.0725032548233094	0.120466356222199
1	23035575	23197299	HAP_1	0.15410199556541	-0.0205233750604756	0.0495366614700401	0.678749387357338
1	23035575	23197299	HAP_2	0.174611973392461	0.00108023728987052	0.0620571717913891	0.986115726476479
1	23035575	23197299	HAP_3	0.299334811529933	-0.00187170536353458	0.0284981345641621	0.947648817929904
1	23035575	23197299	HAP_4	0.126940133037694	0.112692545953636	0.0725032548233094	0.120466356222199
1	23081731	23269424	HAP_1	0.15410199556541	-0.0205233750604756	0.0495366614700401	0.678749387357338
1	23081731	23269424	HAP_2	0.0848115299334812	-0.00401519247197929	0.107107648504249	0.970104763688396
1	23081731	23269424	HAP_3	0.0936807095343681	0.0053562845537589	0.0904674190102833	0.952800715625483
1	23081731	23269424	HAP_4	0.159645232815965	0.0880890439427185	0.0516837817121741	0.0886586690460052
1	23081731	23269424	HAP_5	0.297117516629712	-0.00187170536353458	0.0284981345641621	0.947648817929904
1	23081731	23269424	HAP_6	0.061529933481153	-0.044850117048347	0.11023036783182	0.684196829552046
1	23121836	23329925	HAP_1	0.156873614190687	-0.00619763024092381	0.0485186511383808	0.898385942454997
1	23121836	23329925	HAP_2	0.0853658536585366	-0.00401519247197929	0.107107648504249	0.970104763688396
1	23121836	23329925	HAP_3	0.130266075388027	-0.0409537831316264	0.0704554772384682	0.561204614004138
1	23121836	23329925	HAP_4	0.126385809312639	0.112692545953636	0.0725032548233094	0.120466356222199
1	23121836	23329925	HAP_5	0.297117516629712	-0.00187170536353458	0.0284981345641621	0.947648817929904
1	23175268	23406744	HAP_1	0.156873614190687	-0.00619763024092381	0.0485186511383808	0.898385942454997
1	23175268	23406744	HAP_2	0.0853658536585366	-0.00401519247197929	0.107107648504249	0.970104763688396
1	23175268	23406744	HAP_3	0.297117516629712	-0.00187170536353458	0.0284981345641621	0.947648817929904
1	23175268	23406744	HAP_4	0.128048780487805	0.112692545953636	0.0725032548233094	0.120466356222199
1	23175268	23406744	HAP_5	0.118625277161863	-0.0549316116654935	0.0811713071692	0.498748994790926
1	23236091	23450749	HAP_1	0.156319290465632	-0.00619763024092381	0.0485186511383808	0.898385942454997
1	23236091	23450749	HAP_2	0.0842572062084257	-0.00401519247197929	0.107107648504249	0.970104763688396
1	23236091	23450749	HAP_3	0.295454545454545	-0.00187170536353458	0.0284981345641621	0.947648817929904
1	23236091	23450749	HAP_4	0.128048780487805	0.112692545953636	0.0725032548233094	0.120466356222199
1	23236091	23450749	HAP_5	0.0770509977827051	-0.113098978532965	0.107703548824822	0.293959721309761
1	23309941	23505884	HAP_1	0.0842572062084257	-0.00401519247197929	0.107107648504249	0.970104763688396
1	23309941	23505884	HAP_2	0.296008869179601	-0.00187170536353458	0.0284981345641621	0.947648817929904
1	23309941	23505884	HAP_3	0.155210643015521	-0.0016039794062583	0.0494832844516435	0.974148718991074
1	23309941	23505884	HAP_4	0.129711751662971	0.112692545953636	0.0725032548233094	0.120466356222199
1	23382846	23538524	HAP_1	0.295454545454545	-0.00187170536353458	0.0284981345641621	0.947648817929904
1	23382846	23538524	HAP_2	0.155210643015521	-0.0016039794062583	0.0494832844516435	0.974148718991074
1	23382846	23538524	HAP_3	0.0875831485587583	-0.00401519247197929	0.107107648504249	0.970104763688396
1	23382846	23538524	HAP_4	0.130820399113082	0.112692545953636	0.0725032548233094	0.120466356222199
1	23436633	23563293	HAP_1	0.155764966740576	-0.0016039794062583	0.0494832844516435	0.974148718991074
1	23436633	23563293	HAP_2	0.169068736141907	0.0361647148798073	0.0542373958314229	0.505082101076749
1	23436633	23563293	HAP_3	0.0776053215077605	-0.0792524250626409	0.107725503231866	0.462114278372024
1	23436633	23563293	HAP_4	0.111973392461197	-0.0216153408734718	0.0724999594364684	0.765663842438675
1	23436633	23563293	HAP_5	0.29490022172949	0.00223060074742067	0.0286812396747248	0.938026826448134
1	23493262	23611313	HAP_1	0.360864745011086	-0.0152915899139581	0.0235865919137103	0.51694731668199
1	23493262	23611313	HAP_2	0.12139689578714	0.104853790854434	0.0758869898943509	0.16740796878969
1	23493262	23611313	HAP_3	0.112527716186253	-0.0216153408734718	0.0724999594364684	0.765663842438675
1	23493262	23611313	HAP_4	0.296008869179601	0.00223060074742067	0.0286812396747248	0.938026826448134
1	23524493	23636829	HAP_1	0.100886917960089	0.0772734226018307	0.0801077668514842	0.334998318927455
1	23524493	23636829	HAP_2	0.296008869179601	0.00223060074742067	0.0286812396747248	0.938026826448134
1	23524493	23636829	HAP_3	0.112527716186253	-0.0216153408734718	0.0724999594364684	0.765663842438675
1	23524493	23636829	HAP_4	0.360864745011086	-0.0152915899139581	0.0235865919137103	0.51694731668199
1	23556596	23678274	HAP_1	0.296563192904656	0.00223060074742067	0.0286812396747248	0.938026826448134
1	23556596	23678274	HAP_2	0.361973392461197	-0.0152915899139581	0.0235865919137103	0.51694731668199
1	23556596	23678274	HAP_3	0.213414634146341	0.00925294323922405	0.0402418221303807	0.818196334530882
1	23592345	23718726	HAP_1	0.337583148558758	-0.00106239514802821	0.0252230011603511	0.966412420512131
1	23592345	23718726	HAP_2	0.140243902439024	-0.0072595691881088	0.0569079694147387	0.898520632456368
1	23592345	23718726	HAP_3	0.296563192904656	0.00223060074742067	0.0286812396747248	0.938026826448134
1	23631135	23796339	HAP_1	0.156873614190687	-0.0367009480970694	0.0473130842394385	0.438130084745243
1	23631135	23796339	HAP_2	0.283259423503326	0.00975376844733283	0.0307816705652632	0.751417122046656
1	23631135	23796339	HAP_3	0.337583148558758	-0.00106239514802821	0.0252230011603511	0.966412420512131
1	23663115	23829504	HAP_1	0.283259423503326	0.00975376844733283	0.0307816705652632	0.751417122046656
1	23663115	23829504	HAP_2	0.0881374722838137	-0.00401519247197929	0.107107648504249	0.970104763688396
1	23663115	23829504	HAP_3	0.337583148558758	-0.00106239514802821	0.0252230011603511	0.966412420512131
1	23689854	23873652	HAP_1	0.167960088691796	0.0390296221687463	0.0556604364747294	0.483355837245876
1	23689854	23873652	HAP_2	0.149113082039911	0.00342529888603707	0.0527586760753465	0.948249189124952
1	23689854	23873652	HAP_3	0.283259423503326	0.00975376844733283	0.0307816705652632	0.751417122046656
1	23689854	23873652	HAP_4	0.0881374722838137	-0.00401519247197929	0.107107648504249	0.970104763688396
1	23764367	23929066	HAP_1	0.167960088691796	0.0390296221687463	0.0556604364747294	0.483355837245876
1	23764367	23929066	HAP_2	0.146341463414634	0.00342529888603707	0.0527586760753465	0.948249189124952
1	23764367	23929066	HAP_3	0.0881374722838137	-0.00401519247197929	0.107107648504249	0.970104763688396
1	23764367	23929066	HAP_4	0.282705099778271	0.00975376844733283	0.0307816705652632	0.751417122046656
1	23819150	24003791	HAP_1	0.0870288248337029	-0.00401519247197929	0.107107648504249	0.970104763688396
1	23819150	24003791	HAP_2	0.282150776053215	0.00975376844733283	0.0307816705652632	0.751417122046656
1	23819150	24003791	HAP_3	0.167960088691796	0.0390296221687463	0.0556604364747294	0.483355837245876
1	23819150	24003791	HAP_4	0.146341463414634	0.00342529888603707	0.0527586760753465	0.948249189124952
1	23852637	24084391	HAP_1	0.149113082039911	-0.00230691713076664	0.0515433701179482	0.964311197465145
1	23852637	24084391	HAP_2	0.281042128603104	0.0114585118817684	0.0309877247538464	0.711637587418956
1	23852637	24084391	HAP_3	0.08980044345898	0.0379869882835616	0.0978260528181088	0.697878444834888
1	23852637	24084391	HAP_4	0.167405764966741	0.0390296221687463	0.0556604364747294	0.483355837245876
1	23916838	24144013	HAP_1	0.221175166297118	0.0248558292047826	0.036524524730172	0.496349688599143
1	23916838	24144013	HAP_2	0.279933481152993	0.00879049577479374	0.0312470835511953	0.778528811332406
1	23916838	24144013	HAP_3	0.0903547671840355	0.0379869882835616	0.0978260528181088	0.697878444834888
1	23916838	24144013	HAP_4	0.167960088691796	0.0390296221687463	0.0556604364747294	0.483355837245876
1	23997686	24222791	HAP_1	0.0886917960088692	-0.0259517336666023	0.0977767562775166	0.790748827084872
1	23997686	24222791	HAP_2	0.242239467849224	0.00640933637431746	0.038359519939989	0.867340427475783
1	23997686	24222791	HAP_3	0.324279379157428	0.0403836430150301	0.025863882580468	0.118787328308128
1	23997686	24222791	HAP_4	0.14079822616408	0.0667599385514289	0.0643838838674174	0.300062321366941
1	24053320	24268228	HAP_1	0.082039911308204	-0.00401519247197929	0.107107648504249	0.970104763688396
1	24053320	24268228	HAP_2	0.241685144124169	0.00640933637431746	0.038359519939989	0.867340427475783
1	24053320	24268228	HAP_3	0.179046563192905	-0.00853265503136516	0.0410001584712929	0.835188612897207
1	24053320	24268228	HAP_4	0.14079822616408	0.0667599385514289	0.0643838838674174	0.300062321366941
1	24124112	24327170	HAP_1	0.082039911308204	-0.00401519247197929	0.107107648504249	0.970104763688396
1	24124112	24327170	HAP_2	0.241685144124169	0.00640933637431746	0.038359519939989	0.867340427475783
1	24124112	24327170	HAP_3	0.0892461197339246	-0.0404134016245032	0.0845902243286246	0.632942045961326
1	24124112	24327170	HAP_4	0.167960088691796	0.127481861831729	0.0526875198592278	0.0157379961583061
1	24200820	24375020	HAP_1	0.082039911308204	-0.00401519247197929	0.107107648504249	0.970104763688396
1	24200820	24375020	HAP_2	0.0903547671840355	-0.0451080904841936	0.0798315030186149	0.572188277589713
1	24200820	24375020	HAP_3	0.168514412416851	0.127481861831729	0.0526875198592278	0.0157379961583061
1	24200820	24375020	HAP_4	0.241685144124169	0.00640933637431746	0.038359519939989	0.867340427475783
1	24253399	24425717	HAP_1	0.241685144124169	0.00640933637431746	0.038359519939989	0.867340427475783
1	24253399	24425717	HAP_2	0.0958980044345898	-0.0608888145236097	0.0728075827244122	0.403212169493834
1	24253399	24425717	HAP_3	0.169068736141907	0.127481861831729	0.0526875198592278	0.0157379961583061
1	24253399	24425717	HAP_4	0.082039911308204	-0.00401519247197929	0.107107648504249	0.970104763688396
1	24308441	24461068	HAP_1	0.082039911308204	-0.00401519247197929	0.107107648504249	0.970104763688396
1	24308441	24461068	HAP_2	0.242239467849224	0.0139470479189358	0.0379411535316859	0.713261370995229
1	24308441	24461068	HAP_3	0.169068736141907	0.127481861831729	0.0526875198592278	0.0157379961583061
1	24308441	24461068	HAP_4	0.0958980044345898	-0.0608888145236097	0.0728075827244122	0.403212169493834
1	24357818	24518171	HAP_1	0.146341463414634	0.0588940203447264	0.0605234734910032	0.330779554211306
1	24357818	24518171	HAP_2	0.0936807095343681	-0.0608888145236097	0.0728075827244122	0.403212169493834
1	24357818	24518171	HAP_3	0.241130820399113	0.0139470479189358	0.0379411535316859	0.713261370995229
1	24357818	24518171	HAP_4	0.169068736141907	0.127481861831729	0.0526875198592278	0.0157379961583061
1	24412399	24562856	HAP_1	0.230044345898004	0.0280009320909061	0.0397900874288468	0.481793752071614
1	24412399	24562856	HAP_2	0.167960088691796	0.0980858559002514	0.0540040702539916	0.0696659887003265
1	24412399	24562856	HAP_3	0.0936807095343681	-0.0608888145236097	0.0728075827244122	0.403212169493834
1	24450311	24595486	HAP_1	0.167960088691796	0.0980858559002514	0.0540040702539916	0.0696659887003265
1	24450311	24595486	HAP_2	0.0964523281596452	-0.0608888145236097	0.0728075827244122	0.403212169493834
1	24450311	24595486	HAP_3	0.085920177383592	-0.0934219178820534	0.0975141513583027	0.338305842833323
1	24450311	24595486	HAP_4	0.108647450110865	-0.0609055149775176	0.0801935037223976	0.447765671574863
1	24450311	24595486	HAP_5	0.23059866962306	0.0280009320909061	0.0397900874288468	0.481793752071614
1	24496008	24631426	HAP_1	0.136917960088692	-0.0486608492899872	0.0723815699887915	0.501578671443281
1	24496008	24631426	HAP_2	0.108647450110865	-0.0612738761526773	0.0760568699729796	0.420670287178191
1	24496008	24631426	HAP_3	0.230044345898004	0.022525416649383	0.0408414825238391	0.581407095761052
1	24496008	24631426	HAP_4	0.08980044345898	-0.0451080904841936	0.0798315030186149	0.572188277589713
1	24496008	24631426	HAP_5	0.167405764966741	0.0980858559002514	0.0540040702539916	0.0696659887003265
1	24548452	24674936	HAP_1	0.119179600886918	-0.0524371068869319	0.0766554778990422	0.494114225790525
1	24548452	24674936	HAP_2	0.0914634146341463	-0.0451080904841936	0.0798315030186149	0.572188277589713
1	24548452	24674936	HAP_3	0.0870288248337029	-0.0135478793614052	0.0978625062649133	0.889925700700486
1	24548452	24674936	HAP_4	0.168514412416851	0.0980858559002514	0.0540040702539916	0.0696659887003265
1	24548452	24674936	HAP_5	0.131929046563193	-0.0708253023170767	0.0726310668165694	0.329757147251576
1	24548452	24674936	HAP_6	0.23059866962306	0.0212638396881294	0.0403104537560193	0.59797673853936
1	24587834	24715677	HAP_1	0.168514412416851	0.0980858559002514	0.0540040702539916	0.0696659887003265
1	24587834	24715677	HAP_2	0.115853658536585	-0.0561838102311159	0.0848510435029682	0.508049026847524
1	24587834	24715677	HAP_3	0.0914634146341463	-0.0451080904841936	0.0798315030186149	0.572188277589713
1	24587834	24715677	HAP_4	0.0875831485587583	-0.0135478793614052	0.0978625062649133	0.889925700700486
1	24587834	24715677	HAP_5	0.0875831485587583	0.039527261936766	0.107048864821175	0.712033018174758
1	24587834	24715677	HAP_6	0.230044345898004	0.0212638396881294	0.0403104537560193	0.59797673853936
1	24622301	24760985	HAP_1	0.0875831485587583	-0.0135478793614052	0.0978625062649133	0.889925700700486
1	24622301	24760985	HAP_2	0.0925720620842572	-0.0451080904841936	0.0798315030186149	0.572188277589713
1	24622301	24760985	HAP_3	0.116407982261641	-0.0561838102311159	0.0848510435029682	0.508049026847524
1	24622301	24760985	HAP_4	0.167405764966741	0.0980858559002514	0.0540040702539916	0.0696659887003265
1	24622301	24760985	HAP_5	0.222838137472284	0.0202537099221742	0.0413327919822956	0.624243812660315
1	24654236	24799632	HAP_1	0.21840354767184	0.0149589568240145	0.0431513833544063	0.728927089722366
1	24654236	24799632	HAP_2	0.0875831485587583	-0.0135478793614052	0.0978625062649133	0.889925700700486
1	24654236	24799632	HAP_3	0.208425720620843	-0.00740538234475248	0.0411397769826844	0.857189344247336
1	24654236	24799632	HAP_4	0.167405764966741	0.0980858559002514	0.0540040702539916	0.0696659887003265
1	24703186	24838128	HAP_1	0.217849223946785	0.0149589568240145	0.0431513833544063	0.728927089722366
1	24703186	24838128	HAP_2	0.0787139689578714	-0.0773934613129407	0.106641260524085	0.468191290662746
1	24703186	24838128	HAP_3	0.208980044345898	-0.0097505499590723	0.0407349081251959	0.810877004693505
1	24703186	24838128	HAP_4	0.0875831485587583	-0.0135478793614052	0.0978625062649133	0.889925700700486
1	24703186	24838128	HAP_5	0.167405764966741	0.0980858559002514	0.0540040702539916	0.0696659887003265
1	24752603	24901336	HAP_1	0.0942350332594235	-0.0266607368053892	0.0905082406108714	0.768393477995593
1	24752603	24901336	HAP_2	0.215631929046563	0.0149589568240145	0.0431513833544063	0.728927089722366
1	24752603	24901336	HAP_3	0.16629711751663	0.0980858559002514	0.0540040702539916	0.0696659887003265
1	24752603	24901336	HAP_4	0.104212860310421	-0.0485263661645871	0.0758370369094348	0.522417513314786
1	24752603	24901336	HAP_5	0.127494456762749	-0.047453415446127	0.0705742834375744	0.501510407372804
1	24782983	24959571	HAP_1	0.167960088691796	0.0980858559002514	0.0540040702539916	0.0696659887003265
1	24782983	24959571	HAP_2	0.0942350332594235	-0.0266607368053892	0.0905082406108714	0.768393477995593
1	24782983	24959571	HAP_3	0.108093126385809	-0.0549454742336829	0.0723284486480155	0.447655559901051
1	24782983	24959571	HAP_4	0.117516629711752	-0.0610492669853538	0.0809940539706603	0.451198943669691
1	24782983	24959571	HAP_5	0.21840354767184	0.0230131109943504	0.0424530026671011	0.587896201122069
1	24821185	25018581	HAP_1	0.166851441241685	0.0980858559002514	0.0540040702539916	0.0696659887003265
1	24821185	25018581	HAP_2	0.0942350332594235	-0.0266607368053892	0.0905082406108714	0.768393477995593
1	24821185	25018581	HAP_3	0.10310421286031	-0.0485263661645871	0.0758370369094348	0.522417513314786
1	24821185	25018581	HAP_4	0.116962305986696	-0.0610492669853538	0.0809940539706603	0.451198943669691
1	24821185	25018581	HAP_5	0.21840354767184	0.0230131109943504	0.0424530026671011	0.587896201122069
1	24885890	25052468	HAP_1	0.167960088691796	0.0980858559002514	0.0540040702539916	0.0696659887003265
1	24885890	25052468	HAP_2	0.0942350332594235	-0.0266607368053892	0.0905082406108714	0.768393477995593
1	24885890	25052468	HAP_3	0.135809312638581	-0.0395965862905854	0.0644350870808391	0.539029650356972
1	24885890	25052468	HAP_4	0.10310421286031	-0.0485263661645871	0.0758370369094348	0.522417513314786
1	24941722	25106764	HAP_1	0.0942350332594235	-0.0266607368053892	0.0905082406108714	0.768393477995593
1	24941722	25106764	HAP_2	0.102549889135255	-0.0485263661645871	0.0758370369094348	0.522417513314786
1	24941722	25106764	HAP_3	0.146341463414634	-0.0395965862905854	0.0644350870808391	0.539029650356972
1	24941722	25106764	HAP_4	0.167405764966741	0.0980858559002514	0.0540040702539916	0.0696659887003265
1	24996688	25141602	HAP_1	0.135809312638581	-0.0395965862905854	0.0644350870808391	0.539029650356972
1	24996688	25141602	HAP_2	0.102549889135255	-0.0485263661645871	0.0758370369094348	0.522417513314786
1	24996688	25141602	HAP_3	0.0942350332594235	-0.0266607368053892	0.0905082406108714	0.768393477995593
1	24996688	25141602	HAP_4	0.167405764966741	0.0980858559002514	0.0540040702539916	0.0696659887003265
1	25040568	25176647	HAP_1	0.131929046563193	-0.0153390225822633	0.0572917698657684	0.78896526878589
1	25040568	25176647	HAP_2	0.141352549889135	-0.0236562162729809	0.0603976992018121	0.695392872583263
1	25040568	25176647	HAP_3	0.200665188470067	-0.000176359211145702	0.0417032658989168	0.996626779616581
1	25040568	25176647	HAP_4	0.098669623059867	-0.0130254309363561	0.0809757697775816	0.872243435727194
1	25040568	25176647	HAP_5	0.171840354767184	0.0873458118219161	0.0527161441753924	0.097890880282918
1	25086040	25234832	HAP_1	0.132483370288248	-0.0153390225822633	0.0572917698657684	0.78896526878589
1	25086040	25234832	HAP_2	0.141906873614191	-0.0236562162729809	0.0603976992018121	0.695392872583263
1	25086040	25234832	HAP_3	0.0947893569844789	-0.103750789941707	0.0758767826216565	0.171858457592408
1	25086040	25234832	HAP_4	0.0964523281596452	-0.0266607368053892	0.0905082406108714	0.768393477995593
1	25086040	25234832	HAP_5	0.0975609756097561	-0.0130254309363561	0.0809757697775816	0.872243435727194
1	25086040	25234832	HAP_6	0.0870288248337029	0.0922902909025214	0.107382937475732	0.390323854017401
1	25086040	25234832	HAP_7	0.0864745011086474	-0.0937650476546731	0.107102790739955	0.381555877830561
1	25134241	25258489	HAP_1	0.145232815964523	-0.0236562162729809	0.0603976992018121	0.695392872583263
1	25134241	25258489	HAP_2	0.133037694013304	-0.0153390225822633	0.0572917698657684	0.78896526878589
1	25134241	25258489	HAP_3	0.08980044345898	0.0922902909025214	0.107382937475732	0.390323854017401
1	25134241	25258489	HAP_4	0.0864745011086474	-0.0937650476546731	0.107102790739955	0.381555877830561
[truncated: 180,688 more rows]
