# Supplementary material for: Autosomal recessive loci contribute significantly to quantitative variation of male fertility in a dairy cattle population
Source: BMC Genomics. 2021 Mar 30;22:225. doi: 10.1186/s12864-021-07523-3 (PMC8010996; doi:10.1186/s12864-021-07523-3)
Supplement: Supplementary file 6 — Additional file 6. (TXT 17203 kb) [file 12864_2021_7523_MOESM6_ESM.txt]

CHROM	START	STOP	HAP	FREQ	BETA	SE_BETA	PVAL
1	256361	888832	HAP_1	0.226164079822616	40.2197739932179	50.9237217422156	0.429852678593327
1	256361	888832	HAP_2	0.0997782705099778	-131.951473779232	100.823912779162	0.190963385522315
1	256361	888832	HAP_3	0.255543237250554	-1.82928294612998	44.4811752175511	0.967205574815897
1	256361	888832	HAP_4	0.118070953436807	285.711558451301	130.808243494602	0.0292080862129869
1	719789	949357	HAP_1	0.214523281596452	59.4536833666142	53.9477987036965	0.270734076900511
1	719789	949357	HAP_2	0.0770509977827051	-77.9125810210911	127.485208856634	0.541256534489497
1	719789	949357	HAP_3	0.26940133037694	-12.1866732732309	42.626323851731	0.775024779466735
1	809505	997375	HAP_1	0.255543237250554	-1.82928294612998	44.4811752175511	0.967205574815897
1	809505	997375	HAP_2	0.214523281596452	59.4536833666142	53.9477987036965	0.270734076900511
1	809505	997375	HAP_3	0.0770509977827051	-77.9125810210911	127.485208856634	0.541256534489497
1	858145	1029750	HAP_1	0.244456762749446	-21.9957868561214	45.8734904930697	0.631709455757612
1	858145	1029750	HAP_2	0.214523281596452	63.7495930434533	54.744183198763	0.244533902732902
1	858145	1029750	HAP_3	0.0776053215077605	-77.9125810210911	127.485208856634	0.541256534489497
1	930560	1061569	HAP_1	0.220620842572062	71.8852830435175	52.7201707168462	0.173062215775265
1	930560	1061569	HAP_2	0.24390243902439	-17.0423939928804	45.88569182428	0.710420851230236
1	930560	1061569	HAP_3	0.0776053215077605	-77.9125810210911	127.485208856634	0.541256534489497
1	990831	1099222	HAP_1	0.233370288248337	87.2758523929489	51.1034946026367	0.0880178442664979
1	990831	1099222	HAP_2	0.242793791574279	-12.7450545419403	46.6990060885237	0.784978724119487
1	990831	1099222	HAP_3	0.0770509977827051	-77.9125810210911	127.485208856634	0.541256534489497
1	990831	1099222	HAP_4	0.105321507760532	265.390774733162	143.946994343015	0.0655638839998527
1	1023073	1139082	HAP_1	0.243348115299335	-12.7450545419403	46.6990060885237	0.784978724119487
1	1023073	1139082	HAP_2	0.233924611973392	87.2758523929489	51.1034946026367	0.0880178442664979
1	1023073	1139082	HAP_3	0.0770509977827051	-77.9125810210911	127.485208856634	0.541256534489497
1	1023073	1139082	HAP_4	0.105875831485588	265.390774733162	143.946994343015	0.0655638839998527
1	1045142	1197303	HAP_1	0.243348115299335	-12.7450545419403	46.6990060885237	0.784978724119487
1	1045142	1197303	HAP_2	0.233924611973392	87.2758523929489	51.1034946026367	0.0880178442664979
1	1045142	1197303	HAP_3	0.0720620842572062	-77.9125810210911	127.485208856634	0.541256534489497
1	1045142	1197303	HAP_4	0.105875831485588	265.390774733162	143.946994343015	0.0655638839998527
1	1091658	1245818	HAP_1	0.105321507760532	204.808070105548	143.826910814731	0.154800282579724
1	1091658	1245818	HAP_2	0.23059866962306	-18.7580541230123	49.0255775611504	0.702094696084498
1	1091658	1245818	HAP_3	0.216186252771619	122.652217255911	53.170919676113	0.0212976542705688
1	1091658	1245818	HAP_4	0.0720620842572062	-77.9125810210911	127.485208856634	0.541256534489497
1	1113772	1299095	HAP_1	0.23059866962306	-18.7580541230123	49.0255775611504	0.702094696084498
1	1113772	1299095	HAP_2	0.216186252771619	122.652217255911	53.170919676113	0.0212976542705688
1	1113772	1299095	HAP_3	0.0720620842572062	-77.9125810210911	127.485208856634	0.541256534489497
1	1166331	1346373	HAP_1	0.22450110864745	-12.8935582705205	49.5661485761734	0.794825038438184
1	1166331	1346373	HAP_2	0.209534368070953	129.053882215699	55.4758009068343	0.0202260425558933
1	1166331	1346373	HAP_3	0.0720620842572062	-77.9125810210911	127.485208856634	0.541256534489497
1	1228432	1400585	HAP_1	0.0670731707317073	-112.625764401759	144.207542912166	0.435011744297321
1	1228432	1400585	HAP_2	0.162416851441242	52.8254182570453	67.759502273642	0.435832888544527
1	1228432	1400585	HAP_3	0.0776053215077605	-77.9125810210911	127.485208856634	0.541256534489497
1	1228432	1400585	HAP_4	0.236141906873614	-31.5245102209486	48.4656687598915	0.515569435883154
1	1280141	1469010	HAP_1	0.144678492239468	-117.00928470148	75.5179306448736	0.121635757609114
1	1280141	1469010	HAP_2	0.398558758314856	23.8842448570681	29.9536061331532	0.425446418569925
1	1280141	1469010	HAP_3	0.105321507760532	242.078902881298	143.370925598256	0.0916698786180509
1	1332918	1540641	HAP_1	0.398558758314856	23.8842448570681	29.9536061331532	0.425446418569925
1	1332918	1540641	HAP_2	0.139689578713969	62.0520323822633	83.3342874695291	0.456700760982062
1	1332918	1540641	HAP_3	0.145232815964523	-117.00928470148	75.5179306448736	0.121635757609114
1	1385687	1571852	HAP_1	0.179046563192905	16.6541696347522	59.667032217676	0.780218841557322
1	1385687	1571852	HAP_2	0.261086474501109	-3.67057628991105	44.6957165793325	0.934566856430713
1	1385687	1571852	HAP_3	0.145232815964523	-117.00928470148	75.5179306448736	0.121635757609114
1	1385687	1571852	HAP_4	0.144678492239468	86.2174425971723	80.802546987301	0.286255222297264
1	1440329	1606992	HAP_1	0.144678492239468	86.2174425971723	80.802546987301	0.286255222297264
1	1440329	1606992	HAP_2	0.177937915742794	16.6541696347522	59.667032217676	0.780218841557322
1	1440329	1606992	HAP_3	0.262749445676275	-3.67057628991105	44.6957165793325	0.934566856430713
1	1440329	1606992	HAP_4	0.145232815964523	-117.00928470148	75.5179306448736	0.121635757609114
1	1523007	1646535	HAP_1	0.100332594235033	242.078902881298	143.370925598256	0.0916698786180509
1	1523007	1646535	HAP_2	0.143569844789357	-135.634411896109	77.4372604577813	0.0801978647045483
1	1523007	1646535	HAP_3	0.177937915742794	16.6541696347522	59.667032217676	0.780218841557322
1	1523007	1646535	HAP_4	0.217849223946785	-10.2709717452179	50.6444483214886	0.839333478496519
1	1566539	1682584	HAP_1	0.144124168514412	-135.634411896109	77.4372604577813	0.0801978647045483
1	1566539	1682584	HAP_2	0.177937915742794	16.6541696347522	59.667032217676	0.780218841557322
1	1566539	1682584	HAP_3	0.217849223946785	-10.2709717452179	50.6444483214886	0.839333478496519
1	1566539	1682584	HAP_4	0.100332594235033	242.078902881298	143.370925598256	0.0916698786180509
1	1592085	1721138	HAP_1	0.144124168514412	-135.634411896109	77.4372604577813	0.0801978647045483
1	1592085	1721138	HAP_2	0.217849223946785	-10.2709717452179	50.6444483214886	0.839333478496519
1	1592085	1721138	HAP_3	0.177937915742794	16.6541696347522	59.667032217676	0.780218841557322
1	1592085	1721138	HAP_4	0.100332594235033	242.078902881298	143.370925598256	0.0916698786180509
1	1627573	1769696	HAP_1	0.216186252771619	-9.8991928850342	51.258042294487	0.846905438708942
1	1627573	1769696	HAP_2	0.185144124168514	15.1460559678644	58.7517950652084	0.79662298735965
1	1627573	1769696	HAP_3	0.105321507760532	-15.2465696676631	113.935808619337	0.893577420790853
1	1627573	1769696	HAP_4	0.121951219512195	13.3309484148958	101.899667483391	0.89594393032781
1	1627573	1769696	HAP_5	0.100332594235033	242.078902881298	143.370925598256	0.0916698786180509
1	1627573	1769696	HAP_6	0.149113082039911	-137.720257675923	73.5771252392079	0.0615650940584599
1	1676756	1830748	HAP_1	0.216186252771619	-9.8991928850342	51.258042294487	0.846905438708942
1	1676756	1830748	HAP_2	0.186252771618625	15.1460559678644	58.7517950652084	0.79662298735965
1	1676756	1830748	HAP_3	0.100332594235033	242.078902881298	143.370925598256	0.0916698786180509
1	1676756	1830748	HAP_4	0.254988913525499	-5.3222989460842	45.6343317720641	0.907180180742539
1	1698908	1883132	HAP_1	0.186252771618625	15.1460559678644	58.7517950652084	0.79662298735965
1	1698908	1883132	HAP_2	0.0992239467849224	242.078902881298	143.370925598256	0.0916698786180509
1	1698908	1883132	HAP_3	0.216186252771619	-9.8991928850342	51.258042294487	0.846905438708942
1	1698908	1883132	HAP_4	0.274944567627494	-17.5104548789183	42.5878826363185	0.681053947404625
1	1752601	1966040	HAP_1	0.0992239467849224	242.078902881298	143.370925598256	0.0916698786180509
1	1752601	1966040	HAP_2	0.217849223946785	-8.10236476105874	50.656937150081	0.872960096415174
1	1752601	1966040	HAP_3	0.238359201773836	-36.1557424933395	48.3701221577295	0.454970990127489
1	1752601	1966040	HAP_4	0.185144124168514	15.1460559678644	58.7517950652084	0.79662298735965
1	1809526	2015519	HAP_1	0.216186252771619	-9.8991928850342	51.258042294487	0.846905438708942
1	1809526	2015519	HAP_2	0.0992239467849224	242.078902881298	143.370925598256	0.0916698786180509
1	1809526	2015519	HAP_3	0.186252771618625	15.1460559678644	58.7517950652084	0.79662298735965
1	1809526	2015519	HAP_4	0.238359201773836	-36.1557424933395	48.3701221577295	0.454970990127489
1	1858907	2080108	HAP_1	0.199556541019956	20.4699712780329	51.566832709176	0.691492215161436
1	1858907	2080108	HAP_2	0.100332594235033	242.078902881298	143.370925598256	0.0916698786180509
1	1858907	2080108	HAP_3	0.216186252771619	-9.8991928850342	51.258042294487	0.846905438708942
1	1858907	2080108	HAP_4	0.219512195121951	-31.2103197762973	52.8685460009426	0.555113993465132
1	1935439	2114078	HAP_1	0.396341463414634	3.92039654086021	30.1590299903916	0.896603108780145
1	1935439	2114078	HAP_2	0.0920177383592018	-209.203145441481	144.88587034212	0.149114681391692
1	1935439	2114078	HAP_3	0.101441241685144	311.770170696767	130.557432419378	0.0171485915183249
1	1935439	2114078	HAP_4	0.211751662971175	-7.54318207013438	51.0573785687098	0.882582004604445
1	2000237	2180053	HAP_1	0.422394678492239	19.7643091033738	27.7548044078582	0.476587169104053
1	2000237	2180053	HAP_2	0.0886917960088692	-209.203145441481	144.88587034212	0.149114681391692
1	2000237	2180053	HAP_3	0.211751662971175	-7.54318207013438	51.0573785687098	0.882582004604445
1	2059310	2240729	HAP_1	0.211751662971175	-7.54318207013438	51.0573785687098	0.882582004604445
1	2059310	2240729	HAP_2	0.156319290465632	101.986295949439	86.5035290332928	0.238719899233506
1	2059310	2240729	HAP_3	0.259977827050998	-27.7878180442677	41.7955959106367	0.50631861765726
1	2099121	2261566	HAP_1	0.156873614190687	101.986295949439	86.5035290332928	0.238719899233506
1	2099121	2261566	HAP_2	0.496119733924612	13.0151743797115	25.2934596945394	0.606983673959219
1	2163137	2291600	HAP_1	0.156873614190687	101.986295949439	86.5035290332928	0.238719899233506
1	2163137	2291600	HAP_2	0.0875831485587583	-14.954889185202	143.389681537863	0.916958425038534
1	2163137	2291600	HAP_3	0.273281596452328	-13.185786929498	43.1344243544623	0.759911816009139
1	2163137	2291600	HAP_4	0.1019955654102	109.33981095698	121.798822439441	0.369584145569049
1	2219759	2321768	HAP_1	0.156873614190687	101.986295949439	86.5035290332928	0.238719899233506
1	2219759	2321768	HAP_2	0.0875831485587583	-14.954889185202	143.389681537863	0.916958425038534
1	2219759	2321768	HAP_3	0.206208425720621	-5.6599868179299	55.0165673659058	0.918083109450008
1	2219759	2321768	HAP_4	0.101441241685144	109.33981095698	121.798822439441	0.369584145569049
1	2250307	2372646	HAP_1	0.0931263858093126	-1.4908035503479	130.892752646681	0.990915242296001
1	2250307	2372646	HAP_2	0.227272727272727	58.2678467527199	52.4334411079304	0.266751476777982
1	2250307	2372646	HAP_3	0.212860310421286	29.8649665724187	52.246369910711	0.56772527440214
1	2250307	2372646	HAP_4	0.101441241685144	109.33981095698	121.798822439441	0.369584145569049
1	2250307	2372646	HAP_5	0.120288248337029	-125.309433422681	93.029747339686	0.178329148604995
1	2284595	2407778	HAP_1	0.444567627494457	7.65537819439475	27.2565480899767	0.778880203514391
1	2284595	2407778	HAP_2	0.223392461197339	25.4734966619307	48.8037227492353	0.601829550235865
1	2284595	2407778	HAP_3	0.0753880266075388	-59.1609395627431	125.579339511306	0.63768198828776
1	2284595	2407778	HAP_4	0.101441241685144	109.33981095698	121.798822439441	0.369584145569049
1	2304587	2465308	HAP_1	0.442350332594235	6.4339062826024	27.3001907939062	0.813741031721942
1	2304587	2465308	HAP_2	0.0753880266075388	-59.1609395627431	125.579339511306	0.63768198828776
1	2304587	2465308	HAP_3	0.101441241685144	109.33981095698	121.798822439441	0.369584145569049
1	2304587	2465308	HAP_4	0.223392461197339	25.4734966619307	48.8037227492353	0.601829550235865
1	2357315	2535083	HAP_1	0.0753880266075388	-59.1609395627431	125.579339511306	0.63768198828776
1	2357315	2535083	HAP_2	0.100886917960089	109.33981095698	121.798822439441	0.369584145569049
1	2357315	2535083	HAP_3	0.643015521064302	14.2715425187809	22.0461090132016	0.517572750433722
1	2390062	2604669	HAP_1	0.100886917960089	109.33981095698	121.798822439441	0.369584145569049
1	2390062	2604669	HAP_2	0.0753880266075388	-59.1609395627431	125.579339511306	0.63768198828776
1	2390062	2604669	HAP_3	0.643015521064302	14.2715425187809	22.0461090132016	0.517572750433722
1	2445051	2658776	HAP_1	0.6480044345898	20.9870268200014	22.0493443342378	0.341446523178953
1	2445051	2658776	HAP_2	0.100886917960089	109.33981095698	121.798822439441	0.369584145569049
1	2445051	2658776	HAP_3	0.0753880266075388	-59.1609395627431	125.579339511306	0.63768198828776
1	2516434	2719642	HAP_1	0.0753880266075388	-59.1609395627431	125.579339511306	0.63768198828776
1	2516434	2719642	HAP_2	0.100886917960089	109.33981095698	121.798822439441	0.369584145569049
1	2516434	2719642	HAP_3	0.647450110864745	20.4714389905225	22.0590171911639	0.35364368039987
1	2589312	2767613	HAP_1	0.233924611973392	24.0671293837149	46.202619004835	0.602563361679338
1	2589312	2767613	HAP_2	0.156873614190687	134.348412019696	83.5573992170109	0.108221401527317
1	2589312	2767613	HAP_3	0.147450110864745	28.1431950938836	96.67588475721	0.771036058715723
1	2589312	2767613	HAP_4	0.0753880266075388	-59.1609395627431	125.579339511306	0.63768198828776
1	2589312	2767613	HAP_5	0.100332594235033	109.33981095698	121.798822439441	0.369584145569049
1	2633403	2848684	HAP_1	0.0753880266075388	-59.1609395627431	125.579339511306	0.63768198828776
1	2633403	2848684	HAP_2	0.226164079822616	4.36852836865593	48.9636604313205	0.928927319101931
1	2633403	2848684	HAP_3	0.156873614190687	134.348412019696	83.5573992170109	0.108221401527317
1	2633403	2848684	HAP_4	0.105875831485588	109.847855974454	113.161610466731	0.331953441163692
1	2633403	2848684	HAP_5	0.100332594235033	109.33981095698	121.798822439441	0.369584145569049
1	2699455	2923974	HAP_1	0.100332594235033	109.33981095698	121.798822439441	0.369584145569049
1	2699455	2923974	HAP_2	0.0753880266075388	-59.1609395627431	125.579339511306	0.63768198828776
1	2699455	2923974	HAP_3	0.20509977827051	1.39521120557242	55.7686876677182	0.980046361053722
1	2699455	2923974	HAP_4	0.155210643015521	95.4366814329556	86.4513764967504	0.269920142949999
1	2699455	2923974	HAP_5	0.105875831485588	109.847855974454	113.161610466731	0.331953441163692
1	2752599	2974184	HAP_1	0.0753880266075388	-59.1609395627431	125.579339511306	0.63768198828776
1	2752599	2974184	HAP_2	0.12139689578714	60.1735786719261	96.6365648346796	0.533655041655789
1	2752599	2974184	HAP_3	0.203991130820399	1.39521120557242	55.7686876677182	0.980046361053722
1	2752599	2974184	HAP_4	0.100886917960089	109.33981095698	121.798822439441	0.369584145569049
1	2752599	2974184	HAP_5	0.20509977827051	82.4289647064192	62.5982933747087	0.188247521136614
1	2824770	3010910	HAP_1	0.170177383592018	-4.68393601304625	74.0728514528588	0.949594242190806
1	2824770	3010910	HAP_2	0.0748337028824834	-59.1609395627431	125.579339511306	0.63768198828776
1	2824770	3010910	HAP_3	0.100886917960089	84.4240375459187	106.672721109639	0.428903961046283
1	2824770	3010910	HAP_4	0.203991130820399	1.39521120557242	55.7686876677182	0.980046361053722
1	2824770	3010910	HAP_5	0.0981152993348115	109.33981095698	121.798822439441	0.369584145569049
1	2889586	3028026	HAP_1	0.108093126385809	55.7125345255335	96.5436416151899	0.564037601824054
1	2889586	3028026	HAP_2	0.206762749445676	1.39521120557242	55.7686876677182	0.980046361053722
1	2889586	3028026	HAP_3	0.0748337028824834	-59.1609395627431	125.579339511306	0.63768198828776
1	2889586	3028026	HAP_4	0.170177383592018	-4.68393601304625	74.0728514528588	0.949594242190806
1	2889586	3028026	HAP_5	0.0981152993348115	109.33981095698	121.798822439441	0.369584145569049
1	2963532	3072923	HAP_1	0.177937915742794	56.4295670439508	68.9044294978702	0.413032062970422
1	2963532	3072923	HAP_2	0.0981152993348115	109.33981095698	121.798822439441	0.369584145569049
1	2963532	3072923	HAP_3	0.203991130820399	1.39521120557242	55.7686876677182	0.980046361053722
1	2963532	3072923	HAP_4	0.121951219512195	-2.65432012873614	97.2575768519109	0.978233238631419
1	2963532	3072923	HAP_5	0.106430155210643	73.1962691807545	101.290494922053	0.470092926681713
1	2963532	3072923	HAP_6	0.0853658536585366	-171.230126140879	98.920959418186	0.0838024376349085
1	2999989	3153221	HAP_1	0.176829268292683	5.20740500096778	72.2612642356259	0.94256752307979
1	2999989	3153221	HAP_2	0.0798226164079823	-103.173257518118	113.749472746757	0.36464102337504
1	2999989	3153221	HAP_3	0.25609756097561	103.577054651797	44.4960005739543	0.0201472157970481
1	2999989	3153221	HAP_4	0.200665188470067	7.25285307680913	56.541152123373	0.897959845728862
1	2999989	3153221	HAP_5	0.108093126385809	73.1962691807545	101.290494922053	0.470092926681713
1	3021052	3188350	HAP_1	0.25609756097561	103.577054651797	44.4960005739543	0.0201472157970481
1	3021052	3188350	HAP_2	0.200110864745011	1.41875003208511	57.4018919289525	0.980286971768625
1	3021052	3188350	HAP_3	0.108093126385809	73.1962691807545	101.290494922053	0.470092926681713
1	3021052	3188350	HAP_4	0.176829268292683	5.20740500096778	72.2612642356259	0.94256752307979
1	3021052	3188350	HAP_5	0.0798226164079823	-103.173257518118	113.749472746757	0.36464102337504
1	3056961	3223919	HAP_1	0.108093126385809	73.1962691807545	101.290494922053	0.470092926681713
1	3056961	3223919	HAP_2	0.177937915742794	5.20740500096778	72.2612642356259	0.94256752307979
1	3056961	3223919	HAP_3	0.0798226164079823	-103.173257518118	113.749472746757	0.36464102337504
1	3056961	3223919	HAP_4	0.200110864745011	1.41875003208511	57.4018919289525	0.980286971768625
1	3056961	3223919	HAP_5	0.25609756097561	103.577054651797	44.4960005739543	0.0201472157970481
1	3147689	3261757	HAP_1	0.118625277161863	64.6723405253261	80.4861328053868	0.421888145481971
1	3147689	3261757	HAP_2	0.133037694013304	245.351144064142	96.851305078103	0.0114710429111799
1	3147689	3261757	HAP_3	0.123059866962306	-2.65432012873614	97.2575768519109	0.978233238631419
1	3147689	3261757	HAP_4	0.172949002217295	111.181593671333	76.4218213051439	0.146066288640356
1	3147689	3261757	HAP_5	0.205654101995565	2.61250166615496	56.6273569267539	0.963213031243263
1	3147689	3261757	HAP_6	0.0792682926829268	-103.173257518118	113.749472746757	0.36464102337504
1	3179438	3303269	HAP_1	0.144124168514412	52.4097723820957	93.4720672035259	0.575143462558355
1	3179438	3303269	HAP_2	0.1990022172949	1.41875003208511	57.4018919289525	0.980286971768625
1	3179438	3303269	HAP_3	0.0964523281596452	109.847855974454	113.161610466731	0.331953441163692
1	3179438	3303269	HAP_4	0.133037694013304	245.351144064142	96.851305078103	0.0114710429111799
1	3179438	3303269	HAP_5	0.123059866962306	-2.65432012873614	97.2575768519109	0.978233238631419
1	3179438	3303269	HAP_6	0.0792682926829268	-103.173257518118	113.749472746757	0.36464102337504
1	3208431	3379063	HAP_1	0.0964523281596452	109.847855974454	113.161610466731	0.331953441163692
1	3208431	3379063	HAP_2	0.274944567627494	94.2547438227704	43.8049221448225	0.0316902896366707
1	3208431	3379063	HAP_3	0.1990022172949	1.41875003208511	57.4018919289525	0.980286971768625
1	3208431	3379063	HAP_4	0.078159645232816	-103.173257518118	113.749472746757	0.36464102337504
1	3250506	3425621	HAP_1	0.274390243902439	88.0337558957358	43.4357502007297	0.0429852119190419
1	3250506	3425621	HAP_2	0.0720620842572062	-146.270842644765	127.190175203094	0.250446201531575
1	3250506	3425621	HAP_3	0.201219512195122	-14.0343266038639	55.7829286977667	0.801417525839266
1	3250506	3425621	HAP_4	0.0958980044345898	109.847855974454	113.161610466731	0.331953441163692
1	3292026	3458428	HAP_1	0.21119733924612	29.8076798580068	56.4612042846243	0.597678235959822
1	3292026	3458428	HAP_2	0.132483370288248	186.798856311589	97.1106459815138	0.0547279132331396
1	3292026	3458428	HAP_3	0.0942350332594235	179.388809049804	130.465227524355	0.169479955973807
1	3292026	3458428	HAP_4	0.203436807095344	-1.72130209722718	55.0078097902766	0.97504372715375
1	3292026	3458428	HAP_5	0.0720620842572062	-146.270842644765	127.190175203094	0.250446201531575
1	3361607	3480350	HAP_1	0.211751662971175	29.8076798580068	56.4612042846243	0.597678235959822
1	3361607	3480350	HAP_2	0.132483370288248	186.798856311589	97.1106459815138	0.0547279132331396
1	3361607	3480350	HAP_3	0.0947893569844789	179.388809049804	130.465227524355	0.169479955973807
1	3361607	3480350	HAP_4	0.203991130820399	-1.72130209722718	55.0078097902766	0.97504372715375
1	3361607	3480350	HAP_5	0.0720620842572062	-146.270842644765	127.190175203094	0.250446201531575
1	3409942	3514683	HAP_1	0.288248337028825	-10.8575644416581	40.4344796648037	0.788359515572621
1	3409942	3514683	HAP_2	0.132483370288248	186.798856311589	97.1106459815138	0.0547279132331396
1	3409942	3514683	HAP_3	0.0947893569844789	179.388809049804	130.465227524355	0.169479955973807
1	3409942	3514683	HAP_4	0.203991130820399	-1.72130209722718	55.0078097902766	0.97504372715375
1	3444984	3546524	HAP_1	0.310975609756098	-31.7360438783192	37.3272931676846	0.395437172066392
1	3444984	3546524	HAP_2	0.247228381374723	83.4437354939756	43.9871528013188	0.0581514857628517
1	3444984	3546524	HAP_3	0.203436807095344	-1.72130209722718	55.0078097902766	0.97504372715375
1	3475914	3598843	HAP_1	0.202882483370288	-12.1950600315092	55.7708188431842	0.826962125289519
1	3475914	3598843	HAP_2	0.133592017738359	159.545630410654	93.3871643515171	0.0879052627920543
1	3475914	3598843	HAP_3	0.108647450110865	138.883852183822	101.503013171407	0.171572280290231
1	3475914	3598843	HAP_4	0.112527716186253	101.673819771655	123.032002151998	0.408798159958727
1	3475914	3598843	HAP_5	0.189578713968958	-49.1212056731135	58.1658188821485	0.398615616184817
1	3500633	3637756	HAP_1	0.137472283813747	152.60698406357	86.8307447708999	0.079172954213653
1	3500633	3637756	HAP_2	0.108647450110865	138.883852183822	101.503013171407	0.171572280290231
1	3500633	3637756	HAP_3	0.203991130820399	-12.1950600315092	55.7708188431842	0.826962125289519
1	3500633	3637756	HAP_4	0.113082039911308	101.673819771655	123.032002151998	0.408798159958727
1	3500633	3637756	HAP_5	0.18569844789357	-49.1212056731135	58.1658188821485	0.398615616184817
1	3531671	3691931	HAP_1	0.137472283813747	152.60698406357	86.8307447708999	0.079172954213653
1	3531671	3691931	HAP_2	0.113082039911308	101.673819771655	123.032002151998	0.408798159958727
1	3531671	3691931	HAP_3	0.108647450110865	138.883852183822	101.503013171407	0.171572280290231
1	3531671	3691931	HAP_4	0.389689578713969	-14.1771813703172	29.6906427270054	0.633125903155325
1	3587305	3720622	HAP_1	0.137472283813747	152.60698406357	86.8307447708999	0.079172954213653
1	3587305	3720622	HAP_2	0.113082039911308	101.673819771655	123.032002151998	0.408798159958727
1	3587305	3720622	HAP_3	0.108647450110865	138.883852183822	101.503013171407	0.171572280290231
1	3587305	3720622	HAP_4	0.426274944567627	-45.6762939212166	27.9940600935102	0.103109010848259
1	3620513	3776228	HAP_1	0.137472283813747	152.60698406357	86.8307447708999	0.079172954213653
1	3620513	3776228	HAP_2	0.131929046563193	96.1200787235709	88.9391440850539	0.280105935326494
1	3620513	3776228	HAP_3	0.203991130820399	0.299659631708698	55.0553315847283	0.995658451634306
1	3620513	3776228	HAP_4	0.220066518847007	-84.5589552659988	52.4634658336567	0.107367289830885
1	3620513	3776228	HAP_5	0.113082039911308	101.673819771655	123.032002151998	0.408798159958727
1	3684324	3840517	HAP_1	0.137472283813747	152.60698406357	86.8307447708999	0.079172954213653
1	3684324	3840517	HAP_2	0.113082039911308	101.673819771655	123.032002151998	0.408798159958727
1	3684324	3840517	HAP_3	0.203991130820399	0.299659631708698	55.0553315847283	0.995658451634306
1	3684324	3840517	HAP_4	0.220066518847007	-84.5589552659988	52.4634658336567	0.107367289830885
1	3684324	3840517	HAP_5	0.131929046563193	96.1200787235709	88.9391440850539	0.280105935326494
1	3712478	3917893	HAP_1	0.114745011086475	101.673819771655	123.032002151998	0.408798159958727
1	3712478	3917893	HAP_2	0.201219512195122	0.299659631708698	55.0553315847283	0.995658451634306
1	3712478	3917893	HAP_3	0.16629711751663	-52.6841585244374	66.6750702999586	0.429643428847961
1	3712478	3917893	HAP_4	0.108093126385809	138.883852183822	101.503013171407	0.171572280290231
1	3712478	3917893	HAP_5	0.136917960088692	152.60698406357	86.8307447708999	0.079172954213653
1	3755154	3959925	HAP_1	0.136917960088692	152.60698406357	86.8307447708999	0.079172954213653
1	3755154	3959925	HAP_2	0.114745011086475	101.673819771655	123.032002151998	0.408798159958727
1	3755154	3959925	HAP_3	0.202328159645233	2.09384832002928	54.3414496299774	0.969272703153949
1	3755154	3959925	HAP_4	0.166851441241685	-52.6841585244374	66.6750702999586	0.429643428847961
1	3755154	3959925	HAP_5	0.0831485587583149	130.795253643019	143.011908611078	0.360662271322329
1	3823705	4005583	HAP_1	0.158536585365854	-41.652848594466	72.8209901096656	0.567473624161373
1	3823705	4005583	HAP_2	0.0837028824833703	130.795253643019	143.011908611078	0.360662271322329
1	3823705	4005583	HAP_3	0.200110864745011	0.299659631708698	55.0553315847283	0.995658451634306
1	3823705	4005583	HAP_4	0.136363636363636	152.60698406357	86.8307447708999	0.079172954213653
1	3823705	4005583	HAP_5	0.114745011086475	101.673819771655	123.032002151998	0.408798159958727
1	3895421	4045338	HAP_1	0.136363636363636	152.60698406357	86.8307447708999	0.079172954213653
1	3895421	4045338	HAP_2	0.186807095343681	-36.484150796119	65.096517537269	0.57530528699043
1	3895421	4045338	HAP_3	0.118070953436807	101.673819771655	123.032002151998	0.408798159958727
1	3895421	4045338	HAP_4	0.283813747228381	28.1513712386348	40.4773011894893	0.486932924520455
1	3954394	4091992	HAP_1	0.140243902439024	53.2583325371668	93.9773783430078	0.571051290383616
1	3954394	4091992	HAP_2	0.0853658536585366	130.795253643019	143.011908611078	0.360662271322329
1	3954394	4091992	HAP_3	0.29490022172949	-31.4554998276274	39.9426431323711	0.431189345274498
1	3954394	4091992	HAP_4	0.1480044345898	139.299615108622	78.1602705587105	0.0750528782433719
1	3954394	4091992	HAP_5	0.190133037694013	-41.4600145861624	63.9266976202946	0.516793180180979
1	3989772	4127064	HAP_1	0.134146341463415	150.393247178764	108.263118771337	0.165136301701911
1	3989772	4127064	HAP_2	0.0870288248337029	130.795253643019	143.011908611078	0.360662271322329
1	3989772	4127064	HAP_3	0.304323725055432	-37.9057572020547	38.4081386931843	0.323950422611428
1	3989772	4127064	HAP_4	0.1480044345898	139.299615108622	78.1602705587105	0.0750528782433719
1	3989772	4127064	HAP_5	0.208980044345898	-65.1342208338263	54.6257473811522	0.233433518089084
1	4033099	4162383	HAP_1	0.0870288248337029	130.795253643019	143.011908611078	0.360662271322329
1	4033099	4162383	HAP_2	0.304323725055432	-37.9057572020547	38.4081386931843	0.323950422611428
1	4033099	4162383	HAP_3	0.152993348115299	117.803184343485	76.5462118077223	0.124164712677096
1	4033099	4162383	HAP_4	0.134146341463415	150.393247178764	108.263118771337	0.165136301701911
1	4033099	4162383	HAP_5	0.212305986696231	-71.8863268996724	53.1776406767857	0.176778367086041
1	4077498	4215889	HAP_1	0.134146341463415	150.393247178764	108.263118771337	0.165136301701911
1	4077498	4215889	HAP_2	0.182372505543237	-54.8086194108683	66.4063822914608	0.409393374281322
1	4077498	4215889	HAP_3	0.171286031042129	-44.3160651422438	72.537997847298	0.541398200540587
1	4077498	4215889	HAP_4	0.192350332594235	24.0171505690713	57.1349600371942	0.6743253620979
1	4077498	4215889	HAP_5	0.14689578713969	117.803184343485	76.5462118077223	0.124164712677096
1	4113357	4261708	HAP_1	0.182372505543237	-54.8086194108683	66.4063822914608	0.409393374281322
1	4113357	4261708	HAP_2	0.121951219512195	47.545074586462	113.425445871511	0.675189740071375
1	4113357	4261708	HAP_3	0.182372505543237	81.666015712967	69.908789205536	0.24304754013331
1	4113357	4261708	HAP_4	0.171286031042129	13.3438058481862	61.4198201439218	0.828058931130505
1	4113357	4261708	HAP_5	0.14689578713969	117.803184343485	76.5462118077223	0.124164712677096
1	4155630	4294917	HAP_1	0.182926829268293	-54.8086194108683	66.4063822914608	0.409393374281322
1	4155630	4294917	HAP_2	0.121951219512195	47.545074586462	113.425445871511	0.675189740071375
1	4155630	4294917	HAP_3	0.181818181818182	81.666015712967	69.908789205536	0.24304754013331
1	4155630	4294917	HAP_4	0.170731707317073	1.28960391380651	62.4454701876661	0.983528148071657
1	4155630	4294917	HAP_5	0.139689578713969	105.989080298289	80.9605791318248	0.190823748941692
1	4202221	4307054	HAP_1	0.122505543237251	47.545074586462	113.425445871511	0.675189740071375
1	4202221	4307054	HAP_2	0.181818181818182	81.666015712967	69.908789205536	0.24304754013331
1	4202221	4307054	HAP_3	0.184589800443459	-29.3612556427699	65.4234092996701	0.653693805990258
1	4202221	4307054	HAP_4	0.171286031042129	-13.3446997902857	61.3576351228297	0.827876053539827
1	4202221	4307054	HAP_5	0.141906873614191	88.8389876432831	78.6571420031968	0.259014433290982
1	4239676	4323165	HAP_1	0.11529933481153	78.5574722345932	121.023577042482	0.516435690046524
1	4239676	4323165	HAP_2	0.171840354767184	5.17848404321518	61.3212527922287	0.932718909268745
1	4239676	4323165	HAP_3	0.140243902439024	105.989080298289	80.9605791318248	0.190823748941692
1	4239676	4323165	HAP_4	0.167960088691796	-20.9620412461579	68.2121503550766	0.758682016105137
1	4239676	4323165	HAP_5	0.150221729490022	191.491459764579	94.464837459439	0.0429482208351211
1	4289010	4360633	HAP_1	0.139689578713969	105.989080298289	80.9605791318248	0.190823748941692
1	4289010	4360633	HAP_2	0.166851441241685	-26.9710060910606	71.2748611411776	0.705217573110083
1	4289010	4360633	HAP_3	0.150221729490022	191.491459764579	94.464837459439	0.0429482208351211
1	4289010	4360633	HAP_4	0.118070953436807	-41.5474034282381	96.8945711850291	0.668180084147705
1	4289010	4360633	HAP_5	0.119179600886918	78.5574722345932	121.023577042482	0.516435690046524
1	4289010	4360633	HAP_6	0.184589800443459	44.2616679924703	59.2617309167578	0.455330765965753
1	4301373	4418006	HAP_1	0.150221729490022	191.491459764579	94.464837459439	0.0429482208351211
1	4301373	4418006	HAP_2	0.254434589800443	-24.4687464466795	47.2111443158855	0.604389605396215
1	4301373	4418006	HAP_3	0.119179600886918	78.5574722345932	121.023577042482	0.516435690046524
1	4301373	4418006	HAP_4	0.184589800443459	44.2616679924703	59.2617309167578	0.455330765965753
1	4301373	4418006	HAP_5	0.139689578713969	105.989080298289	80.9605791318248	0.190823748941692
1	4316516	4487030	HAP_1	0.150221729490022	191.491459764579	94.464837459439	0.0429482208351211
1	4316516	4487030	HAP_2	0.139135254988914	105.989080298289	80.9605791318248	0.190823748941692
1	4316516	4487030	HAP_3	0.257760532150776	-9.91297477812519	46.7272026500739	0.832042002182384
1	4316516	4487030	HAP_4	0.119179600886918	78.5574722345932	121.023577042482	0.516435690046524
1	4316516	4487030	HAP_5	0.185144124168514	44.2616679924703	59.2617309167578	0.455330765965753
1	4350915	4525112	HAP_1	0.14079822616408	105.989080298289	80.9605791318248	0.190823748941692
1	4350915	4525112	HAP_2	0.119179600886918	78.5574722345932	121.023577042482	0.516435690046524
1	4350915	4525112	HAP_3	0.17350332594235	-30.9870475840731	66.1328723019614	0.639500889763853
1	4350915	4525112	HAP_4	0.335365853658537	22.7023792497908	35.4202131025545	0.521724140036386
1	4394936	4571717	HAP_1	0.168514412416851	-8.78489934306849	69.7262288433314	0.899767285705568
1	4394936	4571717	HAP_2	0.138580931263858	105.989080298289	80.9605791318248	0.190823748941692
1	4394936	4571717	HAP_3	0.0848115299334812	-14.4781581207066	142.716856921813	0.919218719736568
1	4394936	4571717	HAP_4	0.333148558758315	22.7023792497908	35.4202131025545	0.521724140036386
1	4394936	4571717	HAP_5	0.119179600886918	78.5574722345932	121.023577042482	0.516435690046524
1	4473638	4606890	HAP_1	0.169068736141907	-8.78489934306849	69.7262288433314	0.899767285705568
1	4473638	4606890	HAP_2	0.139135254988914	105.989080298289	80.9605791318248	0.190823748941692
1	4473638	4606890	HAP_3	0.0853658536585366	-14.4781581207066	142.716856921813	0.919218719736568
1	4473638	4606890	HAP_4	0.149667405764967	151.878604562112	91.0032452497333	0.0954821309101675
1	4473638	4606890	HAP_5	0.185144124168514	44.2616679924703	59.2617309167578	0.455330765965753
1	4473638	4606890	HAP_6	0.119179600886918	78.5574722345932	121.023577042482	0.516435690046524
1	4507685	4674574	HAP_1	0.118625277161863	78.5574722345932	121.023577042482	0.516435690046524
1	4507685	4674574	HAP_2	0.151330376940133	22.8123994004783	81.2828456191877	0.77904068132322
1	4507685	4674574	HAP_3	0.13470066518847	105.989080298289	80.9605791318248	0.190823748941692
1	4507685	4674574	HAP_4	0.149667405764967	151.878604562112	91.0032452497333	0.0954821309101675
1	4507685	4674574	HAP_5	0.184035476718404	44.2616679924703	59.2617309167578	0.455330765965753
1	4565039	4716471	HAP_1	0.149667405764967	151.878604562112	91.0032452497333	0.0954821309101675
1	4565039	4716471	HAP_2	0.134146341463415	94.8872663073409	83.3406181444753	0.255198585406878
1	4565039	4716471	HAP_3	0.184035476718404	44.2616679924703	59.2617309167578	0.455330765965753
1	4565039	4716471	HAP_4	0.136917960088692	-24.9974031229454	106.916238898592	0.815191271436952
1	4565039	4716471	HAP_5	0.151884700665188	-3.56968595122978	79.1778932313304	0.96405017921719
1	4584093	4743473	HAP_1	0.149113082039911	191.491459764579	94.464837459439	0.0429482208351211
1	4584093	4743473	HAP_2	0.134146341463415	94.8872663073409	83.3406181444753	0.255198585406878
1	4584093	4743473	HAP_3	0.184035476718404	44.2616679924703	59.2617309167578	0.455330765965753
1	4584093	4743473	HAP_4	0.137472283813747	-24.9974031229454	106.916238898592	0.815191271436952
1	4584093	4743473	HAP_5	0.151884700665188	-3.56968595122978	79.1778932313304	0.96405017921719
1	4647633	4781618	HAP_1	0.143015521064302	-28.0570051958013	96.739551955265	0.771863822817018
1	4647633	4781618	HAP_2	0.134146341463415	94.8872663073409	83.3406181444753	0.255198585406878
1	4647633	4781618	HAP_3	0.185144124168514	44.2616679924703	59.2617309167578	0.455330765965753
1	4647633	4781618	HAP_4	0.151884700665188	-3.56968595122978	79.1778932313304	0.96405017921719
1	4647633	4781618	HAP_5	0.134146341463415	118.784396947438	114.743629787735	0.300849739862896
1	4709876	4888776	HAP_1	0.143569844789357	-28.0570051958013	96.739551955265	0.771863822817018
1	4709876	4888776	HAP_2	0.157427937915743	-3.56968595122978	79.1778932313304	0.96405017921719
1	4709876	4888776	HAP_3	0.182372505543237	66.2729376011172	60.2139725935365	0.271358300444409
1	4709876	4888776	HAP_4	0.13470066518847	118.784396947438	114.743629787735	0.300849739862896
1	4709876	4888776	HAP_5	0.134146341463415	94.8872663073409	83.3406181444753	0.255198585406878
1	4734157	4996526	HAP_1	0.0981152993348115	35.1376501120778	143.609169405906	0.806764135889055
1	4734157	4996526	HAP_2	0.159090909090909	-3.56968595122978	79.1778932313304	0.96405017921719
1	4734157	4996526	HAP_3	0.13470066518847	118.784396947438	114.743629787735	0.300849739862896
1	4734157	4996526	HAP_4	0.134146341463415	94.8872663073409	83.3406181444753	0.255198585406878
1	4734157	4996526	HAP_5	0.182372505543237	66.2729376011172	60.2139725935365	0.271358300444409
1	4760410	5066737	HAP_1	0.184589800443459	56.3456004541606	59.2314735315006	0.341721797665478
1	4760410	5066737	HAP_2	0.0981152993348115	35.1376501120778	143.609169405906	0.806764135889055
1	4760410	5066737	HAP_3	0.133592017738359	94.8872663073409	83.3406181444753	0.255198585406878
1	4760410	5066737	HAP_4	0.159090909090909	-3.56968595122978	79.1778932313304	0.96405017921719
1	4760410	5066737	HAP_5	0.134146341463415	118.784396947438	114.743629787735	0.300849739862896
1	4830120	5099108	HAP_1	0.133592017738359	94.8872663073409	83.3406181444753	0.255198585406878
1	4830120	5099108	HAP_2	0.0981152993348115	35.1376501120778	143.609169405906	0.806764135889055
1	4830120	5099108	HAP_3	0.184589800443459	56.3456004541606	59.2314735315006	0.341721797665478
1	4830120	5099108	HAP_4	0.159090909090909	-3.56968595122978	79.1778932313304	0.96405017921719
1	4830120	5099108	HAP_5	0.13470066518847	118.784396947438	114.743629787735	0.300849739862896
1	4986559	5186570	HAP_1	0.132483370288248	94.8872663073409	83.3406181444753	0.255198585406878
1	4986559	5186570	HAP_2	0.341463414634146	-8.68694078808191	34.8430172723165	0.803173523291141
1	4986559	5186570	HAP_3	0.185144124168514	56.3456004541606	59.2314735315006	0.341721797665478
1	4986559	5186570	HAP_4	0.133592017738359	118.784396947438	114.743629787735	0.300849739862896
1	5057978	5331327	HAP_1	0.223946784922395	-41.4067363256674	51.4461893453596	0.42111839961537
1	5057978	5331327	HAP_2	0.130820399113082	-64.270635941524	93.4414423896558	0.491747287028774
1	5057978	5331327	HAP_3	0.187361419068736	65.6035363312312	58.3358806423195	0.261069351226122
1	5057978	5331327	HAP_4	0.133592017738359	118.784396947438	114.743629787735	0.300849739862896
1	5057978	5331327	HAP_5	0.133037694013304	71.8104911935316	86.2776704292281	0.405452781523103
1	5087212	5366547	HAP_1	0.186807095343681	56.3456004541606	59.2314735315006	0.341721797665478
1	5087212	5366547	HAP_2	0.167405764966741	-22.0834321038301	67.4143298769302	0.743308098844797
1	5087212	5366547	HAP_3	0.130820399113082	-64.270635941524	93.4414423896558	0.491747287028774
1	5087212	5366547	HAP_4	0.133592017738359	118.784396947438	114.743629787735	0.300849739862896
1	5087212	5366547	HAP_5	0.133037694013304	71.8104911935316	86.2776704292281	0.405452781523103
1	5147933	5422754	HAP_1	0.187361419068736	56.3456004541606	59.2314735315006	0.341721797665478
1	5147933	5422754	HAP_2	0.165742793791574	-12.5933108059787	68.7984697244478	0.854803363989416
1	5147933	5422754	HAP_3	0.13470066518847	118.784396947438	114.743629787735	0.300849739862896
1	5147933	5422754	HAP_4	0.108647450110865	155.578926534441	122.34447518711	0.203831311951864
1	5147933	5422754	HAP_5	0.133037694013304	71.8104911935316	86.2776704292281	0.405452781523103
1	5305646	5488869	HAP_1	0.187915742793792	56.3456004541606	59.2314735315006	0.341721797665478
1	5305646	5488869	HAP_2	0.166851441241685	-12.5933108059787	68.7984697244478	0.854803363989416
1	5305646	5488869	HAP_3	0.13470066518847	54.4515282375948	83.4132580451658	0.514058990577424
1	5305646	5488869	HAP_4	0.0958980044345898	35.1376501120778	143.609169405906	0.806764135889055
1	5305646	5488869	HAP_5	0.13470066518847	118.784396947438	114.743629787735	0.300849739862896
1	5356977	5519231	HAP_1	0.166851441241685	-12.5933108059787	68.7984697244478	0.854803363989416
1	5356977	5519231	HAP_2	0.13470066518847	54.4515282375948	83.4132580451658	0.514058990577424
1	5356977	5519231	HAP_3	0.187915742793792	56.3456004541606	59.2314735315006	0.341721797665478
1	5356977	5519231	HAP_4	0.0975609756097561	35.1376501120778	143.609169405906	0.806764135889055
1	5356977	5519231	HAP_5	0.139689578713969	62.7261697001128	97.9266361844146	0.521985050615698
1	5391649	5550567	HAP_1	0.190687361419069	56.5452231992124	57.3950888816085	0.324797469266653
1	5391649	5550567	HAP_2	0.16629711751663	-12.5933108059787	68.7984697244478	0.854803363989416
1	5391649	5550567	HAP_3	0.0953436807095344	35.1376501120778	143.609169405906	0.806764135889055
1	5391649	5550567	HAP_4	0.141352549889135	62.7261697001128	97.9266361844146	0.521985050615698
1	5391649	5550567	HAP_5	0.134146341463415	54.4515282375948	83.4132580451658	0.514058990577424
1	5470488	5573890	HAP_1	0.141352549889135	62.7261697001128	97.9266361844146	0.521985050615698
1	5470488	5573890	HAP_2	0.134146341463415	54.4515282375948	83.4132580451658	0.514058990577424
1	5470488	5573890	HAP_3	0.195121951219512	68.902167294725	55.7467724247178	0.21679066400599
1	5470488	5573890	HAP_4	0.0953436807095344	35.1376501120778	143.609169405906	0.806764135889055
1	5470488	5573890	HAP_5	0.179046563192905	-19.1429516932217	61.0180992252201	0.753802904524289
1	5510131	5630208	HAP_1	0.0931263858093126	35.1376501120778	143.609169405906	0.806764135889055
1	5510131	5630208	HAP_2	0.162416851441242	4.49934796679482	70.4748934226768	0.949109372485812
1	5510131	5630208	HAP_3	0.138026607538803	85.0690040522984	107.855161561094	0.430477928184132
1	5510131	5630208	HAP_4	0.132483370288248	71.8104911935316	86.2776704292281	0.405452781523103
1	5510131	5630208	HAP_5	0.186807095343681	46.3000454454369	60.2222488178822	0.442204604240852
1	5539390	5668141	HAP_1	0.158536585365854	4.49934796679482	70.4748934226768	0.949109372485812
1	5539390	5668141	HAP_2	0.138026607538803	85.0690040522984	107.855161561094	0.430477928184132
1	5539390	5668141	HAP_3	0.131929046563193	71.8104911935316	86.2776704292281	0.405452781523103
1	5539390	5668141	HAP_4	0.186252771618625	46.3000454454369	60.2222488178822	0.442204604240852
1	5539390	5668141	HAP_5	0.0914634146341463	35.1376501120778	143.609169405906	0.806764135889055
1	5561667	5730545	HAP_1	0.158536585365854	18.0565702218827	71.7722176157148	0.801422616511452
1	5561667	5730545	HAP_2	0.189024390243902	47.5313920891952	58.3515560423204	0.415536977860036
1	5561667	5730545	HAP_3	0.138026607538803	85.0690040522984	107.855161561094	0.430477928184132
1	5561667	5730545	HAP_4	0.0903547671840355	35.1376501120778	143.609169405906	0.806764135889055
1	5561667	5730545	HAP_5	0.131374722838137	22.7126770963737	92.1813384798804	0.805436242331539
1	5614060	5764859	HAP_1	0.135254988913525	118.784396947438	114.743629787735	0.300849739862896
1	5614060	5764859	HAP_2	0.292682926829268	22.2380207311901	40.6194858296904	0.584192090993733
1	5614060	5764859	HAP_3	0.191241685144124	47.5313920891952	58.3515560423204	0.415536977860036
1	5614060	5764859	HAP_4	0.0881374722838137	35.1376501120778	143.609169405906	0.806764135889055
1	5656543	5807646	HAP_1	0.0886917960088692	35.1376501120778	143.609169405906	0.806764135889055
1	5656543	5807646	HAP_2	0.29490022172949	22.2380207311901	40.6194858296904	0.584192090993733
1	5656543	5807646	HAP_3	0.135254988913525	118.784396947438	114.743629787735	0.300849739862896
1	5656543	5807646	HAP_4	0.191241685144124	47.5313920891952	58.3515560423204	0.415536977860036
1	5710366	5882239	HAP_1	0.181818181818182	35.2005156117684	59.2935742613188	0.552887259857218
1	5710366	5882239	HAP_2	0.0881374722838137	35.1376501120778	143.609169405906	0.806764135889055
1	5710366	5882239	HAP_3	0.296008869179601	21.6611451657657	39.8786838716847	0.587144771106852
1	5710366	5882239	HAP_4	0.13470066518847	118.784396947438	114.743629787735	0.300849739862896
1	5753019	5945254	HAP_1	0.0881374722838137	35.1376501120778	143.609169405906	0.806764135889055
1	5753019	5945254	HAP_2	0.181818181818182	35.2005156117684	59.2935742613188	0.552887259857218
1	5753019	5945254	HAP_3	0.135254988913525	118.784396947438	114.743629787735	0.300849739862896
1	5753019	5945254	HAP_4	0.303215077605322	25.0052322900129	39.0494801066641	0.52211179002964
1	5783354	5988894	HAP_1	0.181818181818182	35.2005156117684	59.2935742613188	0.552887259857218
1	5783354	5988894	HAP_2	0.169068736141907	11.9701421317653	67.0973889635657	0.858449869324214
1	5783354	5988894	HAP_3	0.13470066518847	71.8104911935316	86.2776704292281	0.405452781523103
1	5783354	5988894	HAP_4	0.0881374722838137	35.1376501120778	143.609169405906	0.806764135889055
1	5783354	5988894	HAP_5	0.135254988913525	118.784396947438	114.743629787735	0.300849739862896
1	5846627	6046468	HAP_1	0.0875831485587583	35.1376501120778	143.609169405906	0.806764135889055
1	5846627	6046468	HAP_2	0.184035476718404	41.2648049705321	57.5603132146635	0.473626069280317
1	5846627	6046468	HAP_3	0.135809312638581	118.784396947438	114.743629787735	0.300849739862896
1	5846627	6046468	HAP_4	0.175166297117517	-7.9944011078203	65.2310362283874	0.902487050174481
1	5846627	6046468	HAP_5	0.13470066518847	71.8104911935316	86.2776704292281	0.405452781523103
1	5922932	6090860	HAP_1	0.183481152993348	41.2648049705321	57.5603132146635	0.473626069280317
1	5922932	6090860	HAP_2	0.0958980044345898	76.7663581736871	133.95866936424	0.566748969233591
1	5922932	6090860	HAP_3	0.136363636363636	175.992540241283	108.140521493299	0.103997376900401
1	5922932	6090860	HAP_4	0.170731707317073	-5.5988899200385	67.2304460077812	0.933648379260017
1	5922932	6090860	HAP_5	0.133592017738359	83.3664072368001	88.9977676864313	0.349154581072367
1	5983887	6133181	HAP_1	0.133037694013304	83.3664072368001	88.9977676864313	0.349154581072367
1	5983887	6133181	HAP_2	0.171840354767184	28.8313508488847	60.3393704050735	0.632895871532774
1	5983887	6133181	HAP_3	0.170731707317073	-5.5988899200385	67.2304460077812	0.933648379260017
1	5983887	6133181	HAP_4	0.135254988913525	118.784396947438	114.743629787735	0.300849739862896
1	6026812	6171754	HAP_1	0.135254988913525	118.784396947438	114.743629787735	0.300849739862896
1	6026812	6171754	HAP_2	0.170731707317073	-5.5988899200385	67.2304460077812	0.933648379260017
1	6026812	6171754	HAP_3	0.172394678492239	17.7132132981654	61.3188346643125	0.772747688483682
1	6026812	6171754	HAP_4	0.135809312638581	83.3664072368001	88.9977676864313	0.349154581072367
1	6069957	6218619	HAP_1	0.172394678492239	17.7132132981654	61.3188346643125	0.772747688483682
1	6069957	6218619	HAP_2	0.133037694013304	83.3664072368001	88.9977676864313	0.349154581072367
1	6069957	6218619	HAP_3	0.172949002217295	-5.5988899200385	67.2304460077812	0.933648379260017
1	6069957	6218619	HAP_4	0.13470066518847	118.784396947438	114.743629787735	0.300849739862896
1	6114436	6264645	HAP_1	0.13470066518847	118.784396947438	114.743629787735	0.300849739862896
1	6114436	6264645	HAP_2	0.171840354767184	17.7132132981654	61.3188346643125	0.772747688483682
1	6114436	6264645	HAP_3	0.13470066518847	83.3664072368001	88.9977676864313	0.349154581072367
1	6114436	6264645	HAP_4	0.176829268292683	-30.5152809952868	65.8621381278533	0.643248033779874
1	6158046	6307242	HAP_1	0.176274944567627	17.7132132981654	61.3188346643125	0.772747688483682
1	6158046	6307242	HAP_2	0.134146341463415	118.784396947438	114.743629787735	0.300849739862896
1	6158046	6307242	HAP_3	0.135254988913525	83.3664072368001	88.9977676864313	0.349154581072367
1	6158046	6307242	HAP_4	0.176829268292683	-30.5152809952868	65.8621381278533	0.643248033779874
1	6211327	6334008	HAP_1	0.176829268292683	-30.5152809952868	65.8621381278533	0.643248033779874
1	6211327	6334008	HAP_2	0.176274944567627	17.7132132981654	61.3188346643125	0.772747688483682
1	6211327	6334008	HAP_3	0.134146341463415	118.784396947438	114.743629787735	0.300849739862896
1	6211327	6334008	HAP_4	0.138026607538803	83.3664072368001	88.9977676864313	0.349154581072367
1	6238245	6363482	HAP_1	0.176829268292683	-30.5152809952868	65.8621381278533	0.643248033779874
1	6238245	6363482	HAP_2	0.143015521064302	83.3664072368001	88.9977676864313	0.349154581072367
1	6238245	6363482	HAP_3	0.153547671840355	-35.6895930170527	73.5251078440319	0.627507354496615
1	6238245	6363482	HAP_4	0.195121951219512	62.8963885301528	56.6785744380319	0.267427076062382
1	6238245	6363482	HAP_5	0.134146341463415	118.784396947438	114.743629787735	0.300849739862896
1	6290541	6406191	HAP_1	0.179046563192905	-14.6688683401407	64.7707242428402	0.820885040613494
1	6290541	6406191	HAP_2	0.177937915742794	34.0851666404284	59.2750168984495	0.565413611388137
1	6290541	6406191	HAP_3	0.17960088691796	-22.3621322261816	63.8147483631924	0.726104553921042
1	6290541	6406191	HAP_4	0.277161862527716	77.6613004086764	43.9360827148512	0.0774712490785646
1	6326900	6449104	HAP_1	0.17960088691796	-22.3621322261816	63.8147483631924	0.726104553921042
1	6326900	6449104	HAP_2	0.069290465631929	238.517807806715	123.29208557835	0.0533594406173699
1	6326900	6449104	HAP_3	0.143015521064302	83.3664072368001	88.9977676864313	0.349154581072367
1	6326900	6449104	HAP_4	0.134146341463415	118.784396947438	114.743629787735	0.300849739862896
1	6326900	6449104	HAP_5	0.179046563192905	-14.6688683401407	64.7707242428402	0.820885040613494
1	6326900	6449104	HAP_6	0.177937915742794	34.0851666404284	59.2750168984495	0.565413611388137
1	6355340	6494875	HAP_1	0.164634146341463	-44.0272787294888	65.1012400543695	0.499032823034897
1	6355340	6494875	HAP_2	0.179046563192905	-14.6688683401407	64.7707242428402	0.820885040613494
1	6355340	6494875	HAP_3	0.178492239467849	34.0851666404284	59.2750168984495	0.565413611388137
1	6355340	6494875	HAP_4	0.163525498891353	-29.2819889205733	72.6825764648573	0.687137087145021
1	6355340	6494875	HAP_5	0.134146341463415	118.784396947438	114.743629787735	0.300849739862896
1	6394259	6539650	HAP_1	0.180155210643016	34.0851666404284	59.2750168984495	0.565413611388137
1	6394259	6539650	HAP_2	0.15410199556541	-100.188990715827	67.3174350140605	0.137024646314205
1	6394259	6539650	HAP_3	0.178492239467849	-14.6688683401407	64.7707242428402	0.820885040613494
1	6394259	6539650	HAP_4	0.162416851441242	-29.2819889205733	72.6825764648573	0.687137087145021
1	6394259	6539650	HAP_5	0.134146341463415	118.784396947438	114.743629787735	0.300849739862896
1	6440687	6581802	HAP_1	0.133037694013304	118.784396947438	114.743629787735	0.300849739862896
1	6440687	6581802	HAP_2	0.152993348115299	-77.6853353546566	74.4447700027227	0.296986666638566
1	6440687	6581802	HAP_3	0.177383592017738	-14.6688683401407	64.7707242428402	0.820885040613494
1	6440687	6581802	HAP_4	0.176829268292683	34.0851666404284	59.2750168984495	0.565413611388137
1	6478088	6617974	HAP_1	0.176829268292683	34.0851666404284	59.2750168984495	0.565413611388137
1	6478088	6617974	HAP_2	0.23669623059867	-36.3095909427533	48.5590682201698	0.454814328044859
1	6478088	6617974	HAP_3	0.133037694013304	118.784396947438	114.743629787735	0.300849739862896
1	6478088	6617974	HAP_4	0.152993348115299	-77.6853353546566	74.4447700027227	0.296986666638566
1	6534487	6643362	HAP_1	0.293791574279379	-1.25937252678551	39.0749122613927	0.974296109166807
1	6534487	6643362	HAP_2	0.153547671840355	-77.6853353546566	74.4447700027227	0.296986666638566
1	6534487	6643362	HAP_3	0.177937915742794	34.0851666404284	59.2750168984495	0.565413611388137
1	6534487	6643362	HAP_4	0.133037694013304	118.784396947438	114.743629787735	0.300849739862896
1	6577244	6734261	HAP_1	0.136363636363636	-30.1896911642443	88.8446750435437	0.734085118392491
1	6577244	6734261	HAP_2	0.124722838137472	113.079630953772	121.773739965267	0.353346195757111
1	6577244	6734261	HAP_3	0.17350332594235	3.77417494425975	65.1806040181896	0.953838631439683
1	6577244	6734261	HAP_4	0.177937915742794	34.0851666404284	59.2750168984495	0.565413611388137
1	6612693	6796330	HAP_1	0.134146341463415	-30.1896911642443	88.8446750435437	0.734085118392491
1	6612693	6796330	HAP_2	0.124168514412417	113.079630953772	121.773739965267	0.353346195757111
1	6612693	6796330	HAP_3	0.172394678492239	3.77417494425975	65.1806040181896	0.953838631439683
1	6612693	6796330	HAP_4	0.177383592017738	34.0851666404284	59.2750168984495	0.565413611388137
1	6633732	6839575	HAP_1	0.172394678492239	3.77417494425975	65.1806040181896	0.953838631439683
1	6633732	6839575	HAP_2	0.177383592017738	34.0851666404284	59.2750168984495	0.565413611388137
1	6633732	6839575	HAP_3	0.134146341463415	-30.1896911642443	88.8446750435437	0.734085118392491
1	6633732	6839575	HAP_4	0.124168514412417	113.079630953772	121.773739965267	0.353346195757111
1	6712326	6899688	HAP_1	0.134146341463415	-30.1896911642443	88.8446750435437	0.734085118392491
1	6712326	6899688	HAP_2	0.184589800443459	19.4174819698092	55.817041569103	0.728014681726501
1	6712326	6899688	HAP_3	0.210088691796009	1.50689254011995	58.88735272252	0.979590576627851
1	6712326	6899688	HAP_4	0.172394678492239	3.77417494425975	65.1806040181896	0.953838631439683
1	6781489	6933766	HAP_1	0.215077605321508	-1.22181711039321	57.1129170217893	0.982936951344635
1	6781489	6933766	HAP_2	0.185144124168514	19.4174819698092	55.817041569103	0.728014681726501
1	6781489	6933766	HAP_3	0.1480044345898	149.978987481204	86.3744018736674	0.0828426753922976
1	6781489	6933766	HAP_4	0.182372505543237	-13.8323564176414	62.7920993669649	0.825697312299457
1	6830134	6990464	HAP_1	0.189578713968958	-13.3253406880261	60.8578955165587	0.82673279749229
1	6830134	6990464	HAP_2	0.125831485587583	138.573497168943	114.04831101344	0.224672643086251
1	6830134	6990464	HAP_3	0.1480044345898	149.978987481204	86.3744018736674	0.0828426753922976
1	6830134	6990464	HAP_4	0.185144124168514	19.4174819698092	55.817041569103	0.728014681726501
1	6864130	7035600	HAP_1	0.155210643015521	97.7600857579278	83.5719778228736	0.242406606510763
1	6864130	7035600	HAP_2	0.160753880266075	-30.3278501201444	71.201719511393	0.670252727881309
1	6864130	7035600	HAP_3	0.185144124168514	19.4174819698092	55.817041569103	0.728014681726501
1	6864130	7035600	HAP_4	0.125831485587583	138.573497168943	114.04831101344	0.224672643086251
1	6923025	7062501	HAP_1	0.125831485587583	138.573497168943	114.04831101344	0.224672643086251
1	6923025	7062501	HAP_2	0.186807095343681	27.0106323656669	55.0281939766665	0.62365312470118
1	6923025	7062501	HAP_3	0.150221729490022	97.7600857579278	83.5719778228736	0.242406606510763
1	6923025	7062501	HAP_4	0.0825942350332594	-73.1669050182327	130.540028715528	0.575283740258903
1	6923025	7062501	HAP_5	0.0792682926829268	-100.21984217205	140.348956007108	0.475367529204666
1	6965434	7118368	HAP_1	0.186807095343681	27.0106323656669	55.0281939766665	0.62365312470118
1	6965434	7118368	HAP_2	0.151330376940133	90.825686254248	81.2111400830153	0.263702791438761
1	6965434	7118368	HAP_3	0.0825942350332594	-73.1669050182327	130.540028715528	0.575283740258903
1	6965434	7118368	HAP_4	0.0792682926829268	-100.21984217205	140.348956007108	0.475367529204666
1	6965434	7118368	HAP_5	0.125831485587583	138.573497168943	114.04831101344	0.224672643086251
1	7029810	7168764	HAP_1	0.0842572062084257	-73.1669050182327	130.540028715528	0.575283740258903
1	7029810	7168764	HAP_2	0.257760532150776	14.8028894357051	44.0565839307006	0.736952251923884
1	7029810	7168764	HAP_3	0.126940133037694	103.844251401481	107.511878737137	0.334363749992768
1	7029810	7168764	HAP_4	0.0598669623059867	70.3993297491558	147.814385650051	0.634000159359694
1	7047544	7216900	HAP_1	0.257760532150776	14.8028894357051	44.0565839307006	0.736952251923884
1	7047544	7216900	HAP_2	0.138026607538803	-2.82312754860293	75.8551375303194	0.9703200565785
1	7047544	7216900	HAP_3	0.0598669623059867	70.3993297491558	147.814385650051	0.634000159359694
1	7047544	7216900	HAP_4	0.126940133037694	103.844251401481	107.511878737137	0.334363749992768
1	7108873	7259443	HAP_1	0.257760532150776	14.8028894357051	44.0565839307006	0.736952251923884
1	7108873	7259443	HAP_2	0.145232815964523	52.4012534289218	74.0469902774856	0.47933216903635
1	7108873	7259443	HAP_3	0.0626385809312639	70.3993297491558	147.814385650051	0.634000159359694
1	7108873	7259443	HAP_4	0.139689578713969	-2.82312754860293	75.8551375303194	0.9703200565785
1	7108873	7259443	HAP_5	0.126940133037694	103.844251401481	107.511878737137	0.334363749992768
1	7159731	7325749	HAP_1	0.136917960088692	86.0939464842224	91.2147374913868	0.345497607303289
1	7159731	7325749	HAP_2	0.139689578713969	-2.82312754860293	75.8551375303194	0.9703200565785
1	7159731	7325749	HAP_3	0.127494456762749	41.5772248039374	102.149143035301	0.684087821685573
1	7159731	7325749	HAP_4	0.266629711751663	15.4610852066926	42.0005904512083	0.712874446088896
1	7159731	7325749	HAP_5	0.143569844789357	52.4012534289218	74.0469902774856	0.47933216903635
1	7196708	7399747	HAP_1	0.127494456762749	41.5772248039374	102.149143035301	0.684087821685573
1	7196708	7399747	HAP_2	0.266629711751663	15.4610852066926	42.0005904512083	0.712874446088896
1	7196708	7399747	HAP_3	0.0598669623059867	70.3993297491558	147.814385650051	0.634000159359694
1	7196708	7399747	HAP_4	0.0936807095343681	114.268480939416	143.239694575695	0.425232602414847
1	7196708	7399747	HAP_5	0.136917960088692	-1.86436984545136	78.027483741792	0.980942714918452
1	7248213	7435100	HAP_1	0.0598669623059867	70.3993297491558	147.814385650051	0.634000159359694
1	7248213	7435100	HAP_2	0.126940133037694	41.5772248039374	102.149143035301	0.684087821685573
1	7248213	7435100	HAP_3	0.136917960088692	-1.86436984545136	78.027483741792	0.980942714918452
1	7248213	7435100	HAP_4	0.25609756097561	13.4691859067771	44.0266281404239	0.759727502031367
1	7306412	7460318	HAP_1	0.136917960088692	-1.86436984545136	78.027483741792	0.980942714918452
1	7306412	7460318	HAP_2	0.25609756097561	13.4691859067771	44.0266281404239	0.759727502031367
1	7306412	7460318	HAP_3	0.126940133037694	41.5772248039374	102.149143035301	0.684087821685573
1	7378233	7502240	HAP_1	0.226164079822616	-2.68603973145754	49.5455764616768	0.956777235439503
1	7378233	7502240	HAP_2	0.27549889135255	12.6579999024531	42.1998586954378	0.7642826625303
1	7378233	7502240	HAP_3	0.0886917960088692	-73.0034850392713	121.636640056417	0.548541391662086
1	7378233	7502240	HAP_4	0.128048780487805	29.225494773268	97.544040889238	0.764542151263116
1	7423349	7533869	HAP_1	0.225055432372506	2.34170879689111	50.0448704474387	0.962689367388638
1	7423349	7533869	HAP_2	0.25609756097561	19.1202264721177	43.641594662192	0.661406211145778
1	7423349	7533869	HAP_3	0.129157427937916	34.0581977080762	93.5391612767697	0.715865214083821
1	7452388	7563595	HAP_1	0.227827050997783	6.42259986673241	49.5433949329288	0.896883866783953
1	7452388	7563595	HAP_2	0.259977827050998	19.1202264721177	43.641594662192	0.661406211145778
1	7452388	7563595	HAP_3	0.206762749445676	1.38264347972132	56.2076206709871	0.980380447676278
1	7452388	7563595	HAP_4	0.0703991130820399	139.432947350336	135.285076194361	0.302980496890918
1	7484154	7597217	HAP_1	0.257760532150776	17.3348896293445	44.0259747245322	0.693865706893486
1	7484154	7597217	HAP_2	0.206208425720621	1.38264347972132	56.2076206709871	0.980380447676278
1	7484154	7597217	HAP_3	0.0703991130820399	139.432947350336	135.285076194361	0.302980496890918
1	7484154	7597217	HAP_4	0.227272727272727	17.1488801038716	50.071346951712	0.732063959824204
1	7522016	7642302	HAP_1	0.226164079822616	17.1488801038716	50.071346951712	0.732063959824204
1	7522016	7642302	HAP_2	0.257206208425721	23.626760443012	43.7069868780423	0.588938229471939
1	7522016	7642302	HAP_3	0.205654101995565	1.38264347972132	56.2076206709871	0.980380447676278
1	7522016	7642302	HAP_4	0.065410199556541	139.432947350336	135.285076194361	0.302980496890918
1	7552128	7679364	HAP_1	0.278270509977827	3.78959941854762	40.6627311965337	0.925768937844893
1	7552128	7679364	HAP_2	0.237250554323725	28.1057747304396	45.2776097113493	0.534927612967941
1	7552128	7679364	HAP_3	0.0598669623059867	70.3993297491558	147.814385650051	0.634000159359694
1	7552128	7679364	HAP_4	0.205654101995565	1.38264347972132	56.2076206709871	0.980380447676278
1	7575218	7753844	HAP_1	0.136917960088692	40.7890289669566	82.8164551386735	0.622471108272627
1	7575218	7753844	HAP_2	0.100332594235033	95.0888570920568	120.684115247449	0.430956299344371
1	7575218	7753844	HAP_3	0.0598669623059867	70.3993297491558	147.814385650051	0.634000159359694
1	7575218	7753844	HAP_4	0.259977827050998	18.3132147154982	43.3707344160865	0.672945957156378
1	7575218	7753844	HAP_5	0.205654101995565	3.60511917073971	57.1198899276805	0.949689154892266
1	7628267	7802701	HAP_1	0.136917960088692	40.7890289669566	82.8164551386735	0.622471108272627
1	7628267	7802701	HAP_2	0.258869179600887	22.6713822025974	43.5331300759843	0.602646540295747
1	7628267	7802701	HAP_3	0.104767184035477	114.572267992345	101.32979634613	0.258491861640086
1	7628267	7802701	HAP_4	0.0609756097560976	27.7767297627352	149.54036657855	0.852685250862134
1	7628267	7802701	HAP_5	0.203436807095344	-3.18103252836334	57.9311897853583	0.956222077597882
1	7628267	7802701	HAP_6	0.0598669623059867	70.3993297491558	147.814385650051	0.634000159359694
1	7661203	7864905	HAP_1	0.203436807095344	-3.18103252836334	57.9311897853583	0.956222077597882
1	7661203	7864905	HAP_2	0.0565410199556541	70.3993297491558	147.814385650051	0.634000159359694
1	7661203	7864905	HAP_3	0.136363636363636	40.7890289669566	82.8164551386735	0.622471108272627
1	7661203	7864905	HAP_4	0.252217294900222	19.126700339727	44.6255180803919	0.668314858101665
1	7661203	7864905	HAP_5	0.0609756097560976	27.7767297627352	149.54036657855	0.852685250862134
1	7734968	7940886	HAP_1	0.141352549889135	42.0804592038762	80.3475348849878	0.600596490867247
1	7734968	7940886	HAP_2	0.251662971175166	19.126700339727	44.6255180803919	0.668314858101665
1	7734968	7940886	HAP_3	0.0620842572062084	27.7767297627352	149.54036657855	0.852685250862134
1	7734968	7940886	HAP_4	0.0565410199556541	70.3993297491558	147.814385650051	0.634000159359694
1	7734968	7940886	HAP_5	0.201219512195122	9.98482364231966	58.8891984083512	0.865400483033059
1	7788418	8016049	HAP_1	0.155764966740576	32.7949450116266	71.9969139149451	0.648857294699813
1	7788418	8016049	HAP_2	0.252771618625277	14.5789984217602	44.4525832518142	0.743013531265267
1	7788418	8016049	HAP_3	0.0620842572062084	27.7767297627352	149.54036657855	0.852685250862134
1	7788418	8016049	HAP_4	0.202328159645233	16.6147303103834	58.03897716565	0.774739186427167
1	7788418	8016049	HAP_5	0.0570953436807095	70.3993297491558	147.814385650051	0.634000159359694
1	7845180	8104625	HAP_1	0.155764966740576	32.7949450116266	71.9969139149451	0.648857294699813
1	7845180	8104625	HAP_2	0.0620842572062084	27.7767297627352	149.54036657855	0.852685250862134
1	7845180	8104625	HAP_3	0.0565410199556541	70.3993297491558	147.814385650051	0.634000159359694
1	7845180	8104625	HAP_4	0.131374722838137	34.0581977080762	93.5391612767697	0.715865214083821
1	7845180	8104625	HAP_5	0.249445676274945	17.6201491780206	44.0444029175568	0.689212688884192
1	7919477	8211738	HAP_1	0.137472283813747	38.6677480087862	78.0018007486901	0.6202082059926
1	7919477	8211738	HAP_2	0.0970066518847007	-22.3508394677846	121.68104509503	0.854303387109988
1	7919477	8211738	HAP_3	0.133037694013304	-7.87071647250987	90.0687381151549	0.930384643354859
1	7919477	8211738	HAP_4	0.25	22.7023174473744	44.5711903837568	0.610633608900243
1	7919477	8211738	HAP_5	0.0565410199556541	70.3993297491558	147.814385650051	0.634000159359694
1	7919477	8211738	HAP_6	0.0626385809312639	27.7767297627352	149.54036657855	0.852685250862134
1	7996760	8289511	HAP_1	0.0970066518847007	-22.3508394677846	121.68104509503	0.854303387109988
1	7996760	8289511	HAP_2	0.061529933481153	27.7767297627352	149.54036657855	0.852685250862134
1	7996760	8289511	HAP_3	0.137472283813747	38.6677480087862	78.0018007486901	0.6202082059926
1	7996760	8289511	HAP_4	0.133037694013304	-7.87071647250987	90.0687381151549	0.930384643354859
1	7996760	8289511	HAP_5	0.0565410199556541	70.3993297491558	147.814385650051	0.634000159359694
1	7996760	8289511	HAP_6	0.25	22.7023174473744	44.5711903837568	0.610633608900243
1	8075890	8326936	HAP_1	0.25	22.7023174473744	44.5711903837568	0.610633608900243
1	8075890	8326936	HAP_2	0.061529933481153	27.7767297627352	149.54036657855	0.852685250862134
1	8075890	8326936	HAP_3	0.133592017738359	-7.87071647250987	90.0687381151549	0.930384643354859
1	8075890	8326936	HAP_4	0.098669623059867	44.4732713473125	113.901526987447	0.696294634139777
1	8075890	8326936	HAP_5	0.137472283813747	38.6677480087862	78.0018007486901	0.6202082059926
1	8075890	8326936	HAP_6	0.0565410199556541	70.3993297491558	147.814385650051	0.634000159359694
1	8075890	8326936	HAP_7	0.100332594235033	37.7294330058317	114.478307899663	0.741797136357484
1	8170038	8373080	HAP_1	0.061529933481153	27.7767297627352	149.54036657855	0.852685250862134
1	8170038	8373080	HAP_2	0.199556541019956	63.4878609497858	56.7215103321463	0.263318450842833
1	8170038	8373080	HAP_3	0.0593126385809313	70.3993297491558	147.814385650051	0.634000159359694
1	8170038	8373080	HAP_4	0.263858093126386	27.4569497795337	42.9282497826304	0.522596838816849
1	8170038	8373080	HAP_5	0.125831485587583	51.7902178572073	88.9401548155095	0.560509502548681
1	8170038	8373080	HAP_6	0.133592017738359	-7.87071647250987	90.0687381151549	0.930384643354859
1	8257321	8464233	HAP_1	0.061529933481153	27.7767297627352	149.54036657855	0.852685250862134
1	8257321	8464233	HAP_2	0.0593126385809313	70.3993297491558	147.814385650051	0.634000159359694
1	8257321	8464233	HAP_3	0.261086474501109	4.59464641174691	43.2902551717712	0.91549854127415
1	8257321	8464233	HAP_4	0.124722838137472	51.7902178572073	88.9401548155095	0.560509502548681
1	8257321	8464233	HAP_5	0.0975609756097561	-22.3508394677846	121.68104509503	0.854303387109988
1	8257321	8464233	HAP_6	0.133592017738359	-7.87071647250987	90.0687381151549	0.930384643354859
1	8305311	8528279	HAP_1	0.249445676274945	18.1364594086953	44.3982375766524	0.683008652633191
1	8305311	8528279	HAP_2	0.121951219512195	51.7902178572073	88.9401548155095	0.560509502548681
1	8305311	8528279	HAP_3	0.133037694013304	-7.87071647250987	90.0687381151549	0.930384643354859
1	8305311	8528279	HAP_4	0.061529933481153	27.7767297627352	149.54036657855	0.852685250862134
1	8305311	8528279	HAP_5	0.0593126385809313	70.3993297491558	147.814385650051	0.634000159359694
1	8305311	8528279	HAP_6	0.0958980044345898	-22.3508394677846	121.68104509503	0.854303387109988
1	8358037	8607680	HAP_1	0.0593126385809313	70.3993297491558	147.814385650051	0.634000159359694
1	8358037	8607680	HAP_2	0.121951219512195	51.7902178572073	88.9401548155095	0.560509502548681
1	8358037	8607680	HAP_3	0.151330376940133	-49.610943243012	65.7031173760344	0.450402493039076
1	8358037	8607680	HAP_4	0.310975609756098	11.5006559464895	36.7481347060676	0.754385287636935
1	8358037	8607680	HAP_5	0.0958980044345898	-22.3508394677846	121.68104509503	0.854303387109988
1	8430684	8651065	HAP_1	0.121951219512195	15.4612520818391	85.724792143873	0.856911713612236
1	8430684	8651065	HAP_2	0.247228381374723	-18.2204387284913	42.5447644399985	0.668561844628345
1	8430684	8651065	HAP_3	0.311529933481153	9.62530281270764	36.577773770431	0.792498857441305
1	8430684	8651065	HAP_4	0.0593126385809313	70.3993297491558	147.814385650051	0.634000159359694
1	8498193	8707568	HAP_1	0.310975609756098	7.94035454199276	36.4620189796794	0.827657851811976
1	8498193	8707568	HAP_2	0.121951219512195	44.9463640468438	88.8843307148978	0.613211910905656
1	8498193	8707568	HAP_3	0.307649667405765	-14.0871811453717	35.9300323740912	0.695098544928404
1	8575763	8752633	HAP_1	0.121951219512195	44.9463640468438	88.8843307148978	0.613211910905656
1	8575763	8752633	HAP_2	0.317627494456763	13.8590798969488	35.7547798539975	0.698393939390003
1	8575763	8752633	HAP_3	0.309312638580931	12.5478612698946	36.0182315965767	0.727640850518008
1	8640490	8812607	HAP_1	0.123059866962306	44.9463640468438	88.8843307148978	0.613211910905656
1	8640490	8812607	HAP_2	0.317627494456763	13.8590798969488	35.7547798539975	0.698393939390003
1	8640490	8812607	HAP_3	0.246674057649667	-11.8163890938428	42.8905872969848	0.782995569092707
1	8699372	8854887	HAP_1	0.137472283813747	7.48085596893673	82.9150581903601	0.92813022821757
1	8699372	8854887	HAP_2	0.241130820399113	-13.1534433919495	43.5770143968235	0.76284187932362
1	8699372	8854887	HAP_3	0.318736141906874	13.8590798969488	35.7547798539975	0.698393939390003
1	8745844	8914176	HAP_1	0.241685144124169	-13.1534433919495	43.5770143968235	0.76284187932362
1	8745844	8914176	HAP_2	0.456762749445676	14.2811384293083	26.6426712804419	0.592075343417475
1	8787290	8990544	HAP_1	0.244456762749446	-19.4942775852581	43.2646447418968	0.652400585602239
1	8787290	8990544	HAP_2	0.533259423503326	17.776420096323	23.8882955300969	0.456983768568566
1	8842230	9051929	HAP_1	0.236141906873614	-1.26226416622156	45.04408404657	0.977650206065846
1	8842230	9051929	HAP_2	0.104212860310421	-127.398223987118	107.918344439649	0.238114887973782
1	8842230	9051929	HAP_3	0.324833702882483	23.836454012795	34.5813044631397	0.490822351413702
1	8903343	9104278	HAP_1	0.235587583148559	-1.26226416622156	45.04408404657	0.977650206065846
1	8903343	9104278	HAP_2	0.104767184035477	-89.18053698876	103.307859112515	0.388232708151699
1	8903343	9104278	HAP_3	0.324833702882483	23.836454012795	34.5813044631397	0.490822351413702
1	8946823	9198237	HAP_1	0.104767184035477	-89.18053698876	103.307859112515	0.388232708151699
1	8946823	9198237	HAP_2	0.322062084257206	20.9650881441903	34.8984219140509	0.548162284874871
1	8946823	9198237	HAP_3	0.235033259423503	-1.26226416622156	45.04408404657	0.977650206065846
1	9034299	9245476	HAP_1	0.238359201773836	12.7897079698366	44.2990825043034	0.772868544171242
1	9034299	9245476	HAP_2	0.330376940133038	15.9540632418958	34.6512085377471	0.645328334603716
1	9084433	9289447	HAP_1	0.238913525498891	1.48503355638539	43.6048581725296	0.972839655161382
1	9084433	9289447	HAP_2	0.403547671840355	13.7710393590333	29.4630396984979	0.640327910815764
1	9172231	9345129	HAP_1	0.1480044345898	-62.4796662744438	69.5828621371855	0.369472670919348
1	9172231	9345129	HAP_2	0.08980044345898	75.250648869433	131.182812955156	0.566361990884061
1	9172231	9345129	HAP_3	0.344235033259424	16.4644079402422	33.5433186095847	0.623660637669593
1	9236222	9412234	HAP_1	0.147450110864745	-62.4796662744438	69.5828621371855	0.369472670919348
1	9236222	9412234	HAP_2	0.0892461197339246	75.250648869433	131.182812955156	0.566361990884061
1	9236222	9412234	HAP_3	0.343680709534368	18.9311409716612	33.5082849136374	0.572237409162381
1	9271520	9464578	HAP_1	0.143569844789357	-62.4796662744438	69.5828621371855	0.369472670919348
1	9271520	9464578	HAP_2	0.0892461197339246	75.250648869433	131.182812955156	0.566361990884061
1	9271520	9464578	HAP_3	0.343126385809313	18.9311409716612	33.5082849136374	0.572237409162381
1	9322111	9515565	HAP_1	0.342572062084257	18.9311409716612	33.5082849136374	0.572237409162381
1	9322111	9515565	HAP_2	0.144124168514412	-62.4796662744438	69.5828621371855	0.369472670919348
1	9322111	9515565	HAP_3	0.0842572062084257	75.250648869433	131.182812955156	0.566361990884061
1	9390629	9565793	HAP_1	0.427937915742794	15.4831000348826	28.6387101111777	0.588894347450846
1	9390629	9565793	HAP_2	0.144124168514412	-62.4796662744438	69.5828621371855	0.369472670919348
1	9446832	9620382	HAP_1	0.144124168514412	-62.4796662744438	69.5828621371855	0.369472670919348
1	9446832	9620382	HAP_2	0.0958980044345898	164.556852955902	130.416949841495	0.207360693923063
1	9446832	9620382	HAP_3	0.434035476718404	7.76742340042837	28.2308477794834	0.783272941869103
1	9502502	9663536	HAP_1	0.144124168514412	-62.4796662744438	69.5828621371855	0.369472670919348
1	9502502	9663536	HAP_2	0.433481152993348	8.19844484260197	28.3132682178212	0.772218905694836
1	9502502	9663536	HAP_3	0.1019955654102	171.8701547693	120.786128049284	0.15510737791774
1	9555749	9739491	HAP_1	0.144678492239468	-62.4796662744438	69.5828621371855	0.369472670919348
1	9555749	9739491	HAP_2	0.432926829268293	8.74973476264848	28.3730443368005	0.75786395880308
1	9555749	9739491	HAP_3	0.1019955654102	171.8701547693	120.786128049284	0.15510737791774
1	9592005	9800213	HAP_1	0.135254988913525	4.63137225666975	93.2546815120726	0.960401541785506
1	9592005	9800213	HAP_2	0.105875831485588	171.8701547693	120.786128049284	0.15510737791774
1	9592005	9800213	HAP_3	0.0848115299334812	75.250648869433	131.182812955156	0.566361990884061
1	9592005	9800213	HAP_4	0.350332594235033	8.05416036240229	32.6664373703377	0.805307494959306
1	9639183	9851960	HAP_1	0.148558758314856	128.164635354299	76.3020271305247	0.0933667464936821
1	9639183	9851960	HAP_2	0.134146341463415	52.216903350024	97.2158524741302	0.591316823698732
1	9639183	9851960	HAP_3	0.0837028824833703	75.250648869433	131.182812955156	0.566361990884061
1	9639183	9851960	HAP_4	0.365853658536585	12.1828542934437	31.9578412003536	0.703133741196056
1	9710661	9913900	HAP_1	0.134146341463415	52.216903350024	97.2158524741302	0.591316823698732
1	9710661	9913900	HAP_2	0.108647450110865	147.024267049647	107.187386516848	0.170516488982343
1	9710661	9913900	HAP_3	0.158536585365854	-34.7788436182187	72.3470496298177	0.630832124318689
1	9710661	9913900	HAP_4	0.284922394678492	66.9116929706134	38.021446789289	0.0787786992500848
1	9710661	9913900	HAP_5	0.0831485587583149	-100.21984217205	140.348956007108	0.475367529204666
1	9773647	9958472	HAP_1	0.12860310421286	21.4883751973183	97.1685088295276	0.825029951486704
1	9773647	9958472	HAP_2	0.158536585365854	-34.7788436182187	72.3470496298177	0.630832124318689
1	9773647	9958472	HAP_3	0.284922394678492	66.9116929706134	38.021446789289	0.0787786992500848
1	9773647	9958472	HAP_4	0.0831485587583149	-100.21984217205	140.348956007108	0.475367529204666
1	9773647	9958472	HAP_5	0.14079822616408	52.216903350024	97.2158524741302	0.591316823698732
1	9843069	10006649	HAP_1	0.284922394678492	66.9116929706134	38.021446789289	0.0787786992500848
1	9843069	10006649	HAP_2	0.186807095343681	80.9212904574614	58.5349433763346	0.167182557306451
1	9843069	10006649	HAP_3	0.122505543237251	-118.891371876602	96.2366277532206	0.21700556383205
1	9843069	10006649	HAP_4	0.13470066518847	52.216903350024	97.2158524741302	0.591316823698732
1	9843069	10006649	HAP_5	0.158536585365854	-34.7788436182187	72.3470496298177	0.630832124318689
1	9893305	10037375	HAP_1	0.13470066518847	52.216903350024	97.2158524741302	0.591316823698732
1	9893305	10037375	HAP_2	0.186807095343681	80.9212904574614	58.5349433763346	0.167182557306451
1	9893305	10037375	HAP_3	0.285476718403548	66.9116929706134	38.021446789289	0.0787786992500848
1	9893305	10037375	HAP_4	0.133037694013304	-118.891371876602	96.2366277532206	0.21700556383205
1	9893305	10037375	HAP_5	0.158536585365854	-36.3917168562217	72.2292882602326	0.614501444785152
1	9947101	10066272	HAP_1	0.123059866962306	-118.891371876602	96.2366277532206	0.21700556383205
1	9947101	10066272	HAP_2	0.186252771618625	80.9212904574614	58.5349433763346	0.167182557306451
1	9947101	10066272	HAP_3	0.13470066518847	52.216903350024	97.2158524741302	0.591316823698732
1	9947101	10066272	HAP_4	0.158536585365854	-36.3917168562217	72.2292882602326	0.614501444785152
1	9947101	10066272	HAP_5	0.286031042128603	66.9116929706134	38.021446789289	0.0787786992500848
1	9995804	10135402	HAP_1	0.13470066518847	52.216903350024	97.2158524741302	0.591316823698732
1	9995804	10135402	HAP_2	0.195676274944568	64.8049202592522	54.1548079249207	0.231757930059767
1	9995804	10135402	HAP_3	0.286031042128603	66.9116929706134	38.021446789289	0.0787786992500848
1	9995804	10135402	HAP_4	0.120288248337029	-118.891371876602	96.2366277532206	0.21700556383205
1	10029104	10154066	HAP_1	0.287139689578714	66.9116929706134	38.021446789289	0.0787786992500848
1	10029104	10154066	HAP_2	0.187915742793792	80.4553851610488	56.3084389359483	0.153403344136248
1	10029104	10154066	HAP_3	0.119733924611973	-118.891371876602	96.2366277532206	0.21700556383205
1	10029104	10154066	HAP_4	0.134146341463415	52.216903350024	97.2158524741302	0.591316823698732
1	10052241	10209708	HAP_1	0.0864745011086474	8.2482095479862	121.978764732778	0.94610330320058
1	10052241	10209708	HAP_2	0.101441241685144	171.8701547693	120.786128049284	0.15510737791774
1	10052241	10209708	HAP_3	0.119733924611973	-118.891371876602	96.2366277532206	0.21700556383205
1	10052241	10209708	HAP_4	0.0643015521064302	-117.880558597865	143.186534269687	0.410577714368869
1	10052241	10209708	HAP_5	0.272172949002217	61.6849795563201	39.5052344082855	0.118776300747048
1	10052241	10209708	HAP_6	0.133592017738359	52.216903350024	97.2158524741302	0.591316823698732
1	10115433	10242514	HAP_1	0.279933481152993	60.8875904977697	38.7656448287388	0.116617814918866
1	10115433	10242514	HAP_2	0.0864745011086474	8.2482095479862	121.978764732778	0.94610330320058
1	10115433	10242514	HAP_3	0.101441241685144	171.8701547693	120.786128049284	0.15510737791774
1	10115433	10242514	HAP_4	0.134146341463415	52.216903350024	97.2158524741302	0.591316823698732
1	10115433	10242514	HAP_5	0.124722838137472	-121.437386293746	92.0095679708267	0.187230095886006
1	10147081	10280606	HAP_1	0.0864745011086474	8.2482095479862	121.978764732778	0.94610330320058
1	10147081	10280606	HAP_2	0.101441241685144	171.8701547693	120.786128049284	0.15510737791774
1	10147081	10280606	HAP_3	0.131929046563193	38.7723167850678	107.209359160745	0.717699169855835
1	10147081	10280606	HAP_4	0.280487804878049	65.7717923129169	38.6518135863375	0.0891709693472361
1	10147081	10280606	HAP_5	0.123059866962306	-118.891371876602	96.2366277532206	0.21700556383205
1	10188215	10329288	HAP_1	0.190687361419069	-38.6770301032727	66.0687798168328	0.558423625397886
1	10188215	10329288	HAP_2	0.0864745011086474	8.2482095479862	121.978764732778	0.94610330320058
1	10188215	10329288	HAP_3	0.282150776053215	65.7717923129169	38.6518135863375	0.0891709693472361
1	10188215	10329288	HAP_4	0.125277161862528	-118.891371876602	96.2366277532206	0.21700556383205
1	10188215	10329288	HAP_5	0.101441241685144	171.8701547693	120.786128049284	0.15510737791774
1	10236893	10379097	HAP_1	0.125277161862528	-118.891371876602	96.2366277532206	0.21700556383205
1	10236893	10379097	HAP_2	0.473392461197339	35.9127891064959	26.6871910399248	0.178744362225618
1	10236893	10379097	HAP_3	0.149667405764967	-26.5797373786373	75.9268757741239	0.726368926910251
1	10236893	10379097	HAP_4	0.100332594235033	171.8701547693	120.786128049284	0.15510737791774
1	10273354	10413209	HAP_1	0.0848115299334812	8.2482095479862	121.978764732778	0.94610330320058
1	10273354	10413209	HAP_2	0.124722838137472	-118.891371876602	96.2366277532206	0.21700556383205
1	10273354	10413209	HAP_3	0.0997782705099778	171.8701547693	120.786128049284	0.15510737791774
1	10273354	10413209	HAP_4	0.482815964523282	42.4970330291079	26.2108146414621	0.105296135492316
1	10315745	10453602	HAP_1	0.48059866962306	43.5032980697504	26.4295580969014	0.100115303004041
1	10315745	10453602	HAP_2	0.0825942350332594	8.2482095479862	121.978764732778	0.94610330320058
1	10315745	10453602	HAP_3	0.123059866962306	-118.891371876602	96.2366277532206	0.21700556383205
1	10315745	10453602	HAP_4	0.098669623059867	171.8701547693	120.786128049284	0.15510737791774
1	10361996	10482668	HAP_1	0.0792682926829268	-49.8412727358314	143.647286954638	0.728696111311329
1	10361996	10482668	HAP_2	0.122505543237251	-118.891371876602	96.2366277532206	0.21700556383205
1	10361996	10482668	HAP_3	0.0975609756097561	235.387451638282	130.514022022097	0.0716416679121255
1	10361996	10482668	HAP_4	0.189024390243902	-65.8394205419264	68.5584567638077	0.337145296266397
1	10361996	10482668	HAP_5	0.280487804878049	68.4656484034255	39.1443392006306	0.0806264016416375
1	10399147	10523839	HAP_1	0.188470066518847	-98.0572875138361	69.9666787005868	0.161417943722691
1	10399147	10523839	HAP_2	0.279933481152993	68.4656484034255	39.1443392006306	0.0806264016416375
1	10399147	10523839	HAP_3	0.0975609756097561	235.387451638282	130.514022022097	0.0716416679121255
1	10399147	10523839	HAP_4	0.0798226164079823	-49.8412727358314	143.647286954638	0.728696111311329
1	10399147	10523839	HAP_5	0.120288248337029	-133.856982971806	100.83308673183	0.184680650848453
1	10439622	10538971	HAP_1	0.189024390243902	-87.525171005094	68.5464952492412	0.201980489425872
1	10439622	10538971	HAP_2	0.098669623059867	235.387451638282	130.514022022097	0.0716416679121255
1	10439622	10538971	HAP_3	0.28159645232816	65.7717923129169	38.6518135863375	0.0891709693472361
1	10439622	10538971	HAP_4	0.12139689578714	-133.856982971806	100.83308673183	0.184680650848453
1	10439622	10538971	HAP_5	0.082039911308204	-49.8412727358314	143.647286954638	0.728696111311329
1	10477227	10565732	HAP_1	0.1019955654102	235.387451638282	130.514022022097	0.0716416679121255
1	10477227	10565732	HAP_2	0.121951219512195	-101.905252110903	96.0554087305682	0.28902315266535
1	10477227	10565732	HAP_3	0.28159645232816	65.7717923129169	38.6518135863375	0.0891709693472361
1	10477227	10565732	HAP_4	0.272172949002217	-2.31171435951844	42.6037791841967	0.956739586245141
1	10513579	10591457	HAP_1	0.462305986696231	-2.06613014180895	26.2128652442023	0.937192559531521
1	10513579	10591457	HAP_2	0.282150776053215	65.7717923129169	38.6518135863375	0.0891709693472361
1	10513579	10591457	HAP_3	0.121951219512195	-101.905252110903	96.0554087305682	0.28902315266535
1	10535644	10632901	HAP_1	0.282150776053215	65.7717923129169	38.6518135863375	0.0891709693472361
1	10535644	10632901	HAP_2	0.121951219512195	-101.905252110903	96.0554087305682	0.28902315266535
1	10535644	10632901	HAP_3	0.103658536585366	177.379907264274	121.042874753255	0.143157105535056
1	10535644	10632901	HAP_4	0.189578713968958	-84.9341267680835	67.3603036257656	0.207678249059154
1	10535644	10632901	HAP_5	0.082039911308204	-49.8412727358314	143.647286954638	0.728696111311329
1	10556115	10715729	HAP_1	0.121951219512195	-101.905252110903	96.0554087305682	0.28902315266535
1	10556115	10715729	HAP_2	0.189578713968958	-84.9341267680835	67.3603036257656	0.207678249059154
1	10556115	10715729	HAP_3	0.082039911308204	-49.8412727358314	143.647286954638	0.728696111311329
1	10556115	10715729	HAP_4	0.282150776053215	65.7717923129169	38.6518135863375	0.0891709693472361
1	10580877	10762241	HAP_1	0.260532150776053	52.1853371334104	40.4120594039423	0.196924651250591
1	10580877	10762241	HAP_2	0.186252771618625	-92.0828375128035	68.8289991222113	0.181287645251014
1	10580877	10762241	HAP_3	0.0814855875831486	-49.8412727358314	143.647286954638	0.728696111311329
1	10580877	10762241	HAP_4	0.121951219512195	-101.905252110903	96.0554087305682	0.28902315266535
1	10610579	10783671	HAP_1	0.261086474501109	52.1853371334104	40.4120594039423	0.196924651250591
1	10610579	10783671	HAP_2	0.186252771618625	-92.0828375128035	68.8289991222113	0.181287645251014
1	10610579	10783671	HAP_3	0.0814855875831486	-49.8412727358314	143.647286954638	0.728696111311329
1	10610579	10783671	HAP_4	0.121951219512195	-101.905252110903	96.0554087305682	0.28902315266535
1	10692448	10838284	HAP_1	0.254988913525499	49.0494744081934	40.8415128328663	0.230082311712524
1	10692448	10838284	HAP_2	0.0809312638580931	-8.88081753389886	146.710545881222	0.951744803736104
1	10692448	10838284	HAP_3	0.187915742793792	-90.4699463450062	66.023293812818	0.170947572994305
1	10692448	10838284	HAP_4	0.121951219512195	-101.905252110903	96.0554087305682	0.28902315266535
1	10692448	10838284	HAP_5	0.0814855875831486	-49.8412727358314	143.647286954638	0.728696111311329
1	10747495	10888253	HAP_1	0.121951219512195	-101.905252110903	96.0554087305682	0.28902315266535
1	10747495	10888253	HAP_2	0.254434589800443	55.5032611884006	41.178523851194	0.17804383631218
1	10747495	10888253	HAP_3	0.0992239467849224	-57.7200024635337	114.689380154402	0.614897418935113
1	10747495	10888253	HAP_4	0.0803769401330377	-49.8412727358314	143.647286954638	0.728696111311329
1	10747495	10888253	HAP_5	0.187915742793792	-90.4699463450062	66.023293812818	0.170947572994305
1	10776649	10972991	HAP_1	0.248891352549889	60.1228327338922	41.4713693935157	0.147482841970426
1	10776649	10972991	HAP_2	0.0809312638580931	-8.88081753389886	146.710545881222	0.951744803736104
1	10776649	10972991	HAP_3	0.0803769401330377	-49.8412727358314	143.647286954638	0.728696111311329
1	10776649	10972991	HAP_4	0.187915742793792	-90.4699463450062	66.023293812818	0.170947572994305
1	10776649	10972991	HAP_5	0.121951219512195	-101.905252110903	96.0554087305682	0.28902315266535
1	10826689	11037942	HAP_1	0.248337028824834	56.2580612901517	41.7622250337899	0.17828999908112
1	10826689	11037942	HAP_2	0.121951219512195	-101.905252110903	96.0554087305682	0.28902315266535
1	10826689	11037942	HAP_3	0.199556541019956	-89.4189374302019	60.5732907669994	0.140241456005933
1	10826689	11037942	HAP_4	0.0831485587583149	-8.88081753389886	146.710545881222	0.951744803736104
1	10826689	11037942	HAP_5	0.0803769401330377	-49.8412727358314	143.647286954638	0.728696111311329
1	10875498	11075998	HAP_1	0.249445676274945	56.2580612901517	41.7622250337899	0.17828999908112
1	10875498	11075998	HAP_2	0.0803769401330377	-49.8412727358314	143.647286954638	0.728696111311329
1	10875498	11075998	HAP_3	0.187915742793792	-90.4699463450062	66.023293812818	0.170947572994305
1	10875498	11075998	HAP_4	0.0831485587583149	-8.88081753389886	146.710545881222	0.951744803736104
1	10875498	11075998	HAP_5	0.121951219512195	-101.905252110903	96.0554087305682	0.28902315266535
1	10957096	11130967	HAP_1	0.180155210643016	-102.691274884669	70.1949571649628	0.143836209431155
1	10957096	11130967	HAP_2	0.12139689578714	-77.0503080777637	99.1358514040984	0.437236094545788
1	10957096	11130967	HAP_3	0.248891352549889	50.3849905580203	42.0845699350142	0.231535310678455
1	10957096	11130967	HAP_4	0.0803769401330377	-49.8412727358314	143.647286954638	0.728696111311329
1	11028533	11181385	HAP_1	0.251662971175166	39.3147128097079	41.5055279151011	0.343785962475827
1	11028533	11181385	HAP_2	0.0809312638580931	-49.8412727358314	143.647286954638	0.728696111311329
1	11028533	11181385	HAP_3	0.125831485587583	-57.7570717739484	92.3256067458333	0.531750885304671
1	11028533	11181385	HAP_4	0.179046563192905	-136.89354399176	72.8510070982572	0.0605592599536901
1	11068552	11236771	HAP_1	0.120842572062084	-44.5030018350946	103.48912098875	0.667281021271732
1	11068552	11236771	HAP_2	0.251662971175166	39.3147128097079	41.5055279151011	0.343785962475827
1	11068552	11236771	HAP_3	0.0809312638580931	-49.8412727358314	143.647286954638	0.728696111311329
1	11068552	11236771	HAP_4	0.179046563192905	-136.89354399176	72.8510070982572	0.0605592599536901
1	11117957	11313680	HAP_1	0.261086474501109	-111.277069713582	46.093691349349	0.0159730977895131
1	11117957	11313680	HAP_2	0.102549889135255	-2.95943670797029	130.573442085332	0.981922643959768
1	11117957	11313680	HAP_3	0.120842572062084	-44.5030018350946	103.48912098875	0.667281021271732
1	11117957	11313680	HAP_4	0.251662971175166	39.3147128097079	41.5055279151011	0.343785962475827
1	11117957	11313680	HAP_5	0.0798226164079823	-49.8412727358314	143.647286954638	0.728696111311329
1	11160981	11394467	HAP_1	0.130820399113082	-162.416195381173	102.893362540515	0.114808702060077
1	11160981	11394467	HAP_2	0.130266075388027	38.7723167850678	107.209359160745	0.717699169855835
1	11160981	11394467	HAP_3	0.120842572062084	-44.5030018350946	103.48912098875	0.667281021271732
1	11160981	11394467	HAP_4	0.0803769401330377	-49.8412727358314	143.647286954638	0.728696111311329
1	11160981	11394467	HAP_5	0.195676274944568	35.3214061433821	52.0700140292848	0.497729836606591
1	11227266	11469495	HAP_1	0.0798226164079823	-49.8412727358314	143.647286954638	0.728696111311329
1	11227266	11469495	HAP_2	0.195121951219512	35.3214061433821	52.0700140292848	0.497729836606591
1	11227266	11469495	HAP_3	0.0748337028824834	15.3275953977814	143.257931724895	0.914818675361884
1	11227266	11469495	HAP_4	0.120288248337029	-44.5030018350946	103.48912098875	0.667281021271732
1	11227266	11469495	HAP_5	0.130820399113082	52.2126093188453	101.816618333055	0.608211426830219
1	11296054	11519084	HAP_1	0.177383592017738	-2.18966853525874	67.7758095470272	0.974234061563028
1	11296054	11519084	HAP_2	0.200665188470067	30.432317113587	51.4611211583523	0.554426073125262
1	11296054	11519084	HAP_3	0.131374722838137	52.2126093188453	101.816618333055	0.608211426830219
1	11296054	11519084	HAP_4	0.0792682926829268	-49.8412727358314	143.647286954638	0.728696111311329
1	11368762	11586009	HAP_1	0.118070953436807	-1.88030179464171	116.147095205773	0.987087267684076
1	11368762	11586009	HAP_2	0.281042128603104	27.50454655766	41.195099653246	0.504520421404252
1	11368762	11586009	HAP_3	0.0909090909090909	38.185540015996	121.12965841961	0.752649492737301
1	11368762	11586009	HAP_4	0.131374722838137	52.2126093188453	101.816618333055	0.608211426830219
1	11443076	11667549	HAP_1	0.0947893569844789	-212.501255280228	130.9005818979	0.104862922235647
1	11443076	11667549	HAP_2	0.0914634146341463	-7.0790519937145	113.508345771744	0.950285455572585
1	11443076	11667549	HAP_3	0.123614190687361	-1.88030179464171	116.147095205773	0.987087267684076
1	11443076	11667549	HAP_4	0.131374722838137	52.2126093188453	101.816618333055	0.608211426830219
1	11443076	11667549	HAP_5	0.318736141906874	28.2239227616154	37.0959586150381	0.446957070421389
1	11495736	11731681	HAP_1	0.135254988913525	52.2126093188453	101.816618333055	0.608211426830219
1	11495736	11731681	HAP_2	0.0914634146341463	-7.0790519937145	113.508345771744	0.950285455572585
1	11495736	11731681	HAP_3	0.0947893569844789	-212.501255280228	130.9005818979	0.104862922235647
1	11495736	11731681	HAP_4	0.215077605321508	41.9781730568291	49.2193117277228	0.393955500528203
1	11495736	11731681	HAP_5	0.23669623059867	-82.916373028645	45.7545194320931	0.0702924501610925
1	11562944	11776956	HAP_1	0.135809312638581	52.2126093188453	101.816618333055	0.608211426830219
1	11562944	11776956	HAP_2	0.0920177383592018	-7.0790519937145	113.508345771744	0.950285455572585
1	11562944	11776956	HAP_3	0.214523281596452	41.9781730568291	49.2193117277228	0.393955500528203
1	11562944	11776956	HAP_4	0.357538802660754	-86.4394658017842	33.9380163501906	0.0110334388272216
1	11635516	11833307	HAP_1	0.214523281596452	41.9781730568291	49.2193117277228	0.393955500528203
1	11635516	11833307	HAP_2	0.356984478935698	-80.4374395763667	34.0976201818491	0.0185380364962659
1	11635516	11833307	HAP_3	0.131929046563193	52.2126093188453	101.816618333055	0.608211426830219
1	11635516	11833307	HAP_4	0.0920177383592018	-7.0790519937145	113.508345771744	0.950285455572585
1	11715739	11880489	HAP_1	0.136917960088692	-71.3709519207446	78.5638194482178	0.363889069461535
1	11715739	11880489	HAP_2	0.214523281596452	41.9781730568291	49.2193117277228	0.393955500528203
1	11715739	11880489	HAP_3	0.354767184035477	-78.8273157835325	34.2490148712705	0.0215885444519426
1	11715739	11880489	HAP_4	0.134146341463415	86.3692052787985	92.9933178244498	0.353261504514728
1	11768871	11915013	HAP_1	0.202882483370288	-96.2496532076734	55.6231100030141	0.0839077107705029
1	11768871	11915013	HAP_2	0.214523281596452	41.9781730568291	49.2193117277228	0.393955500528203
1	11768871	11915013	HAP_3	0.134146341463415	86.3692052787985	92.9933178244498	0.353261504514728
1	11768871	11915013	HAP_4	0.363636363636364	-64.1966754895842	33.3739104492224	0.0547289861003377
1	11807482	11964513	HAP_1	0.214523281596452	41.9781730568291	49.2193117277228	0.393955500528203
1	11807482	11964513	HAP_2	0.290465631929047	-107.722829168033	41.5106204394698	0.00961309489213835
1	11807482	11964513	HAP_3	0.363636363636364	-64.1966754895842	33.3739104492224	0.0547289861003377
1	11869629	12059144	HAP_1	0.327605321507761	-64.4443021320109	37.809452365767	0.0886465560269882
1	11869629	12059144	HAP_2	0.213968957871397	33.8033875676917	49.7922760247186	0.497385410879996
1	11869629	12059144	HAP_3	0.14079822616408	23.9817217267354	93.1470751318818	0.796882642907263
1	11869629	12059144	HAP_4	0.0920177383592018	-39.5197211596749	121.162366012524	0.744371302526107
1	11907907	12100919	HAP_1	0.327050997782705	-64.4443021320109	37.809452365767	0.0886465560269882
1	11907907	12100919	HAP_2	0.213968957871397	33.8033875676917	49.7922760247186	0.497385410879996
1	11907907	12100919	HAP_3	0.14079822616408	23.9817217267354	93.1470751318818	0.796882642907263
1	11907907	12100919	HAP_4	0.0920177383592018	-39.5197211596749	121.162366012524	0.744371302526107
1	11934480	12184244	HAP_1	0.32649667405765	-64.4443021320109	37.809452365767	0.0886465560269882
1	11934480	12184244	HAP_2	0.213968957871397	33.8033875676917	49.7922760247186	0.497385410879996
1	11934480	12184244	HAP_3	0.141352549889135	23.9817217267354	93.1470751318818	0.796882642907263
1	11934480	12184244	HAP_4	0.0920177383592018	-39.5197211596749	121.162366012524	0.744371302526107
1	12036167	12253784	HAP_1	0.205654101995565	34.6107291980306	51.4553407320494	0.501353503668445
1	12036167	12253784	HAP_2	0.323170731707317	-73.5342697530735	37.9916998086414	0.0532414706196363
1	12036167	12253784	HAP_3	0.209534368070953	51.1494603082571	54.8384393716123	0.351212610635832
1	12036167	12253784	HAP_4	0.0909090909090909	-39.5197211596749	121.162366012524	0.744371302526107
1	12077285	12310963	HAP_1	0.176829268292683	-9.83434201819882	67.6053070198348	0.884375133790804
1	12077285	12310963	HAP_2	0.145787139689579	-175.787456525589	81.1454362094257	0.030551411866177
1	12077285	12310963	HAP_3	0.209534368070953	51.1494603082571	54.8384393716123	0.351212610635832
1	12077285	12310963	HAP_4	0.0920177383592018	-39.5197211596749	121.162366012524	0.744371302526107
1	12077285	12310963	HAP_5	0.20509977827051	34.6107291980306	51.4553407320494	0.501353503668445
1	12159225	12367799	HAP_1	0.176274944567627	-9.83434201819882	67.6053070198348	0.884375133790804
1	12159225	12367799	HAP_2	0.131374722838137	52.2126093188453	101.816618333055	0.608211426830219
1	12159225	12367799	HAP_3	0.0787139689578714	18.1333380896435	144.442236899982	0.90012411676584
1	12159225	12367799	HAP_4	0.0920177383592018	-39.5197211596749	121.162366012524	0.744371302526107
1	12159225	12367799	HAP_5	0.205654101995565	34.6107291980306	51.4553407320494	0.501353503668445
1	12228328	12410625	HAP_1	0.175720620842572	-9.83434201819882	67.6053070198348	0.884375133790804
1	12228328	12410625	HAP_2	0.150221729490022	-97.573190732323	72.8274481047073	0.18065731432631
1	12228328	12410625	HAP_3	0.131374722838137	52.2126093188453	101.816618333055	0.608211426830219
1	12228328	12410625	HAP_4	0.209534368070953	34.6107291980306	51.4553407320494	0.501353503668445
1	12228328	12410625	HAP_5	0.0659645232815965	18.1333380896435	144.442236899982	0.90012411676584
1	12288899	12447748	HAP_1	0.132483370288248	-22.4814321592866	93.0733092676975	0.809188115473592
1	12288899	12447748	HAP_2	0.209534368070953	34.6107291980306	51.4553407320494	0.501353503668445
1	12288899	12447748	HAP_3	0.241685144124169	-6.58851254042043	46.3815008810755	0.887072350381585
1	12288899	12447748	HAP_4	0.214523281596452	-20.2981801825586	53.5153064756964	0.70455811375236
1	12349904	12495996	HAP_1	0.223392461197339	-1.46746321760346	51.6169397934211	0.9773256766064
1	12349904	12495996	HAP_2	0.131374722838137	-22.4814321592866	93.0733092676975	0.809188115473592
1	12349904	12495996	HAP_3	0.209534368070953	34.6107291980306	51.4553407320494	0.501353503668445
1	12349904	12495996	HAP_4	0.065410199556541	18.1333380896435	144.442236899982	0.90012411676584
1	12349904	12495996	HAP_5	0.116962305986696	-1.88030179464171	116.147095205773	0.987087267684076
1	12391498	12566832	HAP_1	0.065410199556541	18.1333380896435	144.442236899982	0.90012411676584
1	12391498	12566832	HAP_2	0.118070953436807	-1.88030179464171	116.147095205773	0.987087267684076
1	12391498	12566832	HAP_3	0.209534368070953	34.6107291980306	51.4553407320494	0.501353503668445
1	12391498	12566832	HAP_4	0.131374722838137	-22.4814321592866	93.0733092676975	0.809188115473592
1	12391498	12566832	HAP_5	0.245565410199557	-17.2814046143073	48.3101339853545	0.720639269705643
1	12442460	12631796	HAP_1	0.130820399113082	-22.4814321592866	93.0733092676975	0.809188115473592
1	12442460	12631796	HAP_2	0.220066518847007	3.32099696856164	53.9072594579096	0.95089064758871
1	12442460	12631796	HAP_3	0.065410199556541	18.1333380896435	144.442236899982	0.90012411676584
1	12442460	12631796	HAP_4	0.20509977827051	42.9071945285421	52.6413389821355	0.415241648045294
1	12442460	12631796	HAP_5	0.118070953436807	-1.88030179464171	116.147095205773	0.987087267684076
1	12479322	12693559	HAP_1	0.116962305986696	-1.88030179464171	116.147095205773	0.987087267684076
1	12479322	12693559	HAP_2	0.196784922394678	21.2620878963726	54.754596118993	0.697875139993301
1	12479322	12693559	HAP_3	0.065410199556541	18.1333380896435	144.442236899982	0.90012411676584
1	12479322	12693559	HAP_4	0.0931263858093126	7.85104708448993	130.643706198298	0.95209339585456
1	12543647	12775375	HAP_1	0.0931263858093126	7.85104708448993	130.643706198298	0.95209339585456
1	12543647	12775375	HAP_2	0.065410199556541	18.1333380896435	144.442236899982	0.90012411676584
1	12543647	12775375	HAP_3	0.196784922394678	21.2620878963726	54.754596118993	0.697875139993301
1	12543647	12775375	HAP_4	0.116962305986696	-1.88030179464171	116.147095205773	0.987087267684076
1	12606447	12853203	HAP_1	0.0936807095343681	7.85104708448993	130.643706198298	0.95209339585456
1	12606447	12853203	HAP_2	0.197339246119734	21.2620878963726	54.754596118993	0.697875139993301
1	12606447	12853203	HAP_3	0.190133037694013	-38.2805234405016	57.2492066064252	0.503882975740674
1	12676844	12903805	HAP_1	0.203991130820399	10.7383191937724	52.7403149107437	0.838706893975532
1	12676844	12903805	HAP_2	0.126940133037694	-13.5013805431931	94.1934955137673	0.886056790551789
1	12676844	12903805	HAP_3	0.338137472283814	6.64403898863259	34.9913260197014	0.849449063125523
1	12676844	12903805	HAP_4	0.0936807095343681	7.85104708448993	130.643706198298	0.95209339585456
1	12743592	12950327	HAP_1	0.203991130820399	10.7383191937724	52.7403149107437	0.838706893975532
1	12743592	12950327	HAP_2	0.0936807095343681	7.85104708448993	130.643706198298	0.95209339585456
1	12743592	12950327	HAP_3	0.126385809312639	-13.5013805431931	94.1934955137673	0.886056790551789
1	12743592	12950327	HAP_4	0.412416851441242	4.73588353780927	29.3988658338993	0.872058573696767
1	12837234	13034308	HAP_1	0.0936807095343681	7.85104708448993	130.643706198298	0.95209339585456
1	12837234	13034308	HAP_2	0.412971175166297	3.52709671667626	29.2488687866595	0.904043698018333
1	12837234	13034308	HAP_3	0.203991130820399	10.7383191937724	52.7403149107437	0.838706893975532
1	12887875	13085347	HAP_1	0.203436807095344	10.7383191937724	52.7403149107437	0.838706893975532
1	12887875	13085347	HAP_2	0.401884700665188	10.8215088541001	30.126925467184	0.719532827976511
1	12887875	13085347	HAP_3	0.0936807095343681	7.85104708448993	130.643706198298	0.95209339585456
1	12934724	13112862	HAP_1	0.0931263858093126	7.85104708448993	130.643706198298	0.95209339585456
1	12934724	13112862	HAP_2	0.203436807095344	10.7383191937724	52.7403149107437	0.838706893975532
1	12934724	13112862	HAP_3	0.287139689578714	-24.3326038783279	41.8497915851573	0.561100009171313
1	12980154	13158835	HAP_1	0.0931263858093126	7.85104708448993	130.643706198298	0.95209339585456
1	12980154	13158835	HAP_2	0.203436807095344	10.7383191937724	52.7403149107437	0.838706893975532
1	12980154	13158835	HAP_3	0.287139689578714	-24.3326038783279	41.8497915851573	0.561100009171313
1	13080688	13212735	HAP_1	0.0681818181818182	-53.2251152396992	145.84874927165	0.715247737595756
1	13080688	13212735	HAP_2	0.210088691796009	32.2577117961955	51.6519167056368	0.532445657815404
1	13080688	13212735	HAP_3	0.378048780487805	10.0925804616795	31.8724456355433	0.751579471664169
1	13107909	13288892	HAP_1	0.0681818181818182	-53.2251152396992	145.84874927165	0.715247737595756
1	13107909	13288892	HAP_2	0.463968957871397	-23.6275515123589	27.011843576387	0.381967523120107
1	13107909	13288892	HAP_3	0.213414634146341	24.784769757386	49.9277467312422	0.619725951645504
1	13141007	13331772	HAP_1	0.206208425720621	21.4106308015021	51.0607494917486	0.675085910704288
1	13141007	13331772	HAP_2	0.0681818181818182	-53.2251152396992	145.84874927165	0.715247737595756
1	13141007	13331772	HAP_3	0.324833702882483	6.13591860939757	37.3548826322552	0.86956368960913
1	13141007	13331772	HAP_4	0.0670731707317073	77.8811561414461	131.700109185506	0.554434754876555
1	13207040	13395358	HAP_1	0.0681818181818182	-53.2251152396992	145.84874927165	0.715247737595756
1	13207040	13395358	HAP_2	0.225609756097561	57.0679098125509	51.4348411454345	0.267506587810743
1	13207040	13395358	HAP_3	0.0670731707317073	77.8811561414461	131.700109185506	0.554434754876555
1	13207040	13395358	HAP_4	0.206762749445676	21.4106308015021	51.0607494917486	0.675085910704288
1	13253220	13439013	HAP_1	0.134146341463415	-44.7563443445943	98.111251534581	0.648372304137854
1	13253220	13439013	HAP_2	0.0914634146341463	-9.68849880269095	142.91607930571	0.945966834743533
1	13253220	13439013	HAP_3	0.0670731707317073	77.8811561414461	131.700109185506	0.554434754876555
1	13253220	13439013	HAP_4	0.208980044345898	7.69074283600441	50.4543841562966	0.878882680235918
1	13253220	13439013	HAP_5	0.0676274944567627	-53.2251152396992	145.84874927165	0.715247737595756
1	13325800	13492360	HAP_1	0.0670731707317073	77.8811561414461	131.700109185506	0.554434754876555
1	13325800	13492360	HAP_2	0.189578713968958	-12.2660853703337	55.6509519587716	0.825601637636744
1	13325800	13492360	HAP_3	0.208980044345898	7.69074283600441	50.4543841562966	0.878882680235918
1	13325800	13492360	HAP_4	0.0914634146341463	-9.68849880269095	142.91607930571	0.945966834743533
1	13376228	13532908	HAP_1	0.133037694013304	-99.1525847590636	106.718819945398	0.353088836692688
1	13376228	13532908	HAP_2	0.260532150776053	8.30378856901801	40.1856680889095	0.836341792122843
1	13376228	13532908	HAP_3	0.208980044345898	7.69074283600441	50.4543841562966	0.878882680235918
1	13376228	13532908	HAP_4	0.0909090909090909	-9.68849880269095	142.91607930571	0.945966834743533
1	13376228	13532908	HAP_5	0.171840354767184	58.8426678699598	78.5441704491478	0.453954986134829
1	13424571	13580209	HAP_1	0.164634146341463	-8.88104496974101	78.4785601250479	0.909925103366132
1	13424571	13580209	HAP_2	0.415188470066519	3.29894431454852	29.1018821150561	0.909771970865437
1	13424571	13580209	HAP_3	0.208980044345898	7.69074283600441	50.4543841562966	0.878882680235918
1	13463249	13598030	HAP_1	0.414079822616408	2.03223941622352	29.0984036194592	0.944336526952206
1	13463249	13598030	HAP_2	0.208980044345898	7.69074283600441	50.4543841562966	0.878882680235918
1	13463249	13598030	HAP_3	0.164634146341463	-8.88104496974101	78.4785601250479	0.909925103366132
1	13525711	13668972	HAP_1	0.111419068736142	-35.0544234352576	124.867336797646	0.778980260609902
1	13525711	13668972	HAP_2	0.200110864745011	-38.7698227209941	51.7268761835781	0.453748021031138
1	13525711	13668972	HAP_3	0.0875831485587583	-9.68849880269095	142.91607930571	0.945966834743533
1	13525711	13668972	HAP_4	0.192350332594235	4.23867706584405	54.594902781883	0.938132930359469
1	13560034	13725800	HAP_1	0.192350332594235	4.23867706584405	54.594902781883	0.938132930359469
1	13560034	13725800	HAP_2	0.0875831485587583	-9.68849880269095	142.91607930571	0.945966834743533
1	13560034	13725800	HAP_3	0.111419068736142	-35.0544234352576	124.867336797646	0.778980260609902
1	13560034	13725800	HAP_4	0.0659645232815965	77.8811561414461	131.700109185506	0.554434754876555
1	13560034	13725800	HAP_5	0.0687361419068736	-53.2251152396992	145.84874927165	0.715247737595756
1	13593070	13778296	HAP_1	0.192350332594235	4.23867706584405	54.594902781883	0.938132930359469
1	13593070	13778296	HAP_2	0.0875831485587583	-9.68849880269095	142.91607930571	0.945966834743533
1	13593070	13778296	HAP_3	0.111419068736142	-35.0544234352576	124.867336797646	0.778980260609902
1	13593070	13778296	HAP_4	0.0659645232815965	77.8811561414461	131.700109185506	0.554434754876555
1	13657759	13850697	HAP_1	0.304878048780488	-44.588967121254	37.4112373636308	0.233634109279613
1	13657759	13850697	HAP_2	0.0659645232815965	77.8811561414461	131.700109185506	0.554434754876555
1	13657759	13850697	HAP_3	0.1019955654102	-38.8977317534918	130.699141825297	0.766068270577583
1	13711980	13936005	HAP_1	0.0709534368070953	-117.308704339392	142.35486573994	0.410127474962947
1	13711980	13936005	HAP_2	0.406873614190687	-6.88786661482209	29.4418117508537	0.815078851934874
1	13711980	13936005	HAP_3	0.169068736141907	-106.545537246332	66.7390635751936	0.110743880871733
1	13711980	13936005	HAP_4	0.0726164079822616	7.73335746164921	131.936604142858	0.953272578799634
1	13711980	13936005	HAP_5	0.0670731707317073	77.8811561414461	131.700109185506	0.554434754876555
1	13746152	14037621	HAP_1	0.240022172949002	-63.9243526064365	44.9060370009891	0.15493818757317
1	13746152	14037621	HAP_2	0.144124168514412	112.846589041648	68.6709632309214	0.100675695216241
1	13746152	14037621	HAP_3	0.0670731707317073	77.8811561414461	131.700109185506	0.554434754876555
1	13746152	14037621	HAP_4	0.405764966740576	-6.88786661482209	29.4418117508537	0.815078851934874
1	13834725	14062958	HAP_1	0.315410199556541	-47.0196274181494	34.9288702425628	0.17859610854061
1	13834725	14062958	HAP_2	0.405764966740576	-6.88786661482209	29.4418117508537	0.815078851934874
1	13834725	14062958	HAP_3	0.151884700665188	108.558696752973	67.2023209661879	0.106578695667971
1	13834725	14062958	HAP_4	0.0676274944567627	77.8811561414461	131.700109185506	0.554434754876555
1	13910692	14114440	HAP_1	0.0787139689578714	84.8911192456131	147.50839823097	0.565098660664422
1	13910692	14114440	HAP_2	0.32649667405765	15.5296709673759	35.1834911745743	0.659037399243222
1	13910692	14114440	HAP_3	0.0831485587583149	8.23959619709485	121.923464020396	0.946135116967515
1	13910692	14114440	HAP_4	0.0670731707317073	77.8811561414461	131.700109185506	0.554434754876555
1	13910692	14114440	HAP_5	0.202882483370288	-19.0728299712569	53.0338815181743	0.719205657759277
1	13910692	14114440	HAP_6	0.145232815964523	10.8012319165607	81.0731590042412	0.894043051569977
1	14004385	14194506	HAP_1	0.0787139689578714	84.8911192456131	147.50839823097	0.565098660664422
1	14004385	14194506	HAP_2	0.325388026607539	20.1597435879047	35.5514465523678	0.570817706862567
1	14004385	14194506	HAP_3	0.0659645232815965	77.8811561414461	131.700109185506	0.554434754876555
1	14004385	14194506	HAP_4	0.197339246119734	-22.3380283852586	52.4171314546841	0.670095206939998
1	14004385	14194506	HAP_5	0.1480044345898	-23.8874641440867	86.3801267455178	0.782198474535006
1	14058696	14248776	HAP_1	0.065410199556541	77.8811561414461	131.700109185506	0.554434754876555
1	14058696	14248776	HAP_2	0.116407982261641	156.011009083264	106.588426311709	0.143635752884781
1	14058696	14248776	HAP_3	0.0787139689578714	84.8911192456131	147.50839823097	0.565098660664422
1	14058696	14248776	HAP_4	0.325388026607539	20.1597435879047	35.5514465523678	0.570817706862567
1	14091291	14286844	HAP_1	0.325388026607539	20.1597435879047	35.5514465523678	0.570817706862567
1	14091291	14286844	HAP_2	0.065410199556541	77.8811561414461	131.700109185506	0.554434754876555
1	14091291	14286844	HAP_3	0.116407982261641	156.011009083264	106.588426311709	0.143635752884781
1	14091291	14286844	HAP_4	0.146341463414634	16.5258778344209	85.1382051603961	0.846136847214613
1	14174967	14320480	HAP_1	0.0681818181818182	-53.2251152396992	145.84874927165	0.715247737595756
1	14174967	14320480	HAP_2	0.146341463414634	16.5258778344209	85.1382051603961	0.846136847214613
1	14174967	14320480	HAP_3	0.0742793791574279	81.4520762577267	122.216443864323	0.505291578202912
1	14174967	14320480	HAP_4	0.116407982261641	156.011009083264	106.588426311709	0.143635752884781
1	14174967	14320480	HAP_5	0.325942350332594	18.9591960135729	35.3743668337559	0.592121231430626
1	14235061	14353940	HAP_1	0.229490022172949	28.1219246147038	54.1601163692724	0.60372486954065
1	14235061	14353940	HAP_2	0.0920177383592018	71.8243809878875	114.092406531718	0.529165094243272
1	14235061	14353940	HAP_3	0.487250554323725	47.7411217866581	25.5796861554794	0.0623188817524343
1	14235061	14353940	HAP_4	0.0665188470066519	77.8811561414461	131.700109185506	0.554434754876555
1	14277857	14409719	HAP_1	0.517184035476718	19.6705613333121	24.3997342600465	0.420355053478585
1	14277857	14409719	HAP_2	0.0659645232815965	77.8811561414461	131.700109185506	0.554434754876555
1	14277857	14409719	HAP_3	0.0942350332594235	-15.4393872493541	133.519619933982	0.907968850714151
1	14277857	14409719	HAP_4	0.147450110864745	16.5258778344209	85.1382051603961	0.846136847214613
1	14300401	14464404	HAP_1	0.515521064301552	24.8729329430672	24.4561677010233	0.309410478222047
1	14300401	14464404	HAP_2	0.0659645232815965	77.8811561414461	131.700109185506	0.554434754876555
1	14300401	14464404	HAP_3	0.0936807095343681	-15.4393872493541	133.519619933982	0.907968850714151
1	14300401	14464404	HAP_4	0.147450110864745	16.5258778344209	85.1382051603961	0.846136847214613
1	14340365	14529990	HAP_1	0.108647450110865	-84.2977209947876	113.70872690487	0.458678336399806
1	14340365	14529990	HAP_2	0.130266075388027	-68.0462489137738	96.5299295712397	0.481042269297805
1	14340365	14529990	HAP_3	0.256651884700665	59.5500105787483	45.1220320434845	0.18725670221165
1	14340365	14529990	HAP_4	0.065410199556541	126.561610742474	143.779587125977	0.378963179627474
1	14340365	14529990	HAP_5	0.144678492239468	16.5258778344209	85.1382051603961	0.846136847214613
1	14398852	14590649	HAP_1	0.144678492239468	16.5258778344209	85.1382051603961	0.846136847214613
1	14398852	14590649	HAP_2	0.0903547671840355	-68.1950618890084	130.811802383085	0.602272361521354
1	14398852	14590649	HAP_3	0.0687361419068736	-53.2251152396992	145.84874927165	0.715247737595756
1	14398852	14590649	HAP_4	0.184589800443459	-2.20892086474875	60.5285994439684	0.970896785168601
1	14398852	14590649	HAP_5	0.065410199556541	126.561610742474	143.779587125977	0.378963179627474
1	14444478	14655035	HAP_1	0.0648558758314856	126.561610742474	143.779587125977	0.378963179627474
1	14444478	14655035	HAP_2	0.116962305986696	156.011009083264	106.588426311709	0.143635752884781
1	14444478	14655035	HAP_3	0.144678492239468	16.5258778344209	85.1382051603961	0.846136847214613
1	14444478	14655035	HAP_4	0.156873614190687	4.07968503410505	76.3260175976558	0.957384756413011
1	14444478	14655035	HAP_5	0.0548780487804878	-185.838876756033	131.390264745182	0.157593529820458
1	14444478	14655035	HAP_6	0.129711751662971	-17.6507337184508	93.8395254761422	0.850845204284942
1	14508643	14723669	HAP_1	0.116962305986696	156.011009083264	106.588426311709	0.143635752884781
1	14508643	14723669	HAP_2	0.0548780487804878	-185.838876756033	131.390264745182	0.157593529820458
1	14508643	14723669	HAP_3	0.159090909090909	4.07968503410505	76.3260175976558	0.957384756413011
1	14508643	14723669	HAP_4	0.129711751662971	-17.6507337184508	93.8395254761422	0.850845204284942
1	14508643	14723669	HAP_5	0.211751662971175	-21.436298210072	58.4915354756829	0.714090052022783
1	14508643	14723669	HAP_6	0.0676274944567627	126.561610742474	143.779587125977	0.378963179627474
1	14563828	14775232	HAP_1	0.0548780487804878	-185.838876756033	131.390264745182	0.157593529820458
1	14563828	14775232	HAP_2	0.085920177383592	-9.68849880269095	142.91607930571	0.945966834743533
1	14563828	14775232	HAP_3	0.130820399113082	-17.6507337184508	93.8395254761422	0.850845204284942
1	14563828	14775232	HAP_4	0.211751662971175	-21.436298210072	58.4915354756829	0.714090052022783
1	14563828	14775232	HAP_5	0.130820399113082	-50.0969956706262	81.5632485102252	0.539233447081248
1	14563828	14775232	HAP_6	0.0637472283813747	126.561610742474	143.779587125977	0.378963179627474
1	14629667	14813674	HAP_1	0.266629711751663	-46.1698583137169	44.1114156036178	0.295538771486321
1	14629667	14813674	HAP_2	0.130820399113082	-50.0969956706262	81.5632485102252	0.539233447081248
1	14629667	14813674	HAP_3	0.0637472283813747	126.561610742474	143.779587125977	0.378963179627474
1	14629667	14813674	HAP_4	0.085920177383592	-9.68849880269095	142.91607930571	0.945966834743533
1	14629667	14813674	HAP_5	0.131374722838137	-17.6507337184508	93.8395254761422	0.850845204284942
1	14709803	14871304	HAP_1	0.085920177383592	-9.68849880269095	142.91607930571	0.945966834743533
1	14709803	14871304	HAP_2	0.338137472283814	-18.7195930990176	34.8286314377208	0.591072580115489
1	14709803	14871304	HAP_3	0.131929046563193	-31.341108875332	79.5268742244206	0.693605734861286
1	14709803	14871304	HAP_4	0.0637472283813747	126.561610742474	143.779587125977	0.378963179627474
1	14709803	14871304	HAP_5	0.138026607538803	-29.0297506344666	81.3855441115636	0.72140539956845
1	14762452	14901630	HAP_1	0.0637472283813747	126.561610742474	143.779587125977	0.378963179627474
1	14762452	14901630	HAP_2	0.142461197339246	-68.5114703132076	85.8939837143192	0.425299228434198
1	14762452	14901630	HAP_3	0.457871396895787	-18.258260685377	26.8512918117091	0.496696054052353
1	14762452	14901630	HAP_4	0.138026607538803	-29.0297506344666	81.3855441115636	0.72140539956845
1	14804510	14946992	HAP_1	0.457871396895787	-18.258260685377	26.8512918117091	0.496696054052353
1	14804510	14946992	HAP_2	0.138026607538803	-29.0297506344666	81.3855441115636	0.72140539956845
1	14804510	14946992	HAP_3	0.0637472283813747	126.561610742474	143.779587125977	0.378963179627474
1	14804510	14946992	HAP_4	0.142461197339246	-68.5114703132076	85.8939837143192	0.425299228434198
1	14854129	15009567	HAP_1	0.698447893569845	-25.3726016851107	21.7798766950984	0.244349231230663
1	14854129	15009567	HAP_2	0.0637472283813747	126.561610742474	143.779587125977	0.378963179627474
1	14854129	15009567	HAP_3	0.138026607538803	-29.0297506344666	81.3855441115636	0.72140539956845
1	14890884	15068643	HAP_1	0.383592017738359	-9.25807798442952	30.4792768613745	0.76138949690219
1	14890884	15068643	HAP_2	0.313747228381375	-91.4140029598233	37.6234023284534	0.0153079518398291
1	14890884	15068643	HAP_3	0.0637472283813747	126.561610742474	143.779587125977	0.378963179627474
1	14890884	15068643	HAP_4	0.138026607538803	-29.0297506344666	81.3855441115636	0.72140539956845
1	14928233	15107973	HAP_1	0.382483370288248	-9.25807798442952	30.4792768613745	0.76138949690219
1	14928233	15107973	HAP_2	0.313747228381375	-91.4140029598233	37.6234023284534	0.0153079518398291
1	14928233	15107973	HAP_3	0.138026607538803	-29.0297506344666	81.3855441115636	0.72140539956845
1	14928233	15107973	HAP_4	0.0637472283813747	126.561610742474	143.779587125977	0.378963179627474
1	14986215	15176283	HAP_1	0.259423503325942	-42.7553879967495	43.6964629114524	0.328111389623219
1	14986215	15176283	HAP_2	0.257206208425721	24.2520605026582	44.6191958243117	0.586898291914514
1	14986215	15176283	HAP_3	0.271064301552106	-24.7486102928765	43.6563079442033	0.570927569915401
1	14986215	15176283	HAP_4	0.0886917960088692	-133.632923298495	143.556037088349	0.352170228248591
1	14986215	15176283	HAP_5	0.0637472283813747	126.561610742474	143.779587125977	0.378963179627474
1	15043428	15233923	HAP_1	0.0648558758314856	126.561610742474	143.779587125977	0.378963179627474
1	15043428	15233923	HAP_2	0.259423503325942	-42.7553879967495	43.6964629114524	0.328111389623219
1	15043428	15233923	HAP_3	0.162416851441242	-81.1307172086896	70.9041866327352	0.252836135774454
1	15043428	15233923	HAP_4	0.266075388026608	-12.5830259476631	44.3722092621493	0.776799072023728
1	15092475	15295952	HAP_1	0.259423503325942	-42.7553879967495	43.6964629114524	0.328111389623219
1	15092475	15295952	HAP_2	0.0659645232815965	126.561610742474	143.779587125977	0.378963179627474
1	15092475	15295952	HAP_3	0.134146341463415	-29.0297506344666	81.3855441115636	0.72140539956845
1	15092475	15295952	HAP_4	0.187915742793792	-91.4068016793575	62.3119638951922	0.142750879474336
1	15151447	15377098	HAP_1	0.259423503325942	-42.7553879967495	43.6964629114524	0.328111389623219
1	15151447	15377098	HAP_2	0.132483370288248	-29.0297506344666	81.3855441115636	0.72140539956845
1	15151447	15377098	HAP_3	0.1019955654102	-121.85089844588	120.611898673147	0.312639583547933
1	15151447	15377098	HAP_4	0.085920177383592	-9.68849880269095	142.91607930571	0.945966834743533
1	15151447	15377098	HAP_5	0.065410199556541	126.561610742474	143.779587125977	0.378963179627474
1	15209586	15433328	HAP_1	0.259423503325942	-42.7553879967495	43.6964629114524	0.328111389623219
1	15209586	15433328	HAP_2	0.065410199556541	126.561610742474	143.779587125977	0.378963179627474
1	15209586	15433328	HAP_3	0.1019955654102	-121.85089844588	120.611898673147	0.312639583547933
1	15209586	15433328	HAP_4	0.085920177383592	-9.68849880269095	142.91607930571	0.945966834743533
1	15209586	15433328	HAP_5	0.133592017738359	-29.0297506344666	81.3855441115636	0.72140539956845
1	15276897	15479165	HAP_1	0.10310421286031	-136.93560717033	113.112437801377	0.226364770225293
1	15276897	15479165	HAP_2	0.259977827050998	-44.6272024396504	43.3389108704941	0.30341872523575
1	15276897	15479165	HAP_3	0.085920177383592	-9.68849880269095	142.91607930571	0.945966834743533
1	15276897	15479165	HAP_4	0.198447893569845	7.43963610776279	51.8383760718582	0.885915203603856
1	15346076	15504349	HAP_1	0.198447893569845	7.43963610776279	51.8383760718582	0.885915203603856
1	15346076	15504349	HAP_2	0.259977827050998	-44.6272024396504	43.3389108704941	0.30341872523575
1	15346076	15504349	HAP_3	0.188470066518847	-97.146838728569	61.2722636760938	0.113209638814487
1	15415550	15558805	HAP_1	0.150776053215078	-45.9131890585666	70.9996198103798	0.518013690356315
1	15415550	15558805	HAP_2	0.0676274944567627	126.561610742474	143.779587125977	0.378963179627474
1	15415550	15558805	HAP_3	0.260532150776053	-44.6272024396504	43.3389108704941	0.30341872523575
1	15415550	15558805	HAP_4	0.188470066518847	-97.146838728569	61.2722636760938	0.113209638814487
1	15415550	15558805	HAP_5	0.111419068736142	111.699966052555	130.636203924776	0.392756041739488
1	15469825	15577736	HAP_1	0.10920177383592	111.699966052555	130.636203924776	0.392756041739488
1	15469825	15577736	HAP_2	0.150776053215078	-45.9131890585666	70.9996198103798	0.518013690356315
1	15469825	15577736	HAP_3	0.268847006651885	-16.8933581991288	44.0394091843032	0.701369336220621
1	15469825	15577736	HAP_4	0.065410199556541	126.561610742474	143.779587125977	0.378963179627474
1	15469825	15577736	HAP_5	0.33370288248337	6.92403203942888	33.343990514952	0.835546250076759
1	15492702	15613532	HAP_1	0.10920177383592	111.699966052555	130.636203924776	0.392756041739488
1	15492702	15613532	HAP_2	0.150776053215078	-45.9131890585666	70.9996198103798	0.518013690356315
1	15492702	15613532	HAP_3	0.262749445676275	-37.9859257102042	42.3000535906631	0.369422669013674
1	15492702	15613532	HAP_4	0.336474501108647	-63.2615831213578	35.6914941649699	0.0766614039915134
1	15492702	15613532	HAP_5	0.065410199556541	126.561610742474	143.779587125977	0.378963179627474
1	15550342	15653451	HAP_1	0.150776053215078	-45.9131890585666	70.9996198103798	0.518013690356315
1	15550342	15653451	HAP_2	0.263858093126386	-37.9859257102042	42.3000535906631	0.369422669013674
1	15550342	15653451	HAP_3	0.26940133037694	-16.8933581991288	44.0394091843032	0.701369336220621
1	15550342	15653451	HAP_4	0.174611973392461	-2.51246060282598	64.1797319055026	0.968781771628451
1	15573523	15690224	HAP_1	0.259423503325942	-32.9755942202005	42.9940562154359	0.443296859030676
1	15573523	15690224	HAP_2	0.208980044345898	-22.5842090114569	55.9104318849934	0.686357287721981
1	15573523	15690224	HAP_3	0.12860310421286	-69.2264588269169	84.1633042366889	0.410998474677103
1	15573523	15690224	HAP_4	0.0770509977827051	126.561610742474	143.779587125977	0.378963179627474
1	15605937	15735006	HAP_1	0.12860310421286	-69.2264588269169	84.1633042366889	0.410998474677103
1	15605937	15735006	HAP_2	0.208980044345898	-22.5842090114569	55.9104318849934	0.686357287721981
1	15605937	15735006	HAP_3	0.0770509977827051	126.561610742474	143.779587125977	0.378963179627474
1	15605937	15735006	HAP_4	0.259423503325942	-32.9755942202005	42.9940562154359	0.443296859030676
1	15641488	15812807	HAP_1	0.0770509977827051	126.561610742474	143.779587125977	0.378963179627474
1	15641488	15812807	HAP_2	0.12860310421286	-69.2264588269169	84.1633042366889	0.410998474677103
1	15641488	15812807	HAP_3	0.208980044345898	-22.5842090114569	55.9104318849934	0.686357287721981
1	15641488	15812807	HAP_4	0.261640798226164	-32.9755942202005	42.9940562154359	0.443296859030676
1	15680611	15886962	HAP_1	0.0559866962305987	-185.838876756033	131.390264745182	0.157593529820458
1	15680611	15886962	HAP_2	0.205654101995565	-20.2030639654436	56.6353649301886	0.721384804910383
1	15680611	15886962	HAP_3	0.100332594235033	21.5708566886256	93.1345610142806	0.816894563646192
1	15680611	15886962	HAP_4	0.120288248337029	67.6838682293295	106.790575808525	0.526374376828265
1	15680611	15886962	HAP_5	0.122505543237251	-71.192608342088	98.1370435385605	0.468372608664499
1	15714762	15945872	HAP_1	0.0559866962305987	-185.838876756033	131.390264745182	0.157593529820458
1	15714762	15945872	HAP_2	0.205654101995565	-20.2030639654436	56.6353649301886	0.721384804910383
1	15714762	15945872	HAP_3	0.119733924611973	-71.192608342088	98.1370435385605	0.468372608664499
1	15714762	15945872	HAP_4	0.193458980044346	-22.4455043515554	59.5469039543879	0.706309467570406
1	15714762	15945872	HAP_5	0.120288248337029	67.6838682293295	106.790575808525	0.526374376828265
1	15784835	16007329	HAP_1	0.119733924611973	-71.192608342088	98.1370435385605	0.468372608664499
1	15784835	16007329	HAP_2	0.108093126385809	49.3271132343685	142.924268373448	0.73008006590696
1	15784835	16007329	HAP_3	0.0870288248337029	-64.9685269575629	130.474296806798	0.618648642609961
1	15784835	16007329	HAP_4	0.119179600886918	67.6838682293295	106.790575808525	0.526374376828265
1	15784835	16007329	HAP_5	0.0559866962305987	-185.838876756033	131.390264745182	0.157593529820458
1	15784835	16007329	HAP_6	0.205654101995565	-20.2030639654436	56.6353649301886	0.721384804910383
1	15859988	16070054	HAP_1	0.111973392461197	105.645680314572	101.256407942472	0.297070733081592
1	15859988	16070054	HAP_2	0.085920177383592	-64.9685269575629	130.474296806798	0.618648642609961
1	15859988	16070054	HAP_3	0.0565410199556541	-185.838876756033	131.390264745182	0.157593529820458
1	15859988	16070054	HAP_4	0.0715077605321508	-11.9484704864061	143.088110146655	0.933469368250163
1	15859988	16070054	HAP_5	0.206762749445676	-20.2030639654436	56.6353649301886	0.721384804910383
1	15859988	16070054	HAP_6	0.119733924611973	-71.192608342088	98.1370435385605	0.468372608664499
1	15931146	16103133	HAP_1	0.119733924611973	-71.192608342088	98.1370435385605	0.468372608664499
1	15931146	16103133	HAP_2	0.206208425720621	-20.2030639654436	56.6353649301886	0.721384804910383
1	15931146	16103133	HAP_3	0.111973392461197	105.645680314572	101.256407942472	0.297070733081592
1	15931146	16103133	HAP_4	0.085920177383592	-64.9685269575629	130.474296806798	0.618648642609961
1	15931146	16103133	HAP_5	0.0565410199556541	-185.838876756033	131.390264745182	0.157593529820458
1	15990556	16140772	HAP_1	0.206208425720621	-20.2030639654436	56.6353649301886	0.721384804910383
1	15990556	16140772	HAP_2	0.119733924611973	-71.192608342088	98.1370435385605	0.468372608664499
1	15990556	16140772	HAP_3	0.154656319290466	-142.750433150108	67.8407179333771	0.0356412905279877
1	15990556	16140772	HAP_4	0.0565410199556541	-185.838876756033	131.390264745182	0.157593529820458
1	16048863	16193650	HAP_1	0.112527716186253	-53.8396932153439	102.287129271381	0.59877047932137
1	16048863	16193650	HAP_2	0.106984478935698	-139.906475329247	98.2725166819655	0.154896300847272
1	16048863	16193650	HAP_3	0.15410199556541	-142.750433150108	67.8407179333771	0.0356412905279877
1	16048863	16193650	HAP_4	0.213414634146341	-6.83051648827816	55.0958629150651	0.9013629950177
1	16048863	16193650	HAP_5	0.102549889135255	-105.673881969287	89.462193511192	0.237834125622453
1	16090310	16276033	HAP_1	0.108647450110865	-139.906475329247	98.2725166819655	0.154896300847272
1	16090310	16276033	HAP_2	0.130820399113082	-45.2015535174523	93.3708396014865	0.628428585637847
1	16090310	16276033	HAP_3	0.153547671840355	-142.750433150108	67.8407179333771	0.0356412905279877
1	16090310	16276033	HAP_4	0.181818181818182	-38.8094823502152	59.4716572826973	0.514201550416643
1	16090310	16276033	HAP_5	0.213414634146341	-6.83051648827816	55.0958629150651	0.9013629950177
1	16127799	16355046	HAP_1	0.178492239467849	-53.359245355033	56.2888563885986	0.343410487814297
1	16127799	16355046	HAP_2	0.213414634146341	-6.83051648827816	55.0958629150651	0.9013629950177
1	16127799	16355046	HAP_3	0.153547671840355	-142.750433150108	67.8407179333771	0.0356412905279877
1	16127799	16355046	HAP_4	0.108647450110865	-139.906475329247	98.2725166819655	0.154896300847272
1	16127799	16355046	HAP_5	0.131374722838137	-45.2015535174523	93.3708396014865	0.628428585637847
1	16183119	16433091	HAP_1	0.0848115299334812	33.0560158583919	113.266021213864	0.770473941002042
1	16183119	16433091	HAP_2	0.231152993348115	-2.9083300864018	51.1405795184552	0.954662071154821
1	16183119	16433091	HAP_3	0.153547671840355	-142.750433150108	67.8407179333771	0.0356412905279877
1	16183119	16433091	HAP_4	0.211751662971175	-6.83051648827816	55.0958629150651	0.9013629950177
1	16183119	16433091	HAP_5	0.105875831485588	-117.780501555455	103.183616088025	0.253983778759656
1	16250353	16495715	HAP_1	0.0803769401330377	-16.3402438334367	120.911105243412	0.892529703165266
1	16250353	16495715	HAP_2	0.23059866962306	-2.9083300864018	51.1405795184552	0.954662071154821
1	16250353	16495715	HAP_3	0.085920177383592	-64.9685269575629	130.474296806798	0.618648642609961
1	16250353	16495715	HAP_4	0.105875831485588	-117.780501555455	103.183616088025	0.253983778759656
1	16250353	16495715	HAP_5	0.211751662971175	-6.83051648827816	55.0958629150651	0.9013629950177
1	16322597	16522782	HAP_1	0.211751662971175	-6.83051648827816	55.0958629150651	0.9013629950177
1	16322597	16522782	HAP_2	0.105875831485588	-117.780501555455	103.183616088025	0.253983778759656
1	16322597	16522782	HAP_3	0.082039911308204	-16.3402438334367	120.911105243412	0.892529703165266
1	16322597	16522782	HAP_4	0.231152993348115	-2.9083300864018	51.1405795184552	0.954662071154821
1	16322597	16522782	HAP_5	0.085920177383592	-64.9685269575629	130.474296806798	0.618648642609961
1	16401831	16604159	HAP_1	0.207317073170732	-20.2030639654436	56.6353649301886	0.721384804910383
1	16401831	16604159	HAP_2	0.0931263858093126	21.2649819859635	107.158920763446	0.84274352464048
1	16401831	16604159	HAP_3	0.085920177383592	-64.9685269575629	130.474296806798	0.618648642609961
1	16401831	16604159	HAP_4	0.129711751662971	-35.388490080487	97.0208138501062	0.715383639855793
1	16401831	16604159	HAP_5	0.0570953436807095	-185.838876756033	131.390264745182	0.157593529820458
1	16401831	16604159	HAP_6	0.105875831485588	-117.780501555455	103.183616088025	0.253983778759656
1	16463899	16643923	HAP_1	0.207871396895787	-20.2030639654436	56.6353649301886	0.721384804910383
1	16463899	16643923	HAP_2	0.0942350332594235	21.2649819859635	107.158920763446	0.84274352464048
1	16463899	16643923	HAP_3	0.105875831485588	-117.780501555455	103.183616088025	0.253983778759656
1	16463899	16643923	HAP_4	0.085920177383592	-64.9685269575629	130.474296806798	0.618648642609961
1	16463899	16643923	HAP_5	0.129711751662971	-35.388490080487	97.0208138501062	0.715383639855793
1	16463899	16643923	HAP_6	0.0570953436807095	-185.838876756033	131.390264745182	0.157593529820458
1	16508177	16686406	HAP_1	0.204545454545455	-27.7349873972979	57.4747341071609	0.629527233834894
1	16508177	16686406	HAP_2	0.0942350332594235	21.2649819859635	107.158920763446	0.84274352464048
1	16508177	16686406	HAP_3	0.085920177383592	-64.9685269575629	130.474296806798	0.618648642609961
1	16508177	16686406	HAP_4	0.129711751662971	-35.388490080487	97.0208138501062	0.715383639855793
1	16508177	16686406	HAP_5	0.103658536585366	-117.780501555455	103.183616088025	0.253983778759656
1	16508177	16686406	HAP_6	0.0554323725055432	-185.838876756033	131.390264745182	0.157593529820458
1	16571855	16747732	HAP_1	0.28159645232816	32.8168254693921	40.6883764760501	0.420146943974389
1	16571855	16747732	HAP_2	0.129711751662971	-35.388490080487	97.0208138501062	0.715383639855793
1	16571855	16747732	HAP_3	0.085920177383592	-64.9685269575629	130.474296806798	0.618648642609961
1	16571855	16747732	HAP_4	0.0554323725055432	-185.838876756033	131.390264745182	0.157593529820458
1	16571855	16747732	HAP_5	0.0809312638580931	0.727240308448405	107.118103263867	0.994584610984214
1	16635130	16836572	HAP_1	0.281042128603104	32.8168254693921	40.6883764760501	0.420146943974389
1	16635130	16836572	HAP_2	0.129157427937916	-35.388490080487	97.0208138501062	0.715383639855793
1	16635130	16836572	HAP_3	0.0853658536585366	-64.9685269575629	130.474296806798	0.618648642609961
1	16635130	16836572	HAP_4	0.0554323725055432	-185.838876756033	131.390264745182	0.157593529820458
1	16635130	16836572	HAP_5	0.0759423503325942	-42.516588440801	120.947075943471	0.725273679718883
1	16669446	16922627	HAP_1	0.0593126385809313	-172.811151177718	121.466060006129	0.155170619050562
1	16669446	16922627	HAP_2	0.3009977827051	12.1517667249719	38.2099065060899	0.750539447156826
1	16669446	16922627	HAP_3	0.082039911308204	-42.516588440801	120.947075943471	0.725273679718883
1	16669446	16922627	HAP_4	0.0942350332594235	-126.44565025215	113.225930040367	0.264400726944592
1	16669446	16922627	HAP_5	0.129157427937916	-35.388490080487	97.0208138501062	0.715383639855793
1	16723481	16962160	HAP_1	0.0942350332594235	-126.44565025215	113.225930040367	0.264400726944592
1	16723481	16962160	HAP_2	0.129157427937916	-35.388490080487	97.0208138501062	0.715383639855793
1	16723481	16962160	HAP_3	0.313747228381375	-2.14591253796324	36.4752147639042	0.953099082738872
1	16723481	16962160	HAP_4	0.0759423503325942	-42.516588440801	120.947075943471	0.725273679718883
1	16723481	16962160	HAP_5	0.0631929046563193	-172.811151177718	121.466060006129	0.155170619050562
1	16808617	17025174	HAP_1	0.0598669623059867	-172.811151177718	121.466060006129	0.155170619050562
1	16808617	17025174	HAP_2	0.129711751662971	-35.388490080487	97.0208138501062	0.715383639855793
1	16808617	17025174	HAP_3	0.291574279379157	12.1074174307676	38.8684954282471	0.755495900251629
1	16808617	17025174	HAP_4	0.0947893569844789	-126.44565025215	113.225930040367	0.264400726944592
1	16808617	17025174	HAP_5	0.0764966740576497	-42.516588440801	120.947075943471	0.725273679718883
1	16886150	17075114	HAP_1	0.0598669623059867	-172.811151177718	121.466060006129	0.155170619050562
1	16886150	17075114	HAP_2	0.291019955654102	12.1074174307676	38.8684954282471	0.755495900251629
1	16886150	17075114	HAP_3	0.131374722838137	-35.388490080487	97.0208138501062	0.715383639855793
1	16886150	17075114	HAP_4	0.0947893569844789	-126.44565025215	113.225930040367	0.264400726944592
1	16886150	17075114	HAP_5	0.0770509977827051	-42.516588440801	120.947075943471	0.725273679718883
1	16952601	17128546	HAP_1	0.136363636363636	-40.7501953092466	86.6106245100863	0.638114097170316
1	16952601	17128546	HAP_2	0.0970066518847007	-26.5261905674265	113.158476053886	0.814715786587519
1	16952601	17128546	HAP_3	0.123614190687361	59.2545395828275	107.319550724478	0.580996810775272
1	16952601	17128546	HAP_4	0.116962305986696	45.1689618325455	89.8567061164032	0.615315393281159
1	16952601	17128546	HAP_5	0.371951219512195	-15.817289765508	31.4142935567035	0.61473319750749
1	17007158	17167034	HAP_1	0.369733924611973	-17.9991102717697	31.5654984073305	0.56867618412216
1	17007158	17167034	HAP_2	0.136363636363636	-40.7501953092466	86.6106245100863	0.638114097170316
1	17007158	17167034	HAP_3	0.0970066518847007	-26.5261905674265	113.158476053886	0.814715786587519
1	17007158	17167034	HAP_4	0.123059866962306	83.1212231696033	97.2173171608983	0.392779130265178
1	17007158	17167034	HAP_5	0.0953436807095344	-3.12126391078053	113.163555397757	0.978001821900361
1	17043129	17235751	HAP_1	0.136363636363636	-40.7501953092466	86.6106245100863	0.638114097170316
1	17043129	17235751	HAP_2	0.0914634146341463	-64.9685269575629	130.474296806798	0.618648642609961
1	17043129	17235751	HAP_3	0.0970066518847007	-26.5261905674265	113.158476053886	0.814715786587519
1	17043129	17235751	HAP_4	0.122505543237251	59.2545395828275	107.319550724478	0.580996810775272
1	17043129	17235751	HAP_5	0.370288248337029	-17.9991102717697	31.5654984073305	0.56867618412216
1	17108080	17326467	HAP_1	0.136917960088692	-40.7501953092466	86.6106245100863	0.638114097170316
1	17108080	17326467	HAP_2	0.0914634146341463	-64.9685269575629	130.474296806798	0.618648642609961
1	17108080	17326467	HAP_3	0.0964523281596452	-16.3666626099072	121.014882436273	0.892448752719493
1	17108080	17326467	HAP_4	0.369733924611973	-17.9991102717697	31.5654984073305	0.56867618412216
1	17148366	17431872	HAP_1	0.0964523281596452	-16.3666626099072	121.014882436273	0.892448752719493
1	17148366	17431872	HAP_2	0.372505543237251	-15.817289765508	31.4142935567035	0.61473319750749
1	17148366	17431872	HAP_3	0.134146341463415	-40.7501953092466	86.6106245100863	0.638114097170316
1	17148366	17431872	HAP_4	0.0881374722838137	-64.9685269575629	130.474296806798	0.618648642609961
1	17200924	17474463	HAP_1	0.134146341463415	-40.7501953092466	86.6106245100863	0.638114097170316
1	17200924	17474463	HAP_2	0.372505543237251	-15.817289765508	31.4142935567035	0.61473319750749
1	17200924	17474463	HAP_3	0.0881374722838137	-64.9685269575629	130.474296806798	0.618648642609961
1	17200924	17474463	HAP_4	0.0964523281596452	-16.3666626099072	121.014882436273	0.892448752719493
1	17292283	17515670	HAP_1	0.370288248337029	-21.2328813571922	31.3990924336022	0.49907307795539
1	17292283	17515670	HAP_2	0.208980044345898	15.4387637435264	59.4918588669298	0.795301442343399
1	17292283	17515670	HAP_3	0.098669623059867	-26.5261905674265	113.158476053886	0.814715786587519
1	17292283	17515670	HAP_4	0.13470066518847	-40.7501953092466	86.6106245100863	0.638114097170316
1	17404509	17543004	HAP_1	0.424611973392461	-33.0385822223068	28.5059821267133	0.246765274949925
1	17404509	17543004	HAP_2	0.219512195121951	8.08402535091593	55.930825629898	0.885109883963159
1	17404509	17543004	HAP_3	0.098669623059867	-26.5261905674265	113.158476053886	0.814715786587519
1	17404509	17543004	HAP_4	0.13470066518847	-40.7501953092466	86.6106245100863	0.638114097170316
1	17463352	17580720	HAP_1	0.426274944567627	-33.0385822223068	28.5059821267133	0.246765274949925
1	17463352	17580720	HAP_2	0.117516629711752	74.6045427583701	93.0076436928463	0.422690128251799
1	17463352	17580720	HAP_3	0.131929046563193	135.985163287932	89.6887980000647	0.129827063833242
1	17463352	17580720	HAP_4	0.0886917960088692	-64.9685269575629	130.474296806798	0.618648642609961
1	17463352	17580720	HAP_5	0.134146341463415	-40.7501953092466	86.6106245100863	0.638114097170316
1	17504279	17619065	HAP_1	0.118070953436807	-39.0487119063296	97.1130085583265	0.68771033564669
1	17504279	17619065	HAP_2	0.0853658536585366	-64.9685269575629	130.474296806798	0.618648642609961
1	17504279	17619065	HAP_3	0.312638580931264	-38.0385281916861	38.0593862739395	0.317847757363825
1	17504279	17619065	HAP_4	0.112527716186253	79.2758728782614	130.585397836128	0.543952381321199
1	17504279	17619065	HAP_5	0.0975609756097561	-26.5261905674265	113.158476053886	0.814715786587519
1	17530637	17703897	HAP_1	0.116962305986696	-39.0487119063296	97.1130085583265	0.68771033564669
1	17530637	17703897	HAP_2	0.0853658536585366	-64.9685269575629	130.474296806798	0.618648642609961
1	17530637	17703897	HAP_3	0.303769401330377	-31.2587882129417	38.5369955674062	0.417504025713108
1	17530637	17703897	HAP_4	0.0975609756097561	-26.5261905674265	113.158476053886	0.814715786587519
1	17569889	17771553	HAP_1	0.116962305986696	-39.0487119063296	97.1130085583265	0.68771033564669
1	17569889	17771553	HAP_2	0.085920177383592	-64.9685269575629	130.474296806798	0.618648642609961
1	17569889	17771553	HAP_3	0.0981152993348115	-26.5261905674265	113.158476053886	0.814715786587519
1	17569889	17771553	HAP_4	0.304878048780488	-31.2587882129417	38.5369955674062	0.417504025713108
1	17593278	17863023	HAP_1	0.0848115299334812	-64.9685269575629	130.474296806798	0.618648642609961
1	17593278	17863023	HAP_2	0.0981152993348115	-26.5261905674265	113.158476053886	0.814715786587519
1	17593278	17863023	HAP_3	0.151330376940133	-98.5676228171619	88.3060262765094	0.264636025494311
1	17593278	17863023	HAP_4	0.15410199556541	-10.2067887940036	70.8199602212966	0.88543596594529
1	17593278	17863023	HAP_5	0.116962305986696	-23.9478781536438	101.49338862562	0.813521894062899
1	17672335	17933659	HAP_1	0.116962305986696	-23.9478781536438	101.49338862562	0.813521894062899
1	17672335	17933659	HAP_2	0.0848115299334812	-64.9685269575629	130.474296806798	0.618648642609961
1	17672335	17933659	HAP_3	0.151330376940133	-98.5676228171619	88.3060262765094	0.264636025494311
1	17672335	17933659	HAP_4	0.152993348115299	-10.2067887940036	70.8199602212966	0.88543596594529
1	17672335	17933659	HAP_5	0.0992239467849224	-26.5261905674265	113.158476053886	0.814715786587519
1	17742102	17996624	HAP_1	0.135254988913525	5.58510533349652	89.4058990198768	0.950203316755049
1	17742102	17996624	HAP_2	0.201219512195122	-37.8049297094476	62.5279445822865	0.545593402431084
1	17742102	17996624	HAP_3	0.151330376940133	-98.5676228171619	88.3060262765094	0.264636025494311
1	17742102	17996624	HAP_4	0.152993348115299	-10.2067887940036	70.8199602212966	0.88543596594529
1	17742102	17996624	HAP_5	0.0992239467849224	-26.5261905674265	113.158476053886	0.814715786587519
1	17830271	18035272	HAP_1	0.0837028824833703	-64.9685269575629	130.474296806798	0.618648642609961
1	17830271	18035272	HAP_2	0.199556541019956	-37.8049297094476	62.5279445822865	0.545593402431084
1	17830271	18035272	HAP_3	0.151330376940133	-98.5676228171619	88.3060262765094	0.264636025494311
1	17830271	18035272	HAP_4	0.098669623059867	-26.5261905674265	113.158476053886	0.814715786587519
1	17830271	18035272	HAP_5	0.152993348115299	-10.2067887940036	70.8199602212966	0.88543596594529
1	17910922	18103433	HAP_1	0.082039911308204	-64.9685269575629	130.474296806798	0.618648642609961
1	17910922	18103433	HAP_2	0.151330376940133	-83.971208896441	91.4855891220185	0.358939701014173
1	17910922	18103433	HAP_3	0.098669623059867	-26.5261905674265	113.158476053886	0.814715786587519
1	17910922	18103433	HAP_4	0.188470066518847	-38.0130577143892	58.763114883966	0.517872473388095
1	17910922	18103433	HAP_5	0.199556541019956	-37.8049297094476	62.5279445822865	0.545593402431084
1	17965969	18144245	HAP_1	0.151330376940133	-83.971208896441	91.4855891220185	0.358939701014173
1	17965969	18144245	HAP_2	0.19179600886918	-38.5409928629613	56.8683013376175	0.498123266765464
1	17965969	18144245	HAP_3	0.0981152993348115	-26.5261905674265	113.158476053886	0.814715786587519
1	17965969	18144245	HAP_4	0.200665188470067	-37.8049297094476	62.5279445822865	0.545593402431084
1	17965969	18144245	HAP_5	0.082039911308204	-64.9685269575629	130.474296806798	0.618648642609961
1	18019409	18218440	HAP_1	0.277161862527716	-27.419086667773	38.4193546668948	0.475613008926039
1	18019409	18218440	HAP_2	0.355321507760532	-45.5747286246755	33.5887908390736	0.175175397642818
1	18019409	18218440	HAP_3	0.0975609756097561	-26.5261905674265	113.158476053886	0.814715786587519
1	18019409	18218440	HAP_4	0.0764966740576497	-124.84145324913	107.087322646103	0.244011568447401
1	18081067	18289532	HAP_1	0.0975609756097561	-26.5261905674265	113.158476053886	0.814715786587519
1	18081067	18289532	HAP_2	0.0814855875831486	-64.9685269575629	130.474296806798	0.618648642609961
1	18081067	18289532	HAP_3	0.197339246119734	-14.723248716616	55.3578004343	0.790327675060244
1	18081067	18289532	HAP_4	0.177383592017738	-43.0852889172027	67.613381868323	0.524138973824241
1	18081067	18289532	HAP_5	0.150221729490022	-56.9522672501647	91.8907860004404	0.535560050750399
1	18134138	18345151	HAP_1	0.0798226164079823	-64.9685269575629	130.474296806798	0.618648642609961
1	18134138	18345151	HAP_2	0.192350332594235	-12.7119088176044	57.1192871004574	0.823936717273357
1	18134138	18345151	HAP_3	0.176274944567627	-43.0852889172027	67.613381868323	0.524138973824241
1	18134138	18345151	HAP_4	0.148558758314856	-56.9522672501647	91.8907860004404	0.535560050750399
1	18134138	18345151	HAP_5	0.0975609756097561	-26.5261905674265	113.158476053886	0.814715786587519
1	18185785	18374886	HAP_1	0.174611973392461	-44.9093700169659	69.1055893979087	0.515946692375266
1	18185785	18374886	HAP_2	0.0720620842572062	-85.478900993525	143.028809597847	0.550236269703587
1	18185785	18374886	HAP_3	0.177383592017738	16.300601940243	62.7564805703547	0.795121603279408
1	18185785	18374886	HAP_4	0.148558758314856	-56.9522672501647	91.8907860004404	0.535560050750399
1	18185785	18374886	HAP_5	0.193458980044346	-14.0315788180453	56.2891259230407	0.80320418018716
1	18276048	18399880	HAP_1	0.0814855875831486	-64.9685269575629	130.474296806798	0.618648642609961
1	18276048	18399880	HAP_2	0.0958980044345898	-42.516588440801	120.947075943471	0.725273679718883
1	18276048	18399880	HAP_3	0.0992239467849224	1.3418157793995	123.796252534746	0.991354406442364
1	18276048	18399880	HAP_4	0.17350332594235	-44.9093700169659	69.1055893979087	0.515946692375266
1	18276048	18399880	HAP_5	0.283813747228381	4.96021936560566	40.3469139552472	0.902182990771199
1	18340122	18448083	HAP_1	0.284368070953437	8.16955574247033	40.0835259205374	0.838546042965718
1	18340122	18448083	HAP_2	0.0814855875831486	-64.9685269575629	130.474296806798	0.618648642609961
1	18340122	18448083	HAP_3	0.0958980044345898	-42.516588440801	120.947075943471	0.725273679718883
1	18340122	18448083	HAP_4	0.193458980044346	-30.7220509777754	66.3496059906875	0.643454103644552
1	18366232	18508210	HAP_1	0.175166297117517	-53.7036098778858	67.6738691623717	0.427660503794418
1	18366232	18508210	HAP_2	0.0798226164079823	-64.9685269575629	130.474296806798	0.618648642609961
1	18366232	18508210	HAP_3	0.0958980044345898	-42.516588440801	120.947075943471	0.725273679718883
1	18366232	18508210	HAP_4	0.0914634146341463	134.612259904707	134.464621166812	0.317051849185741
1	18366232	18508210	HAP_5	0.192350332594235	-14.0315788180453	56.2891259230407	0.80320418018716
1	18388905	18550600	HAP_1	0.177937915742794	-51.5752937404938	66.2613736729427	0.436563116087041
1	18388905	18550600	HAP_2	0.0964523281596452	-42.516588440801	120.947075943471	0.725273679718883
1	18388905	18550600	HAP_3	0.0997782705099778	67.4723096963528	108.999608989751	0.536065566928036
1	18388905	18550600	HAP_4	0.247228381374723	-53.1948237399301	43.5333059900895	0.222056512502686
1	18388905	18550600	HAP_5	0.0814855875831486	-50.5068844389389	121.313753713575	0.677267048507489
1	18425564	18619081	HAP_1	0.08980044345898	134.612259904707	134.464621166812	0.317051849185741
1	18425564	18619081	HAP_2	0.23669623059867	-61.2798993309392	45.7849925291295	0.181099269532117
1	18425564	18619081	HAP_3	0.0814855875831486	-50.5068844389389	121.313753713575	0.677267048507489
1	18425564	18619081	HAP_4	0.179046563192905	-51.5752937404938	66.2613736729427	0.436563116087041
1	18425564	18619081	HAP_5	0.0964523281596452	-42.516588440801	120.947075943471	0.725273679718883
1	18484079	18667846	HAP_1	0.08980044345898	134.612259904707	134.464621166812	0.317051849185741
1	18484079	18667846	HAP_2	0.0770509977827051	-77.6805122775178	114.746432110608	0.498597671748204
1	18484079	18667846	HAP_3	0.176829268292683	-43.0852889172027	67.613381868323	0.524138973824241
1	18484079	18667846	HAP_4	0.0981152993348115	-42.516588440801	120.947075943471	0.725273679718883
1	18484079	18667846	HAP_5	0.116962305986696	47.0334166334826	101.329047151894	0.642643037160444
1	18484079	18667846	HAP_6	0.188470066518847	-47.0170913219953	56.9973586034063	0.409649943045976
1	18484079	18667846	HAP_7	0.0715077605321508	-112.290664624979	142.987977134935	0.432477887965256
1	18484079	18667846	HAP_8	0.100332594235033	-65.7088235156597	107.600568651959	0.541571794131706
1	18541914	18718088	HAP_1	0.0814855875831486	-50.5068844389389	121.313753713575	0.677267048507489
1	18541914	18718088	HAP_2	0.0964523281596452	-42.516588440801	120.947075943471	0.725273679718883
1	18541914	18718088	HAP_3	0.188470066518847	-47.0170913219953	56.9973586034063	0.409649943045976
1	18541914	18718088	HAP_4	0.175166297117517	-43.0852889172027	67.613381868323	0.524138973824241
1	18541914	18718088	HAP_5	0.0903547671840355	134.612259904707	134.464621166812	0.317051849185741
1	18599889	18771888	HAP_1	0.153547671840355	-10.2067887940036	70.8199602212966	0.88543596594529
1	18599889	18771888	HAP_2	0.0964523281596452	-42.516588440801	120.947075943471	0.725273679718883
1	18599889	18771888	HAP_3	0.175166297117517	-43.0852889172027	67.613381868323	0.524138973824241
1	18599889	18771888	HAP_4	0.0814855875831486	-50.5068844389389	121.313753713575	0.677267048507489
1	18599889	18771888	HAP_5	0.0936807095343681	134.612259904707	134.464621166812	0.317051849185741
1	18651110	18859078	HAP_1	0.152993348115299	-10.2067887940036	70.8199602212966	0.88543596594529
1	18651110	18859078	HAP_2	0.170731707317073	-43.0852889172027	67.613381868323	0.524138973824241
1	18651110	18859078	HAP_3	0.0975609756097561	49.1563551135491	113.229165793937	0.664298243363919
1	18651110	18859078	HAP_4	0.0814855875831486	-50.5068844389389	121.313753713575	0.677267048507489
1	18651110	18859078	HAP_5	0.0914634146341463	134.612259904707	134.464621166812	0.317051849185741
1	18690083	18947598	HAP_1	0.152993348115299	-10.2067887940036	70.8199602212966	0.88543596594529
1	18690083	18947598	HAP_2	0.0909090909090909	134.612259904707	134.464621166812	0.317051849185741
1	18690083	18947598	HAP_3	0.171286031042129	-23.1978462252151	66.1859324080663	0.726050183427412
1	18690083	18947598	HAP_4	0.0975609756097561	49.1563551135491	113.229165793937	0.664298243363919
1	18690083	18947598	HAP_5	0.0809312638580931	-50.5068844389389	121.313753713575	0.677267048507489
1	18756669	19016808	HAP_1	0.171840354767184	-23.1978462252151	66.1859324080663	0.726050183427412
1	18756669	19016808	HAP_2	0.0970066518847007	49.1563551135491	113.229165793937	0.664298243363919
1	18756669	19016808	HAP_3	0.153547671840355	-10.2067887940036	70.8199602212966	0.88543596594529
1	18756669	19016808	HAP_4	0.0814855875831486	-50.5068844389389	121.313753713575	0.677267048507489
1	18756669	19016808	HAP_5	0.0909090909090909	134.612259904707	134.464621166812	0.317051849185741
1	18832003	19101381	HAP_1	0.155210643015521	-10.2067887940036	70.8199602212966	0.88543596594529
1	18832003	19101381	HAP_2	0.0970066518847007	49.1563551135491	113.229165793937	0.664298243363919
1	18832003	19101381	HAP_3	0.0814855875831486	-50.5068844389389	121.313753713575	0.677267048507489
1	18832003	19101381	HAP_4	0.0909090909090909	134.612259904707	134.464621166812	0.317051849185741
1	18832003	19101381	HAP_5	0.17960088691796	-23.1978462252151	66.1859324080663	0.726050183427412
1	18930376	19175978	HAP_1	0.154656319290466	-10.2067887940036	70.8199602212966	0.88543596594529
1	18930376	19175978	HAP_2	0.0914634146341463	134.612259904707	134.464621166812	0.317051849185741
1	18930376	19175978	HAP_3	0.17960088691796	-23.1978462252151	66.1859324080663	0.726050183427412
1	18930376	19175978	HAP_4	0.178492239467849	9.77553031675644	60.7436186813969	0.872184321317486
1	18993576	19269782	HAP_1	0.0909090909090909	134.612259904707	134.464621166812	0.317051849185741
1	18993576	19269782	HAP_2	0.17960088691796	-23.1978462252151	66.1859324080663	0.726050183427412
1	18993576	19269782	HAP_3	0.178492239467849	9.77553031675644	60.7436186813969	0.872184321317486
1	18993576	19269782	HAP_4	0.154656319290466	-10.2067887940036	70.8199602212966	0.88543596594529
1	19069747	19336588	HAP_1	0.0942350332594235	199.127024515857	124.638604298066	0.110479536752235
1	19069747	19336588	HAP_2	0.0814855875831486	-50.5068844389389	121.313753713575	0.677267048507489
1	19069747	19336588	HAP_3	0.167960088691796	-14.7628924483139	62.7384830262589	0.814023562854103
1	19069747	19336588	HAP_4	0.154656319290466	-10.2067887940036	70.8199602212966	0.88543596594529
1	19069747	19336588	HAP_5	0.278270509977827	-14.302232264119	39.4377346906346	0.716949944114029
1	19069747	19336588	HAP_6	0.0842572062084257	42.2334719019398	142.807577183084	0.767500067750517
1	19147587	19374028	HAP_1	0.192350332594235	-12.3939997782281	55.0535670664808	0.821932845157333
1	19147587	19374028	HAP_2	0.0925720620842572	134.612259904707	134.464621166812	0.317051849185741
1	19147587	19374028	HAP_3	0.154656319290466	-10.2067887940036	70.8199602212966	0.88543596594529
1	19147587	19374028	HAP_4	0.0814855875831486	-50.5068844389389	121.313753713575	0.677267048507489
1	19147587	19374028	HAP_5	0.167405764966741	-14.7628924483139	62.7384830262589	0.814023562854103
1	19253956	19436094	HAP_1	0.155764966740576	-69.1547737990689	70.3821017232631	0.326090410279065
1	19253956	19436094	HAP_2	0.0903547671840355	134.612259904707	134.464621166812	0.317051849185741
1	19253956	19436094	HAP_3	0.0814855875831486	-50.5068844389389	121.313753713575	0.677267048507489
1	19253956	19436094	HAP_4	0.23780487804878	-1.89419809657991	50.1638574444158	0.969887342064385
1	19318625	19484677	HAP_1	0.0909090909090909	134.612259904707	134.464621166812	0.317051849185741
1	19318625	19484677	HAP_2	0.155210643015521	-52.3439962326501	72.0755563854504	0.467884137725027
1	19318625	19484677	HAP_3	0.0814855875831486	-50.5068844389389	121.313753713575	0.677267048507489
1	19318625	19484677	HAP_4	0.23780487804878	-1.89419809657991	50.1638574444158	0.969887342064385
1	19352346	19499241	HAP_1	0.0909090909090909	134.612259904707	134.464621166812	0.317051849185741
1	19352346	19499241	HAP_2	0.23780487804878	-1.89419809657991	50.1638574444158	0.969887342064385
1	19352346	19499241	HAP_3	0.150221729490022	-61.5041717516585	70.4295345376395	0.38275041355597
1	19352346	19499241	HAP_4	0.0814855875831486	-50.5068844389389	121.313753713575	0.677267048507489
1	19420435	19535686	HAP_1	0.0814855875831486	-50.5068844389389	121.313753713575	0.677267048507489
1	19420435	19535686	HAP_2	0.0726164079822616	-130.965338262723	144.190505853235	0.363976509257054
1	19420435	19535686	HAP_3	0.0909090909090909	134.612259904707	134.464621166812	0.317051849185741
1	19420435	19535686	HAP_4	0.151330376940133	-61.5041717516585	70.4295345376395	0.38275041355597
1	19420435	19535686	HAP_5	0.23780487804878	-1.89419809657991	50.1638574444158	0.969887342064385
1	19474711	19617746	HAP_1	0.240022172949002	-1.89419809657991	50.1638574444158	0.969887342064385
1	19474711	19617746	HAP_2	0.0726164079822616	-130.965338262723	144.190505853235	0.363976509257054
1	19474711	19617746	HAP_3	0.0920177383592018	134.612259904707	134.464621166812	0.317051849185741
1	19474711	19617746	HAP_4	0.232815964523282	-31.5261519876015	45.9330735638134	0.49267157305978
1	19492649	19686160	HAP_1	0.320953436807095	-10.6761686928755	35.7881137160625	0.76553166529792
1	19492649	19686160	HAP_2	0.0920177383592018	134.612259904707	134.464621166812	0.317051849185741
1	19492649	19686160	HAP_3	0.240022172949002	-1.89419809657991	50.1638574444158	0.969887342064385
1	19492649	19686160	HAP_4	0.0731707317073171	-130.965338262723	144.190505853235	0.363976509257054
1	19515387	19736140	HAP_1	0.0920177383592018	134.612259904707	134.464621166812	0.317051849185741
1	19515387	19736140	HAP_2	0.240022172949002	-1.89419809657991	50.1638574444158	0.969887342064385
1	19515387	19736140	HAP_3	0.320953436807095	-10.6761686928755	35.7881137160625	0.76553166529792
1	19515387	19736140	HAP_4	0.0731707317073171	-130.965338262723	144.190505853235	0.363976509257054
1	19591116	19840115	HAP_1	0.188470066518847	45.1675737634572	60.6933636010362	0.456956403947817
1	19591116	19840115	HAP_2	0.0742793791574279	-130.965338262723	144.190505853235	0.363976509257054
1	19591116	19840115	HAP_3	0.563192904656319	-3.14467680709305	23.7112964742617	0.894521101940466
1	19661123	19905066	HAP_1	0.0825942350332594	-124.261896655075	122.141497182639	0.309258900894106
1	19661123	19905066	HAP_2	0.158536585365854	-75.2890478169599	66.0940241534608	0.254959808404222
1	19661123	19905066	HAP_3	0.402439024390244	-11.8061328103695	29.4424867058794	0.688524091221768
1	19661123	19905066	HAP_4	0.169068736141907	37.5422041548251	67.6131421442855	0.578863287382399
1	19728682	19955364	HAP_1	0.156319290465632	-55.4878228374886	68.9129975710395	0.420927296884667
1	19728682	19955364	HAP_2	0.494456762749446	12.5945387903185	25.5222018067914	0.621799705552575
1	19728682	19955364	HAP_3	0.0770509977827051	-64.9685269575629	130.474296806798	0.618648642609961
1	19728682	19955364	HAP_4	0.0482261640798226	-163.807150778712	123.640706296829	0.185556618384462
1	19728682	19955364	HAP_5	0.0875831485587583	-221.135298633335	113.807271595744	0.0523232743571517
1	19802045	20037490	HAP_1	0.156319290465632	-55.4878228374886	68.9129975710395	0.420927296884667
1	19802045	20037490	HAP_2	0.273281596452328	2.59191323345353	43.4541628240439	0.952450138655458
1	19802045	20037490	HAP_3	0.156319290465632	-150.881242210962	70.116797077906	0.0316774135768519
1	19802045	20037490	HAP_4	0.0770509977827051	-64.9685269575629	130.474296806798	0.618648642609961
1	19887186	20089442	HAP_1	0.273835920177384	2.59191323345353	43.4541628240439	0.952450138655458
1	19887186	20089442	HAP_2	0.155764966740576	-150.881242210962	70.116797077906	0.0316774135768519
1	19887186	20089442	HAP_3	0.0770509977827051	-64.9685269575629	130.474296806798	0.618648642609961
1	19887186	20089442	HAP_4	0.156319290465632	-55.4878228374886	68.9129975710395	0.420927296884667
1	19929109	20164215	HAP_1	0.237250554323725	-16.5390868719699	48.9905003731379	0.735745969782156
1	19929109	20164215	HAP_2	0.153547671840355	-150.881242210962	70.116797077906	0.0316774135768519
1	19929109	20164215	HAP_3	0.0770509977827051	-64.9685269575629	130.474296806798	0.618648642609961
1	19929109	20164215	HAP_4	0.156319290465632	-55.4878228374886	68.9129975710395	0.420927296884667
1	20008856	20217215	HAP_1	0.0892461197339246	-64.9685269575629	130.474296806798	0.618648642609961
1	20008856	20217215	HAP_2	0.08980044345898	-233.460114116194	113.34202876806	0.0397098291957136
1	20008856	20217215	HAP_3	0.237250554323725	-16.5390868719699	48.9905003731379	0.735745969782156
1	20008856	20217215	HAP_4	0.156319290465632	-55.4878228374886	68.9129975710395	0.420927296884667
1	20008856	20217215	HAP_5	0.153547671840355	-150.881242210962	70.116797077906	0.0316774135768519
1	20079747	20263578	HAP_1	0.208980044345898	-82.5136611562008	51.4411508666985	0.109060426551448
1	20079747	20263578	HAP_2	0.240022172949002	-26.2363787119499	48.4989054777394	0.588664835318791
1	20079747	20263578	HAP_3	0.0892461197339246	-64.9685269575629	130.474296806798	0.618648642609961
1	20079747	20263578	HAP_4	0.235033259423503	-27.1301614936272	45.8846238632588	0.554490416194215
1	20144224	20294759	HAP_1	0.375277161862528	-21.9965007913217	30.4798030496901	0.470684300723526
1	20144224	20294759	HAP_2	0.171840354767184	-11.6897080877044	70.4633988124476	0.86827526357971
1	20144224	20294759	HAP_3	0.240022172949002	-26.2363787119499	48.4989054777394	0.588664835318791
1	20199697	20336514	HAP_1	0.238359201773836	-14.3459714364263	49.0545810746847	0.770011458497061
1	20199697	20336514	HAP_2	0.159090909090909	-55.2714781957254	67.4035294420593	0.412430965022128
1	20199697	20336514	HAP_3	0.0892461197339246	-64.9685269575629	130.474296806798	0.618648642609961
1	20257579	20416935	HAP_1	0.159090909090909	-55.2714781957254	67.4035294420593	0.412430965022128
1	20257579	20416935	HAP_2	0.0892461197339246	-64.9685269575629	130.474296806798	0.618648642609961
1	20257579	20416935	HAP_3	0.238359201773836	-14.3459714364263	49.0545810746847	0.770011458497061
1	20285058	20472980	HAP_1	0.155210643015521	-46.5965272915021	68.8038131426523	0.498431425082484
1	20285058	20472980	HAP_2	0.0892461197339246	-64.9685269575629	130.474296806798	0.618648642609961
1	20285058	20472980	HAP_3	0.23780487804878	-14.3459714364263	49.0545810746847	0.770011458497061
1	20309995	20550672	HAP_1	0.155210643015521	-46.5965272915021	68.8038131426523	0.498431425082484
1	20309995	20550672	HAP_2	0.0886917960088692	-64.9685269575629	130.474296806798	0.618648642609961
1	20309995	20550672	HAP_3	0.143569844789357	-55.3111939711884	84.3943174465782	0.512386226671893
1	20396102	20587049	HAP_1	0.143015521064302	-51.5510853552031	82.0560933567154	0.53000676937583
1	20396102	20587049	HAP_2	0.107538802660754	-15.2982825625011	89.2442635909245	0.863932267524586
1	20396102	20587049	HAP_3	0.0886917960088692	-64.9685269575629	130.474296806798	0.618648642609961
1	20396102	20587049	HAP_4	0.155764966740576	-52.7766405551527	68.876769947824	0.443732563171973
1	20447544	20629717	HAP_1	0.0886917960088692	-64.9685269575629	130.474296806798	0.618648642609961
1	20447544	20629717	HAP_2	0.143015521064302	-51.5510853552031	82.0560933567154	0.53000676937583
1	20447544	20629717	HAP_3	0.155764966740576	-52.7766405551527	68.876769947824	0.443732563171973
1	20447544	20629717	HAP_4	0.175166297117517	-60.5065805075468	67.4918475527999	0.370227374176329
1	20528824	20676803	HAP_1	0.244456762749446	-63.1975949235967	49.5522260647534	0.20251025392862
1	20528824	20676803	HAP_2	0.0892461197339246	-64.9685269575629	130.474296806798	0.618648642609961
1	20528824	20676803	HAP_3	0.123614190687361	-10.3217060127244	97.5154002098436	0.915727677080495
1	20572869	20732893	HAP_1	0.0936807095343681	-86.6109418772669	120.735555379254	0.473340006848823
1	20572869	20732893	HAP_2	0.065410199556541	-349.676541500147	142.631930694976	0.0144137057274981
1	20572869	20732893	HAP_3	0.123614190687361	-10.3217060127244	97.5154002098436	0.915727677080495
1	20572869	20732893	HAP_4	0.261640798226164	-47.966990532315	46.1176477686261	0.298575976668487
1	20618002	20799206	HAP_1	0.0931263858093126	-86.6109418772669	120.735555379254	0.473340006848823
1	20618002	20799206	HAP_2	0.065410199556541	-349.676541500147	142.631930694976	0.0144137057274981
1	20618002	20799206	HAP_3	0.122505543237251	-10.3217060127244	97.5154002098436	0.915727677080495
1	20618002	20799206	HAP_4	0.26219512195122	-47.966990532315	46.1176477686261	0.298575976668487
1	20664136	20899506	HAP_1	0.263858093126386	-35.6534854971432	45.3115852307759	0.431578549702569
1	20664136	20899506	HAP_2	0.0931263858093126	-86.6109418772669	120.735555379254	0.473340006848823
1	20664136	20899506	HAP_3	0.0670731707317073	-349.676541500147	142.631930694976	0.0144137057274981
1	20664136	20899506	HAP_4	0.122505543237251	-10.3217060127244	97.5154002098436	0.915727677080495
1	20716311	20975199	HAP_1	0.0931263858093126	-86.6109418772669	120.735555379254	0.473340006848823
1	20716311	20975199	HAP_2	0.348669623059867	15.5391162692716	33.6786283732947	0.644628839857549
1	20716311	20975199	HAP_3	0.121951219512195	-10.3217060127244	97.5154002098436	0.915727677080495
1	20774446	21025812	HAP_1	0.124168514412417	-19.2645539189532	93.3494851590638	0.836548982819971
1	20774446	21025812	HAP_2	0.296008869179601	-45.3519012123523	42.0962924535342	0.281621905731095
1	20774446	21025812	HAP_3	0.0931263858093126	-86.6109418772669	120.735555379254	0.473340006848823
1	20844518	21079216	HAP_1	0.124722838137472	-19.2645539189532	93.3494851590638	0.836548982819971
1	20844518	21079216	HAP_2	0.293791574279379	-47.2984593936435	41.7702165261016	0.257793092735392
1	20844518	21079216	HAP_3	0.105321507760532	-52.0794697312226	112.981616955547	0.644943455253413
1	20955011	21099477	HAP_1	0.150776053215078	-106.16504532736	80.5640882678094	0.187919686009368
1	20955011	21099477	HAP_2	0.124722838137472	-19.2645539189532	93.3494851590638	0.836548982819971
1	20955011	21099477	HAP_3	0.30709534368071	-18.5477740963974	39.6238373838469	0.639830418561344
1	21005976	21158799	HAP_1	0.126940133037694	-135.816271164598	92.7917193703068	0.143638161476126
1	21005976	21158799	HAP_2	0.124722838137472	-19.2645539189532	93.3494851590638	0.836548982819971
1	21005976	21158799	HAP_3	0.30709534368071	-18.5477740963974	39.6238373838469	0.639830418561344
1	21060557	21212230	HAP_1	0.307649667405765	-18.5477740963974	39.6238373838469	0.639830418561344
1	21060557	21212230	HAP_2	0.146341463414634	-11.7170595420447	72.9018002354132	0.872347401790946
1	21060557	21212230	HAP_3	0.13470066518847	-98.7201365002866	82.2233006398425	0.230212801035488
1	21060557	21212230	HAP_4	0.171286031042129	-108.894629345132	63.8178525429083	0.0882949942776787
1	21092388	21248341	HAP_1	0.307649667405765	-18.5477740963974	39.6238373838469	0.639830418561344
1	21092388	21248341	HAP_2	0.146341463414634	-11.7170595420447	72.9018002354132	0.872347401790946
1	21092388	21248341	HAP_3	0.114745011086475	16.1123028609084	97.9001992035847	0.869312886497092
1	21092388	21248341	HAP_4	0.171286031042129	-108.894629345132	63.8178525429083	0.0882949942776787
1	21142067	21302128	HAP_1	0.430709534368071	2.40026908042236	28.256599034799	0.932323896334089
1	21142067	21302128	HAP_2	0.171286031042129	-108.894629345132	63.8178525429083	0.0882949942776787
1	21142067	21302128	HAP_3	0.149667405764967	-11.7170595420447	72.9018002354132	0.872347401790946
1	21199202	21333330	HAP_1	0.582039911308204	20.3005125034442	22.8074350712314	0.373662069154709
1	21199202	21333330	HAP_2	0.125277161862528	57.8074036903116	86.2432811952705	0.502851489659269
1	21199202	21333330	HAP_3	0.251108647450111	-63.8974982321957	46.1832031204139	0.166838765141874
1	21239756	21366392	HAP_1	0.125277161862528	57.8074036903116	86.2432811952705	0.502851489659269
1	21239756	21366392	HAP_2	0.171840354767184	-108.894629345132	63.8178525429083	0.0882949942776787
1	21239756	21366392	HAP_3	0.6019955654102	8.1178768591013	22.6024435091718	0.719561238906529
1	21278418	21451919	HAP_1	0.0892461197339246	173.687417475041	143.073984344043	0.225081863556016
1	21278418	21451919	HAP_2	0.124722838137472	-135.816271164598	92.7917193703068	0.143638161476126
1	21278418	21451919	HAP_3	0.126385809312639	-19.2645539189532	93.3494851590638	0.836548982819971
1	21278418	21451919	HAP_4	0.308758314855876	-10.7825873490264	39.1174547077254	0.782883690421421
1	21324921	21498156	HAP_1	0.0886917960088692	173.687417475041	143.073984344043	0.225081863556016
1	21324921	21498156	HAP_2	0.124722838137472	-135.816271164598	92.7917193703068	0.143638161476126
1	21324921	21498156	HAP_3	0.126385809312639	-19.2645539189532	93.3494851590638	0.836548982819971
1	21324921	21498156	HAP_4	0.308758314855876	-10.7825873490264	39.1174547077254	0.782883690421421
1	21351372	21549541	HAP_1	0.124722838137472	-135.816271164598	92.7917193703068	0.143638161476126
1	21351372	21549541	HAP_2	0.126385809312639	-19.2645539189532	93.3494851590638	0.836548982819971
1	21351372	21549541	HAP_3	0.306541019955654	-16.5058545318848	39.3682693294923	0.675121586775977
1	21351372	21549541	HAP_4	0.0864745011086474	173.687417475041	143.073984344043	0.225081863556016
1	21426865	21593553	HAP_1	0.126385809312639	-19.2645539189532	93.3494851590638	0.836548982819971
1	21426865	21593553	HAP_2	0.0864745011086474	173.687417475041	143.073984344043	0.225081863556016
1	21426865	21593553	HAP_3	0.315410199556541	-21.9237401587038	38.410031518835	0.568291925020887
1	21426865	21593553	HAP_4	0.194567627494457	-6.21894448939477	66.0993947428877	0.92506304113242
1	21426865	21593553	HAP_5	0.0875831485587583	137.864720405431	143.231668244466	0.336045372638801
1	21477210	21624708	HAP_1	0.126385809312639	-19.2645539189532	93.3494851590638	0.836548982819971
1	21477210	21624708	HAP_2	0.0875831485587583	137.864720405431	143.231668244466	0.336045372638801
1	21477210	21624708	HAP_3	0.0864745011086474	173.687417475041	143.073984344043	0.225081863556016
1	21477210	21624708	HAP_4	0.315410199556541	-21.9237401587038	38.410031518835	0.568291925020887
1	21477210	21624708	HAP_5	0.263858093126386	-58.8596493229244	48.328472334586	0.223581952122908
1	21529824	21662722	HAP_1	0.0864745011086474	173.687417475041	143.073984344043	0.225081863556016
1	21529824	21662722	HAP_2	0.126385809312639	-19.2645539189532	93.3494851590638	0.836548982819971
1	21529824	21662722	HAP_3	0.315964523281596	-19.7124821008534	38.1974885221213	0.605935599624236
1	21529824	21662722	HAP_4	0.182926829268293	-0.833508281773524	67.5221815034174	0.990153761666428
1	21584870	21717449	HAP_1	0.315964523281596	-19.7124821008534	38.1974885221213	0.605935599624236
1	21584870	21717449	HAP_2	0.0886917960088692	173.687417475041	143.073984344043	0.225081863556016
1	21584870	21717449	HAP_3	0.182926829268293	-0.833508281773524	67.5221815034174	0.990153761666428
1	21584870	21717449	HAP_4	0.207317073170732	-2.57045077992672	56.6429829485503	0.963814723044233
1	21584870	21717449	HAP_5	0.0648558758314856	-114.934263387335	132.970375137874	0.387623359221199
1	21618641	21750572	HAP_1	0.0936807095343681	107.54800079479	130.623997708421	0.410535312751171
1	21618641	21750572	HAP_2	0.305432372505543	-11.2685756087316	39.3887493214996	0.774878790272729
1	21618641	21750572	HAP_3	0.207317073170732	-2.57045077992672	56.6429829485503	0.963814723044233
1	21618641	21750572	HAP_4	0.182926829268293	-0.833508281773524	67.5221815034174	0.990153761666428
1	21644616	21786737	HAP_1	0.304878048780488	-11.2685756087316	39.3887493214996	0.774878790272729
1	21644616	21786737	HAP_2	0.0925720620842572	107.54800079479	130.623997708421	0.410535312751171
1	21644616	21786737	HAP_3	0.126385809312639	-19.2645539189532	93.3494851590638	0.836548982819971
1	21644616	21786737	HAP_4	0.182926829268293	-0.833508281773524	67.5221815034174	0.990153761666428
1	21691443	21829520	HAP_1	0.305986696230599	-11.2685756087316	39.3887493214996	0.774878790272729
1	21691443	21829520	HAP_2	0.124168514412417	-19.2645539189532	93.3494851590638	0.836548982819971
1	21691443	21829520	HAP_3	0.0848115299334812	173.687417475041	143.073984344043	0.225081863556016
1	21691443	21829520	HAP_4	0.182926829268293	-0.833508281773524	67.5221815034174	0.990153761666428
1	21738281	21887191	HAP_1	0.0848115299334812	173.687417475041	143.073984344043	0.225081863556016
1	21738281	21887191	HAP_2	0.177383592017738	45.5422210313937	66.1340615022018	0.49123273446481
1	21738281	21887191	HAP_3	0.123059866962306	-19.2645539189532	93.3494851590638	0.836548982819971
1	21738281	21887191	HAP_4	0.305986696230599	-11.2685756087316	39.3887493214996	0.774878790272729
1	21777287	21951746	HAP_1	0.315410199556541	15.7371288621538	37.2698127003439	0.672945616858588
1	21777287	21951746	HAP_2	0.0853658536585366	173.687417475041	143.073984344043	0.225081863556016
1	21777287	21951746	HAP_3	0.179046563192905	45.5422210313937	66.1340615022018	0.49123273446481
1	21777287	21951746	HAP_4	0.123059866962306	-19.2645539189532	93.3494851590638	0.836548982819971
1	21824637	22024056	HAP_1	0.499445676274945	3.64575955867006	25.195528537594	0.884981583446175
1	21824637	22024056	HAP_2	0.0870288248337029	173.687417475041	143.073984344043	0.225081863556016
1	21824637	22024056	HAP_3	0.122505543237251	-15.0427700757462	97.0487185154832	0.876854724905059
1	21877978	22096754	HAP_1	0.0864745011086474	173.687417475041	143.073984344043	0.225081863556016
1	21877978	22096754	HAP_2	0.123059866962306	-15.0427700757462	97.0487185154832	0.876854724905059
1	21877978	22096754	HAP_3	0.261640798226164	-23.4631566742177	43.3434051829101	0.588414640681645
1	21877978	22096754	HAP_4	0.318736141906874	17.9185787397951	36.875092532356	0.627139138985092
1	21923652	22152784	HAP_1	0.123059866962306	-15.0427700757462	97.0487185154832	0.876854724905059
1	21923652	22152784	HAP_2	0.085920177383592	173.687417475041	143.073984344043	0.225081863556016
1	21923652	22152784	HAP_3	0.150221729490022	-102.850548392333	72.1806016069555	0.154535431369049
1	21923652	22152784	HAP_4	0.114190687361419	-196.443561022422	113.761730661713	0.0845512755871043
1	21923652	22152784	HAP_5	0.271618625277162	-6.95666487324999	44.2205461445418	0.875030366974324
1	21994065	22225114	HAP_1	0.085920177383592	173.687417475041	143.073984344043	0.225081863556016
1	21994065	22225114	HAP_2	0.150221729490022	-102.850548392333	72.1806016069555	0.154535431369049
1	21994065	22225114	HAP_3	0.0903547671840355	-272.368008564593	143.582916197533	0.0581598910900052
1	21994065	22225114	HAP_4	0.269955654101996	2.85423473158668	44.6255986727065	0.949016786386329
1	21994065	22225114	HAP_5	0.123059866962306	-15.0427700757462	97.0487185154832	0.876854724905059
1	22072511	22272212	HAP_1	0.197339246119734	-50.783021492848	54.3177922063003	0.350081211881077
1	22072511	22272212	HAP_2	0.123059866962306	-15.0427700757462	97.0487185154832	0.876854724905059
1	22072511	22272212	HAP_3	0.0931263858093126	-203.460873275174	113.656927396678	0.0737729542504319
1	22072511	22272212	HAP_4	0.269955654101996	2.85423473158668	44.6255986727065	0.949016786386329
1	22072511	22272212	HAP_5	0.085920177383592	173.687417475041	143.073984344043	0.225081863556016
1	22132505	22311265	HAP_1	0.131929046563193	6.21562946525119	92.9282507702722	0.946687236392991
1	22132505	22311265	HAP_2	0.390243902439024	-62.1507129223465	30.4712851655897	0.0416805359340192
1	22132505	22311265	HAP_3	0.291574279379157	38.6777108570181	39.7393806156212	0.330676822755757
1	22194771	22382190	HAP_1	0.41019955654102	-48.5916060271268	29.0855376921791	0.0951438133690588
1	22194771	22382190	HAP_2	0.131374722838137	6.21562946525119	92.9282507702722	0.946687236392991
1	22194771	22382190	HAP_3	0.291574279379157	38.6777108570181	39.7393806156212	0.330676822755757
1	22265997	22421404	HAP_1	0.412971175166297	-48.9829167798209	28.8487382087585	0.0898723791330883
1	22265997	22421404	HAP_2	0.131374722838137	6.21562946525119	92.9282507702722	0.946687236392991
1	22265997	22421404	HAP_3	0.291574279379157	38.6777108570181	39.7393806156212	0.330676822755757
1	22288779	22475646	HAP_1	0.140243902439024	77.8380275556302	80.5981276029726	0.334429535137965
1	22288779	22475646	HAP_2	0.289911308203991	37.4608298852602	40.0128051205898	0.349413643261579
1	22288779	22475646	HAP_3	0.158536585365854	51.4991272172639	92.9754197511881	0.579786264192255
1	22288779	22475646	HAP_4	0.150776053215078	-108.075666535944	70.4486636035423	0.125359542339416
1	22288779	22475646	HAP_5	0.0748337028824834	-207.176663903025	142.665529475864	0.146803150955159
1	22354504	22518930	HAP_1	0.14079822616408	77.8380275556302	80.5981276029726	0.334429535137965
1	22354504	22518930	HAP_2	0.290465631929047	44.480456006233	39.7485422058286	0.263422686954786
1	22354504	22518930	HAP_3	0.159090909090909	68.9001758686938	89.8546272762666	0.443406343490068
1	22354504	22518930	HAP_4	0.151330376940133	-108.075666535944	70.4486636035423	0.125359542339416
1	22354504	22518930	HAP_5	0.0748337028824834	-207.176663903025	142.665529475864	0.146803150955159
1	22409478	22541611	HAP_1	0.222283813747228	65.9724463373617	49.3310781876381	0.181453590196596
1	22409478	22541611	HAP_2	0.290465631929047	44.480456006233	39.7485422058286	0.263422686954786
1	22409478	22541611	HAP_3	0.159090909090909	68.9001758686938	89.8546272762666	0.443406343490068
1	22409478	22541611	HAP_4	0.151330376940133	-108.075666535944	70.4486636035423	0.125359542339416
1	22409478	22541611	HAP_5	0.0748337028824834	-207.176663903025	142.665529475864	0.146803150955159
1	22456503	22591077	HAP_1	0.240022172949002	-0.961012032453853	46.6292470788525	0.983561674524014
1	22456503	22591077	HAP_2	0.153547671840355	-89.0454736277008	73.5065140123239	0.226065698418178
1	22456503	22591077	HAP_3	0.313192904656319	37.5999635667318	36.6667732752472	0.305429576588836
1	22456503	22591077	HAP_4	0.150221729490022	-94.8559991059752	68.8833867385094	0.168842838549504
1	22510991	22637089	HAP_1	0.150221729490022	-94.8559991059752	68.8833867385094	0.168842838549504
1	22510991	22637089	HAP_2	0.313192904656319	37.5999635667318	36.6667732752472	0.305429576588836
1	22510991	22637089	HAP_3	0.215077605321508	-4.56468455282922	55.0752510601343	0.933964925152375
1	22535483	22675245	HAP_1	0.0881374722838137	173.687417475041	143.073984344043	0.225081863556016
1	22535483	22675245	HAP_2	0.126940133037694	-15.0427700757462	97.0487185154832	0.876854724905059
1	22535483	22675245	HAP_3	0.313192904656319	37.5999635667318	36.6667732752472	0.305429576588836
1	22535483	22675245	HAP_4	0.147450110864745	-94.8559991059752	68.8833867385094	0.168842838549504
1	22574342	22777886	HAP_1	0.0853658536585366	173.687417475041	143.073984344043	0.225081863556016
1	22574342	22777886	HAP_2	0.127494456762749	-22.5402121605167	92.9215589729514	0.80839256059623
1	22574342	22777886	HAP_3	0.147450110864745	-94.8559991059752	68.8833867385094	0.168842838549504
1	22574342	22777886	HAP_4	0.299334811529933	46.875921044376	38.0668490312735	0.218494986300458
1	22625274	22851333	HAP_1	0.0881374722838137	173.687417475041	143.073984344043	0.225081863556016
1	22625274	22851333	HAP_2	0.127494456762749	-22.5402121605167	92.9215589729514	0.80839256059623
1	22625274	22851333	HAP_3	0.299334811529933	46.875921044376	38.0668490312735	0.218494986300458
1	22625274	22851333	HAP_4	0.147450110864745	-94.8559991059752	68.8833867385094	0.168842838549504
1	22655413	22911665	HAP_1	0.150221729490022	-94.8559991059752	68.8833867385094	0.168842838549504
1	22655413	22911665	HAP_2	0.299334811529933	46.875921044376	38.0668490312735	0.218494986300458
1	22655413	22911665	HAP_3	0.0853658536585366	173.687417475041	143.073984344043	0.225081863556016
1	22655413	22911665	HAP_4	0.126940133037694	-88.0826155384533	97.0163810916773	0.364169241156801
1	22740766	23021830	HAP_1	0.299334811529933	46.875921044376	38.0668490312735	0.218494986300458
1	22740766	23021830	HAP_2	0.126940133037694	-88.0826155384533	97.0163810916773	0.364169241156801
1	22740766	23021830	HAP_3	0.0848115299334812	173.687417475041	143.073984344043	0.225081863556016
1	22740766	23021830	HAP_4	0.151330376940133	-102.130245642163	66.1434126098667	0.122926568285548
1	22832732	23055218	HAP_1	0.151330376940133	-102.130245642163	66.1434126098667	0.122926568285548
1	22832732	23055218	HAP_2	0.299334811529933	46.875921044376	38.0668490312735	0.218494986300458
1	22832732	23055218	HAP_3	0.126940133037694	-88.0826155384533	97.0163810916773	0.364169241156801
1	22832732	23055218	HAP_4	0.0848115299334812	173.687417475041	143.073984344043	0.225081863556016
1	22891301	23095055	HAP_1	0.299334811529933	46.875921044376	38.0668490312735	0.218494986300458
1	22891301	23095055	HAP_2	0.126940133037694	-88.0826155384533	97.0163810916773	0.364169241156801
1	22891301	23095055	HAP_3	0.158536585365854	88.6081873979492	89.5429043102098	0.32265787510036
1	22891301	23095055	HAP_4	0.151884700665188	-102.130245642163	66.1434126098667	0.122926568285548
1	23012815	23145010	HAP_1	0.175166297117517	80.7539904988026	80.693827491422	0.317222138727476
1	23012815	23145010	HAP_2	0.299334811529933	46.875921044376	38.0668490312735	0.218494986300458
1	23012815	23145010	HAP_3	0.152439024390244	-102.130245642163	66.1434126098667	0.122926568285548
1	23012815	23145010	HAP_4	0.126940133037694	-88.0826155384533	97.0163810916773	0.364169241156801
1	23035575	23197299	HAP_1	0.15410199556541	-102.130245642163	66.1434126098667	0.122926568285548
1	23035575	23197299	HAP_2	0.174611973392461	67.5584699013296	82.9334136081241	0.415513178843278
1	23035575	23197299	HAP_3	0.299334811529933	46.875921044376	38.0668490312735	0.218494986300458
1	23035575	23197299	HAP_4	0.126940133037694	-88.0826155384533	97.0163810916773	0.364169241156801
1	23081731	23269424	HAP_1	0.15410199556541	-102.130245642163	66.1434126098667	0.122926568285548
1	23081731	23269424	HAP_2	0.0848115299334812	173.687417475041	143.073984344043	0.225081863556016
1	23081731	23269424	HAP_3	0.0936807095343681	-131.818298814247	120.865466325883	0.275735621388629
1	23081731	23269424	HAP_4	0.159645232815965	-97.5730686966683	69.1315285076182	0.158473043868367
1	23081731	23269424	HAP_5	0.297117516629712	46.875921044376	38.0668490312735	0.218494986300458
1	23081731	23269424	HAP_6	0.061529933481153	-229.516522228353	147.179736270024	0.119250496687118
1	23121836	23329925	HAP_1	0.156873614190687	-105.072829408912	64.7694703619118	0.105102547185561
1	23121836	23329925	HAP_2	0.0853658536585366	173.687417475041	143.073984344043	0.225081863556016
1	23121836	23329925	HAP_3	0.130266075388027	-148.617384684559	94.0780024047076	0.114525543126327
1	23121836	23329925	HAP_4	0.126385809312639	-88.0826155384533	97.0163810916773	0.364169241156801
1	23121836	23329925	HAP_5	0.297117516629712	46.875921044376	38.0668490312735	0.218494986300458
1	23175268	23406744	HAP_1	0.156873614190687	-105.072829408912	64.7694703619118	0.105102547185561
1	23175268	23406744	HAP_2	0.0853658536585366	173.687417475041	143.073984344043	0.225081863556016
1	23175268	23406744	HAP_3	0.297117516629712	46.875921044376	38.0668490312735	0.218494986300458
1	23175268	23406744	HAP_4	0.128048780487805	-88.0826155384533	97.0163810916773	0.364169241156801
1	23175268	23406744	HAP_5	0.118625277161863	-217.691542246432	108.300190140439	0.0447248878775085
1	23236091	23450749	HAP_1	0.156319290465632	-105.072829408912	64.7694703619118	0.105102547185561
1	23236091	23450749	HAP_2	0.0842572062084257	173.687417475041	143.073984344043	0.225081863556016
1	23236091	23450749	HAP_3	0.295454545454545	46.875921044376	38.0668490312735	0.218494986300458
1	23236091	23450749	HAP_4	0.128048780487805	-88.0826155384533	97.0163810916773	0.364169241156801
1	23236091	23450749	HAP_5	0.0770509977827051	-254.090572462383	143.826096769213	0.0776297379613767
1	23309941	23505884	HAP_1	0.0842572062084257	173.687417475041	143.073984344043	0.225081863556016
1	23309941	23505884	HAP_2	0.296008869179601	46.875921044376	38.0668490312735	0.218494986300458
1	23309941	23505884	HAP_3	0.155210643015521	-100.000239598371	66.069259583455	0.130491158176164
1	23309941	23505884	HAP_4	0.129711751662971	-88.0826155384533	97.0163810916773	0.364169241156801
1	23382846	23538524	HAP_1	0.295454545454545	46.875921044376	38.0668490312735	0.218494986300458
1	23382846	23538524	HAP_2	0.155210643015521	-100.000239598371	66.069259583455	0.130491158176164
1	23382846	23538524	HAP_3	0.0875831485587583	173.687417475041	143.073984344043	0.225081863556016
1	23382846	23538524	HAP_4	0.130820399113082	-88.0826155384533	97.0163810916773	0.364169241156801
1	23436633	23563293	HAP_1	0.155764966740576	-100.000239598371	66.069259583455	0.130491158176164
1	23436633	23563293	HAP_2	0.169068736141907	-19.7263617569521	72.5251854431362	0.785690354732606
1	23436633	23563293	HAP_3	0.0776053215077605	298.980707304354	143.712849059145	0.0377744328949992
1	23436633	23563293	HAP_4	0.111973392461197	118.537225121107	96.8486092533415	0.221297819107301
1	23436633	23563293	HAP_5	0.29490022172949	51.4048289636726	38.3053531572169	0.179946716948538
1	23493262	23611313	HAP_1	0.360864745011086	-12.3154012983924	31.5377065858999	0.696262121174451
1	23493262	23611313	HAP_2	0.12139689578714	-143.311449556703	101.448532772099	0.158108118935897
1	23493262	23611313	HAP_3	0.112527716186253	118.537225121107	96.8486092533415	0.221297819107301
1	23493262	23611313	HAP_4	0.296008869179601	51.4048289636726	38.3053531572169	0.179946716948538
1	23524493	23636829	HAP_1	0.100886917960089	-128.017705911202	107.066196323528	0.232137388348716
1	23524493	23636829	HAP_2	0.296008869179601	51.4048289636726	38.3053531572169	0.179946716948538
1	23524493	23636829	HAP_3	0.112527716186253	118.537225121107	96.8486092533415	0.221297819107301
1	23524493	23636829	HAP_4	0.360864745011086	-12.3154012983924	31.5377065858999	0.696262121174451
1	23556596	23678274	HAP_1	0.296563192904656	51.4048289636726	38.3053531572169	0.179946716948538
1	23556596	23678274	HAP_2	0.361973392461197	-12.3154012983924	31.5377065858999	0.696262121174451
1	23556596	23678274	HAP_3	0.213414634146341	-18.875106357489	53.7972407325818	0.725779204649744
1	23592345	23718726	HAP_1	0.337583148558758	-14.7647191313916	33.7170738141225	0.661564879348318
1	23592345	23718726	HAP_2	0.140243902439024	13.2749984490814	76.0797618805329	0.861521761314129
1	23592345	23718726	HAP_3	0.296563192904656	51.4048289636726	38.3053531572169	0.179946716948538
1	23631135	23796339	HAP_1	0.156873614190687	20.7774135263895	63.2705140415885	0.742694022890192
1	23631135	23796339	HAP_2	0.283259423503326	22.7447415590887	41.1473249638905	0.580564286011744
1	23631135	23796339	HAP_3	0.337583148558758	-14.7647191313916	33.7170738141225	0.661564879348318
1	23663115	23829504	HAP_1	0.283259423503326	22.7447415590887	41.1473249638905	0.580564286011744
1	23663115	23829504	HAP_2	0.0881374722838137	173.687417475041	143.073984344043	0.225081863556016
1	23663115	23829504	HAP_3	0.337583148558758	-14.7647191313916	33.7170738141225	0.661564879348318
1	23689854	23873652	HAP_1	0.167960088691796	-15.1626459888807	74.4313774869988	0.838624332443964
1	23689854	23873652	HAP_2	0.149113082039911	-110.369416683954	70.436136694047	0.117483856453074
1	23689854	23873652	HAP_3	0.283259423503326	22.7447415590887	41.1473249638905	0.580564286011744
1	23689854	23873652	HAP_4	0.0881374722838137	173.687417475041	143.073984344043	0.225081863556016
1	23764367	23929066	HAP_1	0.167960088691796	-15.1626459888807	74.4313774869988	0.838624332443964
1	23764367	23929066	HAP_2	0.146341463414634	-110.369416683954	70.436136694047	0.117483856453074
1	23764367	23929066	HAP_3	0.0881374722838137	173.687417475041	143.073984344043	0.225081863556016
1	23764367	23929066	HAP_4	0.282705099778271	22.7447415590887	41.1473249638905	0.580564286011744
1	23819150	24003791	HAP_1	0.0870288248337029	173.687417475041	143.073984344043	0.225081863556016
1	23819150	24003791	HAP_2	0.282150776053215	22.7447415590887	41.1473249638905	0.580564286011744
1	23819150	24003791	HAP_3	0.167960088691796	-15.1626459888807	74.4313774869988	0.838624332443964
1	23819150	24003791	HAP_4	0.146341463414634	-110.369416683954	70.436136694047	0.117483856453074
1	23852637	24084391	HAP_1	0.149113082039911	-111.233570679383	68.8074418360407	0.106321116288069
1	23852637	24084391	HAP_2	0.281042128603104	27.0460579625168	41.4208003596758	0.513951941148956
1	23852637	24084391	HAP_3	0.08980044345898	175.545445804908	130.662340046067	0.179451486631456
1	23852637	24084391	HAP_4	0.167405764966741	-15.1626459888807	74.4313774869988	0.838624332443964
1	23916838	24144013	HAP_1	0.221175166297118	-119.655094768423	48.6772747280844	0.0141560363275128
1	23916838	24144013	HAP_2	0.279933481152993	28.4780887650281	41.7652226231199	0.495504261586146
1	23916838	24144013	HAP_3	0.0903547671840355	175.545445804908	130.662340046067	0.179451486631456
1	23916838	24144013	HAP_4	0.167960088691796	-15.1626459888807	74.4313774869988	0.838624332443964
1	23997686	24222791	HAP_1	0.0886917960088692	149.846311320774	130.626460688168	0.251634060524292
1	23997686	24222791	HAP_2	0.242239467849224	-22.6331696506298	51.2780992571299	0.659044652099357
1	23997686	24222791	HAP_3	0.324279379157428	-115.536031030756	34.4073399514515	0.000818758310631789
1	23997686	24222791	HAP_4	0.14079822616408	-101.929327862352	86.0590932441875	0.236567005383748
1	24053320	24268228	HAP_1	0.082039911308204	173.687417475041	143.073984344043	0.225081863556016
1	24053320	24268228	HAP_2	0.241685144124169	-22.6331696506298	51.2780992571299	0.659044652099357
1	24053320	24268228	HAP_3	0.179046563192905	-122.251118431053	54.6609588192205	0.025564096350551
1	24053320	24268228	HAP_4	0.14079822616408	-101.929327862352	86.0590932441875	0.236567005383748
1	24124112	24327170	HAP_1	0.082039911308204	173.687417475041	143.073984344043	0.225081863556016
1	24124112	24327170	HAP_2	0.241685144124169	-22.6331696506298	51.2780992571299	0.659044652099357
1	24124112	24327170	HAP_3	0.0892461197339246	-84.187351263641	113.068092684874	0.456727189985449
1	24124112	24327170	HAP_4	0.167960088691796	-96.146806194979	70.5959818152639	0.173564883993894
1	24200820	24375020	HAP_1	0.082039911308204	173.687417475041	143.073984344043	0.225081863556016
1	24200820	24375020	HAP_2	0.0903547671840355	-86.6556659069162	106.706473010657	0.416955201128254
1	24200820	24375020	HAP_3	0.168514412416851	-96.146806194979	70.5959818152639	0.173564883993894
1	24200820	24375020	HAP_4	0.241685144124169	-22.6331696506298	51.2780992571299	0.659044652099357
1	24253399	24425717	HAP_1	0.241685144124169	-22.6331696506298	51.2780992571299	0.659044652099357
1	24253399	24425717	HAP_2	0.0958980044345898	7.44576951842146	97.3745509688096	0.939066162935564
1	24253399	24425717	HAP_3	0.169068736141907	-96.146806194979	70.5959818152639	0.173564883993894
1	24253399	24425717	HAP_4	0.082039911308204	173.687417475041	143.073984344043	0.225081863556016
1	24308441	24461068	HAP_1	0.082039911308204	173.687417475041	143.073984344043	0.225081863556016
1	24308441	24461068	HAP_2	0.242239467849224	-25.0173879095432	50.7205126556781	0.621964802151803
1	24308441	24461068	HAP_3	0.169068736141907	-96.146806194979	70.5959818152639	0.173564883993894
1	24308441	24461068	HAP_4	0.0958980044345898	7.44576951842146	97.3745509688096	0.939066162935564
1	24357818	24518171	HAP_1	0.146341463414634	56.5234206173371	80.9348229926004	0.485120992150882
1	24357818	24518171	HAP_2	0.0936807095343681	7.44576951842146	97.3745509688096	0.939066162935564
1	24357818	24518171	HAP_3	0.241130820399113	-25.0173879095432	50.7205126556781	0.621964802151803
1	24357818	24518171	HAP_4	0.169068736141907	-96.146806194979	70.5959818152639	0.173564883993894
1	24412399	24562856	HAP_1	0.230044345898004	-38.7758279962573	53.1943597946673	0.466226541912145
1	24412399	24562856	HAP_2	0.167960088691796	-89.2863939478121	72.2699549602607	0.216986994761399
1	24412399	24562856	HAP_3	0.0936807095343681	7.44576951842146	97.3745509688096	0.939066162935564
1	24450311	24595486	HAP_1	0.167960088691796	-89.2863939478121	72.2699549602607	0.216986994761399
1	24450311	24595486	HAP_2	0.0964523281596452	7.44576951842146	97.3745509688096	0.939066162935564
1	24450311	24595486	HAP_3	0.085920177383592	-24.0309532786654	130.431636968229	0.853865824402117
1	24450311	24595486	HAP_4	0.108647450110865	-117.048105842149	107.173744477581	0.275070020873256
1	24450311	24595486	HAP_5	0.23059866962306	-38.7758279962573	53.1943597946673	0.466226541912145
1	24496008	24631426	HAP_1	0.136917960088692	-26.8750695714988	96.787451034012	0.781329473378664
1	24496008	24631426	HAP_2	0.108647450110865	-123.507575658057	101.633299371023	0.224601988428522
1	24496008	24631426	HAP_3	0.230044345898004	-26.4132696462186	54.6032075788168	0.628695845813032
1	24496008	24631426	HAP_4	0.08980044345898	-86.6556659069162	106.706473010657	0.416955201128254
1	24496008	24631426	HAP_5	0.167405764966741	-89.2863939478121	72.2699549602607	0.216986994761399
1	24548452	24674936	HAP_1	0.119179600886918	36.8288461082626	102.500374020235	0.719452628977475
1	24548452	24674936	HAP_2	0.0914634146341463	-86.6556659069162	106.706473010657	0.416955201128254
1	24548452	24674936	HAP_3	0.0870288248337029	-168.72944707006	130.711531050691	0.197090041525589
1	24548452	24674936	HAP_4	0.168514412416851	-89.2863939478121	72.2699549602607	0.216986994761399
1	24548452	24674936	HAP_5	0.131929046563193	-67.921585757611	97.1258115879757	0.484537805210433
1	24548452	24674936	HAP_6	0.23059866962306	-23.6586851434463	53.8937116239204	0.660777003991198
1	24587834	24715677	HAP_1	0.168514412416851	-89.2863939478121	72.2699549602607	0.216986994761399
1	24587834	24715677	HAP_2	0.115853658536585	1.02724641481152	113.465479055482	0.992778575497507
1	24587834	24715677	HAP_3	0.0914634146341463	-86.6556659069162	106.706473010657	0.416955201128254
1	24587834	24715677	HAP_4	0.0875831485587583	-168.72944707006	130.711531050691	0.197090041525589
1	24587834	24715677	HAP_5	0.0875831485587583	-184.374027398729	142.991151046833	0.197591420216853
1	24587834	24715677	HAP_6	0.230044345898004	-23.6586851434463	53.8937116239204	0.660777003991198
1	24622301	24760985	HAP_1	0.0875831485587583	-168.72944707006	130.711531050691	0.197090041525589
1	24622301	24760985	HAP_2	0.0925720620842572	-86.6556659069162	106.706473010657	0.416955201128254
1	24622301	24760985	HAP_3	0.116407982261641	1.02724641481152	113.465479055482	0.992778575497507
1	24622301	24760985	HAP_4	0.167405764966741	-89.2863939478121	72.2699549602607	0.216986994761399
1	24622301	24760985	HAP_5	0.222838137472284	-24.1936917015037	55.2593898854131	0.661622786240121
1	24654236	24799632	HAP_1	0.21840354767184	8.52442755549794	57.6923539376628	0.882568345473421
1	24654236	24799632	HAP_2	0.0875831485587583	-168.72944707006	130.711531050691	0.197090041525589
1	24654236	24799632	HAP_3	0.208425720620843	-55.6546864023152	54.9691622450802	0.311588351109947
1	24654236	24799632	HAP_4	0.167405764966741	-89.2863939478121	72.2699549602607	0.216986994761399
1	24703186	24838128	HAP_1	0.217849223946785	8.52442755549794	57.6923539376628	0.882568345473421
1	24703186	24838128	HAP_2	0.0787139689578714	118.920250276945	142.555338516137	0.404390066331387
1	24703186	24838128	HAP_3	0.208980044345898	-46.935847052764	54.4375724287422	0.388812284367767
1	24703186	24838128	HAP_4	0.0875831485587583	-168.72944707006	130.711531050691	0.197090041525589
1	24703186	24838128	HAP_5	0.167405764966741	-89.2863939478121	72.2699549602607	0.216986994761399
1	24752603	24901336	HAP_1	0.0942350332594235	-200.140971504051	120.820214431792	0.0979696441297105
1	24752603	24901336	HAP_2	0.215631929046563	8.52442755549794	57.6923539376628	0.882568345473421
1	24752603	24901336	HAP_3	0.16629711751663	-89.2863939478121	72.2699549602607	0.216986994761399
1	24752603	24901336	HAP_4	0.104212860310421	-6.06635759272488	101.409814034462	0.952312263891692
1	24752603	24901336	HAP_5	0.127494456762749	81.0619765892422	94.3357084429334	0.390410745835061
1	24782983	24959571	HAP_1	0.167960088691796	-89.2863939478121	72.2699549602607	0.216986994761399
1	24782983	24959571	HAP_2	0.0942350332594235	-200.140971504051	120.820214431792	0.0979696441297105
1	24782983	24959571	HAP_3	0.108093126385809	-10.0182686432981	96.7268315252585	0.91753173477843
1	24782983	24959571	HAP_4	0.117516629711752	31.1193318013007	108.310664596413	0.773937719026473
1	24782983	24959571	HAP_5	0.21840354767184	15.6487074588701	56.7624498722014	0.782852035825714
1	24821185	25018581	HAP_1	0.166851441241685	-89.2863939478121	72.2699549602607	0.216986994761399
1	24821185	25018581	HAP_2	0.0942350332594235	-200.140971504051	120.820214431792	0.0979696441297105
1	24821185	25018581	HAP_3	0.10310421286031	-6.06635759272488	101.409814034462	0.952312263891692
1	24821185	25018581	HAP_4	0.116962305986696	31.1193318013007	108.310664596413	0.773937719026473
1	24821185	25018581	HAP_5	0.21840354767184	15.6487074588701	56.7624498722014	0.782852035825714
1	24885890	25052468	HAP_1	0.167960088691796	-89.2863939478121	72.2699549602607	0.216986994761399
1	24885890	25052468	HAP_2	0.0942350332594235	-200.140971504051	120.820214431792	0.0979696441297105
1	24885890	25052468	HAP_3	0.135809312638581	108.273159262826	86.0851222631082	0.208814151477233
1	24885890	25052468	HAP_4	0.10310421286031	-6.06635759272488	101.409814034462	0.952312263891692
1	24941722	25106764	HAP_1	0.0942350332594235	-200.140971504051	120.820214431792	0.0979696441297105
1	24941722	25106764	HAP_2	0.102549889135255	-6.06635759272488	101.409814034462	0.952312263891692
1	24941722	25106764	HAP_3	0.146341463414634	108.273159262826	86.0851222631082	0.208814151477233
1	24941722	25106764	HAP_4	0.167405764966741	-89.2863939478121	72.2699549602607	0.216986994761399
1	24996688	25141602	HAP_1	0.135809312638581	108.273159262826	86.0851222631082	0.208814151477233
1	24996688	25141602	HAP_2	0.102549889135255	-6.06635759272488	101.409814034462	0.952312263891692
1	24996688	25141602	HAP_3	0.0942350332594235	-200.140971504051	120.820214431792	0.0979696441297105
1	24996688	25141602	HAP_4	0.167405764966741	-89.2863939478121	72.2699549602607	0.216986994761399
1	25040568	25176647	HAP_1	0.131929046563193	-31.2895440614387	76.5893705734071	0.682978314130151
1	25040568	25176647	HAP_2	0.141352549889135	190.24872458484	80.5002770263678	0.0183258612618963
1	25040568	25176647	HAP_3	0.200665188470067	-95.0334142844448	55.661991483033	0.0881098105299191
1	25040568	25176647	HAP_4	0.098669623059867	-195.472815476498	108.059538743704	0.0707986238350028
1	25040568	25176647	HAP_5	0.171840354767184	-94.0794700803841	70.514484877149	0.18248441556277
1	25086040	25234832	HAP_1	0.132483370288248	-31.2895440614387	76.5893705734071	0.682978314130151
1	25086040	25234832	HAP_2	0.141906873614191	190.24872458484	80.5002770263678	0.0183258612618963
1	25086040	25234832	HAP_3	0.0947893569844789	-83.8893742939851	101.507437874654	0.408778702941477
1	25086040	25234832	HAP_4	0.0964523281596452	-200.140971504051	120.820214431792	0.0979696441297105
1	25086040	25234832	HAP_5	0.0975609756097561	-195.472815476498	108.059538743704	0.0707986238350028
1	25086040	25234832	HAP_6	0.0870288248337029	68.6221598515601	143.601631843794	0.63286393744867
1	25086040	25234832	HAP_7	0.0864745011086474	-155.76701252263	143.152330295253	0.276836732397147
1	25134241	25258489	HAP_1	0.145232815964523	190.24872458484	80.5002770263678	0.0183258612618963
1	25134241	25258489	HAP_2	0.133037694013304	-31.2895440614387	76.5893705734071	0.682978314130151
1	25134241	25258489	HAP_3	0.08980044345898	68.6221598515601	143.601631843794	0.63286393744867
1	25134241	25258489	HAP_4	0.0864745011086474	-155.76701252263	143.152330295253	0.276836732397147
[truncated: 180,688 more rows]
