# Supplementary material for: Autosomal recessive loci contribute significantly to quantitative variation of male fertility in a dairy cattle population
Source: BMC Genomics. 2021 Mar 30;22:225. doi: 10.1186/s12864-021-07523-3 (PMC8010996; doi:10.1186/s12864-021-07523-3)
Supplement: Supplementary file 7 — Additional file 7. (TXT 17203 kb) [file 12864_2021_7523_MOESM7_ESM.txt]

CHROM	START	STOP	HAP	FREQ	BETA	SE_BETA	PVAL
1	256361	888832	HAP_1	0.226164079822616	390.171404912367	221.639310064351	0.0786857039777841
1	256361	888832	HAP_2	0.0997782705099778	-451.995047296973	439.595670091553	0.304132452928326
1	256361	888832	HAP_3	0.255543237250554	-20.2200379142528	193.867043276193	0.916956009300691
1	256361	888832	HAP_4	0.118070953436807	-449.676234587656	571.447158569962	0.431545555122381
1	719789	949357	HAP_1	0.214523281596452	301.537685262596	235.070763904908	0.199913026619028
1	719789	949357	HAP_2	0.0770509977827051	-73.0540860935067	555.746543029646	0.895447367329523
1	719789	949357	HAP_3	0.26940133037694	-39.7500797212846	185.787564168762	0.83063162394309
1	809505	997375	HAP_1	0.255543237250554	-20.2200379142528	193.867043276193	0.916956009300691
1	809505	997375	HAP_2	0.214523281596452	301.537685262596	235.070763904908	0.199913026619028
1	809505	997375	HAP_3	0.0770509977827051	-73.0540860935067	555.746543029646	0.895447367329523
1	858145	1029750	HAP_1	0.244456762749446	-10.0910052982992	199.961917471076	0.959763466080657
1	858145	1029750	HAP_2	0.214523281596452	320.142062769431	238.539011979878	0.17990778292114
1	858145	1029750	HAP_3	0.0776053215077605	-73.0540860935067	555.746543029646	0.895447367329523
1	930560	1061569	HAP_1	0.220620842572062	329.768979318321	229.751208175622	0.151544587834694
1	930560	1061569	HAP_2	0.24390243902439	29.732244029106	200.002560494776	0.881856178231881
1	930560	1061569	HAP_3	0.0776053215077605	-73.0540860935067	555.746543029646	0.895447367329523
1	990831	1099222	HAP_1	0.233370288248337	365.10176980445	222.75972348176	0.101568398334087
1	990831	1099222	HAP_2	0.242793791574279	45.4108947056895	203.537131586282	0.823502199125861
1	990831	1099222	HAP_3	0.0770509977827051	-73.0540860935067	555.746543029646	0.895447367329523
1	990831	1099222	HAP_4	0.105321507760532	-110.788905472278	628.570039744256	0.860133388959015
1	1023073	1139082	HAP_1	0.243348115299335	45.4108947056895	203.537131586282	0.823502199125861
1	1023073	1139082	HAP_2	0.233924611973392	365.10176980445	222.75972348176	0.101568398334087
1	1023073	1139082	HAP_3	0.0770509977827051	-73.0540860935067	555.746543029646	0.895447367329523
1	1023073	1139082	HAP_4	0.105875831485588	-110.788905472278	628.570039744256	0.860133388959015
1	1045142	1197303	HAP_1	0.243348115299335	45.4108947056895	203.537131586282	0.823502199125861
1	1045142	1197303	HAP_2	0.233924611973392	365.10176980445	222.75972348176	0.101568398334087
1	1045142	1197303	HAP_3	0.0720620842572062	-73.0540860935067	555.746543029646	0.895447367329523
1	1045142	1197303	HAP_4	0.105875831485588	-110.788905472278	628.570039744256	0.860133388959015
1	1091658	1245818	HAP_1	0.105321507760532	-219.286845211267	627.530789694073	0.726838791946388
1	1091658	1245818	HAP_2	0.23059866962306	11.2705084802336	213.691758446315	0.957949406175159
1	1091658	1245818	HAP_3	0.216186252771619	722.284512274653	231.16837862395	0.00183887063611507
1	1091658	1245818	HAP_4	0.0720620842572062	-73.0540860935067	555.746543029646	0.895447367329523
1	1113772	1299095	HAP_1	0.23059866962306	11.2705084802336	213.691758446315	0.957949406175159
1	1113772	1299095	HAP_2	0.216186252771619	722.284512274653	231.16837862395	0.00183887063611507
1	1113772	1299095	HAP_3	0.0720620842572062	-73.0540860935067	555.746543029646	0.895447367329523
1	1166331	1346373	HAP_1	0.22450110864745	22.8112614483795	216.037407249162	0.91593195017914
1	1166331	1346373	HAP_2	0.209534368070953	644.432450449506	241.557134057337	0.00777329420643761
1	1166331	1346373	HAP_3	0.0720620842572062	-73.0540860935067	555.746543029646	0.895447367329523
1	1228432	1400585	HAP_1	0.0670731707317073	-744.120806701453	628.238403567741	0.236549132036662
1	1228432	1400585	HAP_2	0.162416851441242	500.729561320738	294.948191335941	0.0899169240487864
1	1228432	1400585	HAP_3	0.0776053215077605	-73.0540860935067	555.746543029646	0.895447367329523
1	1228432	1400585	HAP_4	0.236141906873614	-32.6497852487797	211.281598031835	0.877225292241586
1	1280141	1469010	HAP_1	0.144678492239468	-516.324288160137	329.128408356597	0.117059145146873
1	1280141	1469010	HAP_2	0.398558758314856	72.5977708485319	130.574642764599	0.578359814983585
1	1280141	1469010	HAP_3	0.105321507760532	-227.264670436351	625.826747040541	0.716584311038139
1	1332918	1540641	HAP_1	0.398558758314856	72.5977708485319	130.574642764599	0.578359814983585
1	1332918	1540641	HAP_2	0.139689578713969	151.883740346611	363.284109210699	0.675985729994395
1	1332918	1540641	HAP_3	0.145232815964523	-516.324288160137	329.128408356597	0.117059145146873
1	1385687	1571852	HAP_1	0.179046563192905	313.255037581815	259.853615452205	0.228328871229205
1	1385687	1571852	HAP_2	0.261086474501109	15.4443476494041	194.803158534528	0.936826313764628
1	1385687	1571852	HAP_3	0.145232815964523	-516.324288160137	329.128408356597	0.117059145146873
1	1385687	1571852	HAP_4	0.144678492239468	181.446555391844	352.345053343366	0.606703140375577
1	1440329	1606992	HAP_1	0.144678492239468	181.446555391844	352.345053343366	0.606703140375577
1	1440329	1606992	HAP_2	0.177937915742794	313.255037581815	259.853615452205	0.228328871229205
1	1440329	1606992	HAP_3	0.262749445676275	15.4443476494041	194.803158534528	0.936826313764628
1	1440329	1606992	HAP_4	0.145232815964523	-516.324288160137	329.128408356597	0.117059145146873
1	1523007	1646535	HAP_1	0.100332594235033	-227.264670436351	625.826747040541	0.716584311038139
1	1523007	1646535	HAP_2	0.143569844789357	-545.133091718659	337.59193283568	0.106715497111442
1	1523007	1646535	HAP_3	0.177937915742794	313.255037581815	259.853615452205	0.228328871229205
1	1523007	1646535	HAP_4	0.217849223946785	-4.30423272492057	220.7352921833	0.984446993679099
1	1566539	1682584	HAP_1	0.144124168514412	-545.133091718659	337.59193283568	0.106715497111442
1	1566539	1682584	HAP_2	0.177937915742794	313.255037581815	259.853615452205	0.228328871229205
1	1566539	1682584	HAP_3	0.217849223946785	-4.30423272492057	220.7352921833	0.984446993679099
1	1566539	1682584	HAP_4	0.100332594235033	-227.264670436351	625.826747040541	0.716584311038139
1	1592085	1721138	HAP_1	0.144124168514412	-545.133091718659	337.59193283568	0.106715497111442
1	1592085	1721138	HAP_2	0.217849223946785	-4.30423272492057	220.7352921833	0.984446993679099
1	1592085	1721138	HAP_3	0.177937915742794	313.255037581815	259.853615452205	0.228328871229205
1	1592085	1721138	HAP_4	0.100332594235033	-227.264670436351	625.826747040541	0.716584311038139
1	1627573	1769696	HAP_1	0.216186252771619	-40.2977087930508	223.405137240402	0.856895750112749
1	1627573	1769696	HAP_2	0.185144124168514	353.250932425755	255.800879289668	0.167638120463271
1	1627573	1769696	HAP_3	0.105321507760532	-540.119436843259	496.255616093124	0.276718130745594
1	1627573	1769696	HAP_4	0.121951219512195	-676.690560521276	443.546479502042	0.127456159394183
1	1627573	1769696	HAP_5	0.100332594235033	-227.264670436351	625.826747040541	0.716584311038139
1	1627573	1769696	HAP_6	0.149113082039911	-423.292372103344	320.998173969819	0.187617278694054
1	1676756	1830748	HAP_1	0.216186252771619	-40.2977087930508	223.405137240402	0.856895750112749
1	1676756	1830748	HAP_2	0.186252771618625	353.250932425755	255.800879289668	0.167638120463271
1	1676756	1830748	HAP_3	0.100332594235033	-227.264670436351	625.826747040541	0.716584311038139
1	1676756	1830748	HAP_4	0.254988913525499	22.4185297602736	198.894096372883	0.910281230889317
1	1698908	1883132	HAP_1	0.186252771618625	353.250932425755	255.800879289668	0.167638120463271
1	1698908	1883132	HAP_2	0.0992239467849224	-227.264670436351	625.826747040541	0.716584311038139
1	1698908	1883132	HAP_3	0.216186252771619	-40.2977087930508	223.405137240402	0.856895750112749
1	1698908	1883132	HAP_4	0.274944567627494	86.8195727693105	185.611072497438	0.640078045497788
1	1752601	1966040	HAP_1	0.0992239467849224	-227.264670436351	625.826747040541	0.716584311038139
1	1752601	1966040	HAP_2	0.217849223946785	-37.7827592172666	220.784205241282	0.864160638161172
1	1752601	1966040	HAP_3	0.238359201773836	9.87902023820076	210.883721928601	0.962646633591737
1	1752601	1966040	HAP_4	0.185144124168514	353.250932425755	255.800879289668	0.167638120463271
1	1809526	2015519	HAP_1	0.216186252771619	-40.2977087930508	223.405137240402	0.856895750112749
1	1809526	2015519	HAP_2	0.0992239467849224	-227.264670436351	625.826747040541	0.716584311038139
1	1809526	2015519	HAP_3	0.186252771618625	353.250932425755	255.800879289668	0.167638120463271
1	1809526	2015519	HAP_4	0.238359201773836	9.87902023820076	210.883721928601	0.962646633591737
1	1858907	2080108	HAP_1	0.199556541019956	319.848266933286	224.514165513927	0.154616859688332
1	1858907	2080108	HAP_2	0.100332594235033	-227.264670436351	625.826747040541	0.716584311038139
1	1858907	2080108	HAP_3	0.216186252771619	-40.2977087930508	223.405137240402	0.856895750112749
1	1858907	2080108	HAP_4	0.219512195121951	-168.460164378987	230.399700037513	0.464871127763459
1	1935439	2114078	HAP_1	0.396341463414634	102.96137168297	131.401873760932	0.433506501147588
1	1935439	2114078	HAP_2	0.0920177383592018	-976.372986141625	631.366174237629	0.122353051209443
1	1935439	2114078	HAP_3	0.101441241685144	214.259841249199	570.802165093584	0.7074776764949
1	1935439	2114078	HAP_4	0.211751662971175	-54.7353498047683	222.525120180298	0.805759290304611
1	2000237	2180053	HAP_1	0.422394678492239	-49.8543096272969	120.990287233569	0.680400523854383
1	2000237	2180053	HAP_2	0.0886917960088692	-976.372986141625	631.366174237629	0.122353051209443
1	2000237	2180053	HAP_3	0.211751662971175	-54.7353498047683	222.525120180298	0.805759290304611
1	2059310	2240729	HAP_1	0.211751662971175	-54.7353498047683	222.525120180298	0.805759290304611
1	2059310	2240729	HAP_2	0.156319290465632	-620.467311092108	376.739829218013	0.0999241037655861
1	2059310	2240729	HAP_3	0.259977827050998	95.7192124664772	182.180136471478	0.59942942151897
1	2099121	2261566	HAP_1	0.156873614190687	-620.467311092108	376.739829218013	0.0999241037655861
1	2099121	2261566	HAP_2	0.496119733924612	100.505274450977	110.20462440073	0.362022365791718
1	2163137	2291600	HAP_1	0.156873614190687	-620.467311092108	376.739829218013	0.0999241037655861
1	2163137	2291600	HAP_2	0.0875831485587583	186.865543759122	624.926146916386	0.764994516071789
1	2163137	2291600	HAP_3	0.273281596452328	21.171952753333	188.00686638706	0.910363072846978
1	2163137	2291600	HAP_4	0.1019955654102	-73.424864236877	531.086367599714	0.890070914032471
1	2219759	2321768	HAP_1	0.156873614190687	-620.467311092108	376.739829218013	0.0999241037655861
1	2219759	2321768	HAP_2	0.0875831485587583	186.865543759122	624.926146916386	0.764994516071789
1	2219759	2321768	HAP_3	0.206208425720621	-9.30780487096159	239.787028031079	0.969045033220222
1	2219759	2321768	HAP_4	0.101441241685144	-73.424864236877	531.086367599714	0.890070914032471
1	2250307	2372646	HAP_1	0.0931263858093126	125.447967231941	570.471298327195	0.825997706250363
1	2250307	2372646	HAP_2	0.227272727272727	37.5301094182762	228.682638133958	0.869678405631265
1	2250307	2372646	HAP_3	0.212860310421286	132.131811624817	227.710820259782	0.561885359076703
1	2250307	2372646	HAP_4	0.101441241685144	-73.424864236877	531.086367599714	0.890070914032471
1	2250307	2372646	HAP_5	0.120288248337029	151.495248752883	405.845290895154	0.709026633023919
1	2284595	2407778	HAP_1	0.444567627494457	82.4760800095665	118.768792766812	0.487596828949748
1	2284595	2407778	HAP_2	0.223392461197339	3.17576563197863	212.740125285244	0.988093042116109
1	2284595	2407778	HAP_3	0.0753880266075388	-948.401311559262	546.472006115624	0.0829990738606204
1	2284595	2407778	HAP_4	0.101441241685144	-73.424864236877	531.086367599714	0.890070914032471
1	2304587	2465308	HAP_1	0.442350332594235	81.2105886071493	118.958483206012	0.494986859526053
1	2304587	2465308	HAP_2	0.0753880266075388	-948.401311559262	546.472006115624	0.0829990738606204
1	2304587	2465308	HAP_3	0.101441241685144	-73.424864236877	531.086367599714	0.890070914032471
1	2304587	2465308	HAP_4	0.223392461197339	3.17576563197863	212.740125285244	0.988093042116109
1	2357315	2535083	HAP_1	0.0753880266075388	-948.401311559262	546.472006115624	0.0829990738606204
1	2357315	2535083	HAP_2	0.100886917960089	-73.424864236877	531.086367599714	0.890070914032471
1	2357315	2535083	HAP_3	0.643015521064302	24.2573968248396	96.105602032737	0.800787487053692
1	2390062	2604669	HAP_1	0.100886917960089	-73.424864236877	531.086367599714	0.890070914032471
1	2390062	2604669	HAP_2	0.0753880266075388	-948.401311559262	546.472006115624	0.0829990738606204
1	2390062	2604669	HAP_3	0.643015521064302	24.2573968248396	96.105602032737	0.800787487053692
1	2445051	2658776	HAP_1	0.6480044345898	9.96407335132852	96.148876123248	0.917484987852669
1	2445051	2658776	HAP_2	0.100886917960089	-73.424864236877	531.086367599714	0.890070914032471
1	2445051	2658776	HAP_3	0.0753880266075388	-948.401311559262	546.472006115624	0.0829990738606204
1	2516434	2719642	HAP_1	0.0753880266075388	-948.401311559262	546.472006115624	0.0829990738606204
1	2516434	2719642	HAP_2	0.100886917960089	-73.424864236877	531.086367599714	0.890070914032471
1	2516434	2719642	HAP_3	0.647450110864745	0.948036086916317	96.1892144597606	0.992138428232914
1	2589312	2767613	HAP_1	0.233924611973392	11.1563346348016	201.401216872466	0.955837355863789
1	2589312	2767613	HAP_2	0.156873614190687	-513.235561878589	364.301682671845	0.159238002558665
1	2589312	2767613	HAP_3	0.147450110864745	297.447787863552	421.25695558686	0.480313528899558
1	2589312	2767613	HAP_4	0.0753880266075388	-948.401311559262	546.472006115624	0.0829990738606204
1	2589312	2767613	HAP_5	0.100332594235033	-73.424864236877	531.086367599714	0.890070914032471
1	2633403	2848684	HAP_1	0.0753880266075388	-948.401311559262	546.472006115624	0.0829990738606204
1	2633403	2848684	HAP_2	0.226164079822616	-130.319293102531	213.36083040157	0.541492778690235
1	2633403	2848684	HAP_3	0.156873614190687	-513.235561878589	364.301682671845	0.159238002558665
1	2633403	2848684	HAP_4	0.105875831485588	701.254448479091	492.907364956498	0.155176789730802
1	2633403	2848684	HAP_5	0.100332594235033	-73.424864236877	531.086367599714	0.890070914032471
1	2699455	2923974	HAP_1	0.100332594235033	-73.424864236877	531.086367599714	0.890070914032471
1	2699455	2923974	HAP_2	0.0753880266075388	-948.401311559262	546.472006115624	0.0829990738606204
1	2699455	2923974	HAP_3	0.20509977827051	-38.9096012737318	243.060449193696	0.872852850215817
1	2699455	2923974	HAP_4	0.155210643015521	-724.518193134927	376.266534703912	0.0544798885017671
1	2699455	2923974	HAP_5	0.105875831485588	701.254448479091	492.907364956498	0.155176789730802
1	2752599	2974184	HAP_1	0.0753880266075388	-948.401311559262	546.472006115624	0.0829990738606204
1	2752599	2974184	HAP_2	0.12139689578714	512.004311673477	420.925316015783	0.224163799351827
1	2752599	2974184	HAP_3	0.203991130820399	-38.9096012737318	243.060449193696	0.872852850215817
1	2752599	2974184	HAP_4	0.100886917960089	-73.424864236877	531.086367599714	0.890070914032471
1	2752599	2974184	HAP_5	0.20509977827051	-266.25437950078	272.950121832912	0.329593030357315
1	2824770	3010910	HAP_1	0.170177383592018	-245.989989180913	322.73655671387	0.446142472074605
1	2824770	3010910	HAP_2	0.0748337028824834	-948.401311559262	546.472006115624	0.0829990738606204
1	2824770	3010910	HAP_3	0.100886917960089	709.88241955226	464.479437711209	0.126783897009565
1	2824770	3010910	HAP_4	0.203991130820399	-38.9096012737318	243.060449193696	0.872852850215817
1	2824770	3010910	HAP_5	0.0981152993348115	-73.424864236877	531.086367599714	0.890070914032471
1	2889586	3028026	HAP_1	0.108093126385809	740.380228938331	420.124213767222	0.0783641164778926
1	2889586	3028026	HAP_2	0.206762749445676	-38.9096012737318	243.060449193696	0.872852850215817
1	2889586	3028026	HAP_3	0.0748337028824834	-948.401311559262	546.472006115624	0.0829990738606204
1	2889586	3028026	HAP_4	0.170177383592018	-245.989989180913	322.73655671387	0.446142472074605
1	2889586	3028026	HAP_5	0.0981152993348115	-73.424864236877	531.086367599714	0.890070914032471
1	2963532	3072923	HAP_1	0.177937915742794	-6.76992328909019	300.428241020102	0.982026852900498
1	2963532	3072923	HAP_2	0.0981152993348115	-73.424864236877	531.086367599714	0.890070914032471
1	2963532	3072923	HAP_3	0.203991130820399	-38.9096012737318	243.060449193696	0.872852850215817
1	2963532	3072923	HAP_4	0.121951219512195	-597.200535509119	423.41694746256	0.158762148147143
1	2963532	3072923	HAP_5	0.106430155210643	736.747242451434	440.905212124609	0.0950760399847587
1	2963532	3072923	HAP_6	0.0853658536585366	-780.074075487714	431.072713796981	0.0706936995973664
1	2999989	3153221	HAP_1	0.176829268292683	-139.093055246554	314.911959627041	0.658821898848186
1	2999989	3153221	HAP_2	0.0798226164079823	-646.869231454205	495.52363417321	0.192085710095096
1	2999989	3153221	HAP_3	0.25609756097561	155.522678364055	194.45283928783	0.424042429537679
1	2999989	3153221	HAP_4	0.200665188470067	9.00423627980761	246.432693889497	0.970861327950342
1	2999989	3153221	HAP_5	0.108093126385809	736.747242451434	440.905212124609	0.0950760399847587
1	3021052	3188350	HAP_1	0.25609756097561	155.522678364055	194.45283928783	0.424042429537679
1	3021052	3188350	HAP_2	0.200110864745011	-67.4321705294249	250.171935182166	0.787574171054242
1	3021052	3188350	HAP_3	0.108093126385809	736.747242451434	440.905212124609	0.0950760399847587
1	3021052	3188350	HAP_4	0.176829268292683	-139.093055246554	314.911959627041	0.658821898848186
1	3021052	3188350	HAP_5	0.0798226164079823	-646.869231454205	495.52363417321	0.192085710095096
1	3056961	3223919	HAP_1	0.108093126385809	736.747242451434	440.905212124609	0.0950760399847587
1	3056961	3223919	HAP_2	0.177937915742794	-139.093055246554	314.911959627041	0.658821898848186
1	3056961	3223919	HAP_3	0.0798226164079823	-646.869231454205	495.52363417321	0.192085710095096
1	3056961	3223919	HAP_4	0.200110864745011	-67.4321705294249	250.171935182166	0.787574171054242
1	3056961	3223919	HAP_5	0.25609756097561	155.522678364055	194.45283928783	0.424042429537679
1	3147689	3261757	HAP_1	0.118625277161863	318.905428525265	350.757421479657	0.363495824113594
1	3147689	3261757	HAP_2	0.133037694013304	242.303676505043	423.562439272279	0.567425072278494
1	3147689	3261757	HAP_3	0.123059866962306	-597.200535509119	423.41694746256	0.158762148147143
1	3147689	3261757	HAP_4	0.172949002217295	241.674320031259	333.376830077053	0.468686736210434
1	3147689	3261757	HAP_5	0.205654101995565	-69.9515120367131	246.795460252299	0.776906160960735
1	3147689	3261757	HAP_6	0.0792682926829268	-646.869231454205	495.52363417321	0.192085710095096
1	3179438	3303269	HAP_1	0.144124168514412	69.3454853612409	407.456760871119	0.864898629214604
1	3179438	3303269	HAP_2	0.1990022172949	-67.4321705294249	250.171935182166	0.787574171054242
1	3179438	3303269	HAP_3	0.0964523281596452	701.254448479091	492.907364956498	0.155176789730802
1	3179438	3303269	HAP_4	0.133037694013304	242.303676505043	423.562439272279	0.567425072278494
1	3179438	3303269	HAP_5	0.123059866962306	-597.200535509119	423.41694746256	0.158762148147143
1	3179438	3303269	HAP_6	0.0792682926829268	-646.869231454205	495.52363417321	0.192085710095096
1	3208431	3379063	HAP_1	0.0964523281596452	701.254448479091	492.907364956498	0.155176789730802
1	3208431	3379063	HAP_2	0.274944567627494	-303.304025848441	191.146652160991	0.112922412723868
1	3208431	3379063	HAP_3	0.1990022172949	-67.4321705294249	250.171935182166	0.787574171054242
1	3208431	3379063	HAP_4	0.078159645232816	-646.869231454205	495.52363417321	0.192085710095096
1	3250506	3425621	HAP_1	0.274390243902439	-327.196971411265	189.430906726071	0.0844677977650113
1	3250506	3425621	HAP_2	0.0720620842572062	-700.477913360282	554.263867315013	0.206633601856373
1	3250506	3425621	HAP_3	0.201219512195122	-150.503856402181	243.082186556031	0.535977472743012
1	3250506	3425621	HAP_4	0.0958980044345898	701.254448479091	492.907364956498	0.155176789730802
1	3292026	3458428	HAP_1	0.21119733924612	-146.408931340379	246.071734207079	0.552005067698647
1	3292026	3458428	HAP_2	0.132483370288248	275.313635018235	424.029222675776	0.516325205596178
1	3292026	3458428	HAP_3	0.0942350332594235	328.545707120102	569.121085850269	0.563892346720844
1	3292026	3458428	HAP_4	0.203436807095344	-59.8554767344441	239.739361804933	0.802901042959394
1	3292026	3458428	HAP_5	0.0720620842572062	-700.477913360282	554.263867315013	0.206633601856373
1	3361607	3480350	HAP_1	0.211751662971175	-146.408931340379	246.071734207079	0.552005067698647
1	3361607	3480350	HAP_2	0.132483370288248	275.313635018235	424.029222675776	0.516325205596178
1	3361607	3480350	HAP_3	0.0947893569844789	328.545707120102	569.121085850269	0.563892346720844
1	3361607	3480350	HAP_4	0.203991130820399	-59.8554767344441	239.739361804933	0.802901042959394
1	3361607	3480350	HAP_5	0.0720620842572062	-700.477913360282	554.263867315013	0.206633601856373
1	3409942	3514683	HAP_1	0.288248337028825	-105.933150390732	176.202140322281	0.547858443327442
1	3409942	3514683	HAP_2	0.132483370288248	275.313635018235	424.029222675776	0.516325205596178
1	3409942	3514683	HAP_3	0.0947893569844789	328.545707120102	569.121085850269	0.563892346720844
1	3409942	3514683	HAP_4	0.203991130820399	-59.8554767344441	239.739361804933	0.802901042959394
1	3444984	3546524	HAP_1	0.310975609756098	-152.264170785889	162.674348551921	0.349524271552154
1	3444984	3546524	HAP_2	0.247228381374723	134.901442019306	192.049228684435	0.482593936727955
1	3444984	3546524	HAP_3	0.203436807095344	-59.8554767344441	239.739361804933	0.802901042959394
1	3475914	3598843	HAP_1	0.202882483370288	-155.874386818993	243.023468337516	0.521430469704804
1	3475914	3598843	HAP_2	0.133592017738359	189.283312420594	407.639510462425	0.642517889901182
1	3475914	3598843	HAP_3	0.108647450110865	157.692664131754	442.827676295731	0.721847243274919
1	3475914	3598843	HAP_4	0.112527716186253	-14.5402794711418	536.431954917109	0.978381636872448
1	3475914	3598843	HAP_5	0.189578713968958	-252.974816301563	253.471298284611	0.318530920210386
1	3500633	3637756	HAP_1	0.137472283813747	254.13502220347	379.006705512517	0.502694718165614
1	3500633	3637756	HAP_2	0.108647450110865	157.692664131754	442.827676295731	0.721847243274919
1	3500633	3637756	HAP_3	0.203991130820399	-155.874386818993	243.023468337516	0.521430469704804
1	3500633	3637756	HAP_4	0.113082039911308	-14.5402794711418	536.431954917109	0.978381636872448
1	3500633	3637756	HAP_5	0.18569844789357	-252.974816301563	253.471298284611	0.318530920210386
1	3531671	3691931	HAP_1	0.137472283813747	254.13502220347	379.006705512517	0.502694718165614
1	3531671	3691931	HAP_2	0.113082039911308	-14.5402794711418	536.431954917109	0.978381636872448
1	3531671	3691931	HAP_3	0.108647450110865	157.692664131754	442.827676295731	0.721847243274919
1	3531671	3691931	HAP_4	0.389689578713969	-201.8020732077	129.244055038179	0.118784552805821
1	3587305	3720622	HAP_1	0.137472283813747	254.13502220347	379.006705512517	0.502694718165614
1	3587305	3720622	HAP_2	0.113082039911308	-14.5402794711418	536.431954917109	0.978381636872448
1	3587305	3720622	HAP_3	0.108647450110865	157.692664131754	442.827676295731	0.721847243274919
1	3587305	3720622	HAP_4	0.426274944567627	-293.067807227733	121.796705922422	0.0163224035831011
1	3620513	3776228	HAP_1	0.137472283813747	254.13502220347	379.006705512517	0.502694718165614
1	3620513	3776228	HAP_2	0.131929046563193	9.29892339541234	387.889381806834	0.980879419819943
1	3620513	3776228	HAP_3	0.203991130820399	-162.13425549518	239.893135774628	0.499305094802965
1	3620513	3776228	HAP_4	0.220066518847007	-346.627108824496	228.696843250141	0.129960314859575
1	3620513	3776228	HAP_5	0.113082039911308	-14.5402794711418	536.431954917109	0.978381636872448
1	3684324	3840517	HAP_1	0.137472283813747	254.13502220347	379.006705512517	0.502694718165614
1	3684324	3840517	HAP_2	0.113082039911308	-14.5402794711418	536.431954917109	0.978381636872448
1	3684324	3840517	HAP_3	0.203991130820399	-162.13425549518	239.893135774628	0.499305094802965
1	3684324	3840517	HAP_4	0.220066518847007	-346.627108824496	228.696843250141	0.129960314859575
1	3684324	3840517	HAP_5	0.131929046563193	9.29892339541234	387.889381806834	0.980879419819943
1	3712478	3917893	HAP_1	0.114745011086475	-14.5402794711418	536.431954917109	0.978381636872448
1	3712478	3917893	HAP_2	0.201219512195122	-162.13425549518	239.893135774628	0.499305094802965
1	3712478	3917893	HAP_3	0.16629711751663	-382.979952735699	290.416675402718	0.187600416494707
1	3712478	3917893	HAP_4	0.108093126385809	157.692664131754	442.827676295731	0.721847243274919
1	3712478	3917893	HAP_5	0.136917960088692	254.13502220347	379.006705512517	0.502694718165614
1	3755154	3959925	HAP_1	0.136917960088692	254.13502220347	379.006705512517	0.502694718165614
1	3755154	3959925	HAP_2	0.114745011086475	-14.5402794711418	536.431954917109	0.978381636872448
1	3755154	3959925	HAP_3	0.202328159645233	-156.144907145016	236.785643995741	0.509786805148644
1	3755154	3959925	HAP_4	0.166851441241685	-382.979952735699	290.416675402718	0.187600416494707
1	3755154	3959925	HAP_5	0.0831485587583149	71.251411294749	623.595836263841	0.909058314216508
1	3823705	4005583	HAP_1	0.158536585365854	-246.339235385936	317.335980560199	0.43779450504711
1	3823705	4005583	HAP_2	0.0837028824833703	71.251411294749	623.595836263841	0.909058314216508
1	3823705	4005583	HAP_3	0.200110864745011	-162.13425549518	239.893135774628	0.499305094802965
1	3823705	4005583	HAP_4	0.136363636363636	254.13502220347	379.006705512517	0.502694718165614
1	3823705	4005583	HAP_5	0.114745011086475	-14.5402794711418	536.431954917109	0.978381636872448
1	3895421	4045338	HAP_1	0.136363636363636	254.13502220347	379.006705512517	0.502694718165614
1	3895421	4045338	HAP_2	0.186807095343681	-92.742101553722	283.751623290381	0.743863918428227
1	3895421	4045338	HAP_3	0.118070953436807	-14.5402794711418	536.431954917109	0.978381636872448
1	3895421	4045338	HAP_4	0.283813747228381	-51.9999623483973	176.456813191137	0.768299917996709
1	3954394	4091992	HAP_1	0.140243902439024	-319.362037991443	409.527664407162	0.435698392073392
1	3954394	4091992	HAP_2	0.0853658536585366	71.251411294749	623.595836263841	0.909058314216508
1	3954394	4091992	HAP_3	0.29490022172949	-253.170423880459	173.940761777744	0.145884478086717
1	3954394	4091992	HAP_4	0.1480044345898	378.16281055118	341.028252649855	0.26777753729593
1	3954394	4091992	HAP_5	0.190133037694013	-107.908635164436	278.662379066736	0.698672776781584
1	3989772	4127064	HAP_1	0.134146341463415	189.559574141269	472.326178663511	0.688272210760147
1	3989772	4127064	HAP_2	0.0870288248337029	71.251411294749	623.595836263841	0.909058314216508
1	3989772	4127064	HAP_3	0.304323725055432	-300.585663771768	167.18715059812	0.0725321691161124
1	3989772	4127064	HAP_4	0.1480044345898	378.16281055118	341.028252649855	0.26777753729593
1	3989772	4127064	HAP_5	0.208980044345898	-5.77721996793988	238.27266697393	0.980661623522108
1	4033099	4162383	HAP_1	0.0870288248337029	71.251411294749	623.595836263841	0.909058314216508
1	4033099	4162383	HAP_2	0.304323725055432	-300.585663771768	167.18715059812	0.0725321691161124
1	4033099	4162383	HAP_3	0.152993348115299	318.701965103586	333.894302493505	0.340090294856765
1	4033099	4162383	HAP_4	0.134146341463415	189.559574141269	472.326178663511	0.688272210760147
1	4033099	4162383	HAP_5	0.212305986696231	-41.4051024922909	232.004905103032	0.858397291538138
1	4077498	4215889	HAP_1	0.134146341463415	189.559574141269	472.326178663511	0.688272210760147
1	4077498	4215889	HAP_2	0.182372505543237	-139.286336558911	289.500682589265	0.630545266615611
1	4077498	4215889	HAP_3	0.171286031042129	-285.198228785258	316.073373441024	0.367133151777261
1	4077498	4215889	HAP_4	0.192350332594235	-167.939179935686	248.979712735788	0.500162813623519
1	4077498	4215889	HAP_5	0.14689578713969	318.701965103586	333.894302493505	0.340090294856765
1	4113357	4261708	HAP_1	0.182372505543237	-139.286336558911	289.500682589265	0.630545266615611
1	4113357	4261708	HAP_2	0.121951219512195	236.144265231705	494.342165871141	0.632985473400618
1	4113357	4261708	HAP_3	0.182372505543237	75.9590054445949	304.915620017192	0.803329493925375
1	4113357	4261708	HAP_4	0.171286031042129	-242.083284519102	267.577879141781	0.365858404215917
1	4113357	4261708	HAP_5	0.14689578713969	318.701965103586	333.894302493505	0.340090294856765
1	4155630	4294917	HAP_1	0.182926829268293	-139.286336558911	289.500682589265	0.630545266615611
1	4155630	4294917	HAP_2	0.121951219512195	236.144265231705	494.342165871141	0.632985473400618
1	4155630	4294917	HAP_3	0.181818181818182	75.9590054445949	304.915620017192	0.803329493925375
1	4155630	4294917	HAP_4	0.170731707317073	-274.482098169147	272.008478626793	0.313204169444356
1	4155630	4294917	HAP_5	0.139689578713969	228.792644618867	353.117540798528	0.517202656372123
1	4202221	4307054	HAP_1	0.122505543237251	236.144265231705	494.342165871141	0.632985473400618
1	4202221	4307054	HAP_2	0.181818181818182	75.9590054445949	304.915620017192	0.803329493925375
1	4202221	4307054	HAP_3	0.184589800443459	0.820874244415184	285.175583499335	0.997703948517053
1	4202221	4307054	HAP_4	0.171286031042129	-287.754200827878	267.255814167382	0.281906628967914
1	4202221	4307054	HAP_5	0.141906873614191	250.442254420927	342.964602209888	0.465443389887739
1	4239676	4323165	HAP_1	0.11529933481153	450.110060615282	527.381634821094	0.393622671505886
1	4239676	4323165	HAP_2	0.171840354767184	-170.89356127077	267.203934947978	0.52262197250872
1	4239676	4323165	HAP_3	0.140243902439024	228.792644618867	353.117540798528	0.517202656372123
1	4239676	4323165	HAP_4	0.167960088691796	-67.1830365403397	297.305067645133	0.821274051412408
1	4239676	4323165	HAP_5	0.150221729490022	188.459519082764	412.62032240123	0.647970706483336
1	4289010	4360633	HAP_1	0.139689578713969	228.792644618867	353.117540798528	0.517202656372123
1	4289010	4360633	HAP_2	0.166851441241685	41.9714398182956	310.668251338964	0.892562987331491
1	4289010	4360633	HAP_3	0.150221729490022	188.459519082764	412.62032240123	0.647970706483336
1	4289010	4360633	HAP_4	0.118070953436807	305.503645883164	422.22747358518	0.469530990729465
1	4289010	4360633	HAP_5	0.119179600886918	450.110060615282	527.381634821094	0.393622671505886
1	4289010	4360633	HAP_6	0.184589800443459	-8.45957013323376	258.368915672958	0.973887510118948
1	4301373	4418006	HAP_1	0.150221729490022	188.459519082764	412.62032240123	0.647970706483336
1	4301373	4418006	HAP_2	0.254434589800443	82.6859820266528	205.778820262749	0.687913308387365
1	4301373	4418006	HAP_3	0.119179600886918	450.110060615282	527.381634821094	0.393622671505886
1	4301373	4418006	HAP_4	0.184589800443459	-8.45957013323376	258.368915672958	0.973887510118948
1	4301373	4418006	HAP_5	0.139689578713969	228.792644618867	353.117540798528	0.517202656372123
1	4316516	4487030	HAP_1	0.150221729490022	188.459519082764	412.62032240123	0.647970706483336
1	4316516	4487030	HAP_2	0.139135254988914	228.792644618867	353.117540798528	0.517202656372123
1	4316516	4487030	HAP_3	0.257760532150776	132.316191031044	203.613996861767	0.515964495534112
1	4316516	4487030	HAP_4	0.119179600886918	450.110060615282	527.381634821094	0.393622671505886
1	4316516	4487030	HAP_5	0.185144124168514	-8.45957013323376	258.368915672958	0.973887510118948
1	4350915	4525112	HAP_1	0.14079822616408	228.792644618867	353.117540798528	0.517202656372123
1	4350915	4525112	HAP_2	0.119179600886918	450.110060615282	527.381634821094	0.393622671505886
1	4350915	4525112	HAP_3	0.17350332594235	12.2144469097598	288.270727727266	0.966212106883485
1	4350915	4525112	HAP_4	0.335365853658537	-99.9358785814786	154.37576800604	0.517569531940306
1	4394936	4571717	HAP_1	0.168514412416851	40.6563153451143	303.896473385311	0.893604101782744
1	4394936	4571717	HAP_2	0.138580931263858	228.792644618867	353.117540798528	0.517202656372123
1	4394936	4571717	HAP_3	0.0848115299334812	732.112976459235	621.540065375868	0.239151093005052
1	4394936	4571717	HAP_4	0.333148558758315	-99.9358785814786	154.37576800604	0.517569531940306
1	4394936	4571717	HAP_5	0.119179600886918	450.110060615282	527.381634821094	0.393622671505886
1	4473638	4606890	HAP_1	0.169068736141907	40.6563153451143	303.896473385311	0.893604101782744
1	4473638	4606890	HAP_2	0.139135254988914	228.792644618867	353.117540798528	0.517202656372123
1	4473638	4606890	HAP_3	0.0853658536585366	732.112976459235	621.540065375868	0.239151093005052
1	4473638	4606890	HAP_4	0.149667405764967	103.911008995143	397.236759301348	0.793702328694394
1	4473638	4606890	HAP_5	0.185144124168514	-8.45957013323376	258.368915672958	0.973887510118948
1	4473638	4606890	HAP_6	0.119179600886918	450.110060615282	527.381634821094	0.393622671505886
1	4507685	4674574	HAP_1	0.118625277161863	450.110060615282	527.381634821094	0.393622671505886
1	4507685	4674574	HAP_2	0.151330376940133	181.895048248299	354.228678841321	0.60773192246559
1	4507685	4674574	HAP_3	0.13470066518847	228.792644618867	353.117540798528	0.517202656372123
1	4507685	4674574	HAP_4	0.149667405764967	103.911008995143	397.236759301348	0.793702328694394
1	4507685	4674574	HAP_5	0.184035476718404	-8.45957013323376	258.368915672958	0.973887510118948
1	4565039	4716471	HAP_1	0.149667405764967	103.911008995143	397.236759301348	0.793702328694394
1	4565039	4716471	HAP_2	0.134146341463415	166.890079174869	363.455798862963	0.646220233159502
1	4565039	4716471	HAP_3	0.184035476718404	-8.45957013323376	258.368915672958	0.973887510118948
1	4565039	4716471	HAP_4	0.136917960088692	246.972708078926	465.927541917857	0.59619799675826
1	4565039	4716471	HAP_5	0.151884700665188	163.655277198388	345.047968505974	0.635404478217083
1	4584093	4743473	HAP_1	0.149113082039911	188.459519082764	412.62032240123	0.647970706483336
1	4584093	4743473	HAP_2	0.134146341463415	166.890079174869	363.455798862963	0.646220233159502
1	4584093	4743473	HAP_3	0.184035476718404	-8.45957013323376	258.368915672958	0.973887510118948
1	4584093	4743473	HAP_4	0.137472283813747	246.972708078926	465.927541917857	0.59619799675826
1	4584093	4743473	HAP_5	0.151884700665188	163.655277198388	345.047968505974	0.635404478217083
1	4647633	4781618	HAP_1	0.143015521064302	1.03817381742298	421.652415828789	0.998036038494941
1	4647633	4781618	HAP_2	0.134146341463415	166.890079174869	363.455798862963	0.646220233159502
1	4647633	4781618	HAP_3	0.185144124168514	-8.45957013323376	258.368915672958	0.973887510118948
1	4647633	4781618	HAP_4	0.151884700665188	163.655277198388	345.047968505974	0.635404478217083
1	4647633	4781618	HAP_5	0.134146341463415	-77.7033148413545	500.396520424437	0.876633085417529
1	4709876	4888776	HAP_1	0.143569844789357	1.03817381742298	421.652415828789	0.998036038494941
1	4709876	4888776	HAP_2	0.157427937915743	163.655277198388	345.047968505974	0.635404478217083
1	4709876	4888776	HAP_3	0.182372505543237	69.3087455589136	262.606779228869	0.791898140333281
1	4709876	4888776	HAP_4	0.13470066518847	-77.7033148413545	500.396520424437	0.876633085417529
1	4709876	4888776	HAP_5	0.134146341463415	166.890079174869	363.455798862963	0.646220233159502
1	4734157	4996526	HAP_1	0.0981152993348115	706.919619778413	625.482248473154	0.25869707252464
1	4734157	4996526	HAP_2	0.159090909090909	163.655277198388	345.047968505974	0.635404478217083
1	4734157	4996526	HAP_3	0.13470066518847	-77.7033148413545	500.396520424437	0.876633085417529
1	4734157	4996526	HAP_4	0.134146341463415	166.890079174869	363.455798862963	0.646220233159502
1	4734157	4996526	HAP_5	0.182372505543237	69.3087455589136	262.606779228869	0.791898140333281
1	4760410	5066737	HAP_1	0.184589800443459	-17.5564490420642	258.286859658084	0.945822669765869
1	4760410	5066737	HAP_2	0.0981152993348115	706.919619778413	625.482248473154	0.25869707252464
1	4760410	5066737	HAP_3	0.133592017738359	166.890079174869	363.455798862963	0.646220233159502
1	4760410	5066737	HAP_4	0.159090909090909	163.655277198388	345.047968505974	0.635404478217083
1	4760410	5066737	HAP_5	0.134146341463415	-77.7033148413545	500.396520424437	0.876633085417529
1	4830120	5099108	HAP_1	0.133592017738359	166.890079174869	363.455798862963	0.646220233159502
1	4830120	5099108	HAP_2	0.0981152993348115	706.919619778413	625.482248473154	0.25869707252464
1	4830120	5099108	HAP_3	0.184589800443459	-17.5564490420642	258.286859658084	0.945822669765869
1	4830120	5099108	HAP_4	0.159090909090909	163.655277198388	345.047968505974	0.635404478217083
1	4830120	5099108	HAP_5	0.13470066518847	-77.7033148413545	500.396520424437	0.876633085417529
1	4986559	5186570	HAP_1	0.132483370288248	166.890079174869	363.455798862963	0.646220233159502
1	4986559	5186570	HAP_2	0.341463414634146	39.5862751074857	151.860322928988	0.794403081423314
1	4986559	5186570	HAP_3	0.185144124168514	-17.5564490420642	258.286859658084	0.945822669765869
1	4986559	5186570	HAP_4	0.133592017738359	-77.7033148413545	500.396520424437	0.876633085417529
1	5057978	5331327	HAP_1	0.223946784922395	37.6216210898529	224.30269422842	0.86683619019538
1	5057978	5331327	HAP_2	0.130820399113082	-152.740144213945	407.334032439764	0.707768376801413
1	5057978	5331327	HAP_3	0.187361419068736	4.1650558582826	254.433541924674	0.98694295262593
1	5057978	5331327	HAP_4	0.133592017738359	-77.7033148413545	500.396520424437	0.876633085417529
1	5057978	5331327	HAP_5	0.133037694013304	233.639995996897	376.099964058286	0.534615570315869
1	5087212	5366547	HAP_1	0.186807095343681	-17.5564490420642	258.286859658084	0.945822669765869
1	5087212	5366547	HAP_2	0.167405764966741	189.537226323547	293.769534037689	0.518970400792057
1	5087212	5366547	HAP_3	0.130820399113082	-152.740144213945	407.334032439764	0.707768376801413
1	5087212	5366547	HAP_4	0.133592017738359	-77.7033148413545	500.396520424437	0.876633085417529
1	5087212	5366547	HAP_5	0.133037694013304	233.639995996897	376.099964058286	0.534615570315869
1	5147933	5422754	HAP_1	0.187361419068736	-17.5564490420642	258.286859658084	0.945822669765869
1	5147933	5422754	HAP_2	0.165742793791574	193.573452433398	299.788607653426	0.518640394774054
1	5147933	5422754	HAP_3	0.13470066518847	-77.7033148413545	500.396520424437	0.876633085417529
1	5147933	5422754	HAP_4	0.108647450110865	556.024602114894	533.388564876965	0.297491968540221
1	5147933	5422754	HAP_5	0.133037694013304	233.639995996897	376.099964058286	0.534615570315869
1	5305646	5488869	HAP_1	0.187915742793792	-17.5564490420642	258.286859658084	0.945822669765869
1	5305646	5488869	HAP_2	0.166851441241685	193.573452433398	299.788607653426	0.518640394774054
1	5305646	5488869	HAP_3	0.13470066518847	189.804038009071	363.58216320305	0.601773280468341
1	5305646	5488869	HAP_4	0.0958980044345898	706.919619778413	625.482248473154	0.25869707252464
1	5305646	5488869	HAP_5	0.13470066518847	-77.7033148413545	500.396520424437	0.876633085417529
1	5356977	5519231	HAP_1	0.166851441241685	193.573452433398	299.788607653426	0.518640394774054
1	5356977	5519231	HAP_2	0.13470066518847	189.804038009071	363.58216320305	0.601773280468341
1	5356977	5519231	HAP_3	0.187915742793792	-17.5564490420642	258.286859658084	0.945822669765869
1	5356977	5519231	HAP_4	0.0975609756097561	706.919619778413	625.482248473154	0.25869707252464
1	5356977	5519231	HAP_5	0.139689578713969	-186.80166926197	426.858797360113	0.661768537722646
1	5391649	5550567	HAP_1	0.190687361419069	4.72337575944184	250.288891120189	0.984947693708341
1	5391649	5550567	HAP_2	0.16629711751663	193.573452433398	299.788607653426	0.518640394774054
1	5391649	5550567	HAP_3	0.0953436807095344	706.919619778413	625.482248473154	0.25869707252464
1	5391649	5550567	HAP_4	0.141352549889135	-186.80166926197	426.858797360113	0.661768537722646
1	5391649	5550567	HAP_5	0.134146341463415	189.804038009071	363.58216320305	0.601773280468341
1	5470488	5573890	HAP_1	0.141352549889135	-186.80166926197	426.858797360113	0.661768537722646
1	5470488	5573890	HAP_2	0.134146341463415	189.804038009071	363.58216320305	0.601773280468341
1	5470488	5573890	HAP_3	0.195121951219512	98.3982184827279	243.154625294061	0.685814914059777
1	5470488	5573890	HAP_4	0.0953436807095344	706.919619778413	625.482248473154	0.25869707252464
1	5470488	5573890	HAP_5	0.179046563192905	59.1996766123617	265.950364375855	0.823900525993242
1	5510131	5630208	HAP_1	0.0931263858093126	706.919619778413	625.482248473154	0.25869707252464
1	5510131	5630208	HAP_2	0.162416851441242	174.115637761216	307.105008997589	0.570885844400642
1	5510131	5630208	HAP_3	0.138026607538803	-53.7984585558499	470.240050865726	0.908941495258311
1	5510131	5630208	HAP_4	0.132483370288248	233.639995996897	376.099964058286	0.534615570315869
1	5510131	5630208	HAP_5	0.186807095343681	-37.9477828542874	262.558555562495	0.885114140812637
1	5539390	5668141	HAP_1	0.158536585365854	174.115637761216	307.105008997589	0.570885844400642
1	5539390	5668141	HAP_2	0.138026607538803	-53.7984585558499	470.240050865726	0.908941495258311
1	5539390	5668141	HAP_3	0.131929046563193	233.639995996897	376.099964058286	0.534615570315869
1	5539390	5668141	HAP_4	0.186252771618625	-37.9477828542874	262.558555562495	0.885114140812637
1	5539390	5668141	HAP_5	0.0914634146341463	706.919619778413	625.482248473154	0.25869707252464
1	5561667	5730545	HAP_1	0.158536585365854	133.099204821239	312.793399365857	0.670562128827843
1	5561667	5730545	HAP_2	0.189024390243902	-22.9495491628494	254.414842163711	0.928144447872566
1	5561667	5730545	HAP_3	0.138026607538803	-53.7984585558499	470.240050865726	0.908941495258311
1	5561667	5730545	HAP_4	0.0903547671840355	706.919619778413	625.482248473154	0.25869707252464
1	5561667	5730545	HAP_5	0.131374722838137	193.897738842101	401.72690613328	0.629455587122286
1	5614060	5764859	HAP_1	0.135254988913525	-77.7033148413545	500.396520424437	0.876633085417529
1	5614060	5764859	HAP_2	0.292682926829268	164.626295778975	176.980881051276	0.352523916370797
1	5614060	5764859	HAP_3	0.191241685144124	-22.9495491628494	254.414842163711	0.928144447872566
1	5614060	5764859	HAP_4	0.0881374722838137	706.919619778413	625.482248473154	0.25869707252464
1	5656543	5807646	HAP_1	0.0886917960088692	706.919619778413	625.482248473154	0.25869707252464
1	5656543	5807646	HAP_2	0.29490022172949	164.626295778975	176.980881051276	0.352523916370797
1	5656543	5807646	HAP_3	0.135254988913525	-77.7033148413545	500.396520424437	0.876633085417529
1	5656543	5807646	HAP_4	0.191241685144124	-22.9495491628494	254.414842163711	0.928144447872566
1	5710366	5882239	HAP_1	0.181818181818182	-124.21390322583	258.444480783154	0.630903977403982
1	5710366	5882239	HAP_2	0.0881374722838137	706.919619778413	625.482248473154	0.25869707252464
1	5710366	5882239	HAP_3	0.296008869179601	160.000735605349	173.754406144899	0.357381589231743
1	5710366	5882239	HAP_4	0.13470066518847	-77.7033148413545	500.396520424437	0.876633085417529
1	5753019	5945254	HAP_1	0.0881374722838137	706.919619778413	625.482248473154	0.25869707252464
1	5753019	5945254	HAP_2	0.181818181818182	-124.21390322583	258.444480783154	0.630903977403982
1	5753019	5945254	HAP_3	0.135254988913525	-77.7033148413545	500.396520424437	0.876633085417529
1	5753019	5945254	HAP_4	0.303215077605322	158.382070832941	170.150735956047	0.352192197004715
1	5783354	5988894	HAP_1	0.181818181818182	-124.21390322583	258.444480783154	0.630903977403982
1	5783354	5988894	HAP_2	0.169068736141907	213.450203692372	292.356805865817	0.465520357615044
1	5783354	5988894	HAP_3	0.13470066518847	233.639995996897	376.099964058286	0.534615570315869
1	5783354	5988894	HAP_4	0.0881374722838137	706.919619778413	625.482248473154	0.25869707252464
1	5783354	5988894	HAP_5	0.135254988913525	-77.7033148413545	500.396520424437	0.876633085417529
1	5846627	6046468	HAP_1	0.0875831485587583	706.919619778413	625.482248473154	0.25869707252464
1	5846627	6046468	HAP_2	0.184035476718404	-30.3315930550217	250.942983298223	0.903820955138936
1	5846627	6046468	HAP_3	0.135809312638581	-77.7033148413545	500.396520424437	0.876633085417529
1	5846627	6046468	HAP_4	0.175166297117517	107.331175437332	284.284452807092	0.705856127213681
1	5846627	6046468	HAP_5	0.13470066518847	233.639995996897	376.099964058286	0.534615570315869
1	5922932	6090860	HAP_1	0.183481152993348	-30.3315930550217	250.942983298223	0.903820955138936
1	5922932	6090860	HAP_2	0.0958980044345898	835.47269976923	583.284509787742	0.152392677264616
1	5922932	6090860	HAP_3	0.136363636363636	-149.286690495389	471.997808279064	0.751859053513261
1	5922932	6090860	HAP_4	0.170731707317073	135.791407205584	292.984875027644	0.643136785489014
1	5922932	6090860	HAP_5	0.133592017738359	219.623489837074	388.011922109804	0.571521308536771
1	5983887	6133181	HAP_1	0.133037694013304	219.623489837074	388.011922109804	0.571521308536771
1	5983887	6133181	HAP_2	0.171840354767184	10.2966232695089	263.018403956037	0.9687812454766
1	5983887	6133181	HAP_3	0.170731707317073	135.791407205584	292.984875027644	0.643136785489014
1	5983887	6133181	HAP_4	0.135254988913525	-77.7033148413545	500.396520424437	0.876633085417529
1	6026812	6171754	HAP_1	0.135254988913525	-77.7033148413545	500.396520424437	0.876633085417529
1	6026812	6171754	HAP_2	0.170731707317073	135.791407205584	292.984875027644	0.643136785489014
1	6026812	6171754	HAP_3	0.172394678492239	-12.7621955810072	267.265988458419	0.961925480689299
1	6026812	6171754	HAP_4	0.135809312638581	219.623489837074	388.011922109804	0.571521308536771
1	6069957	6218619	HAP_1	0.172394678492239	-12.7621955810072	267.265988458419	0.961925480689299
1	6069957	6218619	HAP_2	0.133037694013304	219.623489837074	388.011922109804	0.571521308536771
1	6069957	6218619	HAP_3	0.172949002217295	135.791407205584	292.984875027644	0.643136785489014
1	6069957	6218619	HAP_4	0.13470066518847	-77.7033148413545	500.396520424437	0.876633085417529
1	6114436	6264645	HAP_1	0.13470066518847	-77.7033148413545	500.396520424437	0.876633085417529
1	6114436	6264645	HAP_2	0.171840354767184	-12.7621955810072	267.265988458419	0.961925480689299
1	6114436	6264645	HAP_3	0.13470066518847	219.623489837074	388.011922109804	0.571521308536771
1	6114436	6264645	HAP_4	0.176829268292683	98.0702576294793	287.071267123921	0.732715071031654
1	6158046	6307242	HAP_1	0.176274944567627	-12.7621955810072	267.265988458419	0.961925480689299
1	6158046	6307242	HAP_2	0.134146341463415	-77.7033148413545	500.396520424437	0.876633085417529
1	6158046	6307242	HAP_3	0.135254988913525	219.623489837074	388.011922109804	0.571521308536771
1	6158046	6307242	HAP_4	0.176829268292683	98.0702576294793	287.071267123921	0.732715071031654
1	6211327	6334008	HAP_1	0.176829268292683	98.0702576294793	287.071267123921	0.732715071031654
1	6211327	6334008	HAP_2	0.176274944567627	-12.7621955810072	267.265988458419	0.961925480689299
1	6211327	6334008	HAP_3	0.134146341463415	-77.7033148413545	500.396520424437	0.876633085417529
1	6211327	6334008	HAP_4	0.138026607538803	219.623489837074	388.011922109804	0.571521308536771
1	6238245	6363482	HAP_1	0.176829268292683	98.0702576294793	287.071267123921	0.732715071031654
1	6238245	6363482	HAP_2	0.143015521064302	219.623489837074	388.011922109804	0.571521308536771
1	6238245	6363482	HAP_3	0.153547671840355	-166.725560881445	320.447642887292	0.602991317330375
1	6238245	6363482	HAP_4	0.195121951219512	156.279707283032	247.145002783414	0.527327227176448
1	6238245	6363482	HAP_5	0.134146341463415	-77.7033148413545	500.396520424437	0.876633085417529
1	6290541	6406191	HAP_1	0.179046563192905	146.500900429573	282.263985458582	0.603875361259107
1	6290541	6406191	HAP_2	0.177937915742794	94.1350184158124	258.37470668635	0.715694305576746
1	6290541	6406191	HAP_3	0.17960088691796	129.524846360902	278.11733455414	0.641529901851177
1	6290541	6406191	HAP_4	0.277161862527716	100.41138948232	191.798940328388	0.600739977470486
1	6326900	6449104	HAP_1	0.17960088691796	129.524846360902	278.11733455414	0.641529901851177
1	6326900	6449104	HAP_2	0.069290465631929	641.766485637571	538.059378745333	0.233288336087756
1	6326900	6449104	HAP_3	0.143015521064302	219.623489837074	388.011922109804	0.571521308536771
1	6326900	6449104	HAP_4	0.134146341463415	-77.7033148413545	500.396520424437	0.876633085417529
1	6326900	6449104	HAP_5	0.179046563192905	146.500900429573	282.263985458582	0.603875361259107
1	6326900	6449104	HAP_6	0.177937915742794	94.1350184158124	258.37470668635	0.715694305576746
1	6355340	6494875	HAP_1	0.164634146341463	215.236222813241	283.720292593176	0.44828027350805
1	6355340	6494875	HAP_2	0.179046563192905	146.500900429573	282.263985458582	0.603875361259107
1	6355340	6494875	HAP_3	0.178492239467849	94.1350184158124	258.37470668635	0.715694305576746
1	6355340	6494875	HAP_4	0.163525498891353	-213.618684339151	316.729745479755	0.500199990320936
1	6355340	6494875	HAP_5	0.134146341463415	-77.7033148413545	500.396520424437	0.876633085417529
1	6394259	6539650	HAP_1	0.180155210643016	94.1350184158124	258.37470668635	0.715694305576746
1	6394259	6539650	HAP_2	0.15410199556541	121.495476381574	293.735292061105	0.679250474321832
1	6394259	6539650	HAP_3	0.178492239467849	146.500900429573	282.263985458582	0.603875361259107
1	6394259	6539650	HAP_4	0.162416851441242	-213.618684339151	316.729745479755	0.500199990320936
1	6394259	6539650	HAP_5	0.134146341463415	-77.7033148413545	500.396520424437	0.876633085417529
1	6440687	6581802	HAP_1	0.133037694013304	-77.7033148413545	500.396520424437	0.876633085417529
1	6440687	6581802	HAP_2	0.152993348115299	-313.038508288968	324.491101729619	0.334954439211473
1	6440687	6581802	HAP_3	0.177383592017738	146.500900429573	282.263985458582	0.603875361259107
1	6440687	6581802	HAP_4	0.176829268292683	94.1350184158124	258.37470668635	0.715694305576746
1	6478088	6617974	HAP_1	0.176829268292683	94.1350184158124	258.37470668635	0.715694305576746
1	6478088	6617974	HAP_2	0.23669623059867	-179.310756056771	211.622360990735	0.397047733060572
1	6478088	6617974	HAP_3	0.133037694013304	-77.7033148413545	500.396520424437	0.876633085417529
1	6478088	6617974	HAP_4	0.152993348115299	-313.038508288968	324.491101729619	0.334954439211473
1	6534487	6643362	HAP_1	0.293791574279379	83.7919984397373	170.282142504806	0.622786095815241
1	6534487	6643362	HAP_2	0.153547671840355	-313.038508288968	324.491101729619	0.334954439211473
1	6534487	6643362	HAP_3	0.177937915742794	94.1350184158124	258.37470668635	0.715694305576746
1	6534487	6643362	HAP_4	0.133037694013304	-77.7033148413545	500.396520424437	0.876633085417529
1	6577244	6734261	HAP_1	0.136363636363636	-43.9821820384379	387.245546657493	0.909598774976975
1	6577244	6734261	HAP_2	0.124722838137472	68.3447016550365	530.994595285719	0.897615657055093
1	6577244	6734261	HAP_3	0.17350332594235	211.094224023167	283.997337238795	0.457498577469175
1	6577244	6734261	HAP_4	0.177937915742794	94.1350184158124	258.37470668635	0.715694305576746
1	6612693	6796330	HAP_1	0.134146341463415	-43.9821820384379	387.245546657493	0.909598774976975
1	6612693	6796330	HAP_2	0.124168514412417	68.3447016550365	530.994595285719	0.897615657055093
1	6612693	6796330	HAP_3	0.172394678492239	211.094224023167	283.997337238795	0.457498577469175
1	6612693	6796330	HAP_4	0.177383592017738	94.1350184158124	258.37470668635	0.715694305576746
1	6633732	6839575	HAP_1	0.172394678492239	211.094224023167	283.997337238795	0.457498577469175
1	6633732	6839575	HAP_2	0.177383592017738	94.1350184158124	258.37470668635	0.715694305576746
1	6633732	6839575	HAP_3	0.134146341463415	-43.9821820384379	387.245546657493	0.909598774976975
1	6633732	6839575	HAP_4	0.124168514412417	68.3447016550365	530.994595285719	0.897615657055093
1	6712326	6899688	HAP_1	0.134146341463415	-43.9821820384379	387.245546657493	0.909598774976975
1	6712326	6899688	HAP_2	0.184589800443459	176.316806590849	243.219294081382	0.468686127001058
1	6712326	6899688	HAP_3	0.210088691796009	-42.4993919330124	256.65248355038	0.86851632397348
1	6712326	6899688	HAP_4	0.172394678492239	211.094224023167	283.997337238795	0.457498577469175
1	6781489	6933766	HAP_1	0.215077605321508	-121.606644296442	248.889243657715	0.625247235518431
1	6781489	6933766	HAP_2	0.185144124168514	176.316806590849	243.219294081382	0.468686127001058
1	6781489	6933766	HAP_3	0.1480044345898	428.038288349709	376.821168158198	0.256296633299407
1	6781489	6933766	HAP_4	0.182372505543237	83.3505298697449	273.668100090501	0.760766521588211
1	6830134	6990464	HAP_1	0.189578713968958	143.128580047758	265.208529276387	0.589550694642036
1	6830134	6990464	HAP_2	0.125831485587583	-26.6762270272587	497.483226346686	0.957248084824233
1	6830134	6990464	HAP_3	0.1480044345898	428.038288349709	376.821168158198	0.256296633299407
1	6830134	6990464	HAP_4	0.185144124168514	176.316806590849	243.219294081382	0.468686127001058
1	6864130	7035600	HAP_1	0.155210643015521	301.462607214792	364.382502853687	0.408275120362913
1	6864130	7035600	HAP_2	0.160753880266075	180.169697346352	310.300473669092	0.56163714440462
1	6864130	7035600	HAP_3	0.185144124168514	176.316806590849	243.219294081382	0.468686127001058
1	6864130	7035600	HAP_4	0.125831485587583	-26.6762270272587	497.483226346686	0.957248084824233
1	6923025	7062501	HAP_1	0.125831485587583	-26.6762270272587	497.483226346686	0.957248084824233
1	6923025	7062501	HAP_2	0.186807095343681	218.787001303606	239.756711797001	0.361733207737163
1	6923025	7062501	HAP_3	0.150221729490022	301.462607214792	364.382502853687	0.408275120362913
1	6923025	7062501	HAP_4	0.0825942350332594	-694.134357694473	568.573551558708	0.222472282683512
1	6923025	7062501	HAP_5	0.0792682926829268	-87.7934395756353	611.869280012801	0.885940478566995
1	6965434	7118368	HAP_1	0.186807095343681	218.787001303606	239.756711797001	0.361733207737163
1	6965434	7118368	HAP_2	0.151330376940133	287.834085691218	354.070324904065	0.416476333150494
1	6965434	7118368	HAP_3	0.0825942350332594	-694.134357694473	568.573551558708	0.222472282683512
1	6965434	7118368	HAP_4	0.0792682926829268	-87.7934395756353	611.869280012801	0.885940478566995
1	6965434	7118368	HAP_5	0.125831485587583	-26.6762270272587	497.483226346686	0.957248084824233
1	7029810	7168764	HAP_1	0.0842572062084257	-694.134357694473	568.573551558708	0.222472282683512
1	7029810	7168764	HAP_2	0.257760532150776	8.70230831418062	192.029463956625	0.963864361696896
1	7029810	7168764	HAP_3	0.126940133037694	-143.529528575574	468.803984346938	0.759553696813084
1	7029810	7168764	HAP_4	0.0598669623059867	341.994635666774	644.218589747094	0.595643274880829
1	7047544	7216900	HAP_1	0.257760532150776	8.70230831418062	192.029463956625	0.963864361696896
1	7047544	7216900	HAP_2	0.138026607538803	22.9362466388786	330.608595455958	0.944706066658268
1	7047544	7216900	HAP_3	0.0598669623059867	341.994635666774	644.218589747094	0.595643274880829
1	7047544	7216900	HAP_4	0.126940133037694	-143.529528575574	468.803984346938	0.759553696813084
1	7108873	7259443	HAP_1	0.257760532150776	8.70230831418062	192.029463956625	0.963864361696896
1	7108873	7259443	HAP_2	0.145232815964523	281.613021212443	322.681241070855	0.383046893823689
1	7108873	7259443	HAP_3	0.0626385809312639	341.994635666774	644.218589747094	0.595643274880829
1	7108873	7259443	HAP_4	0.139689578713969	22.9362466388786	330.608595455958	0.944706066658268
1	7108873	7259443	HAP_5	0.126940133037694	-143.529528575574	468.803984346938	0.759553696813084
1	7159731	7325749	HAP_1	0.136917960088692	304.736025176485	397.620770840827	0.44364258490858
1	7159731	7325749	HAP_2	0.139689578713969	22.9362466388786	330.608595455958	0.944706066658268
1	7159731	7325749	HAP_3	0.127494456762749	-201.696451103627	445.199880300871	0.65062547856094
1	7159731	7325749	HAP_4	0.266629711751663	97.8231410418252	183.04114198458	0.593175939906808
1	7159731	7325749	HAP_5	0.143569844789357	281.613021212443	322.681241070855	0.383046893823689
1	7196708	7399747	HAP_1	0.127494456762749	-201.696451103627	445.199880300871	0.65062547856094
1	7196708	7399747	HAP_2	0.266629711751663	97.8231410418252	183.04114198458	0.593175939906808
1	7196708	7399747	HAP_3	0.0598669623059867	341.994635666774	644.218589747094	0.595643274880829
1	7196708	7399747	HAP_4	0.0936807095343681	290.929020756569	624.447226727112	0.641402284525746
1	7196708	7399747	HAP_5	0.136917960088692	-53.2210672435712	340.072674346096	0.875675160998867
1	7248213	7435100	HAP_1	0.0598669623059867	341.994635666774	644.218589747094	0.595643274880829
1	7248213	7435100	HAP_2	0.126940133037694	-201.696451103627	445.199880300871	0.65062547856094
1	7248213	7435100	HAP_3	0.136917960088692	-53.2210672435712	340.072674346096	0.875675160998867
1	7248213	7435100	HAP_4	0.25609756097561	15.0279422666446	191.896372658061	0.937596858481475
1	7306412	7460318	HAP_1	0.136917960088692	-53.2210672435712	340.072674346096	0.875675160998867
1	7306412	7460318	HAP_2	0.25609756097561	15.0279422666446	191.896372658061	0.937596858481475
1	7306412	7460318	HAP_3	0.126940133037694	-201.696451103627	445.199880300871	0.65062547856094
1	7378233	7502240	HAP_1	0.226164079822616	-127.95677688015	215.898586959345	0.553552242710792
1	7378233	7502240	HAP_2	0.27549889135255	47.4720712339968	183.927504653995	0.7963878652195
1	7378233	7502240	HAP_3	0.0886917960088692	160.746094092671	530.224647324207	0.761834274746911
1	7378233	7502240	HAP_4	0.128048780487805	-166.905514115039	425.1233894235	0.694705453689823
1	7423349	7533869	HAP_1	0.225055432372506	-103.526580655841	218.089646159204	0.63511928115113
1	7423349	7533869	HAP_2	0.25609756097561	-1.41652596526005	190.229320160809	0.994060348047664
1	7423349	7533869	HAP_3	0.129157427937916	-62.2384760463521	407.708848652899	0.878705604409598
1	7452388	7563595	HAP_1	0.227827050997783	-105.45502882896	215.90444367819	0.625363057388419
1	7452388	7563595	HAP_2	0.259977827050998	-1.41652596526005	190.229320160809	0.994060348047664
1	7452388	7563595	HAP_3	0.206762749445676	-56.3706266177081	244.969713037708	0.818057183307331
1	7452388	7563595	HAP_4	0.0703991130820399	201.174017387484	589.943987724925	0.733180177738649
1	7484154	7597217	HAP_1	0.257760532150776	8.70343299859873	191.900594568935	0.963835441636856
1	7484154	7597217	HAP_2	0.206208425720621	-56.3706266177081	244.969713037708	0.818057183307331
1	7484154	7597217	HAP_3	0.0703991130820399	201.174017387484	589.943987724925	0.733180177738649
1	7484154	7597217	HAP_4	0.227272727272727	-57.9149425741148	218.238164600077	0.790782152567731
1	7522016	7642302	HAP_1	0.226164079822616	-57.9149425741148	218.238164600077	0.790782152567731
1	7522016	7642302	HAP_2	0.257206208425721	15.566613039329	190.524390182222	0.934900453754136
1	7522016	7642302	HAP_3	0.205654101995565	-56.3706266177081	244.969713037708	0.818057183307331
1	7522016	7642302	HAP_4	0.065410199556541	201.174017387484	589.943987724925	0.733180177738649
1	7552128	7679364	HAP_1	0.278270509977827	-41.3891807160728	177.221056976199	0.815391606627875
1	7552128	7679364	HAP_2	0.237250554323725	73.384974434176	197.366664389208	0.710115095108415
1	7552128	7679364	HAP_3	0.0598669623059867	341.994635666774	644.218589747094	0.595643274880829
1	7552128	7679364	HAP_4	0.205654101995565	-56.3706266177081	244.969713037708	0.818057183307331
1	7575218	7753844	HAP_1	0.136917960088692	150.334252072207	360.963671171457	0.677159123810891
1	7575218	7753844	HAP_2	0.100332594235033	538.610637996909	525.866594764753	0.30600320769845
1	7575218	7753844	HAP_3	0.0598669623059867	341.994635666774	644.218589747094	0.595643274880829
1	7575218	7753844	HAP_4	0.259977827050998	-13.5279706003157	189.046677456395	0.94296905117828
1	7575218	7753844	HAP_5	0.205654101995565	-67.5469080828735	248.943235840386	0.786196705199958
1	7628267	7802701	HAP_1	0.136917960088692	150.334252072207	360.963671171457	0.677159123810891
1	7628267	7802701	HAP_2	0.258869179600887	-14.2311835663789	189.764397447653	0.940236389508998
1	7628267	7802701	HAP_3	0.104767184035477	322.582752509536	441.823721618305	0.465511372778819
1	7628267	7802701	HAP_4	0.0609756097560976	409.878023439976	651.628733922529	0.529507077685631
1	7628267	7802701	HAP_5	0.203436807095344	-125.612545063247	252.45425731269	0.618913323684051
1	7628267	7802701	HAP_6	0.0598669623059867	341.994635666774	644.218589747094	0.595643274880829
1	7661203	7864905	HAP_1	0.203436807095344	-125.612545063247	252.45425731269	0.618913323684051
1	7661203	7864905	HAP_2	0.0565410199556541	341.994635666774	644.218589747094	0.595643274880829
1	7661203	7864905	HAP_3	0.136363636363636	150.334252072207	360.963671171457	0.677159123810891
1	7661203	7864905	HAP_4	0.252217294900222	-44.5111327514662	194.511518722132	0.819049435349881
1	7661203	7864905	HAP_5	0.0609756097560976	409.878023439976	651.628733922529	0.529507077685631
1	7734968	7940886	HAP_1	0.141352549889135	247.374603411078	350.144766600727	0.480067117964304
1	7734968	7940886	HAP_2	0.251662971175166	-44.5111327514662	194.511518722132	0.819049435349881
1	7734968	7940886	HAP_3	0.0620842572062084	409.878023439976	651.628733922529	0.529507077685631
1	7734968	7940886	HAP_4	0.0565410199556541	341.994635666774	644.218589747094	0.595643274880829
1	7734968	7940886	HAP_5	0.201219512195122	-66.0852312699171	256.658971308384	0.796865795615364
1	7788418	8016049	HAP_1	0.155764966740576	54.4821320287464	313.824735551171	0.862213949182091
1	7788418	8016049	HAP_2	0.252771618625277	-43.5372345479221	193.74964707429	0.822257520427383
1	7788418	8016049	HAP_3	0.0620842572062084	409.878023439976	651.628733922529	0.529507077685631
1	7788418	8016049	HAP_4	0.202328159645233	-7.84724968157827	252.970284383863	0.975260200908826
1	7788418	8016049	HAP_5	0.0570953436807095	341.994635666774	644.218589747094	0.595643274880829
1	7845180	8104625	HAP_1	0.155764966740576	54.4821320287464	313.824735551171	0.862213949182091
1	7845180	8104625	HAP_2	0.0620842572062084	409.878023439976	651.628733922529	0.529507077685631
1	7845180	8104625	HAP_3	0.0565410199556541	341.994635666774	644.218589747094	0.595643274880829
1	7845180	8104625	HAP_4	0.131374722838137	-62.2384760463521	407.708848652899	0.878705604409598
1	7845180	8104625	HAP_5	0.249445676274945	-33.8425806380743	191.978327095855	0.860111498641066
1	7919477	8211738	HAP_1	0.137472283813747	-13.6253891393537	340.011990251983	0.968043716972456
1	7919477	8211738	HAP_2	0.0970066518847007	-594.446187852023	529.973387714209	0.262312920090708
1	7919477	8211738	HAP_3	0.133037694013304	-149.990444628521	392.527654624189	0.70246788183257
1	7919477	8211738	HAP_4	0.25	-12.6365762932356	194.28825088982	0.948156493995846
1	7919477	8211738	HAP_5	0.0565410199556541	341.994635666774	644.218589747094	0.595643274880829
1	7919477	8211738	HAP_6	0.0626385809312639	409.878023439976	651.628733922529	0.529507077685631
1	7996760	8289511	HAP_1	0.0970066518847007	-594.446187852023	529.973387714209	0.262312920090708
1	7996760	8289511	HAP_2	0.061529933481153	409.878023439976	651.628733922529	0.529507077685631
1	7996760	8289511	HAP_3	0.137472283813747	-13.6253891393537	340.011990251983	0.968043716972456
1	7996760	8289511	HAP_4	0.133037694013304	-149.990444628521	392.527654624189	0.70246788183257
1	7996760	8289511	HAP_5	0.0565410199556541	341.994635666774	644.218589747094	0.595643274880829
1	7996760	8289511	HAP_6	0.25	-12.6365762932356	194.28825088982	0.948156493995846
1	8075890	8326936	HAP_1	0.25	-12.6365762932356	194.28825088982	0.948156493995846
1	8075890	8326936	HAP_2	0.061529933481153	409.878023439976	651.628733922529	0.529507077685631
1	8075890	8326936	HAP_3	0.133592017738359	-149.990444628521	392.527654624189	0.70246788183257
1	8075890	8326936	HAP_4	0.098669623059867	703.872071197117	495.912714432288	0.156148492167935
1	8075890	8326936	HAP_5	0.137472283813747	-13.6253891393537	340.011990251983	0.968043716972456
1	8075890	8326936	HAP_6	0.0565410199556541	341.994635666774	644.218589747094	0.595643274880829
1	8075890	8326936	HAP_7	0.100332594235033	-587.405372947122	498.586984656467	0.239055981677411
1	8170038	8373080	HAP_1	0.061529933481153	409.878023439976	651.628733922529	0.529507077685631
1	8170038	8373080	HAP_2	0.199556541019956	29.2387794248056	247.388865312852	0.905944165891235
1	8170038	8373080	HAP_3	0.0593126385809313	341.994635666774	644.218589747094	0.595643274880829
1	8170038	8373080	HAP_4	0.263858093126386	-34.8984314942303	187.13911315044	0.852107849375204
1	8170038	8373080	HAP_5	0.125831485587583	202.264676332371	387.653919254484	0.601963156660686
1	8170038	8373080	HAP_6	0.133592017738359	-149.990444628521	392.527654624189	0.70246788183257
1	8257321	8464233	HAP_1	0.061529933481153	409.878023439976	651.628733922529	0.529507077685631
1	8257321	8464233	HAP_2	0.0593126385809313	341.994635666774	644.218589747094	0.595643274880829
1	8257321	8464233	HAP_3	0.261086474501109	-15.0789361511517	188.678022107226	0.936319760432634
1	8257321	8464233	HAP_4	0.124722838137472	202.264676332371	387.653919254484	0.601963156660686
1	8257321	8464233	HAP_5	0.0975609756097561	-594.446187852023	529.973387714209	0.262312920090708
1	8257321	8464233	HAP_6	0.133592017738359	-149.990444628521	392.527654624189	0.70246788183257
1	8305311	8528279	HAP_1	0.249445676274945	-11.9130780609078	193.524314755929	0.950928215447627
1	8305311	8528279	HAP_2	0.121951219512195	202.264676332371	387.653919254484	0.601963156660686
1	8305311	8528279	HAP_3	0.133037694013304	-149.990444628521	392.527654624189	0.70246788183257
1	8305311	8528279	HAP_4	0.061529933481153	409.878023439976	651.628733922529	0.529507077685631
1	8305311	8528279	HAP_5	0.0593126385809313	341.994635666774	644.218589747094	0.595643274880829
1	8305311	8528279	HAP_6	0.0958980044345898	-594.446187852023	529.973387714209	0.262312920090708
1	8358037	8607680	HAP_1	0.0593126385809313	341.994635666774	644.218589747094	0.595643274880829
1	8358037	8607680	HAP_2	0.121951219512195	202.264676332371	387.653919254484	0.601963156660686
1	8358037	8607680	HAP_3	0.151330376940133	-378.37941315884	286.1729424493	0.186439839022343
1	8358037	8607680	HAP_4	0.310975609756098	-107.810951392351	160.132140591774	0.500955342792889
1	8358037	8607680	HAP_5	0.0958980044345898	-594.446187852023	529.973387714209	0.262312920090708
1	8430684	8651065	HAP_1	0.121951219512195	204.928135106285	373.569036200688	0.583439470859079
1	8430684	8651065	HAP_2	0.247228381374723	-319.378458001515	185.137848583903	0.0848597647486392
1	8430684	8651065	HAP_3	0.311529933481153	-131.651412421727	159.366683544351	0.408974008725144
1	8430684	8651065	HAP_4	0.0593126385809313	341.994635666774	644.218589747094	0.595643274880829
1	8498193	8707568	HAP_1	0.310975609756098	-139.921514204669	158.852057772619	0.378648392645299
1	8498193	8707568	HAP_2	0.121951219512195	194.586708133133	387.39678853885	0.615585797709119
1	8498193	8707568	HAP_3	0.307649667405765	-320.091314216532	156.243649303135	0.0407877927982166
1	8575763	8752633	HAP_1	0.121951219512195	194.586708133133	387.39678853885	0.615585797709119
1	8575763	8752633	HAP_2	0.317627494456763	-112.119536604238	155.802465457256	0.471944308856579
1	8575763	8752633	HAP_3	0.309312638580931	-197.394160235561	156.853968816309	0.208556495817147
1	8640490	8812607	HAP_1	0.123059866962306	194.586708133133	387.39678853885	0.615585797709119
1	8640490	8812607	HAP_2	0.317627494456763	-112.119536604238	155.802465457256	0.471944308856579
1	8640490	8812607	HAP_3	0.246674057649667	-255.960714138156	186.746348238662	0.170835337846126
1	8699372	8854887	HAP_1	0.137472283813747	121.187517489542	361.358192748487	0.737427579620922
1	8699372	8854887	HAP_2	0.241130820399113	-263.254171804805	189.731730401635	0.165634805067998
1	8699372	8854887	HAP_3	0.318736141906874	-112.119536604238	155.802465457256	0.471944308856579
1	8745844	8914176	HAP_1	0.241685144124169	-263.254171804805	189.731730401635	0.165634805067998
1	8745844	8914176	HAP_2	0.456762749445676	77.7179531301845	116.109700931686	0.503446443926849
1	8787290	8990544	HAP_1	0.244456762749446	-279.249626332295	188.354707136642	0.138542251090643
1	8787290	8990544	HAP_2	0.533259423503326	143.581576663988	104.036471719388	0.167900319659334
1	8842230	9051929	HAP_1	0.236141906873614	-297.012461632925	196.068641145227	0.130168581317582
1	8842230	9051929	HAP_2	0.104212860310421	306.249158395631	470.610889249774	0.515377235293326
1	8842230	9051929	HAP_3	0.324833702882483	-154.51191027512	150.671340165439	0.305411123767724
1	8903343	9104278	HAP_1	0.235587583148559	-297.012461632925	196.068641145227	0.130168581317582
1	8903343	9104278	HAP_2	0.104767184035477	411.449959186645	450.237219909749	0.36104265716784
1	8903343	9104278	HAP_3	0.324833702882483	-154.51191027512	150.671340165439	0.305411123767724
1	8946823	9198237	HAP_1	0.104767184035477	411.449959186645	450.237219909749	0.36104265716784
1	8946823	9198237	HAP_2	0.322062084257206	-165.672694006562	152.031659380033	0.276129610193042
1	8946823	9198237	HAP_3	0.235033259423503	-297.012461632925	196.068641145227	0.130168581317582
1	9034299	9245476	HAP_1	0.238359201773836	-175.816743838005	192.993395495814	0.362542971836045
1	9034299	9245476	HAP_2	0.330376940133038	-190.741315684352	150.90730272576	0.206574458645695
1	9084433	9289447	HAP_1	0.238913525498891	-170.716638218436	189.962534590068	0.369063363429961
1	9084433	9289447	HAP_2	0.403547671840355	-72.5387988478656	128.405298846443	0.572270289150992
1	9172231	9345129	HAP_1	0.1480044345898	-462.49911840463	303.012681293536	0.127281921588333
1	9172231	9345129	HAP_2	0.08980044345898	-393.549510808575	571.704434709407	0.491393528885754
1	9172231	9345129	HAP_3	0.344235033259424	-184.310344604809	146.085254447822	0.207401046493355
1	9236222	9412234	HAP_1	0.147450110864745	-462.49911840463	303.012681293536	0.127281921588333
1	9236222	9412234	HAP_2	0.0892461197339246	-393.549510808575	571.704434709407	0.491393528885754
1	9236222	9412234	HAP_3	0.343680709534368	-184.297407307022	145.938856905165	0.20697786013895
1	9271520	9464578	HAP_1	0.143569844789357	-462.49911840463	303.012681293536	0.127281921588333
1	9271520	9464578	HAP_2	0.0892461197339246	-393.549510808575	571.704434709407	0.491393528885754
1	9271520	9464578	HAP_3	0.343126385809313	-184.297407307022	145.938856905165	0.20697786013895
1	9322111	9515565	HAP_1	0.342572062084257	-184.297407307022	145.938856905165	0.20697786013895
1	9322111	9515565	HAP_2	0.144124168514412	-462.49911840463	303.012681293536	0.127281921588333
1	9322111	9515565	HAP_3	0.0842572062084257	-393.549510808575	571.704434709407	0.491393528885754
1	9390629	9565793	HAP_1	0.427937915742794	-80.1202930245488	124.811379447441	0.521083472353867
1	9390629	9565793	HAP_2	0.144124168514412	-462.49911840463	303.012681293536	0.127281921588333
1	9446832	9620382	HAP_1	0.144124168514412	-462.49911840463	303.012681293536	0.127281921588333
1	9446832	9620382	HAP_2	0.0958980044345898	-91.2866057154048	568.913527832208	0.872556924144012
1	9446832	9620382	HAP_3	0.434035476718404	-80.8147075218223	123.017529066882	0.511391758702543
1	9502502	9663536	HAP_1	0.144124168514412	-462.49911840463	303.012681293536	0.127281921588333
1	9502502	9663536	HAP_2	0.433481152993348	-72.8235050623809	123.383017015144	0.555191090209303
1	9502502	9663536	HAP_3	0.1019955654102	-228.496021773037	526.981195623618	0.664688295659776
1	9555749	9739491	HAP_1	0.144678492239468	-462.49911840463	303.012681293536	0.127281921588333
1	9555749	9739491	HAP_2	0.432926829268293	-79.8458383778918	123.639516193736	0.518578479604084
1	9555749	9739491	HAP_3	0.1019955654102	-228.496021773037	526.981195623618	0.664688295659776
1	9592005	9800213	HAP_1	0.135254988913525	62.8727063905355	406.439004040353	0.877099551889814
1	9592005	9800213	HAP_2	0.105875831485588	-228.496021773037	526.981195623618	0.664688295659776
1	9592005	9800213	HAP_3	0.0848115299334812	-393.549510808575	571.704434709407	0.491393528885754
1	9592005	9800213	HAP_4	0.350332594235033	-173.20477105846	142.260660796846	0.223730647576033
1	9639183	9851960	HAP_1	0.148558758314856	182.995883958132	333.02771521042	0.582806228833809
1	9639183	9851960	HAP_2	0.134146341463415	133.78941104635	423.753382175535	0.752285578320934
1	9639183	9851960	HAP_3	0.0837028824833703	-393.549510808575	571.704434709407	0.491393528885754
1	9639183	9851960	HAP_4	0.365853658536585	-214.479432407638	139.111506488476	0.123482760152731
1	9710661	9913900	HAP_1	0.134146341463415	133.78941104635	423.753382175535	0.752285578320934
1	9710661	9913900	HAP_2	0.108647450110865	-189.125326093296	467.619684179967	0.685984554736373
1	9710661	9913900	HAP_3	0.158536585365854	-196.868898969198	315.291332032483	0.532523065029412
1	9710661	9913900	HAP_4	0.284922394678492	-7.26887502193957	166.001998521916	0.965083323921188
1	9710661	9913900	HAP_5	0.0831485587583149	-87.7934395756353	611.869280012801	0.885940478566995
1	9773647	9958472	HAP_1	0.12860310421286	-603.255431868874	423.030136465151	0.15420952381561
1	9773647	9958472	HAP_2	0.158536585365854	-196.868898969198	315.291332032483	0.532523065029412
1	9773647	9958472	HAP_3	0.284922394678492	-7.26887502193957	166.001998521916	0.965083323921188
1	9773647	9958472	HAP_4	0.0831485587583149	-87.7934395756353	611.869280012801	0.885940478566995
1	9773647	9958472	HAP_5	0.14079822616408	133.78941104635	423.753382175535	0.752285578320934
1	9843069	10006649	HAP_1	0.284922394678492	-7.26887502193957	166.001998521916	0.965083323921188
1	9843069	10006649	HAP_2	0.186807095343681	59.389335891451	255.386707275188	0.816166944906047
1	9843069	10006649	HAP_3	0.122505543237251	-397.925365216783	419.58820676586	0.34319824594173
1	9843069	10006649	HAP_4	0.13470066518847	133.78941104635	423.753382175535	0.752285578320934
1	9843069	10006649	HAP_5	0.158536585365854	-196.868898969198	315.291332032483	0.532523065029412
1	9893305	10037375	HAP_1	0.13470066518847	133.78941104635	423.753382175535	0.752285578320934
1	9893305	10037375	HAP_2	0.186807095343681	59.389335891451	255.386707275188	0.816166944906047
1	9893305	10037375	HAP_3	0.285476718403548	-7.26887502193957	166.001998521916	0.965083323921188
1	9893305	10037375	HAP_4	0.133037694013304	-397.925365216783	419.58820676586	0.34319824594173
1	9893305	10037375	HAP_5	0.158536585365854	-224.889266075198	314.760811653132	0.475120017627409
1	9947101	10066272	HAP_1	0.123059866962306	-397.925365216783	419.58820676586	0.34319824594173
1	9947101	10066272	HAP_2	0.186252771618625	59.389335891451	255.386707275188	0.816166944906047
1	9947101	10066272	HAP_3	0.13470066518847	133.78941104635	423.753382175535	0.752285578320934
1	9947101	10066272	HAP_4	0.158536585365854	-224.889266075198	314.760811653132	0.475120017627409
1	9947101	10066272	HAP_5	0.286031042128603	-7.26887502193957	166.001998521916	0.965083323921188
1	9995804	10135402	HAP_1	0.13470066518847	133.78941104635	423.753382175535	0.752285578320934
1	9995804	10135402	HAP_2	0.195676274944568	-290.017208290952	236.019560558789	0.219477734098853
1	9995804	10135402	HAP_3	0.286031042128603	-7.26887502193957	166.001998521916	0.965083323921188
1	9995804	10135402	HAP_4	0.120288248337029	-397.925365216783	419.58820676586	0.34319824594173
1	10029104	10154066	HAP_1	0.287139689578714	-7.26887502193957	166.001998521916	0.965083323921188
1	10029104	10154066	HAP_2	0.187915742793792	-333.561220568716	245.443143312081	0.174486107178012
1	10029104	10154066	HAP_3	0.119733924611973	-397.925365216783	419.58820676586	0.34319824594173
1	10029104	10154066	HAP_4	0.134146341463415	133.78941104635	423.753382175535	0.752285578320934
1	10052241	10209708	HAP_1	0.0864745011086474	-578.582533010314	531.282890404172	0.276436172343693
1	10052241	10209708	HAP_2	0.101441241685144	-228.496021773037	526.981195623618	0.664688295659776
1	10052241	10209708	HAP_3	0.119733924611973	-397.925365216783	419.58820676586	0.34319824594173
1	10052241	10209708	HAP_4	0.0643015521064302	-231.647675714708	624.257849369384	0.710668655831093
1	10052241	10209708	HAP_5	0.272172949002217	54.9313841524942	172.406858655621	0.750093435233616
1	10052241	10209708	HAP_6	0.133592017738359	133.78941104635	423.753382175535	0.752285578320934
1	10115433	10242514	HAP_1	0.279933481152993	41.0610472161212	169.185971920077	0.808295566562368
1	10115433	10242514	HAP_2	0.0864745011086474	-578.582533010314	531.282890404172	0.276436172343693
1	10115433	10242514	HAP_3	0.101441241685144	-228.496021773037	526.981195623618	0.664688295659776
1	10115433	10242514	HAP_4	0.134146341463415	133.78941104635	423.753382175535	0.752285578320934
1	10115433	10242514	HAP_5	0.124722838137472	-241.540501093428	401.32811507374	0.547425494020171
1	10147081	10280606	HAP_1	0.0864745011086474	-578.582533010314	531.282890404172	0.276436172343693
1	10147081	10280606	HAP_2	0.101441241685144	-228.496021773037	526.981195623618	0.664688295659776
1	10147081	10280606	HAP_3	0.131929046563193	42.8596945168069	467.2965425015	0.926942434881198
1	10147081	10280606	HAP_4	0.280487804878049	59.2182546295256	168.723625459821	0.725688124625396
1	10147081	10280606	HAP_5	0.123059866962306	-397.925365216783	419.58820676586	0.34319824594173
1	10188215	10329288	HAP_1	0.190687361419069	-424.637032556607	287.659245753151	0.14024948924912
1	10188215	10329288	HAP_2	0.0864745011086474	-578.582533010314	531.282890404172	0.276436172343693
1	10188215	10329288	HAP_3	0.282150776053215	59.2182546295256	168.723625459821	0.725688124625396
1	10188215	10329288	HAP_4	0.125277161862528	-397.925365216783	419.58820676586	0.34319824594173
1	10188215	10329288	HAP_5	0.101441241685144	-228.496021773037	526.981195623618	0.664688295659776
1	10236893	10379097	HAP_1	0.125277161862528	-397.925365216783	419.58820676586	0.34319824594173
1	10236893	10379097	HAP_2	0.473392461197339	30.0569531428899	116.42826956993	0.796344298384077
1	10236893	10379097	HAP_3	0.149667405764967	-380.261554032406	330.698874674597	0.250505605705955
1	10236893	10379097	HAP_4	0.100332594235033	-228.496021773037	526.981195623618	0.664688295659776
1	10273354	10413209	HAP_1	0.0848115299334812	-578.582533010314	531.282890404172	0.276436172343693
1	10273354	10413209	HAP_2	0.124722838137472	-397.925365216783	419.58820676586	0.34319824594173
1	10273354	10413209	HAP_3	0.0997782705099778	-228.496021773037	526.981195623618	0.664688295659776
1	10273354	10413209	HAP_4	0.482815964523282	35.9108211721908	114.400412731204	0.753667103211445
1	10315745	10453602	HAP_1	0.48059866962306	48.9263065942489	115.35507940739	0.671568834261282
1	10315745	10453602	HAP_2	0.0825942350332594	-578.582533010314	531.282890404172	0.276436172343693
1	10315745	10453602	HAP_3	0.123059866962306	-397.925365216783	419.58820676586	0.34319824594173
1	10315745	10453602	HAP_4	0.098669623059867	-228.496021773037	526.981195623618	0.664688295659776
1	10361996	10482668	HAP_1	0.0792682926829268	-753.198537084742	625.609085755975	0.228931542444719
1	10361996	10482668	HAP_2	0.122505543237251	-397.925365216783	419.58820676586	0.34319824594173
1	10361996	10482668	HAP_3	0.0975609756097561	-36.9025901420778	569.874464241266	0.948383113144189
1	10361996	10482668	HAP_4	0.189024390243902	-570.251657907381	298.349726413874	0.0562805314968493
1	10361996	10482668	HAP_5	0.280487804878049	72.7745572757744	170.883686623214	0.670304287701877
1	10399147	10523839	HAP_1	0.188470066518847	-561.089828632572	304.700932390784	0.0658894565538783
1	10399147	10523839	HAP_2	0.279933481152993	72.7745572757744	170.883686623214	0.670304287701877
1	10399147	10523839	HAP_3	0.0975609756097561	-36.9025901420778	569.874464241266	0.948383113144189
1	10399147	10523839	HAP_4	0.0798226164079823	-753.198537084742	625.609085755975	0.228931542444719
1	10399147	10523839	HAP_5	0.120288248337029	-377.528260956859	439.726964069614	0.390819405736407
1	10439622	10538971	HAP_1	0.189024390243902	-587.763048759526	298.378385976295	0.0491647146156049
1	10439622	10538971	HAP_2	0.098669623059867	-36.9025901420778	569.874464241266	0.948383113144189
1	10439622	10538971	HAP_3	0.28159645232816	59.2182546295256	168.723625459821	0.725688124625396
1	10439622	10538971	HAP_4	0.12139689578714	-377.528260956859	439.726964069614	0.390819405736407
1	10439622	10538971	HAP_5	0.082039911308204	-753.198537084742	625.609085755975	0.228931542444719
1	10477227	10565732	HAP_1	0.1019955654102	-36.9025901420778	569.874464241266	0.948383113144189
1	10477227	10565732	HAP_2	0.121951219512195	-199.861580749664	418.861979188196	0.63336988949308
1	10477227	10565732	HAP_3	0.28159645232816	59.2182546295256	168.723625459821	0.725688124625396
1	10477227	10565732	HAP_4	0.272172949002217	-187.708827219391	185.579101224644	0.312063820585264
1	10513579	10591457	HAP_1	0.462305986696231	-194.845110334354	114.060262157459	0.0879363373422722
1	10513579	10591457	HAP_2	0.282150776053215	59.2182546295256	168.723625459821	0.725688124625396
1	10513579	10591457	HAP_3	0.121951219512195	-199.861580749664	418.861979188196	0.63336988949308
1	10535644	10632901	HAP_1	0.282150776053215	59.2182546295256	168.723625459821	0.725688124625396
1	10535644	10632901	HAP_2	0.121951219512195	-199.861580749664	418.861979188196	0.63336988949308
1	10535644	10632901	HAP_3	0.103658536585366	4.6239450166452	528.19355944231	0.993017162460503
1	10535644	10632901	HAP_4	0.189578713968958	-562.293450480492	293.241715360507	0.0554935570038351
1	10535644	10632901	HAP_5	0.082039911308204	-753.198537084742	625.609085755975	0.228931542444719
1	10556115	10715729	HAP_1	0.121951219512195	-199.861580749664	418.861979188196	0.63336988949308
1	10556115	10715729	HAP_2	0.189578713968958	-562.293450480492	293.241715360507	0.0554935570038351
1	10556115	10715729	HAP_3	0.082039911308204	-753.198537084742	625.609085755975	0.228931542444719
1	10556115	10715729	HAP_4	0.282150776053215	59.2182546295256	168.723625459821	0.725688124625396
1	10580877	10762241	HAP_1	0.260532150776053	44.847468569477	176.291788728657	0.799250475031641
1	10580877	10762241	HAP_2	0.186252771618625	-549.302067058435	299.722471395388	0.0671811652403705
1	10580877	10762241	HAP_3	0.0814855875831486	-753.198537084742	625.609085755975	0.228931542444719
1	10580877	10762241	HAP_4	0.121951219512195	-199.861580749664	418.861979188196	0.63336988949308
1	10610579	10783671	HAP_1	0.261086474501109	44.847468569477	176.291788728657	0.799250475031641
1	10610579	10783671	HAP_2	0.186252771618625	-549.302067058435	299.722471395388	0.0671811652403705
1	10610579	10783671	HAP_3	0.0814855875831486	-753.198537084742	625.609085755975	0.228931542444719
1	10610579	10783671	HAP_4	0.121951219512195	-199.861580749664	418.861979188196	0.63336988949308
1	10692448	10838284	HAP_1	0.254988913525499	-7.48755058777699	178.148998607224	0.966484452087042
1	10692448	10838284	HAP_2	0.0809312638580931	-74.4329030459583	639.423945591848	0.907356922932725
1	10692448	10838284	HAP_3	0.187915742793792	-567.131261118254	287.432892653328	0.04879460351389
1	10692448	10838284	HAP_4	0.121951219512195	-199.861580749664	418.861979188196	0.63336988949308
1	10692448	10838284	HAP_5	0.0814855875831486	-753.198537084742	625.609085755975	0.228931542444719
1	10747495	10888253	HAP_1	0.121951219512195	-199.861580749664	418.861979188196	0.63336988949308
1	10747495	10888253	HAP_2	0.254434589800443	18.7504583783739	179.655864443363	0.916900260553312
1	10747495	10888253	HAP_3	0.0992239467849224	179.295892479923	499.900558921948	0.719932280292406
1	10747495	10888253	HAP_4	0.0803769401330377	-753.198537084742	625.609085755975	0.228931542444719
1	10747495	10888253	HAP_5	0.187915742793792	-567.131261118254	287.432892653328	0.04879460351389
1	10776649	10972991	HAP_1	0.248891352549889	60.5520287068117	180.95216060626	0.737983114248244
1	10776649	10972991	HAP_2	0.0809312638580931	-74.4329030459583	639.423945591848	0.907356922932725
1	10776649	10972991	HAP_3	0.0803769401330377	-753.198537084742	625.609085755975	0.228931542444719
1	10776649	10972991	HAP_4	0.187915742793792	-567.131261118254	287.432892653328	0.04879460351389
1	10776649	10972991	HAP_5	0.121951219512195	-199.861580749664	418.861979188196	0.63336988949308
1	10826689	11037942	HAP_1	0.248337028824834	50.4519361964942	182.195515172424	0.781912842585506
1	10826689	11037942	HAP_2	0.121951219512195	-199.861580749664	418.861979188196	0.63336988949308
1	10826689	11037942	HAP_3	0.199556541019956	-620.812540557987	263.506428628252	0.0186907933234243
1	10826689	11037942	HAP_4	0.0831485587583149	-74.4329030459583	639.423945591848	0.907356922932725
1	10826689	11037942	HAP_5	0.0803769401330377	-753.198537084742	625.609085755975	0.228931542444719
1	10875498	11075998	HAP_1	0.249445676274945	50.4519361964942	182.195515172424	0.781912842585506
1	10875498	11075998	HAP_2	0.0803769401330377	-753.198537084742	625.609085755975	0.228931542444719
1	10875498	11075998	HAP_3	0.187915742793792	-567.131261118254	287.432892653328	0.04879460351389
1	10875498	11075998	HAP_4	0.0831485587583149	-74.4329030459583	639.423945591848	0.907356922932725
1	10875498	11075998	HAP_5	0.121951219512195	-199.861580749664	418.861979188196	0.63336988949308
1	10957096	11130967	HAP_1	0.180155210643016	-519.688558079329	305.811476376908	0.0895982760027849
1	10957096	11130967	HAP_2	0.12139689578714	-315.697042768136	432.093635752965	0.465202674725697
1	10957096	11130967	HAP_3	0.248891352549889	-14.9945018108095	183.569731739246	0.934917289716077
1	10957096	11130967	HAP_4	0.0803769401330377	-753.198537084742	625.609085755975	0.228931542444719
1	11028533	11181385	HAP_1	0.251662971175166	-79.4592689749407	180.970538828717	0.660715370603508
1	11028533	11181385	HAP_2	0.0809312638580931	-753.198537084742	625.609085755975	0.228931542444719
1	11028533	11181385	HAP_3	0.125831485587583	-330.986643050509	402.330046841522	0.41091376417649
1	11028533	11181385	HAP_4	0.179046563192905	-534.410722259896	317.64059584875	0.0928350242673863
1	11068552	11236771	HAP_1	0.120842572062084	-218.764156343289	451.037224480713	0.627778376477292
1	11068552	11236771	HAP_2	0.251662971175166	-79.4592689749407	180.970538828717	0.660715370603508
1	11068552	11236771	HAP_3	0.0809312638580931	-753.198537084742	625.609085755975	0.228931542444719
1	11068552	11236771	HAP_4	0.179046563192905	-534.410722259896	317.64059584875	0.0928350242673863
1	11117957	11313680	HAP_1	0.261086474501109	-410.783672600574	201.082100243159	0.0413602356203282
1	11117957	11313680	HAP_2	0.102549889135255	-394.102536334286	568.941725491542	0.488682489676432
1	11117957	11313680	HAP_3	0.120842572062084	-218.764156343289	451.037224480713	0.627778376477292
1	11117957	11313680	HAP_4	0.251662971175166	-79.4592689749407	180.970538828717	0.660715370603508
1	11117957	11313680	HAP_5	0.0798226164079823	-753.198537084742	625.609085755975	0.228931542444719
1	11160981	11394467	HAP_1	0.130820399113082	27.9230484079129	449.080449460615	0.950434838054044
1	11160981	11394467	HAP_2	0.130266075388027	42.8596945168069	467.2965425015	0.926942434881198
1	11160981	11394467	HAP_3	0.120842572062084	-218.764156343289	451.037224480713	0.627778376477292
1	11160981	11394467	HAP_4	0.0803769401330377	-753.198537084742	625.609085755975	0.228931542444719
1	11160981	11394467	HAP_5	0.195676274944568	-115.788594919679	226.968966136567	0.610071847874148
1	11227266	11469495	HAP_1	0.0798226164079823	-753.198537084742	625.609085755975	0.228931542444719
1	11227266	11469495	HAP_2	0.195121951219512	-115.788594919679	226.968966136567	0.610071847874148
1	11227266	11469495	HAP_3	0.0748337028824834	-838.669082168379	623.749650385624	0.179110193604073
1	11227266	11469495	HAP_4	0.120288248337029	-218.764156343289	451.037224480713	0.627778376477292
1	11227266	11469495	HAP_5	0.130820399113082	9.42556204956053	443.826021008567	0.983061312873297
1	11296054	11519084	HAP_1	0.177383592017738	-79.4056128397126	295.38422336091	0.788129463962882
1	11296054	11519084	HAP_2	0.200665188470067	-125.04346441964	224.294550592063	0.577328477681334
1	11296054	11519084	HAP_3	0.131374722838137	9.42556204956053	443.826021008567	0.983061312873297
1	11296054	11519084	HAP_4	0.0792682926829268	-753.198537084742	625.609085755975	0.228931542444719
1	11368762	11586009	HAP_1	0.118070953436807	-117.605170556731	506.20357812781	0.816336883153628
1	11368762	11586009	HAP_2	0.281042128603104	-44.1916764596749	179.584811621836	0.805679495406587
1	11368762	11586009	HAP_3	0.0909090909090909	-610.440510937356	527.567413703656	0.247548307503503
1	11368762	11586009	HAP_4	0.131374722838137	9.42556204956053	443.826021008567	0.983061312873297
1	11443076	11667549	HAP_1	0.0947893569844789	-44.6342206233932	571.363936818371	0.93775119338216
1	11443076	11667549	HAP_2	0.0914634146341463	-625.641943062294	494.273949060841	0.20592357068766
1	11443076	11667549	HAP_3	0.123614190687361	-117.605170556731	506.20357812781	0.816336883153628
1	11443076	11667549	HAP_4	0.131374722838137	9.42556204956053	443.826021008567	0.983061312873297
1	11443076	11667549	HAP_5	0.318736141906874	-64.8717481026209	161.71809760767	0.688412764655525
1	11495736	11731681	HAP_1	0.135254988913525	9.42556204956053	443.826021008567	0.983061312873297
1	11495736	11731681	HAP_2	0.0914634146341463	-625.641943062294	494.273949060841	0.20592357068766
1	11495736	11731681	HAP_3	0.0947893569844789	-44.6342206233932	571.363936818371	0.93775119338216
1	11495736	11731681	HAP_4	0.215077605321508	-65.6459748650353	214.595327236147	0.759747919481068
1	11495736	11731681	HAP_5	0.23669623059867	-303.08297929436	199.527055888611	0.129116293438937
1	11562944	11776956	HAP_1	0.135809312638581	9.42556204956053	443.826021008567	0.983061312873297
1	11562944	11776956	HAP_2	0.0920177383592018	-625.641943062294	494.273949060841	0.20592357068766
1	11562944	11776956	HAP_3	0.214523281596452	-65.6459748650353	214.595327236147	0.759747919481068
1	11562944	11776956	HAP_4	0.357538802660754	-113.143168550431	148.406627361372	0.4460317506502
1	11635516	11833307	HAP_1	0.214523281596452	-65.6459748650353	214.595327236147	0.759747919481068
1	11635516	11833307	HAP_2	0.356984478935698	-89.7920404198482	149.046057732587	0.547031646736992
1	11635516	11833307	HAP_3	0.131929046563193	9.42556204956053	443.826021008567	0.983061312873297
1	11635516	11833307	HAP_4	0.0920177383592018	-625.641943062294	494.273949060841	0.20592357068766
1	11715739	11880489	HAP_1	0.136917960088692	-287.795890340693	342.437718910858	0.400891740580735
1	11715739	11880489	HAP_2	0.214523281596452	-65.6459748650353	214.595327236147	0.759747919481068
1	11715739	11880489	HAP_3	0.354767184035477	-96.9723348927108	149.680646904097	0.517241782380155
1	11715739	11880489	HAP_4	0.134146341463415	-46.7080967882355	405.498338176518	0.908322992692198
1	11768871	11915013	HAP_1	0.202882483370288	105.667883045304	242.811435923526	0.663533812406197
1	11768871	11915013	HAP_2	0.214523281596452	-65.6459748650353	214.595327236147	0.759747919481068
1	11768871	11915013	HAP_3	0.134146341463415	-46.7080967882355	405.498338176518	0.908322992692198
1	11768871	11915013	HAP_4	0.363636363636364	1.60857371998528	145.760198202343	0.991197396801367
1	11807482	11964513	HAP_1	0.214523281596452	-65.6459748650353	214.595327236147	0.759747919481068
1	11807482	11964513	HAP_2	0.290465631929047	-364.598995167756	181.192900004214	0.0444985348906151
1	11807482	11964513	HAP_3	0.363636363636364	1.60857371998528	145.760198202343	0.991197396801367
1	11869629	12059144	HAP_1	0.327605321507761	-3.3559779529416	165.058813414159	0.98378308065378
1	11869629	12059144	HAP_2	0.213968957871397	-68.3915396496746	217.060228626118	0.752774144691423
1	11869629	12059144	HAP_3	0.14079822616408	-221.458410367376	405.922102990181	0.585499275521253
1	11869629	12059144	HAP_4	0.0920177383592018	-929.087016267442	527.189067658178	0.0783552743823773
1	11907907	12100919	HAP_1	0.327050997782705	-3.3559779529416	165.058813414159	0.98378308065378
1	11907907	12100919	HAP_2	0.213968957871397	-68.3915396496746	217.060228626118	0.752774144691423
1	11907907	12100919	HAP_3	0.14079822616408	-221.458410367376	405.922102990181	0.585499275521253
1	11907907	12100919	HAP_4	0.0920177383592018	-929.087016267442	527.189067658178	0.0783552743823773
1	11934480	12184244	HAP_1	0.32649667405765	-3.3559779529416	165.058813414159	0.98378308065378
1	11934480	12184244	HAP_2	0.213968957871397	-68.3915396496746	217.060228626118	0.752774144691423
1	11934480	12184244	HAP_3	0.141352549889135	-221.458410367376	405.922102990181	0.585499275521253
1	11934480	12184244	HAP_4	0.0920177383592018	-929.087016267442	527.189067658178	0.0783552743823773
1	12036167	12253784	HAP_1	0.205654101995565	-62.2871297104279	224.311783108915	0.781321776329457
1	12036167	12253784	HAP_2	0.323170731707317	-226.796999317591	165.758213379068	0.17158269873264
1	12036167	12253784	HAP_3	0.209534368070953	45.7875739970354	239.121434653201	0.84819130127935
1	12036167	12253784	HAP_4	0.0909090909090909	-929.087016267442	527.189067658178	0.0783552743823773
1	12077285	12310963	HAP_1	0.176829268292683	-156.355448359515	294.609771575893	0.595745020229934
1	12077285	12310963	HAP_2	0.145787139689579	-394.947446761226	354.35139394007	0.265338357467539
1	12077285	12310963	HAP_3	0.209534368070953	45.7875739970354	239.121434653201	0.84819130127935
1	12077285	12310963	HAP_4	0.0920177383592018	-929.087016267442	527.189067658178	0.0783552743823773
1	12077285	12310963	HAP_5	0.20509977827051	-62.2871297104279	224.311783108915	0.781321776329457
1	12159225	12367799	HAP_1	0.176274944567627	-156.355448359515	294.609771575893	0.595745020229934
1	12159225	12367799	HAP_2	0.131374722838137	9.42556204956053	443.826021008567	0.983061312873297
1	12159225	12367799	HAP_3	0.0787139689578714	-214.57816914619	629.505681223175	0.733283702109278
1	12159225	12367799	HAP_4	0.0920177383592018	-929.087016267442	527.189067658178	0.0783552743823773
1	12159225	12367799	HAP_5	0.205654101995565	-62.2871297104279	224.311783108915	0.781321776329457
1	12228328	12410625	HAP_1	0.175720620842572	-156.355448359515	294.609771575893	0.595745020229934
1	12228328	12410625	HAP_2	0.150221729490022	-391.601169317525	317.461986539427	0.217701442037083
1	12228328	12410625	HAP_3	0.131374722838137	9.42556204956053	443.826021008567	0.983061312873297
1	12228328	12410625	HAP_4	0.209534368070953	-62.2871297104279	224.311783108915	0.781321776329457
1	12228328	12410625	HAP_5	0.0659645232815965	-214.57816914619	629.505681223175	0.733283702109278
1	12288899	12447748	HAP_1	0.132483370288248	-295.470339749024	405.545665914893	0.466453690669188
1	12288899	12447748	HAP_2	0.209534368070953	-62.2871297104279	224.311783108915	0.781321776329457
1	12288899	12447748	HAP_3	0.241685144124169	-45.1993135043122	202.147089619051	0.823122920017115
1	12288899	12447748	HAP_4	0.214523281596452	-13.7467553111426	233.261081150435	0.953018785983298
1	12349904	12495996	HAP_1	0.223392461197339	46.0592638763403	224.963566895555	0.837821356983882
1	12349904	12495996	HAP_2	0.131374722838137	-295.470339749024	405.545665914893	0.466453690669188
1	12349904	12495996	HAP_3	0.209534368070953	-62.2871297104279	224.311783108915	0.781321776329457
1	12349904	12495996	HAP_4	0.065410199556541	-214.57816914619	629.505681223175	0.733283702109278
1	12349904	12495996	HAP_5	0.116962305986696	-117.605170556731	506.20357812781	0.816336883153628
1	12391498	12566832	HAP_1	0.065410199556541	-214.57816914619	629.505681223175	0.733283702109278
1	12391498	12566832	HAP_2	0.118070953436807	-117.605170556731	506.20357812781	0.816336883153628
1	12391498	12566832	HAP_3	0.209534368070953	-62.2871297104279	224.311783108915	0.781321776329457
1	12391498	12566832	HAP_4	0.131374722838137	-295.470339749024	405.545665914893	0.466453690669188
1	12391498	12566832	HAP_5	0.245565410199557	1.61377371461131	210.571436174629	0.993886965405119
1	12442460	12631796	HAP_1	0.130820399113082	-295.470339749024	405.545665914893	0.466453690669188
1	12442460	12631796	HAP_2	0.220066518847007	58.4316576707842	234.943292377528	0.803646139720229
1	12442460	12631796	HAP_3	0.065410199556541	-214.57816914619	629.505681223175	0.733283702109278
1	12442460	12631796	HAP_4	0.20509977827051	-14.6850074364822	229.518724845544	0.948999149473406
1	12442460	12631796	HAP_5	0.118070953436807	-117.605170556731	506.20357812781	0.816336883153628
1	12479322	12693559	HAP_1	0.116962305986696	-117.605170556731	506.20357812781	0.816336883153628
1	12479322	12693559	HAP_2	0.196784922394678	-40.7199537631446	238.660351450535	0.864562300727457
1	12479322	12693559	HAP_3	0.065410199556541	-214.57816914619	629.505681223175	0.733283702109278
1	12479322	12693559	HAP_4	0.0931263858093126	-961.287748782666	568.488986252951	0.0911964291905743
1	12543647	12775375	HAP_1	0.0931263858093126	-961.287748782666	568.488986252951	0.0911964291905743
1	12543647	12775375	HAP_2	0.065410199556541	-214.57816914619	629.505681223175	0.733283702109278
1	12543647	12775375	HAP_3	0.196784922394678	-40.7199537631446	238.660351450535	0.864562300727457
1	12543647	12775375	HAP_4	0.116962305986696	-117.605170556731	506.20357812781	0.816336883153628
1	12606447	12853203	HAP_1	0.0936807095343681	-961.287748782666	568.488986252951	0.0911964291905743
1	12606447	12853203	HAP_2	0.197339246119734	-40.7199537631446	238.660351450535	0.864562300727457
1	12606447	12853203	HAP_3	0.190133037694013	-133.361322145029	249.539258971575	0.593177535743657
1	12676844	12903805	HAP_1	0.203991130820399	-98.1839996785864	229.846690706044	0.669357715923403
1	12676844	12903805	HAP_2	0.126940133037694	-469.079578145123	410.238854466333	0.253167744819344
1	12676844	12903805	HAP_3	0.338137472283814	-172.739717038205	152.400222784017	0.25732625991208
1	12676844	12903805	HAP_4	0.0936807095343681	-961.287748782666	568.488986252951	0.0911964291905743
1	12743592	12950327	HAP_1	0.203991130820399	-98.1839996785864	229.846690706044	0.669357715923403
1	12743592	12950327	HAP_2	0.0936807095343681	-961.287748782666	568.488986252951	0.0911964291905743
1	12743592	12950327	HAP_3	0.126385809312639	-469.079578145123	410.238854466333	0.253167744819344
1	12743592	12950327	HAP_4	0.412416851441242	-65.9124764809586	128.11566935815	0.607046892512488
1	12837234	13034308	HAP_1	0.0936807095343681	-961.287748782666	568.488986252951	0.0911964291905743
1	12837234	13034308	HAP_2	0.412971175166297	-67.4746822623707	127.460072953851	0.59667474473894
1	12837234	13034308	HAP_3	0.203991130820399	-98.1839996785864	229.846690706044	0.669357715923403
1	12887875	13085347	HAP_1	0.203436807095344	-98.1839996785864	229.846690706044	0.669357715923403
1	12887875	13085347	HAP_2	0.401884700665188	-72.4396445271243	131.293117145464	0.581265262893627
1	12887875	13085347	HAP_3	0.0936807095343681	-961.287748782666	568.488986252951	0.0911964291905743
1	12934724	13112862	HAP_1	0.0931263858093126	-961.287748782666	568.488986252951	0.0911964291905743
1	12934724	13112862	HAP_2	0.203436807095344	-98.1839996785864	229.846690706044	0.669357715923403
1	12934724	13112862	HAP_3	0.287139689578714	16.1291095426498	182.433221117037	0.92956990418414
1	12980154	13158835	HAP_1	0.0931263858093126	-961.287748782666	568.488986252951	0.0911964291905743
1	12980154	13158835	HAP_2	0.203436807095344	-98.1839996785864	229.846690706044	0.669357715923403
1	12980154	13158835	HAP_3	0.287139689578714	16.1291095426498	182.433221117037	0.92956990418414
1	13080688	13212735	HAP_1	0.0681818181818182	-320.746251933325	635.628008861189	0.613955622118799
1	13080688	13212735	HAP_2	0.210088691796009	-84.1068614665195	225.152920539522	0.708824936149369
1	13080688	13212735	HAP_3	0.378048780487805	71.7606926117406	138.900775980613	0.605541025911223
1	13107909	13288892	HAP_1	0.0681818181818182	-320.746251933325	635.628008861189	0.613955622118799
1	13107909	13288892	HAP_2	0.463968957871397	26.7446998354006	117.776438274591	0.820413569871974
1	13107909	13288892	HAP_3	0.213414634146341	-43.1205544596027	217.631892697813	0.842984525702124
1	13141007	13331772	HAP_1	0.206208425720621	-97.921878309433	222.542426710925	0.660033611856718
1	13141007	13331772	HAP_2	0.0681818181818182	-320.746251933325	635.628008861189	0.613955622118799
1	13141007	13331772	HAP_3	0.324833702882483	17.2003210847911	162.810053167688	0.915886619057794
1	13141007	13331772	HAP_4	0.0670731707317073	252.592800779902	574.055954953253	0.660033739415889
1	13207040	13395358	HAP_1	0.0681818181818182	-320.746251933325	635.628008861189	0.613955622118799
1	13207040	13395358	HAP_2	0.225609756097561	6.83590678381224	224.330145320658	0.975697041695145
1	13207040	13395358	HAP_3	0.0670731707317073	252.592800779902	574.055954953253	0.660033739415889
1	13207040	13395358	HAP_4	0.206762749445676	-97.921878309433	222.542426710925	0.660033611856718
1	13253220	13439013	HAP_1	0.134146341463415	-52.2889689289083	427.657375561157	0.902714116558384
1	13253220	13439013	HAP_2	0.0914634146341463	-1069.74792425834	621.857057039234	0.085735500215611
1	13253220	13439013	HAP_3	0.0670731707317073	252.592800779902	574.055954953253	0.660033739415889
1	13253220	13439013	HAP_4	0.208980044345898	-107.155887714692	219.875356438138	0.626131651731466
1	13253220	13439013	HAP_5	0.0676274944567627	-320.746251933325	635.628008861189	0.613955622118799
1	13325800	13492360	HAP_1	0.0670731707317073	252.592800779902	574.055954953253	0.660033739415889
1	13325800	13492360	HAP_2	0.189578713968958	-148.473370658305	242.506230629426	0.540531839822163
1	13325800	13492360	HAP_3	0.208980044345898	-107.155887714692	219.875356438138	0.626131651731466
1	13325800	13492360	HAP_4	0.0914634146341463	-1069.74792425834	621.857057039234	0.085735500215611
1	13376228	13532908	HAP_1	0.133037694013304	14.6154942096512	465.351910530492	0.974951688241501
1	13376228	13532908	HAP_2	0.260532150776053	-73.8889502716869	175.133055860776	0.673198704095113
1	13376228	13532908	HAP_3	0.208980044345898	-107.155887714692	219.875356438138	0.626131651731466
1	13376228	13532908	HAP_4	0.0909090909090909	-1069.74792425834	621.857057039234	0.085735500215611
1	13376228	13532908	HAP_5	0.171840354767184	-190.292393529228	342.377756336299	0.578489753242987
1	13424571	13580209	HAP_1	0.164634146341463	-63.9081502906087	342.03898179219	0.85182507612735
1	13424571	13580209	HAP_2	0.415188470066519	10.6234997771681	126.838903851205	0.933269409687476
1	13424571	13580209	HAP_3	0.208980044345898	-107.155887714692	219.875356438138	0.626131651731466
1	13463249	13598030	HAP_1	0.414079822616408	-13.7752441820947	126.822833208658	0.913529983153607
1	13463249	13598030	HAP_2	0.208980044345898	-107.155887714692	219.875356438138	0.626131651731466
1	13463249	13598030	HAP_3	0.164634146341463	-63.9081502906087	342.03898179219	0.85182507612735
1	13525711	13668972	HAP_1	0.111419068736142	-376.451815137151	544.103077648563	0.489195909814709
1	13525711	13668972	HAP_2	0.200110864745011	105.92959569256	225.491151835859	0.638632600046552
1	13525711	13668972	HAP_3	0.0875831485587583	-1069.74792425834	621.857057039234	0.085735500215611
1	13525711	13668972	HAP_4	0.192350332594235	5.72846030847338	237.948737839172	0.980798708636954
1	13560034	13725800	HAP_1	0.192350332594235	5.72846030847338	237.948737839172	0.980798708636954
1	13560034	13725800	HAP_2	0.0875831485587583	-1069.74792425834	621.857057039234	0.085735500215611
1	13560034	13725800	HAP_3	0.111419068736142	-376.451815137151	544.103077648563	0.489195909814709
1	13560034	13725800	HAP_4	0.0659645232815965	252.592800779902	574.055954953253	0.660033739415889
1	13560034	13725800	HAP_5	0.0687361419068736	-320.746251933325	635.628008861189	0.613955622118799
1	13593070	13778296	HAP_1	0.192350332594235	5.72846030847338	237.948737839172	0.980798708636954
1	13593070	13778296	HAP_2	0.0875831485587583	-1069.74792425834	621.857057039234	0.085735500215611
1	13593070	13778296	HAP_3	0.111419068736142	-376.451815137151	544.103077648563	0.489195909814709
1	13593070	13778296	HAP_4	0.0659645232815965	252.592800779902	574.055954953253	0.660033739415889
1	13657759	13850697	HAP_1	0.304878048780488	-286.396316895242	162.901498280519	0.0790754312463545
1	13657759	13850697	HAP_2	0.0659645232815965	252.592800779902	574.055954953253	0.660033739415889
1	13657759	13850697	HAP_3	0.1019955654102	-1123.5802634211	568.423558465945	0.0483887278414411
1	13711980	13936005	HAP_1	0.0709534368070953	264.456834103274	620.617122122047	0.670124184850316
1	13711980	13936005	HAP_2	0.406873614190687	-170.965677571251	128.195824182572	0.18266703560178
1	13711980	13936005	HAP_3	0.169068736141907	-587.947436145637	290.625919235971	0.0433680371632986
1	13711980	13936005	HAP_4	0.0726164079822616	-281.255504844386	574.96006015438	0.624839188760093
1	13711980	13936005	HAP_5	0.0670731707317073	252.592800779902	574.055954953253	0.660033739415889
1	13746152	14037621	HAP_1	0.240022172949002	-321.439329762281	195.645908659097	0.100743843138482
1	13746152	14037621	HAP_2	0.144124168514412	531.088393768231	299.2220528899	0.0762569811660471
1	13746152	14037621	HAP_3	0.0670731707317073	252.592800779902	574.055954953253	0.660033739415889
1	13746152	14037621	HAP_4	0.405764966740576	-170.965677571251	128.195824182572	0.18266703560178
1	13834725	14062958	HAP_1	0.315410199556541	-240.274804540207	152.176858042051	0.114710557508718
1	13834725	14062958	HAP_2	0.405764966740576	-170.965677571251	128.195824182572	0.18266703560178
1	13834725	14062958	HAP_3	0.151884700665188	530.830391511522	292.785315815536	0.0701633759743667
1	13834725	14062958	HAP_4	0.0676274944567627	252.592800779902	574.055954953253	0.660033739415889
1	13910692	14114440	HAP_1	0.0787139689578714	265.157948117317	642.963131650451	0.680145745168004
1	13910692	14114440	HAP_2	0.32649667405765	-99.1638575923417	153.325484008627	0.517958162260942
1	13910692	14114440	HAP_3	0.0831485587583149	-167.103965715613	531.366573659025	0.75323057014249
1	13910692	14114440	HAP_4	0.0670731707317073	252.592800779902	574.055954953253	0.660033739415889
1	13910692	14114440	HAP_5	0.202882483370288	-207.182392325752	231.056760180277	0.370136098599271
1	13910692	14114440	HAP_6	0.145232815964523	150.114820279504	353.319267004962	0.671034124933125
1	14004385	14194506	HAP_1	0.0787139689578714	265.157948117317	642.963131650451	0.680145745168004
1	14004385	14194506	HAP_2	0.325388026607539	-77.7208453437491	154.954553226765	0.616092892888061
1	14004385	14194506	HAP_3	0.0659645232815965	252.592800779902	574.055954953253	0.660033739415889
1	14004385	14194506	HAP_4	0.197339246119734	-216.01283986149	228.364789344642	0.344450840271465
1	14004385	14194506	HAP_5	0.1480044345898	-388.064078246582	376.272812791947	0.302663300494458
1	14058696	14248776	HAP_1	0.065410199556541	252.592800779902	574.055954953253	0.660033739415889
1	14058696	14248776	HAP_2	0.116407982261641	395.767164355471	464.928068850568	0.394863131124528
1	14058696	14248776	HAP_3	0.0787139689578714	265.157948117317	642.963131650451	0.680145745168004
1	14058696	14248776	HAP_4	0.325388026607539	-77.7208453437491	154.954553226765	0.616092892888061
1	14091291	14286844	HAP_1	0.325388026607539	-77.7208453437491	154.954553226765	0.616092892888061
1	14091291	14286844	HAP_2	0.065410199556541	252.592800779902	574.055954953253	0.660033739415889
1	14091291	14286844	HAP_3	0.116407982261641	395.767164355471	464.928068850568	0.394863131124528
1	14091291	14286844	HAP_4	0.146341463414634	20.3088263154562	371.076062259195	0.956366222922775
1	14174967	14320480	HAP_1	0.0681818181818182	-320.746251933325	635.628008861189	0.613955622118799
1	14174967	14320480	HAP_2	0.146341463414634	20.3088263154562	371.076062259195	0.956366222922775
1	14174967	14320480	HAP_3	0.0742793791574279	37.5182574075116	532.803261122065	0.943877821291282
1	14174967	14320480	HAP_4	0.116407982261641	395.767164355471	464.928068850568	0.394863131124528
1	14174967	14320480	HAP_5	0.325942350332594	-82.4723572602591	154.176763366652	0.592838391413433
1	14235061	14353940	HAP_1	0.229490022172949	129.749946743595	236.048704947236	0.582680726189247
1	14235061	14353940	HAP_2	0.0920177383592018	-249.729693076163	497.303953466906	0.615674323870772
1	14235061	14353940	HAP_3	0.487250554323725	51.262977403062	111.692218823429	0.64637047529988
1	14235061	14353940	HAP_4	0.0665188470066519	252.592800779902	574.055954953253	0.660033739415889
1	14277857	14409719	HAP_1	0.517184035476718	-50.1792070026025	106.370062892937	0.63722684063203
1	14277857	14409719	HAP_2	0.0659645232815965	252.592800779902	574.055954953253	0.660033739415889
1	14277857	14409719	HAP_3	0.0942350332594235	-137.470677510258	581.92189793297	0.813304260567083
1	14277857	14409719	HAP_4	0.147450110864745	20.3088263154562	371.076062259195	0.956366222922775
1	14300401	14464404	HAP_1	0.515521064301552	-50.2927654354583	106.639123957995	0.637316302575475
1	14300401	14464404	HAP_2	0.0659645232815965	252.592800779902	574.055954953253	0.660033739415889
1	14300401	14464404	HAP_3	0.0936807095343681	-137.470677510258	581.92189793297	0.813304260567083
1	14300401	14464404	HAP_4	0.147450110864745	20.3088263154562	371.076062259195	0.956366222922775
1	14340365	14529990	HAP_1	0.108647450110865	-1131.93114597912	494.288828287964	0.022253638237048
1	14340365	14529990	HAP_2	0.130266075388027	-367.189694751906	420.656182329354	0.382954699971176
1	14340365	14529990	HAP_3	0.256651884700665	-93.1158888618483	196.828957390935	0.63627207160285
1	14340365	14529990	HAP_4	0.065410199556541	171.055388555031	626.899904931897	0.785024840838949
1	14340365	14529990	HAP_5	0.144678492239468	20.3088263154562	371.076062259195	0.956366222922775
1	14398852	14590649	HAP_1	0.144678492239468	20.3088263154562	371.076062259195	0.956366222922775
1	14398852	14590649	HAP_2	0.0903547671840355	-1146.81069601083	568.922413818651	0.044125589241735
1	14398852	14590649	HAP_3	0.0687361419068736	-320.746251933325	635.628008861189	0.613955622118799
1	14398852	14590649	HAP_4	0.184589800443459	-288.095074194713	263.632793318876	0.274782393047815
1	14398852	14590649	HAP_5	0.065410199556541	171.055388555031	626.899904931897	0.785024840838949
1	14444478	14655035	HAP_1	0.0648558758314856	171.055388555031	626.899904931897	0.785024840838949
1	14444478	14655035	HAP_2	0.116962305986696	395.767164355471	464.928068850568	0.394863131124528
1	14444478	14655035	HAP_3	0.144678492239468	20.3088263154562	371.076062259195	0.956366222922775
1	14444478	14655035	HAP_4	0.156873614190687	25.313055036576	332.660981421397	0.939362509286152
1	14444478	14655035	HAP_5	0.0548780487804878	-254.273895715958	573.235677778162	0.657456707212308
1	14444478	14655035	HAP_6	0.129711751662971	34.8475107396271	408.999379612921	0.932120089975525
1	14508643	14723669	HAP_1	0.116962305986696	395.767164355471	464.928068850568	0.394863131124528
1	14508643	14723669	HAP_2	0.0548780487804878	-254.273895715958	573.235677778162	0.657456707212308
1	14508643	14723669	HAP_3	0.159090909090909	25.313055036576	332.660981421397	0.939362509286152
1	14508643	14723669	HAP_4	0.129711751662971	34.8475107396271	408.999379612921	0.932120089975525
1	14508643	14723669	HAP_5	0.211751662971175	105.625242224852	254.925849479233	0.678727184285345
1	14508643	14723669	HAP_6	0.0676274944567627	171.055388555031	626.899904931897	0.785024840838949
1	14563828	14775232	HAP_1	0.0548780487804878	-254.273895715958	573.235677778162	0.657456707212308
1	14563828	14775232	HAP_2	0.085920177383592	-1069.74792425834	621.857057039234	0.085735500215611
1	14563828	14775232	HAP_3	0.130820399113082	34.8475107396271	408.999379612921	0.932120089975525
1	14563828	14775232	HAP_4	0.211751662971175	105.625242224852	254.925849479233	0.678727184285345
1	14563828	14775232	HAP_5	0.130820399113082	-181.795952678765	355.510766467582	0.609222104877271
1	14563828	14775232	HAP_6	0.0637472283813747	171.055388555031	626.899904931897	0.785024840838949
1	14629667	14813674	HAP_1	0.266629711751663	-29.5536261546883	192.372341905118	0.877938546241328
1	14629667	14813674	HAP_2	0.130820399113082	-181.795952678765	355.510766467582	0.609222104877271
1	14629667	14813674	HAP_3	0.0637472283813747	171.055388555031	626.899904931897	0.785024840838949
1	14629667	14813674	HAP_4	0.085920177383592	-1069.74792425834	621.857057039234	0.085735500215611
1	14629667	14813674	HAP_5	0.131374722838137	34.8475107396271	408.999379612921	0.932120089975525
1	14709803	14871304	HAP_1	0.085920177383592	-1069.74792425834	621.857057039234	0.085735500215611
1	14709803	14871304	HAP_2	0.338137472283814	74.6188721658438	151.802151481742	0.623156391582307
1	14709803	14871304	HAP_3	0.131929046563193	-95.201471867938	346.627806698005	0.783648638833062
1	14709803	14871304	HAP_4	0.0637472283813747	171.055388555031	626.899904931897	0.785024840838949
1	14709803	14871304	HAP_5	0.138026607538803	-141.666095845405	354.706678357723	0.689702213165114
1	14762452	14901630	HAP_1	0.0637472283813747	171.055388555031	626.899904931897	0.785024840838949
1	14762452	14901630	HAP_2	0.142461197339246	-860.109070478255	373.384076729509	0.0214778268461788
1	14762452	14901630	HAP_3	0.457871396895787	59.2604194017908	117.043004927126	0.612762327282082
1	14762452	14901630	HAP_4	0.138026607538803	-141.666095845405	354.706678357723	0.689702213165114
1	14804510	14946992	HAP_1	0.457871396895787	59.2604194017908	117.043004927126	0.612762327282082
1	14804510	14946992	HAP_2	0.138026607538803	-141.666095845405	354.706678357723	0.689702213165114
1	14804510	14946992	HAP_3	0.0637472283813747	171.055388555031	626.899904931897	0.785024840838949
1	14804510	14946992	HAP_4	0.142461197339246	-860.109070478255	373.384076729509	0.0214778268461788
1	14854129	15009567	HAP_1	0.698447893569845	7.92624787637152	94.9981028321831	0.933523763452577
1	14854129	15009567	HAP_2	0.0637472283813747	171.055388555031	626.899904931897	0.785024840838949
1	14854129	15009567	HAP_3	0.138026607538803	-141.666095845405	354.706678357723	0.689702213165114
1	14890884	15068643	HAP_1	0.383592017738359	39.8140378844691	132.841946965987	0.764468555991789
1	14890884	15068643	HAP_2	0.313747228381375	-190.64640653336	164.398189188548	0.246497626080711
1	14890884	15068643	HAP_3	0.0637472283813747	171.055388555031	626.899904931897	0.785024840838949
1	14890884	15068643	HAP_4	0.138026607538803	-141.666095845405	354.706678357723	0.689702213165114
1	14928233	15107973	HAP_1	0.382483370288248	39.8140378844691	132.841946965987	0.764468555991789
1	14928233	15107973	HAP_2	0.313747228381375	-190.64640653336	164.398189188548	0.246497626080711
1	14928233	15107973	HAP_3	0.138026607538803	-141.666095845405	354.706678357723	0.689702213165114
1	14928233	15107973	HAP_4	0.0637472283813747	171.055388555031	626.899904931897	0.785024840838949
1	14986215	15176283	HAP_1	0.259423503325942	-88.6395793665245	190.527261921572	0.641878510135882
1	14986215	15176283	HAP_2	0.257206208425721	28.2419546863879	194.499601644752	0.88458339314932
1	14986215	15176283	HAP_3	0.271064301552106	-82.9939865817978	190.286950322567	0.662832524745592
1	14986215	15176283	HAP_4	0.0886917960088692	-796.127327039188	625.413927927882	0.203364787022245
1	14986215	15176283	HAP_5	0.0637472283813747	171.055388555031	626.899904931897	0.785024840838949
1	15043428	15233923	HAP_1	0.0648558758314856	171.055388555031	626.899904931897	0.785024840838949
1	15043428	15233923	HAP_2	0.259423503325942	-88.6395793665245	190.527261921572	0.641878510135882
1	15043428	15233923	HAP_3	0.162416851441242	-293.996418718357	309.101109460348	0.34179512161363
1	15043428	15233923	HAP_4	0.266075388026608	-28.952037172373	193.399433731486	0.881034683739375
1	15092475	15295952	HAP_1	0.259423503325942	-88.6395793665245	190.527261921572	0.641878510135882
1	15092475	15295952	HAP_2	0.0659645232815965	171.055388555031	626.899904931897	0.785024840838949
1	15092475	15295952	HAP_3	0.134146341463415	-141.666095845405	354.706678357723	0.689702213165114
1	15092475	15295952	HAP_4	0.187915742793792	-499.047175772331	271.395132506484	0.0662748555152217
1	15151447	15377098	HAP_1	0.259423503325942	-88.6395793665245	190.527261921572	0.641878510135882
1	15151447	15377098	HAP_2	0.132483370288248	-141.666095845405	354.706678357723	0.689702213165114
1	15151447	15377098	HAP_3	0.1019955654102	-1002.44873292079	524.9044340456	0.0564839355724695
1	15151447	15377098	HAP_4	0.085920177383592	-1069.74792425834	621.857057039234	0.085735500215611
1	15151447	15377098	HAP_5	0.065410199556541	171.055388555031	626.899904931897	0.785024840838949
1	15209586	15433328	HAP_1	0.259423503325942	-88.6395793665245	190.527261921572	0.641878510135882
1	15209586	15433328	HAP_2	0.065410199556541	171.055388555031	626.899904931897	0.785024840838949
1	15209586	15433328	HAP_3	0.1019955654102	-1002.44873292079	524.9044340456	0.0564839355724695
1	15209586	15433328	HAP_4	0.085920177383592	-1069.74792425834	621.857057039234	0.085735500215611
1	15209586	15433328	HAP_5	0.133592017738359	-141.666095845405	354.706678357723	0.689702213165114
1	15276897	15479165	HAP_1	0.10310421286031	-761.183453617019	492.73782708925	0.122749516602197
1	15276897	15479165	HAP_2	0.259977827050998	-58.4228072912934	188.992023020057	0.757296266956198
1	15276897	15479165	HAP_3	0.085920177383592	-1069.74792425834	621.857057039234	0.085735500215611
1	15276897	15479165	HAP_4	0.198447893569845	-99.2696540992191	225.911967657824	0.660465895345648
1	15346076	15504349	HAP_1	0.198447893569845	-99.2696540992191	225.911967657824	0.660465895345648
1	15346076	15504349	HAP_2	0.259977827050998	-58.4228072912934	188.992023020057	0.757296266956198
1	15346076	15504349	HAP_3	0.188470066518847	-447.204871745721	267.007174522816	0.0943095485883047
1	15415550	15558805	HAP_1	0.150776053215078	-88.0950910557691	309.505473380873	0.775992555999784
1	15415550	15558805	HAP_2	0.0676274944567627	171.055388555031	626.899904931897	0.785024840838949
1	15415550	15558805	HAP_3	0.260532150776053	-58.4228072912934	188.992023020057	0.757296266956198
1	15415550	15558805	HAP_4	0.188470066518847	-447.204871745721	267.007174522816	0.0943095485883047
1	15415550	15558805	HAP_5	0.111419068736142	-331.717922778102	569.494034090975	0.560392244712863
1	15469825	15577736	HAP_1	0.10920177383592	-331.717922778102	569.494034090975	0.560392244712863
1	15469825	15577736	HAP_2	0.150776053215078	-88.0950910557691	309.505473380873	0.775992555999784
1	15469825	15577736	HAP_3	0.268847006651885	-10.2187044606804	191.958217527587	0.957557422673115
1	15469825	15577736	HAP_4	0.065410199556541	171.055388555031	626.899904931897	0.785024840838949
1	15469825	15577736	HAP_5	0.33370288248337	53.6237552821631	145.319811804884	0.712211769958705
1	15492702	15613532	HAP_1	0.10920177383592	-331.717922778102	569.494034090975	0.560392244712863
1	15492702	15613532	HAP_2	0.150776053215078	-88.0950910557691	309.505473380873	0.775992555999784
1	15492702	15613532	HAP_3	0.262749445676275	-54.9860078450236	184.436161121831	0.765673379797819
1	15492702	15613532	HAP_4	0.336474501108647	-20.2792132607589	155.831978628361	0.896488963767104
1	15492702	15613532	HAP_5	0.065410199556541	171.055388555031	626.899904931897	0.785024840838949
1	15550342	15653451	HAP_1	0.150776053215078	-88.0950910557691	309.505473380873	0.775992555999784
1	15550342	15653451	HAP_2	0.263858093126386	-54.9860078450236	184.436161121831	0.765673379797819
1	15550342	15653451	HAP_3	0.26940133037694	-10.2187044606804	191.958217527587	0.957557422673115
1	15550342	15653451	HAP_4	0.174611973392461	-111.541470760195	279.698030411901	0.690141887185537
1	15573523	15690224	HAP_1	0.259423503325942	-28.0291524926867	187.446172470469	0.881167980781577
1	15573523	15690224	HAP_2	0.208980044345898	232.85818827562	243.57884017405	0.339338720930187
1	15573523	15690224	HAP_3	0.12860310421286	-111.934966526545	366.940135993678	0.760399727955087
1	15573523	15690224	HAP_4	0.0770509977827051	171.055388555031	626.899904931897	0.785024840838949
1	15605937	15735006	HAP_1	0.12860310421286	-111.934966526545	366.940135993678	0.760399727955087
1	15605937	15735006	HAP_2	0.208980044345898	232.85818827562	243.57884017405	0.339338720930187
1	15605937	15735006	HAP_3	0.0770509977827051	171.055388555031	626.899904931897	0.785024840838949
1	15605937	15735006	HAP_4	0.259423503325942	-28.0291524926867	187.446172470469	0.881167980781577
1	15641488	15812807	HAP_1	0.0770509977827051	171.055388555031	626.899904931897	0.785024840838949
1	15641488	15812807	HAP_2	0.12860310421286	-111.934966526545	366.940135993678	0.760399727955087
1	15641488	15812807	HAP_3	0.208980044345898	232.85818827562	243.57884017405	0.339338720930187
1	15641488	15812807	HAP_4	0.261640798226164	-28.0291524926867	187.446172470469	0.881167980781577
1	15680611	15886962	HAP_1	0.0559866962305987	-254.273895715958	573.235677778162	0.657456707212308
1	15680611	15886962	HAP_2	0.205654101995565	48.0255802638859	246.853628843048	0.845789042618677
1	15680611	15886962	HAP_3	0.100332594235033	-662.382285900498	405.324264984305	0.102570194292719
1	15680611	15886962	HAP_4	0.120288248337029	454.79956455983	465.294333133536	0.328614855552053
1	15680611	15886962	HAP_5	0.122505543237251	92.0473833963762	427.838782362241	0.829703600093036
1	15714762	15945872	HAP_1	0.0559866962305987	-254.273895715958	573.235677778162	0.657456707212308
1	15714762	15945872	HAP_2	0.205654101995565	48.0255802638859	246.853628843048	0.845789042618677
1	15714762	15945872	HAP_3	0.119733924611973	92.0473833963762	427.838782362241	0.829703600093036
1	15714762	15945872	HAP_4	0.193458980044346	-424.171499456575	259.16152296765	0.102045613476938
1	15714762	15945872	HAP_5	0.120288248337029	454.79956455983	465.294333133536	0.328614855552053
1	15784835	16007329	HAP_1	0.119733924611973	92.0473833963762	427.838782362241	0.829703600093036
1	15784835	16007329	HAP_2	0.108093126385809	-398.099378540748	622.823910405931	0.522867581022924
1	15784835	16007329	HAP_3	0.0870288248337029	-1096.59442140298	567.551839172375	0.0536586341231343
1	15784835	16007329	HAP_4	0.119179600886918	454.79956455983	465.294333133536	0.328614855552053
1	15784835	16007329	HAP_5	0.0559866962305987	-254.273895715958	573.235677778162	0.657456707212308
1	15784835	16007329	HAP_6	0.205654101995565	48.0255802638859	246.853628843048	0.845789042618677
1	15859988	16070054	HAP_1	0.111973392461197	201.218738852032	441.537408714185	0.648700494261707
1	15859988	16070054	HAP_2	0.085920177383592	-1096.59442140298	567.551839172375	0.0536586341231343
1	15859988	16070054	HAP_3	0.0565410199556541	-254.273895715958	573.235677778162	0.657456707212308
1	15859988	16070054	HAP_4	0.0715077605321508	163.497965056478	623.617709417258	0.793246036998308
1	15859988	16070054	HAP_5	0.206762749445676	48.0255802638859	246.853628843048	0.845789042618677
1	15859988	16070054	HAP_6	0.119733924611973	92.0473833963762	427.838782362241	0.829703600093036
1	15931146	16103133	HAP_1	0.119733924611973	92.0473833963762	427.838782362241	0.829703600093036
1	15931146	16103133	HAP_2	0.206208425720621	48.0255802638859	246.853628843048	0.845789042618677
1	15931146	16103133	HAP_3	0.111973392461197	201.218738852032	441.537408714185	0.648700494261707
1	15931146	16103133	HAP_4	0.085920177383592	-1096.59442140298	567.551839172375	0.0536586341231343
1	15931146	16103133	HAP_5	0.0565410199556541	-254.273895715958	573.235677778162	0.657456707212308
1	15990556	16140772	HAP_1	0.206208425720621	48.0255802638859	246.853628843048	0.845789042618677
1	15990556	16140772	HAP_2	0.119733924611973	92.0473833963762	427.838782362241	0.829703600093036
1	15990556	16140772	HAP_3	0.154656319290466	-148.712911560117	296.372386722348	0.615948482544346
1	15990556	16140772	HAP_4	0.0565410199556541	-254.273895715958	573.235677778162	0.657456707212308
1	16048863	16193650	HAP_1	0.112527716186253	169.46088477935	445.844430135842	0.703969604184418
1	16048863	16193650	HAP_2	0.106984478935698	-514.20629684866	428.454813974356	0.230404202285402
1	16048863	16193650	HAP_3	0.15410199556541	-148.712911560117	296.372386722348	0.615948482544346
1	16048863	16193650	HAP_4	0.213414634146341	135.66454367187	240.090372779001	0.572178126945973
1	16048863	16193650	HAP_5	0.102549889135255	-12.0417589360666	390.220272250978	0.975389012947385
1	16090310	16276033	HAP_1	0.108647450110865	-514.20629684866	428.454813974356	0.230404202285402
1	16090310	16276033	HAP_2	0.130820399113082	329.906839731613	406.853384778162	0.417655045132634
1	16090310	16276033	HAP_3	0.153547671840355	-148.712911560117	296.372386722348	0.615948482544346
1	16090310	16276033	HAP_4	0.181818181818182	-201.445291294813	259.177024843566	0.437218176949747
1	16090310	16276033	HAP_5	0.213414634146341	135.66454367187	240.090372779001	0.572178126945973
1	16127799	16355046	HAP_1	0.178492239467849	-221.056559991054	245.34295042137	0.367826788319383
1	16127799	16355046	HAP_2	0.213414634146341	135.66454367187	240.090372779001	0.572178126945973
1	16127799	16355046	HAP_3	0.153547671840355	-148.712911560117	296.372386722348	0.615948482544346
1	16127799	16355046	HAP_4	0.108647450110865	-514.20629684866	428.454813974356	0.230404202285402
1	16127799	16355046	HAP_5	0.131374722838137	329.906839731613	406.853384778162	0.417655045132634
1	16183119	16433091	HAP_1	0.0848115299334812	-102.23991023067	493.673653042243	0.835979035628454
1	16183119	16433091	HAP_2	0.231152993348115	-193.54659728492	222.798447156824	0.385241802695357
1	16183119	16433091	HAP_3	0.153547671840355	-148.712911560117	296.372386722348	0.615948482544346
1	16183119	16433091	HAP_4	0.211751662971175	135.66454367187	240.090372779001	0.572178126945973
1	16183119	16433091	HAP_5	0.105875831485588	-404.888429870597	449.842988547667	0.368328811434724
1	16250353	16495715	HAP_1	0.0803769401330377	174.725139835811	526.955300175887	0.740288439531743
1	16250353	16495715	HAP_2	0.23059866962306	-193.54659728492	222.798447156824	0.385241802695357
1	16250353	16495715	HAP_3	0.085920177383592	-1096.59442140298	567.551839172375	0.0536586341231343
1	16250353	16495715	HAP_4	0.105875831485588	-404.888429870597	449.842988547667	0.368328811434724
1	16250353	16495715	HAP_5	0.211751662971175	135.66454367187	240.090372779001	0.572178126945973
1	16322597	16522782	HAP_1	0.211751662971175	135.66454367187	240.090372779001	0.572178126945973
1	16322597	16522782	HAP_2	0.105875831485588	-404.888429870597	449.842988547667	0.368328811434724
1	16322597	16522782	HAP_3	0.082039911308204	174.725139835811	526.955300175887	0.740288439531743
1	16322597	16522782	HAP_4	0.231152993348115	-193.54659728492	222.798447156824	0.385241802695357
1	16322597	16522782	HAP_5	0.085920177383592	-1096.59442140298	567.551839172375	0.0536586341231343
1	16401831	16604159	HAP_1	0.207317073170732	48.0255802638859	246.853628843048	0.845789042618677
1	16401831	16604159	HAP_2	0.0931263858093126	109.806044258336	467.040374568928	0.81417719915115
1	16401831	16604159	HAP_3	0.085920177383592	-1096.59442140298	567.551839172375	0.0536586341231343
1	16401831	16604159	HAP_4	0.129711751662971	439.059092027829	422.63351178267	0.29915006827931
1	16401831	16604159	HAP_5	0.0570953436807095	-254.273895715958	573.235677778162	0.657456707212308
1	16401831	16604159	HAP_6	0.105875831485588	-404.888429870597	449.842988547667	0.368328811434724
1	16463899	16643923	HAP_1	0.207871396895787	48.0255802638859	246.853628843048	0.845789042618677
1	16463899	16643923	HAP_2	0.0942350332594235	109.806044258336	467.040374568928	0.81417719915115
1	16463899	16643923	HAP_3	0.105875831485588	-404.888429870597	449.842988547667	0.368328811434724
1	16463899	16643923	HAP_4	0.085920177383592	-1096.59442140298	567.551839172375	0.0536586341231343
1	16463899	16643923	HAP_5	0.129711751662971	439.059092027829	422.63351178267	0.29915006827931
1	16463899	16643923	HAP_6	0.0570953436807095	-254.273895715958	573.235677778162	0.657456707212308
1	16508177	16686406	HAP_1	0.204545454545455	83.3958681685189	250.516741055264	0.739291736733638
1	16508177	16686406	HAP_2	0.0942350332594235	109.806044258336	467.040374568928	0.81417719915115
1	16508177	16686406	HAP_3	0.085920177383592	-1096.59442140298	567.551839172375	0.0536586341231343
1	16508177	16686406	HAP_4	0.129711751662971	439.059092027829	422.63351178267	0.29915006827931
1	16508177	16686406	HAP_5	0.103658536585366	-404.888429870597	449.842988547667	0.368328811434724
1	16508177	16686406	HAP_6	0.0554323725055432	-254.273895715958	573.235677778162	0.657456707212308
1	16571855	16747732	HAP_1	0.28159645232816	130.127457894278	177.348578142097	0.463301658663648
1	16571855	16747732	HAP_2	0.129711751662971	439.059092027829	422.63351178267	0.29915006827931
1	16571855	16747732	HAP_3	0.085920177383592	-1096.59442140298	567.551839172375	0.0536586341231343
1	16571855	16747732	HAP_4	0.0554323725055432	-254.273895715958	573.235677778162	0.657456707212308
1	16571855	16747732	HAP_5	0.0809312638580931	-90.1079832584126	466.856880581073	0.846995327545029
1	16635130	16836572	HAP_1	0.281042128603104	130.127457894278	177.348578142097	0.463301658663648
1	16635130	16836572	HAP_2	0.129157427937916	439.059092027829	422.63351178267	0.29915006827931
1	16635130	16836572	HAP_3	0.0853658536585366	-1096.59442140298	567.551839172375	0.0536586341231343
1	16635130	16836572	HAP_4	0.0554323725055432	-254.273895715958	573.235677778162	0.657456707212308
1	16635130	16836572	HAP_5	0.0759423503325942	-79.9366255885278	527.169064355645	0.879510209986386
1	16669446	16922627	HAP_1	0.0593126385809313	8.29784807101797	530.003465371337	0.987512171110851
1	16669446	16922627	HAP_2	0.3009977827051	136.381912420413	166.4818133724	0.412891829806388
1	16669446	16922627	HAP_3	0.082039911308204	-79.9366255885278	527.169064355645	0.879510209986386
1	16669446	16922627	HAP_4	0.0942350332594235	-881.885809986018	492.946655952267	0.0739537928105523
1	16669446	16922627	HAP_5	0.129157427937916	439.059092027829	422.63351178267	0.29915006827931
1	16723481	16962160	HAP_1	0.0942350332594235	-881.885809986018	492.946655952267	0.0739537928105523
1	16723481	16962160	HAP_2	0.129157427937916	439.059092027829	422.63351178267	0.29915006827931
1	16723481	16962160	HAP_3	0.313747228381375	34.7033809777478	158.970683290387	0.82724507864387
1	16723481	16962160	HAP_4	0.0759423503325942	-79.9366255885278	527.169064355645	0.879510209986386
1	16723481	16962160	HAP_5	0.0631929046563193	8.29784807101797	530.003465371337	0.987512171110851
1	16808617	17025174	HAP_1	0.0598669623059867	8.29784807101797	530.003465371337	0.987512171110851
1	16808617	17025174	HAP_2	0.129711751662971	439.059092027829	422.63351178267	0.29915006827931
1	16808617	17025174	HAP_3	0.291574279379157	62.3283345342407	169.401925708183	0.713011763060063
1	16808617	17025174	HAP_4	0.0947893569844789	-881.885809986018	492.946655952267	0.0739537928105523
1	16808617	17025174	HAP_5	0.0764966740576497	-79.9366255885278	527.169064355645	0.879510209986386
1	16886150	17075114	HAP_1	0.0598669623059867	8.29784807101797	530.003465371337	0.987512171110851
1	16886150	17075114	HAP_2	0.291019955654102	62.3283345342407	169.401925708183	0.713011763060063
1	16886150	17075114	HAP_3	0.131374722838137	439.059092027829	422.63351178267	0.29915006827931
1	16886150	17075114	HAP_4	0.0947893569844789	-881.885809986018	492.946655952267	0.0739537928105523
1	16886150	17075114	HAP_5	0.0770509977827051	-79.9366255885278	527.169064355645	0.879510209986386
1	16952601	17128546	HAP_1	0.136363636363636	364.87125271539	377.334871369791	0.333822337880991
1	16952601	17128546	HAP_2	0.0970066518847007	-78.6979115151312	493.201365855965	0.873259620098783
1	16952601	17128546	HAP_3	0.123614190687361	-295.967411210945	467.719512799707	0.527034658610677
1	16952601	17128546	HAP_4	0.116962305986696	-390.140446088697	391.47111014389	0.319229467221076
1	16952601	17128546	HAP_5	0.371951219512195	20.2058075128485	136.934812933286	0.882725174746034
1	17007158	17167034	HAP_1	0.369733924611973	3.31734442400798	137.601095726136	0.980771540656284
1	17007158	17167034	HAP_2	0.136363636363636	364.87125271539	377.334871369791	0.333822337880991
1	17007158	17167034	HAP_3	0.0970066518847007	-78.6979115151312	493.201365855965	0.873259620098783
1	17007158	17167034	HAP_4	0.123059866962306	-26.1395718587286	423.88804626833	0.950842505156225
1	17007158	17167034	HAP_5	0.0953436807095344	-893.79671991369	492.303711855874	0.0697778722837166
1	17043129	17235751	HAP_1	0.136363636363636	364.87125271539	377.334871369791	0.333822337880991
1	17043129	17235751	HAP_2	0.0914634146341463	-1096.59442140298	567.551839172375	0.0536586341231343
1	17043129	17235751	HAP_3	0.0970066518847007	-78.6979115151312	493.201365855965	0.873259620098783
1	17043129	17235751	HAP_4	0.122505543237251	-295.967411210945	467.719512799707	0.527034658610677
1	17043129	17235751	HAP_5	0.370288248337029	3.31734442400798	137.601095726136	0.980771540656284
1	17108080	17326467	HAP_1	0.136917960088692	364.87125271539	377.334871369791	0.333822337880991
1	17108080	17326467	HAP_2	0.0914634146341463	-1096.59442140298	567.551839172375	0.0536586341231343
1	17108080	17326467	HAP_3	0.0964523281596452	-247.188825274115	527.37504185825	0.639387958781288
1	17108080	17326467	HAP_4	0.369733924611973	3.31734442400798	137.601095726136	0.980771540656284
1	17148366	17431872	HAP_1	0.0964523281596452	-247.188825274115	527.37504185825	0.639387958781288
1	17148366	17431872	HAP_2	0.372505543237251	20.2058075128485	136.934812933286	0.882725174746034
1	17148366	17431872	HAP_3	0.134146341463415	364.87125271539	377.334871369791	0.333822337880991
1	17148366	17431872	HAP_4	0.0881374722838137	-1096.59442140298	567.551839172375	0.0536586341231343
1	17200924	17474463	HAP_1	0.134146341463415	364.87125271539	377.334871369791	0.333822337880991
1	17200924	17474463	HAP_2	0.372505543237251	20.2058075128485	136.934812933286	0.882725174746034
1	17200924	17474463	HAP_3	0.0881374722838137	-1096.59442140298	567.551839172375	0.0536586341231343
1	17200924	17474463	HAP_4	0.0964523281596452	-247.188825274115	527.37504185825	0.639387958781288
1	17292283	17515670	HAP_1	0.370288248337029	-1.45955893340448	136.885898896336	0.991495033325317
1	17292283	17515670	HAP_2	0.208980044345898	-347.93567325361	259.038151855067	0.179555472769538
1	17292283	17515670	HAP_3	0.098669623059867	-78.6979115151312	493.201365855965	0.873259620098783
1	17292283	17515670	HAP_4	0.13470066518847	364.87125271539	377.334871369791	0.333822337880991
1	17404509	17543004	HAP_1	0.424611973392461	-27.2398960523835	124.331773111522	0.826629929828801
1	17404509	17543004	HAP_2	0.219512195121951	-282.477072871233	243.589230543544	0.246504662823412
1	17404509	17543004	HAP_3	0.098669623059867	-78.6979115151312	493.201365855965	0.873259620098783
1	17404509	17543004	HAP_4	0.13470066518847	364.87125271539	377.334871369791	0.333822337880991
1	17463352	17580720	HAP_1	0.426274944567627	-27.2398960523835	124.331773111522	0.826629929828801
1	17463352	17580720	HAP_2	0.117516629711752	113.877898550018	405.49589353286	0.778901433026462
1	17463352	17580720	HAP_3	0.131929046563193	253.046887871221	391.315320782116	0.518020711301119
1	17463352	17580720	HAP_4	0.0886917960088692	-1096.59442140298	567.551839172375	0.0536586341231343
1	17463352	17580720	HAP_5	0.134146341463415	364.87125271539	377.334871369791	0.333822337880991
1	17504279	17619065	HAP_1	0.118070953436807	732.06505440381	422.585975215189	0.0835588382828265
1	17504279	17619065	HAP_2	0.0853658536585366	-1096.59442140298	567.551839172375	0.0536586341231343
1	17504279	17619065	HAP_3	0.312638580931264	-19.8185668006855	165.970969632724	0.904977644455945
1	17504279	17619065	HAP_4	0.112527716186253	704.952761979697	568.773946235612	0.215515166418377
1	17504279	17619065	HAP_5	0.0975609756097561	-78.6979115151312	493.201365855965	0.873259620098783
1	17530637	17703897	HAP_1	0.116962305986696	732.06505440381	422.585975215189	0.0835588382828265
1	17530637	17703897	HAP_2	0.0853658536585366	-1096.59442140298	567.551839172375	0.0536586341231343
1	17530637	17703897	HAP_3	0.303769401330377	41.2399667618026	168.017208720804	0.806164010414522
1	17530637	17703897	HAP_4	0.0975609756097561	-78.6979115151312	493.201365855965	0.873259620098783
1	17569889	17771553	HAP_1	0.116962305986696	732.06505440381	422.585975215189	0.0835588382828265
1	17569889	17771553	HAP_2	0.085920177383592	-1096.59442140298	567.551839172375	0.0536586341231343
1	17569889	17771553	HAP_3	0.0981152993348115	-78.6979115151312	493.201365855965	0.873259620098783
1	17569889	17771553	HAP_4	0.304878048780488	41.2399667618026	168.017208720804	0.806164010414522
1	17593278	17863023	HAP_1	0.0848115299334812	-1096.59442140298	567.551839172375	0.0536586341231343
1	17593278	17863023	HAP_2	0.0981152993348115	-78.6979115151312	493.201365855965	0.873259620098783
1	17593278	17863023	HAP_3	0.151330376940133	-126.458796481561	385.121796813774	0.742716408992841
1	17593278	17863023	HAP_4	0.15410199556541	209.670302045325	308.587262001667	0.497028234306032
1	17593278	17863023	HAP_5	0.116962305986696	773.324816027888	441.604581923305	0.0802614470943702
1	17672335	17933659	HAP_1	0.116962305986696	773.324816027888	441.604581923305	0.0802614470943702
1	17672335	17933659	HAP_2	0.0848115299334812	-1096.59442140298	567.551839172375	0.0536586341231343
1	17672335	17933659	HAP_3	0.151330376940133	-126.458796481561	385.121796813774	0.742716408992841
1	17672335	17933659	HAP_4	0.152993348115299	209.670302045325	308.587262001667	0.497028234306032
1	17672335	17933659	HAP_5	0.0992239467849224	-78.6979115151312	493.201365855965	0.873259620098783
1	17742102	17996624	HAP_1	0.135254988913525	-1052.85424367576	388.066867506058	0.00679510021383121
1	17742102	17996624	HAP_2	0.201219512195122	90.7846131030718	272.562626189374	0.739153943254644
1	17742102	17996624	HAP_3	0.151330376940133	-126.458796481561	385.121796813774	0.742716408992841
1	17742102	17996624	HAP_4	0.152993348115299	209.670302045325	308.587262001667	0.497028234306032
1	17742102	17996624	HAP_5	0.0992239467849224	-78.6979115151312	493.201365855965	0.873259620098783
1	17830271	18035272	HAP_1	0.0837028824833703	-1096.59442140298	567.551839172375	0.0536586341231343
1	17830271	18035272	HAP_2	0.199556541019956	90.7846131030718	272.562626189374	0.739153943254644
1	17830271	18035272	HAP_3	0.151330376940133	-126.458796481561	385.121796813774	0.742716408992841
1	17830271	18035272	HAP_4	0.098669623059867	-78.6979115151312	493.201365855965	0.873259620098783
1	17830271	18035272	HAP_5	0.152993348115299	209.670302045325	308.587262001667	0.497028234306032
1	17910922	18103433	HAP_1	0.082039911308204	-1096.59442140298	567.551839172375	0.0536586341231343
1	17910922	18103433	HAP_2	0.151330376940133	-212.908625386914	398.858419537411	0.593616820717592
1	17910922	18103433	HAP_3	0.098669623059867	-78.6979115151312	493.201365855965	0.873259620098783
1	17910922	18103433	HAP_4	0.188470066518847	74.4962694299658	256.162951660317	0.77125992465585
1	17910922	18103433	HAP_5	0.199556541019956	90.7846131030718	272.562626189374	0.739153943254644
1	17965969	18144245	HAP_1	0.151330376940133	-212.908625386914	398.858419537411	0.593616820717592
1	17965969	18144245	HAP_2	0.19179600886918	72.0905545371216	247.908685006149	0.771276093834307
1	17965969	18144245	HAP_3	0.0981152993348115	-78.6979115151312	493.201365855965	0.873259620098783
1	17965969	18144245	HAP_4	0.200665188470067	90.7846131030718	272.562626189374	0.739153943254644
1	17965969	18144245	HAP_5	0.082039911308204	-1096.59442140298	567.551839172375	0.0536586341231343
1	18019409	18218440	HAP_1	0.277161862527716	-13.4142442339881	167.495387556394	0.936185891265499
1	18019409	18218440	HAP_2	0.355321507760532	-290.393694497811	146.22186265657	0.0473423078339342
1	18019409	18218440	HAP_3	0.0975609756097561	-78.6979115151312	493.201365855965	0.873259620098783
1	18019409	18218440	HAP_4	0.0764966740576497	-315.246526834662	466.969439085647	0.499793950362679
1	18081067	18289532	HAP_1	0.0975609756097561	-78.6979115151312	493.201365855965	0.873259620098783
1	18081067	18289532	HAP_2	0.0814855875831486	-1096.59442140298	567.551839172375	0.0536586341231343
1	18081067	18289532	HAP_3	0.197339246119734	102.270038306171	241.258261278437	0.671739291869121
1	18081067	18289532	HAP_4	0.177383592017738	-25.4006574686558	294.754188306717	0.931346127753062
1	18081067	18289532	HAP_5	0.150221729490022	9.22523485032957	400.58586601699	0.981632023689016
1	18134138	18345151	HAP_1	0.0798226164079823	-1096.59442140298	567.551839172375	0.0536586341231343
1	18134138	18345151	HAP_2	0.192350332594235	106.542152861676	248.931647988219	0.668756515924594
1	18134138	18345151	HAP_3	0.176274944567627	-25.4006574686558	294.754188306717	0.931346127753062
1	18134138	18345151	HAP_4	0.148558758314856	9.22523485032957	400.58586601699	0.981632023689016
1	18134138	18345151	HAP_5	0.0975609756097561	-78.6979115151312	493.201365855965	0.873259620098783
1	18185785	18374886	HAP_1	0.174611973392461	70.6346864896781	301.254024932356	0.814674997820654
1	18185785	18374886	HAP_2	0.0720620842572062	-654.873440798088	623.119157743402	0.293562458534907
1	18185785	18374886	HAP_3	0.177383592017738	-388.303597774438	273.219837252928	0.155605506844235
1	18185785	18374886	HAP_4	0.148558758314856	9.22523485032957	400.58586601699	0.981632023689016
1	18185785	18374886	HAP_5	0.193458980044346	110.450905400204	245.312765906112	0.652643392379575
1	18276048	18399880	HAP_1	0.0814855875831486	-1096.59442140298	567.551839172375	0.0536586341231343
1	18276048	18399880	HAP_2	0.0958980044345898	-79.9366255885278	527.169064355645	0.879510209986386
1	18276048	18399880	HAP_3	0.0992239467849224	520.733802074619	539.27448273488	0.334497356902036
1	18276048	18399880	HAP_4	0.17350332594235	70.6346864896781	301.254024932356	0.814674997820654
1	18276048	18399880	HAP_5	0.283813747228381	43.5557697031367	175.844587843212	0.804427841238753
1	18340122	18448083	HAP_1	0.284368070953437	57.5742413334049	174.694612541088	0.741801932033536
1	18340122	18448083	HAP_2	0.0814855875831486	-1096.59442140298	567.551839172375	0.0536586341231343
1	18340122	18448083	HAP_3	0.0958980044345898	-79.9366255885278	527.169064355645	0.879510209986386
1	18340122	18448083	HAP_4	0.193458980044346	95.9912165783911	289.196997464634	0.740025427248039
1	18366232	18508210	HAP_1	0.175166297117517	110.996670072471	295.032719532941	0.706844472449289
1	18366232	18508210	HAP_2	0.0798226164079823	-1096.59442140298	567.551839172375	0.0536586341231343
1	18366232	18508210	HAP_3	0.0958980044345898	-79.9366255885278	527.169064355645	0.879510209986386
1	18366232	18508210	HAP_4	0.0914634146341463	443.435549170106	586.19612042498	0.449572190524293
1	18366232	18508210	HAP_5	0.192350332594235	110.450905400204	245.312765906112	0.652643392379575
1	18388905	18550600	HAP_1	0.177937915742794	17.054800063528	288.893316910818	0.952937544571861
1	18388905	18550600	HAP_2	0.0964523281596452	-79.9366255885278	527.169064355645	0.879510209986386
1	18388905	18550600	HAP_3	0.0997782705099778	233.488789329667	475.104897406845	0.62323176649066
1	18388905	18550600	HAP_4	0.247228381374723	76.9956347533493	189.87853471111	0.68520801609961
1	18388905	18550600	HAP_5	0.0814855875831486	-967.798912000605	527.791765473563	0.0670363218167249
1	18425564	18619081	HAP_1	0.08980044345898	443.435549170106	586.19612042498	0.449572190524293
1	18425564	18619081	HAP_2	0.23669623059867	46.5240710495047	199.745497760896	0.815879669904507
1	18425564	18619081	HAP_3	0.0814855875831486	-967.798912000605	527.791765473563	0.0670363218167249
1	18425564	18619081	HAP_4	0.179046563192905	17.054800063528	288.893316910818	0.952937544571861
1	18425564	18619081	HAP_5	0.0964523281596452	-79.9366255885278	527.169064355645	0.879510209986386
1	18484079	18667846	HAP_1	0.08980044345898	443.435549170106	586.19612042498	0.449572190524293
1	18484079	18667846	HAP_2	0.0770509977827051	296.711645302895	500.144080387378	0.553163183864236
1	18484079	18667846	HAP_3	0.176829268292683	-25.4006574686558	294.754188306717	0.931346127753062
1	18484079	18667846	HAP_4	0.0981152993348115	-79.9366255885278	527.169064355645	0.879510209986386
1	18484079	18667846	HAP_5	0.116962305986696	71.1117819531242	441.682532523544	0.872128385147396
1	18484079	18667846	HAP_6	0.188470066518847	81.7373378789117	248.498875535836	0.742290317444694
1	18484079	18667846	HAP_7	0.0715077605321508	-721.544909901411	622.949206177047	0.247063927582443
1	18484079	18667846	HAP_8	0.100332594235033	-710.136512278002	468.462736371234	0.129903432641253
1	18541914	18718088	HAP_1	0.0814855875831486	-967.798912000605	527.791765473563	0.0670363218167249
1	18541914	18718088	HAP_2	0.0964523281596452	-79.9366255885278	527.169064355645	0.879510209986386
1	18541914	18718088	HAP_3	0.188470066518847	81.7373378789117	248.498875535836	0.742290317444694
1	18541914	18718088	HAP_4	0.175166297117517	-25.4006574686558	294.754188306717	0.931346127753062
1	18541914	18718088	HAP_5	0.0903547671840355	443.435549170106	586.19612042498	0.449572190524293
1	18599889	18771888	HAP_1	0.153547671840355	209.670302045325	308.587262001667	0.497028234306032
1	18599889	18771888	HAP_2	0.0964523281596452	-79.9366255885278	527.169064355645	0.879510209986386
1	18599889	18771888	HAP_3	0.175166297117517	-25.4006574686558	294.754188306717	0.931346127753062
1	18599889	18771888	HAP_4	0.0814855875831486	-967.798912000605	527.791765473563	0.0670363218167249
1	18599889	18771888	HAP_5	0.0936807095343681	443.435549170106	586.19612042498	0.449572190524293
1	18651110	18859078	HAP_1	0.152993348115299	209.670302045325	308.587262001667	0.497028234306032
1	18651110	18859078	HAP_2	0.170731707317073	-25.4006574686558	294.754188306717	0.931346127753062
1	18651110	18859078	HAP_3	0.0975609756097561	42.9613412426337	493.551488015417	0.93065510001399
1	18651110	18859078	HAP_4	0.0814855875831486	-967.798912000605	527.791765473563	0.0670363218167249
1	18651110	18859078	HAP_5	0.0914634146341463	443.435549170106	586.19612042498	0.449572190524293
1	18690083	18947598	HAP_1	0.152993348115299	209.670302045325	308.587262001667	0.497028234306032
1	18690083	18947598	HAP_2	0.0909090909090909	443.435549170106	586.19612042498	0.449572190524293
1	18690083	18947598	HAP_3	0.171286031042129	-24.0497932401606	288.485491253474	0.933579532954208
1	18690083	18947598	HAP_4	0.0975609756097561	42.9613412426337	493.551488015417	0.93065510001399
1	18690083	18947598	HAP_5	0.0809312638580931	-967.798912000605	527.791765473563	0.0670363218167249
1	18756669	19016808	HAP_1	0.171840354767184	-24.0497932401606	288.485491253474	0.933579532954208
1	18756669	19016808	HAP_2	0.0970066518847007	42.9613412426337	493.551488015417	0.93065510001399
1	18756669	19016808	HAP_3	0.153547671840355	209.670302045325	308.587262001667	0.497028234306032
1	18756669	19016808	HAP_4	0.0814855875831486	-967.798912000605	527.791765473563	0.0670363218167249
1	18756669	19016808	HAP_5	0.0909090909090909	443.435549170106	586.19612042498	0.449572190524293
1	18832003	19101381	HAP_1	0.155210643015521	209.670302045325	308.587262001667	0.497028234306032
1	18832003	19101381	HAP_2	0.0970066518847007	42.9613412426337	493.551488015417	0.93065510001399
1	18832003	19101381	HAP_3	0.0814855875831486	-967.798912000605	527.791765473563	0.0670363218167249
1	18832003	19101381	HAP_4	0.0909090909090909	443.435549170106	586.19612042498	0.449572190524293
1	18832003	19101381	HAP_5	0.17960088691796	-24.0497932401606	288.485491253474	0.933579532954208
1	18930376	19175978	HAP_1	0.154656319290466	209.670302045325	308.587262001667	0.497028234306032
1	18930376	19175978	HAP_2	0.0914634146341463	443.435549170106	586.19612042498	0.449572190524293
1	18930376	19175978	HAP_3	0.17960088691796	-24.0497932401606	288.485491253474	0.933579532954208
1	18930376	19175978	HAP_4	0.178492239467849	-292.446192311794	264.568857753861	0.269298820011402
1	18993576	19269782	HAP_1	0.0909090909090909	443.435549170106	586.19612042498	0.449572190524293
1	18993576	19269782	HAP_2	0.17960088691796	-24.0497932401606	288.485491253474	0.933579532954208
1	18993576	19269782	HAP_3	0.178492239467849	-292.446192311794	264.568857753861	0.269298820011402
1	18993576	19269782	HAP_4	0.154656319290466	209.670302045325	308.587262001667	0.497028234306032
1	19069747	19336588	HAP_1	0.0942350332594235	727.159574605398	543.460850613232	0.181233207289786
1	19069747	19336588	HAP_2	0.0814855875831486	-967.798912000605	527.791765473563	0.0670363218167249
1	19069747	19336588	HAP_3	0.167960088691796	113.544214294747	273.423222435465	0.67804512605134
1	19069747	19336588	HAP_4	0.154656319290466	209.670302045325	308.587262001667	0.497028234306032
1	19069747	19336588	HAP_5	0.278270509977827	-289.491335765032	171.624863598141	0.09199879552879
1	19069747	19336588	HAP_6	0.0842572062084257	555.622114019001	622.16829353256	0.372076617391141
1	19147587	19374028	HAP_1	0.192350332594235	-224.563994760283	239.835674027861	0.349360465185013
1	19147587	19374028	HAP_2	0.0925720620842572	443.435549170106	586.19612042498	0.449572190524293
1	19147587	19374028	HAP_3	0.154656319290466	209.670302045325	308.587262001667	0.497028234306032
1	19147587	19374028	HAP_4	0.0814855875831486	-967.798912000605	527.791765473563	0.0670363218167249
1	19147587	19374028	HAP_5	0.167405764966741	113.544214294747	273.423222435465	0.67804512605134
1	19253956	19436094	HAP_1	0.155764966740576	-382.415573347913	306.65381052412	0.212704089402309
1	19253956	19436094	HAP_2	0.0903547671840355	443.435549170106	586.19612042498	0.449572190524293
1	19253956	19436094	HAP_3	0.0814855875831486	-967.798912000605	527.791765473563	0.0670363218167249
1	19253956	19436094	HAP_4	0.23780487804878	32.6962025844835	218.633037376527	0.881154906561435
1	19318625	19484677	HAP_1	0.0909090909090909	443.435549170106	586.19612042498	0.449572190524293
1	19318625	19484677	HAP_2	0.155210643015521	-369.449488201841	313.984967816597	0.239651363790616
1	19318625	19484677	HAP_3	0.0814855875831486	-967.798912000605	527.791765473563	0.0670363218167249
1	19318625	19484677	HAP_4	0.23780487804878	32.6962025844835	218.633037376527	0.881154906561435
1	19352346	19499241	HAP_1	0.0909090909090909	443.435549170106	586.19612042498	0.449572190524293
1	19352346	19499241	HAP_2	0.23780487804878	32.6962025844835	218.633037376527	0.881154906561435
1	19352346	19499241	HAP_3	0.150221729490022	-306.017847907732	306.922200245871	0.319009855395792
1	19352346	19499241	HAP_4	0.0814855875831486	-967.798912000605	527.791765473563	0.0670363218167249
1	19420435	19535686	HAP_1	0.0814855875831486	-967.798912000605	527.791765473563	0.0670363218167249
1	19420435	19535686	HAP_2	0.0726164079822616	-779.970135752313	628.191176143777	0.214706978786912
1	19420435	19535686	HAP_3	0.0909090909090909	443.435549170106	586.19612042498	0.449572190524293
1	19420435	19535686	HAP_4	0.151330376940133	-306.017847907732	306.922200245871	0.319009855395792
1	19420435	19535686	HAP_5	0.23780487804878	32.6962025844835	218.633037376527	0.881154906561435
1	19474711	19617746	HAP_1	0.240022172949002	32.6962025844835	218.633037376527	0.881154906561435
1	19474711	19617746	HAP_2	0.0726164079822616	-779.970135752313	628.191176143777	0.214706978786912
1	19474711	19617746	HAP_3	0.0920177383592018	443.435549170106	586.19612042498	0.449572190524293
1	19474711	19617746	HAP_4	0.232815964523282	-281.760784675212	200.025974565511	0.159296910039809
1	19492649	19686160	HAP_1	0.320953436807095	-247.992880552045	155.765856344046	0.111720520256348
1	19492649	19686160	HAP_2	0.0920177383592018	443.435549170106	586.19612042498	0.449572190524293
1	19492649	19686160	HAP_3	0.240022172949002	32.6962025844835	218.633037376527	0.881154906561435
1	19492649	19686160	HAP_4	0.0731707317073171	-779.970135752313	628.191176143777	0.214706978786912
1	19515387	19736140	HAP_1	0.0920177383592018	443.435549170106	586.19612042498	0.449572190524293
1	19515387	19736140	HAP_2	0.240022172949002	32.6962025844835	218.633037376527	0.881154906561435
1	19515387	19736140	HAP_3	0.320953436807095	-247.992880552045	155.765856344046	0.111720520256348
1	19515387	19736140	HAP_4	0.0731707317073171	-779.970135752313	628.191176143777	0.214706978786912
1	19591116	19840115	HAP_1	0.188470066518847	282.544479435461	264.440365020568	0.285602202777127
1	19591116	19840115	HAP_2	0.0742793791574279	-779.970135752313	628.191176143777	0.214706978786912
1	19591116	19840115	HAP_3	0.563192904656319	-128.343444326889	103.25534111684	0.214206064101475
1	19661123	19905066	HAP_1	0.0825942350332594	-1010.5611937628	531.57543478514	0.0576162203459615
1	19661123	19905066	HAP_2	0.158536585365854	-260.093530429967	288.1442553929	0.36695596430549
1	19661123	19905066	HAP_3	0.402439024390244	13.4776367720453	128.333796765064	0.916383495854635
1	19661123	19905066	HAP_4	0.169068736141907	332.434372661105	294.527215323544	0.259326744231512
1	19728682	19955364	HAP_1	0.156319290465632	-330.897767654592	300.256879649208	0.270738671390586
1	19728682	19955364	HAP_2	0.494456762749446	92.2133106214752	111.208942709606	0.407219647135708
1	19728682	19955364	HAP_3	0.0770509977827051	-1096.59442140298	567.551839172375	0.0536586341231343
1	19728682	19955364	HAP_4	0.0482261640798226	-122.111275832007	539.395421293336	0.820953682878276
1	19728682	19955364	HAP_5	0.0875831485587583	-1302.49015675986	495.1498211828	0.00867349655482824
1	19802045	20037490	HAP_1	0.156319290465632	-330.897767654592	300.256879649208	0.270738671390586
1	19802045	20037490	HAP_2	0.273281596452328	38.2768203199095	189.387912396453	0.839878500126308
1	19802045	20037490	HAP_3	0.156319290465632	-535.355933252558	305.867369340656	0.0804136193563142
1	19802045	20037490	HAP_4	0.0770509977827051	-1096.59442140298	567.551839172375	0.0536586341231343
1	19887186	20089442	HAP_1	0.273835920177384	38.2768203199095	189.387912396453	0.839878500126308
1	19887186	20089442	HAP_2	0.155764966740576	-535.355933252558	305.867369340656	0.0804136193563142
1	19887186	20089442	HAP_3	0.0770509977827051	-1096.59442140298	567.551839172375	0.0536586341231343
1	19887186	20089442	HAP_4	0.156319290465632	-330.897767654592	300.256879649208	0.270738671390586
1	19929109	20164215	HAP_1	0.237250554323725	-72.4929159725819	213.521463047772	0.734304893107474
1	19929109	20164215	HAP_2	0.153547671840355	-535.355933252558	305.867369340656	0.0804136193563142
1	19929109	20164215	HAP_3	0.0770509977827051	-1096.59442140298	567.551839172375	0.0536586341231343
1	19929109	20164215	HAP_4	0.156319290465632	-330.897767654592	300.256879649208	0.270738671390586
1	20008856	20217215	HAP_1	0.0892461197339246	-1096.59442140298	567.551839172375	0.0536586341231343
1	20008856	20217215	HAP_2	0.08980044345898	-731.245144480535	494.56284065554	0.139609832953028
1	20008856	20217215	HAP_3	0.237250554323725	-72.4929159725819	213.521463047772	0.734304893107474
1	20008856	20217215	HAP_4	0.156319290465632	-330.897767654592	300.256879649208	0.270738671390586
1	20008856	20217215	HAP_5	0.153547671840355	-535.355933252558	305.867369340656	0.0804136193563142
1	20079747	20263578	HAP_1	0.208980044345898	-158.057914692886	224.464225777728	0.481519801145353
1	20079747	20263578	HAP_2	0.240022172949002	-116.854661384651	211.377495954373	0.580522556333666
1	20079747	20263578	HAP_3	0.0892461197339246	-1096.59442140298	567.551839172375	0.0536586341231343
1	20079747	20263578	HAP_4	0.235033259423503	-141.708430131158	199.967721762886	0.478723430986505
1	20144224	20294759	HAP_1	0.375277161862528	-123.110780213773	132.818800685853	0.354225981230958
1	20144224	20294759	HAP_2	0.171840354767184	-202.635640883844	307.039270063478	0.509446252950926
1	20144224	20294759	HAP_3	0.240022172949002	-116.854661384651	211.377495954373	0.580522556333666
1	20199697	20336514	HAP_1	0.238359201773836	-108.589457948379	213.780173737068	0.611615006204316
1	20199697	20336514	HAP_2	0.159090909090909	-364.57285858781	293.630102025506	0.214709494536535
1	20199697	20336514	HAP_3	0.0892461197339246	-1096.59442140298	567.551839172375	0.0536586341231343
1	20257579	20416935	HAP_1	0.159090909090909	-364.57285858781	293.630102025506	0.214709494536535
1	20257579	20416935	HAP_2	0.0892461197339246	-1096.59442140298	567.551839172375	0.0536586341231343
1	20257579	20416935	HAP_3	0.238359201773836	-108.589457948379	213.780173737068	0.611615006204316
1	20285058	20472980	HAP_1	0.155210643015521	-424.476828667599	299.615843033666	0.156910173314313
1	20285058	20472980	HAP_2	0.0892461197339246	-1096.59442140298	567.551839172375	0.0536586341231343
1	20285058	20472980	HAP_3	0.23780487804878	-108.589457948379	213.780173737068	0.611615006204316
1	20309995	20550672	HAP_1	0.155210643015521	-424.476828667599	299.615843033666	0.156910173314313
1	20309995	20550672	HAP_2	0.0886917960088692	-1096.59442140298	567.551839172375	0.0536586341231343
1	20309995	20550672	HAP_3	0.143569844789357	-75.1126917559677	367.906867803419	0.838273442484456
1	20396102	20587049	HAP_1	0.143015521064302	-93.9988368657455	357.701146733878	0.792776449270058
1	20396102	20587049	HAP_2	0.107538802660754	19.722142621792	388.970654377747	0.959573240721862
1	20396102	20587049	HAP_3	0.0886917960088692	-1096.59442140298	567.551839172375	0.0536586341231343
1	20396102	20587049	HAP_4	0.155764966740576	-353.961395371716	300.058878587159	0.238459083006901
1	20447544	20629717	HAP_1	0.0886917960088692	-1096.59442140298	567.551839172375	0.0536586341231343
1	20447544	20629717	HAP_2	0.143015521064302	-93.9988368657455	357.701146733878	0.792776449270058
1	20447544	20629717	HAP_3	0.155764966740576	-353.961395371716	300.058878587159	0.238459083006901
1	20447544	20629717	HAP_4	0.175166297117517	-85.6288924697393	294.277353238921	0.77113431000236
1	20528824	20676803	HAP_1	0.244456762749446	-121.1735368909	216.129140718722	0.575175110026946
1	20528824	20676803	HAP_2	0.0892461197339246	-1096.59442140298	567.551839172375	0.0536586341231343
1	20528824	20676803	HAP_3	0.123614190687361	-12.3191391626198	425.016427596131	0.976882987911417
1	20572869	20732893	HAP_1	0.0936807095343681	-1132.66412117467	524.997022123444	0.0312365588395571
1	20572869	20732893	HAP_2	0.065410199556541	-954.679231785381	622.926678319307	0.125737410955346
1	20572869	20732893	HAP_3	0.123614190687361	-12.3191391626198	425.016427596131	0.976882987911417
1	20572869	20732893	HAP_4	0.261640798226164	-172.636703388346	201.039393241638	0.390726057489187
1	20618002	20799206	HAP_1	0.0931263858093126	-1132.66412117467	524.997022123444	0.0312365588395571
1	20618002	20799206	HAP_2	0.065410199556541	-954.679231785381	622.926678319307	0.125737410955346
1	20618002	20799206	HAP_3	0.122505543237251	-12.3191391626198	425.016427596131	0.976882987911417
1	20618002	20799206	HAP_4	0.26219512195122	-172.636703388346	201.039393241638	0.390726057489187
1	20664136	20899506	HAP_1	0.263858093126386	-115.92392347676	197.517823296247	0.557417454056611
1	20664136	20899506	HAP_2	0.0931263858093126	-1132.66412117467	524.997022123444	0.0312365588395571
1	20664136	20899506	HAP_3	0.0670731707317073	-954.679231785381	622.926678319307	0.125737410955346
1	20664136	20899506	HAP_4	0.122505543237251	-12.3191391626198	425.016427596131	0.976882987911417
1	20716311	20975199	HAP_1	0.0931263858093126	-1132.66412117467	524.997022123444	0.0312365588395571
1	20716311	20975199	HAP_2	0.348669623059867	-56.5414175846199	146.791236788971	0.700194335785629
1	20716311	20975199	HAP_3	0.121951219512195	-12.3191391626198	425.016427596131	0.976882987911417
1	20774446	21025812	HAP_1	0.124168514412417	-108.296180685272	406.850638118225	0.790161023676876
1	20774446	21025812	HAP_2	0.296008869179601	-2.69537282400173	183.593410668326	0.988289806583367
1	20774446	21025812	HAP_3	0.0931263858093126	-1132.66412117467	524.997022123444	0.0312365588395571
1	20844518	21079216	HAP_1	0.124722838137472	-108.296180685272	406.850638118225	0.790161023676876
1	20844518	21079216	HAP_2	0.293791574279379	-20.8216832900755	182.182426357734	0.909033481687521
1	20844518	21079216	HAP_3	0.105321507760532	-993.438436175587	491.35281397476	0.0434916585271298
1	20955011	21099477	HAP_1	0.150776053215078	-799.668423011253	350.450864204481	0.0227351201177896
1	20955011	21099477	HAP_2	0.124722838137472	-108.296180685272	406.850638118225	0.790161023676876
1	20955011	21099477	HAP_3	0.30709534368071	105.038329811383	172.683033142379	0.543162167345474
1	21005976	21158799	HAP_1	0.126940133037694	-757.002726164039	404.116362877417	0.0613646208664685
1	21005976	21158799	HAP_2	0.124722838137472	-108.296180685272	406.850638118225	0.790161023676876
1	21005976	21158799	HAP_3	0.30709534368071	105.038329811383	172.683033142379	0.543162167345474
1	21060557	21212230	HAP_1	0.307649667405765	105.038329811383	172.683033142379	0.543162167345474
1	21060557	21212230	HAP_2	0.146341463414634	79.5343824517613	317.730740926425	0.802397669978855
1	21060557	21212230	HAP_3	0.13470066518847	-607.016091619577	358.07656263561	0.0903851724378558
1	21060557	21212230	HAP_4	0.171286031042129	-405.435183304807	278.268649908333	0.145471711959064
1	21092388	21248341	HAP_1	0.307649667405765	105.038329811383	172.683033142379	0.543162167345474
1	21092388	21248341	HAP_2	0.146341463414634	79.5343824517613	317.730740926425	0.802397669978855
1	21092388	21248341	HAP_3	0.114745011086475	-539.009271533293	426.314448975067	0.206436988391676
1	21092388	21248341	HAP_4	0.171286031042129	-405.435183304807	278.268649908333	0.145471711959064
1	21142067	21302128	HAP_1	0.430709534368071	26.5451103706654	123.151663045967	0.829389435146323
1	21142067	21302128	HAP_2	0.171286031042129	-405.435183304807	278.268649908333	0.145471711959064
1	21142067	21302128	HAP_3	0.149667405764967	79.5343824517613	317.730740926425	0.802397669978855
1	21199202	21333330	HAP_1	0.582039911308204	-56.3558651944729	99.4309068388159	0.571003886308399
1	21199202	21333330	HAP_2	0.125277161862528	530.142989220111	375.559528272663	0.158415187044317
1	21199202	21333330	HAP_3	0.251108647450111	-216.677882912212	201.371721328345	0.28221493356391
1	21239756	21366392	HAP_1	0.125277161862528	530.142989220111	375.559528272663	0.158415187044317
1	21239756	21366392	HAP_2	0.171840354767184	-405.435183304807	278.268649908333	0.145471711959064
1	21239756	21366392	HAP_3	0.6019955654102	-48.1066140512456	98.5050799005202	0.625410465177576
1	21278418	21451919	HAP_1	0.0892461197339246	1084.01203347162	623.034577169879	0.0822242862815304
1	21278418	21451919	HAP_2	0.124722838137472	-757.002726164039	404.116362877417	0.0613646208664685
1	21278418	21451919	HAP_3	0.126385809312639	-108.296180685272	406.850638118225	0.790161023676876
1	21278418	21451919	HAP_4	0.308758314855876	131.142406813286	170.441193032513	0.441843024076368
1	21324921	21498156	HAP_1	0.0886917960088692	1084.01203347162	623.034577169879	0.0822242862815304
1	21324921	21498156	HAP_2	0.124722838137472	-757.002726164039	404.116362877417	0.0613646208664685
1	21324921	21498156	HAP_3	0.126385809312639	-108.296180685272	406.850638118225	0.790161023676876
1	21324921	21498156	HAP_4	0.308758314855876	131.142406813286	170.441193032513	0.441843024076368
1	21351372	21549541	HAP_1	0.124722838137472	-757.002726164039	404.116362877417	0.0613646208664685
1	21351372	21549541	HAP_2	0.126385809312639	-108.296180685272	406.850638118225	0.790161023676876
1	21351372	21549541	HAP_3	0.306541019955654	102.273027886515	171.566484896265	0.551251422562037
1	21351372	21549541	HAP_4	0.0864745011086474	1084.01203347162	623.034577169879	0.0822242862815304
1	21426865	21593553	HAP_1	0.126385809312639	-108.296180685272	406.850638118225	0.790161023676876
1	21426865	21593553	HAP_2	0.0864745011086474	1084.01203347162	623.034577169879	0.0822242862815304
1	21426865	21593553	HAP_3	0.315410199556541	89.9485445021033	167.410888903422	0.59120032897023
1	21426865	21593553	HAP_4	0.194567627494457	-253.838916527815	287.96513457548	0.378289927806169
1	21426865	21593553	HAP_5	0.0875831485587583	356.344630297658	624.475906553262	0.568394738626761
1	21477210	21624708	HAP_1	0.126385809312639	-108.296180685272	406.850638118225	0.790161023676876
1	21477210	21624708	HAP_2	0.0875831485587583	356.344630297658	624.475906553262	0.568394738626761
1	21477210	21624708	HAP_3	0.0864745011086474	1084.01203347162	623.034577169879	0.0822242862815304
1	21477210	21624708	HAP_4	0.315410199556541	89.9485445021033	167.410888903422	0.59120032897023
1	21477210	21624708	HAP_5	0.263858093126386	-5.35417807755921	210.81179043427	0.979743280927202
1	21529824	21662722	HAP_1	0.0864745011086474	1084.01203347162	623.034577169879	0.0822242862815304
1	21529824	21662722	HAP_2	0.126385809312639	-108.296180685272	406.850638118225	0.790161023676876
1	21529824	21662722	HAP_3	0.315964523281596	113.242245939446	166.462655427915	0.496500385940685
1	21529824	21662722	HAP_4	0.182926829268293	-322.080051342518	294.092341023147	0.27374035296369
1	21584870	21717449	HAP_1	0.315964523281596	113.242245939446	166.462655427915	0.496500385940685
1	21584870	21717449	HAP_2	0.0886917960088692	1084.01203347162	623.034577169879	0.0822242862815304
1	21584870	21717449	HAP_3	0.182926829268293	-322.080051342518	294.092341023147	0.27374035296369
1	21584870	21717449	HAP_4	0.207317073170732	-26.9492832738235	246.873052109238	0.913098225912233
1	21584870	21717449	HAP_5	0.0648558758314856	-21.8864441049113	579.784950521522	0.969896087072222
1	21618641	21750572	HAP_1	0.0936807095343681	522.211422395201	569.263073712249	0.359209952411497
1	21618641	21750572	HAP_2	0.305432372505543	108.497536552471	171.642401809945	0.527475020169005
1	21618641	21750572	HAP_3	0.207317073170732	-26.9492832738235	246.873052109238	0.913098225912233
1	21618641	21750572	HAP_4	0.182926829268293	-322.080051342518	294.092341023147	0.27374035296369
1	21644616	21786737	HAP_1	0.304878048780488	108.497536552471	171.642401809945	0.527475020169005
1	21644616	21786737	HAP_2	0.0925720620842572	522.211422395201	569.263073712249	0.359209952411497
1	21644616	21786737	HAP_3	0.126385809312639	-108.296180685272	406.850638118225	0.790161023676876
1	21644616	21786737	HAP_4	0.182926829268293	-322.080051342518	294.092341023147	0.27374035296369
1	21691443	21829520	HAP_1	0.305986696230599	108.497536552471	171.642401809945	0.527475020169005
1	21691443	21829520	HAP_2	0.124168514412417	-108.296180685272	406.850638118225	0.790161023676876
1	21691443	21829520	HAP_3	0.0848115299334812	1084.01203347162	623.034577169879	0.0822242862815304
1	21691443	21829520	HAP_4	0.182926829268293	-322.080051342518	294.092341023147	0.27374035296369
1	21738281	21887191	HAP_1	0.0848115299334812	1084.01203347162	623.034577169879	0.0822242862815304
1	21738281	21887191	HAP_2	0.177383592017738	-302.736370569763	288.138642035748	0.293699293894243
1	21738281	21887191	HAP_3	0.123059866962306	-108.296180685272	406.850638118225	0.790161023676876
1	21738281	21887191	HAP_4	0.305986696230599	108.497536552471	171.642401809945	0.527475020169005
1	21777287	21951746	HAP_1	0.315410199556541	164.39848882296	162.360525181679	0.311549654324876
1	21777287	21951746	HAP_2	0.0853658536585366	1084.01203347162	623.034577169879	0.0822242862815304
1	21777287	21951746	HAP_3	0.179046563192905	-302.736370569763	288.138642035748	0.293699293894243
1	21777287	21951746	HAP_4	0.123059866962306	-108.296180685272	406.850638118225	0.790161023676876
1	21824637	22024056	HAP_1	0.499445676274945	24.9260043665517	109.81103378527	0.820483719418367
1	21824637	22024056	HAP_2	0.0870288248337029	1084.01203347162	623.034577169879	0.0822242862815304
1	21824637	22024056	HAP_3	0.122505543237251	-5.06838320404794	422.985632717656	0.990442344905007
1	21877978	22096754	HAP_1	0.0864745011086474	1084.01203347162	623.034577169879	0.0822242862815304
1	21877978	22096754	HAP_2	0.123059866962306	-5.06838320404794	422.985632717656	0.990442344905007
1	21877978	22096754	HAP_3	0.261640798226164	-109.891471510687	188.904336255434	0.56089549542889
1	21877978	22096754	HAP_4	0.318736141906874	150.428053502516	160.659618248256	0.349365165526696
1	21923652	22152784	HAP_1	0.123059866962306	-5.06838320404794	422.985632717656	0.990442344905007
1	21923652	22152784	HAP_2	0.085920177383592	1084.01203347162	623.034577169879	0.0822242862815304
1	21923652	22152784	HAP_3	0.150221729490022	-620.5379306946	314.264680103615	0.0486259598967326
1	21923652	22152784	HAP_4	0.114190687361419	-493.298570884614	496.377613568845	0.32059213281032
1	21923652	22152784	HAP_5	0.271618625277162	134.698545718813	192.681841004086	0.484689672814858
1	21994065	22225114	HAP_1	0.085920177383592	1084.01203347162	623.034577169879	0.0822242862815304
1	21994065	22225114	HAP_2	0.150221729490022	-620.5379306946	314.264680103615	0.0486259598967326
1	21994065	22225114	HAP_3	0.0903547671840355	-521.320856823369	626.817366267147	0.405804471392141
1	21994065	22225114	HAP_4	0.269955654101996	150.95902229369	194.432042825535	0.437713336444687
1	21994065	22225114	HAP_5	0.123059866962306	-5.06838320404794	422.985632717656	0.990442344905007
1	22072511	22272212	HAP_1	0.197339246119734	-163.142159069096	236.793389164734	0.491025585196205
1	22072511	22272212	HAP_2	0.123059866962306	-5.06838320404794	422.985632717656	0.990442344905007
1	22072511	22272212	HAP_3	0.0931263858093126	-323.716797711873	496.138888118643	0.514265317231077
1	22072511	22272212	HAP_4	0.269955654101996	150.95902229369	194.432042825535	0.437713336444687
1	22072511	22272212	HAP_5	0.085920177383592	1084.01203347162	623.034577169879	0.0822242862815304
1	22132505	22311265	HAP_1	0.131929046563193	56.2755666691646	405.017806428852	0.889524362223798
1	22132505	22311265	HAP_2	0.390243902439024	37.5475739460201	133.111355982873	0.77795057076855
1	22132505	22311265	HAP_3	0.291574279379157	149.713575295048	173.220762173276	0.387659829672486
1	22194771	22382190	HAP_1	0.41019955654102	69.944665493459	126.944417927854	0.581781340637534
1	22194771	22382190	HAP_2	0.131374722838137	56.2755666691646	405.017806428852	0.889524362223798
1	22194771	22382190	HAP_3	0.291574279379157	149.713575295048	173.220762173276	0.387659829672486
1	22265997	22421404	HAP_1	0.412971175166297	90.4866953201002	125.902314938761	0.472511201935688
1	22265997	22421404	HAP_2	0.131374722838137	56.2755666691646	405.017806428852	0.889524362223798
1	22265997	22421404	HAP_3	0.291574279379157	149.713575295048	173.220762173276	0.387659829672486
1	22288779	22475646	HAP_1	0.140243902439024	112.427205750488	351.445213648034	0.749119557987288
1	22288779	22475646	HAP_2	0.289911308203991	125.712159622829	174.427971402293	0.471276802770836
1	22288779	22475646	HAP_3	0.158536585365854	430.983992262251	405.038843102159	0.287592280887679
1	22288779	22475646	HAP_4	0.150776053215078	-626.198345117796	306.73349463073	0.0414953129055606
1	22288779	22475646	HAP_5	0.0748337028824834	72.8964045093431	622.529844332077	0.906809600656526
1	22354504	22518930	HAP_1	0.14079822616408	112.427205750488	351.445213648034	0.749119557987288
1	22354504	22518930	HAP_2	0.290465631929047	124.185837807555	173.313132503641	0.473846004717318
1	22354504	22518930	HAP_3	0.159090909090909	501.759488478893	391.392887813566	0.200182415820962
1	22354504	22518930	HAP_4	0.151330376940133	-626.198345117796	306.73349463073	0.0414953129055606
1	22354504	22518930	HAP_5	0.0748337028824834	72.8964045093431	622.529844332077	0.906809600656526
1	22409478	22541611	HAP_1	0.222283813747228	179.434709822485	215.138012580926	0.404479866393376
1	22409478	22541611	HAP_2	0.290465631929047	124.185837807555	173.313132503641	0.473846004717318
1	22409478	22541611	HAP_3	0.159090909090909	501.759488478893	391.392887813566	0.200182415820962
1	22409478	22541611	HAP_4	0.151330376940133	-626.198345117796	306.73349463073	0.0414953129055606
1	22409478	22541611	HAP_5	0.0748337028824834	72.8964045093431	622.529844332077	0.906809600656526
1	22456503	22591077	HAP_1	0.240022172949002	386.470890465365	202.816545454269	0.057034926200285
1	22456503	22591077	HAP_2	0.153547671840355	-232.579790157856	320.542336813901	0.468285939272622
1	22456503	22591077	HAP_3	0.313192904656319	123.832849649794	159.85007042674	0.438734030189169
1	22456503	22591077	HAP_4	0.150221729490022	-576.277060343062	299.921256398963	0.0549972463228676
1	22510991	22637089	HAP_1	0.150221729490022	-576.277060343062	299.921256398963	0.0549972463228676
1	22510991	22637089	HAP_2	0.313192904656319	123.832849649794	159.85007042674	0.438734030189169
1	22510991	22637089	HAP_3	0.215077605321508	218.112430391996	239.931008468795	0.363563189177513
1	22535483	22675245	HAP_1	0.0881374722838137	1084.01203347162	623.034577169879	0.0822242862815304
1	22535483	22675245	HAP_2	0.126940133037694	-5.06838320404794	422.985632717656	0.990442344905007
1	22535483	22675245	HAP_3	0.313192904656319	123.832849649794	159.85007042674	0.438734030189169
1	22535483	22675245	HAP_4	0.147450110864745	-576.277060343062	299.921256398963	0.0549972463228676
1	22574342	22777886	HAP_1	0.0853658536585366	1084.01203347162	623.034577169879	0.0822242862815304
1	22574342	22777886	HAP_2	0.127494456762749	86.0237956706227	404.995145387564	0.831838232252839
1	22574342	22777886	HAP_3	0.147450110864745	-576.277060343062	299.921256398963	0.0549972463228676
1	22574342	22777886	HAP_4	0.299334811529933	120.105129970872	166.004231323867	0.469559122678597
1	22625274	22851333	HAP_1	0.0881374722838137	1084.01203347162	623.034577169879	0.0822242862815304
1	22625274	22851333	HAP_2	0.127494456762749	86.0237956706227	404.995145387564	0.831838232252839
1	22625274	22851333	HAP_3	0.299334811529933	120.105129970872	166.004231323867	0.469559122678597
1	22625274	22851333	HAP_4	0.147450110864745	-576.277060343062	299.921256398963	0.0549972463228676
1	22655413	22911665	HAP_1	0.150221729490022	-576.277060343062	299.921256398963	0.0549972463228676
1	22655413	22911665	HAP_2	0.299334811529933	120.105129970872	166.004231323867	0.469559122678597
1	22655413	22911665	HAP_3	0.0853658536585366	1084.01203347162	623.034577169879	0.0822242862815304
1	22655413	22911665	HAP_4	0.126940133037694	10.817560833019	423.034844889384	0.979604997873305
1	22740766	23021830	HAP_1	0.299334811529933	120.105129970872	166.004231323867	0.469559122678597
1	22740766	23021830	HAP_2	0.126940133037694	10.817560833019	423.034844889384	0.979604997873305
1	22740766	23021830	HAP_3	0.0848115299334812	1084.01203347162	623.034577169879	0.0822242862815304
1	22740766	23021830	HAP_4	0.151330376940133	-476.952611453911	288.224111344554	0.0983184987126492
1	22832732	23055218	HAP_1	0.151330376940133	-476.952611453911	288.224111344554	0.0983184987126492
1	22832732	23055218	HAP_2	0.299334811529933	120.105129970872	166.004231323867	0.469559122678597
1	22832732	23055218	HAP_3	0.126940133037694	10.817560833019	423.034844889384	0.979604997873305
1	22832732	23055218	HAP_4	0.0848115299334812	1084.01203347162	623.034577169879	0.0822242862815304
1	22891301	23095055	HAP_1	0.299334811529933	120.105129970872	166.004231323867	0.469559122678597
1	22891301	23095055	HAP_2	0.126940133037694	10.817560833019	423.034844889384	0.979604997873305
1	22891301	23095055	HAP_3	0.158536585365854	598.294350437599	389.965349491839	0.125330247576289
1	22891301	23095055	HAP_4	0.151884700665188	-476.952611453911	288.224111344554	0.0983184987126492
1	23012815	23145010	HAP_1	0.175166297117517	402.716592851388	351.637058493136	0.252408819782735
1	23012815	23145010	HAP_2	0.299334811529933	120.105129970872	166.004231323867	0.469559122678597
1	23012815	23145010	HAP_3	0.152439024390244	-476.952611453911	288.224111344554	0.0983184987126492
1	23012815	23145010	HAP_4	0.126940133037694	10.817560833019	423.034844889384	0.979604997873305
1	23035575	23197299	HAP_1	0.15410199556541	-476.952611453911	288.224111344554	0.0983184987126492
1	23035575	23197299	HAP_2	0.174611973392461	340.794970754438	361.41358353523	0.34596260964625
1	23035575	23197299	HAP_3	0.299334811529933	120.105129970872	166.004231323867	0.469559122678597
1	23035575	23197299	HAP_4	0.126940133037694	10.817560833019	423.034844889384	0.979604997873305
1	23081731	23269424	HAP_1	0.15410199556541	-476.952611453911	288.224111344554	0.0983184987126492
1	23081731	23269424	HAP_2	0.0848115299334812	1084.01203347162	623.034577169879	0.0822242862815304
1	23081731	23269424	HAP_3	0.0936807095343681	-519.744723329293	526.847547664749	0.324147276183688
1	23081731	23269424	HAP_4	0.159645232815965	29.5098553237815	301.640631632751	0.9220884097958
1	23081731	23269424	HAP_5	0.297117516629712	120.105129970872	166.004231323867	0.469559122678597
1	23081731	23269424	HAP_6	0.061529933481153	-660.480684177663	641.967122217857	0.303835265213285
1	23121836	23329925	HAP_1	0.156873614190687	-447.064078424963	282.312771720786	0.113645611316879
1	23121836	23329925	HAP_2	0.0853658536585366	1084.01203347162	623.034577169879	0.0822242862815304
1	23121836	23329925	HAP_3	0.130266075388027	-350.163492914351	410.439412407284	0.393809832029166
1	23121836	23329925	HAP_4	0.126385809312639	10.817560833019	423.034844889384	0.979604997873305
1	23121836	23329925	HAP_5	0.297117516629712	120.105129970872	166.004231323867	0.469559122678597
1	23175268	23406744	HAP_1	0.156873614190687	-447.064078424963	282.312771720786	0.113645611316879
1	23175268	23406744	HAP_2	0.0853658536585366	1084.01203347162	623.034577169879	0.0822242862815304
1	23175268	23406744	HAP_3	0.297117516629712	120.105129970872	166.004231323867	0.469559122678597
1	23175268	23406744	HAP_4	0.128048780487805	10.817560833019	423.034844889384	0.979604997873305
1	23175268	23406744	HAP_5	0.118625277161863	-571.999256101928	472.700981818943	0.226575323120846
1	23236091	23450749	HAP_1	0.156319290465632	-447.064078424963	282.312771720786	0.113645611316879
1	23236091	23450749	HAP_2	0.0842572062084257	1084.01203347162	623.034577169879	0.0822242862815304
1	23236091	23450749	HAP_3	0.295454545454545	120.105129970872	166.004231323867	0.469559122678597
1	23236091	23450749	HAP_4	0.128048780487805	10.817560833019	423.034844889384	0.979604997873305
1	23236091	23450749	HAP_5	0.0770509977827051	-317.513689303496	627.864935663738	0.613189955750678
1	23309941	23505884	HAP_1	0.0842572062084257	1084.01203347162	623.034577169879	0.0822242862815304
1	23309941	23505884	HAP_2	0.296008869179601	120.105129970872	166.004231323867	0.469559122678597
1	23309941	23505884	HAP_3	0.155210643015521	-406.985568440319	288.005680704552	0.157971502880658
1	23309941	23505884	HAP_4	0.129711751662971	10.817560833019	423.034844889384	0.979604997873305
1	23382846	23538524	HAP_1	0.295454545454545	120.105129970872	166.004231323867	0.469559122678597
1	23382846	23538524	HAP_2	0.155210643015521	-406.985568440319	288.005680704552	0.157971502880658
1	23382846	23538524	HAP_3	0.0875831485587583	1084.01203347162	623.034577169879	0.0822242862815304
1	23382846	23538524	HAP_4	0.130820399113082	10.817560833019	423.034844889384	0.979604997873305
1	23436633	23563293	HAP_1	0.155764966740576	-406.985568440319	288.005680704552	0.157971502880658
1	23436633	23563293	HAP_2	0.169068736141907	642.100359088803	315.374609385837	0.0420471103624449
1	23436633	23563293	HAP_3	0.0776053215077605	294.503222828982	627.807421482654	0.63911458648155
1	23436633	23563293	HAP_4	0.111973392461197	1449.83278022985	419.655517966488	0.000576711765428028
1	23436633	23563293	HAP_5	0.29490022172949	132.58392733923	167.061008975706	0.427625078779203
1	23493262	23611313	HAP_1	0.360864745011086	-63.3394741209784	137.450228650341	0.645042234745115
1	23493262	23611313	HAP_2	0.12139689578714	-542.781029988301	442.277728249723	0.220057189558702
1	23493262	23611313	HAP_3	0.112527716186253	1449.83278022985	419.655517966488	0.000576711765428028
1	23493262	23611313	HAP_4	0.296008869179601	132.58392733923	167.061008975706	0.427625078779203
1	23524493	23636829	HAP_1	0.100886917960089	-631.56525906511	466.534871913782	0.176164532871994
1	23524493	23636829	HAP_2	0.296008869179601	132.58392733923	167.061008975706	0.427625078779203
1	23524493	23636829	HAP_3	0.112527716186253	1449.83278022985	419.655517966488	0.000576711765428028
1	23524493	23636829	HAP_4	0.360864745011086	-63.3394741209784	137.450228650341	0.645042234745115
1	23556596	23678274	HAP_1	0.296563192904656	132.58392733923	167.061008975706	0.427625078779203
1	23556596	23678274	HAP_2	0.361973392461197	-63.3394741209784	137.450228650341	0.645042234745115
1	23556596	23678274	HAP_3	0.213414634146341	242.249155344293	234.346888249369	0.301548019505461
1	23592345	23718726	HAP_1	0.337583148558758	-80.646466150987	146.944429682281	0.583264809055494
1	23592345	23718726	HAP_2	0.140243902439024	414.337700144577	331.302606092454	0.2113977631969
1	23592345	23718726	HAP_3	0.296563192904656	132.58392733923	167.061008975706	0.427625078779203
1	23631135	23796339	HAP_1	0.156873614190687	577.589531357555	275.095551944941	0.0360457653530682
1	23631135	23796339	HAP_2	0.283259423503326	26.7963938822917	179.366260112376	0.881275966225361
1	23631135	23796339	HAP_3	0.337583148558758	-80.646466150987	146.944429682281	0.583264809055494
1	23663115	23829504	HAP_1	0.283259423503326	26.7963938822917	179.366260112376	0.881275966225361
1	23663115	23829504	HAP_2	0.0881374722838137	1084.01203347162	623.034577169879	0.0822242862815304
1	23663115	23829504	HAP_3	0.337583148558758	-80.646466150987	146.944429682281	0.583264809055494
1	23689854	23873652	HAP_1	0.167960088691796	618.097085801642	323.748422974019	0.056559348292535
1	23689854	23873652	HAP_2	0.149113082039911	-472.818950292446	307.005263790352	0.123891713226716
1	23689854	23873652	HAP_3	0.283259423503326	26.7963938822917	179.366260112376	0.881275966225361
1	23689854	23873652	HAP_4	0.0881374722838137	1084.01203347162	623.034577169879	0.0822242862815304
1	23764367	23929066	HAP_1	0.167960088691796	618.097085801642	323.748422974019	0.056559348292535
1	23764367	23929066	HAP_2	0.146341463414634	-472.818950292446	307.005263790352	0.123891713226716
1	23764367	23929066	HAP_3	0.0881374722838137	1084.01203347162	623.034577169879	0.0822242862815304
1	23764367	23929066	HAP_4	0.282705099778271	26.7963938822917	179.366260112376	0.881275966225361
1	23819150	24003791	HAP_1	0.0870288248337029	1084.01203347162	623.034577169879	0.0822242862815304
1	23819150	24003791	HAP_2	0.282150776053215	26.7963938822917	179.366260112376	0.881275966225361
1	23819150	24003791	HAP_3	0.167960088691796	618.097085801642	323.748422974019	0.056559348292535
1	23819150	24003791	HAP_4	0.146341463414634	-472.818950292446	307.005263790352	0.123891713226716
1	23852637	24084391	HAP_1	0.149113082039911	-391.714575044058	300.045337372785	0.192054290847948
1	23852637	24084391	HAP_2	0.281042128603104	28.29119997481	180.570410210004	0.875535119453207
1	23852637	24084391	HAP_3	0.08980044345898	1129.41597012857	568.800475500691	0.0473834735395311
1	23852637	24084391	HAP_4	0.167405764966741	618.097085801642	323.748422974019	0.056559348292535
1	23916838	24144013	HAP_1	0.221175166297118	-212.431034023553	212.75696330722	0.318324130701879
1	23916838	24144013	HAP_2	0.279933481152993	26.8245855588532	182.076129259338	0.882907952539723
1	23916838	24144013	HAP_3	0.0903547671840355	1129.41597012857	568.800475500691	0.0473834735395311
1	23916838	24144013	HAP_4	0.167960088691796	618.097085801642	323.748422974019	0.056559348292535
1	23997686	24222791	HAP_1	0.0886917960088692	1398.30549230384	567.813941131477	0.0139815550029383
1	23997686	24222791	HAP_2	0.242239467849224	-165.53952131	223.447477776093	0.458984211294112
1	23997686	24222791	HAP_3	0.324279379157428	-402.677072121914	150.304424845131	0.0075189380365712
1	23997686	24222791	HAP_4	0.14079822616408	275.594360898707	375.26445365681	0.462898406773551
1	24053320	24268228	HAP_1	0.082039911308204	1084.01203347162	623.034577169879	0.0822242862815304
1	24053320	24268228	HAP_2	0.241685144124169	-165.53952131	223.447477776093	0.458984211294112
1	24053320	24268228	HAP_3	0.179046563192905	-490.265498685432	238.338676529166	0.0399763596958888
1	24053320	24268228	HAP_4	0.14079822616408	275.594360898707	375.26445365681	0.462898406773551
1	24124112	24327170	HAP_1	0.082039911308204	1084.01203347162	623.034577169879	0.0822242862815304
1	24124112	24327170	HAP_2	0.241685144124169	-165.53952131	223.447477776093	0.458984211294112
1	24124112	24327170	HAP_3	0.0892461197339246	-784.295778308298	492.250574252217	0.111451582549286
1	24124112	24327170	HAP_4	0.167960088691796	-31.8335133341083	308.006545632557	0.917705831846244
1	24200820	24375020	HAP_1	0.082039911308204	1084.01203347162	623.034577169879	0.0822242862815304
1	24200820	24375020	HAP_2	0.0903547671840355	-613.893629358365	464.789249902697	0.18690795768675
1	24200820	24375020	HAP_3	0.168514412416851	-31.8335133341083	308.006545632557	0.917705831846244
1	24200820	24375020	HAP_4	0.241685144124169	-165.53952131	223.447477776093	0.458984211294112
1	24253399	24425717	HAP_1	0.241685144124169	-165.53952131	223.447477776093	0.458984211294112
1	24253399	24425717	HAP_2	0.0958980044345898	-160.883164685239	424.367161694338	0.704694383094009
1	24253399	24425717	HAP_3	0.169068736141907	-31.8335133341083	308.006545632557	0.917705831846244
1	24253399	24425717	HAP_4	0.082039911308204	1084.01203347162	623.034577169879	0.0822242862815304
1	24308441	24461068	HAP_1	0.082039911308204	1084.01203347162	623.034577169879	0.0822242862815304
1	24308441	24461068	HAP_2	0.242239467849224	-162.655298216163	221.024687590959	0.461976782352302
1	24308441	24461068	HAP_3	0.169068736141907	-31.8335133341083	308.006545632557	0.917705831846244
1	24308441	24461068	HAP_4	0.0958980044345898	-160.883164685239	424.367161694338	0.704694383094009
1	24357818	24518171	HAP_1	0.146341463414634	784.415519160105	351.863276337068	0.0260418490639543
1	24357818	24518171	HAP_2	0.0936807095343681	-160.883164685239	424.367161694338	0.704694383094009
1	24357818	24518171	HAP_3	0.241130820399113	-162.655298216163	221.024687590959	0.461976782352302
1	24357818	24518171	HAP_4	0.169068736141907	-31.8335133341083	308.006545632557	0.917705831846244
1	24412399	24562856	HAP_1	0.230044345898004	-323.531953387795	231.659129494207	0.162886592324413
1	24412399	24562856	HAP_2	0.167960088691796	18.1642576636752	315.253167175837	0.954065857585956
1	24412399	24562856	HAP_3	0.0936807095343681	-160.883164685239	424.367161694338	0.704694383094009
1	24450311	24595486	HAP_1	0.167960088691796	18.1642576636752	315.253167175837	0.954065857585956
1	24450311	24595486	HAP_2	0.0964523281596452	-160.883164685239	424.367161694338	0.704694383094009
1	24450311	24595486	HAP_3	0.085920177383592	199.866145768783	568.448362822874	0.725221976495156
1	24450311	24595486	HAP_4	0.108647450110865	-274.074006992899	467.332016330942	0.557711758271738
1	24450311	24595486	HAP_5	0.23059866962306	-323.531953387795	231.659129494207	0.162886592324413
1	24496008	24631426	HAP_1	0.136917960088692	460.599283613262	421.576589001906	0.274881383996017
1	24496008	24631426	HAP_2	0.108647450110865	-199.999490133182	443.278536831219	0.65196810062801
1	24496008	24631426	HAP_3	0.230044345898004	-269.84284365004	237.843398552555	0.256873931309549
1	24496008	24631426	HAP_4	0.08980044345898	-613.893629358365	464.789249902697	0.18690795768675
1	24496008	24631426	HAP_5	0.167405764966741	18.1642576636752	315.253167175837	0.954065857585956
1	24548452	24674936	HAP_1	0.119179600886918	1319.36134797722	444.576305624909	0.00308098717125045
1	24548452	24674936	HAP_2	0.0914634146341463	-613.893629358365	464.789249902697	0.18690795768675
1	24548452	24674936	HAP_3	0.0870288248337029	-40.9616638042073	570.2289331087	0.942750396811699
1	24548452	24674936	HAP_4	0.168514412416851	18.1642576636752	315.253167175837	0.954065857585956
1	24548452	24674936	HAP_5	0.131929046563193	-205.287377933232	423.376393213833	0.62787986203875
1	24548452	24674936	HAP_6	0.23059866962306	-286.065088543053	234.721370846058	0.223264954829853
1	24587834	24715677	HAP_1	0.168514412416851	18.1642576636752	315.253167175837	0.954065857585956
1	24587834	24715677	HAP_2	0.115853658536585	989.926388509536	493.415500397419	0.0451295752997785
1	24587834	24715677	HAP_3	0.0914634146341463	-613.893629358365	464.789249902697	0.18690795768675
1	24587834	24715677	HAP_4	0.0875831485587583	-40.9616638042073	570.2289331087	0.942750396811699
1	24587834	24715677	HAP_5	0.0875831485587583	-120.05227093389	623.78627397147	0.847427905329933
1	24587834	24715677	HAP_6	0.230044345898004	-286.065088543053	234.721370846058	0.223264954829853
1	24622301	24760985	HAP_1	0.0875831485587583	-40.9616638042073	570.2289331087	0.942750396811699
1	24622301	24760985	HAP_2	0.0925720620842572	-613.893629358365	464.789249902697	0.18690795768675
1	24622301	24760985	HAP_3	0.116407982261641	989.926388509536	493.415500397419	0.0451295752997785
1	24622301	24760985	HAP_4	0.167405764966741	18.1642576636752	315.253167175837	0.954065857585956
1	24622301	24760985	HAP_5	0.222838137472284	-379.944091996739	240.532782881944	0.114555637871944
1	24654236	24799632	HAP_1	0.21840354767184	-229.953763551357	251.33281364837	0.360472644780917
1	24654236	24799632	HAP_2	0.0875831485587583	-40.9616638042073	570.2289331087	0.942750396811699
1	24654236	24799632	HAP_3	0.208425720620843	29.789481139967	239.715198421624	0.901129349362062
1	24654236	24799632	HAP_4	0.167405764966741	18.1642576636752	315.253167175837	0.954065857585956
1	24703186	24838128	HAP_1	0.217849223946785	-229.953763551357	251.33281364837	0.360472644780917
1	24703186	24838128	HAP_2	0.0787139689578714	-175.623739828394	621.532546085214	0.777575599089525
1	24703186	24838128	HAP_3	0.208980044345898	65.5854046101044	237.351281626257	0.782364908014978
1	24703186	24838128	HAP_4	0.0875831485587583	-40.9616638042073	570.2289331087	0.942750396811699
1	24703186	24838128	HAP_5	0.167405764966741	18.1642576636752	315.253167175837	0.954065857585956
1	24752603	24901336	HAP_1	0.0942350332594235	-52.6356800741803	527.395448939007	0.920523179007441
1	24752603	24901336	HAP_2	0.215631929046563	-229.953763551357	251.33281364837	0.360472644780917
1	24752603	24901336	HAP_3	0.16629711751663	18.1642576636752	315.253167175837	0.954065857585956
1	24752603	24901336	HAP_4	0.104212860310421	-433.749726788899	441.748894800869	0.326420170587513
1	24752603	24901336	HAP_5	0.127494456762749	1149.92042750496	409.514131685754	0.0050940141048003
1	24782983	24959571	HAP_1	0.167960088691796	18.1642576636752	315.253167175837	0.954065857585956
1	24782983	24959571	HAP_2	0.0942350332594235	-52.6356800741803	527.395448939007	0.920523179007441
1	24782983	24959571	HAP_3	0.108093126385809	-493.400356696985	421.25466925938	0.241806576589101
1	24782983	24959571	HAP_4	0.117516629711752	1046.00944221971	470.780934935413	0.0265438309230637
1	24782983	24959571	HAP_5	0.21840354767184	-207.042944743759	247.308215304285	0.402713090683457
1	24821185	25018581	HAP_1	0.166851441241685	18.1642576636752	315.253167175837	0.954065857585956
1	24821185	25018581	HAP_2	0.0942350332594235	-52.6356800741803	527.395448939007	0.920523179007441
1	24821185	25018581	HAP_3	0.10310421286031	-433.749726788899	441.748894800869	0.326420170587513
1	24821185	25018581	HAP_4	0.116962305986696	1046.00944221971	470.780934935413	0.0265438309230637
1	24821185	25018581	HAP_5	0.21840354767184	-207.042944743759	247.308215304285	0.402713090683457
1	24885890	25052468	HAP_1	0.167960088691796	18.1642576636752	315.253167175837	0.954065857585956
1	24885890	25052468	HAP_2	0.0942350332594235	-52.6356800741803	527.395448939007	0.920523179007441
1	24885890	25052468	HAP_3	0.135809312638581	219.701400312751	375.45726747449	0.558590731882763
1	24885890	25052468	HAP_4	0.10310421286031	-433.749726788899	441.748894800869	0.326420170587513
1	24941722	25106764	HAP_1	0.0942350332594235	-52.6356800741803	527.395448939007	0.920523179007441
1	24941722	25106764	HAP_2	0.102549889135255	-433.749726788899	441.748894800869	0.326420170587513
1	24941722	25106764	HAP_3	0.146341463414634	219.701400312751	375.45726747449	0.558590731882763
1	24941722	25106764	HAP_4	0.167405764966741	18.1642576636752	315.253167175837	0.954065857585956
1	24996688	25141602	HAP_1	0.135809312638581	219.701400312751	375.45726747449	0.558590731882763
1	24996688	25141602	HAP_2	0.102549889135255	-433.749726788899	441.748894800869	0.326420170587513
1	24996688	25141602	HAP_3	0.0942350332594235	-52.6356800741803	527.395448939007	0.920523179007441
1	24996688	25141602	HAP_4	0.167405764966741	18.1642576636752	315.253167175837	0.954065857585956
1	25040568	25176647	HAP_1	0.131929046563193	-79.7995543065006	333.829940423291	0.811127697897288
1	25040568	25176647	HAP_2	0.141352549889135	141.366488503858	351.923240220438	0.688003623425479
1	25040568	25176647	HAP_3	0.200665188470067	-191.940178428598	242.910961259645	0.429641075771188
1	25040568	25176647	HAP_4	0.098669623059867	-281.760261413246	471.74117027445	0.550474392106259
1	25040568	25176647	HAP_5	0.171840354767184	-3.11103147125682	307.639893094685	0.991933738937161
1	25086040	25234832	HAP_1	0.132483370288248	-79.7995543065006	333.829940423291	0.811127697897288
1	25086040	25234832	HAP_2	0.141906873614191	141.366488503858	351.923240220438	0.688003623425479
1	25086040	25234832	HAP_3	0.0947893569844789	-628.817486873416	442.080107520744	0.155259131332991
1	25086040	25234832	HAP_4	0.0964523281596452	-52.6356800741803	527.395448939007	0.920523179007441
1	25086040	25234832	HAP_5	0.0975609756097561	-281.760261413246	471.74117027445	0.550474392106259
1	25086040	25234832	HAP_6	0.0870288248337029	457.734712532934	625.769613060888	0.46468194311317
1	25086040	25234832	HAP_7	0.0864745011086474	320.423589559626	624.242115326959	0.607868893120585
1	25134241	25258489	HAP_1	0.145232815964523	141.366488503858	351.923240220438	0.688003623425479
1	25134241	25258489	HAP_2	0.133037694013304	-79.7995543065006	333.829940423291	0.811127697897288
1	25134241	25258489	HAP_3	0.08980044345898	457.734712532934	625.769613060888	0.46468194311317
1	25134241	25258489	HAP_4	0.0864745011086474	320.423589559626	624.242115326959	0.607868893120585
[truncated: 180,688 more rows]
