# Supplementary material for: Autosomal recessive loci contribute significantly to quantitative variation of male fertility in a dairy cattle population
Source: BMC Genomics. 2021 Mar 30;22:225. doi: 10.1186/s12864-021-07523-3 (PMC8010996; doi:10.1186/s12864-021-07523-3)
Supplement: Supplementary file 8 — Additional file 8. (TXT 17612 kb) [file 12864_2021_7523_MOESM8_ESM.txt]

CHROM	START	STOP	HAP	FREQ	BETA	SE_BETA	PVAL
1	256361	888832	HAP_1	0.226164079822616	-0.25012409790266	0.354545192882503	0.480697161986014
1	256361	888832	HAP_2	0.0997782705099778	0.880888634166059	0.701968930720308	0.209851149612454
1	256361	888832	HAP_3	0.255543237250554	0.322212101943612	0.309480109379061	0.298093662210706
1	256361	888832	HAP_4	0.118070953436807	0.981670757892686	0.91250546966449	0.282309867850797
1	719789	949357	HAP_1	0.214523281596452	-0.0307085916663713	0.375828095379704	0.934896399392267
1	719789	949357	HAP_2	0.0770509977827051	0.501965327336615	0.887551542795707	0.571834349602112
1	719789	949357	HAP_3	0.26940133037694	0.20715282438543	0.29668765995636	0.485223123829025
1	809505	997375	HAP_1	0.255543237250554	0.322212101943612	0.309480109379061	0.298093662210706
1	809505	997375	HAP_2	0.214523281596452	-0.0307085916663713	0.375828095379704	0.934896399392267
1	809505	997375	HAP_3	0.0770509977827051	0.501965327336615	0.887551542795707	0.571834349602112
1	858145	1029750	HAP_1	0.244456762749446	0.186283856821359	0.319341617638899	0.559814252011275
1	858145	1029750	HAP_2	0.214523281596452	0.00494007328299767	0.381407829367505	0.989668828696351
1	858145	1029750	HAP_3	0.0776053215077605	0.501965327336615	0.887551542795707	0.571834349602112
1	930560	1061569	HAP_1	0.220620842572062	-0.0981378015350257	0.367395404847747	0.789440521196787
1	930560	1061569	HAP_2	0.24390243902439	0.317735816555394	0.319293379159284	0.319947783426697
1	930560	1061569	HAP_3	0.0776053215077605	0.501965327336615	0.887551542795707	0.571834349602112
1	990831	1099222	HAP_1	0.233370288248337	0.117590477718161	0.35633291930057	0.741476404521533
1	990831	1099222	HAP_2	0.242793791574279	0.370390289804243	0.324884707978125	0.254565504924445
1	990831	1099222	HAP_3	0.0770509977827051	0.501965327336615	0.887551542795707	0.571834349602112
1	990831	1099222	HAP_4	0.105321507760532	1.28478866999879	1.00311713288817	0.200599270878163
1	1023073	1139082	HAP_1	0.243348115299335	0.370390289804243	0.324884707978125	0.254565504924445
1	1023073	1139082	HAP_2	0.233924611973392	0.117590477718161	0.35633291930057	0.741476404521533
1	1023073	1139082	HAP_3	0.0770509977827051	0.501965327336615	0.887551542795707	0.571834349602112
1	1023073	1139082	HAP_4	0.105875831485588	1.28478866999879	1.00311713288817	0.200599270878163
1	1045142	1197303	HAP_1	0.243348115299335	0.370390289804243	0.324884707978125	0.254565504924445
1	1045142	1197303	HAP_2	0.233924611973392	0.117590477718161	0.35633291930057	0.741476404521533
1	1045142	1197303	HAP_3	0.0720620842572062	0.501965327336615	0.887551542795707	0.571834349602112
1	1045142	1197303	HAP_4	0.105875831485588	1.28478866999879	1.00311713288817	0.200599270878163
1	1091658	1245818	HAP_1	0.105321507760532	0.320591807948655	1.00237583269814	0.749170881278322
1	1091658	1245818	HAP_2	0.23059866962306	0.34122344419364	0.341141787215413	0.317466855283909
1	1091658	1245818	HAP_3	0.216186252771619	0.127394533351553	0.371246149657944	0.731563875138033
1	1091658	1245818	HAP_4	0.0720620842572062	0.501965327336615	0.887551542795707	0.571834349602112
1	1113772	1299095	HAP_1	0.23059866962306	0.34122344419364	0.341141787215413	0.317466855283909
1	1113772	1299095	HAP_2	0.216186252771619	0.127394533351553	0.371246149657944	0.731563875138033
1	1113772	1299095	HAP_3	0.0720620842572062	0.501965327336615	0.887551542795707	0.571834349602112
1	1166331	1346373	HAP_1	0.22450110864745	0.317640657290498	0.344917581209803	0.357343301100232
1	1166331	1346373	HAP_2	0.209534368070953	0.113065178731127	0.387365837421849	0.770444818441031
1	1166331	1346373	HAP_3	0.0720620842572062	0.501965327336615	0.887551542795707	0.571834349602112
1	1228432	1400585	HAP_1	0.0670731707317073	0.855897890276018	1.0038761028165	0.39411459521418
1	1228432	1400585	HAP_2	0.162416851441242	-0.36111648615932	0.47173294458007	0.444170844073922
1	1228432	1400585	HAP_3	0.0776053215077605	0.501965327336615	0.887551542795707	0.571834349602112
1	1228432	1400585	HAP_4	0.236141906873614	0.313570814871393	0.337324002479423	0.352839130621991
1	1280141	1469010	HAP_1	0.144678492239468	0.718419489372021	0.525897393677118	0.172258375609631
1	1280141	1469010	HAP_2	0.398558758314856	-0.151995659771284	0.208542862580923	0.466287742553685
1	1280141	1469010	HAP_3	0.105321507760532	0.693526133333436	0.999446277533985	0.487919695812433
1	1332918	1540641	HAP_1	0.398558758314856	-0.151995659771284	0.208542862580923	0.466287742553685
1	1332918	1540641	HAP_2	0.139689578713969	0.142295307936413	0.580316761842929	0.806355981214742
1	1332918	1540641	HAP_3	0.145232815964523	0.718419489372021	0.525897393677118	0.172258375609631
1	1385687	1571852	HAP_1	0.179046563192905	-0.489033194561437	0.415083404102133	0.239049505825614
1	1385687	1571852	HAP_2	0.261086474501109	0.0441598789538682	0.311159681011458	0.887175105131085
1	1385687	1571852	HAP_3	0.145232815964523	0.718419489372021	0.525897393677118	0.172258375609631
1	1385687	1571852	HAP_4	0.144678492239468	0.314470243704058	0.562791335454655	0.576460227477012
1	1440329	1606992	HAP_1	0.144678492239468	0.314470243704058	0.562791335454655	0.576460227477012
1	1440329	1606992	HAP_2	0.177937915742794	-0.489033194561437	0.415083404102133	0.239049505825614
1	1440329	1606992	HAP_3	0.262749445676275	0.0441598789538682	0.311159681011458	0.887175105131085
1	1440329	1606992	HAP_4	0.145232815964523	0.718419489372021	0.525897393677118	0.172258375609631
1	1523007	1646535	HAP_1	0.100332594235033	0.693526133333436	0.999446277533985	0.487919695812433
1	1523007	1646535	HAP_2	0.143569844789357	0.539284107396663	0.539728084960103	0.317980641959828
1	1523007	1646535	HAP_3	0.177937915742794	-0.489033194561437	0.415083404102133	0.239049505825614
1	1523007	1646535	HAP_4	0.217849223946785	0.3630906623646	0.352373619326652	0.303096018071083
1	1566539	1682584	HAP_1	0.144124168514412	0.539284107396663	0.539728084960103	0.317980641959828
1	1566539	1682584	HAP_2	0.177937915742794	-0.489033194561437	0.415083404102133	0.239049505825614
1	1566539	1682584	HAP_3	0.217849223946785	0.3630906623646	0.352373619326652	0.303096018071083
1	1566539	1682584	HAP_4	0.100332594235033	0.693526133333436	0.999446277533985	0.487919695812433
1	1592085	1721138	HAP_1	0.144124168514412	0.539284107396663	0.539728084960103	0.317980641959828
1	1592085	1721138	HAP_2	0.217849223946785	0.3630906623646	0.352373619326652	0.303096018071083
1	1592085	1721138	HAP_3	0.177937915742794	-0.489033194561437	0.415083404102133	0.239049505825614
1	1592085	1721138	HAP_4	0.100332594235033	0.693526133333436	0.999446277533985	0.487919695812433
1	1627573	1769696	HAP_1	0.216186252771619	0.479394358385678	0.356492624519791	0.179048144681731
1	1627573	1769696	HAP_2	0.185144124168514	-0.519944367762913	0.408660831975658	0.203594717668252
1	1627573	1769696	HAP_3	0.105321507760532	-0.46623655561553	0.793050587565222	0.556746931131254
1	1627573	1769696	HAP_4	0.121951219512195	0.695674910110018	0.709026737315507	0.326776445568321
1	1627573	1769696	HAP_5	0.100332594235033	0.693526133333436	0.999446277533985	0.487919695812433
1	1627573	1769696	HAP_6	0.149113082039911	0.46735648752739	0.512997163528272	0.362525820836687
1	1676756	1830748	HAP_1	0.216186252771619	0.479394358385678	0.356492624519791	0.179048144681731
1	1676756	1830748	HAP_2	0.186252771618625	-0.519944367762913	0.408660831975658	0.203594717668252
1	1676756	1830748	HAP_3	0.100332594235033	0.693526133333436	0.999446277533985	0.487919695812433
1	1676756	1830748	HAP_4	0.254988913525499	0.247446019242342	0.317590479834904	0.43610724500786
1	1698908	1883132	HAP_1	0.186252771618625	-0.519944367762913	0.408660831975658	0.203594717668252
1	1698908	1883132	HAP_2	0.0992239467849224	0.693526133333436	0.999446277533985	0.487919695812433
1	1698908	1883132	HAP_3	0.216186252771619	0.479394358385678	0.356492624519791	0.179048144681731
1	1698908	1883132	HAP_4	0.274944567627494	0.318955325235113	0.296322896549068	0.282050432829903
1	1752601	1966040	HAP_1	0.0992239467849224	0.693526133333436	0.999446277533985	0.487919695812433
1	1752601	1966040	HAP_2	0.217849223946785	0.53786279005451	0.352206175278457	0.127085667121458
1	1752601	1966040	HAP_3	0.238359201773836	0.302793295079275	0.336695137222152	0.36873109679286
1	1752601	1966040	HAP_4	0.185144124168514	-0.519944367762913	0.408660831975658	0.203594717668252
1	1809526	2015519	HAP_1	0.216186252771619	0.479394358385678	0.356492624519791	0.179048144681731
1	1809526	2015519	HAP_2	0.0992239467849224	0.693526133333436	0.999446277533985	0.487919695812433
1	1809526	2015519	HAP_3	0.186252771618625	-0.519944367762913	0.408660831975658	0.203594717668252
1	1809526	2015519	HAP_4	0.238359201773836	0.302793295079275	0.336695137222152	0.36873109679286
1	1858907	2080108	HAP_1	0.199556541019956	-0.275444487074919	0.358910210779068	0.443019696134276
1	1858907	2080108	HAP_2	0.100332594235033	0.693526133333436	0.999446277533985	0.487919695812433
1	1858907	2080108	HAP_3	0.216186252771619	0.479394358385678	0.356492624519791	0.179048144681731
1	1858907	2080108	HAP_4	0.219512195121951	0.276677892504595	0.368014679724254	0.45236304805206
1	1935439	2114078	HAP_1	0.396341463414634	0.0428613924641967	0.209957794871586	0.838288556397135
1	1935439	2114078	HAP_2	0.0920177383592018	0.201671875617838	1.00982388393271	0.841753103791809
1	1935439	2114078	HAP_3	0.101441241685144	-0.159461544167174	0.911807714764738	0.8612097729883
1	1935439	2114078	HAP_4	0.211751662971175	0.53260368464713	0.355005795843914	0.133900151118327
1	2000237	2180053	HAP_1	0.422394678492239	-0.0996787091345676	0.193249201053427	0.606119567352637
1	2000237	2180053	HAP_2	0.0886917960088692	0.201671875617838	1.00982388393271	0.841753103791809
1	2000237	2180053	HAP_3	0.211751662971175	0.53260368464713	0.355005795843914	0.133900151118327
1	2059310	2240729	HAP_1	0.211751662971175	0.53260368464713	0.355005795843914	0.133900151118327
1	2059310	2240729	HAP_2	0.156319290465632	0.425610704934003	0.602520630788964	0.480134687928984
1	2059310	2240729	HAP_3	0.259977827050998	-0.189741908659576	0.290974753968552	0.514511268980447
1	2099121	2261566	HAP_1	0.156873614190687	0.425610704934003	0.602520630788964	0.480134687928984
1	2099121	2261566	HAP_2	0.496119733924612	-0.00262300414677052	0.176113859132877	0.988120250014841
1	2163137	2291600	HAP_1	0.156873614190687	0.425610704934003	0.602520630788964	0.480134687928984
1	2163137	2291600	HAP_2	0.0875831485587583	-0.358574548267105	0.99818197794208	0.719510111019879
1	2163137	2291600	HAP_3	0.273281596452328	0.524905316619509	0.299791965414947	0.0803082794933441
1	2163137	2291600	HAP_4	0.1019955654102	0.398124243879117	0.848216517303809	0.638922928399894
1	2219759	2321768	HAP_1	0.156873614190687	0.425610704934003	0.602520630788964	0.480134687928984
1	2219759	2321768	HAP_2	0.0875831485587583	-0.358574548267105	0.99818197794208	0.719510111019879
1	2219759	2321768	HAP_3	0.206208425720621	0.616992003652711	0.382456455786823	0.107048428279966
1	2219759	2321768	HAP_4	0.101441241685144	0.398124243879117	0.848216517303809	0.638922928399894
1	2250307	2372646	HAP_1	0.0931263858093126	-0.450025317097346	0.911122425977402	0.621481798917341
1	2250307	2372646	HAP_2	0.227272727272727	-0.0959657381294276	0.365269677128037	0.79282286470063
1	2250307	2372646	HAP_3	0.212860310421286	0.432479489431608	0.363505619185099	0.234463736631217
1	2250307	2372646	HAP_4	0.101441241685144	0.398124243879117	0.848216517303809	0.638922928399894
1	2250307	2372646	HAP_5	0.120288248337029	0.221270638653791	0.648271302064696	0.732940240359169
1	2284595	2407778	HAP_1	0.444567627494457	-0.150196729090177	0.189695806980995	0.428702070947353
1	2284595	2407778	HAP_2	0.223392461197339	0.311847218880746	0.339652147676521	0.358796146887808
1	2284595	2407778	HAP_3	0.0753880266075388	0.795530681155779	0.873958459173821	0.362931380754303
1	2284595	2407778	HAP_4	0.101441241685144	0.398124243879117	0.848216517303809	0.638922928399894
1	2304587	2465308	HAP_1	0.442350332594235	-0.150468454784652	0.189997020728623	0.428600128270668
1	2304587	2465308	HAP_2	0.0753880266075388	0.795530681155779	0.873958459173821	0.362931380754303
1	2304587	2465308	HAP_3	0.101441241685144	0.398124243879117	0.848216517303809	0.638922928399894
1	2304587	2465308	HAP_4	0.223392461197339	0.311847218880746	0.339652147676521	0.358796146887808
1	2357315	2535083	HAP_1	0.0753880266075388	0.795530681155779	0.873958459173821	0.362931380754303
1	2357315	2535083	HAP_2	0.100886917960089	0.398124243879117	0.848216517303809	0.638922928399894
1	2357315	2535083	HAP_3	0.643015521064302	-0.329017430856541	0.153119356598441	0.0319225457777603
1	2390062	2604669	HAP_1	0.100886917960089	0.398124243879117	0.848216517303809	0.638922928399894
1	2390062	2604669	HAP_2	0.0753880266075388	0.795530681155779	0.873958459173821	0.362931380754303
1	2390062	2604669	HAP_3	0.643015521064302	-0.329017430856541	0.153119356598441	0.0319225457777603
1	2445051	2658776	HAP_1	0.6480044345898	-0.281481207696256	0.153290589167323	0.0666531573277913
1	2445051	2658776	HAP_2	0.100886917960089	0.398124243879117	0.848216517303809	0.638922928399894
1	2445051	2658776	HAP_3	0.0753880266075388	0.795530681155779	0.873958459173821	0.362931380754303
1	2516434	2719642	HAP_1	0.0753880266075388	0.795530681155779	0.873958459173821	0.362931380754303
1	2516434	2719642	HAP_2	0.100886917960089	0.398124243879117	0.848216517303809	0.638922928399894
1	2516434	2719642	HAP_3	0.647450110864745	-0.292980034900252	0.153329995043955	0.0563541443061105
1	2589312	2767613	HAP_1	0.233924611973392	0.199002880894552	0.321632598218595	0.536254498416848
1	2589312	2767613	HAP_2	0.156873614190687	0.360260922316551	0.582428624594292	0.536371639649644
1	2589312	2767613	HAP_3	0.147450110864745	0.0511361023439908	0.673066739069818	0.939456250587526
1	2589312	2767613	HAP_4	0.0753880266075388	0.795530681155779	0.873958459173821	0.362931380754303
1	2589312	2767613	HAP_5	0.100332594235033	0.398124243879117	0.848216517303809	0.638922928399894
1	2633403	2848684	HAP_1	0.0753880266075388	0.795530681155779	0.873958459173821	0.362931380754303
1	2633403	2848684	HAP_2	0.226164079822616	0.45394035411804	0.340535902304987	0.182867530699389
1	2633403	2848684	HAP_3	0.156873614190687	0.360260922316551	0.582428624594292	0.536371639649644
1	2633403	2848684	HAP_4	0.105875831485588	0.307984541074294	0.788156664767693	0.696064100291287
1	2633403	2848684	HAP_5	0.100332594235033	0.398124243879117	0.848216517303809	0.638922928399894
1	2699455	2923974	HAP_1	0.100332594235033	0.398124243879117	0.848216517303809	0.638922928399894
1	2699455	2923974	HAP_2	0.0753880266075388	0.795530681155779	0.873958459173821	0.362931380754303
1	2699455	2923974	HAP_3	0.20509977827051	0.657078125730913	0.387623867901938	0.0903983611888992
1	2699455	2923974	HAP_4	0.155210643015521	0.706329087966187	0.601802306308256	0.240833730302777
1	2699455	2923974	HAP_5	0.105875831485588	0.307984541074294	0.788156664767693	0.696064100291287
1	2752599	2974184	HAP_1	0.0753880266075388	0.795530681155779	0.873958459173821	0.362931380754303
1	2752599	2974184	HAP_2	0.12139689578714	0.423667836026794	0.672759761758645	0.529022526561652
1	2752599	2974184	HAP_3	0.203991130820399	0.657078125730913	0.387623867901938	0.0903983611888992
1	2752599	2974184	HAP_4	0.100886917960089	0.398124243879117	0.848216517303809	0.638922928399894
1	2752599	2974184	HAP_5	0.20509977827051	0.295669755176884	0.436108000900545	0.497964784295467
1	2824770	3010910	HAP_1	0.170177383592018	0.236885838722592	0.515619313524768	0.646044888033339
1	2824770	3010910	HAP_2	0.0748337028824834	0.795530681155779	0.873958459173821	0.362931380754303
1	2824770	3010910	HAP_3	0.100886917960089	0.397639147411855	0.742774539499375	0.592546587646406
1	2824770	3010910	HAP_4	0.203991130820399	0.657078125730913	0.387623867901938	0.0903983611888992
1	2824770	3010910	HAP_5	0.0981152993348115	0.398124243879117	0.848216517303809	0.638922928399894
1	2889586	3028026	HAP_1	0.108093126385809	0.0796904401537799	0.672236756817649	0.905662463819864
1	2889586	3028026	HAP_2	0.206762749445676	0.657078125730913	0.387623867901938	0.0903983611888992
1	2889586	3028026	HAP_3	0.0748337028824834	0.795530681155779	0.873958459173821	0.362931380754303
1	2889586	3028026	HAP_4	0.170177383592018	0.236885838722592	0.515619313524768	0.646044888033339
1	2889586	3028026	HAP_5	0.0981152993348115	0.398124243879117	0.848216517303809	0.638922928399894
1	2963532	3072923	HAP_1	0.177937915742794	-0.1251368251516	0.479860471644401	0.794324472454946
1	2963532	3072923	HAP_2	0.0981152993348115	0.398124243879117	0.848216517303809	0.638922928399894
1	2963532	3072923	HAP_3	0.203991130820399	0.657078125730913	0.387623867901938	0.0903983611888992
1	2963532	3072923	HAP_4	0.121951219512195	0.575570387291557	0.676811507371324	0.395323600970707
1	2963532	3072923	HAP_5	0.106430155210643	-0.0241053941380536	0.70536939065256	0.972745956997471
1	2963532	3072923	HAP_6	0.0853658536585366	0.463010931380177	0.689651332168297	0.502159519641413
1	2999989	3153221	HAP_1	0.176829268292683	0.22436494075294	0.503012663097435	0.655675281697377
1	2999989	3153221	HAP_2	0.0798226164079823	0.325294897385301	0.792190724254911	0.681445014681908
1	2999989	3153221	HAP_3	0.25609756097561	0.431442167514623	0.31037713876788	0.164859265840157
1	2999989	3153221	HAP_4	0.200665188470067	0.565424004057973	0.393173992093778	0.150757249769093
1	2999989	3153221	HAP_5	0.108093126385809	-0.0241053941380536	0.70536939065256	0.972745956997471
1	3021052	3188350	HAP_1	0.25609756097561	0.431442167514623	0.31037713876788	0.164859265840157
1	3021052	3188350	HAP_2	0.200110864745011	0.559791630075648	0.399178560205776	0.161157171847523
1	3021052	3188350	HAP_3	0.108093126385809	-0.0241053941380536	0.70536939065256	0.972745956997471
1	3021052	3188350	HAP_4	0.176829268292683	0.22436494075294	0.503012663097435	0.655675281697377
1	3021052	3188350	HAP_5	0.0798226164079823	0.325294897385301	0.792190724254911	0.681445014681908
1	3056961	3223919	HAP_1	0.108093126385809	-0.0241053941380536	0.70536939065256	0.972745956997471
1	3056961	3223919	HAP_2	0.177937915742794	0.22436494075294	0.503012663097435	0.655675281697377
1	3056961	3223919	HAP_3	0.0798226164079823	0.325294897385301	0.792190724254911	0.681445014681908
1	3056961	3223919	HAP_4	0.200110864745011	0.559791630075648	0.399178560205776	0.161157171847523
1	3056961	3223919	HAP_5	0.25609756097561	0.431442167514623	0.31037713876788	0.164859265840157
1	3147689	3261757	HAP_1	0.118625277161863	0.138996482628161	0.560511302887951	0.804205919260853
1	3147689	3261757	HAP_2	0.133037694013304	0.848941512282669	0.676088089510252	0.209566644650126
1	3147689	3261757	HAP_3	0.123059866962306	0.575570387291557	0.676811507371324	0.395323600970707
1	3147689	3261757	HAP_4	0.172949002217295	0.0138460422710943	0.532665147159351	0.979268040923418
1	3147689	3261757	HAP_5	0.205654101995565	0.611969355357423	0.393693370992722	0.120437443723882
1	3147689	3261757	HAP_6	0.0792682926829268	0.325294897385301	0.792190724254911	0.681445014681908
1	3179438	3303269	HAP_1	0.144124168514412	0.331675485835872	0.650752534013962	0.610402235403962
1	3179438	3303269	HAP_2	0.1990022172949	0.559791630075648	0.399178560205776	0.161157171847523
1	3179438	3303269	HAP_3	0.0964523281596452	0.307984541074294	0.788156664767693	0.696064100291287
1	3179438	3303269	HAP_4	0.133037694013304	0.848941512282669	0.676088089510252	0.209566644650126
1	3179438	3303269	HAP_5	0.123059866962306	0.575570387291557	0.676811507371324	0.395323600970707
1	3179438	3303269	HAP_6	0.0792682926829268	0.325294897385301	0.792190724254911	0.681445014681908
1	3208431	3379063	HAP_1	0.0964523281596452	0.307984541074294	0.788156664767693	0.696064100291287
1	3208431	3379063	HAP_2	0.274944567627494	0.204114122306626	0.30567692150362	0.504469921880785
1	3208431	3379063	HAP_3	0.1990022172949	0.559791630075648	0.399178560205776	0.161157171847523
1	3208431	3379063	HAP_4	0.078159645232816	0.325294897385301	0.792190724254911	0.681445014681908
1	3250506	3425621	HAP_1	0.274390243902439	0.227096068884938	0.302992505697493	0.45374784792613
1	3250506	3425621	HAP_2	0.0720620842572062	0.484061705575827	0.885980479936709	0.584957596955079
1	3250506	3425621	HAP_3	0.201219512195122	0.569303854186768	0.387892993472874	0.142544110860585
1	3250506	3425621	HAP_4	0.0958980044345898	0.307984541074294	0.788156664767693	0.696064100291287
1	3292026	3458428	HAP_1	0.21119733924612	0.362235923073292	0.392944681958547	0.356857099503636
1	3292026	3458428	HAP_2	0.132483370288248	0.875032145129087	0.67683306221918	0.196404695084305
1	3292026	3458428	HAP_3	0.0942350332594235	0.895291501958458	0.908740359065948	0.324793621321975
1	3292026	3458428	HAP_4	0.203436807095344	0.522104615596617	0.382552267446723	0.172663472717317
1	3292026	3458428	HAP_5	0.0720620842572062	0.484061705575827	0.885980479936709	0.584957596955079
1	3361607	3480350	HAP_1	0.211751662971175	0.362235923073292	0.392944681958547	0.356857099503636
1	3361607	3480350	HAP_2	0.132483370288248	0.875032145129087	0.67683306221918	0.196404695084305
1	3361607	3480350	HAP_3	0.0947893569844789	0.895291501958458	0.908740359065948	0.324793621321975
1	3361607	3480350	HAP_4	0.203991130820399	0.522104615596617	0.382552267446723	0.172663472717317
1	3361607	3480350	HAP_5	0.0720620842572062	0.484061705575827	0.885980479936709	0.584957596955079
1	3409942	3514683	HAP_1	0.288248337028825	0.24015449188212	0.281392368408817	0.393639350030348
1	3409942	3514683	HAP_2	0.132483370288248	0.875032145129087	0.67683306221918	0.196404695084305
1	3409942	3514683	HAP_3	0.0947893569844789	0.895291501958458	0.908740359065948	0.324793621321975
1	3409942	3514683	HAP_4	0.203991130820399	0.522104615596617	0.382552267446723	0.172663472717317
1	3444984	3546524	HAP_1	0.310975609756098	0.201330783033189	0.259882557056797	0.438723475499962
1	3444984	3546524	HAP_2	0.247228381374723	0.173166454626317	0.306793360433413	0.572597078787794
1	3444984	3546524	HAP_3	0.203436807095344	0.522104615596617	0.382552267446723	0.172663472717317
1	3475914	3598843	HAP_1	0.202882483370288	0.574088328892492	0.387797263233166	0.139125459617123
1	3475914	3598843	HAP_2	0.133592017738359	0.558833938913261	0.650938089822648	0.390844794122619
1	3475914	3598843	HAP_3	0.108647450110865	1.03353478678223	0.706536148399432	0.143870237738927
1	3475914	3598843	HAP_4	0.112527716186253	1.41771969310003	0.855531116857896	0.0978475835720604
1	3475914	3598843	HAP_5	0.189578713968958	-0.148797971319374	0.405069652581091	0.713453428020686
1	3500633	3637756	HAP_1	0.137472283813747	0.280318624583503	0.605473368458569	0.643496077890371
1	3500633	3637756	HAP_2	0.108647450110865	1.03353478678223	0.706536148399432	0.143870237738927
1	3500633	3637756	HAP_3	0.203991130820399	0.574088328892492	0.387797263233166	0.139125459617123
1	3500633	3637756	HAP_4	0.113082039911308	1.41771969310003	0.855531116857896	0.0978475835720604
1	3500633	3637756	HAP_5	0.18569844789357	-0.148797971319374	0.405069652581091	0.713453428020686
1	3531671	3691931	HAP_1	0.137472283813747	0.280318624583503	0.605473368458569	0.643496077890371
1	3531671	3691931	HAP_2	0.113082039911308	1.41771969310003	0.855531116857896	0.0978475835720604
1	3531671	3691931	HAP_3	0.108647450110865	1.03353478678223	0.706536148399432	0.143870237738927
1	3531671	3691931	HAP_4	0.389689578713969	-0.0376531855304081	0.206722555910242	0.85551157619549
1	3587305	3720622	HAP_1	0.137472283813747	0.280318624583503	0.605473368458569	0.643496077890371
1	3587305	3720622	HAP_2	0.113082039911308	1.41771969310003	0.855531116857896	0.0978475835720604
1	3587305	3720622	HAP_3	0.108647450110865	1.03353478678223	0.706536148399432	0.143870237738927
1	3587305	3720622	HAP_4	0.426274944567627	0.0645252204348911	0.195168259962269	0.741014508489796
1	3620513	3776228	HAP_1	0.137472283813747	0.280318624583503	0.605473368458569	0.643496077890371
1	3620513	3776228	HAP_2	0.131929046563193	0.501585868891645	0.619353501422777	0.418240844957
1	3620513	3776228	HAP_3	0.203991130820399	0.707229217640204	0.382548799737454	0.0648287688893824
1	3620513	3776228	HAP_4	0.220066518847007	0.0309216544767301	0.365771219503192	0.932647535121076
1	3620513	3776228	HAP_5	0.113082039911308	1.41771969310003	0.855531116857896	0.0978475835720604
1	3684324	3840517	HAP_1	0.137472283813747	0.280318624583503	0.605473368458569	0.643496077890371
1	3684324	3840517	HAP_2	0.113082039911308	1.41771969310003	0.855531116857896	0.0978475835720604
1	3684324	3840517	HAP_3	0.203991130820399	0.707229217640204	0.382548799737454	0.0648287688893824
1	3684324	3840517	HAP_4	0.220066518847007	0.0309216544767301	0.365771219503192	0.932647535121076
1	3684324	3840517	HAP_5	0.131929046563193	0.501585868891645	0.619353501422777	0.418240844957
1	3712478	3917893	HAP_1	0.114745011086475	1.41771969310003	0.855531116857896	0.0978475835720604
1	3712478	3917893	HAP_2	0.201219512195122	0.707229217640204	0.382548799737454	0.0648287688893824
1	3712478	3917893	HAP_3	0.16629711751663	0.0997728791356928	0.464328501252284	0.829913566659018
1	3712478	3917893	HAP_4	0.108093126385809	1.03353478678223	0.706536148399432	0.143870237738927
1	3712478	3917893	HAP_5	0.136917960088692	0.280318624583503	0.605473368458569	0.643496077890371
1	3755154	3959925	HAP_1	0.136917960088692	0.280318624583503	0.605473368458569	0.643496077890371
1	3755154	3959925	HAP_2	0.114745011086475	1.41771969310003	0.855531116857896	0.0978475835720604
1	3755154	3959925	HAP_3	0.202328159645233	0.769159521810993	0.377433322217203	0.0418586649894597
1	3755154	3959925	HAP_4	0.166851441241685	0.0997728791356928	0.464328501252284	0.829913566659018
1	3755154	3959925	HAP_5	0.0831485587583149	1.07190953038414	0.995437636346415	0.281851745011151
1	3823705	4005583	HAP_1	0.158536585365854	0.305513921800903	0.506953904703343	0.5468976676976
1	3823705	4005583	HAP_2	0.0837028824833703	1.07190953038414	0.995437636346415	0.281851745011151
1	3823705	4005583	HAP_3	0.200110864745011	0.707229217640204	0.382548799737454	0.0648287688893824
1	3823705	4005583	HAP_4	0.136363636363636	0.280318624583503	0.605473368458569	0.643496077890371
1	3823705	4005583	HAP_5	0.114745011086475	1.41771969310003	0.855531116857896	0.0978475835720604
1	3895421	4045338	HAP_1	0.136363636363636	0.280318624583503	0.605473368458569	0.643496077890371
1	3895421	4045338	HAP_2	0.186807095343681	0.580443186659557	0.452849851605045	0.200262302742898
1	3895421	4045338	HAP_3	0.118070953436807	1.41771969310003	0.855531116857896	0.0978475835720604
1	3895421	4045338	HAP_4	0.283813747228381	0.0174080985916154	0.281870365503902	0.950768447716671
1	3954394	4091992	HAP_1	0.140243902439024	1.50814607205067	0.652410724438314	0.0210247328360547
1	3954394	4091992	HAP_2	0.0853658536585366	1.07190953038414	0.995437636346415	0.281851745011151
1	3954394	4091992	HAP_3	0.29490022172949	0.37314332493567	0.277887457795618	0.179684089298102
1	3954394	4091992	HAP_4	0.1480044345898	0.12704674483629	0.545089658357081	0.815756858582101
1	3954394	4091992	HAP_5	0.190133037694013	0.566231353957962	0.444744004001192	0.203293229388446
1	3989772	4127064	HAP_1	0.134146341463415	1.44063609415589	0.752973630666021	0.056035433661723
1	3989772	4127064	HAP_2	0.0870288248337029	1.07190953038414	0.995437636346415	0.281851745011151
1	3989772	4127064	HAP_3	0.304323725055432	0.365522100641847	0.267254668278028	0.171754110341634
1	3989772	4127064	HAP_4	0.1480044345898	0.12704674483629	0.545089658357081	0.815756858582101
1	3989772	4127064	HAP_5	0.208980044345898	0.423680927720231	0.380331393402782	0.265589571239609
1	4033099	4162383	HAP_1	0.0870288248337029	1.07190953038414	0.995437636346415	0.281851745011151
1	4033099	4162383	HAP_2	0.304323725055432	0.365522100641847	0.267254668278028	0.171754110341634
1	4033099	4162383	HAP_3	0.152993348115299	0.209500596168746	0.533561500991444	0.694675350996263
1	4033099	4162383	HAP_4	0.134146341463415	1.44063609415589	0.752973630666021	0.056035433661723
1	4033099	4162383	HAP_5	0.212305986696231	0.418214708255844	0.370326132830424	0.259069774379226
1	4077498	4215889	HAP_1	0.134146341463415	1.44063609415589	0.752973630666021	0.056035433661723
1	4077498	4215889	HAP_2	0.182372505543237	0.540966591112768	0.46212810545657	0.242073783234093
1	4077498	4215889	HAP_3	0.171286031042129	0.16755878480916	0.505068771746198	0.740152917629389
1	4077498	4215889	HAP_4	0.192350332594235	0.915046425774353	0.396615312959641	0.0212761056619948
1	4077498	4215889	HAP_5	0.14689578713969	0.209500596168746	0.533561500991444	0.694675350996263
1	4113357	4261708	HAP_1	0.182372505543237	0.540966591112768	0.46212810545657	0.242073783234093
1	4113357	4261708	HAP_2	0.121951219512195	0.495558862784701	0.789546824425924	0.530394593866459
1	4113357	4261708	HAP_3	0.182372505543237	0.873777437828754	0.486181021968679	0.0726389558211906
1	4113357	4261708	HAP_4	0.171286031042129	0.791555916333695	0.426778094802996	0.063966468953045
1	4113357	4261708	HAP_5	0.14689578713969	0.209500596168746	0.533561500991444	0.694675350996263
1	4155630	4294917	HAP_1	0.182926829268293	0.540966591112768	0.46212810545657	0.242073783234093
1	4155630	4294917	HAP_2	0.121951219512195	0.495558862784701	0.789546824425924	0.530394593866459
1	4155630	4294917	HAP_3	0.181818181818182	0.873777437828754	0.486181021968679	0.0726389558211906
1	4155630	4294917	HAP_4	0.170731707317073	0.747654092391472	0.434008335535666	0.0852955949016366
1	4155630	4294917	HAP_5	0.139689578713969	0.0973094729698454	0.564163843156007	0.863095968107693
1	4202221	4307054	HAP_1	0.122505543237251	0.495558862784701	0.789546824425924	0.530394593866459
1	4202221	4307054	HAP_2	0.181818181818182	0.873777437828754	0.486181021968679	0.0726389558211906
1	4202221	4307054	HAP_3	0.184589800443459	0.557300318900706	0.455131741198207	0.221095080055323
1	4202221	4307054	HAP_4	0.171286031042129	0.656112735834353	0.426602935816488	0.124405921714911
1	4202221	4307054	HAP_5	0.141906873614191	0.127509792052652	0.547970260299745	0.816052021833244
1	4239676	4323165	HAP_1	0.11529933481153	0.609558272407494	0.842491903499562	0.469551868099266
1	4239676	4323165	HAP_2	0.171840354767184	0.638476950312227	0.42636976616224	0.134625340672147
1	4239676	4323165	HAP_3	0.140243902439024	0.0973094729698454	0.564163843156007	0.863095968107693
1	4239676	4323165	HAP_4	0.167960088691796	0.342405170981684	0.474764763768677	0.470969841214425
1	4239676	4323165	HAP_5	0.150221729490022	1.37727629139736	0.65754165192242	0.0364905404685907
1	4289010	4360633	HAP_1	0.139689578713969	0.0973094729698454	0.564163843156007	0.863095968107693
1	4289010	4360633	HAP_2	0.166851441241685	0.275362170968818	0.496154363959644	0.579039096281925
1	4289010	4360633	HAP_3	0.150221729490022	1.37727629139736	0.65754165192242	0.0364905404685907
1	4289010	4360633	HAP_4	0.118070953436807	-0.801762026460015	0.674092920127202	0.234602258645428
1	4289010	4360633	HAP_5	0.119179600886918	0.609558272407494	0.842491903499562	0.469551868099266
1	4289010	4360633	HAP_6	0.184589800443459	0.381956382113466	0.412498054240915	0.354718458088299
1	4301373	4418006	HAP_1	0.150221729490022	1.37727629139736	0.65754165192242	0.0364905404685907
1	4301373	4418006	HAP_2	0.254434589800443	0.277159972365228	0.328592090127583	0.399188442369402
1	4301373	4418006	HAP_3	0.119179600886918	0.609558272407494	0.842491903499562	0.469551868099266
1	4301373	4418006	HAP_4	0.184589800443459	0.381956382113466	0.412498054240915	0.354718458088299
1	4301373	4418006	HAP_5	0.139689578713969	0.0973094729698454	0.564163843156007	0.863095968107693
1	4316516	4487030	HAP_1	0.150221729490022	1.37727629139736	0.65754165192242	0.0364905404685907
1	4316516	4487030	HAP_2	0.139135254988914	0.0973094729698454	0.564163843156007	0.863095968107693
1	4316516	4487030	HAP_3	0.257760532150776	0.177705010247889	0.325258430316072	0.584962317667943
1	4316516	4487030	HAP_4	0.119179600886918	0.609558272407494	0.842491903499562	0.469551868099266
1	4316516	4487030	HAP_5	0.185144124168514	0.381956382113466	0.412498054240915	0.354718458088299
1	4350915	4525112	HAP_1	0.14079822616408	0.0973094729698454	0.564163843156007	0.863095968107693
1	4350915	4525112	HAP_2	0.119179600886918	0.609558272407494	0.842491903499562	0.469551868099266
1	4350915	4525112	HAP_3	0.17350332594235	0.319082065890416	0.460335391406672	0.488395661475917
1	4350915	4525112	HAP_4	0.335365853658537	0.0810824584862323	0.24662992868701	0.742413291243539
1	4394936	4571717	HAP_1	0.168514412416851	0.335592763242198	0.485292929477587	0.48941548398843
1	4394936	4571717	HAP_2	0.138580931263858	0.0973094729698454	0.564163843156007	0.863095968107693
1	4394936	4571717	HAP_3	0.0848115299334812	0.565594438926367	0.993388903993073	0.569256683635665
1	4394936	4571717	HAP_4	0.333148558758315	0.0810824584862323	0.24662992868701	0.742413291243539
1	4394936	4571717	HAP_5	0.119179600886918	0.609558272407494	0.842491903499562	0.469551868099266
1	4473638	4606890	HAP_1	0.169068736141907	0.335592763242198	0.485292929477587	0.48941548398843
1	4473638	4606890	HAP_2	0.139135254988914	0.0973094729698454	0.564163843156007	0.863095968107693
1	4473638	4606890	HAP_3	0.0853658536585366	0.565594438926367	0.993388903993073	0.569256683635665
1	4473638	4606890	HAP_4	0.149667405764967	1.30000191448831	0.633037124728518	0.0403069570261953
1	4473638	4606890	HAP_5	0.185144124168514	0.381956382113466	0.412498054240915	0.354718458088299
1	4473638	4606890	HAP_6	0.119179600886918	0.609558272407494	0.842491903499562	0.469551868099266
1	4507685	4674574	HAP_1	0.118625277161863	0.609558272407494	0.842491903499562	0.469551868099266
1	4507685	4674574	HAP_2	0.151330376940133	0.532530095808892	0.565616945903581	0.346702875488711
1	4507685	4674574	HAP_3	0.13470066518847	0.0973094729698454	0.564163843156007	0.863095968107693
1	4507685	4674574	HAP_4	0.149667405764967	1.30000191448831	0.633037124728518	0.0403069570261953
1	4507685	4674574	HAP_5	0.184035476718404	0.381956382113466	0.412498054240915	0.354718458088299
1	4565039	4716471	HAP_1	0.149667405764967	1.30000191448831	0.633037124728518	0.0403069570261953
1	4565039	4716471	HAP_2	0.134146341463415	0.138150011078873	0.580603935977955	0.811980976008118
1	4565039	4716471	HAP_3	0.184035476718404	0.381956382113466	0.412498054240915	0.354718458088299
1	4565039	4716471	HAP_4	0.136917960088692	0.113231534228306	0.744341198841082	0.879124315001392
1	4565039	4716471	HAP_5	0.151884700665188	0.568388244014747	0.550890465713015	0.302463893246159
1	4584093	4743473	HAP_1	0.149113082039911	1.37727629139736	0.65754165192242	0.0364905404685907
1	4584093	4743473	HAP_2	0.134146341463415	0.138150011078873	0.580603935977955	0.811980976008118
1	4584093	4743473	HAP_3	0.184035476718404	0.381956382113466	0.412498054240915	0.354718458088299
1	4584093	4743473	HAP_4	0.137472283813747	0.113231534228306	0.744341198841082	0.879124315001392
1	4584093	4743473	HAP_5	0.151884700665188	0.568388244014747	0.550890465713015	0.302463893246159
1	4647633	4781618	HAP_1	0.143015521064302	0.249213068915964	0.673460078579207	0.711434297014569
1	4647633	4781618	HAP_2	0.134146341463415	0.138150011078873	0.580603935977955	0.811980976008118
1	4647633	4781618	HAP_3	0.185144124168514	0.381956382113466	0.412498054240915	0.354718458088299
1	4647633	4781618	HAP_4	0.151884700665188	0.568388244014747	0.550890465713015	0.302463893246159
1	4647633	4781618	HAP_5	0.134146341463415	1.57793393269114	0.797548033253081	0.0481827372721558
1	4709876	4888776	HAP_1	0.143569844789357	0.249213068915964	0.673460078579207	0.711434297014569
1	4709876	4888776	HAP_2	0.157427937915743	0.568388244014747	0.550890465713015	0.302463893246159
1	4709876	4888776	HAP_3	0.182372505543237	0.474995848748829	0.419179698375664	0.257454392798806
1	4709876	4888776	HAP_4	0.13470066518847	1.57793393269114	0.797548033253081	0.0481827372721558
1	4709876	4888776	HAP_5	0.134146341463415	0.138150011078873	0.580603935977955	0.811980976008118
1	4734157	4996526	HAP_1	0.0981152993348115	0.55893899357504	0.99963424563711	0.576204611890618
1	4734157	4996526	HAP_2	0.159090909090909	0.568388244014747	0.550890465713015	0.302463893246159
1	4734157	4996526	HAP_3	0.13470066518847	1.57793393269114	0.797548033253081	0.0481827372721558
1	4734157	4996526	HAP_4	0.134146341463415	0.138150011078873	0.580603935977955	0.811980976008118
1	4734157	4996526	HAP_5	0.182372505543237	0.474995848748829	0.419179698375664	0.257454392798806
1	4760410	5066737	HAP_1	0.184589800443459	0.434245140056565	0.412309532337412	0.292534683668413
1	4760410	5066737	HAP_2	0.0981152993348115	0.55893899357504	0.99963424563711	0.576204611890618
1	4760410	5066737	HAP_3	0.133592017738359	0.138150011078873	0.580603935977955	0.811980976008118
1	4760410	5066737	HAP_4	0.159090909090909	0.568388244014747	0.550890465713015	0.302463893246159
1	4760410	5066737	HAP_5	0.134146341463415	1.57793393269114	0.797548033253081	0.0481827372721558
1	4830120	5099108	HAP_1	0.133592017738359	0.138150011078873	0.580603935977955	0.811980976008118
1	4830120	5099108	HAP_2	0.0981152993348115	0.55893899357504	0.99963424563711	0.576204611890618
1	4830120	5099108	HAP_3	0.184589800443459	0.434245140056565	0.412309532337412	0.292534683668413
1	4830120	5099108	HAP_4	0.159090909090909	0.568388244014747	0.550890465713015	0.302463893246159
1	4830120	5099108	HAP_5	0.13470066518847	1.57793393269114	0.797548033253081	0.0481827372721558
1	4986559	5186570	HAP_1	0.132483370288248	0.138150011078873	0.580603935977955	0.811980976008118
1	4986559	5186570	HAP_2	0.341463414634146	0.210680961646035	0.242475184837905	0.385149255243229
1	4986559	5186570	HAP_3	0.185144124168514	0.434245140056565	0.412309532337412	0.292534683668413
1	4986559	5186570	HAP_4	0.133592017738359	1.57793393269114	0.797548033253081	0.0481827372721558
1	5057978	5331327	HAP_1	0.223946784922395	0.185722405502758	0.358233690586944	0.604280845487884
1	5057978	5331327	HAP_2	0.130820399113082	0.233711862492584	0.650645203839161	0.719530652474208
1	5057978	5331327	HAP_3	0.187361419068736	0.48301034206617	0.406087713486111	0.234590563376394
1	5057978	5331327	HAP_4	0.133592017738359	1.57793393269114	0.797548033253081	0.0481827372721558
1	5057978	5331327	HAP_5	0.133037694013304	0.0121425778473573	0.600880544113737	0.983882002094519
1	5087212	5366547	HAP_1	0.186807095343681	0.434245140056565	0.412309532337412	0.292534683668413
1	5087212	5366547	HAP_2	0.167405764966741	0.126451945044582	0.469333318101499	0.787662194536882
1	5087212	5366547	HAP_3	0.130820399113082	0.233711862492584	0.650645203839161	0.719530652474208
1	5087212	5366547	HAP_4	0.133592017738359	1.57793393269114	0.797548033253081	0.0481827372721558
1	5087212	5366547	HAP_5	0.133037694013304	0.0121425778473573	0.600880544113737	0.983882002094519
1	5147933	5422754	HAP_1	0.187361419068736	0.434245140056565	0.412309532337412	0.292534683668413
1	5147933	5422754	HAP_2	0.165742793791574	0.175975032849308	0.478932902383826	0.713384633340601
1	5147933	5422754	HAP_3	0.13470066518847	1.57793393269114	0.797548033253081	0.0481827372721558
1	5147933	5422754	HAP_4	0.108647450110865	0.829467465050835	0.852056357069969	0.330575141548698
1	5147933	5422754	HAP_5	0.133037694013304	0.0121425778473573	0.600880544113737	0.983882002094519
1	5305646	5488869	HAP_1	0.187915742793792	0.434245140056565	0.412309532337412	0.292534683668413
1	5305646	5488869	HAP_2	0.166851441241685	0.175975032849308	0.478932902383826	0.713384633340601
1	5305646	5488869	HAP_3	0.13470066518847	0.127671282268428	0.580828652737732	0.826070483001713
1	5305646	5488869	HAP_4	0.0958980044345898	0.55893899357504	0.99963424563711	0.576204611890618
1	5305646	5488869	HAP_5	0.13470066518847	1.57793393269114	0.797548033253081	0.0481827372721558
1	5356977	5519231	HAP_1	0.166851441241685	0.175975032849308	0.478932902383826	0.713384633340601
1	5356977	5519231	HAP_2	0.13470066518847	0.127671282268428	0.580828652737732	0.826070483001713
1	5356977	5519231	HAP_3	0.187915742793792	0.434245140056565	0.412309532337412	0.292534683668413
1	5356977	5519231	HAP_4	0.0975609756097561	0.55893899357504	0.99963424563711	0.576204611890618
1	5356977	5519231	HAP_5	0.139689578713969	0.438311458376815	0.681743137019006	0.520436884164593
1	5391649	5550567	HAP_1	0.190687361419069	0.422756813992269	0.3995388978225	0.290291906412892
1	5391649	5550567	HAP_2	0.16629711751663	0.175975032849308	0.478932902383826	0.713384633340601
1	5391649	5550567	HAP_3	0.0953436807095344	0.55893899357504	0.99963424563711	0.576204611890618
1	5391649	5550567	HAP_4	0.141352549889135	0.438311458376815	0.681743137019006	0.520436884164593
1	5391649	5550567	HAP_5	0.134146341463415	0.127671282268428	0.580828652737732	0.826070483001713
1	5470488	5573890	HAP_1	0.141352549889135	0.438311458376815	0.681743137019006	0.520436884164593
1	5470488	5573890	HAP_2	0.134146341463415	0.127671282268428	0.580828652737732	0.826070483001713
1	5470488	5573890	HAP_3	0.195121951219512	0.272756397240743	0.388322687353462	0.482615952280646
1	5470488	5573890	HAP_4	0.0953436807095344	0.55893899357504	0.99963424563711	0.576204611890618
1	5470488	5573890	HAP_5	0.179046563192905	0.228591999256894	0.424749292647313	0.590586806317539
1	5510131	5630208	HAP_1	0.0931263858093126	0.55893899357504	0.99963424563711	0.576204611890618
1	5510131	5630208	HAP_2	0.162416851441242	0.241685118748017	0.490565305389858	0.622369866570124
1	5510131	5630208	HAP_3	0.138026607538803	1.23420944754737	0.749985789432122	0.10019059580054
1	5510131	5630208	HAP_4	0.132483370288248	0.0121425778473573	0.600880544113737	0.983882002094519
1	5510131	5630208	HAP_5	0.186807095343681	0.36144377430288	0.419218545317373	0.388818450083502
1	5539390	5668141	HAP_1	0.158536585365854	0.241685118748017	0.490565305389858	0.622369866570124
1	5539390	5668141	HAP_2	0.138026607538803	1.23420944754737	0.749985789432122	0.10019059580054
1	5539390	5668141	HAP_3	0.131929046563193	0.0121425778473573	0.600880544113737	0.983882002094519
1	5539390	5668141	HAP_4	0.186252771618625	0.36144377430288	0.419218545317373	0.388818450083502
1	5539390	5668141	HAP_5	0.0914634146341463	0.55893899357504	0.99963424563711	0.576204611890618
1	5561667	5730545	HAP_1	0.158536585365854	0.408144977412218	0.499493088470199	0.414079707500255
1	5561667	5730545	HAP_2	0.189024390243902	0.363656764176065	0.406199563456582	0.370887102553248
1	5561667	5730545	HAP_3	0.138026607538803	1.23420944754737	0.749985789432122	0.10019059580054
1	5561667	5730545	HAP_4	0.0903547671840355	0.55893899357504	0.99963424563711	0.576204611890618
1	5561667	5730545	HAP_5	0.131374722838137	0.292484968476832	0.641693711290369	0.648644024775463
1	5614060	5764859	HAP_1	0.135254988913525	1.57793393269114	0.797548033253081	0.0481827372721558
1	5614060	5764859	HAP_2	0.292682926829268	0.0660664408649413	0.282823164708454	0.815352189481984
1	5614060	5764859	HAP_3	0.191241685144124	0.363656764176065	0.406199563456582	0.370887102553248
1	5614060	5764859	HAP_4	0.0881374722838137	0.55893899357504	0.99963424563711	0.576204611890618
1	5656543	5807646	HAP_1	0.0886917960088692	0.55893899357504	0.99963424563711	0.576204611890618
1	5656543	5807646	HAP_2	0.29490022172949	0.0660664408649413	0.282823164708454	0.815352189481984
1	5656543	5807646	HAP_3	0.135254988913525	1.57793393269114	0.797548033253081	0.0481827372721558
1	5656543	5807646	HAP_4	0.191241685144124	0.363656764176065	0.406199563456582	0.370887102553248
1	5710366	5882239	HAP_1	0.181818181818182	0.411916840636753	0.412639802624392	0.318430765463424
1	5710366	5882239	HAP_2	0.0881374722838137	0.55893899357504	0.99963424563711	0.576204611890618
1	5710366	5882239	HAP_3	0.296008869179601	-0.0333961954820735	0.27767067976278	0.904294324618943
1	5710366	5882239	HAP_4	0.13470066518847	1.57793393269114	0.797548033253081	0.0481827372721558
1	5753019	5945254	HAP_1	0.0881374722838137	0.55893899357504	0.99963424563711	0.576204611890618
1	5753019	5945254	HAP_2	0.181818181818182	0.411916840636753	0.412639802624392	0.318430765463424
1	5753019	5945254	HAP_3	0.135254988913525	1.57793393269114	0.797548033253081	0.0481827372721558
1	5753019	5945254	HAP_4	0.303215077605322	0.0654465661458432	0.271907962616352	0.809847924783224
1	5783354	5988894	HAP_1	0.181818181818182	0.411916840636753	0.412639802624392	0.318430765463424
1	5783354	5988894	HAP_2	0.169068736141907	0.481212399533396	0.466847149032002	0.302928668063167
1	5783354	5988894	HAP_3	0.13470066518847	0.0121425778473573	0.600880544113737	0.983882002094519
1	5783354	5988894	HAP_4	0.0881374722838137	0.55893899357504	0.99963424563711	0.576204611890618
1	5783354	5988894	HAP_5	0.135254988913525	1.57793393269114	0.797548033253081	0.0481827372721558
1	5846627	6046468	HAP_1	0.0875831485587583	0.55893899357504	0.99963424563711	0.576204611890618
1	5846627	6046468	HAP_2	0.184035476718404	0.389068680802548	0.400625957245372	0.331736765226659
1	5846627	6046468	HAP_3	0.135809312638581	1.57793393269114	0.797548033253081	0.0481827372721558
1	5846627	6046468	HAP_4	0.175166297117517	0.642604249103512	0.4536166607256	0.156943195002933
1	5846627	6046468	HAP_5	0.13470066518847	0.0121425778473573	0.600880544113737	0.983882002094519
1	5922932	6090860	HAP_1	0.183481152993348	0.389068680802548	0.400625957245372	0.331736765226659
1	5922932	6090860	HAP_2	0.0958980044345898	0.361247487831397	0.932685167229108	0.698612130952085
1	5922932	6090860	HAP_3	0.136363636363636	1.42613011787765	0.752453146371738	0.0583758354668785
1	5922932	6090860	HAP_4	0.170731707317073	0.678487577156872	0.467492317212616	0.147039604091356
1	5922932	6090860	HAP_5	0.133592017738359	0.157964540526382	0.619866488514871	0.798908403444409
1	5983887	6133181	HAP_1	0.133037694013304	0.157964540526382	0.619866488514871	0.798908403444409
1	5983887	6133181	HAP_2	0.171840354767184	0.342257117765248	0.419966889920756	0.415312244455808
1	5983887	6133181	HAP_3	0.170731707317073	0.678487577156872	0.467492317212616	0.147039604091356
1	5983887	6133181	HAP_4	0.135254988913525	1.57793393269114	0.797548033253081	0.0481827372721558
1	6026812	6171754	HAP_1	0.135254988913525	1.57793393269114	0.797548033253081	0.0481827372721558
1	6026812	6171754	HAP_2	0.170731707317073	0.678487577156872	0.467492317212616	0.147039604091356
1	6026812	6171754	HAP_3	0.172394678492239	0.285400433289456	0.426801331100726	0.503862878279313
1	6026812	6171754	HAP_4	0.135809312638581	0.157964540526382	0.619866488514871	0.798908403444409
1	6069957	6218619	HAP_1	0.172394678492239	0.285400433289456	0.426801331100726	0.503862878279313
1	6069957	6218619	HAP_2	0.133037694013304	0.157964540526382	0.619866488514871	0.798908403444409
1	6069957	6218619	HAP_3	0.172949002217295	0.678487577156872	0.467492317212616	0.147039604091356
1	6069957	6218619	HAP_4	0.13470066518847	1.57793393269114	0.797548033253081	0.0481827372721558
1	6114436	6264645	HAP_1	0.13470066518847	1.57793393269114	0.797548033253081	0.0481827372721558
1	6114436	6264645	HAP_2	0.171840354767184	0.285400433289456	0.426801331100726	0.503862878279313
1	6114436	6264645	HAP_3	0.13470066518847	0.157964540526382	0.619866488514871	0.798908403444409
1	6114436	6264645	HAP_4	0.176829268292683	0.781630675428066	0.457823558998646	0.0881201375680654
1	6158046	6307242	HAP_1	0.176274944567627	0.285400433289456	0.426801331100726	0.503862878279313
1	6158046	6307242	HAP_2	0.134146341463415	1.57793393269114	0.797548033253081	0.0481827372721558
1	6158046	6307242	HAP_3	0.135254988913525	0.157964540526382	0.619866488514871	0.798908403444409
1	6158046	6307242	HAP_4	0.176829268292683	0.781630675428066	0.457823558998646	0.0881201375680654
1	6211327	6334008	HAP_1	0.176829268292683	0.781630675428066	0.457823558998646	0.0881201375680654
1	6211327	6334008	HAP_2	0.176274944567627	0.285400433289456	0.426801331100726	0.503862878279313
1	6211327	6334008	HAP_3	0.134146341463415	1.57793393269114	0.797548033253081	0.0481827372721558
1	6211327	6334008	HAP_4	0.138026607538803	0.157964540526382	0.619866488514871	0.798908403444409
1	6238245	6363482	HAP_1	0.176829268292683	0.781630675428066	0.457823558998646	0.0881201375680654
1	6238245	6363482	HAP_2	0.143015521064302	0.157964540526382	0.619866488514871	0.798908403444409
1	6238245	6363482	HAP_3	0.153547671840355	0.310948309416282	0.511827676315681	0.543657444151921
1	6238245	6363482	HAP_4	0.195121951219512	0.285703513274682	0.394741029849977	0.469394557103239
1	6238245	6363482	HAP_5	0.134146341463415	1.57793393269114	0.797548033253081	0.0481827372721558
1	6290541	6406191	HAP_1	0.179046563192905	0.547905718833589	0.450558362401364	0.224285100382377
1	6290541	6406191	HAP_2	0.177937915742794	0.124146357618126	0.412715733041965	0.763634635423004
1	6290541	6406191	HAP_3	0.17960088691796	-0.465161598349889	0.444021327841579	0.295102628911306
1	6290541	6406191	HAP_4	0.277161862527716	0.272918614792314	0.306273893492882	0.373120218890211
1	6326900	6449104	HAP_1	0.17960088691796	-0.465161598349889	0.444021327841579	0.295102628911306
1	6326900	6449104	HAP_2	0.069290465631929	0.656703712929949	0.859855948744737	0.44522668843386
1	6326900	6449104	HAP_3	0.143015521064302	0.157964540526382	0.619866488514871	0.798908403444409
1	6326900	6449104	HAP_4	0.134146341463415	1.57793393269114	0.797548033253081	0.0481827372721558
1	6326900	6449104	HAP_5	0.179046563192905	0.547905718833589	0.450558362401364	0.224285100382377
1	6326900	6449104	HAP_6	0.177937915742794	0.124146357618126	0.412715733041965	0.763634635423004
1	6355340	6494875	HAP_1	0.164634146341463	0.172844614716001	0.453300422656316	0.70306985832365
1	6355340	6494875	HAP_2	0.179046563192905	0.547905718833589	0.450558362401364	0.224285100382377
1	6355340	6494875	HAP_3	0.178492239467849	0.124146357618126	0.412715733041965	0.763634635423004
1	6355340	6494875	HAP_4	0.163525498891353	0.286079535717734	0.505955782963862	0.571928081163511
1	6355340	6494875	HAP_5	0.134146341463415	1.57793393269114	0.797548033253081	0.0481827372721558
1	6394259	6539650	HAP_1	0.180155210643016	0.124146357618126	0.412715733041965	0.763634635423004
1	6394259	6539650	HAP_2	0.15410199556541	0.18424143885168	0.469192392369073	0.694651598409673
1	6394259	6539650	HAP_3	0.178492239467849	0.547905718833589	0.450558362401364	0.224285100382377
1	6394259	6539650	HAP_4	0.162416851441242	0.286079535717734	0.505955782963862	0.571928081163511
1	6394259	6539650	HAP_5	0.134146341463415	1.57793393269114	0.797548033253081	0.0481827372721558
1	6440687	6581802	HAP_1	0.133037694013304	1.57793393269114	0.797548033253081	0.0481827372721558
1	6440687	6581802	HAP_2	0.152993348115299	0.324033603745917	0.518472011385332	0.53214587033389
1	6440687	6581802	HAP_3	0.177383592017738	0.547905718833589	0.450558362401364	0.224285100382377
1	6440687	6581802	HAP_4	0.176829268292683	0.124146357618126	0.412715733041965	0.763634635423004
1	6478088	6617974	HAP_1	0.176829268292683	0.124146357618126	0.412715733041965	0.763634635423004
1	6478088	6617974	HAP_2	0.23669623059867	0.466589704402662	0.337801864630412	0.167548377102157
1	6478088	6617974	HAP_3	0.133037694013304	1.57793393269114	0.797548033253081	0.0481827372721558
1	6478088	6617974	HAP_4	0.152993348115299	0.324033603745917	0.518472011385332	0.53214587033389
1	6534487	6643362	HAP_1	0.293791574279379	0.0519454603070053	0.272025767300513	0.848602203178792
1	6534487	6643362	HAP_2	0.153547671840355	0.324033603745917	0.518472011385332	0.53214587033389
1	6534487	6643362	HAP_3	0.177937915742794	0.124146357618126	0.412715733041965	0.763634635423004
1	6534487	6643362	HAP_4	0.133037694013304	1.57793393269114	0.797548033253081	0.0481827372721558
1	6577244	6734261	HAP_1	0.136363636363636	0.12646784469317	0.618543261185108	0.838040227396339
1	6577244	6734261	HAP_2	0.124722838137472	1.65690337378795	0.846351399949102	0.0505775547807636
1	6577244	6734261	HAP_3	0.17350332594235	0.504587850168298	0.4534586048009	0.266114919099216
1	6577244	6734261	HAP_4	0.177937915742794	0.124146357618126	0.412715733041965	0.763634635423004
1	6612693	6796330	HAP_1	0.134146341463415	0.12646784469317	0.618543261185108	0.838040227396339
1	6612693	6796330	HAP_2	0.124168514412417	1.65690337378795	0.846351399949102	0.0505775547807636
1	6612693	6796330	HAP_3	0.172394678492239	0.504587850168298	0.4534586048009	0.266114919099216
1	6612693	6796330	HAP_4	0.177383592017738	0.124146357618126	0.412715733041965	0.763634635423004
1	6633732	6839575	HAP_1	0.172394678492239	0.504587850168298	0.4534586048009	0.266114919099216
1	6633732	6839575	HAP_2	0.177383592017738	0.124146357618126	0.412715733041965	0.763634635423004
1	6633732	6839575	HAP_3	0.134146341463415	0.12646784469317	0.618543261185108	0.838040227396339
1	6633732	6839575	HAP_4	0.124168514412417	1.65690337378795	0.846351399949102	0.0505775547807636
1	6712326	6899688	HAP_1	0.134146341463415	0.12646784469317	0.618543261185108	0.838040227396339
1	6712326	6899688	HAP_2	0.184589800443459	0.324408127600586	0.38846041902688	0.403878773289686
1	6712326	6899688	HAP_3	0.210088691796009	-0.109650644430806	0.409944818875828	0.789164272432442
1	6712326	6899688	HAP_4	0.172394678492239	0.504587850168298	0.4534586048009	0.266114919099216
1	6781489	6933766	HAP_1	0.215077605321508	-0.126493419364383	0.397585389313853	0.750442773797091
1	6781489	6933766	HAP_2	0.185144124168514	0.324408127600586	0.38846041902688	0.403878773289686
1	6781489	6933766	HAP_3	0.1480044345898	0.293927259350449	0.602258268485046	0.625640519110473
1	6781489	6933766	HAP_4	0.182372505543237	0.462819251776042	0.436881434784592	0.289718875053067
1	6830134	6990464	HAP_1	0.189578713968958	0.638270196928738	0.423149950101746	0.13181302241873
1	6830134	6990464	HAP_2	0.125831485587583	1.54842706017697	0.792940148404429	0.0511607297402885
1	6830134	6990464	HAP_3	0.1480044345898	0.293927259350449	0.602258268485046	0.625640519110473
1	6830134	6990464	HAP_4	0.185144124168514	0.324408127600586	0.38846041902688	0.403878773289686
1	6864130	7035600	HAP_1	0.155210643015521	0.295889390970258	0.582173265781215	0.611404325235542
1	6864130	7035600	HAP_2	0.160753880266075	0.366117217409155	0.495589633643343	0.460253347419521
1	6864130	7035600	HAP_3	0.185144124168514	0.324408127600586	0.38846041902688	0.403878773289686
1	6864130	7035600	HAP_4	0.125831485587583	1.54842706017697	0.792940148404429	0.0511607297402885
1	6923025	7062501	HAP_1	0.125831485587583	1.54842706017697	0.792940148404429	0.0511607297402885
1	6923025	7062501	HAP_2	0.186807095343681	0.203529798674755	0.383085621199217	0.595350116104345
1	6923025	7062501	HAP_3	0.150221729490022	0.295889390970258	0.582173265781215	0.611404325235542
1	6923025	7062501	HAP_4	0.0825942350332594	0.989646907752096	0.908346114663585	0.276226842261051
1	6923025	7062501	HAP_5	0.0792682926829268	0.900043779295388	0.976893327803042	0.357126698930479
1	6965434	7118368	HAP_1	0.186807095343681	0.203529798674755	0.383085621199217	0.595350116104345
1	6965434	7118368	HAP_2	0.151330376940133	0.429956335346164	0.565588391341114	0.447340784060658
1	6965434	7118368	HAP_3	0.0825942350332594	0.989646907752096	0.908346114663585	0.276226842261051
1	6965434	7118368	HAP_4	0.0792682926829268	0.900043779295388	0.976893327803042	0.357126698930479
1	6965434	7118368	HAP_5	0.125831485587583	1.54842706017697	0.792940148404429	0.0511607297402885
1	7029810	7168764	HAP_1	0.0842572062084257	0.989646907752096	0.908346114663585	0.276226842261051
1	7029810	7168764	HAP_2	0.257760532150776	-0.204377012395349	0.306655394977328	0.505282835246842
1	7029810	7168764	HAP_3	0.126940133037694	1.37949786752596	0.747436742842655	0.0652770972550174
1	7029810	7168764	HAP_4	0.0598669623059867	1.34423345285675	1.02819548752986	0.191424598803421
1	7047544	7216900	HAP_1	0.257760532150776	-0.204377012395349	0.306655394977328	0.505282835246842
1	7047544	7216900	HAP_2	0.138026607538803	0.335356322408846	0.527967874502511	0.525472389182847
1	7047544	7216900	HAP_3	0.0598669623059867	1.34423345285675	1.02819548752986	0.191424598803421
1	7047544	7216900	HAP_4	0.126940133037694	1.37949786752596	0.747436742842655	0.0652770972550174
1	7108873	7259443	HAP_1	0.257760532150776	-0.204377012395349	0.306655394977328	0.505282835246842
1	7108873	7259443	HAP_2	0.145232815964523	0.528694058226547	0.515339529828944	0.305211166890223
1	7108873	7259443	HAP_3	0.0626385809312639	1.34423345285675	1.02819548752986	0.191424598803421
1	7108873	7259443	HAP_4	0.139689578713969	0.335356322408846	0.527967874502511	0.525472389182847
1	7108873	7259443	HAP_5	0.126940133037694	1.37949786752596	0.747436742842655	0.0652770972550174
1	7159731	7325749	HAP_1	0.136917960088692	0.102497131292728	0.635326303553061	0.871870227498661
1	7159731	7325749	HAP_2	0.139689578713969	0.335356322408846	0.527967874502511	0.525472389182847
1	7159731	7325749	HAP_3	0.127494456762749	1.41837266555786	0.709614038674625	0.0459346668619652
1	7159731	7325749	HAP_4	0.266629711751663	0.0312042389099687	0.292419544909865	0.915042719198006
1	7159731	7325749	HAP_5	0.143569844789357	0.528694058226547	0.515339529828944	0.305211166890223
1	7196708	7399747	HAP_1	0.127494456762749	1.41837266555786	0.709614038674625	0.0459346668619652
1	7196708	7399747	HAP_2	0.266629711751663	0.0312042389099687	0.292419544909865	0.915042719198006
1	7196708	7399747	HAP_3	0.0598669623059867	1.34423345285675	1.02819548752986	0.191424598803421
1	7196708	7399747	HAP_4	0.0936807095343681	0.506257767174555	0.997416487986117	0.611881475037538
1	7196708	7399747	HAP_5	0.136917960088692	0.481318162483989	0.542970922046694	0.375613239205397
1	7248213	7435100	HAP_1	0.0598669623059867	1.34423345285675	1.02819548752986	0.191424598803421
1	7248213	7435100	HAP_2	0.126940133037694	1.41837266555786	0.709614038674625	0.0459346668619652
1	7248213	7435100	HAP_3	0.136917960088692	0.481318162483989	0.542970922046694	0.375613239205397
1	7248213	7435100	HAP_4	0.25609756097561	-0.171118411531305	0.306466375980018	0.576739519493925
1	7306412	7460318	HAP_1	0.136917960088692	0.481318162483989	0.542970922046694	0.375613239205397
1	7306412	7460318	HAP_2	0.25609756097561	-0.171118411531305	0.306466375980018	0.576739519493925
1	7306412	7460318	HAP_3	0.126940133037694	1.41837266555786	0.709614038674625	0.0459346668619652
1	7378233	7502240	HAP_1	0.226164079822616	0.231960473085462	0.344838538048021	0.501335870434023
1	7378233	7502240	HAP_2	0.27549889135255	-0.0777935224010883	0.29378967715369	0.791230119645815
1	7378233	7502240	HAP_3	0.0886917960088692	1.30984462952942	0.845839771849374	0.121840298395428
1	7378233	7502240	HAP_4	0.128048780487805	1.22154348633786	0.677878137362927	0.0718824177998786
1	7423349	7533869	HAP_1	0.225055432372506	0.212420781723441	0.348329270934332	0.542131892600297
1	7423349	7533869	HAP_2	0.25609756097561	-0.163011865927092	0.30380706269642	0.591703210337188
1	7423349	7533869	HAP_3	0.129157427937916	1.05829308831552	0.650280243485671	0.103997695233851
1	7452388	7563595	HAP_1	0.227827050997783	0.255292505091005	0.344807494098704	0.459258024253269
1	7452388	7563595	HAP_2	0.259977827050998	-0.163011865927092	0.30380706269642	0.591703210337188
1	7452388	7563595	HAP_3	0.206762749445676	0.195445570304164	0.39125066660827	0.617522237828182
1	7452388	7563595	HAP_4	0.0703991130820399	1.20339696860701	0.941523627337509	0.201534443954839
1	7484154	7597217	HAP_1	0.257760532150776	-0.188331908585945	0.30646106295198	0.539017244645696
1	7484154	7597217	HAP_2	0.206208425720621	0.195445570304164	0.39125066660827	0.617522237828182
1	7484154	7597217	HAP_3	0.0703991130820399	1.20339696860701	0.941523627337509	0.201534443954839
1	7484154	7597217	HAP_4	0.227272727272727	0.23205622295614	0.348522121370539	0.505692968784603
1	7522016	7642302	HAP_1	0.226164079822616	0.23205622295614	0.348522121370539	0.505692968784603
1	7522016	7642302	HAP_2	0.257206208425721	-0.199284317691388	0.304255300672446	0.512643334415916
1	7522016	7642302	HAP_3	0.205654101995565	0.195445570304164	0.39125066660827	0.617522237828182
1	7522016	7642302	HAP_4	0.065410199556541	1.20339696860701	0.941523627337509	0.201534443954839
1	7552128	7679364	HAP_1	0.278270509977827	-0.190467455095123	0.283014541042125	0.501125183795175
1	7552128	7679364	HAP_2	0.237250554323725	0.0769442392500227	0.315270784093617	0.807242501385247
1	7552128	7679364	HAP_3	0.0598669623059867	1.34423345285675	1.02819548752986	0.191424598803421
1	7552128	7679364	HAP_4	0.205654101995565	0.195445570304164	0.39125066660827	0.617522237828182
1	7575218	7753844	HAP_1	0.136917960088692	0.397345723336218	0.576475098682754	0.490834614596904
1	7575218	7753844	HAP_2	0.100332594235033	-0.815206007509609	0.840025490666881	0.332084250878637
1	7575218	7753844	HAP_3	0.0598669623059867	1.34423345285675	1.02819548752986	0.191424598803421
1	7575218	7753844	HAP_4	0.259977827050998	-0.144738119737169	0.301929037754183	0.631787685889122
1	7575218	7753844	HAP_5	0.205654101995565	0.151033106571136	0.397625091554835	0.704156418300976
1	7628267	7802701	HAP_1	0.136917960088692	0.397345723336218	0.576475098682754	0.490834614596904
1	7628267	7802701	HAP_2	0.258869179600887	-0.161301858455478	0.303066292564076	0.594697670787664
1	7628267	7802701	HAP_3	0.104767184035477	-0.638168462007763	0.705618898028695	0.366023299274774
1	7628267	7802701	HAP_4	0.0609756097560976	0.787745607736278	1.04075297948271	0.449310507710233
1	7628267	7802701	HAP_5	0.203436807095344	0.186366511226355	0.403256805867271	0.644084384327116
1	7628267	7802701	HAP_6	0.0598669623059867	1.34423345285675	1.02819548752986	0.191424598803421
1	7661203	7864905	HAP_1	0.203436807095344	0.186366511226355	0.403256805867271	0.644084384327116
1	7661203	7864905	HAP_2	0.0565410199556541	1.34423345285675	1.02819548752986	0.191424598803421
1	7661203	7864905	HAP_3	0.136363636363636	0.397345723336218	0.576475098682754	0.490834614596904
1	7661203	7864905	HAP_4	0.252217294900222	-0.14314750139876	0.310668320731208	0.645074337499122
1	7661203	7864905	HAP_5	0.0609756097560976	0.787745607736278	1.04075297948271	0.449310507710233
1	7734968	7940886	HAP_1	0.141352549889135	0.598981102099229	0.559087844575236	0.284300965826488
1	7734968	7940886	HAP_2	0.251662971175166	-0.14314750139876	0.310668320731208	0.645074337499122
1	7734968	7940886	HAP_3	0.0620842572062084	0.787745607736278	1.04075297948271	0.449310507710233
1	7734968	7940886	HAP_4	0.0565410199556541	1.34423345285675	1.02819548752986	0.191424598803421
1	7734968	7940886	HAP_5	0.201219512195122	0.242457878088262	0.409899988111762	0.554332503756616
1	7788418	8016049	HAP_1	0.155764966740576	0.678141822548363	0.500769378240175	0.176016734103503
1	7788418	8016049	HAP_2	0.252771618625277	-0.12590836509076	0.309459293817987	0.684204581572829
1	7788418	8016049	HAP_3	0.0620842572062084	0.787745607736278	1.04075297948271	0.449310507710233
1	7788418	8016049	HAP_4	0.202328159645233	0.204390473014796	0.404015425166314	0.613053886299874
1	7788418	8016049	HAP_5	0.0570953436807095	1.34423345285675	1.02819548752986	0.191424598803421
1	7845180	8104625	HAP_1	0.155764966740576	0.678141822548363	0.500769378240175	0.176016734103503
1	7845180	8104625	HAP_2	0.0620842572062084	0.787745607736278	1.04075297948271	0.449310507710233
1	7845180	8104625	HAP_3	0.0565410199556541	1.34423345285675	1.02819548752986	0.191424598803421
1	7845180	8104625	HAP_4	0.131374722838137	1.05829308831552	0.650280243485671	0.103997695233851
1	7845180	8104625	HAP_5	0.249445676274945	-0.197825372912506	0.306583533518014	0.518926716057372
1	7919477	8211738	HAP_1	0.137472283813747	0.461591387303695	0.542886222932202	0.395412606578166
1	7919477	8211738	HAP_2	0.0970066518847007	-0.952390371311575	0.846531080745349	0.260871211148175
1	7919477	8211738	HAP_3	0.133037694013304	1.126568211298	0.62590258296608	0.0722138147350409
1	7919477	8211738	HAP_4	0.25	-0.199236886224107	0.310268426040945	0.520945492854807
1	7919477	8211738	HAP_5	0.0565410199556541	1.34423345285675	1.02819548752986	0.191424598803421
1	7919477	8211738	HAP_6	0.0626385809312639	0.787745607736278	1.04075297948271	0.449310507710233
1	7996760	8289511	HAP_1	0.0970066518847007	-0.952390371311575	0.846531080745349	0.260871211148175
1	7996760	8289511	HAP_2	0.061529933481153	0.787745607736278	1.04075297948271	0.449310507710233
1	7996760	8289511	HAP_3	0.137472283813747	0.461591387303695	0.542886222932202	0.395412606578166
1	7996760	8289511	HAP_4	0.133037694013304	1.126568211298	0.62590258296608	0.0722138147350409
1	7996760	8289511	HAP_5	0.0565410199556541	1.34423345285675	1.02819548752986	0.191424598803421
1	7996760	8289511	HAP_6	0.25	-0.199236886224107	0.310268426040945	0.520945492854807
1	8075890	8326936	HAP_1	0.25	-0.199236886224107	0.310268426040945	0.520945492854807
1	8075890	8326936	HAP_2	0.061529933481153	0.787745607736278	1.04075297948271	0.449310507710233
1	8075890	8326936	HAP_3	0.133592017738359	1.126568211298	0.62590258296608	0.0722138147350409
1	8075890	8326936	HAP_4	0.098669623059867	-0.218803669089721	0.79299211992222	0.78267239500305
1	8075890	8326936	HAP_5	0.137472283813747	0.461591387303695	0.542886222932202	0.395412606578166
1	8075890	8326936	HAP_6	0.0565410199556541	1.34423345285675	1.02819548752986	0.191424598803421
1	8075890	8326936	HAP_7	0.100332594235033	-0.788448168306334	0.796583400922253	0.322547386419395
1	8170038	8373080	HAP_1	0.061529933481153	0.787745607736278	1.04075297948271	0.449310507710233
1	8170038	8373080	HAP_2	0.199556541019956	-0.14213878304295	0.395132418769438	0.7191386566901
1	8170038	8373080	HAP_3	0.0593126385809313	1.34423345285675	1.02819548752986	0.191424598803421
1	8170038	8373080	HAP_4	0.263858093126386	-0.0757767343411229	0.298915249879008	0.799936032475484
1	8170038	8373080	HAP_5	0.125831485587583	0.299160652296225	0.619219135375175	0.629125473008426
1	8170038	8373080	HAP_6	0.133592017738359	1.126568211298	0.62590258296608	0.0722138147350409
1	8257321	8464233	HAP_1	0.061529933481153	0.787745607736278	1.04075297948271	0.449310507710233
1	8257321	8464233	HAP_2	0.0593126385809313	1.34423345285675	1.02819548752986	0.191424598803421
1	8257321	8464233	HAP_3	0.261086474501109	-0.31046391123346	0.301199481812007	0.302934447541939
1	8257321	8464233	HAP_4	0.124722838137472	0.299160652296225	0.619219135375175	0.629125473008426
1	8257321	8464233	HAP_5	0.0975609756097561	-0.952390371311575	0.846531080745349	0.260871211148175
1	8257321	8464233	HAP_6	0.133592017738359	1.126568211298	0.62590258296608	0.0722138147350409
1	8305311	8528279	HAP_1	0.249445676274945	-0.181591738031358	0.3090600443126	0.55697596121133
1	8305311	8528279	HAP_2	0.121951219512195	0.299160652296225	0.619219135375175	0.629125473008426
1	8305311	8528279	HAP_3	0.133037694013304	1.126568211298	0.62590258296608	0.0722138147350409
1	8305311	8528279	HAP_4	0.061529933481153	0.787745607736278	1.04075297948271	0.449310507710233
1	8305311	8528279	HAP_5	0.0593126385809313	1.34423345285675	1.02819548752986	0.191424598803421
1	8305311	8528279	HAP_6	0.0958980044345898	-0.952390371311575	0.846531080745349	0.260871211148175
1	8358037	8607680	HAP_1	0.0593126385809313	1.34423345285675	1.02819548752986	0.191424598803421
1	8358037	8607680	HAP_2	0.121951219512195	0.299160652296225	0.619219135375175	0.629125473008426
1	8358037	8607680	HAP_3	0.151330376940133	0.983024407068605	0.456368345153575	0.0315071434210701
1	8358037	8607680	HAP_4	0.310975609756098	-0.224567079457153	0.255735866256568	0.380115221612379
1	8358037	8607680	HAP_5	0.0958980044345898	-0.952390371311575	0.846531080745349	0.260871211148175
1	8430684	8651065	HAP_1	0.121951219512195	0.0416269073689366	0.596806965694649	0.944408835058451
1	8430684	8651065	HAP_2	0.247228381374723	0.543889741837412	0.295655908570081	0.0661596981360488
1	8430684	8651065	HAP_3	0.311529933481153	-0.20435817120035	0.254564308052363	0.422318653678773
1	8430684	8651065	HAP_4	0.0593126385809313	1.34423345285675	1.02819548752986	0.191424598803421
1	8498193	8707568	HAP_1	0.310975609756098	-0.172830892653675	0.253781362910995	0.4960344123318
1	8498193	8707568	HAP_2	0.121951219512195	0.265333961084835	0.618818714749537	0.668190888060901
1	8498193	8707568	HAP_3	0.307649667405765	0.35044263085077	0.249882565745102	0.161136185762828
1	8575763	8752633	HAP_1	0.121951219512195	0.265333961084835	0.618818714749537	0.668190888060901
1	8575763	8752633	HAP_2	0.317627494456763	-0.190274668066286	0.248856357607279	0.444714832851846
1	8575763	8752633	HAP_3	0.309312638580931	0.432421485872706	0.25034861185071	0.0844651975554856
1	8640490	8812607	HAP_1	0.123059866962306	0.265333961084835	0.618818714749537	0.668190888060901
1	8640490	8812607	HAP_2	0.317627494456763	-0.190274668066286	0.248856357607279	0.444714832851846
1	8640490	8812607	HAP_3	0.246674057649667	0.427625532302695	0.29826322414299	0.152004193171537
1	8699372	8854887	HAP_1	0.137472283813747	0.203577956859258	0.577199173486746	0.724397211515757
1	8699372	8854887	HAP_2	0.241130820399113	0.353770628588614	0.303157304089198	0.243541866890376
1	8699372	8854887	HAP_3	0.318736141906874	-0.190274668066286	0.248856357607279	0.444714832851846
1	8745844	8914176	HAP_1	0.241685144124169	0.353770628588614	0.303157304089198	0.243541866890376
1	8745844	8914176	HAP_2	0.456762749445676	-0.0862505639203796	0.185487998506906	0.642050559951281
1	8787290	8990544	HAP_1	0.244456762749446	0.323621163825951	0.301037995448817	0.282658492619247
1	8787290	8990544	HAP_2	0.533259423503326	-0.0469298858959521	0.166349548844883	0.777920151176066
1	8842230	9051929	HAP_1	0.236141906873614	0.358491604912524	0.313356840893834	0.252916521149501
1	8842230	9051929	HAP_2	0.104212860310421	1.17694296043883	0.750856222443595	0.117361238779988
1	8842230	9051929	HAP_3	0.324833702882483	-0.102681928288866	0.240787347851395	0.669888768615869
1	8903343	9104278	HAP_1	0.235587583148559	0.358491604912524	0.313356840893834	0.252916521149501
1	8903343	9104278	HAP_2	0.104767184035477	1.00322242891378	0.718721444956893	0.163110217148446
1	8903343	9104278	HAP_3	0.324833702882483	-0.102681928288866	0.240787347851395	0.669888768615869
1	8946823	9198237	HAP_1	0.104767184035477	1.00322242891378	0.718721444956893	0.163110217148446
1	8946823	9198237	HAP_2	0.322062084257206	-0.150270206862121	0.242952394643633	0.536392976687703
1	8946823	9198237	HAP_3	0.235033259423503	0.358491604912524	0.313356840893834	0.252916521149501
1	9034299	9245476	HAP_1	0.238359201773836	0.420001960223796	0.308093345674656	0.173155314616944
1	9034299	9245476	HAP_2	0.330376940133038	-0.135344257005934	0.241220360721554	0.57488344202643
1	9084433	9289447	HAP_1	0.238913525498891	0.4681851157453	0.303161514828871	0.122861335845936
1	9084433	9289447	HAP_2	0.403547671840355	-0.106358419866998	0.20510956942906	0.604207525334847
1	9172231	9345129	HAP_1	0.1480044345898	0.799715895405576	0.483897862999324	0.0987543267967837
1	9172231	9345129	HAP_2	0.08980044345898	-0.966875377365668	0.912859911547951	0.28980928545383
1	9172231	9345129	HAP_3	0.344235033259424	0.0364022253312461	0.233549864163794	0.876174900412358
1	9236222	9412234	HAP_1	0.147450110864745	0.799715895405576	0.483897862999324	0.0987543267967837
1	9236222	9412234	HAP_2	0.0892461197339246	-0.966875377365668	0.912859911547951	0.28980928545383
1	9236222	9412234	HAP_3	0.343680709534368	0.0271678588324437	0.233317612938189	0.907328924814169
1	9271520	9464578	HAP_1	0.143569844789357	0.799715895405576	0.483897862999324	0.0987543267967837
1	9271520	9464578	HAP_2	0.0892461197339246	-0.966875377365668	0.912859911547951	0.28980928545383
1	9271520	9464578	HAP_3	0.343126385809313	0.0271678588324437	0.233317612938189	0.907328924814169
1	9322111	9515565	HAP_1	0.342572062084257	0.0271678588324437	0.233317612938189	0.907328924814169
1	9322111	9515565	HAP_2	0.144124168514412	0.799715895405576	0.483897862999324	0.0987543267967837
1	9322111	9515565	HAP_3	0.0842572062084257	-0.966875377365668	0.912859911547951	0.28980928545383
1	9390629	9565793	HAP_1	0.427937915742794	0.0589991156405025	0.199399533470705	0.767387830404159
1	9390629	9565793	HAP_2	0.144124168514412	0.799715895405576	0.483897862999324	0.0987543267967837
1	9446832	9620382	HAP_1	0.144124168514412	0.799715895405576	0.483897862999324	0.0987543267967837
1	9446832	9620382	HAP_2	0.0958980044345898	0.633124195047414	0.90849943863465	0.486053805500753
1	9446832	9620382	HAP_3	0.434035476718404	0.0167737336811301	0.196544690809606	0.932007841380492
1	9502502	9663536	HAP_1	0.144124168514412	0.799715895405576	0.483897862999324	0.0987543267967837
1	9502502	9663536	HAP_2	0.433481152993348	0.0238024916850612	0.197118600162502	0.903914649352666
1	9502502	9663536	HAP_3	0.1019955654102	0.615210229006339	0.841591337010638	0.464966718921983
1	9555749	9739491	HAP_1	0.144678492239468	0.799715895405576	0.483897862999324	0.0987543267967837
1	9555749	9739491	HAP_2	0.432926829268293	0.0338041382866658	0.197534381423152	0.864160172521318
1	9555749	9739491	HAP_3	0.1019955654102	0.615210229006339	0.841591337010638	0.464966718921983
1	9592005	9800213	HAP_1	0.135254988913525	0.685423904476617	0.64881293298137	0.291059884028414
1	9592005	9800213	HAP_2	0.105875831485588	0.615210229006339	0.841591337010638	0.464966718921983
1	9592005	9800213	HAP_3	0.0848115299334812	-0.966875377365668	0.912859911547951	0.28980928545383
1	9592005	9800213	HAP_4	0.350332594235033	-0.041750478791822	0.227420219390838	0.85438248832778
1	9639183	9851960	HAP_1	0.148558758314856	-0.184379109274742	0.532004723337552	0.728993248143842
1	9639183	9851960	HAP_2	0.134146341463415	0.587385493322701	0.676619061699861	0.385563770772637
1	9639183	9851960	HAP_3	0.0837028824833703	-0.966875377365668	0.912859911547951	0.28980928545383
1	9639183	9851960	HAP_4	0.365853658536585	0.0144056658607978	0.222501319289588	0.9483922400274
1	9710661	9913900	HAP_1	0.134146341463415	0.587385493322701	0.676619061699861	0.385563770772637
1	9710661	9913900	HAP_2	0.108647450110865	0.831726178755137	0.746483863528344	0.265498059302756
1	9710661	9913900	HAP_3	0.158536585365854	-0.0861892622672077	0.50372186084845	0.864180244744957
1	9710661	9913900	HAP_4	0.284922394678492	0.16542195341599	0.265099802893579	0.532788469351465
1	9710661	9913900	HAP_5	0.0831485587583149	0.900043779295388	0.976893327803042	0.357126698930479
1	9773647	9958472	HAP_1	0.12860310421286	0.747254043578866	0.676020592383052	0.26929760838255
1	9773647	9958472	HAP_2	0.158536585365854	-0.0861892622672077	0.50372186084845	0.864180244744957
1	9773647	9958472	HAP_3	0.284922394678492	0.16542195341599	0.265099802893579	0.532788469351465
1	9773647	9958472	HAP_4	0.0831485587583149	0.900043779295388	0.976893327803042	0.357126698930479
1	9773647	9958472	HAP_5	0.14079822616408	0.587385493322701	0.676619061699861	0.385563770772637
1	9843069	10006649	HAP_1	0.284922394678492	0.16542195341599	0.265099802893579	0.532788469351465
1	9843069	10006649	HAP_2	0.186807095343681	0.566877767028941	0.407502271947353	0.164542140472035
1	9843069	10006649	HAP_3	0.122505543237251	0.201773384775639	0.670519545230488	0.763545131156688
1	9843069	10006649	HAP_4	0.13470066518847	0.587385493322701	0.676619061699861	0.385563770772637
1	9843069	10006649	HAP_5	0.158536585365854	-0.0861892622672077	0.50372186084845	0.864180244744957
1	9893305	10037375	HAP_1	0.13470066518847	0.587385493322701	0.676619061699861	0.385563770772637
1	9893305	10037375	HAP_2	0.186807095343681	0.566877767028941	0.407502271947353	0.164542140472035
1	9893305	10037375	HAP_3	0.285476718403548	0.16542195341599	0.265099802893579	0.532788469351465
1	9893305	10037375	HAP_4	0.133037694013304	0.201773384775639	0.670519545230488	0.763545131156688
1	9893305	10037375	HAP_5	0.158536585365854	-0.257972259351686	0.502842223789844	0.608059025498632
1	9947101	10066272	HAP_1	0.123059866962306	0.201773384775639	0.670519545230488	0.763545131156688
1	9947101	10066272	HAP_2	0.186252771618625	0.566877767028941	0.407502271947353	0.164542140472035
1	9947101	10066272	HAP_3	0.13470066518847	0.587385493322701	0.676619061699861	0.385563770772637
1	9947101	10066272	HAP_4	0.158536585365854	-0.257972259351686	0.502842223789844	0.608059025498632
1	9947101	10066272	HAP_5	0.286031042128603	0.16542195341599	0.265099802893579	0.532788469351465
1	9995804	10135402	HAP_1	0.13470066518847	0.587385493322701	0.676619061699861	0.385563770772637
1	9995804	10135402	HAP_2	0.195676274944568	-0.0715107659085569	0.377310099048416	0.849722404683368
1	9995804	10135402	HAP_3	0.286031042128603	0.16542195341599	0.265099802893579	0.532788469351465
1	9995804	10135402	HAP_4	0.120288248337029	0.201773384775639	0.670519545230488	0.763545131156688
1	10029104	10154066	HAP_1	0.287139689578714	0.16542195341599	0.265099802893579	0.532788469351465
1	10029104	10154066	HAP_2	0.187915742793792	-0.0175318069419741	0.392456735149706	0.964378825393763
1	10029104	10154066	HAP_3	0.119733924611973	0.201773384775639	0.670519545230488	0.763545131156688
1	10029104	10154066	HAP_4	0.134146341463415	0.587385493322701	0.676619061699861	0.385563770772637
1	10052241	10209708	HAP_1	0.0864745011086474	-1.52601265417493	0.84764853479701	0.0721538438297944
1	10052241	10209708	HAP_2	0.101441241685144	0.615210229006339	0.841591337010638	0.464966718921983
1	10052241	10209708	HAP_3	0.119733924611973	0.201773384775639	0.670519545230488	0.763545131156688
1	10052241	10209708	HAP_4	0.0643015521064302	-0.979209407587048	0.996673023832002	0.326131671140192
1	10052241	10209708	HAP_5	0.272172949002217	0.0421167319496349	0.275400249137229	0.878488833987976
1	10052241	10209708	HAP_6	0.133592017738359	0.587385493322701	0.676619061699861	0.385563770772637
1	10115433	10242514	HAP_1	0.279933481152993	-0.0821644334094779	0.270238278926696	0.761165220534417
1	10115433	10242514	HAP_2	0.0864745011086474	-1.52601265417493	0.84764853479701	0.0721538438297944
1	10115433	10242514	HAP_3	0.101441241685144	0.615210229006339	0.841591337010638	0.464966718921983
1	10115433	10242514	HAP_4	0.134146341463415	0.587385493322701	0.676619061699861	0.385563770772637
1	10115433	10242514	HAP_5	0.124722838137472	0.0723356560544003	0.641173617063873	0.910200649844469
1	10147081	10280606	HAP_1	0.0864745011086474	-1.52601265417493	0.84764853479701	0.0721538438297944
1	10147081	10280606	HAP_2	0.101441241685144	0.615210229006339	0.841591337010638	0.464966718921983
1	10147081	10280606	HAP_3	0.131929046563193	0.652435175857573	0.746102732668789	0.382105291970451
1	10147081	10280606	HAP_4	0.280487804878049	-0.102652404438756	0.269501544624662	0.703370475051311
1	10147081	10280606	HAP_5	0.123059866962306	0.201773384775639	0.670519545230488	0.763545131156688
1	10188215	10329288	HAP_1	0.190687361419069	-0.116751216449968	0.460028704358662	0.799715589776753
1	10188215	10329288	HAP_2	0.0864745011086474	-1.52601265417493	0.84764853479701	0.0721538438297944
1	10188215	10329288	HAP_3	0.282150776053215	-0.102652404438756	0.269501544624662	0.703370475051311
1	10188215	10329288	HAP_4	0.125277161862528	0.201773384775639	0.670519545230488	0.763545131156688
1	10188215	10329288	HAP_5	0.101441241685144	0.615210229006339	0.841591337010638	0.464966718921983
1	10236893	10379097	HAP_1	0.125277161862528	0.201773384775639	0.670519545230488	0.763545131156688
1	10236893	10379097	HAP_2	0.473392461197339	-0.152001517106521	0.18590976675638	0.41379949914675
1	10236893	10379097	HAP_3	0.149667405764967	-0.309224199557263	0.528521367755535	0.55864631381196
1	10236893	10379097	HAP_4	0.100332594235033	0.615210229006339	0.841591337010638	0.464966718921983
1	10273354	10413209	HAP_1	0.0848115299334812	-1.52601265417493	0.84764853479701	0.0721538438297944
1	10273354	10413209	HAP_2	0.124722838137472	0.201773384775639	0.670519545230488	0.763545131156688
1	10273354	10413209	HAP_3	0.0997782705099778	0.615210229006339	0.841591337010638	0.464966718921983
1	10273354	10413209	HAP_4	0.482815964523282	-0.173879428689368	0.18265060497175	0.341366690431191
1	10315745	10453602	HAP_1	0.48059866962306	-0.160715588838762	0.184198248014204	0.383163510753232
1	10315745	10453602	HAP_2	0.0825942350332594	-1.52601265417493	0.84764853479701	0.0721538438297944
1	10315745	10453602	HAP_3	0.123059866962306	0.201773384775639	0.670519545230488	0.763545131156688
1	10315745	10453602	HAP_4	0.098669623059867	0.615210229006339	0.841591337010638	0.464966718921983
1	10361996	10482668	HAP_1	0.0792682926829268	-2.42541775972488	0.996795713372867	0.0151616250453432
1	10361996	10482668	HAP_2	0.122505543237251	0.201773384775639	0.670519545230488	0.763545131156688
1	10361996	10482668	HAP_3	0.0975609756097561	0.960389660442398	0.909701395111029	0.291383117831697
1	10361996	10482668	HAP_4	0.189024390243902	-0.121087630211667	0.477519560112938	0.799881559828946
1	10361996	10482668	HAP_5	0.280487804878049	-0.0832731707598642	0.2729687166724	0.760388140429316
1	10399147	10523839	HAP_1	0.188470066518847	-0.135503662921307	0.487609680442446	0.781158567241786
1	10399147	10523839	HAP_2	0.279933481152993	-0.0832731707598642	0.2729687166724	0.760388140429316
1	10399147	10523839	HAP_3	0.0975609756097561	0.960389660442398	0.909701395111029	0.291383117831697
1	10399147	10523839	HAP_4	0.0798226164079823	-2.42541775972488	0.996795713372867	0.0151616250453432
1	10399147	10523839	HAP_5	0.120288248337029	0.213026710220416	0.702637502818938	0.761822459695929
1	10439622	10538971	HAP_1	0.189024390243902	-0.091989302091679	0.477633476334066	0.847320995944826
1	10439622	10538971	HAP_2	0.098669623059867	0.960389660442398	0.909701395111029	0.291383117831697
1	10439622	10538971	HAP_3	0.28159645232816	-0.102652404438756	0.269501544624662	0.703370475051311
1	10439622	10538971	HAP_4	0.12139689578714	0.213026710220416	0.702637502818938	0.761822459695929
1	10439622	10538971	HAP_5	0.082039911308204	-2.42541775972488	0.996795713372867	0.0151616250453432
1	10477227	10565732	HAP_1	0.1019955654102	0.960389660442398	0.909701395111029	0.291383117831697
1	10477227	10565732	HAP_2	0.121951219512195	0.223086178213274	0.66909857031294	0.73890115278464
1	10477227	10565732	HAP_3	0.28159645232816	-0.102652404438756	0.269501544624662	0.703370475051311
1	10477227	10565732	HAP_4	0.272172949002217	-0.14921032078764	0.296556674789765	0.614988590891039
1	10513579	10591457	HAP_1	0.462305986696231	0.0972986682110595	0.182459823093669	0.593986354992126
1	10513579	10591457	HAP_2	0.282150776053215	-0.102652404438756	0.269501544624662	0.703370475051311
1	10513579	10591457	HAP_3	0.121951219512195	0.223086178213274	0.66909857031294	0.73890115278464
1	10535644	10632901	HAP_1	0.282150776053215	-0.102652404438756	0.269501544624662	0.703370475051311
1	10535644	10632901	HAP_2	0.121951219512195	0.223086178213274	0.66909857031294	0.73890115278464
1	10535644	10632901	HAP_3	0.103658536585366	0.580402073083106	0.84346720420863	0.49156014143571
1	10535644	10632901	HAP_4	0.189578713968958	-0.00572111608818647	0.46936713333561	0.990277560482481
1	10535644	10632901	HAP_5	0.082039911308204	-2.42541775972488	0.996795713372867	0.0151616250453432
1	10556115	10715729	HAP_1	0.121951219512195	0.223086178213274	0.66909857031294	0.73890115278464
1	10556115	10715729	HAP_2	0.189578713968958	-0.00572111608818647	0.46936713333561	0.990277560482481
1	10556115	10715729	HAP_3	0.082039911308204	-2.42541775972488	0.996795713372867	0.0151616250453432
1	10556115	10715729	HAP_4	0.282150776053215	-0.102652404438756	0.269501544624662	0.703370475051311
1	10580877	10762241	HAP_1	0.260532150776053	-0.245285797197661	0.281483667430784	0.383769243898521
1	10580877	10762241	HAP_2	0.186252771618625	0.0285801213233641	0.479653943995091	0.952499654514406
1	10580877	10762241	HAP_3	0.0814855875831486	-2.42541775972488	0.996795713372867	0.0151616250453432
1	10580877	10762241	HAP_4	0.121951219512195	0.223086178213274	0.66909857031294	0.73890115278464
1	10610579	10783671	HAP_1	0.261086474501109	-0.245285797197661	0.281483667430784	0.383769243898521
1	10610579	10783671	HAP_2	0.186252771618625	0.0285801213233641	0.479653943995091	0.952499654514406
1	10610579	10783671	HAP_3	0.0814855875831486	-2.42541775972488	0.996795713372867	0.0151616250453432
1	10610579	10783671	HAP_4	0.121951219512195	0.223086178213274	0.66909857031294	0.73890115278464
1	10692448	10838284	HAP_1	0.254988913525499	-0.194638130577984	0.284485553591972	0.49404246812552
1	10692448	10838284	HAP_2	0.0809312638580931	-0.20359914113145	1.02134674072253	0.842039402707429
1	10692448	10838284	HAP_3	0.187915742793792	-0.0318081769239433	0.460123967642566	0.944902021222081
1	10692448	10838284	HAP_4	0.121951219512195	0.223086178213274	0.66909857031294	0.73890115278464
1	10692448	10838284	HAP_5	0.0814855875831486	-2.42541775972488	0.996795713372867	0.0151616250453432
1	10747495	10888253	HAP_1	0.121951219512195	0.223086178213274	0.66909857031294	0.73890115278464
1	10747495	10888253	HAP_2	0.254434589800443	-0.21587569621339	0.286877505846321	0.451948848226919
1	10747495	10888253	HAP_3	0.0992239467849224	-0.535182458449085	0.79835493063088	0.502804623138468
1	10747495	10888253	HAP_4	0.0803769401330377	-2.42541775972488	0.996795713372867	0.0151616250453432
1	10747495	10888253	HAP_5	0.187915742793792	-0.0318081769239433	0.460123967642566	0.944902021222081
1	10776649	10972991	HAP_1	0.248891352549889	-0.206648035696925	0.28897279289244	0.474727328173886
1	10776649	10972991	HAP_2	0.0809312638580931	-0.20359914113145	1.02134674072253	0.842039402707429
1	10776649	10972991	HAP_3	0.0803769401330377	-2.42541775972488	0.996795713372867	0.0151616250453432
1	10776649	10972991	HAP_4	0.187915742793792	-0.0318081769239433	0.460123967642566	0.944902021222081
1	10776649	10972991	HAP_5	0.121951219512195	0.223086178213274	0.66909857031294	0.73890115278464
1	10826689	11037942	HAP_1	0.248337028824834	-0.212890311149173	0.290948673442804	0.464537885303489
1	10826689	11037942	HAP_2	0.121951219512195	0.223086178213274	0.66909857031294	0.73890115278464
1	10826689	11037942	HAP_3	0.199556541019956	0.188603952587329	0.422167452525879	0.655163284856337
1	10826689	11037942	HAP_4	0.0831485587583149	-0.20359914113145	1.02134674072253	0.842039402707429
1	10826689	11037942	HAP_5	0.0803769401330377	-2.42541775972488	0.996795713372867	0.0151616250453432
1	10875498	11075998	HAP_1	0.249445676274945	-0.212890311149173	0.290948673442804	0.464537885303489
1	10875498	11075998	HAP_2	0.0803769401330377	-2.42541775972488	0.996795713372867	0.0151616250453432
1	10875498	11075998	HAP_3	0.187915742793792	-0.0318081769239433	0.460123967642566	0.944902021222081
1	10875498	11075998	HAP_4	0.0831485587583149	-0.20359914113145	1.02134674072253	0.842039402707429
1	10875498	11075998	HAP_5	0.121951219512195	0.223086178213274	0.66909857031294	0.73890115278464
1	10957096	11130967	HAP_1	0.180155210643016	-0.0101566207531985	0.489270050074778	0.98344278416037
1	10957096	11130967	HAP_2	0.12139689578714	0.5683456408151	0.690133854219618	0.410427769870258
1	10957096	11130967	HAP_3	0.248891352549889	-0.210299637924354	0.293135036588961	0.473306176295396
1	10957096	11130967	HAP_4	0.0803769401330377	-2.42541775972488	0.996795713372867	0.0151616250453432
1	11028533	11181385	HAP_1	0.251662971175166	-0.186547924972797	0.289030678916482	0.518817676542882
1	11028533	11181385	HAP_2	0.0809312638580931	-2.42541775972488	0.996795713372867	0.0151616250453432
1	11028533	11181385	HAP_3	0.125831485587583	0.452229433438242	0.642713658841444	0.48185054508497
1	11028533	11181385	HAP_4	0.179046563192905	-0.00164473932183677	0.508179347399655	0.99741835075466
1	11068552	11236771	HAP_1	0.120842572062084	0.718463392289568	0.720141038568402	0.318710686862332
1	11068552	11236771	HAP_2	0.251662971175166	-0.186547924972797	0.289030678916482	0.518817676542882
1	11068552	11236771	HAP_3	0.0809312638580931	-2.42541775972488	0.996795713372867	0.0151616250453432
1	11068552	11236771	HAP_4	0.179046563192905	-0.00164473932183677	0.508179347399655	0.99741835075466
1	11117957	11313680	HAP_1	0.261086474501109	0.205782388362514	0.321870584186577	0.522771222452889
1	11117957	11313680	HAP_2	0.102549889135255	1.02604022894578	0.908373063675558	0.258976401811834
1	11117957	11313680	HAP_3	0.120842572062084	0.718463392289568	0.720141038568402	0.318710686862332
1	11117957	11313680	HAP_4	0.251662971175166	-0.186547924972797	0.289030678916482	0.518817676542882
1	11117957	11313680	HAP_5	0.0798226164079823	-2.42541775972488	0.996795713372867	0.0151616250453432
1	11160981	11394467	HAP_1	0.130820399113082	0.786419356419986	0.716839651640699	0.272910252596327
1	11160981	11394467	HAP_2	0.130266075388027	0.652435175857573	0.746102732668789	0.382105291970451
1	11160981	11394467	HAP_3	0.120842572062084	0.718463392289568	0.720141038568402	0.318710686862332
1	11160981	11394467	HAP_4	0.0803769401330377	-2.42541775972488	0.996795713372867	0.0151616250453432
1	11160981	11394467	HAP_5	0.195676274944568	-0.0979589116097757	0.362579227289115	0.7870903053219
1	11227266	11469495	HAP_1	0.0798226164079823	-2.42541775972488	0.996795713372867	0.0151616250453432
1	11227266	11469495	HAP_2	0.195121951219512	-0.0979589116097757	0.362579227289115	0.7870903053219
1	11227266	11469495	HAP_3	0.0748337028824834	0.361603030647646	0.997263781344563	0.716993502882924
1	11227266	11469495	HAP_4	0.120288248337029	0.718463392289568	0.720141038568402	0.318710686862332
1	11227266	11469495	HAP_5	0.130820399113082	0.879861068908364	0.708315923011251	0.214495034218904
1	11296054	11519084	HAP_1	0.177383592017738	0.34663479565764	0.471697730526808	0.462614685687156
1	11296054	11519084	HAP_2	0.200665188470067	-0.0915253199976198	0.35831863685965	0.798450106410203
1	11296054	11519084	HAP_3	0.131374722838137	0.879861068908364	0.708315923011251	0.214495034218904
1	11296054	11519084	HAP_4	0.0792682926829268	-2.42541775972488	0.996795713372867	0.0151616250453432
1	11368762	11586009	HAP_1	0.118070953436807	1.28526444628066	0.80744154230385	0.111790989163925
1	11368762	11586009	HAP_2	0.281042128603104	-0.0635694360265183	0.286855450489447	0.82467001944682
1	11368762	11586009	HAP_3	0.0909090909090909	0.668680822619127	0.84302766979572	0.427878975741558
1	11368762	11586009	HAP_4	0.131374722838137	0.879861068908364	0.708315923011251	0.214495034218904
1	11443076	11667549	HAP_1	0.0947893569844789	0.267165528978538	0.912607620466396	0.769781857621388
1	11443076	11667549	HAP_2	0.0914634146341463	0.948887781253753	0.789581472162499	0.229776388915416
1	11443076	11667549	HAP_3	0.123614190687361	1.28526444628066	0.80744154230385	0.111790989163925
1	11443076	11667549	HAP_4	0.131374722838137	0.879861068908364	0.708315923011251	0.214495034218904
1	11443076	11667549	HAP_5	0.318736141906874	-0.0818680030259951	0.258323609955588	0.75137846523809
1	11495736	11731681	HAP_1	0.135254988913525	0.879861068908364	0.708315923011251	0.214495034218904
1	11495736	11731681	HAP_2	0.0914634146341463	0.948887781253753	0.789581472162499	0.229776388915416
1	11495736	11731681	HAP_3	0.0947893569844789	0.267165528978538	0.912607620466396	0.769781857621388
1	11495736	11731681	HAP_4	0.215077605321508	-0.142647401865916	0.342761096626107	0.677384956554827
1	11495736	11731681	HAP_5	0.23669623059867	-0.183403005171189	0.319061704118854	0.565558566016628
1	11562944	11776956	HAP_1	0.135809312638581	0.879861068908364	0.708315923011251	0.214495034218904
1	11562944	11776956	HAP_2	0.0920177383592018	0.948887781253753	0.789581472162499	0.229776388915416
1	11562944	11776956	HAP_3	0.214523281596452	-0.142647401865916	0.342761096626107	0.677384956554827
1	11562944	11776956	HAP_4	0.357538802660754	-0.189691522251668	0.237044327068011	0.423787574045334
1	11635516	11833307	HAP_1	0.214523281596452	-0.142647401865916	0.342761096626107	0.677384956554827
1	11635516	11833307	HAP_2	0.356984478935698	-0.146607087575489	0.238071399702707	0.538176613218359
1	11635516	11833307	HAP_3	0.131929046563193	0.879861068908364	0.708315923011251	0.214495034218904
1	11635516	11833307	HAP_4	0.0920177383592018	0.948887781253753	0.789581472162499	0.229776388915416
1	11715739	11880489	HAP_1	0.136917960088692	0.241220560468482	0.54713851835811	0.659409537531848
1	11715739	11880489	HAP_2	0.214523281596452	-0.142647401865916	0.342761096626107	0.677384956554827
1	11715739	11880489	HAP_3	0.354767184035477	-0.158578977009402	0.239084501963277	0.50732584601042
1	11715739	11880489	HAP_4	0.134146341463415	1.24393684399263	0.646368583476594	0.0546107304034892
1	11768871	11915013	HAP_1	0.202882483370288	0.0857452211632199	0.387877120735802	0.825094259420519
1	11768871	11915013	HAP_2	0.214523281596452	-0.142647401865916	0.342761096626107	0.677384956554827
1	11768871	11915013	HAP_3	0.134146341463415	1.24393684399263	0.646368583476594	0.0546107304034892
1	11768871	11915013	HAP_4	0.363636363636364	-0.0689912440811545	0.232813542354883	0.767042019020731
1	11807482	11964513	HAP_1	0.214523281596452	-0.142647401865916	0.342761096626107	0.677384956554827
1	11807482	11964513	HAP_2	0.290465631929047	0.0249733785048243	0.290079366886091	0.931413036664127
1	11807482	11964513	HAP_3	0.363636363636364	-0.0689912440811545	0.232813542354883	0.767042019020731
1	11869629	12059144	HAP_1	0.327605321507761	-0.0157408944926597	0.263650534867095	0.952405097071751
1	11869629	12059144	HAP_2	0.213968957871397	-0.104877059310473	0.346715185418595	0.762351109706888
1	11869629	12059144	HAP_3	0.14079822616408	0.431836170428154	0.648332449358951	0.505537798942795
1	11869629	12059144	HAP_4	0.0920177383592018	0.839122951701919	0.843087367532051	0.319862300756874
1	11907907	12100919	HAP_1	0.327050997782705	-0.0157408944926597	0.263650534867095	0.952405097071751
1	11907907	12100919	HAP_2	0.213968957871397	-0.104877059310473	0.346715185418595	0.762351109706888
1	11907907	12100919	HAP_3	0.14079822616408	0.431836170428154	0.648332449358951	0.505537798942795
1	11907907	12100919	HAP_4	0.0920177383592018	0.839122951701919	0.843087367532051	0.319862300756874
1	11934480	12184244	HAP_1	0.32649667405765	-0.0157408944926597	0.263650534867095	0.952405097071751
1	11934480	12184244	HAP_2	0.213968957871397	-0.104877059310473	0.346715185418595	0.762351109706888
1	11934480	12184244	HAP_3	0.141352549889135	0.431836170428154	0.648332449358951	0.505537798942795
1	11934480	12184244	HAP_4	0.0920177383592018	0.839122951701919	0.843087367532051	0.319862300756874
1	12036167	12253784	HAP_1	0.205654101995565	-0.105675780458238	0.358294697942644	0.768107847757565
1	12036167	12253784	HAP_2	0.323170731707317	0.160750746427392	0.264991956038814	0.544254680693472
1	12036167	12253784	HAP_3	0.209534368070953	0.000105208828340351	0.381960251927083	0.999780288930088
1	12036167	12253784	HAP_4	0.0909090909090909	0.839122951701919	0.843087367532051	0.319862300756874
1	12077285	12310963	HAP_1	0.176829268292683	0.421196958429864	0.470447252976046	0.370862799397836
1	12077285	12310963	HAP_2	0.145787139689579	-0.388778846650151	0.566256191281461	0.49252795211296
1	12077285	12310963	HAP_3	0.209534368070953	0.000105208828340351	0.381960251927083	0.999780288930088
1	12077285	12310963	HAP_4	0.0920177383592018	0.839122951701919	0.843087367532051	0.319862300756874
1	12077285	12310963	HAP_5	0.20509977827051	-0.105675780458238	0.358294697942644	0.768107847757565
1	12159225	12367799	HAP_1	0.176274944567627	0.421196958429864	0.470447252976046	0.370862799397836
1	12159225	12367799	HAP_2	0.131374722838137	0.879861068908364	0.708315923011251	0.214495034218904
1	12159225	12367799	HAP_3	0.0787139689578714	-1.9450605616873	1.00346666220305	0.0528979081831613
1	12159225	12367799	HAP_4	0.0920177383592018	0.839122951701919	0.843087367532051	0.319862300756874
1	12159225	12367799	HAP_5	0.205654101995565	-0.105675780458238	0.358294697942644	0.768107847757565
1	12228328	12410625	HAP_1	0.175720620842572	0.421196958429864	0.470447252976046	0.370862799397836
1	12228328	12410625	HAP_2	0.150221729490022	0.478203045672822	0.507267251452443	0.346088253227986
1	12228328	12410625	HAP_3	0.131374722838137	0.879861068908364	0.708315923011251	0.214495034218904
1	12228328	12410625	HAP_4	0.209534368070953	-0.105675780458238	0.358294697942644	0.768107847757565
1	12228328	12410625	HAP_5	0.0659645232815965	-1.9450605616873	1.00346666220305	0.0528979081831613
1	12288899	12447748	HAP_1	0.132483370288248	0.736178142732863	0.647507169517391	0.255868860722393
1	12288899	12447748	HAP_2	0.209534368070953	-0.105675780458238	0.358294697942644	0.768107847757565
1	12288899	12447748	HAP_3	0.241685144124169	0.123236361266719	0.322875305927082	0.702786926693023
1	12288899	12447748	HAP_4	0.214523281596452	0.20099582203398	0.372531281819086	0.589648865010767
1	12349904	12495996	HAP_1	0.223392461197339	0.323124134927363	0.359182812651499	0.368571909198388
1	12349904	12495996	HAP_2	0.131374722838137	0.736178142732863	0.647507169517391	0.255868860722393
1	12349904	12495996	HAP_3	0.209534368070953	-0.105675780458238	0.358294697942644	0.768107847757565
1	12349904	12495996	HAP_4	0.065410199556541	-1.9450605616873	1.00346666220305	0.0528979081831613
1	12349904	12495996	HAP_5	0.116962305986696	1.28526444628066	0.80744154230385	0.111790989163925
1	12391498	12566832	HAP_1	0.065410199556541	-1.9450605616873	1.00346666220305	0.0528979081831613
1	12391498	12566832	HAP_2	0.118070953436807	1.28526444628066	0.80744154230385	0.111790989163925
1	12391498	12566832	HAP_3	0.209534368070953	-0.105675780458238	0.358294697942644	0.768107847757565
1	12391498	12566832	HAP_4	0.131374722838137	0.736178142732863	0.647507169517391	0.255868860722393
1	12391498	12566832	HAP_5	0.245565410199557	0.180919655481492	0.336294293820721	0.590725403378078
1	12442460	12631796	HAP_1	0.130820399113082	0.736178142732863	0.647507169517391	0.255868860722393
1	12442460	12631796	HAP_2	0.220066518847007	0.0278368130294342	0.375290457986982	0.940888580594945
1	12442460	12631796	HAP_3	0.065410199556541	-1.9450605616873	1.00346666220305	0.0528979081831613
1	12442460	12631796	HAP_4	0.20509977827051	-0.207245657721782	0.366548764884192	0.571946265508779
1	12442460	12631796	HAP_5	0.118070953436807	1.28526444628066	0.80744154230385	0.111790989163925
1	12479322	12693559	HAP_1	0.116962305986696	1.28526444628066	0.80744154230385	0.111790989163925
1	12479322	12693559	HAP_2	0.196784922394678	-0.050062195915722	0.381218424108243	0.89555065381661
1	12479322	12693559	HAP_3	0.065410199556541	-1.9450605616873	1.00346666220305	0.0528979081831613
1	12479322	12693559	HAP_4	0.0931263858093126	0.49623869702829	0.909363114546343	0.585409638974508
1	12543647	12775375	HAP_1	0.0931263858093126	0.49623869702829	0.909363114546343	0.585409638974508
1	12543647	12775375	HAP_2	0.065410199556541	-1.9450605616873	1.00346666220305	0.0528979081831613
1	12543647	12775375	HAP_3	0.196784922394678	-0.050062195915722	0.381218424108243	0.89555065381661
1	12543647	12775375	HAP_4	0.116962305986696	1.28526444628066	0.80744154230385	0.111790989163925
1	12606447	12853203	HAP_1	0.0936807095343681	0.49623869702829	0.909363114546343	0.585409638974508
1	12606447	12853203	HAP_2	0.197339246119734	-0.050062195915722	0.381218424108243	0.89555065381661
1	12606447	12853203	HAP_3	0.190133037694013	0.34264110538102	0.398491284339059	0.390105790219231
1	12676844	12903805	HAP_1	0.203991130820399	-0.0166602668555411	0.367174935296373	0.963819239715669
1	12676844	12903805	HAP_2	0.126940133037694	0.49367771356656	0.655553496893816	0.451607186900036
1	12676844	12903805	HAP_3	0.338137472283814	0.0808930218402198	0.243591964010419	0.73990402338214
1	12676844	12903805	HAP_4	0.0936807095343681	0.49623869702829	0.909363114546343	0.585409638974508
1	12743592	12950327	HAP_1	0.203991130820399	-0.0166602668555411	0.367174935296373	0.963819239715669
1	12743592	12950327	HAP_2	0.0936807095343681	0.49623869702829	0.909363114546343	0.585409638974508
1	12743592	12950327	HAP_3	0.126385809312639	0.49367771356656	0.655553496893816	0.451607186900036
1	12743592	12950327	HAP_4	0.412416851441242	0.214570666285306	0.204545050518905	0.294456667622294
1	12837234	13034308	HAP_1	0.0936807095343681	0.49623869702829	0.909363114546343	0.585409638974508
1	12837234	13034308	HAP_2	0.412971175166297	0.223264328317273	0.20348831075586	0.272857613724753
1	12837234	13034308	HAP_3	0.203991130820399	-0.0166602668555411	0.367174935296373	0.963819239715669
1	12887875	13085347	HAP_1	0.203436807095344	-0.0166602668555411	0.367174935296373	0.963819239715669
1	12887875	13085347	HAP_2	0.401884700665188	0.246885556173392	0.209588933480249	0.239131249738107
1	12887875	13085347	HAP_3	0.0936807095343681	0.49623869702829	0.909363114546343	0.585409638974508
1	12934724	13112862	HAP_1	0.0931263858093126	0.49623869702829	0.909363114546343	0.585409638974508
1	12934724	13112862	HAP_2	0.203436807095344	-0.0166602668555411	0.367174935296373	0.963819239715669
1	12934724	13112862	HAP_3	0.287139689578714	0.374783879847948	0.291133465331432	0.198315491641536
1	12980154	13158835	HAP_1	0.0931263858093126	0.49623869702829	0.909363114546343	0.585409638974508
1	12980154	13158835	HAP_2	0.203436807095344	-0.0166602668555411	0.367174935296373	0.963819239715669
1	12980154	13158835	HAP_3	0.287139689578714	0.374783879847948	0.291133465331432	0.198315491641536
1	13080688	13212735	HAP_1	0.0681818181818182	1.00427687758573	1.01488509205456	0.322664651660776
1	13080688	13212735	HAP_2	0.210088691796009	0.130614517825526	0.359641797132209	0.716557158730334
1	13080688	13212735	HAP_3	0.378048780487805	0.0528705750763076	0.221894582163906	0.811727459202339
1	13107909	13288892	HAP_1	0.0681818181818182	1.00427687758573	1.01488509205456	0.322664651660776
1	13107909	13288892	HAP_2	0.463968957871397	-0.00200603333022554	0.188131575053614	0.991494768370105
1	13107909	13288892	HAP_3	0.213414634146341	0.130874290885482	0.347606760051854	0.706634315600458
1	13141007	13331772	HAP_1	0.206208425720621	0.0820657942433195	0.355498520467189	0.81748672161497
1	13141007	13331772	HAP_2	0.0681818181818182	1.00427687758573	1.01488509205456	0.322664651660776
1	13141007	13331772	HAP_3	0.324833702882483	0.0974952086305851	0.260040097174533	0.707806597811979
1	13141007	13331772	HAP_4	0.0670731707317073	-1.06026574846475	0.916358608949415	0.247565840267996
1	13207040	13395358	HAP_1	0.0681818181818182	1.00427687758573	1.01488509205456	0.322664651660776
1	13207040	13395358	HAP_2	0.225609756097561	0.00688615788492243	0.358326132379558	0.984671852740992
1	13207040	13395358	HAP_3	0.0670731707317073	-1.06026574846475	0.916358608949415	0.247565840267996
1	13207040	13395358	HAP_4	0.206762749445676	0.0820657942433195	0.355498520467189	0.81748672161497
1	13253220	13439013	HAP_1	0.134146341463415	1.15102354115894	0.682017825648677	0.0918246495935089
1	13253220	13439013	HAP_2	0.0914634146341463	0.51248926818795	0.994805289116019	0.606565511660281
1	13253220	13439013	HAP_3	0.0670731707317073	-1.06026574846475	0.916358608949415	0.247565840267996
1	13253220	13439013	HAP_4	0.208980044345898	0.15194583543702	0.351220258986959	0.665393865825377
1	13253220	13439013	HAP_5	0.0676274944567627	1.00427687758573	1.01488509205456	0.322664651660776
1	13325800	13492360	HAP_1	0.0670731707317073	-1.06026574846475	0.916358608949415	0.247565840267996
1	13325800	13492360	HAP_2	0.189578713968958	0.421999028961341	0.387182016997925	0.276041900641787
1	13325800	13492360	HAP_3	0.208980044345898	0.15194583543702	0.351220258986959	0.665393865825377
1	13325800	13492360	HAP_4	0.0914634146341463	0.51248926818795	0.994805289116019	0.606565511660281
1	13376228	13532908	HAP_1	0.133037694013304	0.20252726860476	0.743283198564458	0.78531886564625
1	13376228	13532908	HAP_2	0.260532150776053	0.22792630893632	0.279666293712033	0.415294107023068
1	13376228	13532908	HAP_3	0.208980044345898	0.15194583543702	0.351220258986959	0.665393865825377
1	13376228	13532908	HAP_4	0.0909090909090909	0.51248926818795	0.994805289116019	0.606565511660281
1	13376228	13532908	HAP_5	0.171840354767184	-1.10868975704743	0.54571493185448	0.0424883012058682
1	13424571	13580209	HAP_1	0.164634146341463	0.0930667180080252	0.546345980411064	0.864778428123067
1	13424571	13580209	HAP_2	0.415188470066519	0.0825852759752127	0.20258361300754	0.683621311191872
1	13424571	13580209	HAP_3	0.208980044345898	0.15194583543702	0.351220258986959	0.665393865825377
1	13463249	13598030	HAP_1	0.414079822616408	0.0794636885411207	0.202559890151926	0.694932624279232
1	13463249	13598030	HAP_2	0.208980044345898	0.15194583543702	0.351220258986959	0.665393865825377
1	13463249	13598030	HAP_3	0.164634146341463	0.0930667180080252	0.546345980411064	0.864778428123067
1	13525711	13668972	HAP_1	0.111419068736142	1.43515501833306	0.868004688004084	0.0986034535709717
1	13525711	13668972	HAP_2	0.200110864745011	0.199970404772438	0.360162776379346	0.57888229461175
1	13525711	13668972	HAP_3	0.0875831485587583	0.51248926818795	0.994805289116019	0.606565511660281
1	13525711	13668972	HAP_4	0.192350332594235	-0.0813444209445607	0.380069540936434	0.83057656257319
1	13560034	13725800	HAP_1	0.192350332594235	-0.0813444209445607	0.380069540936434	0.83057656257319
1	13560034	13725800	HAP_2	0.0875831485587583	0.51248926818795	0.994805289116019	0.606565511660281
1	13560034	13725800	HAP_3	0.111419068736142	1.43515501833306	0.868004688004084	0.0986034535709717
1	13560034	13725800	HAP_4	0.0659645232815965	-1.06026574846475	0.916358608949415	0.247565840267996
1	13560034	13725800	HAP_5	0.0687361419068736	1.00427687758573	1.01488509205456	0.322664651660776
1	13593070	13778296	HAP_1	0.192350332594235	-0.0813444209445607	0.380069540936434	0.83057656257319
1	13593070	13778296	HAP_2	0.0875831485587583	0.51248926818795	0.994805289116019	0.606565511660281
1	13593070	13778296	HAP_3	0.111419068736142	1.43515501833306	0.868004688004084	0.0986034535709717
1	13593070	13778296	HAP_4	0.0659645232815965	-1.06026574846475	0.916358608949415	0.247565840267996
1	13657759	13850697	HAP_1	0.304878048780488	-0.24816400964297	0.260524121591571	0.341073613838934
1	13657759	13850697	HAP_2	0.0659645232815965	-1.06026574846475	0.916358608949415	0.247565840267996
1	13657759	13850697	HAP_3	0.1019955654102	0.460658424310622	0.909813643968132	0.612756344057549
1	13711980	13936005	HAP_1	0.0709534368070953	1.34318230481801	0.990398576982873	0.175378680447865
1	13711980	13936005	HAP_2	0.406873614190687	-0.320029614209599	0.204692688717469	0.118299418930088
1	13711980	13936005	HAP_3	0.169068736141907	0.628422095013679	0.464811018904563	0.176720820123477
1	13711980	13936005	HAP_4	0.0726164079822616	1.40473481802628	0.917307129898116	0.126034211352142
1	13711980	13936005	HAP_5	0.0670731707317073	-1.06026574846475	0.916358608949415	0.247565840267996
1	13746152	14037621	HAP_1	0.240022172949002	0.409325601725996	0.312681101461781	0.190844405443823
1	13746152	14037621	HAP_2	0.144124168514412	0.100214347195843	0.478786314133943	0.834254876930356
1	13746152	14037621	HAP_3	0.0670731707317073	-1.06026574846475	0.916358608949415	0.247565840267996
1	13746152	14037621	HAP_4	0.405764966740576	-0.320029614209599	0.204692688717469	0.118299418930088
1	13834725	14062958	HAP_1	0.315410199556541	0.0958977244219741	0.243393787942976	0.693673790727015
1	13834725	14062958	HAP_2	0.405764966740576	-0.320029614209599	0.204692688717469	0.118299418930088
1	13834725	14062958	HAP_3	0.151884700665188	0.0379305644850315	0.468532612101122	0.935495100769528
1	13834725	14062958	HAP_4	0.0676274944567627	-1.06026574846475	0.916358608949415	0.247565840267996
1	13910692	14114440	HAP_1	0.0787139689578714	1.99874285639303	1.02492330040819	0.0514735493911818
1	13910692	14114440	HAP_2	0.32649667405765	-0.186375848527417	0.244887018707245	0.446817848639717
1	13910692	14114440	HAP_3	0.0831485587583149	1.00914270817458	0.848132225100485	0.234426452724162
1	13910692	14114440	HAP_4	0.0670731707317073	-1.06026574846475	0.916358608949415	0.247565840267996
1	13910692	14114440	HAP_5	0.202882483370288	0.663892453028515	0.368565428769299	0.0719962646003017
1	13910692	14114440	HAP_6	0.145232815964523	-0.0206628800165168	0.564419213442377	0.970804905392062
1	14004385	14194506	HAP_1	0.0787139689578714	1.99874285639303	1.02492330040819	0.0514735493911818
1	14004385	14194506	HAP_2	0.325388026607539	-0.189977658817725	0.247464315119791	0.442870958375805
1	14004385	14194506	HAP_3	0.0659645232815965	-1.06026574846475	0.916358608949415	0.247565840267996
1	14004385	14194506	HAP_4	0.197339246119734	0.5909214923038	0.364415607367203	0.105252340374661
1	14004385	14194506	HAP_5	0.1480044345898	0.503509372834608	0.601148698090382	0.402492447362692
1	14058696	14248776	HAP_1	0.065410199556541	-1.06026574846475	0.916358608949415	0.247565840267996
1	14058696	14248776	HAP_2	0.116407982261641	0.471251538802252	0.742771271035702	0.525950146444895
1	14058696	14248776	HAP_3	0.0787139689578714	1.99874285639303	1.02492330040819	0.0514735493911818
1	14058696	14248776	HAP_4	0.325388026607539	-0.189977658817725	0.247464315119791	0.442870958375805
1	14091291	14286844	HAP_1	0.325388026607539	-0.189977658817725	0.247464315119791	0.442870958375805
1	14091291	14286844	HAP_2	0.065410199556541	-1.06026574846475	0.916358608949415	0.247565840267996
1	14091291	14286844	HAP_3	0.116407982261641	0.471251538802252	0.742771271035702	0.525950146444895
1	14091291	14286844	HAP_4	0.146341463414634	0.5382161017629	0.592451613137388	0.363883659715213
1	14174967	14320480	HAP_1	0.0681818181818182	1.00427687758573	1.01488509205456	0.322664651660776
1	14174967	14320480	HAP_2	0.146341463414634	0.5382161017629	0.592451613137388	0.363883659715213
1	14174967	14320480	HAP_3	0.0742793791574279	-0.612064777433419	0.85080967471475	0.47208913582629
1	14174967	14320480	HAP_4	0.116407982261641	0.471251538802252	0.742771271035702	0.525950146444895
1	14174967	14320480	HAP_5	0.325942350332594	-0.193249167104177	0.246223274440221	0.432748638644535
1	14235061	14353940	HAP_1	0.229490022172949	0.524870956074316	0.376697227035888	0.163862337320207
1	14235061	14353940	HAP_2	0.0920177383592018	1.74157245347235	0.792313837802509	0.028200246926626
1	14235061	14353940	HAP_3	0.487250554323725	0.0951841181480907	0.178400288261052	0.593791533889866
1	14235061	14353940	HAP_4	0.0665188470066519	-1.06026574846475	0.916358608949415	0.247565840267996
1	14277857	14409719	HAP_1	0.517184035476718	-0.316860008179179	0.169595183706095	0.0620446321421927
1	14277857	14409719	HAP_2	0.0659645232815965	-1.06026574846475	0.916358608949415	0.247565840267996
1	14277857	14409719	HAP_3	0.0942350332594235	-0.406335978935192	0.929442139500562	0.662085065952978
1	14277857	14409719	HAP_4	0.147450110864745	0.5382161017629	0.592451613137388	0.363883659715213
1	14300401	14464404	HAP_1	0.515521064301552	-0.313833252582892	0.170032156984982	0.0652639297774077
1	14300401	14464404	HAP_2	0.0659645232815965	-1.06026574846475	0.916358608949415	0.247565840267996
1	14300401	14464404	HAP_3	0.0936807095343681	-0.406335978935192	0.929442139500562	0.662085065952978
1	14300401	14464404	HAP_4	0.147450110864745	0.5382161017629	0.592451613137388	0.363883659715213
1	14340365	14529990	HAP_1	0.108647450110865	0.156923807678477	0.791843020226984	0.842953140490094
1	14340365	14529990	HAP_2	0.130266075388027	0.08037520500169	0.672203123095208	0.904850944610179
1	14340365	14529990	HAP_3	0.256651884700665	-0.02683093042622	0.314436230272891	0.932018035006739
1	14340365	14529990	HAP_4	0.065410199556541	-1.36715643765109	1.00034854005415	0.172071127647791
1	14340365	14529990	HAP_5	0.144678492239468	0.5382161017629	0.592451613137388	0.363883659715213
1	14398852	14590649	HAP_1	0.144678492239468	0.5382161017629	0.592451613137388	0.363883659715213
1	14398852	14590649	HAP_2	0.0903547671840355	0.56653569053692	0.91062478576119	0.534009637881003
1	14398852	14590649	HAP_3	0.0687361419068736	1.00427687758573	1.01488509205456	0.322664651660776
1	14398852	14590649	HAP_4	0.184589800443459	0.281214539279183	0.421281923387801	0.504612624178398
1	14398852	14590649	HAP_5	0.065410199556541	-1.36715643765109	1.00034854005415	0.172071127647791
1	14444478	14655035	HAP_1	0.0648558758314856	-1.36715643765109	1.00034854005415	0.172071127647791
1	14444478	14655035	HAP_2	0.116962305986696	0.471251538802252	0.742771271035702	0.525950146444895
1	14444478	14655035	HAP_3	0.144678492239468	0.5382161017629	0.592451613137388	0.363883659715213
1	14444478	14655035	HAP_4	0.156873614190687	0.184122124879384	0.531330390387019	0.729026155441582
1	14444478	14655035	HAP_5	0.0548780487804878	0.80049120705145	0.915345916080808	0.3820696001034
1	14444478	14655035	HAP_6	0.129711751662971	0.354181057386011	0.653195714542173	0.587797280711317
1	14508643	14723669	HAP_1	0.116962305986696	0.471251538802252	0.742771271035702	0.525950146444895
1	14508643	14723669	HAP_2	0.0548780487804878	0.80049120705145	0.915345916080808	0.3820696001034
1	14508643	14723669	HAP_3	0.159090909090909	0.184122124879384	0.531330390387019	0.729026155441582
1	14508643	14723669	HAP_4	0.129711751662971	0.354181057386011	0.653195714542173	0.587797280711317
1	14508643	14723669	HAP_5	0.211751662971175	0.366005166882123	0.407051275011931	0.368809686987075
1	14508643	14723669	HAP_6	0.0676274944567627	-1.36715643765109	1.00034854005415	0.172071127647791
1	14563828	14775232	HAP_1	0.0548780487804878	0.80049120705145	0.915345916080808	0.3820696001034
1	14563828	14775232	HAP_2	0.085920177383592	0.51248926818795	0.994805289116019	0.606565511660281
1	14563828	14775232	HAP_3	0.130820399113082	0.354181057386011	0.653195714542173	0.587797280711317
1	14563828	14775232	HAP_4	0.211751662971175	0.366005166882123	0.407051275011931	0.368809686987075
1	14563828	14775232	HAP_5	0.130820399113082	1.75963785294687	0.564871799078969	0.00189773676187022
1	14563828	14775232	HAP_6	0.0637472283813747	-1.36715643765109	1.00034854005415	0.172071127647791
1	14629667	14813674	HAP_1	0.266629711751663	0.0669069131996419	0.307275209908026	0.82767961106468
1	14629667	14813674	HAP_2	0.130820399113082	1.75963785294687	0.564871799078969	0.00189773676187022
1	14629667	14813674	HAP_3	0.0637472283813747	-1.36715643765109	1.00034854005415	0.172071127647791
1	14629667	14813674	HAP_4	0.085920177383592	0.51248926818795	0.994805289116019	0.606565511660281
1	14629667	14813674	HAP_5	0.131374722838137	0.354181057386011	0.653195714542173	0.587797280711317
1	14709803	14871304	HAP_1	0.085920177383592	0.51248926818795	0.994805289116019	0.606565511660281
1	14709803	14871304	HAP_2	0.338137472283814	0.163898884821632	0.24244657131109	0.499203365894465
1	14709803	14871304	HAP_3	0.131929046563193	1.62832058228656	0.550997634929238	0.00320691941830236
1	14709803	14871304	HAP_4	0.0637472283813747	-1.36715643765109	1.00034854005415	0.172071127647791
1	14709803	14871304	HAP_5	0.138026607538803	0.184299214310463	0.566595589973528	0.745049708003993
1	14762452	14901630	HAP_1	0.0637472283813747	-1.36715643765109	1.00034854005415	0.172071127647791
1	14762452	14901630	HAP_2	0.142461197339246	-0.826147253196694	0.597547424445025	0.167145953704821
1	14762452	14901630	HAP_3	0.457871396895787	-0.0594578301383988	0.186970925883947	0.750555256341381
1	14762452	14901630	HAP_4	0.138026607538803	0.184299214310463	0.566595589973528	0.745049708003993
1	14804510	14946992	HAP_1	0.457871396895787	-0.0594578301383988	0.186970925883947	0.750555256341381
1	14804510	14946992	HAP_2	0.138026607538803	0.184299214310463	0.566595589973528	0.745049708003993
1	14804510	14946992	HAP_3	0.0637472283813747	-1.36715643765109	1.00034854005415	0.172071127647791
1	14804510	14946992	HAP_4	0.142461197339246	-0.826147253196694	0.597547424445025	0.167145953704821
1	14854129	15009567	HAP_1	0.698447893569845	-0.107947639611408	0.151699340310669	0.476905760683703
1	14854129	15009567	HAP_2	0.0637472283813747	-1.36715643765109	1.00034854005415	0.172071127647791
1	14854129	15009567	HAP_3	0.138026607538803	0.184299214310463	0.566595589973528	0.745049708003993
1	14890884	15068643	HAP_1	0.383592017738359	0.135992678635194	0.212152198358122	0.521678337161712
1	14890884	15068643	HAP_2	0.313747228381375	-0.255486078820026	0.262654585969226	0.330963293412922
1	14890884	15068643	HAP_3	0.0637472283813747	-1.36715643765109	1.00034854005415	0.172071127647791
1	14890884	15068643	HAP_4	0.138026607538803	0.184299214310463	0.566595589973528	0.745049708003993
1	14928233	15107973	HAP_1	0.382483370288248	0.135992678635194	0.212152198358122	0.521678337161712
1	14928233	15107973	HAP_2	0.313747228381375	-0.255486078820026	0.262654585969226	0.330963293412922
1	14928233	15107973	HAP_3	0.138026607538803	0.184299214310463	0.566595589973528	0.745049708003993
1	14928233	15107973	HAP_4	0.0637472283813747	-1.36715643765109	1.00034854005415	0.172071127647791
1	14986215	15176283	HAP_1	0.259423503325942	0.0471457821077984	0.304365087658292	0.876936272140648
1	14986215	15176283	HAP_2	0.257206208425721	0.269391775615828	0.310549508061138	0.385919698023421
1	14986215	15176283	HAP_3	0.271064301552106	-0.0795913141550971	0.303969093201378	0.793505334653123
1	14986215	15176283	HAP_4	0.0886917960088692	1.26045647032286	0.998999345806699	0.207380853132584
1	14986215	15176283	HAP_5	0.0637472283813747	-1.36715643765109	1.00034854005415	0.172071127647791
1	15043428	15233923	HAP_1	0.0648558758314856	-1.36715643765109	1.00034854005415	0.172071127647791
1	15043428	15233923	HAP_2	0.259423503325942	0.0471457821077984	0.304365087658292	0.876936272140648
1	15043428	15233923	HAP_3	0.162416851441242	0.214093438993283	0.493930954694984	0.664794407627159
1	15043428	15233923	HAP_4	0.266075388026608	-0.0595999489862755	0.30891734094271	0.847056521732056
1	15092475	15295952	HAP_1	0.259423503325942	0.0471457821077984	0.304365087658292	0.876936272140648
1	15092475	15295952	HAP_2	0.0659645232815965	-1.36715643765109	1.00034854005415	0.172071127647791
1	15092475	15295952	HAP_3	0.134146341463415	0.184299214310463	0.566595589973528	0.745049708003993
1	15092475	15295952	HAP_4	0.187915742793792	-0.377727154923074	0.434142475978419	0.384506058165992
1	15151447	15377098	HAP_1	0.259423503325942	0.0471457821077984	0.304365087658292	0.876936272140648
1	15151447	15377098	HAP_2	0.132483370288248	0.184299214310463	0.566595589973528	0.745049708003993
1	15151447	15377098	HAP_3	0.1019955654102	-0.340490971726336	0.840078516982291	0.685348268581263
1	15151447	15377098	HAP_4	0.085920177383592	0.51248926818795	0.994805289116019	0.606565511660281
1	15151447	15377098	HAP_5	0.065410199556541	-1.36715643765109	1.00034854005415	0.172071127647791
1	15209586	15433328	HAP_1	0.259423503325942	0.0471457821077984	0.304365087658292	0.876936272140648
1	15209586	15433328	HAP_2	0.065410199556541	-1.36715643765109	1.00034854005415	0.172071127647791
1	15209586	15433328	HAP_3	0.1019955654102	-0.340490971726336	0.840078516982291	0.685348268581263
1	15209586	15433328	HAP_4	0.085920177383592	0.51248926818795	0.994805289116019	0.606565511660281
1	15209586	15433328	HAP_5	0.133592017738359	0.184299214310463	0.566595589973528	0.745049708003993
1	15276897	15479165	HAP_1	0.10310421286031	-0.394833807980516	0.788002187647397	0.616455227206177
1	15276897	15479165	HAP_2	0.259977827050998	0.0464947922863919	0.301892085976505	0.877635780828366
1	15276897	15479165	HAP_3	0.085920177383592	0.51248926818795	0.994805289116019	0.606565511660281
1	15276897	15479165	HAP_4	0.198447893569845	0.0700285789316138	0.360884232164596	0.846183245102082
1	15346076	15504349	HAP_1	0.198447893569845	0.0700285789316138	0.360884232164596	0.846183245102082
1	15346076	15504349	HAP_2	0.259977827050998	0.0464947922863919	0.301892085976505	0.877635780828366
1	15346076	15504349	HAP_3	0.188470066518847	-0.39334879823863	0.426963302865743	0.35715902686114
1	15415550	15558805	HAP_1	0.150776053215078	-0.0828567773849265	0.494392607983327	0.866941535180232
1	15415550	15558805	HAP_2	0.0676274944567627	-1.36715643765109	1.00034854005415	0.172071127647791
1	15415550	15558805	HAP_3	0.260532150776053	0.0464947922863919	0.301892085976505	0.877635780828366
1	15415550	15558805	HAP_4	0.188470066518847	-0.39334879823863	0.426963302865743	0.35715902686114
1	15415550	15558805	HAP_5	0.111419068736142	0.787553129180614	0.909451725673122	0.386743134956941
1	15469825	15577736	HAP_1	0.10920177383592	0.787553129180614	0.909451725673122	0.386743134956941
1	15469825	15577736	HAP_2	0.150776053215078	-0.0828567773849265	0.494392607983327	0.866941535180232
1	15469825	15577736	HAP_3	0.268847006651885	-0.0731263074923083	0.30660851714436	0.811547833863068
1	15469825	15577736	HAP_4	0.065410199556541	-1.36715643765109	1.00034854005415	0.172071127647791
1	15469825	15577736	HAP_5	0.33370288248337	-0.26694492199401	0.231966651957375	0.250128040184448
1	15492702	15613532	HAP_1	0.10920177383592	0.787553129180614	0.909451725673122	0.386743134956941
1	15492702	15613532	HAP_2	0.150776053215078	-0.0828567773849265	0.494392607983327	0.866941535180232
1	15492702	15613532	HAP_3	0.262749445676275	0.00661375032985071	0.294617383326903	0.982095143548465
1	15492702	15613532	HAP_4	0.336474501108647	-0.265596345702709	0.248755765654757	0.28594603993424
1	15492702	15613532	HAP_5	0.065410199556541	-1.36715643765109	1.00034854005415	0.172071127647791
1	15550342	15653451	HAP_1	0.150776053215078	-0.0828567773849265	0.494392607983327	0.866941535180232
1	15550342	15653451	HAP_2	0.263858093126386	0.00661375032985071	0.294617383326903	0.982095143548465
1	15550342	15653451	HAP_3	0.26940133037694	-0.0731263074923083	0.30660851714436	0.811547833863068
1	15550342	15653451	HAP_4	0.174611973392461	0.218944238225518	0.446745615234281	0.624193227912309
1	15573523	15690224	HAP_1	0.259423503325942	-0.0190691724884589	0.299413760138123	0.949232687338239
1	15573523	15690224	HAP_2	0.208980044345898	0.059029108776902	0.389267159939805	0.879503997223128
1	15573523	15690224	HAP_3	0.12860310421286	0.221231854855022	0.586102879309392	0.705920024913171
1	15573523	15690224	HAP_4	0.0770509977827051	-1.36715643765109	1.00034854005415	0.172071127647791
1	15605937	15735006	HAP_1	0.12860310421286	0.221231854855022	0.586102879309392	0.705920024913171
1	15605937	15735006	HAP_2	0.208980044345898	0.059029108776902	0.389267159939805	0.879503997223128
1	15605937	15735006	HAP_3	0.0770509977827051	-1.36715643765109	1.00034854005415	0.172071127647791
1	15605937	15735006	HAP_4	0.259423503325942	-0.0190691724884589	0.299413760138123	0.949232687338239
1	15641488	15812807	HAP_1	0.0770509977827051	-1.36715643765109	1.00034854005415	0.172071127647791
1	15641488	15812807	HAP_2	0.12860310421286	0.221231854855022	0.586102879309392	0.705920024913171
1	15641488	15812807	HAP_3	0.208980044345898	0.059029108776902	0.389267159939805	0.879503997223128
1	15641488	15812807	HAP_4	0.261640798226164	-0.0190691724884589	0.299413760138123	0.949232687338239
1	15680611	15886962	HAP_1	0.0559866962305987	0.80049120705145	0.915345916080808	0.3820696001034
1	15680611	15886962	HAP_2	0.205654101995565	0.312286635959319	0.394172395737153	0.428421016550168
1	15680611	15886962	HAP_3	0.100332594235033	0.33148446083374	0.648307149330405	0.609262552447427
1	15680611	15886962	HAP_4	0.120288248337029	0.0319772389720713	0.743620338881128	0.965709513076636
1	15680611	15886962	HAP_5	0.122505543237251	0.420225024544962	0.683265968464939	0.538696207556111
1	15714762	15945872	HAP_1	0.0559866962305987	0.80049120705145	0.915345916080808	0.3820696001034
1	15714762	15945872	HAP_2	0.205654101995565	0.312286635959319	0.394172395737153	0.428421016550168
1	15714762	15945872	HAP_3	0.119733924611973	0.420225024544962	0.683265968464939	0.538696207556111
1	15714762	15945872	HAP_4	0.193458980044346	0.220226088759973	0.414520143950194	0.595357763478406
1	15714762	15945872	HAP_5	0.120288248337029	0.0319772389720713	0.743620338881128	0.965709513076636
1	15784835	16007329	HAP_1	0.119733924611973	0.420225024544962	0.683265968464939	0.538696207556111
1	15784835	16007329	HAP_2	0.108093126385809	0.304654675792356	0.995022402445037	0.759540269445332
1	15784835	16007329	HAP_3	0.0870288248337029	0.281093313940003	0.908411908131489	0.757064101840404
1	15784835	16007329	HAP_4	0.119179600886918	0.0319772389720713	0.743620338881128	0.965709513076636
1	15784835	16007329	HAP_5	0.0559866962305987	0.80049120705145	0.915345916080808	0.3820696001034
1	15784835	16007329	HAP_6	0.205654101995565	0.312286635959319	0.394172395737153	0.428421016550168
1	15859988	16070054	HAP_1	0.111973392461197	0.308453929727835	0.705281057199537	0.661964522144369
1	15859988	16070054	HAP_2	0.085920177383592	0.281093313940003	0.908411908131489	0.757064101840404
1	15859988	16070054	HAP_3	0.0565410199556541	0.80049120705145	0.915345916080808	0.3820696001034
1	15859988	16070054	HAP_4	0.0715077605321508	-0.174858226757221	0.996135482750413	0.860697995215028
1	15859988	16070054	HAP_5	0.206762749445676	0.312286635959319	0.394172395737153	0.428421016550168
1	15859988	16070054	HAP_6	0.119733924611973	0.420225024544962	0.683265968464939	0.538696207556111
1	15931146	16103133	HAP_1	0.119733924611973	0.420225024544962	0.683265968464939	0.538696207556111
1	15931146	16103133	HAP_2	0.206208425720621	0.312286635959319	0.394172395737153	0.428421016550168
1	15931146	16103133	HAP_3	0.111973392461197	0.308453929727835	0.705281057199537	0.661964522144369
1	15931146	16103133	HAP_4	0.085920177383592	0.281093313940003	0.908411908131489	0.757064101840404
1	15931146	16103133	HAP_5	0.0565410199556541	0.80049120705145	0.915345916080808	0.3820696001034
1	15990556	16140772	HAP_1	0.206208425720621	0.312286635959319	0.394172395737153	0.428421016550168
1	15990556	16140772	HAP_2	0.119733924611973	0.420225024544962	0.683265968464939	0.538696207556111
1	15990556	16140772	HAP_3	0.154656319290466	-0.352235154273234	0.473319837153078	0.456964240702942
1	15990556	16140772	HAP_4	0.0565410199556541	0.80049120705145	0.915345916080808	0.3820696001034
1	16048863	16193650	HAP_1	0.112527716186253	-0.0158601745971033	0.712211885508519	0.982238454834696
1	16048863	16193650	HAP_2	0.106984478935698	0.331304602681195	0.684841563479837	0.628669489741587
1	16048863	16193650	HAP_3	0.15410199556541	-0.352235154273234	0.473319837153078	0.456964240702942
1	16048863	16193650	HAP_4	0.213414634146341	0.434611242678125	0.38329187086505	0.257145898623486
1	16048863	16193650	HAP_5	0.102549889135255	-0.025043390497086	0.623304659686218	0.967959910743612
1	16090310	16276033	HAP_1	0.108647450110865	0.331304602681195	0.684841563479837	0.628669489741587
1	16090310	16276033	HAP_2	0.130820399113082	-0.486886895727922	0.649908385527097	0.453957534308518
1	16090310	16276033	HAP_3	0.153547671840355	-0.352235154273234	0.473319837153078	0.456964240702942
1	16090310	16276033	HAP_4	0.181818181818182	0.109007717091566	0.414111980510155	0.792432406273327
1	16090310	16276033	HAP_5	0.213414634146341	0.434611242678125	0.38329187086505	0.257145898623486
1	16127799	16355046	HAP_1	0.178492239467849	0.794068081042331	0.391163419807886	0.0426522232445848
1	16127799	16355046	HAP_2	0.213414634146341	0.434611242678125	0.38329187086505	0.257145898623486
1	16127799	16355046	HAP_3	0.153547671840355	-0.352235154273234	0.473319837153078	0.456964240702942
1	16127799	16355046	HAP_4	0.108647450110865	0.331304602681195	0.684841563479837	0.628669489741587
1	16127799	16355046	HAP_5	0.131374722838137	-0.486886895727922	0.649908385527097	0.453957534308518
1	16183119	16433091	HAP_1	0.0848115299334812	0.157006516059222	0.788554021071673	0.842224682084827
1	16183119	16433091	HAP_2	0.231152993348115	0.238985681849096	0.355940195387353	0.502126864368041
1	16183119	16433091	HAP_3	0.153547671840355	-0.352235154273234	0.473319837153078	0.456964240702942
1	16183119	16433091	HAP_4	0.211751662971175	0.434611242678125	0.38329187086505	0.257145898623486
1	16183119	16433091	HAP_5	0.105875831485588	0.485773869851505	0.718683851734266	0.499266275152071
1	16250353	16495715	HAP_1	0.0803769401330377	-0.140242831209178	0.841752776165156	0.867716305146889
1	16250353	16495715	HAP_2	0.23059866962306	0.238985681849096	0.355940195387353	0.502126864368041
1	16250353	16495715	HAP_3	0.085920177383592	0.281093313940003	0.908411908131489	0.757064101840404
1	16250353	16495715	HAP_4	0.105875831485588	0.485773869851505	0.718683851734266	0.499266275152071
1	16250353	16495715	HAP_5	0.211751662971175	0.434611242678125	0.38329187086505	0.257145898623486
1	16322597	16522782	HAP_1	0.211751662971175	0.434611242678125	0.38329187086505	0.257145898623486
1	16322597	16522782	HAP_2	0.105875831485588	0.485773869851505	0.718683851734266	0.499266275152071
1	16322597	16522782	HAP_3	0.082039911308204	-0.140242831209178	0.841752776165156	0.867716305146889
1	16322597	16522782	HAP_4	0.231152993348115	0.238985681849096	0.355940195387353	0.502126864368041
1	16322597	16522782	HAP_5	0.085920177383592	0.281093313940003	0.908411908131489	0.757064101840404
1	16401831	16604159	HAP_1	0.207317073170732	0.312286635959319	0.394172395737153	0.428421016550168
1	16401831	16604159	HAP_2	0.0931263858093126	0.0616760235195918	0.746031157288416	0.934130814949089
1	16401831	16604159	HAP_3	0.085920177383592	0.281093313940003	0.908411908131489	0.757064101840404
1	16401831	16604159	HAP_4	0.129711751662971	-0.281784305260346	0.675422592602265	0.676635017301015
1	16401831	16604159	HAP_5	0.0570953436807095	0.80049120705145	0.915345916080808	0.3820696001034
1	16401831	16604159	HAP_6	0.105875831485588	0.485773869851505	0.718683851734266	0.499266275152071
1	16463899	16643923	HAP_1	0.207871396895787	0.312286635959319	0.394172395737153	0.428421016550168
1	16463899	16643923	HAP_2	0.0942350332594235	0.0616760235195918	0.746031157288416	0.934130814949089
1	16463899	16643923	HAP_3	0.105875831485588	0.485773869851505	0.718683851734266	0.499266275152071
1	16463899	16643923	HAP_4	0.085920177383592	0.281093313940003	0.908411908131489	0.757064101840404
1	16463899	16643923	HAP_5	0.129711751662971	-0.281784305260346	0.675422592602265	0.676635017301015
1	16463899	16643923	HAP_6	0.0570953436807095	0.80049120705145	0.915345916080808	0.3820696001034
1	16508177	16686406	HAP_1	0.204545454545455	0.305408013170163	0.400048102180117	0.445410596439711
1	16508177	16686406	HAP_2	0.0942350332594235	0.0616760235195918	0.746031157288416	0.934130814949089
1	16508177	16686406	HAP_3	0.085920177383592	0.281093313940003	0.908411908131489	0.757064101840404
1	16508177	16686406	HAP_4	0.129711751662971	-0.281784305260346	0.675422592602265	0.676635017301015
1	16508177	16686406	HAP_5	0.103658536585366	0.485773869851505	0.718683851734266	0.499266275152071
1	16508177	16686406	HAP_6	0.0554323725055432	0.80049120705145	0.915345916080808	0.3820696001034
1	16571855	16747732	HAP_1	0.28159645232816	0.381148376152647	0.283078909656215	0.178504288615709
1	16571855	16747732	HAP_2	0.129711751662971	-0.281784305260346	0.675422592602265	0.676635017301015
1	16571855	16747732	HAP_3	0.085920177383592	0.281093313940003	0.908411908131489	0.757064101840404
1	16571855	16747732	HAP_4	0.0554323725055432	0.80049120705145	0.915345916080808	0.3820696001034
1	16571855	16747732	HAP_5	0.0809312638580931	-0.300108833987062	0.745665428730196	0.687434059138036
1	16635130	16836572	HAP_1	0.281042128603104	0.381148376152647	0.283078909656215	0.178504288615709
1	16635130	16836572	HAP_2	0.129157427937916	-0.281784305260346	0.675422592602265	0.676635017301015
1	16635130	16836572	HAP_3	0.0853658536585366	0.281093313940003	0.908411908131489	0.757064101840404
1	16635130	16836572	HAP_4	0.0554323725055432	0.80049120705145	0.915345916080808	0.3820696001034
1	16635130	16836572	HAP_5	0.0759423503325942	-0.601571326192696	0.841824464615174	0.475041226059454
1	16669446	16922627	HAP_1	0.0593126385809313	0.597634824047575	0.846345551973654	0.480288749626489
1	16669446	16922627	HAP_2	0.3009977827051	0.172406355070762	0.265961483588184	0.516998381843529
1	16669446	16922627	HAP_3	0.082039911308204	-0.601571326192696	0.841824464615174	0.475041226059454
1	16669446	16922627	HAP_4	0.0942350332594235	0.437654238006932	0.788670852448452	0.579084627158391
1	16669446	16922627	HAP_5	0.129157427937916	-0.281784305260346	0.675422592602265	0.676635017301015
1	16723481	16962160	HAP_1	0.0942350332594235	0.437654238006932	0.788670852448452	0.579084627158391
1	16723481	16962160	HAP_2	0.129157427937916	-0.281784305260346	0.675422592602265	0.676635017301015
1	16723481	16962160	HAP_3	0.313747228381375	0.226936685778493	0.253819051116336	0.371516544416914
1	16723481	16962160	HAP_4	0.0759423503325942	-0.601571326192696	0.841824464615174	0.475041226059454
1	16723481	16962160	HAP_5	0.0631929046563193	0.597634824047575	0.846345551973654	0.480288749626489
1	16808617	17025174	HAP_1	0.0598669623059867	0.597634824047575	0.846345551973654	0.480288749626489
1	16808617	17025174	HAP_2	0.129711751662971	-0.281784305260346	0.675422592602265	0.676635017301015
1	16808617	17025174	HAP_3	0.291574279379157	0.203049442945685	0.270523220577861	0.453103797244526
1	16808617	17025174	HAP_4	0.0947893569844789	0.437654238006932	0.788670852448452	0.579084627158391
1	16808617	17025174	HAP_5	0.0764966740576497	-0.601571326192696	0.841824464615174	0.475041226059454
1	16886150	17075114	HAP_1	0.0598669623059867	0.597634824047575	0.846345551973654	0.480288749626489
1	16886150	17075114	HAP_2	0.291019955654102	0.203049442945685	0.270523220577861	0.453103797244526
1	16886150	17075114	HAP_3	0.131374722838137	-0.281784305260346	0.675422592602265	0.676635017301015
1	16886150	17075114	HAP_4	0.0947893569844789	0.437654238006932	0.788670852448452	0.579084627158391
1	16886150	17075114	HAP_5	0.0770509977827051	-0.601571326192696	0.841824464615174	0.475041226059454
1	16952601	17128546	HAP_1	0.136363636363636	-0.537333321813417	0.602770379106066	0.372934640614968
1	16952601	17128546	HAP_2	0.0970066518847007	-0.300961209618584	0.78774480324438	0.702512471791982
1	16952601	17128546	HAP_3	0.123614190687361	1.0530947028824	0.746428699671487	0.15864034671347
1	16952601	17128546	HAP_4	0.116962305986696	0.702270239931979	0.625208574816363	0.261631376175213
1	16952601	17128546	HAP_5	0.371951219512195	0.114865650713089	0.218696849478447	0.599555850621255
1	17007158	17167034	HAP_1	0.369733924611973	0.143247622508464	0.219739920884916	0.514636624821605
1	17007158	17167034	HAP_2	0.136363636363636	-0.537333321813417	0.602770379106066	0.372934640614968
1	17007158	17167034	HAP_3	0.0970066518847007	-0.300961209618584	0.78774480324438	0.702512471791982
1	17007158	17167034	HAP_4	0.123059866962306	0.708889511806605	0.676666839715984	0.295098591048532
1	17007158	17167034	HAP_5	0.0953436807095344	0.650289792242909	0.787518870156471	0.409170279132761
1	17043129	17235751	HAP_1	0.136363636363636	-0.537333321813417	0.602770379106066	0.372934640614968
1	17043129	17235751	HAP_2	0.0914634146341463	0.281093313940003	0.908411908131489	0.757064101840404
1	17043129	17235751	HAP_3	0.0970066518847007	-0.300961209618584	0.78774480324438	0.702512471791982
1	17043129	17235751	HAP_4	0.122505543237251	1.0530947028824	0.746428699671487	0.15864034671347
1	17043129	17235751	HAP_5	0.370288248337029	0.143247622508464	0.219739920884916	0.514636624821605
1	17108080	17326467	HAP_1	0.136917960088692	-0.537333321813417	0.602770379106066	0.372934640614968
1	17108080	17326467	HAP_2	0.0914634146341463	0.281093313940003	0.908411908131489	0.757064101840404
1	17108080	17326467	HAP_3	0.0964523281596452	0.181664247193924	0.842466380997465	0.829322650575718
1	17108080	17326467	HAP_4	0.369733924611973	0.143247622508464	0.219739920884916	0.514636624821605
1	17148366	17431872	HAP_1	0.0964523281596452	0.181664247193924	0.842466380997465	0.829322650575718
1	17148366	17431872	HAP_2	0.372505543237251	0.114865650713089	0.218696849478447	0.599555850621255
1	17148366	17431872	HAP_3	0.134146341463415	-0.537333321813417	0.602770379106066	0.372934640614968
1	17148366	17431872	HAP_4	0.0881374722838137	0.281093313940003	0.908411908131489	0.757064101840404
1	17200924	17474463	HAP_1	0.134146341463415	-0.537333321813417	0.602770379106066	0.372934640614968
1	17200924	17474463	HAP_2	0.372505543237251	0.114865650713089	0.218696849478447	0.599555850621255
1	17200924	17474463	HAP_3	0.0881374722838137	0.281093313940003	0.908411908131489	0.757064101840404
1	17200924	17474463	HAP_4	0.0964523281596452	0.181664247193924	0.842466380997465	0.829322650575718
1	17292283	17515670	HAP_1	0.370288248337029	0.105701320979389	0.218621241477038	0.628866472920047
1	17292283	17515670	HAP_2	0.208980044345898	0.63323593424107	0.413640426017649	0.12615355621908
1	17292283	17515670	HAP_3	0.098669623059867	-0.300961209618584	0.78774480324438	0.702512471791982
1	17292283	17515670	HAP_4	0.13470066518847	-0.537333321813417	0.602770379106066	0.372934640614968
1	17404509	17543004	HAP_1	0.424611973392461	0.114201472609127	0.198565493073777	0.565347201951297
1	17404509	17543004	HAP_2	0.219512195121951	0.540282312349279	0.388961168646215	0.165168674257532
1	17404509	17543004	HAP_3	0.098669623059867	-0.300961209618584	0.78774480324438	0.702512471791982
1	17404509	17543004	HAP_4	0.13470066518847	-0.537333321813417	0.602770379106066	0.372934640614968
1	17463352	17580720	HAP_1	0.426274944567627	0.114201472609127	0.198565493073777	0.565347201951297
1	17463352	17580720	HAP_2	0.117516629711752	-0.0880584179366091	0.647726875808414	0.891891647772761
1	17463352	17580720	HAP_3	0.131929046563193	0.950277660264243	0.624388127688955	0.128381161386282
1	17463352	17580720	HAP_4	0.0886917960088692	0.281093313940003	0.908411908131489	0.757064101840404
1	17463352	17580720	HAP_5	0.134146341463415	-0.537333321813417	0.602770379106066	0.372934640614968
1	17504279	17619065	HAP_1	0.118070953436807	-0.868147796378188	0.675514265163759	0.199069083200458
1	17504279	17619065	HAP_2	0.0853658536585366	0.281093313940003	0.908411908131489	0.757064101840404
1	17504279	17619065	HAP_3	0.312638580931264	0.019956923976421	0.265109284487217	0.940010379391999
1	17504279	17619065	HAP_4	0.112527716186253	-1.15472806348887	0.908470925783673	0.204037039079807
1	17504279	17619065	HAP_5	0.0975609756097561	-0.300961209618584	0.78774480324438	0.702512471791982
1	17530637	17703897	HAP_1	0.116962305986696	-0.868147796378188	0.675514265163759	0.199069083200458
1	17530637	17703897	HAP_2	0.0853658536585366	0.281093313940003	0.908411908131489	0.757064101840404
1	17530637	17703897	HAP_3	0.303769401330377	0.0736507639094905	0.268374218695551	0.783815580392834
1	17530637	17703897	HAP_4	0.0975609756097561	-0.300961209618584	0.78774480324438	0.702512471791982
1	17569889	17771553	HAP_1	0.116962305986696	-0.868147796378188	0.675514265163759	0.199069083200458
1	17569889	17771553	HAP_2	0.085920177383592	0.281093313940003	0.908411908131489	0.757064101840404
1	17569889	17771553	HAP_3	0.0981152993348115	-0.300961209618584	0.78774480324438	0.702512471791982
1	17569889	17771553	HAP_4	0.304878048780488	0.0736507639094905	0.268374218695551	0.783815580392834
1	17593278	17863023	HAP_1	0.0848115299334812	0.281093313940003	0.908411908131489	0.757064101840404
1	17593278	17863023	HAP_2	0.0981152993348115	-0.300961209618584	0.78774480324438	0.702512471791982
1	17593278	17863023	HAP_3	0.151330376940133	-0.0481416071643501	0.615196202245516	0.937643561004555
1	17593278	17863023	HAP_4	0.15410199556541	-0.404245019232071	0.492852737558205	0.412313630794532
1	17593278	17863023	HAP_5	0.116962305986696	-1.05501092790975	0.70571089516163	0.135279244253148
1	17672335	17933659	HAP_1	0.116962305986696	-1.05501092790975	0.70571089516163	0.135279244253148
1	17672335	17933659	HAP_2	0.0848115299334812	0.281093313940003	0.908411908131489	0.757064101840404
1	17672335	17933659	HAP_3	0.151330376940133	-0.0481416071643501	0.615196202245516	0.937643561004555
1	17672335	17933659	HAP_4	0.152993348115299	-0.404245019232071	0.492852737558205	0.412313630794532
1	17672335	17933659	HAP_5	0.0992239467849224	-0.300961209618584	0.78774480324438	0.702512471791982
1	17742102	17996624	HAP_1	0.135254988913525	-0.786582083272848	0.621866801110487	0.206248577744101
1	17742102	17996624	HAP_2	0.201219512195122	-0.229524441004116	0.435327616396349	0.598154797817923
1	17742102	17996624	HAP_3	0.151330376940133	-0.0481416071643501	0.615196202245516	0.937643561004555
1	17742102	17996624	HAP_4	0.152993348115299	-0.404245019232071	0.492852737558205	0.412313630794532
1	17742102	17996624	HAP_5	0.0992239467849224	-0.300961209618584	0.78774480324438	0.702512471791982
1	17830271	18035272	HAP_1	0.0837028824833703	0.281093313940003	0.908411908131489	0.757064101840404
1	17830271	18035272	HAP_2	0.199556541019956	-0.229524441004116	0.435327616396349	0.598154797817923
1	17830271	18035272	HAP_3	0.151330376940133	-0.0481416071643501	0.615196202245516	0.937643561004555
1	17830271	18035272	HAP_4	0.098669623059867	-0.300961209618584	0.78774480324438	0.702512471791982
1	17830271	18035272	HAP_5	0.152993348115299	-0.404245019232071	0.492852737558205	0.412313630794532
1	17910922	18103433	HAP_1	0.082039911308204	0.281093313940003	0.908411908131489	0.757064101840404
1	17910922	18103433	HAP_2	0.151330376940133	0.204418803766101	0.637167945963489	0.748419130166942
1	17910922	18103433	HAP_3	0.098669623059867	-0.300961209618584	0.78774480324438	0.702512471791982
1	17910922	18103433	HAP_4	0.188470066518847	0.109270401994672	0.409176105740985	0.789492744250029
1	17910922	18103433	HAP_5	0.199556541019956	-0.229524441004116	0.435327616396349	0.598154797817923
1	17965969	18144245	HAP_1	0.151330376940133	0.204418803766101	0.637167945963489	0.748419130166942
1	17965969	18144245	HAP_2	0.19179600886918	0.226547639095144	0.395934320031436	0.567341374113366
1	17965969	18144245	HAP_3	0.0981152993348115	-0.300961209618584	0.78774480324438	0.702512471791982
1	17965969	18144245	HAP_4	0.200665188470067	-0.229524441004116	0.435327616396349	0.598154797817923
1	17965969	18144245	HAP_5	0.082039911308204	0.281093313940003	0.908411908131489	0.757064101840404
1	18019409	18218440	HAP_1	0.277161862527716	0.0167736219961833	0.267543353463357	0.950023497314105
1	18019409	18218440	HAP_2	0.355321507760532	0.0315861258177552	0.234077586878294	0.892690884030796
1	18019409	18218440	HAP_3	0.0975609756097561	-0.300961209618584	0.78774480324438	0.702512471791982
1	18019409	18218440	HAP_4	0.0764966740576497	0.709474616733024	0.745709150301088	0.341655230677113
1	18081067	18289532	HAP_1	0.0975609756097561	-0.300961209618584	0.78774480324438	0.702512471791982
1	18081067	18289532	HAP_2	0.0814855875831486	0.281093313940003	0.908411908131489	0.757064101840404
1	18081067	18289532	HAP_3	0.197339246119734	0.224299120159519	0.385331081100041	0.56065058379455
1	18081067	18289532	HAP_4	0.177383592017738	0.230663286656377	0.470753839375525	0.624263954487574
1	18081067	18289532	HAP_5	0.150221729490022	0.016829873090374	0.639861957320799	0.97902208346099
1	18134138	18345151	HAP_1	0.0798226164079823	0.281093313940003	0.908411908131489	0.757064101840404
1	18134138	18345151	HAP_2	0.192350332594235	0.113548131922362	0.397645109374842	0.775288221010958
1	18134138	18345151	HAP_3	0.176274944567627	0.230663286656377	0.470753839375525	0.624263954487574
1	18134138	18345151	HAP_4	0.148558758314856	0.016829873090374	0.639861957320799	0.97902208346099
1	18134138	18345151	HAP_5	0.0975609756097561	-0.300961209618584	0.78774480324438	0.702512471791982
1	18185785	18374886	HAP_1	0.174611973392461	0.22251087623105	0.481154732908687	0.643870516210657
1	18185785	18374886	HAP_2	0.0720620842572062	1.3076881498925	0.994969830613545	0.189084499694975
1	18185785	18374886	HAP_3	0.177383592017738	-0.13762715978694	0.436889398708688	0.7528234143105
1	18185785	18374886	HAP_4	0.148558758314856	0.016829873090374	0.639861957320799	0.97902208346099
1	18185785	18374886	HAP_5	0.193458980044346	0.170734361295648	0.391844720472328	0.663146075507499
1	18276048	18399880	HAP_1	0.0814855875831486	0.281093313940003	0.908411908131489	0.757064101840404
1	18276048	18399880	HAP_2	0.0958980044345898	-0.601571326192696	0.841824464615174	0.475041226059454
1	18276048	18399880	HAP_3	0.0992239467849224	0.30762620626716	0.861781347552947	0.721202350252411
1	18276048	18399880	HAP_4	0.17350332594235	0.22251087623105	0.481154732908687	0.643870516210657
1	18276048	18399880	HAP_5	0.283813747228381	0.0761812173072055	0.280877358023402	0.786280250431708
1	18340122	18448083	HAP_1	0.284368070953437	0.0855806336404038	0.279044697880648	0.759150026810006
1	18340122	18448083	HAP_2	0.0814855875831486	0.281093313940003	0.908411908131489	0.757064101840404
1	18340122	18448083	HAP_3	0.0958980044345898	-0.601571326192696	0.841824464615174	0.475041226059454
1	18340122	18448083	HAP_4	0.193458980044346	0.338305238953607	0.461828110886085	0.464035195661459
1	18366232	18508210	HAP_1	0.175166297117517	0.179384634630707	0.471259448999673	0.703554343379372
1	18366232	18508210	HAP_2	0.0798226164079823	0.281093313940003	0.908411908131489	0.757064101840404
1	18366232	18508210	HAP_3	0.0958980044345898	-0.601571326192696	0.841824464615174	0.475041226059454
1	18366232	18508210	HAP_4	0.0914634146341463	0.765188074245524	0.936289806751254	0.414001344992334
1	18366232	18508210	HAP_5	0.192350332594235	0.170734361295648	0.391844720472328	0.663146075507499
1	18388905	18550600	HAP_1	0.177937915742794	0.188936403774552	0.461411169117035	0.68228964444101
1	18388905	18550600	HAP_2	0.0964523281596452	-0.601571326192696	0.841824464615174	0.475041226059454
1	18388905	18550600	HAP_3	0.0997782705099778	-0.173071127110351	0.758973302712087	0.819672850809889
1	18388905	18550600	HAP_4	0.247228381374723	-0.0899704749208227	0.303308965682307	0.766818450533557
1	18388905	18550600	HAP_5	0.0814855875831486	0.551378655919455	0.844440290167071	0.513956285446413
1	18425564	18619081	HAP_1	0.08980044345898	0.765188074245524	0.936289806751254	0.414001344992334
1	18425564	18619081	HAP_2	0.23669623059867	0.00680527866656249	0.319066234151691	0.98298820914813
1	18425564	18619081	HAP_3	0.0814855875831486	0.551378655919455	0.844440290167071	0.513956285446413
1	18425564	18619081	HAP_4	0.179046563192905	0.188936403774552	0.461411169117035	0.68228964444101
1	18425564	18619081	HAP_5	0.0964523281596452	-0.601571326192696	0.841824464615174	0.475041226059454
1	18484079	18667846	HAP_1	0.08980044345898	0.765188074245524	0.936289806751254	0.414001344992334
1	18484079	18667846	HAP_2	0.0770509977827051	0.0201083952834685	0.799045731590363	0.979928592893291
1	18484079	18667846	HAP_3	0.176829268292683	0.230663286656377	0.470753839375525	0.624263954487574
1	18484079	18667846	HAP_4	0.0981152993348115	-0.601571326192696	0.841824464615174	0.475041226059454
1	18484079	18667846	HAP_5	0.116962305986696	-0.459240633026001	0.705348495039997	0.515160960860039
1	18484079	18667846	HAP_6	0.188470066518847	0.194521715797983	0.396901643996833	0.624183672196374
1	18484079	18667846	HAP_7	0.0715077605321508	1.0028134036951	0.995228810674751	0.313910637419753
1	18484079	18667846	HAP_8	0.100332594235033	0.356765078197123	0.749153709586516	0.634031720325369
1	18541914	18718088	HAP_1	0.0814855875831486	0.551378655919455	0.844440290167071	0.513956285446413
1	18541914	18718088	HAP_2	0.0964523281596452	-0.601571326192696	0.841824464615174	0.475041226059454
1	18541914	18718088	HAP_3	0.188470066518847	0.194521715797983	0.396901643996833	0.624183672196374
1	18541914	18718088	HAP_4	0.175166297117517	0.230663286656377	0.470753839375525	0.624263954487574
1	18541914	18718088	HAP_5	0.0903547671840355	0.765188074245524	0.936289806751254	0.414001344992334
1	18599889	18771888	HAP_1	0.153547671840355	-0.404245019232071	0.492852737558205	0.412313630794532
1	18599889	18771888	HAP_2	0.0964523281596452	-0.601571326192696	0.841824464615174	0.475041226059454
1	18599889	18771888	HAP_3	0.175166297117517	0.230663286656377	0.470753839375525	0.624263954487574
1	18599889	18771888	HAP_4	0.0814855875831486	0.551378655919455	0.844440290167071	0.513956285446413
1	18599889	18771888	HAP_5	0.0936807095343681	0.765188074245524	0.936289806751254	0.414001344992334
1	18651110	18859078	HAP_1	0.152993348115299	-0.404245019232071	0.492852737558205	0.412313630794532
1	18651110	18859078	HAP_2	0.170731707317073	0.230663286656377	0.470753839375525	0.624263954487574
1	18651110	18859078	HAP_3	0.0975609756097561	-0.558829311402997	0.788137980050427	0.478479288321763
1	18651110	18859078	HAP_4	0.0814855875831486	0.551378655919455	0.844440290167071	0.513956285446413
1	18651110	18859078	HAP_5	0.0914634146341463	0.765188074245524	0.936289806751254	0.414001344992334
1	18690083	18947598	HAP_1	0.152993348115299	-0.404245019232071	0.492852737558205	0.412313630794532
1	18690083	18947598	HAP_2	0.0909090909090909	0.765188074245524	0.936289806751254	0.414001344992334
1	18690083	18947598	HAP_3	0.171286031042129	0.357640380743934	0.46064800815387	0.437727979900252
1	18690083	18947598	HAP_4	0.0975609756097561	-0.558829311402997	0.788137980050427	0.478479288321763
1	18690083	18947598	HAP_5	0.0809312638580931	0.551378655919455	0.844440290167071	0.513956285446413
1	18756669	19016808	HAP_1	0.171840354767184	0.357640380743934	0.46064800815387	0.437727979900252
1	18756669	19016808	HAP_2	0.0970066518847007	-0.558829311402997	0.788137980050427	0.478479288321763
1	18756669	19016808	HAP_3	0.153547671840355	-0.404245019232071	0.492852737558205	0.412313630794532
1	18756669	19016808	HAP_4	0.0814855875831486	0.551378655919455	0.844440290167071	0.513956285446413
1	18756669	19016808	HAP_5	0.0909090909090909	0.765188074245524	0.936289806751254	0.414001344992334
1	18832003	19101381	HAP_1	0.155210643015521	-0.404245019232071	0.492852737558205	0.412313630794532
1	18832003	19101381	HAP_2	0.0970066518847007	-0.558829311402997	0.788137980050427	0.478479288321763
1	18832003	19101381	HAP_3	0.0814855875831486	0.551378655919455	0.844440290167071	0.513956285446413
1	18832003	19101381	HAP_4	0.0909090909090909	0.765188074245524	0.936289806751254	0.414001344992334
1	18832003	19101381	HAP_5	0.17960088691796	0.357640380743934	0.46064800815387	0.437727979900252
1	18930376	19175978	HAP_1	0.154656319290466	-0.404245019232071	0.492852737558205	0.412313630794532
1	18930376	19175978	HAP_2	0.0914634146341463	0.765188074245524	0.936289806751254	0.414001344992334
1	18930376	19175978	HAP_3	0.17960088691796	0.357640380743934	0.46064800815387	0.437727979900252
1	18930376	19175978	HAP_4	0.178492239467849	-0.291485485582223	0.422777235625087	0.490717482075312
1	18993576	19269782	HAP_1	0.0909090909090909	0.765188074245524	0.936289806751254	0.414001344992334
1	18993576	19269782	HAP_2	0.17960088691796	0.357640380743934	0.46064800815387	0.437727979900252
1	18993576	19269782	HAP_3	0.178492239467849	-0.291485485582223	0.422777235625087	0.490717482075312
1	18993576	19269782	HAP_4	0.154656319290466	-0.404245019232071	0.492852737558205	0.412313630794532
1	19069747	19336588	HAP_1	0.0942350332594235	0.816888857969551	0.86852005961388	0.347189639211419
1	19069747	19336588	HAP_2	0.0814855875831486	0.551378655919455	0.844440290167071	0.513956285446413
1	19069747	19336588	HAP_3	0.167960088691796	0.18564073720445	0.43674113262108	0.670896546802213
1	19069747	19336588	HAP_4	0.154656319290466	-0.404245019232071	0.492852737558205	0.412313630794532
1	19069747	19336588	HAP_5	0.278270509977827	0.532272295116934	0.273996448091778	0.0523769583391637
1	19069747	19336588	HAP_6	0.0842572062084257	0.752522832413256	0.993924338238041	0.449176877799307
1	19147587	19374028	HAP_1	0.192350332594235	-0.0654999655207619	0.383275796141566	0.864345116192175
1	19147587	19374028	HAP_2	0.0925720620842572	0.765188074245524	0.936289806751254	0.414001344992334
1	19147587	19374028	HAP_3	0.154656319290466	-0.404245019232071	0.492852737558205	0.412313630794532
1	19147587	19374028	HAP_4	0.0814855875831486	0.551378655919455	0.844440290167071	0.513956285446413
1	19147587	19374028	HAP_5	0.167405764966741	0.18564073720445	0.43674113262108	0.670896546802213
1	19253956	19436094	HAP_1	0.155764966740576	-0.00746379784498499	0.490251067354704	0.987856539735577
1	19253956	19436094	HAP_2	0.0903547671840355	0.765188074245524	0.936289806751254	0.414001344992334
1	19253956	19436094	HAP_3	0.0814855875831486	0.551378655919455	0.844440290167071	0.513956285446413
1	19253956	19436094	HAP_4	0.23780487804878	-0.134092470530401	0.349201374577392	0.70107209063742
1	19318625	19484677	HAP_1	0.0909090909090909	0.765188074245524	0.936289806751254	0.414001344992334
1	19318625	19484677	HAP_2	0.155210643015521	0.082962087667698	0.501915728706603	0.868752622750316
1	19318625	19484677	HAP_3	0.0814855875831486	0.551378655919455	0.844440290167071	0.513956285446413
1	19318625	19484677	HAP_4	0.23780487804878	-0.134092470530401	0.349201374577392	0.70107209063742
1	19352346	19499241	HAP_1	0.0909090909090909	0.765188074245524	0.936289806751254	0.414001344992334
1	19352346	19499241	HAP_2	0.23780487804878	-0.134092470530401	0.349201374577392	0.70107209063742
1	19352346	19499241	HAP_3	0.150221729490022	0.0423502851954693	0.490523566206433	0.931218045274299
1	19352346	19499241	HAP_4	0.0814855875831486	0.551378655919455	0.844440290167071	0.513956285446413
1	19420435	19535686	HAP_1	0.0814855875831486	0.551378655919455	0.844440290167071	0.513956285446413
1	19420435	19535686	HAP_2	0.0726164079822616	1.26432871014317	1.00339351869232	0.207981014506123
1	19420435	19535686	HAP_3	0.0909090909090909	0.765188074245524	0.936289806751254	0.414001344992334
1	19420435	19535686	HAP_4	0.151330376940133	0.0423502851954693	0.490523566206433	0.931218045274299
1	19420435	19535686	HAP_5	0.23780487804878	-0.134092470530401	0.349201374577392	0.70107209063742
1	19474711	19617746	HAP_1	0.240022172949002	-0.134092470530401	0.349201374577392	0.70107209063742
1	19474711	19617746	HAP_2	0.0726164079822616	1.26432871014317	1.00339351869232	0.207981014506123
1	19474711	19617746	HAP_3	0.0920177383592018	0.765188074245524	0.936289806751254	0.414001344992334
1	19474711	19617746	HAP_4	0.232815964523282	-0.131448097104296	0.319830569572437	0.681176780190753
1	19492649	19686160	HAP_1	0.320953436807095	0.268982560148317	0.248998296417619	0.280319996300467
1	19492649	19686160	HAP_2	0.0920177383592018	0.765188074245524	0.936289806751254	0.414001344992334
1	19492649	19686160	HAP_3	0.240022172949002	-0.134092470530401	0.349201374577392	0.70107209063742
1	19492649	19686160	HAP_4	0.0731707317073171	1.26432871014317	1.00339351869232	0.207981014506123
1	19515387	19736140	HAP_1	0.0920177383592018	0.765188074245524	0.936289806751254	0.414001344992334
1	19515387	19736140	HAP_2	0.240022172949002	-0.134092470530401	0.349201374577392	0.70107209063742
1	19515387	19736140	HAP_3	0.320953436807095	0.268982560148317	0.248998296417619	0.280319996300467
1	19515387	19736140	HAP_4	0.0731707317073171	1.26432871014317	1.00339351869232	0.207981014506123
1	19591116	19840115	HAP_1	0.188470066518847	0.72830654584332	0.42195939861422	0.0846928958720174
1	19591116	19840115	HAP_2	0.0742793791574279	1.26432871014317	1.00339351869232	0.207981014506123
1	19591116	19840115	HAP_3	0.563192904656319	-0.0111982936975264	0.165074183722531	0.945929890149526
1	19661123	19905066	HAP_1	0.0825942350332594	0.97946626798823	0.850183435057659	0.249604226947322
1	19661123	19905066	HAP_2	0.158536585365854	0.00611829894761984	0.460468108487685	0.989401698386671
1	19661123	19905066	HAP_3	0.402439024390244	-0.105489697683102	0.20496030096861	0.606902093262831
1	19661123	19905066	HAP_4	0.169068736141907	0.716198741375734	0.470176672514244	0.12805066406406
1	19728682	19955364	HAP_1	0.156319290465632	0.00594609925610152	0.47993242388099	0.9901176809399
1	19728682	19955364	HAP_2	0.494456762749446	-0.069832565611171	0.177689012475667	0.69441044389548
1	19728682	19955364	HAP_3	0.0770509977827051	0.281093313940003	0.908411908131489	0.757064101840404
1	19728682	19955364	HAP_4	0.0482261640798226	0.285942521963377	0.861556131222643	0.740049974716944
1	19728682	19955364	HAP_5	0.0875831485587583	0.233611326101003	0.793943880172029	0.768641973992972
1	19802045	20037490	HAP_1	0.156319290465632	0.00594609925610152	0.47993242388099	0.9901176809399
1	19802045	20037490	HAP_2	0.273281596452328	0.155468678870303	0.302474258978408	0.607386865626559
1	19802045	20037490	HAP_3	0.156319290465632	-0.695517404571127	0.488851534599801	0.155157131699713
1	19802045	20037490	HAP_4	0.0770509977827051	0.281093313940003	0.908411908131489	0.757064101840404
1	19887186	20089442	HAP_1	0.273835920177384	0.155468678870303	0.302474258978408	0.607386865626559
1	19887186	20089442	HAP_2	0.155764966740576	-0.695517404571127	0.488851534599801	0.155157131699713
1	19887186	20089442	HAP_3	0.0770509977827051	0.281093313940003	0.908411908131489	0.757064101840404
1	19887186	20089442	HAP_4	0.156319290465632	0.00594609925610152	0.47993242388099	0.9901176809399
1	19929109	20164215	HAP_1	0.237250554323725	-0.211337961329472	0.341009597886224	0.535586481315578
1	19929109	20164215	HAP_2	0.153547671840355	-0.695517404571127	0.488851534599801	0.155157131699713
1	19929109	20164215	HAP_3	0.0770509977827051	0.281093313940003	0.908411908131489	0.757064101840404
1	19929109	20164215	HAP_4	0.156319290465632	0.00594609925610152	0.47993242388099	0.9901176809399
1	20008856	20217215	HAP_1	0.0892461197339246	0.281093313940003	0.908411908131489	0.757064101840404
1	20008856	20217215	HAP_2	0.08980044345898	0.647383214927943	0.790645544078456	0.413118055005495
1	20008856	20217215	HAP_3	0.237250554323725	-0.211337961329472	0.341009597886224	0.535586481315578
1	20008856	20217215	HAP_4	0.156319290465632	0.00594609925610152	0.47993242388099	0.9901176809399
1	20008856	20217215	HAP_5	0.153547671840355	-0.695517404571127	0.488851534599801	0.155157131699713
1	20079747	20263578	HAP_1	0.208980044345898	-0.138015385706001	0.3586102884575	0.700431893879242
1	20079747	20263578	HAP_2	0.240022172949002	-0.201577579891956	0.337626900473187	0.550631083787025
1	20079747	20263578	HAP_3	0.0892461197339246	0.281093313940003	0.908411908131489	0.757064101840404
1	20079747	20263578	HAP_4	0.235033259423503	0.259696125190109	0.319383004808029	0.41636801429263
1	20144224	20294759	HAP_1	0.375277161862528	-0.0593011036494505	0.212246702655246	0.780005118176451
1	20144224	20294759	HAP_2	0.171840354767184	-0.512424656728368	0.490257573439112	0.29620764297712
1	20144224	20294759	HAP_3	0.240022172949002	-0.201577579891956	0.337626900473187	0.550631083787025
1	20199697	20336514	HAP_1	0.238359201773836	-0.274080778956771	0.341400203262551	0.422296962921367
1	20199697	20336514	HAP_2	0.159090909090909	-0.0336155272481637	0.469425040950661	0.942928387947804
1	20199697	20336514	HAP_3	0.0892461197339246	0.281093313940003	0.908411908131489	0.757064101840404
1	20257579	20416935	HAP_1	0.159090909090909	-0.0336155272481637	0.469425040950661	0.942928387947804
1	20257579	20416935	HAP_2	0.0892461197339246	0.281093313940003	0.908411908131489	0.757064101840404
1	20257579	20416935	HAP_3	0.238359201773836	-0.274080778956771	0.341400203262551	0.422296962921367
1	20285058	20472980	HAP_1	0.155210643015521	0.000173129603561386	0.479120986578807	0.999711766760943
1	20285058	20472980	HAP_2	0.0892461197339246	0.281093313940003	0.908411908131489	0.757064101840404
1	20285058	20472980	HAP_3	0.23780487804878	-0.274080778956771	0.341400203262551	0.422296962921367
1	20309995	20550672	HAP_1	0.155210643015521	0.000173129603561386	0.479120986578807	0.999711766760943
1	20309995	20550672	HAP_2	0.0886917960088692	0.281093313940003	0.908411908131489	0.757064101840404
1	20309995	20550672	HAP_3	0.143569844789357	-0.0233956435516125	0.587676597624582	0.96825321890774
1	20396102	20587049	HAP_1	0.143015521064302	-0.20297511346966	0.571343224527996	0.722479455906481
1	20396102	20587049	HAP_2	0.107538802660754	0.0950616459374512	0.621301575743165	0.878429816406407
1	20396102	20587049	HAP_3	0.0886917960088692	0.281093313940003	0.908411908131489	0.757064101840404
1	20396102	20587049	HAP_4	0.155764966740576	0.144361657239458	0.479639230871465	0.763500375908631
1	20447544	20629717	HAP_1	0.0886917960088692	0.281093313940003	0.908411908131489	0.757064101840404
1	20447544	20629717	HAP_2	0.143015521064302	-0.20297511346966	0.571343224527996	0.722479455906481
1	20447544	20629717	HAP_3	0.155764966740576	0.144361657239458	0.479639230871465	0.763500375908631
1	20447544	20629717	HAP_4	0.175166297117517	-0.170934064469691	0.470041203075217	0.71620015740179
1	20528824	20676803	HAP_1	0.244456762749446	-0.054633781049238	0.345282592983971	0.874312146206103
1	20528824	20676803	HAP_2	0.0892461197339246	0.281093313940003	0.908411908131489	0.757064101840404
1	20528824	20676803	HAP_3	0.123614190687361	-0.89129644908417	0.678227195248309	0.189132633279597
1	20572869	20732893	HAP_1	0.0936807095343681	0.0573572434937691	0.840776170578351	0.945626326438694
1	20572869	20732893	HAP_2	0.065410199556541	-0.056714808821762	0.996322188310305	0.954618395800094
1	20572869	20732893	HAP_3	0.123614190687361	-0.89129644908417	0.678227195248309	0.189132633279597
1	20572869	20732893	HAP_4	0.261640798226164	-0.136815725801863	0.321223721588342	0.670268968885051
1	20618002	20799206	HAP_1	0.0931263858093126	0.0573572434937691	0.840776170578351	0.945626326438694
1	20618002	20799206	HAP_2	0.065410199556541	-0.056714808821762	0.996322188310305	0.954618395800094
1	20618002	20799206	HAP_3	0.122505543237251	-0.89129644908417	0.678227195248309	0.189132633279597
1	20618002	20799206	HAP_4	0.26219512195122	-0.136815725801863	0.321223721588342	0.670268968885051
1	20664136	20899506	HAP_1	0.263858093126386	-0.105490215825059	0.315539563517232	0.738219274225926
1	20664136	20899506	HAP_2	0.0931263858093126	0.0573572434937691	0.840776170578351	0.945626326438694
1	20664136	20899506	HAP_3	0.0670731707317073	-0.056714808821762	0.996322188310305	0.954618395800094
1	20664136	20899506	HAP_4	0.122505543237251	-0.89129644908417	0.678227195248309	0.189132633279597
1	20716311	20975199	HAP_1	0.0931263858093126	0.0573572434937691	0.840776170578351	0.945626326438694
1	20716311	20975199	HAP_2	0.348669623059867	0.057213170732287	0.234483632184574	0.807289876578875
1	20716311	20975199	HAP_3	0.121951219512195	-0.89129644908417	0.678227195248309	0.189132633279597
1	20774446	21025812	HAP_1	0.124168514412417	-0.841349086680121	0.649281839607824	0.195375592535705
1	20774446	21025812	HAP_2	0.296008869179601	0.117020099485616	0.29323037328673	0.689935824635251
1	20774446	21025812	HAP_3	0.0931263858093126	0.0573572434937691	0.840776170578351	0.945626326438694
1	20844518	21079216	HAP_1	0.124722838137472	-0.841349086680121	0.649281839607824	0.195375592535705
1	20844518	21079216	HAP_2	0.293791574279379	0.0728239626012837	0.290994702481998	0.802445096334312
1	20844518	21079216	HAP_3	0.105321507760532	-0.049465396174068	0.786646110542921	0.949875093845811
1	20955011	21099477	HAP_1	0.150776053215078	0.0801501205078173	0.561411045318152	0.88650774645692
1	20955011	21099477	HAP_2	0.124722838137472	-0.841349086680121	0.649281839607824	0.195375592535705
1	20955011	21099477	HAP_3	0.30709534368071	0.0108490644608125	0.275886439681502	0.968640594604489
1	21005976	21158799	HAP_1	0.126940133037694	-0.210688030241133	0.646735411706806	0.744673829866537
1	21005976	21158799	HAP_2	0.124722838137472	-0.841349086680121	0.649281839607824	0.195375592535705
1	21005976	21158799	HAP_3	0.30709534368071	0.0108490644608125	0.275886439681502	0.968640594604489
1	21060557	21212230	HAP_1	0.307649667405765	0.0108490644608125	0.275886439681502	0.968640594604489
1	21060557	21212230	HAP_2	0.146341463414634	-0.449295888298447	0.507310374570449	0.376049415404263
1	21060557	21212230	HAP_3	0.13470066518847	0.473105163757428	0.57266516442271	0.408942806095209
1	21060557	21212230	HAP_4	0.171286031042129	-0.295429396737895	0.444902878302967	0.506842512465466
1	21092388	21248341	HAP_1	0.307649667405765	0.0108490644608125	0.275886439681502	0.968640594604489
1	21092388	21248341	HAP_2	0.146341463414634	-0.449295888298447	0.507310374570449	0.376049415404263
1	21092388	21248341	HAP_3	0.114745011086475	0.878274116921979	0.680933818955854	0.197452638663121
1	21092388	21248341	HAP_4	0.171286031042129	-0.295429396737895	0.444902878302967	0.506842512465466
1	21142067	21302128	HAP_1	0.430709534368071	0.0466942277236808	0.196710967353943	0.812420724642375
1	21142067	21302128	HAP_2	0.171286031042129	-0.295429396737895	0.444902878302967	0.506842512465466
1	21142067	21302128	HAP_3	0.149667405764967	-0.449295888298447	0.507310374570449	0.376049415404263
1	21199202	21333330	HAP_1	0.582039911308204	-0.0367415572771518	0.158846442661982	0.817133136905712
1	21199202	21333330	HAP_2	0.125277161862528	-0.239747274332874	0.600505154707415	0.689810301955342
1	21199202	21333330	HAP_3	0.251108647450111	0.0381774716401718	0.321861012441152	0.905607354943076
1	21239756	21366392	HAP_1	0.125277161862528	-0.239747274332874	0.600505154707415	0.689810301955342
1	21239756	21366392	HAP_2	0.171840354767184	-0.295429396737895	0.444902878302967	0.506842512465466
1	21239756	21366392	HAP_3	0.6019955654102	-0.0565650231644027	0.157353360406859	0.71932313101698
1	21278418	21451919	HAP_1	0.0892461197339246	-0.697803578924053	0.996600987527057	0.483995897049801
1	21278418	21451919	HAP_2	0.124722838137472	-0.210688030241133	0.646735411706806	0.744673829866537
1	21278418	21451919	HAP_3	0.126385809312639	-0.841349086680121	0.649281839607824	0.195375592535705
1	21278418	21451919	HAP_4	0.308758314855876	0.055221239265841	0.272332698461518	0.839360234507575
1	21324921	21498156	HAP_1	0.0886917960088692	-0.697803578924053	0.996600987527057	0.483995897049801
1	21324921	21498156	HAP_2	0.124722838137472	-0.210688030241133	0.646735411706806	0.744673829866537
1	21324921	21498156	HAP_3	0.126385809312639	-0.841349086680121	0.649281839607824	0.195375592535705
1	21324921	21498156	HAP_4	0.308758314855876	0.055221239265841	0.272332698461518	0.839360234507575
1	21351372	21549541	HAP_1	0.124722838137472	-0.210688030241133	0.646735411706806	0.744673829866537
1	21351372	21549541	HAP_2	0.126385809312639	-0.841349086680121	0.649281839607824	0.195375592535705
1	21351372	21549541	HAP_3	0.306541019955654	0.0535288369366104	0.274094692507906	0.845208024070905
1	21351372	21549541	HAP_4	0.0864745011086474	-0.697803578924053	0.996600987527057	0.483995897049801
1	21426865	21593553	HAP_1	0.126385809312639	-0.841349086680121	0.649281839607824	0.195375592535705
1	21426865	21593553	HAP_2	0.0864745011086474	-0.697803578924053	0.996600987527057	0.483995897049801
1	21426865	21593553	HAP_3	0.315410199556541	-0.000114023266432675	0.267451422603231	0.999659931438686
1	21426865	21593553	HAP_4	0.194567627494457	0.28203795512612	0.460074917152553	0.540015841280138
1	21426865	21593553	HAP_5	0.0875831485587583	-0.0674921459689518	0.997665141138917	0.946079384750315
1	21477210	21624708	HAP_1	0.126385809312639	-0.841349086680121	0.649281839607824	0.195375592535705
1	21477210	21624708	HAP_2	0.0875831485587583	-0.0674921459689518	0.997665141138917	0.946079384750315
1	21477210	21624708	HAP_3	0.0864745011086474	-0.697803578924053	0.996600987527057	0.483995897049801
1	21477210	21624708	HAP_4	0.315410199556541	-0.000114023266432675	0.267451422603231	0.999659931438686
1	21477210	21624708	HAP_5	0.263858093126386	-0.0375337631496662	0.336730710921048	0.911272603812168
1	21529824	21662722	HAP_1	0.0864745011086474	-0.697803578924053	0.996600987527057	0.483995897049801
1	21529824	21662722	HAP_2	0.126385809312639	-0.841349086680121	0.649281839607824	0.195375592535705
1	21529824	21662722	HAP_3	0.315964523281596	-0.0202019997238118	0.265961717135302	0.939469364443841
1	21529824	21662722	HAP_4	0.182926829268293	0.19540938156402	0.470029346557696	0.677701562647869
1	21584870	21717449	HAP_1	0.315964523281596	-0.0202019997238118	0.265961717135302	0.939469364443841
1	21584870	21717449	HAP_2	0.0886917960088692	-0.697803578924053	0.996600987527057	0.483995897049801
1	21584870	21717449	HAP_3	0.182926829268293	0.19540938156402	0.470029346557696	0.677701562647869
1	21584870	21717449	HAP_4	0.207317073170732	0.0474805383721497	0.394333581735064	0.904187923245256
1	21584870	21717449	HAP_5	0.0648558758314856	-1.40246227926086	0.92490494490524	0.129791093722848
1	21618641	21750572	HAP_1	0.0936807095343681	-0.705764892097921	0.909414998363121	0.437917185794921
1	21618641	21750572	HAP_2	0.305432372505543	-0.0167928845773496	0.274228097922395	0.951184289484322
1	21618641	21750572	HAP_3	0.207317073170732	0.0474805383721497	0.394333581735064	0.904187923245256
1	21618641	21750572	HAP_4	0.182926829268293	0.19540938156402	0.470029346557696	0.677701562647869
1	21644616	21786737	HAP_1	0.304878048780488	-0.0167928845773496	0.274228097922395	0.951184289484322
1	21644616	21786737	HAP_2	0.0925720620842572	-0.705764892097921	0.909414998363121	0.437917185794921
1	21644616	21786737	HAP_3	0.126385809312639	-0.841349086680121	0.649281839607824	0.195375592535705
1	21644616	21786737	HAP_4	0.182926829268293	0.19540938156402	0.470029346557696	0.677701562647869
1	21691443	21829520	HAP_1	0.305986696230599	-0.0167928845773496	0.274228097922395	0.951184289484322
1	21691443	21829520	HAP_2	0.124168514412417	-0.841349086680121	0.649281839607824	0.195375592535705
1	21691443	21829520	HAP_3	0.0848115299334812	-0.697803578924053	0.996600987527057	0.483995897049801
1	21691443	21829520	HAP_4	0.182926829268293	0.19540938156402	0.470029346557696	0.677701562647869
1	21738281	21887191	HAP_1	0.0848115299334812	-0.697803578924053	0.996600987527057	0.483995897049801
1	21738281	21887191	HAP_2	0.177383592017738	0.354204386461666	0.460380737394941	0.441876434000402
1	21738281	21887191	HAP_3	0.123059866962306	-0.841349086680121	0.649281839607824	0.195375592535705
1	21738281	21887191	HAP_4	0.305986696230599	-0.0167928845773496	0.274228097922395	0.951184289484322
1	21777287	21951746	HAP_1	0.315410199556541	0.0947291975004241	0.259471036678627	0.715134178194708
1	21777287	21951746	HAP_2	0.0853658536585366	-0.697803578924053	0.996600987527057	0.483995897049801
1	21777287	21951746	HAP_3	0.179046563192905	0.354204386461666	0.460380737394941	0.441876434000402
1	21777287	21951746	HAP_4	0.123059866962306	-0.841349086680121	0.649281839607824	0.195375592535705
1	21824637	22024056	HAP_1	0.499445676274945	-0.140785853320647	0.175344385286276	0.42224105074985
1	21824637	22024056	HAP_2	0.0870288248337029	-0.697803578924053	0.996600987527057	0.483995897049801
1	21824637	22024056	HAP_3	0.122505543237251	-1.07094970872096	0.674686138325635	0.112793454989698
1	21877978	22096754	HAP_1	0.0864745011086474	-0.697803578924053	0.996600987527057	0.483995897049801
1	21877978	22096754	HAP_2	0.123059866962306	-1.07094970872096	0.674686138325635	0.112793454989698
1	21877978	22096754	HAP_3	0.261640798226164	-0.188803679135228	0.301730812093447	0.531649051936931
1	21877978	22096754	HAP_4	0.318736141906874	0.0357991917146253	0.256747795662791	0.889139342757953
1	21923652	22152784	HAP_1	0.123059866962306	-1.07094970872096	0.674686138325635	0.112793454989698
1	21923652	22152784	HAP_2	0.085920177383592	-0.697803578924053	0.996600987527057	0.483995897049801
1	21923652	22152784	HAP_3	0.150221729490022	-0.25553727159139	0.503006412897297	0.611565405008541
1	21923652	22152784	HAP_4	0.114190687361419	0.0142189261945579	0.793311813024462	0.98570390151138
1	21923652	22152784	HAP_5	0.271618625277162	-0.254493905019856	0.307739929104781	0.40847189345401
1	21994065	22225114	HAP_1	0.085920177383592	-0.697803578924053	0.996600987527057	0.483995897049801
1	21994065	22225114	HAP_2	0.150221729490022	-0.25553727159139	0.503006412897297	0.611565405008541
1	21994065	22225114	HAP_3	0.0903547671840355	-0.146404870332739	1.00160250563251	0.883819826902879
1	21994065	22225114	HAP_4	0.269955654101996	-0.292399789885973	0.310519775258441	0.346629573264673
1	21994065	22225114	HAP_5	0.123059866962306	-1.07094970872096	0.674686138325635	0.112793454989698
1	22072511	22272212	HAP_1	0.197339246119734	0.0223613794288566	0.37833397234626	0.952881864460157
1	22072511	22272212	HAP_2	0.123059866962306	-1.07094970872096	0.674686138325635	0.112793454989698
1	22072511	22272212	HAP_3	0.0931263858093126	0.734833123875506	0.792296844467146	0.353933261724171
1	22072511	22272212	HAP_4	0.269955654101996	-0.292399789885973	0.310519775258441	0.346629573264673
1	22072511	22272212	HAP_5	0.085920177383592	-0.697803578924053	0.996600987527057	0.483995897049801
1	22132505	22311265	HAP_1	0.131929046563193	-0.981732791938483	0.646109817185575	0.129004334933743
1	22132505	22311265	HAP_2	0.390243902439024	-0.277319149545912	0.212426826101633	0.192066918081921
1	22132505	22311265	HAP_3	0.291574279379157	-0.21037780372667	0.276714489300764	0.447294618295505
1	22194771	22382190	HAP_1	0.41019955654102	-0.257300970195753	0.202621223276235	0.204466112545436
1	22194771	22382190	HAP_2	0.131374722838137	-0.981732791938483	0.646109817185575	0.129004334933743
1	22194771	22382190	HAP_3	0.291574279379157	-0.21037780372667	0.276714489300764	0.447294618295505
1	22265997	22421404	HAP_1	0.412971175166297	-0.274315553191102	0.200953638952999	0.172576760837047
1	22265997	22421404	HAP_2	0.131374722838137	-0.981732791938483	0.646109817185575	0.129004334933743
1	22265997	22421404	HAP_3	0.291574279379157	-0.21037780372667	0.276714489300764	0.447294618295505
1	22288779	22475646	HAP_1	0.140243902439024	0.00209146809590705	0.561401194627779	0.99702836929357
1	22288779	22475646	HAP_2	0.289911308203991	-0.228173909034787	0.278592799659006	0.41299279294404
1	22288779	22475646	HAP_3	0.158536585365854	-0.44010902216572	0.64721838269532	0.496680983365322
1	22288779	22475646	HAP_4	0.150776053215078	0.0140506084749707	0.491097073391034	0.977181536148885
1	22288779	22475646	HAP_5	0.0748337028824834	-2.19330901258896	0.991659602487193	0.0272371927029849
1	22354504	22518930	HAP_1	0.14079822616408	0.00209146809590705	0.561401194627779	0.99702836929357
1	22354504	22518930	HAP_2	0.290465631929047	-0.213069547648356	0.276823461581563	0.441685484514028
1	22354504	22518930	HAP_3	0.159090909090909	-0.46755517832533	0.625559025551537	0.455007863948391
1	22354504	22518930	HAP_4	0.151330376940133	0.0140506084749707	0.491097073391034	0.977181536148885
1	22354504	22518930	HAP_5	0.0748337028824834	-2.19330901258896	0.991659602487193	0.0272371927029849
1	22409478	22541611	HAP_1	0.222283813747228	0.408787003885756	0.343504205232845	0.234344643602428
1	22409478	22541611	HAP_2	0.290465631929047	-0.213069547648356	0.276823461581563	0.441685484514028
1	22409478	22541611	HAP_3	0.159090909090909	-0.46755517832533	0.625559025551537	0.455007863948391
1	22409478	22541611	HAP_4	0.151330376940133	0.0140506084749707	0.491097073391034	0.977181536148885
1	22409478	22541611	HAP_5	0.0748337028824834	-2.19330901258896	0.991659602487193	0.0272371927029849
1	22456503	22591077	HAP_1	0.240022172949002	-0.362120915305823	0.324395655910483	0.264597947059421
1	22456503	22591077	HAP_2	0.153547671840355	-0.41614012795096	0.511968623340174	0.416536876786138
1	22456503	22591077	HAP_3	0.313192904656319	-0.138846645824365	0.255374709275971	0.586785819186089
1	22456503	22591077	HAP_4	0.150221729490022	-0.0328630673483015	0.480061328598361	0.945438056594298
1	22510991	22637089	HAP_1	0.150221729490022	-0.0328630673483015	0.480061328598361	0.945438056594298
1	22510991	22637089	HAP_2	0.313192904656319	-0.138846645824365	0.255374709275971	0.586785819186089
1	22510991	22637089	HAP_3	0.215077605321508	-0.450866970620366	0.383125306067516	0.239585008247239
1	22535483	22675245	HAP_1	0.0881374722838137	-0.697803578924053	0.996600987527057	0.483995897049801
1	22535483	22675245	HAP_2	0.126940133037694	-1.07094970872096	0.674686138325635	0.112793454989698
1	22535483	22675245	HAP_3	0.313192904656319	-0.138846645824365	0.255374709275971	0.586785819186089
1	22535483	22675245	HAP_4	0.147450110864745	-0.0328630673483015	0.480061328598361	0.945438056594298
1	22574342	22777886	HAP_1	0.0853658536585366	-0.697803578924053	0.996600987527057	0.483995897049801
1	22574342	22777886	HAP_2	0.127494456762749	-1.0367514404058	0.645986293487028	0.10886822926268
1	22574342	22777886	HAP_3	0.147450110864745	-0.0328630673483015	0.480061328598361	0.945438056594298
1	22574342	22777886	HAP_4	0.299334811529933	-0.179977199825922	0.265170493036817	0.497490303357305
1	22625274	22851333	HAP_1	0.0881374722838137	-0.697803578924053	0.996600987527057	0.483995897049801
1	22625274	22851333	HAP_2	0.127494456762749	-1.0367514404058	0.645986293487028	0.10886822926268
1	22625274	22851333	HAP_3	0.299334811529933	-0.179977199825922	0.265170493036817	0.497490303357305
1	22625274	22851333	HAP_4	0.147450110864745	-0.0328630673483015	0.480061328598361	0.945438056594298
1	22655413	22911665	HAP_1	0.150221729490022	-0.0328630673483015	0.480061328598361	0.945438056594298
1	22655413	22911665	HAP_2	0.299334811529933	-0.179977199825922	0.265170493036817	0.497490303357305
1	22655413	22911665	HAP_3	0.0853658536585366	-0.697803578924053	0.996600987527057	0.483995897049801
1	22655413	22911665	HAP_4	0.126940133037694	-1.10793704895579	0.674697873530865	0.100918126732997
1	22740766	23021830	HAP_1	0.299334811529933	-0.179977199825922	0.265170493036817	0.497490303357305
1	22740766	23021830	HAP_2	0.126940133037694	-1.10793704895579	0.674697873530865	0.100918126732997
1	22740766	23021830	HAP_3	0.0848115299334812	-0.697803578924053	0.996600987527057	0.483995897049801
1	22740766	23021830	HAP_4	0.151330376940133	-0.301650514329956	0.460982346547203	0.513046200792757
1	22832732	23055218	HAP_1	0.151330376940133	-0.301650514329956	0.460982346547203	0.513046200792757
1	22832732	23055218	HAP_2	0.299334811529933	-0.179977199825922	0.265170493036817	0.497490303357305
1	22832732	23055218	HAP_3	0.126940133037694	-1.10793704895579	0.674697873530865	0.100918126732997
1	22832732	23055218	HAP_4	0.0848115299334812	-0.697803578924053	0.996600987527057	0.483995897049801
1	22891301	23095055	HAP_1	0.299334811529933	-0.179977199825922	0.265170493036817	0.497490303357305
1	22891301	23095055	HAP_2	0.126940133037694	-1.10793704895579	0.674697873530865	0.100918126732997
1	22891301	23095055	HAP_3	0.158536585365854	-0.500224064737077	0.623496115568391	0.42260022567131
1	22891301	23095055	HAP_4	0.151884700665188	-0.301650514329956	0.460982346547203	0.513046200792757
1	23012815	23145010	HAP_1	0.175166297117517	-0.561281430748123	0.561774203685975	0.318007061962844
1	23012815	23145010	HAP_2	0.299334811529933	-0.179977199825922	0.265170493036817	0.497490303357305
1	23012815	23145010	HAP_3	0.152439024390244	-0.301650514329956	0.460982346547203	0.513046200792757
1	23012815	23145010	HAP_4	0.126940133037694	-1.10793704895579	0.674697873530865	0.100918126732997
1	23035575	23197299	HAP_1	0.15410199556541	-0.301650514329956	0.460982346547203	0.513046200792757
1	23035575	23197299	HAP_2	0.174611973392461	-0.54462369909498	0.577291238342249	0.345726324021608
1	23035575	23197299	HAP_3	0.299334811529933	-0.179977199825922	0.265170493036817	0.497490303357305
1	23035575	23197299	HAP_4	0.126940133037694	-1.10793704895579	0.674697873530865	0.100918126732997
1	23081731	23269424	HAP_1	0.15410199556541	-0.301650514329956	0.460982346547203	0.513046200792757
1	23081731	23269424	HAP_2	0.0848115299334812	-0.697803578924053	0.996600987527057	0.483995897049801
1	23081731	23269424	HAP_3	0.0936807095343681	-0.100133287760339	0.841995565937292	0.905362615604794
1	23081731	23269424	HAP_4	0.159645232815965	-0.71291379558925	0.481224206572757	0.138838719046588
1	23081731	23269424	HAP_5	0.297117516629712	-0.179977199825922	0.265170493036817	0.497490303357305
1	23081731	23269424	HAP_6	0.061529933481153	-0.936715132483051	1.02555324363106	0.361292762208133
1	23121836	23329925	HAP_1	0.156873614190687	-0.359412684277448	0.451417219825087	0.426135696768706
1	23121836	23329925	HAP_2	0.0853658536585366	-0.697803578924053	0.996600987527057	0.483995897049801
1	23121836	23329925	HAP_3	0.130266075388027	-0.586740940000995	0.655574278913009	0.371027742785958
1	23121836	23329925	HAP_4	0.126385809312639	-1.10793704895579	0.674697873530865	0.100918126732997
1	23121836	23329925	HAP_5	0.297117516629712	-0.179977199825922	0.265170493036817	0.497490303357305
1	23175268	23406744	HAP_1	0.156873614190687	-0.359412684277448	0.451417219825087	0.426135696768706
1	23175268	23406744	HAP_2	0.0853658536585366	-0.697803578924053	0.996600987527057	0.483995897049801
1	23175268	23406744	HAP_3	0.297117516629712	-0.179977199825922	0.265170493036817	0.497490303357305
1	23175268	23406744	HAP_4	0.128048780487805	-1.10793704895579	0.674697873530865	0.100918126732997
1	23175268	23406744	HAP_5	0.118625277161863	-0.671742740932227	0.755338250190631	0.374067914646278
1	23236091	23450749	HAP_1	0.156319290465632	-0.359412684277448	0.451417219825087	0.426135696768706
1	23236091	23450749	HAP_2	0.0842572062084257	-0.697803578924053	0.996600987527057	0.483995897049801
1	23236091	23450749	HAP_3	0.295454545454545	-0.179977199825922	0.265170493036817	0.497490303357305
1	23236091	23450749	HAP_4	0.128048780487805	-1.10793704895579	0.674697873530865	0.100918126732997
1	23236091	23450749	HAP_5	0.0770509977827051	0.475779280891074	1.0029157011269	0.63533398648859
1	23309941	23505884	HAP_1	0.0842572062084257	-0.697803578924053	0.996600987527057	0.483995897049801
1	23309941	23505884	HAP_2	0.296008869179601	-0.179977199825922	0.265170493036817	0.497490303357305
1	23309941	23505884	HAP_3	0.155210643015521	-0.318806848101875	0.460428185552203	0.488858294079552
1	23309941	23505884	HAP_4	0.129711751662971	-1.10793704895579	0.674697873530865	0.100918126732997
1	23382846	23538524	HAP_1	0.295454545454545	-0.179977199825922	0.265170493036817	0.497490303357305
1	23382846	23538524	HAP_2	0.155210643015521	-0.318806848101875	0.460428185552203	0.488858294079552
1	23382846	23538524	HAP_3	0.0875831485587583	-0.697803578924053	0.996600987527057	0.483995897049801
1	23382846	23538524	HAP_4	0.130820399113082	-1.10793704895579	0.674697873530865	0.100918126732997
1	23436633	23563293	HAP_1	0.155764966740576	-0.318806848101875	0.460428185552203	0.488858294079552
1	23436633	23563293	HAP_2	0.169068736141907	-0.25186891284875	0.504855179939298	0.617977911114121
1	23436633	23563293	HAP_3	0.0776053215077605	0.990430008983251	1.00238037823893	0.323383288608192
1	23436633	23563293	HAP_4	0.111973392461197	-0.54942135996098	0.674555511684871	0.41558018023869
1	23436633	23563293	HAP_5	0.29490022172949	-0.204260044186158	0.266855732665798	0.444217218874073
1	23493262	23611313	HAP_1	0.360864745011086	0.229112840987812	0.219443104962361	0.296739184130975
1	23493262	23611313	HAP_2	0.12139689578714	-0.763419862677192	0.706591499652396	0.28024551487648
1	23493262	23611313	HAP_3	0.112527716186253	-0.54942135996098	0.674555511684871	0.41558018023869
1	23493262	23611313	HAP_4	0.296008869179601	-0.204260044186158	0.266855732665798	0.444217218874073
1	23524493	23636829	HAP_1	0.100886917960089	-0.404679336316268	0.745847596148803	0.587557449141581
1	23524493	23636829	HAP_2	0.296008869179601	-0.204260044186158	0.266855732665798	0.444217218874073
1	23524493	23636829	HAP_3	0.112527716186253	-0.54942135996098	0.674555511684871	0.41558018023869
1	23524493	23636829	HAP_4	0.360864745011086	0.229112840987812	0.219443104962361	0.296739184130975
1	23556596	23678274	HAP_1	0.296563192904656	-0.204260044186158	0.266855732665798	0.444217218874073
1	23556596	23678274	HAP_2	0.361973392461197	0.229112840987812	0.219443104962361	0.296739184130975
1	23556596	23678274	HAP_3	0.213414634146341	-0.293593175411519	0.374421364073488	0.433175603651581
1	23592345	23718726	HAP_1	0.337583148558758	0.229404552484584	0.234630259094042	0.328474896546742
1	23592345	23718726	HAP_2	0.140243902439024	-0.693279474527747	0.529149491334243	0.190474394416585
1	23592345	23718726	HAP_3	0.296563192904656	-0.204260044186158	0.266855732665798	0.444217218874073
1	23631135	23796339	HAP_1	0.156873614190687	-0.428373231121778	0.44026815228662	0.330826633599976
1	23631135	23796339	HAP_2	0.283259423503326	-0.19080726546758	0.286436626518749	0.505493608907445
1	23631135	23796339	HAP_3	0.337583148558758	0.229404552484584	0.234630259094042	0.328474896546742
1	23663115	23829504	HAP_1	0.283259423503326	-0.19080726546758	0.286436626518749	0.505493608907445
1	23663115	23829504	HAP_2	0.0881374722838137	-0.697803578924053	0.996600987527057	0.483995897049801
1	23663115	23829504	HAP_3	0.337583148558758	0.229404552484584	0.234630259094042	0.328474896546742
1	23689854	23873652	HAP_1	0.167960088691796	-0.230039504919187	0.518129995840959	0.657164880022539
1	23689854	23873652	HAP_2	0.149113082039911	-0.346244405315457	0.49090068666297	0.480792920425899
1	23689854	23873652	HAP_3	0.283259423503326	-0.19080726546758	0.286436626518749	0.505493608907445
1	23689854	23873652	HAP_4	0.0881374722838137	-0.697803578924053	0.996600987527057	0.483995897049801
1	23764367	23929066	HAP_1	0.167960088691796	-0.230039504919187	0.518129995840959	0.657164880022539
1	23764367	23929066	HAP_2	0.146341463414634	-0.346244405315457	0.49090068666297	0.480792920425899
1	23764367	23929066	HAP_3	0.0881374722838137	-0.697803578924053	0.996600987527057	0.483995897049801
1	23764367	23929066	HAP_4	0.282705099778271	-0.19080726546758	0.286436626518749	0.505493608907445
1	23819150	24003791	HAP_1	0.0870288248337029	-0.697803578924053	0.996600987527057	0.483995897049801
1	23819150	24003791	HAP_2	0.282150776053215	-0.19080726546758	0.286436626518749	0.505493608907445
1	23819150	24003791	HAP_3	0.167960088691796	-0.230039504919187	0.518129995840959	0.657164880022539
1	23819150	24003791	HAP_4	0.146341463414634	-0.346244405315457	0.49090068666297	0.480792920425899
1	23852637	24084391	HAP_1	0.149113082039911	-0.227474924299689	0.479665602405142	0.635447742338269
1	23852637	24084391	HAP_2	0.281042128603104	-0.234880564137027	0.288324301330164	0.415496465467496
1	23852637	24084391	HAP_3	0.08980044345898	-0.976616861457182	0.909976961810481	0.283458036277818
1	23852637	24084391	HAP_4	0.167405764966741	-0.230039504919187	0.518129995840959	0.657164880022539
1	23916838	24144013	HAP_1	0.221175166297118	-0.352748095129441	0.339824615519552	0.299538403773131
1	23916838	24144013	HAP_2	0.279933481152993	-0.200813090781403	0.29075858088852	0.489964334449669
1	23916838	24144013	HAP_3	0.0903547671840355	-0.976616861457182	0.909976961810481	0.283458036277818
1	23916838	24144013	HAP_4	0.167960088691796	-0.230039504919187	0.518129995840959	0.657164880022539
1	23997686	24222791	HAP_1	0.0886917960088692	-0.633615289168118	0.90981815912875	0.486348069675878
1	23997686	24222791	HAP_2	0.242239467849224	-0.0479500565857402	0.35702265808433	0.893191513883887
1	23997686	24222791	HAP_3	0.324279379157428	-0.250287106020702	0.240904605395356	0.299111892595036
1	23997686	24222791	HAP_4	0.14079822616408	-0.535251262936896	0.599328736856557	0.372053559307237
1	24053320	24268228	HAP_1	0.082039911308204	-0.697803578924053	0.996600987527057	0.483995897049801
1	24053320	24268228	HAP_2	0.241685144124169	-0.0479500565857402	0.35702265808433	0.893191513883887
1	24053320	24268228	HAP_3	0.179046563192905	0.208147105432106	0.381543125975719	0.585518904430705
1	24053320	24268228	HAP_4	0.14079822616408	-0.535251262936896	0.599328736856557	0.372053559307237
1	24124112	24327170	HAP_1	0.082039911308204	-0.697803578924053	0.996600987527057	0.483995897049801
1	24124112	24327170	HAP_2	0.241685144124169	-0.0479500565857402	0.35702265808433	0.893191513883887
1	24124112	24327170	HAP_3	0.0892461197339246	-0.0933911259055766	0.787395064271039	0.905612950563932
1	24124112	24327170	HAP_4	0.167960088691796	-0.826517530100582	0.491205023751596	0.0927974001882779
1	24200820	24375020	HAP_1	0.082039911308204	-0.697803578924053	0.996600987527057	0.483995897049801
1	24200820	24375020	HAP_2	0.0903547671840355	0.0771542044084003	0.743138646031587	0.917333955604468
1	24200820	24375020	HAP_3	0.168514412416851	-0.826517530100582	0.491205023751596	0.0927974001882779
1	24200820	24375020	HAP_4	0.241685144124169	-0.0479500565857402	0.35702265808433	0.893191513883887
1	24253399	24425717	HAP_1	0.241685144124169	-0.0479500565857402	0.35702265808433	0.893191513883887
1	24253399	24425717	HAP_2	0.0958980044345898	0.710403269601351	0.677484203520159	0.294651770371304
1	24253399	24425717	HAP_3	0.169068736141907	-0.826517530100582	0.491205023751596	0.0927974001882779
1	24253399	24425717	HAP_4	0.082039911308204	-0.697803578924053	0.996600987527057	0.483995897049801
1	24308441	24461068	HAP_1	0.082039911308204	-0.697803578924053	0.996600987527057	0.483995897049801
1	24308441	24461068	HAP_2	0.242239467849224	-0.148581568872304	0.353118520009605	0.674024964532845
1	24308441	24461068	HAP_3	0.169068736141907	-0.826517530100582	0.491205023751596	0.0927974001882779
1	24308441	24461068	HAP_4	0.0958980044345898	0.710403269601351	0.677484203520159	0.294651770371304
1	24357818	24518171	HAP_1	0.146341463414634	-1.0871609641844	0.562424792198976	0.0535548393984282
1	24357818	24518171	HAP_2	0.0936807095343681	0.710403269601351	0.677484203520159	0.294651770371304
1	24357818	24518171	HAP_3	0.241130820399113	-0.148581568872304	0.353118520009605	0.674024964532845
1	24357818	24518171	HAP_4	0.169068736141907	-0.826517530100582	0.491205023751596	0.0927974001882779
1	24412399	24562856	HAP_1	0.230044345898004	-0.157675929813611	0.37040067157547	0.670436649740351
1	24412399	24562856	HAP_2	0.167960088691796	-0.61417363020069	0.503138228308661	0.222528718204079
1	24412399	24562856	HAP_3	0.0936807095343681	0.710403269601351	0.677484203520159	0.294651770371304
1	24450311	24595486	HAP_1	0.167960088691796	-0.61417363020069	0.503138228308661	0.222528718204079
1	24450311	24595486	HAP_2	0.0964523281596452	0.710403269601351	0.677484203520159	0.294651770371304
1	24450311	24595486	HAP_3	0.085920177383592	0.167253949133341	0.908037187269479	0.853904181540788
1	24450311	24595486	HAP_4	0.108647450110865	0.80404491252219	0.746133904438553	0.28149802893437
1	24450311	24595486	HAP_5	0.23059866962306	-0.157675929813611	0.37040067157547	0.670436649740351
1	24496008	24631426	HAP_1	0.136917960088692	0.147361945272774	0.673824639988419	0.826937994156316
1	24496008	24631426	HAP_2	0.108647450110865	0.948112256900536	0.707422427186247	0.180511395575357
1	24496008	24631426	HAP_3	0.230044345898004	-0.0877174192557027	0.380174502353297	0.817578150015085
1	24496008	24631426	HAP_4	0.08980044345898	0.0771542044084003	0.743138646031587	0.917333955604468
1	24496008	24631426	HAP_5	0.167405764966741	-0.61417363020069	0.503138228308661	0.222528718204079
1	24548452	24674936	HAP_1	0.119179600886918	0.160667992931525	0.713617161797854	0.821917500723606
1	24548452	24674936	HAP_2	0.0914634146341463	0.0771542044084003	0.743138646031587	0.917333955604468
1	24548452	24674936	HAP_3	0.0870288248337029	-0.219038898989095	0.910808534208653	0.81000709047156
1	24548452	24674936	HAP_4	0.168514412416851	-0.61417363020069	0.503138228308661	0.222528718204079
1	24548452	24674936	HAP_5	0.131929046563193	1.22064096703076	0.675114965196947	0.0709367038741238
1	24548452	24674936	HAP_6	0.23059866962306	-0.106596366578513	0.37522013325232	0.776407402462189
1	24587834	24715677	HAP_1	0.168514412416851	-0.61417363020069	0.503138228308661	0.222528718204079
1	24587834	24715677	HAP_2	0.115853658536585	0.296760637625037	0.789859742793129	0.707219843301079
1	24587834	24715677	HAP_3	0.0914634146341463	0.0771542044084003	0.743138646031587	0.917333955604468
1	24587834	24715677	HAP_4	0.0875831485587583	-0.219038898989095	0.910808534208653	0.81000709047156
1	24587834	24715677	HAP_5	0.0875831485587583	0.79495506164234	0.99604746886852	0.425020021477322
1	24587834	24715677	HAP_6	0.230044345898004	-0.106596366578513	0.37522013325232	0.776407402462189
1	24622301	24760985	HAP_1	0.0875831485587583	-0.219038898989095	0.910808534208653	0.81000709047156
1	24622301	24760985	HAP_2	0.0925720620842572	0.0771542044084003	0.743138646031587	0.917333955604468
1	24622301	24760985	HAP_3	0.116407982261641	0.296760637625037	0.789859742793129	0.707219843301079
1	24622301	24760985	HAP_4	0.167405764966741	-0.61417363020069	0.503138228308661	0.222528718204079
1	24622301	24760985	HAP_5	0.222838137472284	-0.111478223704264	0.384727366980218	0.772068169533377
1	24654236	24799632	HAP_1	0.21840354767184	0.0369786502111109	0.401644853833199	0.926664731387567
1	24654236	24799632	HAP_2	0.0875831485587583	-0.219038898989095	0.910808534208653	0.81000709047156
1	24654236	24799632	HAP_3	0.208425720620843	-0.405889686471792	0.38266206455301	0.289114297827003
1	24654236	24799632	HAP_4	0.167405764966741	-0.61417363020069	0.503138228308661	0.222528718204079
1	24703186	24838128	HAP_1	0.217849223946785	0.0369786502111109	0.401644853833199	0.926664731387567
1	24703186	24838128	HAP_2	0.0787139689578714	1.51762877399982	0.991522552466402	0.126222937136573
1	24703186	24838128	HAP_3	0.208980044345898	-0.418643352587293	0.378881084638126	0.269481698128227
1	24703186	24838128	HAP_4	0.0875831485587583	-0.219038898989095	0.910808534208653	0.81000709047156
1	24703186	24838128	HAP_5	0.167405764966741	-0.61417363020069	0.503138228308661	0.222528718204079
1	24752603	24901336	HAP_1	0.0942350332594235	0.0186429160935869	0.842421415891121	0.982349098557542
1	24752603	24901336	HAP_2	0.215631929046563	0.0369786502111109	0.401644853833199	0.926664731387567
1	24752603	24901336	HAP_3	0.16629711751663	-0.61417363020069	0.503138228308661	0.222528718204079
1	24752603	24901336	HAP_4	0.104212860310421	0.351176969210585	0.705896617127063	0.61896611478152
1	24752603	24901336	HAP_5	0.127494456762749	0.3039737382568	0.65693861883024	0.643683661940445
1	24782983	24959571	HAP_1	0.167960088691796	-0.61417363020069	0.503138228308661	0.222528718204079
1	24782983	24959571	HAP_2	0.0942350332594235	0.0186429160935869	0.842421415891121	0.982349098557542
1	24782983	24959571	HAP_3	0.108093126385809	0.238614047888357	0.673348033454441	0.723145979850599
1	24782983	24959571	HAP_4	0.117516629711752	0.188582305815446	0.754044178998282	0.802572046184866
1	24782983	24959571	HAP_5	0.21840354767184	0.0675322129432338	0.395178444637241	0.86434881050049
1	24821185	25018581	HAP_1	0.166851441241685	-0.61417363020069	0.503138228308661	0.222528718204079
1	24821185	25018581	HAP_2	0.0942350332594235	0.0186429160935869	0.842421415891121	0.982349098557542
1	24821185	25018581	HAP_3	0.10310421286031	0.351176969210585	0.705896617127063	0.61896611478152
1	24821185	25018581	HAP_4	0.116962305986696	0.188582305815446	0.754044178998282	0.802572046184866
1	24821185	25018581	HAP_5	0.21840354767184	0.0675322129432338	0.395178444637241	0.86434881050049
1	24885890	25052468	HAP_1	0.167960088691796	-0.61417363020069	0.503138228308661	0.222528718204079
1	24885890	25052468	HAP_2	0.0942350332594235	0.0186429160935869	0.842421415891121	0.982349098557542
1	24885890	25052468	HAP_3	0.135809312638581	-0.0377954195939707	0.599837860036942	0.949773188313866
1	24885890	25052468	HAP_4	0.10310421286031	0.351176969210585	0.705896617127063	0.61896611478152
1	24941722	25106764	HAP_1	0.0942350332594235	0.0186429160935869	0.842421415891121	0.982349098557542
1	24941722	25106764	HAP_2	0.102549889135255	0.351176969210585	0.705896617127063	0.61896611478152
1	24941722	25106764	HAP_3	0.146341463414634	-0.0377954195939707	0.599837860036942	0.949773188313866
1	24941722	25106764	HAP_4	0.167405764966741	-0.61417363020069	0.503138228308661	0.222528718204079
1	24996688	25141602	HAP_1	0.135809312638581	-0.0377954195939707	0.599837860036942	0.949773188313866
1	24996688	25141602	HAP_2	0.102549889135255	0.351176969210585	0.705896617127063	0.61896611478152
1	24996688	25141602	HAP_3	0.0942350332594235	0.0186429160935869	0.842421415891121	0.982349098557542
1	24996688	25141602	HAP_4	0.167405764966741	-0.61417363020069	0.503138228308661	0.222528718204079
1	25040568	25176647	HAP_1	0.131929046563193	0.065609350664198	0.533244336885468	0.902104766058854
1	25040568	25176647	HAP_2	0.141352549889135	0.0768227269142225	0.562177557710206	0.891336756147503
1	25040568	25176647	HAP_3	0.200665188470067	0.0595071093069698	0.388136542213115	0.878184755536334
1	25040568	25176647	HAP_4	0.098669623059867	0.509943288421585	0.753476575712872	0.498717046586134
1	25040568	25176647	HAP_5	0.171840354767184	-0.501608592135832	0.491109933816501	0.307353522278968
1	25086040	25234832	HAP_1	0.132483370288248	0.065609350664198	0.533244336885468	0.902104766058854
1	25086040	25234832	HAP_2	0.141906873614191	0.0768227269142225	0.562177557710206	0.891336756147503
1	25086040	25234832	HAP_3	0.0947893569844789	0.164124389075558	0.706923062912204	0.816461540585895
1	25086040	25234832	HAP_4	0.0964523281596452	0.0186429160935869	0.842421415891121	0.982349098557542
1	25086040	25234832	HAP_5	0.0975609756097561	0.509943288421585	0.753476575712872	0.498717046586134
1	25086040	25234832	HAP_6	0.0870288248337029	-0.250270320554427	0.99981702346308	0.802400724272021
1	25086040	25234832	HAP_7	0.0864745011086474	0.882750207118402	0.996819785410277	0.376090637767256
1	25134241	25258489	HAP_1	0.145232815964523	0.0768227269142225	0.562177557710206	0.891336756147503
1	25134241	25258489	HAP_2	0.133037694013304	0.065609350664198	0.533244336885468	0.902104766058854
1	25134241	25258489	HAP_3	0.08980044345898	-0.250270320554427	0.99981702346308	0.802400724272021
1	25134241	25258489	HAP_4	0.0864745011086474	0.882750207118402	0.996819785410277	0.376090637767256
[truncated: 180,688 more rows]
