# Supplementary material for: Autosomal recessive loci contribute significantly to quantitative variation of male fertility in a dairy cattle population
Source: BMC Genomics. 2021 Mar 30;22:225. doi: 10.1186/s12864-021-07523-3 (PMC8010996; doi:10.1186/s12864-021-07523-3)
Supplement: Supplementary file 9 — Additional file 9. (TXT 17612 kb) [file 12864_2021_7523_MOESM9_ESM.txt]

CHROM	START	STOP	HAP	FREQ	BETA	SE_BETA	PVAL
1	256361	888832	HAP_1	0.226164079822616	0.453916606359374	0.304983769981543	0.13701841319481
1	256361	888832	HAP_2	0.0997782705099778	-0.604826026016361	0.604619140393947	0.317417143034613
1	256361	888832	HAP_3	0.255543237250554	0.302788460482299	0.266444111154403	0.256093277827186
1	256361	888832	HAP_4	0.118070953436807	-0.930065460515551	0.785597121778097	0.23677059947206
1	719789	949357	HAP_1	0.214523281596452	0.239582860816837	0.323504952754355	0.45914075917735
1	719789	949357	HAP_2	0.0770509977827051	-0.302713184804252	0.764288581126041	0.692147070887245
1	719789	949357	HAP_3	0.26940133037694	0.247213528413865	0.255395815595546	0.333326440728202
1	809505	997375	HAP_1	0.255543237250554	0.302788460482299	0.266444111154403	0.256093277827186
1	809505	997375	HAP_2	0.214523281596452	0.239582860816837	0.323504952754355	0.45914075917735
1	809505	997375	HAP_3	0.0770509977827051	-0.302713184804252	0.764288581126041	0.692147070887245
1	858145	1029750	HAP_1	0.244456762749446	0.387778806355448	0.274711251203034	0.158421519773764
1	858145	1029750	HAP_2	0.214523281596452	0.281264501394976	0.328272416535865	0.391785151818797
1	858145	1029750	HAP_3	0.0776053215077605	-0.302713184804252	0.764288581126041	0.692147070887245
1	930560	1061569	HAP_1	0.220620842572062	0.288444360968804	0.316207363459867	0.361910732214944
1	930560	1061569	HAP_2	0.24390243902439	0.279129760718985	0.274918517782215	0.310230436912441
1	930560	1061569	HAP_3	0.0776053215077605	-0.302713184804252	0.764288581126041	0.692147070887245
1	990831	1099222	HAP_1	0.233370288248337	0.205877839042713	0.306758452118484	0.502305742936059
1	990831	1099222	HAP_2	0.242793791574279	0.284089619737748	0.279781380240691	0.310192126508924
1	990831	1099222	HAP_3	0.0770509977827051	-0.302713184804252	0.764288581126041	0.692147070887245
1	990831	1099222	HAP_4	0.105321507760532	-0.830627646852339	0.864072850959247	0.336665979725402
1	1023073	1139082	HAP_1	0.243348115299335	0.284089619737748	0.279781380240691	0.310192126508924
1	1023073	1139082	HAP_2	0.233924611973392	0.205877839042713	0.306758452118484	0.502305742936059
1	1023073	1139082	HAP_3	0.0770509977827051	-0.302713184804252	0.764288581126041	0.692147070887245
1	1023073	1139082	HAP_4	0.105875831485588	-0.830627646852339	0.864072850959247	0.336665979725402
1	1045142	1197303	HAP_1	0.243348115299335	0.284089619737748	0.279781380240691	0.310192126508924
1	1045142	1197303	HAP_2	0.233924611973392	0.205877839042713	0.306758452118484	0.502305742936059
1	1045142	1197303	HAP_3	0.0720620842572062	-0.302713184804252	0.764288581126041	0.692147070887245
1	1045142	1197303	HAP_4	0.105875831485588	-0.830627646852339	0.864072850959247	0.336665979725402
1	1091658	1245818	HAP_1	0.105321507760532	-0.804310797587785	0.862715011634333	0.35143367617076
1	1091658	1245818	HAP_2	0.23059866962306	0.412345715342808	0.293576851688866	0.160502038473149
1	1091658	1245818	HAP_3	0.216186252771619	-0.0772646465878214	0.319668937026067	0.809066758734086
1	1091658	1245818	HAP_4	0.0720620842572062	-0.302713184804252	0.764288581126041	0.692147070887245
1	1113772	1299095	HAP_1	0.23059866962306	0.412345715342808	0.293576851688866	0.160502038473149
1	1113772	1299095	HAP_2	0.216186252771619	-0.0772646465878214	0.319668937026067	0.809066758734086
1	1113772	1299095	HAP_3	0.0720620842572062	-0.302713184804252	0.764288581126041	0.692147070887245
1	1166331	1346373	HAP_1	0.22450110864745	0.458608234823506	0.296731532875417	0.122573392212814
1	1166331	1346373	HAP_2	0.209534368070953	-0.0187917985622704	0.333553373533943	0.95508504264717
1	1166331	1346373	HAP_3	0.0720620842572062	-0.302713184804252	0.764288581126041	0.692147070887245
1	1228432	1400585	HAP_1	0.0670731707317073	0.0732561696877494	0.864728621776583	0.932506414659499
1	1228432	1400585	HAP_2	0.162416851441242	0.00815461144758222	0.406315309952254	0.983992303924768
1	1228432	1400585	HAP_3	0.0776053215077605	-0.302713184804252	0.764288581126041	0.692147070887245
1	1228432	1400585	HAP_4	0.236141906873614	0.428194110481345	0.290235942207438	0.140477616366387
1	1280141	1469010	HAP_1	0.144678492239468	-0.421622793444806	0.453073790004003	0.352321907832915
1	1280141	1469010	HAP_2	0.398558758314856	0.230191227077785	0.179451663990721	0.19991478529916
1	1280141	1469010	HAP_3	0.105321507760532	-0.851957989611937	0.860323177247542	0.322308344576621
1	1332918	1540641	HAP_1	0.398558758314856	0.230191227077785	0.179451663990721	0.19991478529916
1	1332918	1540641	HAP_2	0.139689578713969	0.00403174555005724	0.499693582219652	0.993564199728696
1	1332918	1540641	HAP_3	0.145232815964523	-0.421622793444806	0.453073790004003	0.352321907832915
1	1385687	1571852	HAP_1	0.179046563192905	0.121910974929428	0.357659496743704	0.733291285490095
1	1385687	1571852	HAP_2	0.261086474501109	0.593015776717414	0.267185129410685	0.0267048229333212
1	1385687	1571852	HAP_3	0.145232815964523	-0.421622793444806	0.453073790004003	0.352321907832915
1	1385687	1571852	HAP_4	0.144678492239468	-0.0750031831702751	0.484665147255225	0.877051500711301
1	1440329	1606992	HAP_1	0.144678492239468	-0.0750031831702751	0.484665147255225	0.877051500711301
1	1440329	1606992	HAP_2	0.177937915742794	0.121910974929428	0.357659496743704	0.733291285490095
1	1440329	1606992	HAP_3	0.262749445676275	0.593015776717414	0.267185129410685	0.0267048229333212
1	1440329	1606992	HAP_4	0.145232815964523	-0.421622793444806	0.453073790004003	0.352321907832915
1	1523007	1646535	HAP_1	0.100332594235033	-0.851957989611937	0.860323177247542	0.322308344576621
1	1523007	1646535	HAP_2	0.143569844789357	-0.52797174020532	0.464651759539436	0.256148092022975
1	1523007	1646535	HAP_3	0.177937915742794	0.121910974929428	0.357659496743704	0.733291285490095
1	1523007	1646535	HAP_4	0.217849223946785	0.458784212185681	0.3031991802975	0.13059833259587
1	1566539	1682584	HAP_1	0.144124168514412	-0.52797174020532	0.464651759539436	0.256148092022975
1	1566539	1682584	HAP_2	0.177937915742794	0.121910974929428	0.357659496743704	0.733291285490095
1	1566539	1682584	HAP_3	0.217849223946785	0.458784212185681	0.3031991802975	0.13059833259587
1	1566539	1682584	HAP_4	0.100332594235033	-0.851957989611937	0.860323177247542	0.322308344576621
1	1592085	1721138	HAP_1	0.144124168514412	-0.52797174020532	0.464651759539436	0.256148092022975
1	1592085	1721138	HAP_2	0.217849223946785	0.458784212185681	0.3031991802975	0.13059833259587
1	1592085	1721138	HAP_3	0.177937915742794	0.121910974929428	0.357659496743704	0.733291285490095
1	1592085	1721138	HAP_4	0.100332594235033	-0.851957989611937	0.860323177247542	0.322308344576621
1	1627573	1769696	HAP_1	0.216186252771619	0.362445720969823	0.307026361650052	0.238115739705019
1	1627573	1769696	HAP_2	0.185144124168514	0.0818584240465186	0.352183374291432	0.81625657164634
1	1627573	1769696	HAP_3	0.105321507760532	0.0242424048855518	0.682981559277532	0.971693031271202
1	1627573	1769696	HAP_4	0.121951219512195	-0.347382664704558	0.610720651391758	0.569630249631163
1	1627573	1769696	HAP_5	0.100332594235033	-0.851957989611937	0.860323177247542	0.322308344576621
1	1627573	1769696	HAP_6	0.149113082039911	-0.319912263881316	0.441787621282923	0.469175616671495
1	1676756	1830748	HAP_1	0.216186252771619	0.362445720969823	0.307026361650052	0.238115739705019
1	1676756	1830748	HAP_2	0.186252771618625	0.0818584240465186	0.352183374291432	0.81625657164634
1	1676756	1830748	HAP_3	0.100332594235033	-0.851957989611937	0.860323177247542	0.322308344576621
1	1676756	1830748	HAP_4	0.254988913525499	-0.483010721925132	0.273071780898646	0.0772692817687155
1	1698908	1883132	HAP_1	0.186252771618625	0.0818584240465186	0.352183374291432	0.81625657164634
1	1698908	1883132	HAP_2	0.0992239467849224	-0.851957989611937	0.860323177247542	0.322308344576621
1	1698908	1883132	HAP_3	0.216186252771619	0.362445720969823	0.307026361650052	0.238115739705019
1	1698908	1883132	HAP_4	0.274944567627494	-0.431017634166989	0.254902883710732	0.0912046595756767
1	1752601	1966040	HAP_1	0.0992239467849224	-0.851957989611937	0.860323177247542	0.322308344576621
1	1752601	1966040	HAP_2	0.217849223946785	0.368185366170295	0.303410397648625	0.225264988425724
1	1752601	1966040	HAP_3	0.238359201773836	-0.332866819984644	0.289825324687609	0.251067679453921
1	1752601	1966040	HAP_4	0.185144124168514	0.0818584240465186	0.352183374291432	0.81625657164634
1	1809526	2015519	HAP_1	0.216186252771619	0.362445720969823	0.307026361650052	0.238115739705019
1	1809526	2015519	HAP_2	0.0992239467849224	-0.851957989611937	0.860323177247542	0.322308344576621
1	1809526	2015519	HAP_3	0.186252771618625	0.0818584240465186	0.352183374291432	0.81625657164634
1	1809526	2015519	HAP_4	0.238359201773836	-0.332866819984644	0.289825324687609	0.251067679453921
1	1858907	2080108	HAP_1	0.199556541019956	-0.0117632939175642	0.309138619197865	0.969654890859509
1	1858907	2080108	HAP_2	0.100332594235033	-0.851957989611937	0.860323177247542	0.322308344576621
1	1858907	2080108	HAP_3	0.216186252771619	0.362445720969823	0.307026361650052	0.238115739705019
1	1858907	2080108	HAP_4	0.219512195121951	-0.496889867223994	0.316538168107737	0.116826121008719
1	1935439	2114078	HAP_1	0.396341463414634	-0.101816291850021	0.180754318281722	0.573382509793635
1	1935439	2114078	HAP_2	0.0920177383592018	-0.41485943287064	0.869408250934404	0.633355160896841
1	1935439	2114078	HAP_3	0.101441241685144	-0.427781489460594	0.784986509388599	0.585921877595483
1	1935439	2114078	HAP_4	0.211751662971175	0.298993136570506	0.305897046286756	0.328621914186099
1	2000237	2180053	HAP_1	0.422394678492239	0.0566681467941985	0.166409588796565	0.73353476743391
1	2000237	2180053	HAP_2	0.0886917960088692	-0.41485943287064	0.869408250934404	0.633355160896841
1	2000237	2180053	HAP_3	0.211751662971175	0.298993136570506	0.305897046286756	0.328621914186099
1	2059310	2240729	HAP_1	0.211751662971175	0.298993136570506	0.305897046286756	0.328621914186099
1	2059310	2240729	HAP_2	0.156319290465632	0.2415282405177	0.518877497952137	0.641700186408269
1	2059310	2240729	HAP_3	0.259977827050998	-0.101935169131414	0.250577873191857	0.684252539857308
1	2099121	2261566	HAP_1	0.156873614190687	0.2415282405177	0.518877497952137	0.641700186408269
1	2099121	2261566	HAP_2	0.496119733924612	-0.00670077999922783	0.15164116006513	0.964764152859989
1	2163137	2291600	HAP_1	0.156873614190687	0.2415282405177	0.518877497952137	0.641700186408269
1	2163137	2291600	HAP_2	0.0875831485587583	-0.91253258066079	0.858993241950592	0.288375294452358
1	2163137	2291600	HAP_3	0.273281596452328	0.150164026970397	0.258528907876212	0.561495256050068
1	2163137	2291600	HAP_4	0.1019955654102	-0.112783788433841	0.730430154355815	0.877323600550464
1	2219759	2321768	HAP_1	0.156873614190687	0.2415282405177	0.518877497952137	0.641700186408269
1	2219759	2321768	HAP_2	0.0875831485587583	-0.91253258066079	0.858993241950592	0.288375294452358
1	2219759	2321768	HAP_3	0.206208425720621	0.495108490801137	0.329374164198136	0.133147899488975
1	2219759	2321768	HAP_4	0.101441241685144	-0.112783788433841	0.730430154355815	0.877323600550464
1	2250307	2372646	HAP_1	0.0931263858093126	-0.978757195416301	0.783934695958137	0.212169825415457
1	2250307	2372646	HAP_2	0.227272727272727	0.329331939210722	0.314330484188828	0.295050038946655
1	2250307	2372646	HAP_3	0.212860310421286	0.501896496452348	0.31278981825644	0.108941282226874
1	2250307	2372646	HAP_4	0.101441241685144	-0.112783788433841	0.730430154355815	0.877323600550464
1	2250307	2372646	HAP_5	0.120288248337029	-0.336679450558677	0.558110725207749	0.546497266359239
1	2284595	2407778	HAP_1	0.444567627494457	-0.0758351513831897	0.16337370971665	0.642630930292344
1	2284595	2407778	HAP_2	0.223392461197339	0.540041954887985	0.292032007867	0.0647526423484097
1	2284595	2407778	HAP_3	0.0753880266075388	-0.697783564641895	0.752501107666988	0.354029858746141
1	2284595	2407778	HAP_4	0.101441241685144	-0.112783788433841	0.730430154355815	0.877323600550464
1	2304587	2465308	HAP_1	0.442350332594235	-0.0635444909953787	0.163639103440338	0.697871512668093
1	2304587	2465308	HAP_2	0.0753880266075388	-0.697783564641895	0.752501107666988	0.354029858746141
1	2304587	2465308	HAP_3	0.101441241685144	-0.112783788433841	0.730430154355815	0.877323600550464
1	2304587	2465308	HAP_4	0.223392461197339	0.540041954887985	0.292032007867	0.0647526423484097
1	2357315	2535083	HAP_1	0.0753880266075388	-0.697783564641895	0.752501107666988	0.354029858746141
1	2357315	2535083	HAP_2	0.100886917960089	-0.112783788433841	0.730430154355815	0.877323600550464
1	2357315	2535083	HAP_3	0.643015521064302	0.132750174981909	0.132109017380755	0.315240943780704
1	2390062	2604669	HAP_1	0.100886917960089	-0.112783788433841	0.730430154355815	0.877323600550464
1	2390062	2604669	HAP_2	0.0753880266075388	-0.697783564641895	0.752501107666988	0.354029858746141
1	2390062	2604669	HAP_3	0.643015521064302	0.132750174981909	0.132109017380755	0.315240943780704
1	2445051	2658776	HAP_1	0.6480044345898	0.124356622009054	0.132173812128811	0.347033857263728
1	2445051	2658776	HAP_2	0.100886917960089	-0.112783788433841	0.730430154355815	0.877323600550464
1	2445051	2658776	HAP_3	0.0753880266075388	-0.697783564641895	0.752501107666988	0.354029858746141
1	2516434	2719642	HAP_1	0.0753880266075388	-0.697783564641895	0.752501107666988	0.354029858746141
1	2516434	2719642	HAP_2	0.100886917960089	-0.112783788433841	0.730430154355815	0.877323600550464
1	2516434	2719642	HAP_3	0.647450110864745	0.140456072169743	0.132210392118372	0.288357217137873
1	2589312	2767613	HAP_1	0.233924611973392	0.651945920854238	0.276134220182953	0.0184419164364837
1	2589312	2767613	HAP_2	0.156873614190687	0.0330934612454424	0.501601780827076	0.947412112224631
1	2589312	2767613	HAP_3	0.147450110864745	-0.327105624700687	0.579436298660057	0.572540059655053
1	2589312	2767613	HAP_4	0.0753880266075388	-0.697783564641895	0.752501107666988	0.354029858746141
1	2589312	2767613	HAP_5	0.100332594235033	-0.112783788433841	0.730430154355815	0.877323600550464
1	2633403	2848684	HAP_1	0.0753880266075388	-0.697783564641895	0.752501107666988	0.354029858746141
1	2633403	2848684	HAP_2	0.226164079822616	0.54375751658152	0.292941248499532	0.0637557697250597
1	2633403	2848684	HAP_3	0.156873614190687	0.0330934612454424	0.501601780827076	0.947412112224631
1	2633403	2848684	HAP_4	0.105875831485588	-0.675164691177597	0.678315862348968	0.319834758750567
1	2633403	2848684	HAP_5	0.100332594235033	-0.112783788433841	0.730430154355815	0.877323600550464
1	2699455	2923974	HAP_1	0.100332594235033	-0.112783788433841	0.730430154355815	0.877323600550464
1	2699455	2923974	HAP_2	0.0753880266075388	-0.697783564641895	0.752501107666988	0.354029858746141
1	2699455	2923974	HAP_3	0.20509977827051	0.469878269822121	0.333927473667623	0.159739326731523
1	2699455	2923974	HAP_4	0.155210643015521	-0.087202509305243	0.518569711901337	0.866495919187119
1	2699455	2923974	HAP_5	0.105875831485588	-0.675164691177597	0.678315862348968	0.319834758750567
1	2752599	2974184	HAP_1	0.0753880266075388	-0.697783564641895	0.752501107666988	0.354029858746141
1	2752599	2974184	HAP_2	0.12139689578714	-0.691392378411539	0.578938931371344	0.232702408640213
1	2752599	2974184	HAP_3	0.203991130820399	0.469878269822121	0.333927473667623	0.159739326731523
1	2752599	2974184	HAP_4	0.100886917960089	-0.112783788433841	0.730430154355815	0.877323600550464
1	2752599	2974184	HAP_5	0.20509977827051	0.126394787096175	0.375580144444351	0.736549046303967
1	2824770	3010910	HAP_1	0.170177383592018	0.0355646770229152	0.444020626752535	0.936178212694284
1	2824770	3010910	HAP_2	0.0748337028824834	-0.697783564641895	0.752501107666988	0.354029858746141
1	2824770	3010910	HAP_3	0.100886917960089	-0.81525461186679	0.639077983691442	0.202404311324148
1	2824770	3010910	HAP_4	0.203991130820399	0.469878269822121	0.333927473667623	0.159739326731523
1	2824770	3010910	HAP_5	0.0981152993348115	-0.112783788433841	0.730430154355815	0.877323600550464
1	2889586	3028026	HAP_1	0.108093126385809	-0.704940778542927	0.578345127006936	0.223208168244934
1	2889586	3028026	HAP_2	0.206762749445676	0.469878269822121	0.333927473667623	0.159739326731523
1	2889586	3028026	HAP_3	0.0748337028824834	-0.697783564641895	0.752501107666988	0.354029858746141
1	2889586	3028026	HAP_4	0.170177383592018	0.0355646770229152	0.444020626752535	0.936178212694284
1	2889586	3028026	HAP_5	0.0981152993348115	-0.112783788433841	0.730430154355815	0.877323600550464
1	2963532	3072923	HAP_1	0.177937915742794	0.139676361727843	0.413168934701278	0.735396928207003
1	2963532	3072923	HAP_2	0.0981152993348115	-0.112783788433841	0.730430154355815	0.877323600550464
1	2963532	3072923	HAP_3	0.203991130820399	0.469878269822121	0.333927473667623	0.159739326731523
1	2963532	3072923	HAP_4	0.121951219512195	-0.366705274755638	0.582869914861532	0.529420721482364
1	2963532	3072923	HAP_5	0.106430155210643	-0.581839581765557	0.607039003598137	0.338077346737049
1	2963532	3072923	HAP_6	0.0853658536585366	-0.672777211794468	0.593540054109774	0.25731023286763
1	2999989	3153221	HAP_1	0.176829268292683	-0.0284504974629673	0.433162092285223	0.947646606731536
1	2999989	3153221	HAP_2	0.0798226164079823	-0.0454324474057376	0.682171919783144	0.94691535637172
1	2999989	3153221	HAP_3	0.25609756097561	0.0537572494681493	0.267531738921039	0.840793141978372
1	2999989	3153221	HAP_4	0.200665188470067	0.533718707494092	0.338459578146071	0.115173068732912
1	2999989	3153221	HAP_5	0.108093126385809	-0.581839581765557	0.607039003598137	0.338077346737049
1	3021052	3188350	HAP_1	0.25609756097561	0.0537572494681493	0.267531738921039	0.840793141978372
1	3021052	3188350	HAP_2	0.200110864745011	0.503632867824794	0.343674343393477	0.143155487038366
1	3021052	3188350	HAP_3	0.108093126385809	-0.581839581765557	0.607039003598137	0.338077346737049
1	3021052	3188350	HAP_4	0.176829268292683	-0.0284504974629673	0.433162092285223	0.947646606731536
1	3021052	3188350	HAP_5	0.0798226164079823	-0.0454324474057376	0.682171919783144	0.94691535637172
1	3056961	3223919	HAP_1	0.108093126385809	-0.581839581765557	0.607039003598137	0.338077346737049
1	3056961	3223919	HAP_2	0.177937915742794	-0.0284504974629673	0.433162092285223	0.947646606731536
1	3056961	3223919	HAP_3	0.0798226164079823	-0.0454324474057376	0.682171919783144	0.94691535637172
1	3056961	3223919	HAP_4	0.200110864745011	0.503632867824794	0.343674343393477	0.143155487038366
1	3056961	3223919	HAP_5	0.25609756097561	0.0537572494681493	0.267531738921039	0.840793141978372
1	3147689	3261757	HAP_1	0.118625277161863	-0.38424937632434	0.482467990320145	0.425997909928246
1	3147689	3261757	HAP_2	0.133037694013304	-0.136707082131239	0.582637735569864	0.814546234498699
1	3147689	3261757	HAP_3	0.123059866962306	-0.366705274755638	0.582869914861532	0.529420721482364
1	3147689	3261757	HAP_4	0.172949002217295	0.100913912947559	0.458634381357547	0.825897303518299
1	3147689	3261757	HAP_5	0.205654101995565	0.532217692883978	0.338976964676404	0.116754570279163
1	3147689	3261757	HAP_6	0.0792682926829268	-0.0454324474057376	0.682171919783144	0.94691535637172
1	3179438	3303269	HAP_1	0.144124168514412	0.153690292046458	0.560382966732361	0.783949002993461
1	3179438	3303269	HAP_2	0.1990022172949	0.503632867824794	0.343674343393477	0.143155487038366
1	3179438	3303269	HAP_3	0.0964523281596452	-0.675164691177597	0.678315862348968	0.319834758750567
1	3179438	3303269	HAP_4	0.133037694013304	-0.136707082131239	0.582637735569864	0.814546234498699
1	3179438	3303269	HAP_5	0.123059866962306	-0.366705274755638	0.582869914861532	0.529420721482364
1	3179438	3303269	HAP_6	0.0792682926829268	-0.0454324474057376	0.682171919783144	0.94691535637172
1	3208431	3379063	HAP_1	0.0964523281596452	-0.675164691177597	0.678315862348968	0.319834758750567
1	3208431	3379063	HAP_2	0.274944567627494	-0.071985222528421	0.263255382430047	0.784576562510499
1	3208431	3379063	HAP_3	0.1990022172949	0.503632867824794	0.343674343393477	0.143155487038366
1	3208431	3379063	HAP_4	0.078159645232816	-0.0454324474057376	0.682171919783144	0.94691535637172
1	3250506	3425621	HAP_1	0.274390243902439	-0.0993995420095752	0.260950185193324	0.703358174691771
1	3250506	3425621	HAP_2	0.0720620842572062	-0.291822760783592	0.7629310799481	0.702180378517925
1	3250506	3425621	HAP_3	0.201219512195122	0.416773780544862	0.33410400664778	0.212565722667614
1	3250506	3425621	HAP_4	0.0958980044345898	-0.675164691177597	0.678315862348968	0.319834758750567
1	3292026	3458428	HAP_1	0.21119733924612	-0.216982174685382	0.338425041551245	0.52158863910788
1	3292026	3458428	HAP_2	0.132483370288248	-0.0278886999757368	0.583328064460842	0.961878698381872
1	3292026	3458428	HAP_3	0.0942350332594235	-1.34181047093765	0.781595501239322	0.0863716897787688
1	3292026	3458428	HAP_4	0.203436807095344	0.3622055307976	0.329514351964273	0.271973982868103
1	3292026	3458428	HAP_5	0.0720620842572062	-0.291822760783592	0.7629310799481	0.702180378517925
1	3361607	3480350	HAP_1	0.211751662971175	-0.216982174685382	0.338425041551245	0.52158863910788
1	3361607	3480350	HAP_2	0.132483370288248	-0.0278886999757368	0.583328064460842	0.961878698381872
1	3361607	3480350	HAP_3	0.0947893569844789	-1.34181047093765	0.781595501239322	0.0863716897787688
1	3361607	3480350	HAP_4	0.203991130820399	0.3622055307976	0.329514351964273	0.271973982868103
1	3361607	3480350	HAP_5	0.0720620842572062	-0.291822760783592	0.7629310799481	0.702180378517925
1	3409942	3514683	HAP_1	0.288248337028825	-0.344074049910877	0.242114834387603	0.155632763962568
1	3409942	3514683	HAP_2	0.132483370288248	-0.0278886999757368	0.583328064460842	0.961878698381872
1	3409942	3514683	HAP_3	0.0947893569844789	-1.34181047093765	0.781595501239322	0.0863716897787688
1	3409942	3514683	HAP_4	0.203991130820399	0.3622055307976	0.329514351964273	0.271973982868103
1	3444984	3546524	HAP_1	0.310975609756098	-0.0464160461372888	0.223839723671009	0.835773971631394
1	3444984	3546524	HAP_2	0.247228381374723	0.0331567067398897	0.264206746008456	0.900159813371024
1	3444984	3546524	HAP_3	0.203436807095344	0.3622055307976	0.329514351964273	0.271973982868103
1	3475914	3598843	HAP_1	0.202882483370288	0.367411535301706	0.334093607024786	0.271749088477585
1	3475914	3598843	HAP_2	0.133592017738359	0.423434966500311	0.560536999482392	0.450203413928626
1	3475914	3598843	HAP_3	0.108647450110865	-0.721097189128304	0.608608195244256	0.236401349242951
1	3475914	3598843	HAP_4	0.112527716186253	-1.09255168507889	0.736873956862327	0.138512615255517
1	3475914	3598843	HAP_5	0.189578713968958	0.212213239568467	0.348735550176743	0.542996792471902
1	3500633	3637756	HAP_1	0.137472283813747	0.764071158353104	0.520770301538771	0.142676904629545
1	3500633	3637756	HAP_2	0.108647450110865	-0.721097189128304	0.608608195244256	0.236401349242951
1	3500633	3637756	HAP_3	0.203991130820399	0.367411535301706	0.334093607024786	0.271749088477585
1	3500633	3637756	HAP_4	0.113082039911308	-1.09255168507889	0.736873956862327	0.138512615255517
1	3500633	3637756	HAP_5	0.18569844789357	0.212213239568467	0.348735550176743	0.542996792471902
1	3531671	3691931	HAP_1	0.137472283813747	0.764071158353104	0.520770301538771	0.142676904629545
1	3531671	3691931	HAP_2	0.113082039911308	-1.09255168507889	0.736873956862327	0.138512615255517
1	3531671	3691931	HAP_3	0.108647450110865	-0.721097189128304	0.608608195244256	0.236401349242951
1	3531671	3691931	HAP_4	0.389689578713969	0.142000378878743	0.177936256970448	0.42505997755008
1	3587305	3720622	HAP_1	0.137472283813747	0.764071158353104	0.520770301538771	0.142676904629545
1	3587305	3720622	HAP_2	0.113082039911308	-1.09255168507889	0.736873956862327	0.138512615255517
1	3587305	3720622	HAP_3	0.108647450110865	-0.721097189128304	0.608608195244256	0.236401349242951
1	3587305	3720622	HAP_4	0.426274944567627	0.0561981713468003	0.168047694782758	0.738143048558365
1	3620513	3776228	HAP_1	0.137472283813747	0.764071158353104	0.520770301538771	0.142676904629545
1	3620513	3776228	HAP_2	0.131929046563193	-0.590053861247478	0.533118451555019	0.268681132393217
1	3620513	3776228	HAP_3	0.203991130820399	0.306218379325382	0.329863047199421	0.353493709399421
1	3620513	3776228	HAP_4	0.220066518847007	0.0422364614034781	0.314942209567707	0.893347046259198
1	3620513	3776228	HAP_5	0.113082039911308	-1.09255168507889	0.736873956862327	0.138512615255517
1	3684324	3840517	HAP_1	0.137472283813747	0.764071158353104	0.520770301538771	0.142676904629545
1	3684324	3840517	HAP_2	0.113082039911308	-1.09255168507889	0.736873956862327	0.138512615255517
1	3684324	3840517	HAP_3	0.203991130820399	0.306218379325382	0.329863047199421	0.353493709399421
1	3684324	3840517	HAP_4	0.220066518847007	0.0422364614034781	0.314942209567707	0.893347046259198
1	3684324	3840517	HAP_5	0.131929046563193	-0.590053861247478	0.533118451555019	0.268681132393217
1	3712478	3917893	HAP_1	0.114745011086475	-1.09255168507889	0.736873956862327	0.138512615255517
1	3712478	3917893	HAP_2	0.201219512195122	0.306218379325382	0.329863047199421	0.353493709399421
1	3712478	3917893	HAP_3	0.16629711751663	-0.0253484390921523	0.399815498450528	0.949461967484716
1	3712478	3917893	HAP_4	0.108093126385809	-0.721097189128304	0.608608195244256	0.236401349242951
1	3712478	3917893	HAP_5	0.136917960088692	0.764071158353104	0.520770301538771	0.142676904629545
1	3755154	3959925	HAP_1	0.136917960088692	0.764071158353104	0.520770301538771	0.142676904629545
1	3755154	3959925	HAP_2	0.114745011086475	-1.09255168507889	0.736873956862327	0.138512615255517
1	3755154	3959925	HAP_3	0.202328159645233	0.314664043847614	0.325572870761224	0.334060172844049
1	3755154	3959925	HAP_4	0.166851441241685	-0.0253484390921523	0.399815498450528	0.949461967484716
1	3755154	3959925	HAP_5	0.0831485587583149	-1.49925740471188	0.856196444385808	0.0802792304990743
1	3823705	4005583	HAP_1	0.158536585365854	-0.0262034290485593	0.436596522968102	0.952155190709348
1	3823705	4005583	HAP_2	0.0837028824833703	-1.49925740471188	0.856196444385808	0.0802792304990743
1	3823705	4005583	HAP_3	0.200110864745011	0.306218379325382	0.329863047199421	0.353493709399421
1	3823705	4005583	HAP_4	0.136363636363636	0.764071158353104	0.520770301538771	0.142676904629545
1	3823705	4005583	HAP_5	0.114745011086475	-1.09255168507889	0.736873956862327	0.138512615255517
1	3895421	4045338	HAP_1	0.136363636363636	0.764071158353104	0.520770301538771	0.142676904629545
1	3895421	4045338	HAP_2	0.186807095343681	-0.178182008799395	0.39023680133701	0.648070325234084
1	3895421	4045338	HAP_3	0.118070953436807	-1.09255168507889	0.736873956862327	0.138512615255517
1	3895421	4045338	HAP_4	0.283813747228381	0.213952809030005	0.24259644662865	0.378053665082356
1	3954394	4091992	HAP_1	0.140243902439024	-1.43297188472564	0.56138491228778	0.0108593913042585
1	3954394	4091992	HAP_2	0.0853658536585366	-1.49925740471188	0.856196444385808	0.0802792304990743
1	3954394	4091992	HAP_3	0.29490022172949	0.0945270038787578	0.239494121222929	0.693163059969815
1	3954394	4091992	HAP_4	0.1480044345898	0.660186714535846	0.468836489700068	0.159439657948569
1	3954394	4091992	HAP_5	0.190133037694013	-0.133344210020191	0.383265824580339	0.727985831244874
1	3989772	4127064	HAP_1	0.134146341463415	-1.0985661781258	0.648629222792772	0.0906776262135085
1	3989772	4127064	HAP_2	0.0870288248337029	-1.49925740471188	0.856196444385808	0.0802792304990743
1	3989772	4127064	HAP_3	0.304323725055432	0.114685612691367	0.23032716648218	0.618660178986291
1	3989772	4127064	HAP_4	0.1480044345898	0.660186714535846	0.468836489700068	0.159439657948569
1	3989772	4127064	HAP_5	0.208980044345898	-0.247332370289612	0.327604519720717	0.450465499832451
1	4033099	4162383	HAP_1	0.0870288248337029	-1.49925740471188	0.856196444385808	0.0802792304990743
1	4033099	4162383	HAP_2	0.304323725055432	0.114685612691367	0.23032716648218	0.618660178986291
1	4033099	4162383	HAP_3	0.152993348115299	0.547333480713331	0.459091468059125	0.233497015008969
1	4033099	4162383	HAP_4	0.134146341463415	-1.0985661781258	0.648629222792772	0.0906776262135085
1	4033099	4162383	HAP_5	0.212305986696231	-0.288538713676043	0.318947960620491	0.365891871511548
1	4077498	4215889	HAP_1	0.134146341463415	-1.0985661781258	0.648629222792772	0.0906776262135085
1	4077498	4215889	HAP_2	0.182372505543237	-0.109549843726313	0.398200989645186	0.783294169907457
1	4077498	4215889	HAP_3	0.171286031042129	-0.308086479700068	0.434789230564623	0.478765874162391
1	4077498	4215889	HAP_4	0.192350332594235	-0.0187960851621365	0.342522434204198	0.956249991058014
1	4077498	4215889	HAP_5	0.14689578713969	0.547333480713331	0.459091468059125	0.233497015008969
1	4113357	4261708	HAP_1	0.182372505543237	-0.109549843726313	0.398200989645186	0.783294169907457
1	4113357	4261708	HAP_2	0.121951219512195	-0.58241250860261	0.679702420041468	0.391750986266502
1	4113357	4261708	HAP_3	0.182372505543237	-0.79954982408499	0.418523536273506	0.0564024510297872
1	4113357	4261708	HAP_4	0.171286031042129	-6.98427485700899e-05	0.368183855975035	0.999848687603678
1	4113357	4261708	HAP_5	0.14689578713969	0.547333480713331	0.459091468059125	0.233497015008969
1	4155630	4294917	HAP_1	0.182926829268293	-0.109549843726313	0.398200989645186	0.783294169907457
1	4155630	4294917	HAP_2	0.121951219512195	-0.58241250860261	0.679702420041468	0.391750986266502
1	4155630	4294917	HAP_3	0.181818181818182	-0.79954982408499	0.418523536273506	0.0564024510297872
1	4155630	4294917	HAP_4	0.170731707317073	0.038763556836787	0.37432005616906	0.917544068346261
1	4155630	4294917	HAP_5	0.139689578713969	0.669528608423646	0.485257221071986	0.168013749039522
1	4202221	4307054	HAP_1	0.122505543237251	-0.58241250860261	0.679702420041468	0.391750986266502
1	4202221	4307054	HAP_2	0.181818181818182	-0.79954982408499	0.418523536273506	0.0564024510297872
1	4202221	4307054	HAP_3	0.184589800443459	-0.198326912722815	0.392161154571834	0.613172912656858
1	4202221	4307054	HAP_4	0.171286031042129	0.087771824999531	0.367799325791057	0.811439334694037
1	4202221	4307054	HAP_5	0.141906873614191	0.544553385475544	0.471485794028668	0.24841180940067
1	4239676	4323165	HAP_1	0.11529933481153	-0.838839286335556	0.725088281187499	0.247632626877781
1	4239676	4323165	HAP_2	0.171840354767184	0.00452210133016367	0.367584674676009	0.9901872698082
1	4239676	4323165	HAP_3	0.140243902439024	0.669528608423646	0.485257221071986	0.168013749039522
1	4239676	4323165	HAP_4	0.167960088691796	-0.0773223145686045	0.408903422288282	0.85006013765183
1	4239676	4323165	HAP_5	0.150221729490022	-0.815585076941942	0.566906309401819	0.150599010795403
1	4289010	4360633	HAP_1	0.139689578713969	0.669528608423646	0.485257221071986	0.168013749039522
1	4289010	4360633	HAP_2	0.166851441241685	-0.0393924889840755	0.427281362577736	0.926565212817654
1	4289010	4360633	HAP_3	0.150221729490022	-0.815585076941942	0.566906309401819	0.150599010795403
1	4289010	4360633	HAP_4	0.118070953436807	1.00563691128706	0.579903471757977	0.0832389482603705
1	4289010	4360633	HAP_5	0.119179600886918	-0.838839286335556	0.725088281187499	0.247632626877781
1	4289010	4360633	HAP_6	0.184589800443459	0.126061218949507	0.355323946464459	0.722839844552067
1	4301373	4418006	HAP_1	0.150221729490022	-0.815585076941942	0.566906309401819	0.150599010795403
1	4301373	4418006	HAP_2	0.254434589800443	0.0988194488540096	0.283025148523382	0.727056152275424
1	4301373	4418006	HAP_3	0.119179600886918	-0.838839286335556	0.725088281187499	0.247632626877781
1	4301373	4418006	HAP_4	0.184589800443459	0.126061218949507	0.355323946464459	0.722839844552067
1	4301373	4418006	HAP_5	0.139689578713969	0.669528608423646	0.485257221071986	0.168013749039522
1	4316516	4487030	HAP_1	0.150221729490022	-0.815585076941942	0.566906309401819	0.150599010795403
1	4316516	4487030	HAP_2	0.139135254988914	0.669528608423646	0.485257221071986	0.168013749039522
1	4316516	4487030	HAP_3	0.257760532150776	0.132541443958279	0.280072682780428	0.636158528266507
1	4316516	4487030	HAP_4	0.119179600886918	-0.838839286335556	0.725088281187499	0.247632626877781
1	4316516	4487030	HAP_5	0.185144124168514	0.126061218949507	0.355323946464459	0.722839844552067
1	4350915	4525112	HAP_1	0.14079822616408	0.669528608423646	0.485257221071986	0.168013749039522
1	4350915	4525112	HAP_2	0.119179600886918	-0.838839286335556	0.725088281187499	0.247632626877781
1	4350915	4525112	HAP_3	0.17350332594235	-0.0596736294719221	0.396469829896803	0.880394503447801
1	4350915	4525112	HAP_4	0.335365853658537	0.299903435932476	0.212133135297097	0.157785091837219
1	4394936	4571717	HAP_1	0.168514412416851	-0.093924254224552	0.417957759177625	0.822247281098589
1	4394936	4571717	HAP_2	0.138580931263858	0.669528608423646	0.485257221071986	0.168013749039522
1	4394936	4571717	HAP_3	0.0848115299334812	-0.00947928359872952	0.855504757482093	0.99116183464871
1	4394936	4571717	HAP_4	0.333148558758315	0.299903435932476	0.212133135297097	0.157785091837219
1	4394936	4571717	HAP_5	0.119179600886918	-0.838839286335556	0.725088281187499	0.247632626877781
1	4473638	4606890	HAP_1	0.169068736141907	-0.093924254224552	0.417957759177625	0.822247281098589
1	4473638	4606890	HAP_2	0.139135254988914	0.669528608423646	0.485257221071986	0.168013749039522
1	4473638	4606890	HAP_3	0.0853658536585366	-0.00947928359872952	0.855504757482093	0.99116183464871
1	4473638	4606890	HAP_4	0.149667405764967	-0.543012131624936	0.546058825308249	0.320288739242364
1	4473638	4606890	HAP_5	0.185144124168514	0.126061218949507	0.355323946464459	0.722839844552067
1	4473638	4606890	HAP_6	0.119179600886918	-0.838839286335556	0.725088281187499	0.247632626877781
1	4507685	4674574	HAP_1	0.118625277161863	-0.838839286335556	0.725088281187499	0.247632626877781
1	4507685	4674574	HAP_2	0.151330376940133	-0.538728921204525	0.486927183721852	0.268859220317128
1	4507685	4674574	HAP_3	0.13470066518847	0.669528608423646	0.485257221071986	0.168013749039522
1	4507685	4674574	HAP_4	0.149667405764967	-0.543012131624936	0.546058825308249	0.320288739242364
1	4507685	4674574	HAP_5	0.184035476718404	0.126061218949507	0.355323946464459	0.722839844552067
1	4565039	4716471	HAP_1	0.149667405764967	-0.543012131624936	0.546058825308249	0.320288739242364
1	4565039	4716471	HAP_2	0.134146341463415	0.773792544377734	0.499265840879097	0.121530836055242
1	4565039	4716471	HAP_3	0.184035476718404	0.126061218949507	0.355323946464459	0.722839844552067
1	4565039	4716471	HAP_4	0.136917960088692	-0.525172293946755	0.640674785083722	0.412596915446993
1	4565039	4716471	HAP_5	0.151884700665188	-0.453948682022769	0.474379106050524	0.338861586231281
1	4584093	4743473	HAP_1	0.149113082039911	-0.815585076941942	0.566906309401819	0.150599010795403
1	4584093	4743473	HAP_2	0.134146341463415	0.773792544377734	0.499265840879097	0.121530836055242
1	4584093	4743473	HAP_3	0.184035476718404	0.126061218949507	0.355323946464459	0.722839844552067
1	4584093	4743473	HAP_4	0.137472283813747	-0.525172293946755	0.640674785083722	0.412596915446993
1	4584093	4743473	HAP_5	0.151884700665188	-0.453948682022769	0.474379106050524	0.338861586231281
1	4647633	4781618	HAP_1	0.143015521064302	-0.719707425061773	0.579419032781955	0.214520207565921
1	4647633	4781618	HAP_2	0.134146341463415	0.773792544377734	0.499265840879097	0.121530836055242
1	4647633	4781618	HAP_3	0.185144124168514	0.126061218949507	0.355323946464459	0.722839844552067
1	4647633	4781618	HAP_4	0.151884700665188	-0.453948682022769	0.474379106050524	0.338861586231281
1	4647633	4781618	HAP_5	0.134146341463415	-1.04191600516162	0.687344280334632	0.129910852157201
1	4709876	4888776	HAP_1	0.143569844789357	-0.719707425061773	0.579419032781955	0.214520207565921
1	4709876	4888776	HAP_2	0.157427937915743	-0.453948682022769	0.474379106050524	0.338861586231281
1	4709876	4888776	HAP_3	0.182372505543237	0.0764806223267563	0.361182491856302	0.832350116687398
1	4709876	4888776	HAP_4	0.13470066518847	-1.04191600516162	0.687344280334632	0.129910852157201
1	4709876	4888776	HAP_5	0.134146341463415	0.773792544377734	0.499265840879097	0.121530836055242
1	4734157	4996526	HAP_1	0.0981152993348115	-0.754406305994471	0.860505810205861	0.380885899369316
1	4734157	4996526	HAP_2	0.159090909090909	-0.453948682022769	0.474379106050524	0.338861586231281
1	4734157	4996526	HAP_3	0.13470066518847	-1.04191600516162	0.687344280334632	0.129910852157201
1	4734157	4996526	HAP_4	0.134146341463415	0.773792544377734	0.499265840879097	0.121530836055242
1	4734157	4996526	HAP_5	0.182372505543237	0.0764806223267563	0.361182491856302	0.832350116687398
1	4760410	5066737	HAP_1	0.184589800443459	0.0550681753624442	0.355232151037203	0.876840544815875
1	4760410	5066737	HAP_2	0.0981152993348115	-0.754406305994471	0.860505810205861	0.380885899369316
1	4760410	5066737	HAP_3	0.133592017738359	0.773792544377734	0.499265840879097	0.121530836055242
1	4760410	5066737	HAP_4	0.159090909090909	-0.453948682022769	0.474379106050524	0.338861586231281
1	4760410	5066737	HAP_5	0.134146341463415	-1.04191600516162	0.687344280334632	0.129910852157201
1	4830120	5099108	HAP_1	0.133592017738359	0.773792544377734	0.499265840879097	0.121530836055242
1	4830120	5099108	HAP_2	0.0981152993348115	-0.754406305994471	0.860505810205861	0.380885899369316
1	4830120	5099108	HAP_3	0.184589800443459	0.0550681753624442	0.355232151037203	0.876840544815875
1	4830120	5099108	HAP_4	0.159090909090909	-0.453948682022769	0.474379106050524	0.338861586231281
1	4830120	5099108	HAP_5	0.13470066518847	-1.04191600516162	0.687344280334632	0.129910852157201
1	4986559	5186570	HAP_1	0.132483370288248	0.773792544377734	0.499265840879097	0.121530836055242
1	4986559	5186570	HAP_2	0.341463414634146	-0.275572669446337	0.208665194089188	0.186959590582861
1	4986559	5186570	HAP_3	0.185144124168514	0.0550681753624442	0.355232151037203	0.876840544815875
1	4986559	5186570	HAP_4	0.133592017738359	-1.04191600516162	0.687344280334632	0.129910852157201
1	5057978	5331327	HAP_1	0.223946784922395	-0.235210217183368	0.308399753127136	0.445856782937632
1	5057978	5331327	HAP_2	0.130820399113082	-0.482355909537883	0.560039439141612	0.389311033311041
1	5057978	5331327	HAP_3	0.187361419068736	0.0194965536167562	0.349935792585667	0.955581639532831
1	5057978	5331327	HAP_4	0.133592017738359	-1.04191600516162	0.687344280334632	0.129910852157201
1	5057978	5331327	HAP_5	0.133037694013304	0.911002488814373	0.516480116666738	0.0780977228599141
1	5087212	5366547	HAP_1	0.186807095343681	0.0550681753624442	0.355232151037203	0.876840544815875
1	5087212	5366547	HAP_2	0.167405764966741	-0.31587756460349	0.40399298744076	0.434488157492081
1	5087212	5366547	HAP_3	0.130820399113082	-0.482355909537883	0.560039439141612	0.389311033311041
1	5087212	5366547	HAP_4	0.133592017738359	-1.04191600516162	0.687344280334632	0.129910852157201
1	5087212	5366547	HAP_5	0.133037694013304	0.911002488814373	0.516480116666738	0.0780977228599141
1	5147933	5422754	HAP_1	0.187361419068736	0.0550681753624442	0.355232151037203	0.876840544815875
1	5147933	5422754	HAP_2	0.165742793791574	-0.300926664006936	0.412288808377608	0.465647944420644
1	5147933	5422754	HAP_3	0.13470066518847	-1.04191600516162	0.687344280334632	0.129910852157201
1	5147933	5422754	HAP_4	0.108647450110865	-0.614279658587788	0.733757481481597	0.402722078739261
1	5147933	5422754	HAP_5	0.133037694013304	0.911002488814373	0.516480116666738	0.0780977228599141
1	5305646	5488869	HAP_1	0.187915742793792	0.0550681753624442	0.355232151037203	0.876840544815875
1	5305646	5488869	HAP_2	0.166851441241685	-0.300926664006936	0.412288808377608	0.465647944420644
1	5305646	5488869	HAP_3	0.13470066518847	0.769209414285834	0.499465224095154	0.123900111310147
1	5305646	5488869	HAP_4	0.0958980044345898	-0.754406305994471	0.860505810205861	0.380885899369316
1	5305646	5488869	HAP_5	0.13470066518847	-1.04191600516162	0.687344280334632	0.129910852157201
1	5356977	5519231	HAP_1	0.166851441241685	-0.300926664006936	0.412288808377608	0.465647944420644
1	5356977	5519231	HAP_2	0.13470066518847	0.769209414285834	0.499465224095154	0.123900111310147
1	5356977	5519231	HAP_3	0.187915742793792	0.0550681753624442	0.355232151037203	0.876840544815875
1	5356977	5519231	HAP_4	0.0975609756097561	-0.754406305994471	0.860505810205861	0.380885899369316
1	5356977	5519231	HAP_5	0.139689578713969	0.0568508854286557	0.587142360764482	0.922886076038895
1	5391649	5550567	HAP_1	0.190687361419069	0.174063465171234	0.344186548983437	0.613175648621396
1	5391649	5550567	HAP_2	0.16629711751663	-0.300926664006936	0.412288808377608	0.465647944420644
1	5391649	5550567	HAP_3	0.0953436807095344	-0.754406305994471	0.860505810205861	0.380885899369316
1	5391649	5550567	HAP_4	0.141352549889135	0.0568508854286557	0.587142360764482	0.922886076038895
1	5391649	5550567	HAP_5	0.134146341463415	0.769209414285834	0.499465224095154	0.123900111310147
1	5470488	5573890	HAP_1	0.141352549889135	0.0568508854286557	0.587142360764482	0.922886076038895
1	5470488	5573890	HAP_2	0.134146341463415	0.769209414285834	0.499465224095154	0.123900111310147
1	5470488	5573890	HAP_3	0.195121951219512	0.239214344645962	0.334358398094351	0.47452326147784
1	5470488	5573890	HAP_4	0.0953436807095344	-0.754406305994471	0.860505810205861	0.380885899369316
1	5470488	5573890	HAP_5	0.179046563192905	-0.387089902153668	0.365555796116446	0.289929372776535
1	5510131	5630208	HAP_1	0.0931263858093126	-0.754406305994471	0.860505810205861	0.380885899369316
1	5510131	5630208	HAP_2	0.162416851441242	-0.473480679705162	0.422156081163011	0.262345058854177
1	5510131	5630208	HAP_3	0.138026607538803	-0.562581138055604	0.646476301857486	0.384411268692552
1	5510131	5630208	HAP_4	0.132483370288248	0.911002488814373	0.516480116666738	0.0780977228599141
1	5510131	5630208	HAP_5	0.186807095343681	0.102921155873157	0.361098870095909	0.775693600955546
1	5539390	5668141	HAP_1	0.158536585365854	-0.473480679705162	0.422156081163011	0.262345058854177
1	5539390	5668141	HAP_2	0.138026607538803	-0.562581138055604	0.646476301857486	0.384411268692552
1	5539390	5668141	HAP_3	0.131929046563193	0.911002488814373	0.516480116666738	0.0780977228599141
1	5539390	5668141	HAP_4	0.186252771618625	0.102921155873157	0.361098870095909	0.775693600955546
1	5539390	5668141	HAP_5	0.0914634146341463	-0.754406305994471	0.860505810205861	0.380885899369316
1	5561667	5730545	HAP_1	0.158536585365854	-0.50227776981561	0.4299157410445	0.242992222341767
1	5561667	5730545	HAP_2	0.189024390243902	0.134329991923996	0.349883228317535	0.701123567367513
1	5561667	5730545	HAP_3	0.138026607538803	-0.562581138055604	0.646476301857486	0.384411268692552
1	5561667	5730545	HAP_4	0.0903547671840355	-0.754406305994471	0.860505810205861	0.380885899369316
1	5561667	5730545	HAP_5	0.131374722838137	0.725096714329584	0.552053962851304	0.189369360402088
1	5614060	5764859	HAP_1	0.135254988913525	-1.04191600516162	0.687344280334632	0.129910852157201
1	5614060	5764859	HAP_2	0.292682926829268	-0.00644592694434545	0.24352980544643	0.978889407462353
1	5614060	5764859	HAP_3	0.191241685144124	0.134329991923996	0.349883228317535	0.701123567367513
1	5614060	5764859	HAP_4	0.0881374722838137	-0.754406305994471	0.860505810205861	0.380885899369316
1	5656543	5807646	HAP_1	0.0886917960088692	-0.754406305994471	0.860505810205861	0.380885899369316
1	5656543	5807646	HAP_2	0.29490022172949	-0.00644592694434545	0.24352980544643	0.978889407462353
1	5656543	5807646	HAP_3	0.135254988913525	-1.04191600516162	0.687344280334632	0.129910852157201
1	5656543	5807646	HAP_4	0.191241685144124	0.134329991923996	0.349883228317535	0.701123567367513
1	5710366	5882239	HAP_1	0.181818181818182	0.188679009139584	0.355442665024389	0.59567037990978
1	5710366	5882239	HAP_2	0.0881374722838137	-0.754406305994471	0.860505810205861	0.380885899369316
1	5710366	5882239	HAP_3	0.296008869179601	0.0216015651353602	0.239086772842746	0.928029190255258
1	5710366	5882239	HAP_4	0.13470066518847	-1.04191600516162	0.687344280334632	0.129910852157201
1	5753019	5945254	HAP_1	0.0881374722838137	-0.754406305994471	0.860505810205861	0.380885899369316
1	5753019	5945254	HAP_2	0.181818181818182	0.188679009139584	0.355442665024389	0.59567037990978
1	5753019	5945254	HAP_3	0.135254988913525	-1.04191600516162	0.687344280334632	0.129910852157201
1	5753019	5945254	HAP_4	0.303215077605322	-0.0443212564113371	0.234126897477682	0.84989744184934
1	5783354	5988894	HAP_1	0.181818181818182	0.188679009139584	0.355442665024389	0.59567037990978
1	5783354	5988894	HAP_2	0.169068736141907	-0.564183585300993	0.401769478428784	0.160594567630705
1	5783354	5988894	HAP_3	0.13470066518847	0.911002488814373	0.516480116666738	0.0780977228599141
1	5783354	5988894	HAP_4	0.0881374722838137	-0.754406305994471	0.860505810205861	0.380885899369316
1	5783354	5988894	HAP_5	0.135254988913525	-1.04191600516162	0.687344280334632	0.129910852157201
1	5846627	6046468	HAP_1	0.0875831485587583	-0.754406305994471	0.860505810205861	0.380885899369316
1	5846627	6046468	HAP_2	0.184035476718404	0.15348886630278	0.345100037666809	0.656596913157374
1	5846627	6046468	HAP_3	0.135809312638581	-1.04191600516162	0.687344280334632	0.129910852157201
1	5846627	6046468	HAP_4	0.175166297117517	-0.674123193893638	0.390369088490532	0.084535380105821
1	5846627	6046468	HAP_5	0.13470066518847	0.911002488814373	0.516480116666738	0.0780977228599141
1	5922932	6090860	HAP_1	0.183481152993348	0.15348886630278	0.345100037666809	0.656596913157374
1	5922932	6090860	HAP_2	0.0958980044345898	-0.862970225187527	0.802626531487969	0.282584619017929
1	5922932	6090860	HAP_3	0.136363636363636	-1.08587293478585	0.648178570518509	0.0942332918028908
1	5922932	6090860	HAP_4	0.170731707317073	-0.742087147582081	0.402237513163612	0.0653848582605977
1	5922932	6090860	HAP_5	0.133592017738359	0.868122370281123	0.532955423833221	0.103691934905043
1	5983887	6133181	HAP_1	0.133037694013304	0.868122370281123	0.532955423833221	0.103691934905043
1	5983887	6133181	HAP_2	0.171840354767184	0.0498247146036247	0.361740032610602	0.890480060573121
1	5983887	6133181	HAP_3	0.170731707317073	-0.742087147582081	0.402237513163612	0.0653848582605977
1	5983887	6133181	HAP_4	0.135254988913525	-1.04191600516162	0.687344280334632	0.129910852157201
1	6026812	6171754	HAP_1	0.135254988913525	-1.04191600516162	0.687344280334632	0.129910852157201
1	6026812	6171754	HAP_2	0.170731707317073	-0.742087147582081	0.402237513163612	0.0653848582605977
1	6026812	6171754	HAP_3	0.172394678492239	0.0888975731392606	0.367573895030595	0.808952535572165
1	6026812	6171754	HAP_4	0.135809312638581	0.868122370281123	0.532955423833221	0.103691934905043
1	6069957	6218619	HAP_1	0.172394678492239	0.0888975731392606	0.367573895030595	0.808952535572165
1	6069957	6218619	HAP_2	0.133037694013304	0.868122370281123	0.532955423833221	0.103691934905043
1	6069957	6218619	HAP_3	0.172949002217295	-0.742087147582081	0.402237513163612	0.0653848582605977
1	6069957	6218619	HAP_4	0.13470066518847	-1.04191600516162	0.687344280334632	0.129910852157201
1	6114436	6264645	HAP_1	0.13470066518847	-1.04191600516162	0.687344280334632	0.129910852157201
1	6114436	6264645	HAP_2	0.171840354767184	0.0888975731392606	0.367573895030595	0.808952535572165
1	6114436	6264645	HAP_3	0.13470066518847	0.868122370281123	0.532955423833221	0.103691934905043
1	6114436	6264645	HAP_4	0.176829268292683	-0.786862020425083	0.39396779868234	0.0460997206602676
1	6158046	6307242	HAP_1	0.176274944567627	0.0888975731392606	0.367573895030595	0.808952535572165
1	6158046	6307242	HAP_2	0.134146341463415	-1.04191600516162	0.687344280334632	0.129910852157201
1	6158046	6307242	HAP_3	0.135254988913525	0.868122370281123	0.532955423833221	0.103691934905043
1	6158046	6307242	HAP_4	0.176829268292683	-0.786862020425083	0.39396779868234	0.0460997206602676
1	6211327	6334008	HAP_1	0.176829268292683	-0.786862020425083	0.39396779868234	0.0460997206602676
1	6211327	6334008	HAP_2	0.176274944567627	0.0888975731392606	0.367573895030595	0.808952535572165
1	6211327	6334008	HAP_3	0.134146341463415	-1.04191600516162	0.687344280334632	0.129910852157201
1	6211327	6334008	HAP_4	0.138026607538803	0.868122370281123	0.532955423833221	0.103691934905043
1	6238245	6363482	HAP_1	0.176829268292683	-0.786862020425083	0.39396779868234	0.0460997206602676
1	6238245	6363482	HAP_2	0.143015521064302	0.868122370281123	0.532955423833221	0.103691934905043
1	6238245	6363482	HAP_3	0.153547671840355	-0.282059185667172	0.440694724328774	0.522316028359193
1	6238245	6363482	HAP_4	0.195121951219512	0.183973748328991	0.339932463557618	0.588500665816499
1	6238245	6363482	HAP_5	0.134146341463415	-1.04191600516162	0.687344280334632	0.129910852157201
1	6290541	6406191	HAP_1	0.179046563192905	-0.684675589176232	0.387592248302473	0.0776577743329662
1	6290541	6406191	HAP_2	0.177937915742794	0.167663084549428	0.355338887782417	0.637156814750306
1	6290541	6406191	HAP_3	0.17960088691796	0.617532208309812	0.381995562292516	0.106320449479542
1	6290541	6406191	HAP_4	0.277161862527716	0.180635080328136	0.263762654661745	0.493623724061265
1	6326900	6449104	HAP_1	0.17960088691796	0.617532208309812	0.381995562292516	0.106320449479542
1	6326900	6449104	HAP_2	0.069290465631929	-1.39293547116822	0.739139411030341	0.059818420154149
1	6326900	6449104	HAP_3	0.143015521064302	0.868122370281123	0.532955423833221	0.103691934905043
1	6326900	6449104	HAP_4	0.134146341463415	-1.04191600516162	0.687344280334632	0.129910852157201
1	6326900	6449104	HAP_5	0.179046563192905	-0.684675589176232	0.387592248302473	0.0776577743329662
1	6326900	6449104	HAP_6	0.177937915742794	0.167663084549428	0.355338887782417	0.637156814750306
1	6355340	6494875	HAP_1	0.164634146341463	-0.347208898831864	0.390168563900393	0.373763229283515
1	6355340	6494875	HAP_2	0.179046563192905	-0.684675589176232	0.387592248302473	0.0776577743329662
1	6355340	6494875	HAP_3	0.178492239467849	0.167663084549428	0.355338887782417	0.637156814750306
1	6355340	6494875	HAP_4	0.163525498891353	0.625409364503741	0.435221990699857	0.151072861454868
1	6355340	6494875	HAP_5	0.134146341463415	-1.04191600516162	0.687344280334632	0.129910852157201
1	6394259	6539650	HAP_1	0.180155210643016	0.167663084549428	0.355338887782417	0.637156814750306
1	6394259	6539650	HAP_2	0.15410199556541	-0.48361264438091	0.403703359775539	0.231259423622423
1	6394259	6539650	HAP_3	0.178492239467849	-0.684675589176232	0.387592248302473	0.0776577743329662
1	6394259	6539650	HAP_4	0.162416851441242	0.625409364503741	0.435221990699857	0.151072861454868
1	6394259	6539650	HAP_5	0.134146341463415	-1.04191600516162	0.687344280334632	0.129910852157201
1	6440687	6581802	HAP_1	0.133037694013304	-1.04191600516162	0.687344280334632	0.129910852157201
1	6440687	6581802	HAP_2	0.152993348115299	0.736558562711167	0.445840014997165	0.0988735666666909
1	6440687	6581802	HAP_3	0.177383592017738	-0.684675589176232	0.387592248302473	0.0776577743329662
1	6440687	6581802	HAP_4	0.176829268292683	0.167663084549428	0.355338887782417	0.637156814750306
1	6478088	6617974	HAP_1	0.176829268292683	0.167663084549428	0.355338887782417	0.637156814750306
1	6478088	6617974	HAP_2	0.23669623059867	-0.729416285803727	0.290143773984273	0.0121133132436113
1	6478088	6617974	HAP_3	0.133037694013304	-1.04191600516162	0.687344280334632	0.129910852157201
1	6478088	6617974	HAP_4	0.152993348115299	0.736558562711167	0.445840014997165	0.0988735666666909
1	6534487	6643362	HAP_1	0.293791574279379	-0.104866908918513	0.234203818772996	0.654436096037489
1	6534487	6643362	HAP_2	0.153547671840355	0.736558562711167	0.445840014997165	0.0988735666666909
1	6534487	6643362	HAP_3	0.177937915742794	0.167663084549428	0.355338887782417	0.637156814750306
1	6534487	6643362	HAP_4	0.133037694013304	-1.04191600516162	0.687344280334632	0.129910852157201
1	6577244	6734261	HAP_1	0.136363636363636	0.896183488960492	0.531755023558443	0.0922755739107529
1	6577244	6734261	HAP_2	0.124722838137472	-1.03803422038628	0.729482391735971	0.15509460625887
1	6577244	6734261	HAP_3	0.17350332594235	-0.599835982303723	0.39020013585038	0.124587405111041
1	6577244	6734261	HAP_4	0.177937915742794	0.167663084549428	0.355338887782417	0.637156814750306
1	6612693	6796330	HAP_1	0.134146341463415	0.896183488960492	0.531755023558443	0.0922755739107529
1	6612693	6796330	HAP_2	0.124168514412417	-1.03803422038628	0.729482391735971	0.15509460625887
1	6612693	6796330	HAP_3	0.172394678492239	-0.599835982303723	0.39020013585038	0.124587405111041
1	6612693	6796330	HAP_4	0.177383592017738	0.167663084549428	0.355338887782417	0.637156814750306
1	6633732	6839575	HAP_1	0.172394678492239	-0.599835982303723	0.39020013585038	0.124587405111041
1	6633732	6839575	HAP_2	0.177383592017738	0.167663084549428	0.355338887782417	0.637156814750306
1	6633732	6839575	HAP_3	0.134146341463415	0.896183488960492	0.531755023558443	0.0922755739107529
1	6633732	6839575	HAP_4	0.124168514412417	-1.03803422038628	0.729482391735971	0.15509460625887
1	6712326	6899688	HAP_1	0.134146341463415	0.896183488960492	0.531755023558443	0.0922755739107529
1	6712326	6899688	HAP_2	0.184589800443459	-0.0192516172410054	0.334611017254645	0.954132497076668
1	6712326	6899688	HAP_3	0.210088691796009	0.269561313127194	0.352877831743181	0.445133008368743
1	6712326	6899688	HAP_4	0.172394678492239	-0.599835982303723	0.39020013585038	0.124587405111041
1	6781489	6933766	HAP_1	0.215077605321508	0.225248113419082	0.342273571321316	0.51064823812263
1	6781489	6933766	HAP_2	0.185144124168514	-0.0192516172410054	0.334611017254645	0.954132497076668
1	6781489	6933766	HAP_3	0.1480044345898	-0.240466249531377	0.518576001340024	0.642972674423786
1	6781489	6933766	HAP_4	0.182372505543237	-0.646935440699999	0.375784447793323	0.085497149329725
1	6830134	6990464	HAP_1	0.189578713968958	-0.523039908116905	0.364393522781422	0.151533123326584
1	6830134	6990464	HAP_2	0.125831485587583	-1.0987711564299	0.683223841240433	0.108143048079306
1	6830134	6990464	HAP_3	0.1480044345898	-0.240466249531377	0.518576001340024	0.642972674423786
1	6830134	6990464	HAP_4	0.185144124168514	-0.0192516172410054	0.334611017254645	0.954132497076668
1	6864130	7035600	HAP_1	0.155210643015521	-0.331170976067342	0.501225001753065	0.508961029524143
1	6864130	7035600	HAP_2	0.160753880266075	-0.57352098992636	0.426420489298434	0.178979273359602
1	6864130	7035600	HAP_3	0.185144124168514	-0.0192516172410054	0.334611017254645	0.954132497076668
1	6864130	7035600	HAP_4	0.125831485587583	-1.0987711564299	0.683223841240433	0.108143048079306
1	6923025	7062501	HAP_1	0.125831485587583	-1.0987711564299	0.683223841240433	0.108143048079306
1	6923025	7062501	HAP_2	0.186807095343681	0.144834936173786	0.329869142381212	0.660719064703511
1	6923025	7062501	HAP_3	0.150221729490022	-0.331170976067342	0.501225001753065	0.508961029524143
1	6923025	7062501	HAP_4	0.0825942350332594	-0.770054466292284	0.782219260232618	0.325162954529096
1	6923025	7062501	HAP_5	0.0792682926829268	-0.509301009082466	0.841373619611724	0.545120307557103
1	6965434	7118368	HAP_1	0.186807095343681	0.144834936173786	0.329869142381212	0.660719064703511
1	6965434	7118368	HAP_2	0.151330376940133	-0.444619832642061	0.486924940504143	0.361428149857834
1	6965434	7118368	HAP_3	0.0825942350332594	-0.770054466292284	0.782219260232618	0.325162954529096
1	6965434	7118368	HAP_4	0.0792682926829268	-0.509301009082466	0.841373619611724	0.545120307557103
1	6965434	7118368	HAP_5	0.125831485587583	-1.0987711564299	0.683223841240433	0.108143048079306
1	7029810	7168764	HAP_1	0.0842572062084257	-0.770054466292284	0.782219260232618	0.325162954529096
1	7029810	7168764	HAP_2	0.257760532150776	0.253573648498943	0.263971954184964	0.337010346781015
1	7029810	7168764	HAP_3	0.126940133037694	-1.08013984280741	0.643787266521744	0.0937395906186629
1	7029810	7168764	HAP_4	0.0598669623059867	-1.69868793629692	0.884336173197734	0.0550686440921842
1	7047544	7216900	HAP_1	0.257760532150776	0.253573648498943	0.263971954184964	0.337010346781015
1	7047544	7216900	HAP_2	0.138026607538803	0.151038660892464	0.454677076363327	0.739824958872641
1	7047544	7216900	HAP_3	0.0598669623059867	-1.69868793629692	0.884336173197734	0.0550686440921842
1	7047544	7216900	HAP_4	0.126940133037694	-1.08013984280741	0.643787266521744	0.0937395906186629
1	7108873	7259443	HAP_1	0.257760532150776	0.253573648498943	0.263971954184964	0.337010346781015
1	7108873	7259443	HAP_2	0.145232815964523	-0.195754957140535	0.443942668724062	0.659358952806269
1	7108873	7259443	HAP_3	0.0626385809312639	-1.69868793629692	0.884336173197734	0.0550686440921842
1	7108873	7259443	HAP_4	0.139689578713969	0.151038660892464	0.454677076363327	0.739824958872641
1	7108873	7259443	HAP_5	0.126940133037694	-1.08013984280741	0.643787266521744	0.0937395906186629
1	7159731	7325749	HAP_1	0.136917960088692	-0.582306463591004	0.546701474744704	0.287107692136876
1	7159731	7325749	HAP_2	0.139689578713969	0.151038660892464	0.454677076363327	0.739824958872641
1	7159731	7325749	HAP_3	0.127494456762749	-1.06396952990291	0.611337817587477	0.0821356239914916
1	7159731	7325749	HAP_4	0.266629711751663	0.088682853479752	0.251769351777271	0.724742905185367
1	7159731	7325749	HAP_5	0.143569844789357	-0.195754957140535	0.443942668724062	0.659358952806269
1	7196708	7399747	HAP_1	0.127494456762749	-1.06396952990291	0.611337817587477	0.0821356239914916
1	7196708	7399747	HAP_2	0.266629711751663	0.088682853479752	0.251769351777271	0.724742905185367
1	7196708	7399747	HAP_3	0.0598669623059867	-1.69868793629692	0.884336173197734	0.0550686440921842
1	7196708	7399747	HAP_4	0.0936807095343681	0.529266421530555	0.858757786015237	0.537843560312042
1	7196708	7399747	HAP_5	0.136917960088692	-0.284648046848544	0.467629531119729	0.542876040078107
1	7248213	7435100	HAP_1	0.0598669623059867	-1.69868793629692	0.884336173197734	0.0550686440921842
1	7248213	7435100	HAP_2	0.126940133037694	-1.06396952990291	0.611337817587477	0.0821356239914916
1	7248213	7435100	HAP_3	0.136917960088692	-0.284648046848544	0.467629531119729	0.542876040078107
1	7248213	7435100	HAP_4	0.25609756097561	0.239661675374707	0.263804046940132	0.363868933974703
1	7306412	7460318	HAP_1	0.136917960088692	-0.284648046848544	0.467629531119729	0.542876040078107
1	7306412	7460318	HAP_2	0.25609756097561	0.239661675374707	0.263804046940132	0.363868933974703
1	7306412	7460318	HAP_3	0.126940133037694	-1.06396952990291	0.611337817587477	0.0821356239914916
1	7378233	7502240	HAP_1	0.226164079822616	-0.139837481194685	0.296958745228142	0.637828611714316
1	7378233	7502240	HAP_2	0.27549889135255	0.177197868725254	0.25290520545102	0.483705202049707
1	7378233	7502240	HAP_3	0.0886917960088692	-0.858964567060934	0.728715386719851	0.238817882128475
1	7378233	7502240	HAP_4	0.128048780487805	-1.10953822543508	0.583560816410596	0.0575826827823928
1	7423349	7533869	HAP_1	0.225055432372506	-0.119119783026641	0.299962013420721	0.691377073069345
1	7423349	7533869	HAP_2	0.25609756097561	0.2668385269223	0.261479676220359	0.307771700495082
1	7423349	7533869	HAP_3	0.129157427937916	-0.71879809749657	0.560233146848586	0.199814595490751
1	7452388	7563595	HAP_1	0.227827050997783	-0.150831430746626	0.29694193040883	0.611614937683252
1	7452388	7563595	HAP_2	0.259977827050998	0.2668385269223	0.261479676220359	0.307771700495082
1	7452388	7563595	HAP_3	0.206762749445676	-0.0789539756140286	0.336919857792324	0.814774586852968
1	7452388	7563595	HAP_4	0.0703991130820399	-1.22775332647878	0.810389779381813	0.130123853249272
1	7484154	7597217	HAP_1	0.257760532150776	0.302086987126345	0.263737140850157	0.252347874794983
1	7484154	7597217	HAP_2	0.206208425720621	-0.0789539756140286	0.336919857792324	0.814774586852968
1	7484154	7597217	HAP_3	0.0703991130820399	-1.22775332647878	0.810389779381813	0.130123853249272
1	7484154	7597217	HAP_4	0.227272727272727	-0.127120118916304	0.300136479290903	0.672003005160164
1	7522016	7642302	HAP_1	0.226164079822616	-0.127120118916304	0.300136479290903	0.672003005160164
1	7522016	7642302	HAP_2	0.257206208425721	0.270862805693115	0.261882068481353	0.301280449632638
1	7522016	7642302	HAP_3	0.205654101995565	-0.0789539756140286	0.336919857792324	0.814774586852968
1	7522016	7642302	HAP_4	0.065410199556541	-1.22775332647878	0.810389779381813	0.130123853249272
1	7552128	7679364	HAP_1	0.278270509977827	0.197391916861749	0.243659357431224	0.418091309750742
1	7552128	7679364	HAP_2	0.237250554323725	-0.0807133601180277	0.271456765054474	0.766280892628647
1	7552128	7679364	HAP_3	0.0598669623059867	-1.69868793629692	0.884336173197734	0.0550686440921842
1	7552128	7679364	HAP_4	0.205654101995565	-0.0789539756140286	0.336919857792324	0.814774586852968
1	7575218	7753844	HAP_1	0.136917960088692	-0.182474691131049	0.496463767793236	0.713297136854569
1	7575218	7753844	HAP_2	0.100332594235033	0.584536468798998	0.723414067808942	0.419292494131982
1	7575218	7753844	HAP_3	0.0598669623059867	-1.69868793629692	0.884336173197734	0.0550686440921842
1	7575218	7753844	HAP_4	0.259977827050998	0.197546098105662	0.259922543779459	0.447444668891172
1	7575218	7753844	HAP_5	0.205654101995565	-0.137921049418941	0.342368162311748	0.687159652040987
1	7628267	7802701	HAP_1	0.136917960088692	-0.182474691131049	0.496463767793236	0.713297136854569
1	7628267	7802701	HAP_2	0.258869179600887	0.221402124938584	0.260888514122088	0.396306470694911
1	7628267	7802701	HAP_3	0.104767184035477	0.892341565614179	0.60710923689353	0.14196419141085
1	7628267	7802701	HAP_4	0.0609756097560976	-0.959505077982285	0.8958421887162	0.284430961176234
1	7628267	7802701	HAP_5	0.203436807095344	-0.197728830812424	0.347199148633362	0.569162855267759
1	7628267	7802701	HAP_6	0.0598669623059867	-1.69868793629692	0.884336173197734	0.0550686440921842
1	7661203	7864905	HAP_1	0.203436807095344	-0.197728830812424	0.347199148633362	0.569162855267759
1	7661203	7864905	HAP_2	0.0565410199556541	-1.69868793629692	0.884336173197734	0.0550686440921842
1	7661203	7864905	HAP_3	0.136363636363636	-0.182474691131049	0.496463767793236	0.713297136854569
1	7661203	7864905	HAP_4	0.252217294900222	0.257893905985732	0.267390338249715	0.33506522681236
1	7661203	7864905	HAP_5	0.0609756097560976	-0.959505077982285	0.8958421887162	0.284430961176234
1	7734968	7940886	HAP_1	0.141352549889135	-0.257781951933308	0.481630805169007	0.592626549875998
1	7734968	7940886	HAP_2	0.251662971175166	0.257893905985732	0.267390338249715	0.33506522681236
1	7734968	7940886	HAP_3	0.0620842572062084	-0.959505077982285	0.8958421887162	0.284430961176234
1	7734968	7940886	HAP_4	0.0565410199556541	-1.69868793629692	0.884336173197734	0.0550686440921842
1	7734968	7940886	HAP_5	0.201219512195122	-0.224173288942325	0.352930192381277	0.525476154906485
1	7788418	8016049	HAP_1	0.155764966740576	-0.455486700287675	0.431357195784811	0.291283149205897
1	7788418	8016049	HAP_2	0.252771618625277	0.232574061095584	0.26636785561242	0.38282739436286
1	7788418	8016049	HAP_3	0.0620842572062084	-0.959505077982285	0.8958421887162	0.284430961176234
1	7788418	8016049	HAP_4	0.202328159645233	-0.161684731111047	0.34788177921987	0.642210565281568
1	7788418	8016049	HAP_5	0.0570953436807095	-1.69868793629692	0.884336173197734	0.0550686440921842
1	7845180	8104625	HAP_1	0.155764966740576	-0.455486700287675	0.431357195784811	0.291283149205897
1	7845180	8104625	HAP_2	0.0620842572062084	-0.959505077982285	0.8958421887162	0.284430961176234
1	7845180	8104625	HAP_3	0.0565410199556541	-1.69868793629692	0.884336173197734	0.0550686440921842
1	7845180	8104625	HAP_4	0.131374722838137	-0.71879809749657	0.560233146848586	0.199814595490751
1	7845180	8104625	HAP_5	0.249445676274945	0.280830346507465	0.263874853642279	0.287501808345558
1	7919477	8211738	HAP_1	0.137472283813747	-0.352369168627473	0.467488132083924	0.451198948848482
1	7919477	8211738	HAP_2	0.0970066518847007	0.753558249885208	0.728978957318642	0.301549402996145
1	7919477	8211738	HAP_3	0.133037694013304	-0.550143842040878	0.539593686199361	0.308218334229264
1	7919477	8211738	HAP_4	0.25	0.303048883514434	0.267022512096875	0.256715221140512
1	7919477	8211738	HAP_5	0.0565410199556541	-1.69868793629692	0.884336173197734	0.0550686440921842
1	7919477	8211738	HAP_6	0.0626385809312639	-0.959505077982285	0.8958421887162	0.284430961176234
1	7996760	8289511	HAP_1	0.0970066518847007	0.753558249885208	0.728978957318642	0.301549402996145
1	7996760	8289511	HAP_2	0.061529933481153	-0.959505077982285	0.8958421887162	0.284430961176234
1	7996760	8289511	HAP_3	0.137472283813747	-0.352369168627473	0.467488132083924	0.451198948848482
1	7996760	8289511	HAP_4	0.133037694013304	-0.550143842040878	0.539593686199361	0.308218334229264
1	7996760	8289511	HAP_5	0.0565410199556541	-1.69868793629692	0.884336173197734	0.0550686440921842
1	7996760	8289511	HAP_6	0.25	0.303048883514434	0.267022512096875	0.256715221140512
1	8075890	8326936	HAP_1	0.25	0.303048883514434	0.267022512096875	0.256715221140512
1	8075890	8326936	HAP_2	0.061529933481153	-0.959505077982285	0.8958421887162	0.284430961176234
1	8075890	8326936	HAP_3	0.133592017738359	-0.550143842040878	0.539593686199361	0.308218334229264
1	8075890	8326936	HAP_4	0.098669623059867	-0.854176144637668	0.682226975642061	0.210884225740765
1	8075890	8326936	HAP_5	0.137472283813747	-0.352369168627473	0.467488132083924	0.451198948848482
1	8075890	8326936	HAP_6	0.0565410199556541	-1.69868793629692	0.884336173197734	0.0550686440921842
1	8075890	8326936	HAP_7	0.100332594235033	0.807598632297866	0.685734306494778	0.239225973063625
1	8170038	8373080	HAP_1	0.061529933481153	-0.959505077982285	0.8958421887162	0.284430961176234
1	8170038	8373080	HAP_2	0.199556541019956	-0.23035570539385	0.3401623701771	0.498459445353219
1	8170038	8373080	HAP_3	0.0593126385809313	-1.69868793629692	0.884336173197734	0.0550686440921842
1	8170038	8373080	HAP_4	0.263858093126386	0.293856555595773	0.257198920264984	0.2535428880095
1	8170038	8373080	HAP_5	0.125831485587583	-0.078865607210598	0.533236682958757	0.882455371098905
1	8170038	8373080	HAP_6	0.133592017738359	-0.550143842040878	0.539593686199361	0.308218334229264
1	8257321	8464233	HAP_1	0.061529933481153	-0.959505077982285	0.8958421887162	0.284430961176234
1	8257321	8464233	HAP_2	0.0593126385809313	-1.69868793629692	0.884336173197734	0.0550686440921842
1	8257321	8464233	HAP_3	0.261086474501109	0.310122403257255	0.259291592698512	0.232000925813179
1	8257321	8464233	HAP_4	0.124722838137472	-0.078865607210598	0.533236682958757	0.882455371098905
1	8257321	8464233	HAP_5	0.0975609756097561	0.753558249885208	0.728978957318642	0.301549402996145
1	8257321	8464233	HAP_6	0.133592017738359	-0.550143842040878	0.539593686199361	0.308218334229264
1	8305311	8528279	HAP_1	0.249445676274945	0.27742265131039	0.266002450441103	0.297262989488775
1	8305311	8528279	HAP_2	0.121951219512195	-0.078865607210598	0.533236682958757	0.882455371098905
1	8305311	8528279	HAP_3	0.133037694013304	-0.550143842040878	0.539593686199361	0.308218334229264
1	8305311	8528279	HAP_4	0.061529933481153	-0.959505077982285	0.8958421887162	0.284430961176234
1	8305311	8528279	HAP_5	0.0593126385809313	-1.69868793629692	0.884336173197734	0.0550686440921842
1	8305311	8528279	HAP_6	0.0958980044345898	0.753558249885208	0.728978957318642	0.301549402996145
1	8358037	8607680	HAP_1	0.0593126385809313	-1.69868793629692	0.884336173197734	0.0550686440921842
1	8358037	8607680	HAP_2	0.121951219512195	-0.078865607210598	0.533236682958757	0.882455371098905
1	8358037	8607680	HAP_3	0.151330376940133	-0.4858962910052	0.393638903384304	0.217391022978184
1	8358037	8607680	HAP_4	0.310975609756098	0.255314571830793	0.220128135077303	0.246423217764812
1	8358037	8607680	HAP_5	0.0958980044345898	0.753558249885208	0.728978957318642	0.301549402996145
1	8430684	8651065	HAP_1	0.121951219512195	0.0284206824451403	0.513875972565193	0.955906709030008
1	8430684	8651065	HAP_2	0.247228381374723	0.118673834354063	0.255024969908681	0.641800516651314
1	8430684	8651065	HAP_3	0.311529933481153	0.270175503071065	0.219082505142417	0.217822095716911
1	8430684	8651065	HAP_4	0.0593126385809313	-1.69868793629692	0.884336173197734	0.0550686440921842
1	8498193	8707568	HAP_1	0.310975609756098	0.229290301962264	0.218437904654361	0.294149680099901
1	8498193	8707568	HAP_2	0.121951219512195	-0.0693233090179964	0.532878495995631	0.896522950427157
1	8498193	8707568	HAP_3	0.307649667405765	-0.0995463127990498	0.215371210601814	0.644045206904285
1	8575763	8752633	HAP_1	0.121951219512195	-0.0693233090179964	0.532878495995631	0.896522950427157
1	8575763	8752633	HAP_2	0.317627494456763	0.25276483517697	0.214178337260719	0.238252029788548
1	8575763	8752633	HAP_3	0.309312638580931	0.168513059046466	0.215847924408333	0.435185195054795
1	8640490	8812607	HAP_1	0.123059866962306	-0.0693233090179964	0.532878495995631	0.896522950427157
1	8640490	8812607	HAP_2	0.317627494456763	0.25276483517697	0.214178337260719	0.238252029788548
1	8640490	8812607	HAP_3	0.246674057649667	0.150343596402363	0.257064243181536	0.558798095535271
1	8699372	8854887	HAP_1	0.137472283813747	-0.191228677986911	0.496985720070075	0.700494666009267
1	8699372	8854887	HAP_2	0.241130820399113	0.175202296617378	0.261164714039218	0.502490466127942
1	8699372	8854887	HAP_3	0.318736141906874	0.25276483517697	0.214178337260719	0.238252029788548
1	8745844	8914176	HAP_1	0.241685144124169	0.175202296617378	0.261164714039218	0.502490466127942
1	8745844	8914176	HAP_2	0.456762749445676	0.0477974129373425	0.159724205582505	0.764819510784986
1	8787290	8990544	HAP_1	0.244456762749446	0.173780730297893	0.25930907972814	0.502924537835486
1	8787290	8990544	HAP_2	0.533259423503326	-0.237067273405497	0.143019402858641	0.0977534193349466
1	8842230	9051929	HAP_1	0.236141906873614	0.18799775828371	0.269938096523406	0.486330567193088
1	8842230	9051929	HAP_2	0.104212860310421	-0.392805610633453	0.647276951686406	0.544099676111341
1	8842230	9051929	HAP_3	0.324833702882483	0.130094290247392	0.207303144862851	0.530456125272024
1	8903343	9104278	HAP_1	0.235587583148559	0.18799775828371	0.269938096523406	0.486330567193088
1	8903343	9104278	HAP_2	0.104767184035477	-0.482479517602158	0.619315264200122	0.436155720032477
1	8903343	9104278	HAP_3	0.324833702882483	0.130094290247392	0.207303144862851	0.530456125272024
1	8946823	9198237	HAP_1	0.104767184035477	-0.482479517602158	0.619315264200122	0.436155720032477
1	8946823	9198237	HAP_2	0.322062084257206	0.195657812739076	0.209134126340825	0.349753124032168
1	8946823	9198237	HAP_3	0.235033259423503	0.18799775828371	0.269938096523406	0.486330567193088
1	9034299	9245476	HAP_1	0.238359201773836	0.193122573657943	0.265479226660246	0.467142531639424
1	9034299	9245476	HAP_2	0.330376940133038	0.185412832055006	0.207644371329276	0.372133870341955
1	9084433	9289447	HAP_1	0.238913525498891	0.140394090589214	0.261342087034917	0.591260934848958
1	9084433	9289447	HAP_2	0.403547671840355	0.00574055479082672	0.176634413593705	0.974080898391389
1	9172231	9345129	HAP_1	0.1480044345898	-0.475018977764504	0.416991370560162	0.254944193080447
1	9172231	9345129	HAP_2	0.08980044345898	1.05430845100413	0.785710593917941	0.179986148533966
1	9172231	9345129	HAP_3	0.344235033259424	0.168376926956899	0.201019521639965	0.402472201025843
1	9236222	9412234	HAP_1	0.147450110864745	-0.475018977764504	0.416991370560162	0.254944193080447
1	9236222	9412234	HAP_2	0.0892461197339246	1.05430845100413	0.785710593917941	0.179986148533966
1	9236222	9412234	HAP_3	0.343680709534368	0.181284379301502	0.200805608017387	0.366884320754404
1	9271520	9464578	HAP_1	0.143569844789357	-0.475018977764504	0.416991370560162	0.254944193080447
1	9271520	9464578	HAP_2	0.0892461197339246	1.05430845100413	0.785710593917941	0.179986148533966
1	9271520	9464578	HAP_3	0.343126385809313	0.181284379301502	0.200805608017387	0.366884320754404
1	9322111	9515565	HAP_1	0.342572062084257	0.181284379301502	0.200805608017387	0.366884320754404
1	9322111	9515565	HAP_2	0.144124168514412	-0.475018977764504	0.416991370560162	0.254944193080447
1	9322111	9515565	HAP_3	0.0842572062084257	1.05430845100413	0.785710593917941	0.179986148533966
1	9390629	9565793	HAP_1	0.427937915742794	0.216679197730356	0.171545828172022	0.206885122300958
1	9390629	9565793	HAP_2	0.144124168514412	-0.475018977764504	0.416991370560162	0.254944193080447
1	9446832	9620382	HAP_1	0.144124168514412	-0.475018977764504	0.416991370560162	0.254944193080447
1	9446832	9620382	HAP_2	0.0958980044345898	-0.801427816951198	0.782007382643766	0.30572025874676
1	9446832	9620382	HAP_3	0.434035476718404	0.25574963837191	0.169016275368154	0.130592971293834
1	9502502	9663536	HAP_1	0.144124168514412	-0.475018977764504	0.416991370560162	0.254944193080447
1	9502502	9663536	HAP_2	0.433481152993348	0.235542186660968	0.16954470516325	0.165100656079299
1	9502502	9663536	HAP_3	0.1019955654102	-0.8708847517408	0.72427394120583	0.229519255321304
1	9555749	9739491	HAP_1	0.144678492239468	-0.475018977764504	0.416991370560162	0.254944193080447
1	9555749	9739491	HAP_2	0.432926829268293	0.231852343881212	0.169910217522832	0.172737311301982
1	9555749	9739491	HAP_3	0.1019955654102	-0.8708847517408	0.72427394120583	0.229519255321304
1	9592005	9800213	HAP_1	0.135254988913525	-0.521159368563273	0.558731952963078	0.351200337099158
1	9592005	9800213	HAP_2	0.105875831485588	-0.8708847517408	0.72427394120583	0.229519255321304
1	9592005	9800213	HAP_3	0.0848115299334812	1.05430845100413	0.785710593917941	0.179986148533966
1	9592005	9800213	HAP_4	0.350332594235033	0.175589679399373	0.195733341652119	0.369915789275023
1	9639183	9851960	HAP_1	0.148558758314856	-0.518118760467334	0.457779291127479	0.258019905181045
1	9639183	9851960	HAP_2	0.134146341463415	-0.485265178140848	0.582616572683937	0.405121119920115
1	9639183	9851960	HAP_3	0.0837028824833703	1.05430845100413	0.785710593917941	0.179986148533966
1	9639183	9851960	HAP_4	0.365853658536585	0.166295836242661	0.191502076977634	0.385422804831876
1	9710661	9913900	HAP_1	0.134146341463415	-0.485265178140848	0.582616572683937	0.405121119920115
1	9710661	9913900	HAP_2	0.108647450110865	-0.824549039642892	0.642607287299035	0.199780740889946
1	9710661	9913900	HAP_3	0.158536585365854	0.0532978887736331	0.433728788269373	0.902227532413234
1	9710661	9913900	HAP_4	0.284922394678492	0.11039995270293	0.228281837434733	0.628779987290323
1	9710661	9913900	HAP_5	0.0831485587583149	-0.509301009082466	0.841373619611724	0.545120307557103
1	9773647	9958472	HAP_1	0.12860310421286	-0.812600282057136	0.581843588949222	0.162883733519688
1	9773647	9958472	HAP_2	0.158536585365854	0.0532978887736331	0.433728788269373	0.902227532413234
1	9773647	9958472	HAP_3	0.284922394678492	0.11039995270293	0.228281837434733	0.628779987290323
1	9773647	9958472	HAP_4	0.0831485587583149	-0.509301009082466	0.841373619611724	0.545120307557103
1	9773647	9958472	HAP_5	0.14079822616408	-0.485265178140848	0.582616572683937	0.405121119920115
1	9843069	10006649	HAP_1	0.284922394678492	0.11039995270293	0.228281837434733	0.628779987290323
1	9843069	10006649	HAP_2	0.186807095343681	-0.931369543648208	0.349866268782199	0.00790632770589217
1	9843069	10006649	HAP_3	0.122505543237251	-0.352000490516383	0.577253720040875	0.5421602557179
1	9843069	10006649	HAP_4	0.13470066518847	-0.485265178140848	0.582616572683937	0.405121119920115
1	9843069	10006649	HAP_5	0.158536585365854	0.0532978887736331	0.433728788269373	0.902227532413234
1	9893305	10037375	HAP_1	0.13470066518847	-0.485265178140848	0.582616572683937	0.405121119920115
1	9893305	10037375	HAP_2	0.186807095343681	-0.931369543648208	0.349866268782199	0.00790632770589217
1	9893305	10037375	HAP_3	0.285476718403548	0.11039995270293	0.228281837434733	0.628779987290323
1	9893305	10037375	HAP_4	0.133037694013304	-0.352000490516383	0.577253720040875	0.5421602557179
1	9893305	10037375	HAP_5	0.158536585365854	-0.0806165487083524	0.433023572763928	0.852352924570108
1	9947101	10066272	HAP_1	0.123059866962306	-0.352000490516383	0.577253720040875	0.5421602557179
1	9947101	10066272	HAP_2	0.186252771618625	-0.931369543648208	0.349866268782199	0.00790632770589217
1	9947101	10066272	HAP_3	0.13470066518847	-0.485265178140848	0.582616572683937	0.405121119920115
1	9947101	10066272	HAP_4	0.158536585365854	-0.0806165487083524	0.433023572763928	0.852352924570108
1	9947101	10066272	HAP_5	0.286031042128603	0.11039995270293	0.228281837434733	0.628779987290323
1	9995804	10135402	HAP_1	0.13470066518847	-0.485265178140848	0.582616572683937	0.405121119920115
1	9995804	10135402	HAP_2	0.195676274944568	-0.180403621135227	0.324829798499734	0.578775233587673
1	9995804	10135402	HAP_3	0.286031042128603	0.11039995270293	0.228281837434733	0.628779987290323
1	9995804	10135402	HAP_4	0.120288248337029	-0.352000490516383	0.577253720040875	0.5421602557179
1	10029104	10154066	HAP_1	0.287139689578714	0.11039995270293	0.228281837434733	0.628779987290323
1	10029104	10154066	HAP_2	0.187915742793792	-0.381109067750069	0.337680012304768	0.25936682317791
1	10029104	10154066	HAP_3	0.119733924611973	-0.352000490516383	0.577253720040875	0.5421602557179
1	10029104	10154066	HAP_4	0.134146341463415	-0.485265178140848	0.582616572683937	0.405121119920115
1	10052241	10209708	HAP_1	0.0864745011086474	0.538321088239958	0.730966685407007	0.461650610760393
1	10052241	10209708	HAP_2	0.101441241685144	-0.8708847517408	0.72427394120583	0.229519255321304
1	10052241	10209708	HAP_3	0.119733924611973	-0.352000490516383	0.577253720040875	0.5421602557179
1	10052241	10209708	HAP_4	0.0643015521064302	0.703194317493345	0.858318457947396	0.412852121368974
1	10052241	10209708	HAP_5	0.272172949002217	0.0667412565754092	0.237123544886572	0.778421604298164
1	10052241	10209708	HAP_6	0.133592017738359	-0.485265178140848	0.582616572683937	0.405121119920115
1	10115433	10242514	HAP_1	0.279933481152993	0.162046691512417	0.232634942208377	0.486253565094132
1	10115433	10242514	HAP_2	0.0864745011086474	0.538321088239958	0.730966685407007	0.461650610760393
1	10115433	10242514	HAP_3	0.101441241685144	-0.8708847517408	0.72427394120583	0.229519255321304
1	10115433	10242514	HAP_4	0.134146341463415	-0.485265178140848	0.582616572683937	0.405121119920115
1	10115433	10242514	HAP_5	0.124722838137472	-0.199054828058392	0.552040555087385	0.718499039343036
1	10147081	10280606	HAP_1	0.0864745011086474	0.538321088239958	0.730966685407007	0.461650610760393
1	10147081	10280606	HAP_2	0.101441241685144	-0.8708847517408	0.72427394120583	0.229519255321304
1	10147081	10280606	HAP_3	0.131929046563193	-0.24805856754328	0.642647655716314	0.699592972542537
1	10147081	10280606	HAP_4	0.280487804878049	0.161574447572949	0.232007619062816	0.486348686856129
1	10147081	10280606	HAP_5	0.123059866962306	-0.352000490516383	0.577253720040875	0.5421602557179
1	10188215	10329288	HAP_1	0.190687361419069	-0.471983037699015	0.395801642152498	0.233393758117392
1	10188215	10329288	HAP_2	0.0864745011086474	0.538321088239958	0.730966685407007	0.461650610760393
1	10188215	10329288	HAP_3	0.282150776053215	0.161574447572949	0.232007619062816	0.486348686856129
1	10188215	10329288	HAP_4	0.125277161862528	-0.352000490516383	0.577253720040875	0.5421602557179
1	10188215	10329288	HAP_5	0.101441241685144	-0.8708847517408	0.72427394120583	0.229519255321304
1	10236893	10379097	HAP_1	0.125277161862528	-0.352000490516383	0.577253720040875	0.5421602557179
1	10236893	10379097	HAP_2	0.473392461197339	0.125656482300956	0.160080696538179	0.432687837701968
1	10236893	10379097	HAP_3	0.149667405764967	-0.0527338839488842	0.455162899953616	0.907791907767253
1	10236893	10379097	HAP_4	0.100332594235033	-0.8708847517408	0.72427394120583	0.229519255321304
1	10273354	10413209	HAP_1	0.0848115299334812	0.538321088239958	0.730966685407007	0.461650610760393
1	10273354	10413209	HAP_2	0.124722838137472	-0.352000490516383	0.577253720040875	0.5421602557179
1	10273354	10413209	HAP_3	0.0997782705099778	-0.8708847517408	0.72427394120583	0.229519255321304
1	10273354	10413209	HAP_4	0.482815964523282	0.109914875978105	0.157306668132635	0.484903576117649
1	10315745	10453602	HAP_1	0.48059866962306	0.0877215905234253	0.15864291553742	0.58043670186512
1	10315745	10453602	HAP_2	0.0825942350332594	0.538321088239958	0.730966685407007	0.461650610760393
1	10315745	10453602	HAP_3	0.123059866962306	-0.352000490516383	0.577253720040875	0.5421602557179
1	10315745	10453602	HAP_4	0.098669623059867	-0.8708847517408	0.72427394120583	0.229519255321304
1	10361996	10482668	HAP_1	0.0792682926829268	1.00131717849561	0.860480425981954	0.244869087752566
1	10361996	10482668	HAP_2	0.122505543237251	-0.352000490516383	0.577253720040875	0.5421602557179
1	10361996	10482668	HAP_3	0.0975609756097561	-0.838419843692575	0.783276746126411	0.284729583757282
1	10361996	10482668	HAP_4	0.189024390243902	-0.456665048941027	0.410893582363674	0.266698867308225
1	10361996	10482668	HAP_5	0.280487804878049	0.100349258617471	0.235025546208874	0.669503318414685
1	10399147	10523839	HAP_1	0.188470066518847	-0.409757668232078	0.419645342991131	0.329113070938487
1	10399147	10523839	HAP_2	0.279933481152993	0.100349258617471	0.235025546208874	0.669503318414685
1	10399147	10523839	HAP_3	0.0975609756097561	-0.838419843692575	0.783276746126411	0.284729583757282
1	10399147	10523839	HAP_4	0.0798226164079823	1.00131717849561	0.860480425981954	0.244869087752566
1	10399147	10523839	HAP_5	0.120288248337029	-0.21522651896835	0.604988128844191	0.722109728458084
1	10439622	10538971	HAP_1	0.189024390243902	-0.436017200928247	0.411010666104956	0.28905002099556
1	10439622	10538971	HAP_2	0.098669623059867	-0.838419843692575	0.783276746126411	0.284729583757282
1	10439622	10538971	HAP_3	0.28159645232816	0.161574447572949	0.232007619062816	0.486348686856129
1	10439622	10538971	HAP_4	0.12139689578714	-0.21522651896835	0.604988128844191	0.722109728458084
1	10439622	10538971	HAP_5	0.082039911308204	1.00131717849561	0.860480425981954	0.244869087752566
1	10477227	10565732	HAP_1	0.1019955654102	-0.838419843692575	0.783276746126411	0.284729583757282
1	10477227	10565732	HAP_2	0.121951219512195	-0.316753571105334	0.57605957698852	0.582551782823165
1	10477227	10565732	HAP_3	0.28159645232816	0.161574447572949	0.232007619062816	0.486348686856129
1	10477227	10565732	HAP_4	0.272172949002217	0.0435013637562725	0.255379733596917	0.86478157455017
1	10513579	10591457	HAP_1	0.462305986696231	-0.0787543210840225	0.157108367933308	0.616302484322234
1	10513579	10591457	HAP_2	0.282150776053215	0.161574447572949	0.232007619062816	0.486348686856129
1	10513579	10591457	HAP_3	0.121951219512195	-0.316753571105334	0.57605957698852	0.582551782823165
1	10535644	10632901	HAP_1	0.282150776053215	0.161574447572949	0.232007619062816	0.486348686856129
1	10535644	10632901	HAP_2	0.121951219512195	-0.316753571105334	0.57605957698852	0.582551782823165
1	10535644	10632901	HAP_3	0.103658536585366	-0.518660317155298	0.72624519088045	0.475311411481605
1	10535644	10632901	HAP_4	0.189578713968958	-0.400523681963549	0.403921214453164	0.321668048620517
1	10535644	10632901	HAP_5	0.082039911308204	1.00131717849561	0.860480425981954	0.244869087752566
1	10556115	10715729	HAP_1	0.121951219512195	-0.316753571105334	0.57605957698852	0.582551782823165
1	10556115	10715729	HAP_2	0.189578713968958	-0.400523681963549	0.403921214453164	0.321668048620517
1	10556115	10715729	HAP_3	0.082039911308204	1.00131717849561	0.860480425981954	0.244869087752566
1	10556115	10715729	HAP_4	0.282150776053215	0.161574447572949	0.232007619062816	0.486348686856129
1	10580877	10762241	HAP_1	0.260532150776053	0.2364950223088	0.242342786055417	0.329394421609083
1	10580877	10762241	HAP_2	0.186252771618625	-0.461389285344224	0.412712680905143	0.263893314863893
1	10580877	10762241	HAP_3	0.0814855875831486	1.00131717849561	0.860480425981954	0.244869087752566
1	10580877	10762241	HAP_4	0.121951219512195	-0.316753571105334	0.57605957698852	0.582551782823165
1	10610579	10783671	HAP_1	0.261086474501109	0.2364950223088	0.242342786055417	0.329394421609083
1	10610579	10783671	HAP_2	0.186252771618625	-0.461389285344224	0.412712680905143	0.263893314863893
1	10610579	10783671	HAP_3	0.0814855875831486	1.00131717849561	0.860480425981954	0.244869087752566
1	10610579	10783671	HAP_4	0.121951219512195	-0.316753571105334	0.57605957698852	0.582551782823165
1	10692448	10838284	HAP_1	0.254988913525499	0.24798016433377	0.244877096029442	0.311492415905949
1	10692448	10838284	HAP_2	0.0809312638580931	0.0221138885198413	0.879441075809762	0.979944638948954
1	10692448	10838284	HAP_3	0.187915742793792	-0.414574366357827	0.395942742156147	0.29535817349869
1	10692448	10838284	HAP_4	0.121951219512195	-0.316753571105334	0.57605957698852	0.582551782823165
1	10692448	10838284	HAP_5	0.0814855875831486	1.00131717849561	0.860480425981954	0.244869087752566
1	10747495	10888253	HAP_1	0.121951219512195	-0.316753571105334	0.57605957698852	0.582551782823165
1	10747495	10888253	HAP_2	0.254434589800443	0.270489618566728	0.246925446222087	0.27362483555785
1	10747495	10888253	HAP_3	0.0992239467849224	0.225516093164548	0.687548690791596	0.742988760476204
1	10747495	10888253	HAP_4	0.0803769401330377	1.00131717849561	0.860480425981954	0.244869087752566
1	10747495	10888253	HAP_5	0.187915742793792	-0.414574366357827	0.395942742156147	0.29535817349869
1	10776649	10972991	HAP_1	0.248891352549889	0.283721581565794	0.248707093317814	0.254266188478584
1	10776649	10972991	HAP_2	0.0809312638580931	0.0221138885198413	0.879441075809762	0.979944638948954
1	10776649	10972991	HAP_3	0.0803769401330377	1.00131717849561	0.860480425981954	0.244869087752566
1	10776649	10972991	HAP_4	0.187915742793792	-0.414574366357827	0.395942742156147	0.29535817349869
1	10776649	10972991	HAP_5	0.121951219512195	-0.316753571105334	0.57605957698852	0.582551782823165
1	10826689	11037942	HAP_1	0.248337028824834	0.31609473008248	0.250369902627898	0.207096080995825
1	10826689	11037942	HAP_2	0.121951219512195	-0.316753571105334	0.57605957698852	0.582551782823165
1	10826689	11037942	HAP_3	0.199556541019956	-0.577130888376672	0.363028753115914	0.1122430220088
1	10826689	11037942	HAP_4	0.0831485587583149	0.0221138885198413	0.879441075809762	0.979944638948954
1	10826689	11037942	HAP_5	0.0803769401330377	1.00131717849561	0.860480425981954	0.244869087752566
1	10875498	11075998	HAP_1	0.249445676274945	0.31609473008248	0.250369902627898	0.207096080995825
1	10875498	11075998	HAP_2	0.0803769401330377	1.00131717849561	0.860480425981954	0.244869087752566
1	10875498	11075998	HAP_3	0.187915742793792	-0.414574366357827	0.395942742156147	0.29535817349869
1	10875498	11075998	HAP_4	0.0831485587583149	0.0221138885198413	0.879441075809762	0.979944638948954
1	10875498	11075998	HAP_5	0.121951219512195	-0.316753571105334	0.57605957698852	0.582551782823165
1	10957096	11130967	HAP_1	0.180155210643016	-0.435087760378512	0.421029024679317	0.301701816153924
1	10957096	11130967	HAP_2	0.12139689578714	-0.808922617941301	0.593840957721884	0.173483806966999
1	10957096	11130967	HAP_3	0.248891352549889	0.345048012533787	0.252209066852706	0.171625482656233
1	10957096	11130967	HAP_4	0.0803769401330377	1.00131717849561	0.860480425981954	0.244869087752566
1	11028533	11181385	HAP_1	0.251662971175166	0.300462077601061	0.248721596122875	0.22735863656811
1	11028533	11181385	HAP_2	0.0809312638580931	1.00131717849561	0.860480425981954	0.244869087752566
1	11028533	11181385	HAP_3	0.125831485587583	-0.57774470500664	0.553217841596097	0.296614351543003
1	11028533	11181385	HAP_4	0.179046563192905	-0.3274412953872	0.437425576755426	0.454317678970581
1	11068552	11236771	HAP_1	0.120842572062084	-0.982931009717648	0.619541739173429	0.112971273505587
1	11068552	11236771	HAP_2	0.251662971175166	0.300462077601061	0.248721596122875	0.22735863656811
1	11068552	11236771	HAP_3	0.0809312638580931	1.00131717849561	0.860480425981954	0.244869087752566
1	11068552	11236771	HAP_4	0.179046563192905	-0.3274412953872	0.437425576755426	0.454317678970581
1	11117957	11313680	HAP_1	0.261086474501109	-0.0631384420730053	0.277199486190683	0.819875418740949
1	11117957	11313680	HAP_2	0.102549889135255	-0.660055386916936	0.782394656573148	0.399100431715786
1	11117957	11313680	HAP_3	0.120842572062084	-0.982931009717648	0.619541739173429	0.112971273505587
1	11117957	11313680	HAP_4	0.251662971175166	0.300462077601061	0.248721596122875	0.22735863656811
1	11117957	11313680	HAP_5	0.0798226164079823	1.00131717849561	0.860480425981954	0.244869087752566
1	11160981	11394467	HAP_1	0.130820399113082	-0.64470169178205	0.617267621190291	0.296563757670919
1	11160981	11394467	HAP_2	0.130266075388027	-0.24805856754328	0.642647655716314	0.699592972542537
1	11160981	11394467	HAP_3	0.120842572062084	-0.982931009717648	0.619541739173429	0.112971273505587
1	11160981	11394467	HAP_4	0.0803769401330377	1.00131717849561	0.860480425981954	0.244869087752566
1	11160981	11394467	HAP_5	0.195676274944568	0.237931849860848	0.312106508827864	0.446058221558534
1	11227266	11469495	HAP_1	0.0798226164079823	1.00131717849561	0.860480425981954	0.244869087752566
1	11227266	11469495	HAP_2	0.195121951219512	0.237931849860848	0.312106508827864	0.446058221558534
1	11227266	11469495	HAP_3	0.0748337028824834	-1.28656403599943	0.857664030584147	0.133948909247053
1	11227266	11469495	HAP_4	0.120288248337029	-0.982931009717648	0.619541739173429	0.112971273505587
1	11227266	11469495	HAP_5	0.130820399113082	-0.279199524964043	0.610346500961573	0.647463501775341
1	11296054	11519084	HAP_1	0.177383592017738	-0.403279362446196	0.406049365304016	0.32089338278432
1	11296054	11519084	HAP_2	0.200665188470067	0.257325693619978	0.308417740591619	0.404312757364329
1	11296054	11519084	HAP_3	0.131374722838137	-0.279199524964043	0.610346500961573	0.647463501775341
1	11296054	11519084	HAP_4	0.0792682926829268	1.00131717849561	0.860480425981954	0.244869087752566
1	11368762	11586009	HAP_1	0.118070953436807	-1.21172849379624	0.695043447380673	0.0816120425525069
1	11368762	11586009	HAP_2	0.281042128603104	0.261904570782002	0.246844974348917	0.288974278575256
1	11368762	11586009	HAP_3	0.0909090909090909	-1.4779200388956	0.724444675469045	0.0416381526642022
1	11368762	11586009	HAP_4	0.131374722838137	-0.279199524964043	0.610346500961573	0.647463501775341
1	11443076	11667549	HAP_1	0.0947893569844789	-0.862130326554462	0.785298587363673	0.272572658840515
1	11443076	11667549	HAP_2	0.0914634146341463	-1.43799820128206	0.678702850396778	0.0343888231959536
1	11443076	11667549	HAP_3	0.123614190687361	-1.21172849379624	0.695043447380673	0.0816120425525069
1	11443076	11667549	HAP_4	0.131374722838137	-0.279199524964043	0.610346500961573	0.647463501775341
1	11443076	11667549	HAP_5	0.318736141906874	0.288976656515737	0.222228618081276	0.193815462869083
1	11495736	11731681	HAP_1	0.135254988913525	-0.279199524964043	0.610346500961573	0.647463501775341
1	11495736	11731681	HAP_2	0.0914634146341463	-1.43799820128206	0.678702850396778	0.0343888231959536
1	11495736	11731681	HAP_3	0.0947893569844789	-0.862130326554462	0.785298587363673	0.272572658840515
1	11495736	11731681	HAP_4	0.215077605321508	0.364406064144032	0.294907066902734	0.216909880155747
1	11495736	11731681	HAP_5	0.23669623059867	0.0608236535893853	0.27476878397243	0.824860601766677
1	11562944	11776956	HAP_1	0.135809312638581	-0.279199524964043	0.610346500961573	0.647463501775341
1	11562944	11776956	HAP_2	0.0920177383592018	-1.43799820128206	0.678702850396778	0.0343888231959536
1	11562944	11776956	HAP_3	0.214523281596452	0.364406064144032	0.294907066902734	0.216909880155747
1	11562944	11776956	HAP_4	0.357538802660754	0.075096076254423	0.204162921387196	0.713091830408425
1	11635516	11833307	HAP_1	0.214523281596452	0.364406064144032	0.294907066902734	0.216909880155747
1	11635516	11833307	HAP_2	0.356984478935698	0.0639052890667931	0.205021823413123	0.755341660919841
1	11635516	11833307	HAP_3	0.131929046563193	-0.279199524964043	0.610346500961573	0.647463501775341
1	11635516	11833307	HAP_4	0.0920177383592018	-1.43799820128206	0.678702850396778	0.0343888231959536
1	11715739	11880489	HAP_1	0.136917960088692	-0.588652819647983	0.470746547433651	0.211458190375057
1	11715739	11880489	HAP_2	0.214523281596452	0.364406064144032	0.294907066902734	0.216909880155747
1	11715739	11880489	HAP_3	0.354767184035477	0.0817839380889274	0.205894292820321	0.691305568076963
1	11715739	11880489	HAP_4	0.134146341463415	-0.51705528094536	0.557438505308927	0.353889822565685
1	11768871	11915013	HAP_1	0.202882483370288	-0.0165609816228939	0.333986940992908	0.960463667539587
1	11768871	11915013	HAP_2	0.214523281596452	0.364406064144032	0.294907066902734	0.216909880155747
1	11768871	11915013	HAP_3	0.134146341463415	-0.51705528094536	0.557438505308927	0.353889822565685
1	11768871	11915013	HAP_4	0.363636363636364	0.0118488068474065	0.200471583815077	0.952882021815418
1	11807482	11964513	HAP_1	0.214523281596452	0.364406064144032	0.294907066902734	0.216909880155747
1	11807482	11964513	HAP_2	0.290465631929047	-0.119512936339797	0.249739193776994	0.632375765548601
1	11807482	11964513	HAP_3	0.363636363636364	0.0118488068474065	0.200471583815077	0.952882021815418
1	11869629	12059144	HAP_1	0.327605321507761	0.0492574403649725	0.22700844535378	0.828269776008932
1	11869629	12059144	HAP_2	0.213968957871397	0.348104154528416	0.298323092495405	0.243575927182025
1	11869629	12059144	HAP_3	0.14079822616408	-0.328034945808856	0.558271899255613	0.556956784534001
1	11869629	12059144	HAP_4	0.0920177383592018	-1.46485054987483	0.724673926385805	0.0435383574141254
1	11907907	12100919	HAP_1	0.327050997782705	0.0492574403649725	0.22700844535378	0.828269776008932
1	11907907	12100919	HAP_2	0.213968957871397	0.348104154528416	0.298323092495405	0.243575927182025
1	11907907	12100919	HAP_3	0.14079822616408	-0.328034945808856	0.558271899255613	0.556956784534001
1	11907907	12100919	HAP_4	0.0920177383592018	-1.46485054987483	0.724673926385805	0.0435383574141254
1	11934480	12184244	HAP_1	0.32649667405765	0.0492574403649725	0.22700844535378	0.828269776008932
1	11934480	12184244	HAP_2	0.213968957871397	0.348104154528416	0.298323092495405	0.243575927182025
1	11934480	12184244	HAP_3	0.141352549889135	-0.328034945808856	0.558271899255613	0.556956784534001
1	11934480	12184244	HAP_4	0.0920177383592018	-1.46485054987483	0.724673926385805	0.0435383574141254
1	12036167	12253784	HAP_1	0.205654101995565	0.329558714063929	0.308323573216817	0.285417081453421
1	12036167	12253784	HAP_2	0.323170731707317	-0.149389703450221	0.228161233262673	0.512794884598954
1	12036167	12253784	HAP_3	0.209534368070953	0.169722779780984	0.328834290011362	0.605888697859336
1	12036167	12253784	HAP_4	0.0909090909090909	-1.46485054987483	0.724673926385805	0.0435383574141254
1	12077285	12310963	HAP_1	0.176829268292683	-0.412035456414409	0.405021412854049	0.30927909025157
1	12077285	12310963	HAP_2	0.145787139689579	-0.424185368493145	0.487491672034888	0.384459495576184
1	12077285	12310963	HAP_3	0.209534368070953	0.169722779780984	0.328834290011362	0.605888697859336
1	12077285	12310963	HAP_4	0.0920177383592018	-1.46485054987483	0.724673926385805	0.0435383574141254
1	12077285	12310963	HAP_5	0.20509977827051	0.329558714063929	0.308323573216817	0.285417081453421
1	12159225	12367799	HAP_1	0.176274944567627	-0.412035456414409	0.405021412854049	0.30927909025157
1	12159225	12367799	HAP_2	0.131374722838137	-0.279199524964043	0.610346500961573	0.647463501775341
1	12159225	12367799	HAP_3	0.0787139689578714	0.368782931020073	0.865761785968311	0.670237542082717
1	12159225	12367799	HAP_4	0.0920177383592018	-1.46485054987483	0.724673926385805	0.0435383574141254
1	12159225	12367799	HAP_5	0.205654101995565	0.329558714063929	0.308323573216817	0.285417081453421
1	12228328	12410625	HAP_1	0.175720620842572	-0.412035456414409	0.405021412854049	0.30927909025157
1	12228328	12410625	HAP_2	0.150221729490022	-0.624221647851844	0.436494531730625	0.153045704883123
1	12228328	12410625	HAP_3	0.131374722838137	-0.279199524964043	0.610346500961573	0.647463501775341
1	12228328	12410625	HAP_4	0.209534368070953	0.329558714063929	0.308323573216817	0.285417081453421
1	12228328	12410625	HAP_5	0.0659645232815965	0.368782931020073	0.865761785968311	0.670237542082717
1	12288899	12447748	HAP_1	0.132483370288248	-0.38766362137805	0.557784093405539	0.487232779654145
1	12288899	12447748	HAP_2	0.209534368070953	0.329558714063929	0.308323573216817	0.285417081453421
1	12288899	12447748	HAP_3	0.241685144124169	-0.232629777322398	0.277922260015569	0.402799626399554
1	12288899	12447748	HAP_4	0.214523281596452	-0.218246075620031	0.320733821320422	0.496391322183637
1	12349904	12495996	HAP_1	0.223392461197339	-0.241871341783186	0.309305619559387	0.43443353211509
1	12349904	12495996	HAP_2	0.131374722838137	-0.38766362137805	0.557784093405539	0.487232779654145
1	12349904	12495996	HAP_3	0.209534368070953	0.329558714063929	0.308323573216817	0.285417081453421
1	12349904	12495996	HAP_4	0.065410199556541	0.368782931020073	0.865761785968311	0.670237542082717
1	12349904	12495996	HAP_5	0.116962305986696	-1.21172849379624	0.695043447380673	0.0816120425525069
1	12391498	12566832	HAP_1	0.065410199556541	0.368782931020073	0.865761785968311	0.670237542082717
1	12391498	12566832	HAP_2	0.118070953436807	-1.21172849379624	0.695043447380673	0.0816120425525069
1	12391498	12566832	HAP_3	0.209534368070953	0.329558714063929	0.308323573216817	0.285417081453421
1	12391498	12566832	HAP_4	0.131374722838137	-0.38766362137805	0.557784093405539	0.487232779654145
1	12391498	12566832	HAP_5	0.245565410199557	-0.291497804776167	0.28944534746724	0.314165073932447
1	12442460	12631796	HAP_1	0.130820399113082	-0.38766362137805	0.557784093405539	0.487232779654145
1	12442460	12631796	HAP_2	0.220066518847007	-0.134400516994937	0.323110145709019	0.677540522782239
1	12442460	12631796	HAP_3	0.065410199556541	0.368782931020073	0.865761785968311	0.670237542082717
1	12442460	12631796	HAP_4	0.20509977827051	0.384288962075074	0.315407140906371	0.223398971296271
1	12442460	12631796	HAP_5	0.118070953436807	-1.21172849379624	0.695043447380673	0.0816120425525069
1	12479322	12693559	HAP_1	0.116962305986696	-1.21172849379624	0.695043447380673	0.0816120425525069
1	12479322	12693559	HAP_2	0.196784922394678	0.328184328387192	0.32806339765824	0.317404356998699
1	12479322	12693559	HAP_3	0.065410199556541	0.368782931020073	0.865761785968311	0.670237542082717
1	12479322	12693559	HAP_4	0.0931263858093126	-1.51696658954744	0.781475917336043	0.0525551032107871
1	12543647	12775375	HAP_1	0.0931263858093126	-1.51696658954744	0.781475917336043	0.0525551032107871
1	12543647	12775375	HAP_2	0.065410199556541	0.368782931020073	0.865761785968311	0.670237542082717
1	12543647	12775375	HAP_3	0.196784922394678	0.328184328387192	0.32806339765824	0.317404356998699
1	12543647	12775375	HAP_4	0.116962305986696	-1.21172849379624	0.695043447380673	0.0816120425525069
1	12606447	12853203	HAP_1	0.0936807095343681	-1.51696658954744	0.781475917336043	0.0525551032107871
1	12606447	12853203	HAP_2	0.197339246119734	0.328184328387192	0.32806339765824	0.317404356998699
1	12606447	12853203	HAP_3	0.190133037694013	-0.142422092685908	0.343226866715612	0.678278401141714
1	12676844	12903805	HAP_1	0.203991130820399	0.300917037279257	0.315992023287745	0.341207171726409
1	12676844	12903805	HAP_2	0.126940133037694	-0.449585742809755	0.564437280319586	0.425942345234647
1	12676844	12903805	HAP_3	0.338137472283814	-0.264895432675141	0.20956751814401	0.20655776990807
1	12676844	12903805	HAP_4	0.0936807095343681	-1.51696658954744	0.781475917336043	0.0525551032107871
1	12743592	12950327	HAP_1	0.203991130820399	0.300917037279257	0.315992023287745	0.341207171726409
1	12743592	12950327	HAP_2	0.0936807095343681	-1.51696658954744	0.781475917336043	0.0525551032107871
1	12743592	12950327	HAP_3	0.126385809312639	-0.449585742809755	0.564437280319586	0.425942345234647
1	12743592	12950327	HAP_4	0.412416851441242	-0.325653799476054	0.175891929492313	0.0644373654695281
1	12837234	13034308	HAP_1	0.0936807095343681	-1.51696658954744	0.781475917336043	0.0525551032107871
1	12837234	13034308	HAP_2	0.412971175166297	-0.30252603812883	0.175036597370534	0.0842711490393292
1	12837234	13034308	HAP_3	0.203991130820399	0.300917037279257	0.315992023287745	0.341207171726409
1	12887875	13085347	HAP_1	0.203436807095344	0.300917037279257	0.315992023287745	0.341207171726409
1	12887875	13085347	HAP_2	0.401884700665188	-0.346942761787278	0.180230275259067	0.0545485128625375
1	12887875	13085347	HAP_3	0.0936807095343681	-1.51696658954744	0.781475917336043	0.0525551032107871
1	12934724	13112862	HAP_1	0.0931263858093126	-1.51696658954744	0.781475917336043	0.0525551032107871
1	12934724	13112862	HAP_2	0.203436807095344	0.300917037279257	0.315992023287745	0.341207171726409
1	12934724	13112862	HAP_3	0.287139689578714	-0.277583689276182	0.2507387023184	0.268565890002044
1	12980154	13158835	HAP_1	0.0931263858093126	-1.51696658954744	0.781475917336043	0.0525551032107871
1	12980154	13158835	HAP_2	0.203436807095344	0.300917037279257	0.315992023287745	0.341207171726409
1	12980154	13158835	HAP_3	0.287139689578714	-0.277583689276182	0.2507387023184	0.268565890002044
1	13080688	13212735	HAP_1	0.0681818181818182	-2.14490305259728	0.871374692386889	0.0140240398252601
1	13080688	13212735	HAP_2	0.210088691796009	0.164998644621563	0.30963996830128	0.594254968734699
1	13080688	13212735	HAP_3	0.378048780487805	-0.242443030577101	0.190893400732971	0.204401247459541
1	13107909	13288892	HAP_1	0.0681818181818182	-2.14490305259728	0.871374692386889	0.0140240398252601
1	13107909	13288892	HAP_2	0.463968957871397	0.00490303690123167	0.161988984411109	0.975860335596011
1	13107909	13288892	HAP_3	0.213414634146341	0.18053060961469	0.299266396259596	0.546500356913399
1	13141007	13331772	HAP_1	0.206208425720621	0.19607494918	0.306037439418836	0.521889599509897
1	13141007	13331772	HAP_2	0.0681818181818182	-2.14490305259728	0.871374692386889	0.0140240398252601
1	13141007	13331772	HAP_3	0.324833702882483	0.0175927803250518	0.223922189236335	0.937395122805571
1	13141007	13331772	HAP_4	0.0670731707317073	0.614436099189525	0.789347532599679	0.436534407721705
1	13207040	13395358	HAP_1	0.0681818181818182	-2.14490305259728	0.871374692386889	0.0140240398252601
1	13207040	13395358	HAP_2	0.225609756097561	-0.260466832689101	0.308409969357017	0.398590811345975
1	13207040	13395358	HAP_3	0.0670731707317073	0.614436099189525	0.789347532599679	0.436534407721705
1	13207040	13395358	HAP_4	0.206762749445676	0.19607494918	0.306037439418836	0.521889599509897
1	13253220	13439013	HAP_1	0.134146341463415	-0.977384693262577	0.587271337578956	0.0964086257878874
1	13253220	13439013	HAP_2	0.0914634146341463	-1.51595829826386	0.855186218920013	0.0766267013354234
1	13253220	13439013	HAP_3	0.0670731707317073	0.614436099189525	0.789347532599679	0.436534407721705
1	13253220	13439013	HAP_4	0.208980044345898	0.152159597900208	0.302403926080241	0.614971684136728
1	13253220	13439013	HAP_5	0.0676274944567627	-2.14490305259728	0.871374692386889	0.0140240398252601
1	13325800	13492360	HAP_1	0.0670731707317073	0.614436099189525	0.789347532599679	0.436534407721705
1	13325800	13492360	HAP_2	0.189578713968958	-0.472355097053551	0.333226001475865	0.156680827037096
1	13325800	13492360	HAP_3	0.208980044345898	0.152159597900208	0.302403926080241	0.614971684136728
1	13325800	13492360	HAP_4	0.0914634146341463	-1.51595829826386	0.855186218920013	0.0766267013354234
1	13376228	13532908	HAP_1	0.133037694013304	-0.749891781035928	0.639529908876558	0.241283521951406
1	13376228	13532908	HAP_2	0.260532150776053	-0.230811480471812	0.2407697589799	0.338000855143047
1	13376228	13532908	HAP_3	0.208980044345898	0.152159597900208	0.302403926080241	0.614971684136728
1	13376228	13532908	HAP_4	0.0909090909090909	-1.51595829826386	0.855186218920013	0.0766267013354234
1	13376228	13532908	HAP_5	0.171840354767184	0.943548177338927	0.469908271221792	0.0449516714358797
1	13424571	13580209	HAP_1	0.164634146341463	-0.903356281117278	0.469457485886741	0.0546414634717925
1	13424571	13580209	HAP_2	0.415188470066519	-0.131089730220422	0.174393750151314	0.452437518425716
1	13424571	13580209	HAP_3	0.208980044345898	0.152159597900208	0.302403926080241	0.614971684136728
1	13463249	13598030	HAP_1	0.414079822616408	-0.131718863710825	0.174371576258878	0.450214000279263
1	13463249	13598030	HAP_2	0.208980044345898	0.152159597900208	0.302403926080241	0.614971684136728
1	13463249	13598030	HAP_3	0.164634146341463	-0.903356281117278	0.469457485886741	0.0546414634717925
1	13525711	13668972	HAP_1	0.111419068736142	-1.19542221541722	0.747461627785277	0.110107240024691
1	13525711	13668972	HAP_2	0.200110864745011	-0.000599483398383119	0.310168790987607	0.998458311175937
1	13525711	13668972	HAP_3	0.0875831485587583	-1.51595829826386	0.855186218920013	0.0766267013354234
1	13525711	13668972	HAP_4	0.192350332594235	0.459887922869708	0.326900329154966	0.159832066019708
1	13560034	13725800	HAP_1	0.192350332594235	0.459887922869708	0.326900329154966	0.159832066019708
1	13560034	13725800	HAP_2	0.0875831485587583	-1.51595829826386	0.855186218920013	0.0766267013354234
1	13560034	13725800	HAP_3	0.111419068736142	-1.19542221541722	0.747461627785277	0.110107240024691
1	13560034	13725800	HAP_4	0.0659645232815965	0.614436099189525	0.789347532599679	0.436534407721705
1	13560034	13725800	HAP_5	0.0687361419068736	-2.14490305259728	0.871374692386889	0.0140240398252601
1	13593070	13778296	HAP_1	0.192350332594235	0.459887922869708	0.326900329154966	0.159832066019708
1	13593070	13778296	HAP_2	0.0875831485587583	-1.51595829826386	0.855186218920013	0.0766267013354234
1	13593070	13778296	HAP_3	0.111419068736142	-1.19542221541722	0.747461627785277	0.110107240024691
1	13593070	13778296	HAP_4	0.0659645232815965	0.614436099189525	0.789347532599679	0.436534407721705
1	13657759	13850697	HAP_1	0.304878048780488	0.423781388476952	0.223985979425728	0.0588157730637573
1	13657759	13850697	HAP_2	0.0659645232815965	0.614436099189525	0.789347532599679	0.436534407721705
1	13657759	13850697	HAP_3	0.1019955654102	-1.51382382272742	0.781853291651711	0.0531599744300025
1	13711980	13936005	HAP_1	0.0709534368070953	-1.35283155396439	0.852449154193752	0.112869631811524
1	13711980	13936005	HAP_2	0.406873614190687	0.231415995096541	0.176320260687271	0.189698540803111
1	13711980	13936005	HAP_3	0.169068736141907	-0.217824882261038	0.40056611297585	0.586720553073397
1	13711980	13936005	HAP_4	0.0726164079822616	-2.03991990315073	0.787915580636477	0.00978256746967751
1	13711980	13936005	HAP_5	0.0670731707317073	0.614436099189525	0.789347532599679	0.436534407721705
1	13746152	14037621	HAP_1	0.240022172949002	-0.1768163781856	0.269425458173105	0.511818967415492
1	13746152	14037621	HAP_2	0.144124168514412	-1.04260767538135	0.41077930094657	0.0113146067009771
1	13746152	14037621	HAP_3	0.0670731707317073	0.614436099189525	0.789347532599679	0.436534407721705
1	13746152	14037621	HAP_4	0.405764966740576	0.231415995096541	0.176320260687271	0.189698540803111
1	13834725	14062958	HAP_1	0.315410199556541	0.00218491338630107	0.209590389816033	0.991684795842046
1	13834725	14062958	HAP_2	0.405764966740576	0.231415995096541	0.176320260687271	0.189698540803111
1	13834725	14062958	HAP_3	0.151884700665188	-0.932449036063843	0.40221345316738	0.0206594376594927
1	13834725	14062958	HAP_4	0.0676274944567627	0.614436099189525	0.789347532599679	0.436534407721705
1	13910692	14114440	HAP_1	0.0787139689578714	-2.09989300488373	0.881578172644288	0.0174297590212842
1	13910692	14114440	HAP_2	0.32649667405765	0.152751672549126	0.210864293553433	0.469006203816312
1	13910692	14114440	HAP_3	0.0831485587583149	-1.52563135963897	0.729064767918014	0.0366690822369686
1	13910692	14114440	HAP_4	0.0670731707317073	0.614436099189525	0.789347532599679	0.436534407721705
1	13910692	14114440	HAP_5	0.202882483370288	-0.223188495061532	0.317840523801003	0.482736527139678
1	13910692	14114440	HAP_6	0.145232815964523	0.106404083363497	0.485975521494377	0.826739664634171
1	14004385	14194506	HAP_1	0.0787139689578714	-2.09989300488373	0.881578172644288	0.0174297590212842
1	14004385	14194506	HAP_2	0.325388026607539	0.151488999179601	0.213087051621183	0.477316932765581
1	14004385	14194506	HAP_3	0.0659645232815965	0.614436099189525	0.789347532599679	0.436534407721705
1	14004385	14194506	HAP_4	0.197339246119734	-0.0472918729600518	0.314236585124009	0.880406130498784
1	14004385	14194506	HAP_5	0.1480044345898	-0.808810221918834	0.517107032732202	0.118148550393626
1	14058696	14248776	HAP_1	0.065410199556541	0.614436099189525	0.789347532599679	0.436534407721705
1	14058696	14248776	HAP_2	0.116407982261641	-0.0331810081789826	0.639700553990405	0.95864425424465
1	14058696	14248776	HAP_3	0.0787139689578714	-2.09989300488373	0.881578172644288	0.0174297590212842
1	14058696	14248776	HAP_4	0.325388026607539	0.151488999179601	0.213087051621183	0.477316932765581
1	14091291	14286844	HAP_1	0.325388026607539	0.151488999179601	0.213087051621183	0.477316932765581
1	14091291	14286844	HAP_2	0.065410199556541	0.614436099189525	0.789347532599679	0.436534407721705
1	14091291	14286844	HAP_3	0.116407982261641	-0.0331810081789826	0.639700553990405	0.95864425424465
1	14091291	14286844	HAP_4	0.146341463414634	-0.91025447988162	0.509448128998909	0.0743191795111159
1	14174967	14320480	HAP_1	0.0681818181818182	-2.14490305259728	0.871374692386889	0.0140240398252601
1	14174967	14320480	HAP_2	0.146341463414634	-0.91025447988162	0.509448128998909	0.0743191795111159
1	14174967	14320480	HAP_3	0.0742793791574279	0.688523682018505	0.732431536414034	0.347446270077708
1	14174967	14320480	HAP_4	0.116407982261641	-0.0331810081789826	0.639700553990405	0.95864425424465
1	14174967	14320480	HAP_5	0.325942350332594	0.171638646133431	0.212003708484362	0.418385542044595
1	14235061	14353940	HAP_1	0.229490022172949	-0.63046747758411	0.324016613635207	0.0519951085212206
1	14235061	14353940	HAP_2	0.0920177383592018	-1.89484725516612	0.681107884824711	0.00551676100364333
1	14235061	14353940	HAP_3	0.487250554323725	0.106319646723788	0.153593222365526	0.488982609800907
1	14235061	14353940	HAP_4	0.0665188470066519	0.614436099189525	0.789347532599679	0.436534407721705
1	14277857	14409719	HAP_1	0.517184035476718	0.233322432705599	0.146105455651108	0.110633254184299
1	14277857	14409719	HAP_2	0.0659645232815965	0.614436099189525	0.789347532599679	0.436534407721705
1	14277857	14409719	HAP_3	0.0942350332594235	-0.0494066018789182	0.800372383970137	0.950792107467523
1	14277857	14409719	HAP_4	0.147450110864745	-0.91025447988162	0.509448128998909	0.0743191795111159
1	14300401	14464404	HAP_1	0.515521064301552	0.221712723094448	0.146496358965195	0.130524604726406
1	14300401	14464404	HAP_2	0.0659645232815965	0.614436099189525	0.789347532599679	0.436534407721705
1	14300401	14464404	HAP_3	0.0936807095343681	-0.0494066018789182	0.800372383970137	0.950792107467523
1	14300401	14464404	HAP_4	0.147450110864745	-0.91025447988162	0.509448128998909	0.0743191795111159
1	14340365	14529990	HAP_1	0.108647450110865	-1.17157010120908	0.680691445103017	0.0855720534652223
1	14340365	14529990	HAP_2	0.130266075388027	0.0255261765312091	0.57879867748688	0.964833006031645
1	14340365	14529990	HAP_3	0.256651884700665	0.0109947737704882	0.270743440715463	0.967616275525642
1	14340365	14529990	HAP_4	0.065410199556541	0.91171160751472	0.861703431062145	0.290327301621587
1	14340365	14529990	HAP_5	0.144678492239468	-0.91025447988162	0.509448128998909	0.0743191795111159
1	14398852	14590649	HAP_1	0.144678492239468	-0.91025447988162	0.509448128998909	0.0743191795111159
1	14398852	14590649	HAP_2	0.0903547671840355	-1.31681220943758	0.783011705745259	0.0929729273380762
1	14398852	14590649	HAP_3	0.0687361419068736	-2.14490305259728	0.871374692386889	0.0140240398252601
1	14398852	14590649	HAP_4	0.184589800443459	0.0430895080259868	0.362829155485927	0.9054925088985
1	14398852	14590649	HAP_5	0.065410199556541	0.91171160751472	0.861703431062145	0.290327301621587
1	14444478	14655035	HAP_1	0.0648558758314856	0.91171160751472	0.861703431062145	0.290327301621587
1	14444478	14655035	HAP_2	0.116962305986696	-0.0331810081789826	0.639700553990405	0.95864425424465
1	14444478	14655035	HAP_3	0.144678492239468	-0.91025447988162	0.509448128998909	0.0743191795111159
1	14444478	14655035	HAP_4	0.156873614190687	-0.9234358624119	0.456478861232069	0.0433767439637359
1	14444478	14655035	HAP_5	0.0548780487804878	0.0443016868147126	0.788488188243802	0.955206572487926
1	14444478	14655035	HAP_6	0.129711751662971	-0.273964870016449	0.56244643899456	0.626311058595131
1	14508643	14723669	HAP_1	0.116962305986696	-0.0331810081789826	0.639700553990405	0.95864425424465
1	14508643	14723669	HAP_2	0.0548780487804878	0.0443016868147126	0.788488188243802	0.955206572487926
1	14508643	14723669	HAP_3	0.159090909090909	-0.9234358624119	0.456478861232069	0.0433767439637359
1	14508643	14723669	HAP_4	0.129711751662971	-0.273964870016449	0.56244643899456	0.626311058595131
1	14508643	14723669	HAP_5	0.211751662971175	-0.440854200611582	0.350335424958778	0.208585661302757
1	14508643	14723669	HAP_6	0.0676274944567627	0.91171160751472	0.861703431062145	0.290327301621587
1	14563828	14775232	HAP_1	0.0548780487804878	0.0443016868147126	0.788488188243802	0.955206572487926
1	14563828	14775232	HAP_2	0.085920177383592	-1.51595829826386	0.855186218920013	0.0766267013354234
1	14563828	14775232	HAP_3	0.130820399113082	-0.273964870016449	0.56244643899456	0.626311058595131
1	14563828	14775232	HAP_4	0.211751662971175	-0.440854200611582	0.350335424958778	0.208585661302757
1	14563828	14775232	HAP_5	0.130820399113082	-1.27693933175005	0.487146347561127	0.00891007417459238
1	14563828	14775232	HAP_6	0.0637472283813747	0.91171160751472	0.861703431062145	0.290327301621587
1	14629667	14813674	HAP_1	0.266629711751663	-0.187587441751624	0.264508891329912	0.478391626786415
1	14629667	14813674	HAP_2	0.130820399113082	-1.27693933175005	0.487146347561127	0.00891007417459238
1	14629667	14813674	HAP_3	0.0637472283813747	0.91171160751472	0.861703431062145	0.290327301621587
1	14629667	14813674	HAP_4	0.085920177383592	-1.51595829826386	0.855186218920013	0.0766267013354234
1	14629667	14813674	HAP_5	0.131374722838137	-0.273964870016449	0.56244643899456	0.626311058595131
1	14709803	14871304	HAP_1	0.085920177383592	-1.51595829826386	0.855186218920013	0.0766267013354234
1	14709803	14871304	HAP_2	0.338137472283814	-0.293053455662535	0.208578716550135	0.160370090611337
1	14709803	14871304	HAP_3	0.131929046563193	-1.28638240734185	0.474800228060328	0.00687197450349273
1	14709803	14871304	HAP_4	0.0637472283813747	0.91171160751472	0.861703431062145	0.290327301621587
1	14709803	14871304	HAP_5	0.138026607538803	-0.226385513635295	0.48783215462918	0.642715251260917
1	14762452	14901630	HAP_1	0.0637472283813747	0.91171160751472	0.861703431062145	0.290327301621587
1	14762452	14901630	HAP_2	0.142461197339246	-0.267410651969677	0.514987768673775	0.603711255355531
1	14762452	14901630	HAP_3	0.457871396895787	-0.333858766155954	0.160608997348997	0.0379307357228206
1	14762452	14901630	HAP_4	0.138026607538803	-0.226385513635295	0.48783215462918	0.642715251260917
1	14804510	14946992	HAP_1	0.457871396895787	-0.333858766155954	0.160608997348997	0.0379307357228206
1	14804510	14946992	HAP_2	0.138026607538803	-0.226385513635295	0.48783215462918	0.642715251260917
1	14804510	14946992	HAP_3	0.0637472283813747	0.91171160751472	0.861703431062145	0.290327301621587
1	14804510	14946992	HAP_4	0.142461197339246	-0.267410651969677	0.514987768673775	0.603711255355531
1	14854129	15009567	HAP_1	0.698447893569845	-0.0480578242588475	0.130646650281197	0.713075761463438
1	14854129	15009567	HAP_2	0.0637472283813747	0.91171160751472	0.861703431062145	0.290327301621587
1	14854129	15009567	HAP_3	0.138026607538803	-0.226385513635295	0.48783215462918	0.642715251260917
1	14890884	15068643	HAP_1	0.383592017738359	-0.019262087392567	0.182712875328498	0.916064173898851
1	14890884	15068643	HAP_2	0.313747228381375	-0.16547432740994	0.226208695261072	0.464659378978597
1	14890884	15068643	HAP_3	0.0637472283813747	0.91171160751472	0.861703431062145	0.290327301621587
1	14890884	15068643	HAP_4	0.138026607538803	-0.226385513635295	0.48783215462918	0.642715251260917
1	14928233	15107973	HAP_1	0.382483370288248	-0.019262087392567	0.182712875328498	0.916064173898851
1	14928233	15107973	HAP_2	0.313747228381375	-0.16547432740994	0.226208695261072	0.464659378978597
1	14928233	15107973	HAP_3	0.138026607538803	-0.226385513635295	0.48783215462918	0.642715251260917
1	14928233	15107973	HAP_4	0.0637472283813747	0.91171160751472	0.861703431062145	0.290327301621587
1	14986215	15176283	HAP_1	0.259423503325942	-0.191319884249545	0.261995884877058	0.46543585802245
1	14986215	15176283	HAP_2	0.257206208425721	-0.13631796113028	0.267470028275919	0.610418303251524
1	14986215	15176283	HAP_3	0.271064301552106	-0.204553489872489	0.261650111645529	0.434550538831179
1	14986215	15176283	HAP_4	0.0886917960088692	-1.62823631033087	0.859215866471854	0.0584131862806075
1	14986215	15176283	HAP_5	0.0637472283813747	0.91171160751472	0.861703431062145	0.290327301621587
1	15043428	15233923	HAP_1	0.0648558758314856	0.91171160751472	0.861703431062145	0.290327301621587
1	15043428	15233923	HAP_2	0.259423503325942	-0.191319884249545	0.261995884877058	0.46543585802245
1	15043428	15233923	HAP_3	0.162416851441242	-0.138839728713337	0.4253144028693	0.744168142610001
1	15043428	15233923	HAP_4	0.266075388026608	-0.227308848847614	0.265886886411538	0.392832362683637
1	15092475	15295952	HAP_1	0.259423503325942	-0.191319884249545	0.261995884877058	0.46543585802245
1	15092475	15295952	HAP_2	0.0659645232815965	0.91171160751472	0.861703431062145	0.290327301621587
1	15092475	15295952	HAP_3	0.134146341463415	-0.226385513635295	0.48783215462918	0.642715251260917
1	15092475	15295952	HAP_4	0.187915742793792	-0.0717290009866917	0.373965987341881	0.847937802222958
1	15151447	15377098	HAP_1	0.259423503325942	-0.191319884249545	0.261995884877058	0.46543585802245
1	15151447	15377098	HAP_2	0.132483370288248	-0.226385513635295	0.48783215462918	0.642715251260917
1	15151447	15377098	HAP_3	0.1019955654102	0.246464703127819	0.72336190521415	0.733394012938718
1	15151447	15377098	HAP_4	0.085920177383592	-1.51595829826386	0.855186218920013	0.0766267013354234
1	15151447	15377098	HAP_5	0.065410199556541	0.91171160751472	0.861703431062145	0.290327301621587
1	15209586	15433328	HAP_1	0.259423503325942	-0.191319884249545	0.261995884877058	0.46543585802245
1	15209586	15433328	HAP_2	0.065410199556541	0.91171160751472	0.861703431062145	0.290327301621587
1	15209586	15433328	HAP_3	0.1019955654102	0.246464703127819	0.72336190521415	0.733394012938718
1	15209586	15433328	HAP_4	0.085920177383592	-1.51595829826386	0.855186218920013	0.0766267013354234
1	15209586	15433328	HAP_5	0.133592017738359	-0.226385513635295	0.48783215462918	0.642715251260917
1	15276897	15479165	HAP_1	0.10310421286031	0.3769765641986	0.67848044035008	0.578611192453036
1	15276897	15479165	HAP_2	0.259977827050998	-0.214402225076846	0.259845546101364	0.409528157803666
1	15276897	15479165	HAP_3	0.085920177383592	-1.51595829826386	0.855186218920013	0.0766267013354234
1	15276897	15479165	HAP_4	0.198447893569845	0.114460830836665	0.310719098484747	0.712682095960884
1	15346076	15504349	HAP_1	0.198447893569845	0.114460830836665	0.310719098484747	0.712682095960884
1	15346076	15504349	HAP_2	0.259977827050998	-0.214402225076846	0.259845546101364	0.409528157803666
1	15346076	15504349	HAP_3	0.188470066518847	-0.022349696624613	0.367807727221413	0.951560325067673
1	15415550	15558805	HAP_1	0.150776053215078	0.196794321338969	0.425648012552024	0.643950281023045
1	15415550	15558805	HAP_2	0.0676274944567627	0.91171160751472	0.861703431062145	0.290327301621587
1	15415550	15558805	HAP_3	0.260532150776053	-0.214402225076846	0.259845546101364	0.409528157803666
1	15415550	15558805	HAP_4	0.188470066518847	-0.022349696624613	0.367807727221413	0.951560325067673
1	15415550	15558805	HAP_5	0.111419068736142	-0.4536934045277	0.783257915712515	0.562574768120732
1	15469825	15577736	HAP_1	0.10920177383592	-0.4536934045277	0.783257915712515	0.562574768120732
1	15469825	15577736	HAP_2	0.150776053215078	0.196794321338969	0.425648012552024	0.643950281023045
1	15469825	15577736	HAP_3	0.268847006651885	-0.199695528279599	0.263926077212606	0.449469438805058
1	15469825	15577736	HAP_4	0.065410199556541	0.91171160751472	0.861703431062145	0.290327301621587
1	15469825	15577736	HAP_5	0.33370288248337	-0.192180155390569	0.19977763204948	0.33632607971589
1	15492702	15613532	HAP_1	0.10920177383592	-0.4536934045277	0.783257915712515	0.562574768120732
1	15492702	15613532	HAP_2	0.150776053215078	0.196794321338969	0.425648012552024	0.643950281023045
1	15492702	15613532	HAP_3	0.262749445676275	-0.247363234724015	0.253542111468422	0.32951335911275
1	15492702	15613532	HAP_4	0.336474501108647	-0.0680378276007177	0.214314127197176	0.750963239785433
1	15492702	15613532	HAP_5	0.065410199556541	0.91171160751472	0.861703431062145	0.290327301621587
1	15550342	15653451	HAP_1	0.150776053215078	0.196794321338969	0.425648012552024	0.643950281023045
1	15550342	15653451	HAP_2	0.263858093126386	-0.247363234724015	0.253542111468422	0.32951335911275
1	15550342	15653451	HAP_3	0.26940133037694	-0.199695528279599	0.263926077212606	0.449469438805058
1	15550342	15653451	HAP_4	0.174611973392461	0.0410134061412988	0.384715929971633	0.915124826874544
1	15573523	15690224	HAP_1	0.259423503325942	-0.202167857368664	0.257719023205852	0.432984695728788
1	15573523	15690224	HAP_2	0.208980044345898	-0.309584629028831	0.335018577373847	0.355694385012418
1	15573523	15690224	HAP_3	0.12860310421286	-0.312588731155838	0.504590328318792	0.535752247199098
1	15573523	15690224	HAP_4	0.0770509977827051	0.91171160751472	0.861703431062145	0.290327301621587
1	15605937	15735006	HAP_1	0.12860310421286	-0.312588731155838	0.504590328318792	0.535752247199098
1	15605937	15735006	HAP_2	0.208980044345898	-0.309584629028831	0.335018577373847	0.355694385012418
1	15605937	15735006	HAP_3	0.0770509977827051	0.91171160751472	0.861703431062145	0.290327301621587
1	15605937	15735006	HAP_4	0.259423503325942	-0.202167857368664	0.257719023205852	0.432984695728788
1	15641488	15812807	HAP_1	0.0770509977827051	0.91171160751472	0.861703431062145	0.290327301621587
1	15641488	15812807	HAP_2	0.12860310421286	-0.312588731155838	0.504590328318792	0.535752247199098
1	15641488	15812807	HAP_3	0.208980044345898	-0.309584629028831	0.335018577373847	0.355694385012418
1	15641488	15812807	HAP_4	0.261640798226164	-0.202167857368664	0.257719023205852	0.432984695728788
1	15680611	15886962	HAP_1	0.0559866962305987	0.0443016868147126	0.788488188243802	0.955206572487926
1	15680611	15886962	HAP_2	0.205654101995565	-0.470181737539953	0.339152096770846	0.165989231911563
1	15680611	15886962	HAP_3	0.100332594235033	-0.560130149608749	0.557985154784338	0.315726876359093
1	15680611	15886962	HAP_4	0.120288248337029	0.0954382378122783	0.640280494475955	0.88154252518447
1	15680611	15886962	HAP_5	0.122505543237251	-0.395413461379128	0.58829591196737	0.501673273356229
1	15714762	15945872	HAP_1	0.0559866962305987	0.0443016868147126	0.788488188243802	0.955206572487926
1	15714762	15945872	HAP_2	0.205654101995565	-0.470181737539953	0.339152096770846	0.165989231911563
1	15714762	15945872	HAP_3	0.119733924611973	-0.395413461379128	0.58829591196737	0.501673273356229
1	15714762	15945872	HAP_4	0.193458980044346	-0.229128465500331	0.356892898304886	0.521032823902256
1	15714762	15945872	HAP_5	0.120288248337029	0.0954382378122783	0.640280494475955	0.88154252518447
1	15784835	16007329	HAP_1	0.119733924611973	-0.395413461379128	0.58829591196737	0.501673273356229
1	15784835	16007329	HAP_2	0.108093126385809	-0.925652023841807	0.856237927760219	0.279959727432939
1	15784835	16007329	HAP_3	0.0870288248337029	-0.921508314689319	0.78161148883675	0.238719542301396
1	15784835	16007329	HAP_4	0.119179600886918	0.0954382378122783	0.640280494475955	0.88154252518447
1	15784835	16007329	HAP_5	0.0559866962305987	0.0443016868147126	0.788488188243802	0.955206572487926
1	15784835	16007329	HAP_6	0.205654101995565	-0.470181737539953	0.339152096770846	0.165989231911563
1	15859988	16070054	HAP_1	0.111973392461197	-0.102502114946575	0.607331720587575	0.866012398456264
1	15859988	16070054	HAP_2	0.085920177383592	-0.921508314689319	0.78161148883675	0.238719542301396
1	15859988	16070054	HAP_3	0.0565410199556541	0.0443016868147126	0.788488188243802	0.955206572487926
1	15859988	16070054	HAP_4	0.0715077605321508	1.32023811315508	0.85658496256454	0.123604271974122
1	15859988	16070054	HAP_5	0.206762749445676	-0.470181737539953	0.339152096770846	0.165989231911563
1	15859988	16070054	HAP_6	0.119733924611973	-0.395413461379128	0.58829591196737	0.501673273356229
1	15931146	16103133	HAP_1	0.119733924611973	-0.395413461379128	0.58829591196737	0.501673273356229
1	15931146	16103133	HAP_2	0.206208425720621	-0.470181737539953	0.339152096770846	0.165989231911563
1	15931146	16103133	HAP_3	0.111973392461197	-0.102502114946575	0.607331720587575	0.866012398456264
1	15931146	16103133	HAP_4	0.085920177383592	-0.921508314689319	0.78161148883675	0.238719542301396
1	15931146	16103133	HAP_5	0.0565410199556541	0.0443016868147126	0.788488188243802	0.955206572487926
1	15990556	16140772	HAP_1	0.206208425720621	-0.470181737539953	0.339152096770846	0.165989231911563
1	15990556	16140772	HAP_2	0.119733924611973	-0.395413461379128	0.58829591196737	0.501673273356229
1	15990556	16140772	HAP_3	0.154656319290466	0.00874981835306648	0.40767474774116	0.982881339538099
1	15990556	16140772	HAP_4	0.0565410199556541	0.0443016868147126	0.788488188243802	0.955206572487926
1	16048863	16193650	HAP_1	0.112527716186253	-0.139582095945434	0.613226155716722	0.819994567458379
1	16048863	16193650	HAP_2	0.106984478935698	-0.264883368515186	0.589687571574898	0.653402116446417
1	16048863	16193650	HAP_3	0.15410199556541	0.00874981835306648	0.40767474774116	0.982881339538099
1	16048863	16193650	HAP_4	0.213414634146341	-0.363853260948413	0.33004317080419	0.27056817130206
1	16048863	16193650	HAP_5	0.102549889135255	0.628910176153627	0.536276890376819	0.241216606718269
1	16090310	16276033	HAP_1	0.108647450110865	-0.264883368515186	0.589687571574898	0.653402116446417
1	16090310	16276033	HAP_2	0.130820399113082	0.257666050949915	0.559707870939924	0.645371785109571
1	16090310	16276033	HAP_3	0.153547671840355	0.00874981835306648	0.40767474774116	0.982881339538099
1	16090310	16276033	HAP_4	0.181818181818182	0.14364796822893	0.356548868885582	0.687130151302558
1	16090310	16276033	HAP_5	0.213414634146341	-0.363853260948413	0.33004317080419	0.27056817130206
1	16127799	16355046	HAP_1	0.178492239467849	-0.256866863874761	0.337477654528734	0.446776848846835
1	16127799	16355046	HAP_2	0.213414634146341	-0.363853260948413	0.33004317080419	0.27056817130206
1	16127799	16355046	HAP_3	0.153547671840355	0.00874981835306648	0.40767474774116	0.982881339538099
1	16127799	16355046	HAP_4	0.108647450110865	-0.264883368515186	0.589687571574898	0.653402116446417
1	16127799	16355046	HAP_5	0.131374722838137	0.257666050949915	0.559707870939924	0.645371785109571
1	16183119	16433091	HAP_1	0.0848115299334812	0.410060817681921	0.678853426984949	0.545965092001855
1	16183119	16433091	HAP_2	0.231152993348115	0.178557542122325	0.306498408577257	0.560328852506326
1	16183119	16433091	HAP_3	0.153547671840355	0.00874981835306648	0.40767474774116	0.982881339538099
1	16183119	16433091	HAP_4	0.211751662971175	-0.363853260948413	0.33004317080419	0.27056817130206
1	16183119	16433091	HAP_5	0.105875831485588	-0.216381402202159	0.618932927775363	0.726718738187025
1	16250353	16495715	HAP_1	0.0803769401330377	0.659348449188051	0.724457796712184	0.363002337297533
1	16250353	16495715	HAP_2	0.23059866962306	0.178557542122325	0.306498408577257	0.560328852506326
1	16250353	16495715	HAP_3	0.085920177383592	-0.921508314689319	0.78161148883675	0.238719542301396
1	16250353	16495715	HAP_4	0.105875831485588	-0.216381402202159	0.618932927775363	0.726718738187025
1	16250353	16495715	HAP_5	0.211751662971175	-0.363853260948413	0.33004317080419	0.27056817130206
1	16322597	16522782	HAP_1	0.211751662971175	-0.363853260948413	0.33004317080419	0.27056817130206
1	16322597	16522782	HAP_2	0.105875831485588	-0.216381402202159	0.618932927775363	0.726718738187025
1	16322597	16522782	HAP_3	0.082039911308204	0.659348449188051	0.724457796712184	0.363002337297533
1	16322597	16522782	HAP_4	0.231152993348115	0.178557542122325	0.306498408577257	0.560328852506326
1	16322597	16522782	HAP_5	0.085920177383592	-0.921508314689319	0.78161148883675	0.238719542301396
1	16401831	16604159	HAP_1	0.207317073170732	-0.470181737539953	0.339152096770846	0.165989231911563
1	16401831	16604159	HAP_2	0.0931263858093126	0.376203081258634	0.642242184184321	0.558182025816681
1	16401831	16604159	HAP_3	0.085920177383592	-0.921508314689319	0.78161148883675	0.238719542301396
1	16401831	16604159	HAP_4	0.129711751662971	0.0906662383616303	0.581615732056488	0.876157608570148
1	16401831	16604159	HAP_5	0.0570953436807095	0.0443016868147126	0.788488188243802	0.955206572487926
1	16401831	16604159	HAP_6	0.105875831485588	-0.216381402202159	0.618932927775363	0.726718738187025
1	16463899	16643923	HAP_1	0.207871396895787	-0.470181737539953	0.339152096770846	0.165989231911563
1	16463899	16643923	HAP_2	0.0942350332594235	0.376203081258634	0.642242184184321	0.558182025816681
1	16463899	16643923	HAP_3	0.105875831485588	-0.216381402202159	0.618932927775363	0.726718738187025
1	16463899	16643923	HAP_4	0.085920177383592	-0.921508314689319	0.78161148883675	0.238719542301396
1	16463899	16643923	HAP_5	0.129711751662971	0.0906662383616303	0.581615732056488	0.876157608570148
1	16463899	16643923	HAP_6	0.0570953436807095	0.0443016868147126	0.788488188243802	0.955206572487926
1	16508177	16686406	HAP_1	0.204545454545455	-0.442900662656347	0.344250500051141	0.198580860630375
1	16508177	16686406	HAP_2	0.0942350332594235	0.376203081258634	0.642242184184321	0.558182025816681
1	16508177	16686406	HAP_3	0.085920177383592	-0.921508314689319	0.78161148883675	0.238719542301396
1	16508177	16686406	HAP_4	0.129711751662971	0.0906662383616303	0.581615732056488	0.876157608570148
1	16508177	16686406	HAP_5	0.103658536585366	-0.216381402202159	0.618932927775363	0.726718738187025
1	16508177	16686406	HAP_6	0.0554323725055432	0.0443016868147126	0.788488188243802	0.955206572487926
1	16571855	16747732	HAP_1	0.28159645232816	-0.334294933311472	0.243733293804526	0.170546387580702
1	16571855	16747732	HAP_2	0.129711751662971	0.0906662383616303	0.581615732056488	0.876157608570148
1	16571855	16747732	HAP_3	0.085920177383592	-0.921508314689319	0.78161148883675	0.238719542301396
1	16571855	16747732	HAP_4	0.0554323725055432	0.0443016868147126	0.788488188243802	0.955206572487926
1	16571855	16747732	HAP_5	0.0809312638580931	0.191871872802402	0.642074979542728	0.765138877043241
1	16635130	16836572	HAP_1	0.281042128603104	-0.334294933311472	0.243733293804526	0.170546387580702
1	16635130	16836572	HAP_2	0.129157427937916	0.0906662383616303	0.581615732056488	0.876157608570148
1	16635130	16836572	HAP_3	0.0853658536585366	-0.921508314689319	0.78161148883675	0.238719542301396
1	16635130	16836572	HAP_4	0.0554323725055432	0.0443016868147126	0.788488188243802	0.955206572487926
1	16635130	16836572	HAP_5	0.0759423503325942	0.425175033903773	0.724913550169981	0.557676189035533
1	16669446	16922627	HAP_1	0.0593126385809313	-0.0657912679800815	0.728939482574799	0.92810399920888
1	16669446	16922627	HAP_2	0.3009977827051	-0.157495561620722	0.228997026143521	0.491781768386588
1	16669446	16922627	HAP_3	0.082039911308204	0.425175033903773	0.724913550169981	0.557676189035533
1	16669446	16922627	HAP_4	0.0942350332594235	-0.971700979070581	0.678413458608824	0.152405537446643
1	16669446	16922627	HAP_5	0.129157427937916	0.0906662383616303	0.581615732056488	0.876157608570148
1	16723481	16962160	HAP_1	0.0942350332594235	-0.971700979070581	0.678413458608824	0.152405537446643
1	16723481	16962160	HAP_2	0.129157427937916	0.0906662383616303	0.581615732056488	0.876157608570148
1	16723481	16962160	HAP_3	0.313747228381375	-0.167296827743454	0.218574919404453	0.444237672482801
1	16723481	16962160	HAP_4	0.0759423503325942	0.425175033903773	0.724913550169981	0.557676189035533
1	16723481	16962160	HAP_5	0.0631929046563193	-0.0657912679800815	0.728939482574799	0.92810399920888
1	16808617	17025174	HAP_1	0.0598669623059867	-0.0657912679800815	0.728939482574799	0.92810399920888
1	16808617	17025174	HAP_2	0.129711751662971	0.0906662383616303	0.581615732056488	0.876157608570148
1	16808617	17025174	HAP_3	0.291574279379157	-0.136757251731148	0.232960313352233	0.557325230774718
1	16808617	17025174	HAP_4	0.0947893569844789	-0.971700979070581	0.678413458608824	0.152405537446643
1	16808617	17025174	HAP_5	0.0764966740576497	0.425175033903773	0.724913550169981	0.557676189035533
1	16886150	17075114	HAP_1	0.0598669623059867	-0.0657912679800815	0.728939482574799	0.92810399920888
1	16886150	17075114	HAP_2	0.291019955654102	-0.136757251731148	0.232960313352233	0.557325230774718
1	16886150	17075114	HAP_3	0.131374722838137	0.0906662383616303	0.581615732056488	0.876157608570148
1	16886150	17075114	HAP_4	0.0947893569844789	-0.971700979070581	0.678413458608824	0.152405537446643
1	16886150	17075114	HAP_5	0.0770509977827051	0.425175033903773	0.724913550169981	0.557676189035533
1	16952601	17128546	HAP_1	0.136363636363636	-0.0588632652494396	0.519238358827137	0.909767073477682
1	16952601	17128546	HAP_2	0.0970066518847007	0.194478088803103	0.678305137486469	0.774399805846356
1	16952601	17128546	HAP_3	0.123614190687361	-0.691463639855213	0.643006983971746	0.282505586226042
1	16952601	17128546	HAP_4	0.116962305986696	-0.727196587215592	0.538159905011668	0.176954358056214
1	16952601	17128546	HAP_5	0.371951219512195	-0.181407022249994	0.188237935219245	0.335452758936703
1	17007158	17167034	HAP_1	0.369733924611973	-0.169234129897828	0.189165232026205	0.371223554093817
1	17007158	17167034	HAP_2	0.136363636363636	-0.0588632652494396	0.519238358827137	0.909767073477682
1	17007158	17167034	HAP_3	0.0970066518847007	0.194478088803103	0.678305137486469	0.774399805846356
1	17007158	17167034	HAP_4	0.123059866962306	-0.604428201803047	0.582645084149447	0.299837799780805
1	17007158	17167034	HAP_5	0.0953436807095344	-1.13004392441288	0.677286659636258	0.0955712321708954
1	17043129	17235751	HAP_1	0.136363636363636	-0.0588632652494396	0.519238358827137	0.909767073477682
1	17043129	17235751	HAP_2	0.0914634146341463	-0.921508314689319	0.78161148883675	0.238719542301396
1	17043129	17235751	HAP_3	0.0970066518847007	0.194478088803103	0.678305137486469	0.774399805846356
1	17043129	17235751	HAP_4	0.122505543237251	-0.691463639855213	0.643006983971746	0.282505586226042
1	17043129	17235751	HAP_5	0.370288248337029	-0.169234129897828	0.189165232026205	0.371223554093817
1	17108080	17326467	HAP_1	0.136917960088692	-0.0588632652494396	0.519238358827137	0.909767073477682
1	17108080	17326467	HAP_2	0.0914634146341463	-0.921508314689319	0.78161148883675	0.238719542301396
1	17108080	17326467	HAP_3	0.0964523281596452	0.091576975623056	0.725410823028256	0.899569279026937
1	17108080	17326467	HAP_4	0.369733924611973	-0.169234129897828	0.189165232026205	0.371223554093817
1	17148366	17431872	HAP_1	0.0964523281596452	0.091576975623056	0.725410823028256	0.899569279026937
1	17148366	17431872	HAP_2	0.372505543237251	-0.181407022249994	0.188237935219245	0.335452758936703
1	17148366	17431872	HAP_3	0.134146341463415	-0.0588632652494396	0.519238358827137	0.909767073477682
1	17148366	17431872	HAP_4	0.0881374722838137	-0.921508314689319	0.78161148883675	0.238719542301396
1	17200924	17474463	HAP_1	0.134146341463415	-0.0588632652494396	0.519238358827137	0.909767073477682
1	17200924	17474463	HAP_2	0.372505543237251	-0.181407022249994	0.188237935219245	0.335452758936703
1	17200924	17474463	HAP_3	0.0881374722838137	-0.921508314689319	0.78161148883675	0.238719542301396
1	17200924	17474463	HAP_4	0.0964523281596452	0.091576975623056	0.725410823028256	0.899569279026937
1	17292283	17515670	HAP_1	0.370288248337029	-0.180526867289035	0.188169282609063	0.337625459367638
1	17292283	17515670	HAP_2	0.208980044345898	-0.629104313669781	0.356005940826842	0.0775516119683463
1	17292283	17515670	HAP_3	0.098669623059867	0.194478088803103	0.678305137486469	0.774399805846356
1	17292283	17515670	HAP_4	0.13470066518847	-0.0588632652494396	0.519238358827137	0.909767073477682
1	17404509	17543004	HAP_1	0.424611973392461	-0.151603975098998	0.170929287061639	0.375351225055832
1	17404509	17543004	HAP_2	0.219512195121951	-0.667730327343527	0.334526091411903	0.0462332935781563
1	17404509	17543004	HAP_3	0.098669623059867	0.194478088803103	0.678305137486469	0.774399805846356
1	17404509	17543004	HAP_4	0.13470066518847	-0.0588632652494396	0.519238358827137	0.909767073477682
1	17463352	17580720	HAP_1	0.426274944567627	-0.151603975098998	0.170929287061639	0.375351225055832
1	17463352	17580720	HAP_2	0.117516629711752	0.0121846982772737	0.557725244343341	0.982574797940047
1	17463352	17580720	HAP_3	0.131929046563193	-0.395779701263943	0.538160221873722	0.462271030850427
1	17463352	17580720	HAP_4	0.0886917960088692	-0.921508314689319	0.78161148883675	0.238719542301396
1	17463352	17580720	HAP_5	0.134146341463415	-0.0588632652494396	0.519238358827137	0.909767073477682
1	17504279	17619065	HAP_1	0.118070953436807	0.379393142992071	0.582046677169979	0.514681919025751
1	17504279	17619065	HAP_2	0.0853658536585366	-0.921508314689319	0.78161148883675	0.238719542301396
1	17504279	17619065	HAP_3	0.312638580931264	0.032515102079565	0.228268167797872	0.886762723008309
1	17504279	17619065	HAP_4	0.112527716186253	0.724453205462566	0.782564354076223	0.354830962180084
1	17504279	17619065	HAP_5	0.0975609756097561	0.194478088803103	0.678305137486469	0.774399805846356
1	17530637	17703897	HAP_1	0.116962305986696	0.379393142992071	0.582046677169979	0.514681919025751
1	17530637	17703897	HAP_2	0.0853658536585366	-0.921508314689319	0.78161148883675	0.238719542301396
1	17530637	17703897	HAP_3	0.303769401330377	0.0126940639744023	0.231090684264575	0.956205702356293
1	17530637	17703897	HAP_4	0.0975609756097561	0.194478088803103	0.678305137486469	0.774399805846356
1	17569889	17771553	HAP_1	0.116962305986696	0.379393142992071	0.582046677169979	0.514681919025751
1	17569889	17771553	HAP_2	0.085920177383592	-0.921508314689319	0.78161148883675	0.238719542301396
1	17569889	17771553	HAP_3	0.0981152993348115	0.194478088803103	0.678305137486469	0.774399805846356
1	17569889	17771553	HAP_4	0.304878048780488	0.0126940639744023	0.231090684264575	0.956205702356293
1	17593278	17863023	HAP_1	0.0848115299334812	-0.921508314689319	0.78161148883675	0.238719542301396
1	17593278	17863023	HAP_2	0.0981152993348115	0.194478088803103	0.678305137486469	0.774399805846356
1	17593278	17863023	HAP_3	0.151330376940133	0.295211097313911	0.529618626624687	0.577392320094426
1	17593278	17863023	HAP_4	0.15410199556541	0.161060660443044	0.424492737185111	0.704467265648463
1	17593278	17863023	HAP_5	0.116962305986696	0.494136087132534	0.608183792988406	0.416734789116521
1	17672335	17933659	HAP_1	0.116962305986696	0.494136087132534	0.608183792988406	0.416734789116521
1	17672335	17933659	HAP_2	0.0848115299334812	-0.921508314689319	0.78161148883675	0.238719542301396
1	17672335	17933659	HAP_3	0.151330376940133	0.295211097313911	0.529618626624687	0.577392320094426
1	17672335	17933659	HAP_4	0.152993348115299	0.161060660443044	0.424492737185111	0.704467265648463
1	17672335	17933659	HAP_5	0.0992239467849224	0.194478088803103	0.678305137486469	0.774399805846356
1	17742102	17996624	HAP_1	0.135254988913525	0.051872297876566	0.53593178160683	0.922915779728952
1	17742102	17996624	HAP_2	0.201219512195122	-0.0180562286813827	0.374893171561214	0.96159662644247
1	17742102	17996624	HAP_3	0.151330376940133	0.295211097313911	0.529618626624687	0.577392320094426
1	17742102	17996624	HAP_4	0.152993348115299	0.161060660443044	0.424492737185111	0.704467265648463
1	17742102	17996624	HAP_5	0.0992239467849224	0.194478088803103	0.678305137486469	0.774399805846356
1	17830271	18035272	HAP_1	0.0837028824833703	-0.921508314689319	0.78161148883675	0.238719542301396
1	17830271	18035272	HAP_2	0.199556541019956	-0.0180562286813827	0.374893171561214	0.96159662644247
1	17830271	18035272	HAP_3	0.151330376940133	0.295211097313911	0.529618626624687	0.577392320094426
1	17830271	18035272	HAP_4	0.098669623059867	0.194478088803103	0.678305137486469	0.774399805846356
1	17830271	18035272	HAP_5	0.152993348115299	0.161060660443044	0.424492737185111	0.704467265648463
1	17910922	18103433	HAP_1	0.082039911308204	-0.921508314689319	0.78161148883675	0.238719542301396
1	17910922	18103433	HAP_2	0.151330376940133	0.298541262110547	0.548568309491232	0.586427287721042
1	17910922	18103433	HAP_3	0.098669623059867	0.194478088803103	0.678305137486469	0.774399805846356
1	17910922	18103433	HAP_4	0.188470066518847	0.0466540892066062	0.352328186047778	0.894684774729552
1	17910922	18103433	HAP_5	0.199556541019956	-0.0180562286813827	0.374893171561214	0.96159662644247
1	17965969	18144245	HAP_1	0.151330376940133	0.298541262110547	0.548568309491232	0.586427287721042
1	17965969	18144245	HAP_2	0.19179600886918	0.0102491027791297	0.34097840108964	0.976027603941988
1	17965969	18144245	HAP_3	0.0981152993348115	0.194478088803103	0.678305137486469	0.774399805846356
1	17965969	18144245	HAP_4	0.200665188470067	-0.0180562286813827	0.374893171561214	0.96159662644247
1	17965969	18144245	HAP_5	0.082039911308204	-0.921508314689319	0.78161148883675	0.238719542301396
1	18019409	18218440	HAP_1	0.277161862527716	0.16131308567511	0.230302848221631	0.48383648511549
1	18019409	18218440	HAP_2	0.355321507760532	0.0758601834930603	0.201536476472503	0.706702524048018
1	18019409	18218440	HAP_3	0.0975609756097561	0.194478088803103	0.678305137486469	0.774399805846356
1	18019409	18218440	HAP_4	0.0764966740576497	-1.27004124355559	0.640999451760862	0.0478602861134323
1	18081067	18289532	HAP_1	0.0975609756097561	0.194478088803103	0.678305137486469	0.774399805846356
1	18081067	18289532	HAP_2	0.0814855875831486	-0.921508314689319	0.78161148883675	0.238719542301396
1	18081067	18289532	HAP_3	0.197339246119734	0.0834898342499308	0.331837386598098	0.801409459874498
1	18081067	18289532	HAP_4	0.177383592017738	-0.242228801267109	0.405311820099561	0.550235255286961
1	18081067	18289532	HAP_5	0.150221729490022	0.406787992015393	0.550778840291618	0.460363892050383
1	18134138	18345151	HAP_1	0.0798226164079823	-0.921508314689319	0.78161148883675	0.238719542301396
1	18134138	18345151	HAP_2	0.192350332594235	0.122612667500772	0.342379871576291	0.720339427849418
1	18134138	18345151	HAP_3	0.176274944567627	-0.242228801267109	0.405311820099561	0.550235255286961
1	18134138	18345151	HAP_4	0.148558758314856	0.406787992015393	0.550778840291618	0.460363892050383
1	18134138	18345151	HAP_5	0.0975609756097561	0.194478088803103	0.678305137486469	0.774399805846356
1	18185785	18374886	HAP_1	0.174611973392461	-0.209233234112163	0.414284500734801	0.61365084712175
1	18185785	18374886	HAP_2	0.0720620842572062	-2.11152242049049	0.854612857950882	0.0136701265145747
1	18185785	18374886	HAP_3	0.177383592017738	-0.26689214397275	0.376094306661904	0.478112531377794
1	18185785	18374886	HAP_4	0.148558758314856	0.406787992015393	0.550778840291618	0.460363892050383
1	18185785	18374886	HAP_5	0.193458980044346	0.081300363466067	0.337419497864185	0.809651411952648
1	18276048	18399880	HAP_1	0.0814855875831486	-0.921508314689319	0.78161148883675	0.238719542301396
1	18276048	18399880	HAP_2	0.0958980044345898	0.425175033903773	0.724913550169981	0.557676189035533
1	18276048	18399880	HAP_3	0.0992239467849224	-0.632261165604292	0.741779477815899	0.394245365250818
1	18276048	18399880	HAP_4	0.17350332594235	-0.209233234112163	0.414284500734801	0.61365084712175
1	18276048	18399880	HAP_5	0.283813747228381	-0.00333089980453277	0.241856988069224	0.989014821554404
1	18340122	18448083	HAP_1	0.284368070953437	-0.0140385916793975	0.240281260791787	0.953422704361241
1	18340122	18448083	HAP_2	0.0814855875831486	-0.921508314689319	0.78161148883675	0.238719542301396
1	18340122	18448083	HAP_3	0.0958980044345898	0.425175033903773	0.724913550169981	0.557676189035533
1	18340122	18448083	HAP_4	0.193458980044346	-0.186675974892022	0.397723799857257	0.638926828601733
1	18366232	18508210	HAP_1	0.175166297117517	-0.143446170081758	0.405778399267002	0.723790966185423
1	18366232	18508210	HAP_2	0.0798226164079823	-0.921508314689319	0.78161148883675	0.238719542301396
1	18366232	18508210	HAP_3	0.0958980044345898	0.425175033903773	0.724913550169981	0.557676189035533
1	18366232	18508210	HAP_4	0.0914634146341463	-1.41756250527702	0.805084389127306	0.0786223768833428
1	18366232	18508210	HAP_5	0.192350332594235	0.081300363466067	0.337419497864185	0.809651411952648
1	18388905	18550600	HAP_1	0.177937915742794	-0.177803235267578	0.397286788122264	0.654591504583924
1	18388905	18550600	HAP_2	0.0964523281596452	0.425175033903773	0.724913550169981	0.557676189035533
1	18388905	18550600	HAP_3	0.0997782705099778	-0.387949048789103	0.65339693956293	0.552835886682549
1	18388905	18550600	HAP_4	0.247228381374723	0.200279503079473	0.261088078855972	0.443228375421269
1	18388905	18550600	HAP_5	0.0814855875831486	-0.603406056644523	0.72699067461787	0.4067586563398
1	18425564	18619081	HAP_1	0.08980044345898	-1.41756250527702	0.805084389127306	0.0786223768833428
1	18425564	18619081	HAP_2	0.23669623059867	0.17942927070671	0.274663360292665	0.513751289762615
1	18425564	18619081	HAP_3	0.0814855875831486	-0.603406056644523	0.72699067461787	0.4067586563398
1	18425564	18619081	HAP_4	0.179046563192905	-0.177803235267578	0.397286788122264	0.654591504583924
1	18425564	18619081	HAP_5	0.0964523281596452	0.425175033903773	0.724913550169981	0.557676189035533
1	18484079	18667846	HAP_1	0.08980044345898	-1.41756250527702	0.805084389127306	0.0786223768833428
1	18484079	18667846	HAP_2	0.0770509977827051	0.418083634443125	0.687868723349208	0.543478226517076
1	18484079	18667846	HAP_3	0.176829268292683	-0.242228801267109	0.405311820099561	0.550235255286961
1	18484079	18667846	HAP_4	0.0981152993348115	0.425175033903773	0.724913550169981	0.557676189035533
1	18484079	18667846	HAP_5	0.116962305986696	-0.292128987982852	0.607399957997312	0.630670404049899
1	18484079	18667846	HAP_6	0.188470066518847	-0.0393842871460716	0.341792323764604	0.90828986712941
1	18484079	18667846	HAP_7	0.0715077605321508	-2.08296777925548	0.854571553103083	0.0149867294166699
1	18484079	18667846	HAP_8	0.100332594235033	-0.497383697288778	0.644918851738824	0.440772854697791
1	18541914	18718088	HAP_1	0.0814855875831486	-0.603406056644523	0.72699067461787	0.4067586563398
1	18541914	18718088	HAP_2	0.0964523281596452	0.425175033903773	0.724913550169981	0.557676189035533
1	18541914	18718088	HAP_3	0.188470066518847	-0.0393842871460716	0.341792323764604	0.90828986712941
1	18541914	18718088	HAP_4	0.175166297117517	-0.242228801267109	0.405311820099561	0.550235255286961
1	18541914	18718088	HAP_5	0.0903547671840355	-1.41756250527702	0.805084389127306	0.0786223768833428
1	18599889	18771888	HAP_1	0.153547671840355	0.161060660443044	0.424492737185111	0.704467265648463
1	18599889	18771888	HAP_2	0.0964523281596452	0.425175033903773	0.724913550169981	0.557676189035533
1	18599889	18771888	HAP_3	0.175166297117517	-0.242228801267109	0.405311820099561	0.550235255286961
1	18599889	18771888	HAP_4	0.0814855875831486	-0.603406056644523	0.72699067461787	0.4067586563398
1	18599889	18771888	HAP_5	0.0936807095343681	-1.41756250527702	0.805084389127306	0.0786223768833428
1	18651110	18859078	HAP_1	0.152993348115299	0.161060660443044	0.424492737185111	0.704467265648463
1	18651110	18859078	HAP_2	0.170731707317073	-0.242228801267109	0.405311820099561	0.550235255286961
1	18651110	18859078	HAP_3	0.0975609756097561	0.486209331510747	0.678615321263459	0.473887706361957
1	18651110	18859078	HAP_4	0.0814855875831486	-0.603406056644523	0.72699067461787	0.4067586563398
1	18651110	18859078	HAP_5	0.0914634146341463	-1.41756250527702	0.805084389127306	0.0786223768833428
1	18690083	18947598	HAP_1	0.152993348115299	0.161060660443044	0.424492737185111	0.704467265648463
1	18690083	18947598	HAP_2	0.0909090909090909	-1.41756250527702	0.805084389127306	0.0786223768833428
1	18690083	18947598	HAP_3	0.171286031042129	-0.149908826243614	0.396739551333242	0.705630750709929
1	18690083	18947598	HAP_4	0.0975609756097561	0.486209331510747	0.678615321263459	0.473887706361957
1	18690083	18947598	HAP_5	0.0809312638580931	-0.603406056644523	0.72699067461787	0.4067586563398
1	18756669	19016808	HAP_1	0.171840354767184	-0.149908826243614	0.396739551333242	0.705630750709929
1	18756669	19016808	HAP_2	0.0970066518847007	0.486209331510747	0.678615321263459	0.473887706361957
1	18756669	19016808	HAP_3	0.153547671840355	0.161060660443044	0.424492737185111	0.704467265648463
1	18756669	19016808	HAP_4	0.0814855875831486	-0.603406056644523	0.72699067461787	0.4067586563398
1	18756669	19016808	HAP_5	0.0909090909090909	-1.41756250527702	0.805084389127306	0.0786223768833428
1	18832003	19101381	HAP_1	0.155210643015521	0.161060660443044	0.424492737185111	0.704467265648463
1	18832003	19101381	HAP_2	0.0970066518847007	0.486209331510747	0.678615321263459	0.473887706361957
1	18832003	19101381	HAP_3	0.0814855875831486	-0.603406056644523	0.72699067461787	0.4067586563398
1	18832003	19101381	HAP_4	0.0909090909090909	-1.41756250527702	0.805084389127306	0.0786223768833428
1	18832003	19101381	HAP_5	0.17960088691796	-0.149908826243614	0.396739551333242	0.705630750709929
1	18930376	19175978	HAP_1	0.154656319290466	0.161060660443044	0.424492737185111	0.704467265648463
1	18930376	19175978	HAP_2	0.0914634146341463	-1.41756250527702	0.805084389127306	0.0786223768833428
1	18930376	19175978	HAP_3	0.17960088691796	-0.149908826243614	0.396739551333242	0.705630750709929
1	18930376	19175978	HAP_4	0.178492239467849	-0.113749099875597	0.36410598792713	0.754804826696353
1	18993576	19269782	HAP_1	0.0909090909090909	-1.41756250527702	0.805084389127306	0.0786223768833428
1	18993576	19269782	HAP_2	0.17960088691796	-0.149908826243614	0.396739551333242	0.705630750709929
1	18993576	19269782	HAP_3	0.178492239467849	-0.113749099875597	0.36410598792713	0.754804826696353
1	18993576	19269782	HAP_4	0.154656319290466	0.161060660443044	0.424492737185111	0.704467265648463
1	19069747	19336588	HAP_1	0.0942350332594235	-1.45553834402254	0.746609379380017	0.0515461193801384
1	19069747	19336588	HAP_2	0.0814855875831486	-0.603406056644523	0.72699067461787	0.4067586563398
1	19069747	19336588	HAP_3	0.167960088691796	0.0924043214713782	0.376077598272644	0.805966953121041
1	19069747	19336588	HAP_4	0.154656319290466	0.161060660443044	0.424492737185111	0.704467265648463
1	19069747	19336588	HAP_5	0.278270509977827	-0.0134775132547054	0.23642204089046	0.954553096047373
1	19069747	19336588	HAP_6	0.0842572062084257	0.234475051096062	0.856049664503929	0.784222361784719
1	19147587	19374028	HAP_1	0.192350332594235	0.664534024366063	0.329268260626946	0.0438688264556287
1	19147587	19374028	HAP_2	0.0925720620842572	-1.41756250527702	0.805084389127306	0.0786223768833428
1	19147587	19374028	HAP_3	0.154656319290466	0.161060660443044	0.424492737185111	0.704467265648463
1	19147587	19374028	HAP_4	0.0814855875831486	-0.603406056644523	0.72699067461787	0.4067586563398
1	19147587	19374028	HAP_5	0.167405764966741	0.0924043214713782	0.376077598272644	0.805966953121041
1	19253956	19436094	HAP_1	0.155764966740576	0.245041602148294	0.422046465062672	0.561654939940445
1	19253956	19436094	HAP_2	0.0903547671840355	-1.41756250527702	0.805084389127306	0.0786223768833428
1	19253956	19436094	HAP_3	0.0814855875831486	-0.603406056644523	0.72699067461787	0.4067586563398
1	19253956	19436094	HAP_4	0.23780487804878	-0.0813913100985488	0.300689352555717	0.786698159217623
1	19318625	19484677	HAP_1	0.0909090909090909	-1.41756250527702	0.805084389127306	0.0786223768833428
1	19318625	19484677	HAP_2	0.155210643015521	0.187341515903249	0.432131139439941	0.664735449974303
1	19318625	19484677	HAP_3	0.0814855875831486	-0.603406056644523	0.72699067461787	0.4067586563398
1	19318625	19484677	HAP_4	0.23780487804878	-0.0813913100985488	0.300689352555717	0.786698159217623
1	19352346	19499241	HAP_1	0.0909090909090909	-1.41756250527702	0.805084389127306	0.0786223768833428
1	19352346	19499241	HAP_2	0.23780487804878	-0.0813913100985488	0.300689352555717	0.786698159217623
1	19352346	19499241	HAP_3	0.150221729490022	0.240950578986122	0.422285506319592	0.568423885614026
1	19352346	19499241	HAP_4	0.0814855875831486	-0.603406056644523	0.72699067461787	0.4067586563398
1	19420435	19535686	HAP_1	0.0814855875831486	-0.603406056644523	0.72699067461787	0.4067586563398
1	19420435	19535686	HAP_2	0.0726164079822616	-2.16367694468371	0.861684172068043	0.0122158621059198
1	19420435	19535686	HAP_3	0.0909090909090909	-1.41756250527702	0.805084389127306	0.0786223768833428
1	19420435	19535686	HAP_4	0.151330376940133	0.240950578986122	0.422285506319592	0.568423885614026
1	19420435	19535686	HAP_5	0.23780487804878	-0.0813913100985488	0.300689352555717	0.786698159217623
1	19474711	19617746	HAP_1	0.240022172949002	-0.0813913100985488	0.300689352555717	0.786698159217623
1	19474711	19617746	HAP_2	0.0726164079822616	-2.16367694468371	0.861684172068043	0.0122158621059198
1	19474711	19617746	HAP_3	0.0920177383592018	-1.41756250527702	0.805084389127306	0.0786223768833428
1	19474711	19617746	HAP_4	0.232815964523282	-0.027456726601498	0.275411953910818	0.920610295734004
1	19492649	19686160	HAP_1	0.320953436807095	-0.211245129864172	0.214421470368553	0.324800536139592
1	19492649	19686160	HAP_2	0.0920177383592018	-1.41756250527702	0.805084389127306	0.0786223768833428
1	19492649	19686160	HAP_3	0.240022172949002	-0.0813913100985488	0.300689352555717	0.786698159217623
1	19492649	19686160	HAP_4	0.0731707317073171	-2.16367694468371	0.861684172068043	0.0122158621059198
1	19515387	19736140	HAP_1	0.0920177383592018	-1.41756250527702	0.805084389127306	0.0786223768833428
1	19515387	19736140	HAP_2	0.240022172949002	-0.0813913100985488	0.300689352555717	0.786698159217623
1	19515387	19736140	HAP_3	0.320953436807095	-0.211245129864172	0.214421470368553	0.324800536139592
1	19515387	19736140	HAP_4	0.0731707317073171	-2.16367694468371	0.861684172068043	0.0122158621059198
1	19591116	19840115	HAP_1	0.188470066518847	-0.692554771370644	0.363190738455665	0.0568605208217401
1	19591116	19840115	HAP_2	0.0742793791574279	-2.16367694468371	0.861684172068043	0.0122158621059198
1	19591116	19840115	HAP_3	0.563192904656319	0.12629925932746	0.142072925192991	0.374257063757144
1	19661123	19905066	HAP_1	0.0825942350332594	-1.86228536126562	0.729921893079231	0.0108971029282671
1	19661123	19905066	HAP_2	0.158536585365854	0.337094395675091	0.396320875584	0.395243244090569
1	19661123	19905066	HAP_3	0.402439024390244	0.0902508999931069	0.17647962046497	0.609201069631405
1	19661123	19905066	HAP_4	0.169068736141907	-0.723707560774105	0.404642181633161	0.0740338031871287
1	19728682	19955364	HAP_1	0.156319290465632	0.273821549731423	0.413139618436654	0.507641907859304
1	19728682	19955364	HAP_2	0.494456762749446	0.149106401650536	0.152929126140532	0.329823850128301
1	19728682	19955364	HAP_3	0.0770509977827051	-0.921508314689319	0.78161148883675	0.238719542301396
1	19728682	19955364	HAP_4	0.0482261640798226	-0.091097709145921	0.741875084073222	0.902298085823708
1	19728682	19955364	HAP_5	0.0875831485587583	-1.35936006150579	0.682129865157894	0.0465868150184727
1	19802045	20037490	HAP_1	0.156319290465632	0.273821549731423	0.413139618436654	0.507641907859304
1	19802045	20037490	HAP_2	0.273281596452328	0.102301418332718	0.26045892872547	0.694580786273598
1	19802045	20037490	HAP_3	0.156319290465632	0.117957517339589	0.421381737422973	0.779596097585075
1	19802045	20037490	HAP_4	0.0770509977827051	-0.921508314689319	0.78161148883675	0.238719542301396
1	19887186	20089442	HAP_1	0.273835920177384	0.102301418332718	0.26045892872547	0.694580786273598
1	19887186	20089442	HAP_2	0.155764966740576	0.117957517339589	0.421381737422973	0.779596097585075
1	19887186	20089442	HAP_3	0.0770509977827051	-0.921508314689319	0.78161148883675	0.238719542301396
1	19887186	20089442	HAP_4	0.156319290465632	0.273821549731423	0.413139618436654	0.507641907859304
1	19929109	20164215	HAP_1	0.237250554323725	0.123552903479272	0.293657535850841	0.674048048566565
1	19929109	20164215	HAP_2	0.153547671840355	0.117957517339589	0.421381737422973	0.779596097585075
1	19929109	20164215	HAP_3	0.0770509977827051	-0.921508314689319	0.78161148883675	0.238719542301396
1	19929109	20164215	HAP_4	0.156319290465632	0.273821549731423	0.413139618436654	0.507641907859304
1	20008856	20217215	HAP_1	0.0892461197339246	-0.921508314689319	0.78161148883675	0.238719542301396
1	20008856	20217215	HAP_2	0.08980044345898	-0.128251387574364	0.681021545695584	0.850667163571631
1	20008856	20217215	HAP_3	0.237250554323725	0.123552903479272	0.293657535850841	0.674048048566565
1	20008856	20217215	HAP_4	0.156319290465632	0.273821549731423	0.413139618436654	0.507641907859304
1	20008856	20217215	HAP_5	0.153547671840355	0.117957517339589	0.421381737422973	0.779596097585075
1	20079747	20263578	HAP_1	0.208980044345898	-0.0797743680862748	0.308792403064615	0.796201969017318
1	20079747	20263578	HAP_2	0.240022172949002	0.16315539670109	0.290717490382402	0.574791519082588
1	20079747	20263578	HAP_3	0.0892461197339246	-0.921508314689319	0.78161148883675	0.238719542301396
1	20079747	20263578	HAP_4	0.235033259423503	0.0940060797140729	0.27508613515754	0.732632407236007
1	20144224	20294759	HAP_1	0.375277161862528	0.0986425598622481	0.182731255436171	0.589454195589344
1	20144224	20294759	HAP_2	0.171840354767184	0.359977829627961	0.422218736507541	0.394118500030187
1	20144224	20294759	HAP_3	0.240022172949002	0.16315539670109	0.290717490382402	0.574791519082588
1	20199697	20336514	HAP_1	0.238359201773836	0.20398460074685	0.293986622933719	0.487953311019309
1	20199697	20336514	HAP_2	0.159090909090909	0.385059016544304	0.403989149224961	0.340777218469642
1	20199697	20336514	HAP_3	0.0892461197339246	-0.921508314689319	0.78161148883675	0.238719542301396
1	20257579	20416935	HAP_1	0.159090909090909	0.385059016544304	0.403989149224961	0.340777218469642
1	20257579	20416935	HAP_2	0.0892461197339246	-0.921508314689319	0.78161148883675	0.238719542301396
1	20257579	20416935	HAP_3	0.238359201773836	0.20398460074685	0.293986622933719	0.487953311019309
1	20285058	20472980	HAP_1	0.155210643015521	0.341957278416553	0.41238351035391	0.407201662109862
1	20285058	20472980	HAP_2	0.0892461197339246	-0.921508314689319	0.78161148883675	0.238719542301396
1	20285058	20472980	HAP_3	0.23780487804878	0.20398460074685	0.293986622933719	0.487953311019309
1	20309995	20550672	HAP_1	0.155210643015521	0.341957278416553	0.41238351035391	0.407201662109862
1	20309995	20550672	HAP_2	0.0886917960088692	-0.921508314689319	0.78161148883675	0.238719542301396
1	20309995	20550672	HAP_3	0.143569844789357	0.820649538238399	0.505265172842858	0.104688518507154
1	20396102	20587049	HAP_1	0.143015521064302	1.14438190405376	0.490485626106122	0.0198619072073816
1	20396102	20587049	HAP_2	0.107538802660754	0.0160957765863241	0.534973092910784	0.976004360155022
1	20396102	20587049	HAP_3	0.0886917960088692	-0.921508314689319	0.78161148883675	0.238719542301396
1	20396102	20587049	HAP_4	0.155764966740576	0.278884409855295	0.412904303849434	0.49958370148941
1	20447544	20629717	HAP_1	0.0886917960088692	-0.921508314689319	0.78161148883675	0.238719542301396
1	20447544	20629717	HAP_2	0.143015521064302	1.14438190405376	0.490485626106122	0.0198619072073816
1	20447544	20629717	HAP_3	0.155764966740576	0.278884409855295	0.412904303849434	0.49958370148941
1	20447544	20629717	HAP_4	0.175166297117517	-0.0057213676222035	0.404754949112069	0.988725140495035
1	20528824	20676803	HAP_1	0.244456762749446	0.326319990355102	0.297105251307129	0.272357232125633
1	20528824	20676803	HAP_2	0.0892461197339246	-0.921508314689319	0.78161148883675	0.238719542301396
1	20528824	20676803	HAP_3	0.123614190687361	1.67436821397176	0.581844910411686	0.0041019450608306
1	20572869	20732893	HAP_1	0.0936807095343681	-0.681089441157133	0.723584430491988	0.346821413256285
1	20572869	20732893	HAP_2	0.065410199556541	0.571415232072507	0.857662031462049	0.50542573060071
1	20572869	20732893	HAP_3	0.123614190687361	1.67436821397176	0.581844910411686	0.0041019450608306
1	20572869	20732893	HAP_4	0.261640798226164	0.350577922302854	0.276365101809125	0.20494016548767
1	20618002	20799206	HAP_1	0.0931263858093126	-0.681089441157133	0.723584430491988	0.346821413256285
1	20618002	20799206	HAP_2	0.065410199556541	0.571415232072507	0.857662031462049	0.50542573060071
1	20618002	20799206	HAP_3	0.122505543237251	1.67436821397176	0.581844910411686	0.0041019450608306
1	20618002	20799206	HAP_4	0.26219512195122	0.350577922302854	0.276365101809125	0.20494016548767
1	20664136	20899506	HAP_1	0.263858093126386	0.292648355434861	0.271532341009173	0.281430502693399
1	20664136	20899506	HAP_2	0.0931263858093126	-0.681089441157133	0.723584430491988	0.346821413256285
1	20664136	20899506	HAP_3	0.0670731707317073	0.571415232072507	0.857662031462049	0.50542573060071
1	20664136	20899506	HAP_4	0.122505543237251	1.67436821397176	0.581844910411686	0.0041019450608306
1	20716311	20975199	HAP_1	0.0931263858093126	-0.681089441157133	0.723584430491988	0.346821413256285
1	20716311	20975199	HAP_2	0.348669623059867	0.222650194864093	0.201768716102645	0.270112105424432
1	20716311	20975199	HAP_3	0.121951219512195	1.67436821397176	0.581844910411686	0.0041019450608306
1	20774446	21025812	HAP_1	0.124168514412417	1.51338782220572	0.557279472915819	0.00674247715139318
1	20774446	21025812	HAP_2	0.296008869179601	0.059431348491814	0.25249821117897	0.813973180303485
1	20774446	21025812	HAP_3	0.0931263858093126	-0.681089441157133	0.723584430491988	0.346821413256285
1	20844518	21079216	HAP_1	0.124722838137472	1.51338782220572	0.557279472915819	0.00674247715139318
1	20844518	21079216	HAP_2	0.293791574279379	0.0662618365214119	0.250557429500034	0.791488568066243
1	20844518	21079216	HAP_3	0.105321507760532	-0.386382918907771	0.677212325984176	0.568449469776554
1	20955011	21099477	HAP_1	0.150776053215078	-0.123420386453505	0.483385919215291	0.798531347532209
1	20955011	21099477	HAP_2	0.124722838137472	1.51338782220572	0.557279472915819	0.00674247715139318
1	20955011	21099477	HAP_3	0.30709534368071	0.0636856401762826	0.237540224611715	0.788680957160712
1	21005976	21158799	HAP_1	0.126940133037694	0.0364688407686528	0.556897799648433	0.94780201655271
1	21005976	21158799	HAP_2	0.124722838137472	1.51338782220572	0.557279472915819	0.00674247715139318
1	21005976	21158799	HAP_3	0.30709534368071	0.0636856401762826	0.237540224611715	0.788680957160712
1	21060557	21212230	HAP_1	0.307649667405765	0.0636856401762826	0.237540224611715	0.788680957160712
1	21060557	21212230	HAP_2	0.146341463414634	1.11625886148342	0.435401246403221	0.0105182719793176
1	21060557	21212230	HAP_3	0.13470066518847	-0.408067936443524	0.493087706818906	0.408132313746646
1	21060557	21212230	HAP_4	0.171286031042129	-0.0950540352344074	0.383161484661595	0.804131144009581
1	21092388	21248341	HAP_1	0.307649667405765	0.0636856401762826	0.237540224611715	0.788680957160712
1	21092388	21248341	HAP_2	0.146341463414634	1.11625886148342	0.435401246403221	0.0105182719793176
1	21092388	21248341	HAP_3	0.114745011086475	-0.897345583529485	0.586088263679336	0.126106397028465
1	21092388	21248341	HAP_4	0.171286031042129	-0.0950540352344074	0.383161484661595	0.804131144009581
1	21142067	21302128	HAP_1	0.430709534368071	0.0460494614472309	0.169374594910319	0.785777885620796
1	21142067	21302128	HAP_2	0.171286031042129	-0.0950540352344074	0.383161484661595	0.804131144009581
1	21142067	21302128	HAP_3	0.149667405764967	1.11625886148342	0.435401246403221	0.0105182719793176
1	21199202	21333330	HAP_1	0.582039911308204	0.0562619239703974	0.136764447538564	0.680894325741574
1	21199202	21333330	HAP_2	0.125277161862528	0.0844264950446313	0.517098342878261	0.870343191198625
1	21199202	21333330	HAP_3	0.251108647450111	-0.207480955756646	0.277050443182766	0.454120190318636
1	21239756	21366392	HAP_1	0.125277161862528	0.0844264950446313	0.517098342878261	0.870343191198625
1	21239756	21366392	HAP_2	0.171840354767184	-0.0950540352344074	0.383161484661595	0.804131144009581
1	21239756	21366392	HAP_3	0.6019955654102	0.114886603023454	0.135442792321032	0.396538366152094
1	21278418	21451919	HAP_1	0.0892461197339246	0.471458721760389	0.858205542165697	0.58290043828336
1	21278418	21451919	HAP_2	0.124722838137472	0.0364688407686528	0.556897799648433	0.94780201655271
1	21278418	21451919	HAP_3	0.126385809312639	1.51338782220572	0.557279472915819	0.00674247715139318
1	21278418	21451919	HAP_4	0.308758314855876	0.0311796197383185	0.234492793751744	0.894250188536647
1	21324921	21498156	HAP_1	0.0886917960088692	0.471458721760389	0.858205542165697	0.58290043828336
1	21324921	21498156	HAP_2	0.124722838137472	0.0364688407686528	0.556897799648433	0.94780201655271
1	21324921	21498156	HAP_3	0.126385809312639	1.51338782220572	0.557279472915819	0.00674247715139318
1	21324921	21498156	HAP_4	0.308758314855876	0.0311796197383185	0.234492793751744	0.894250188536647
1	21351372	21549541	HAP_1	0.124722838137472	0.0364688407686528	0.556897799648433	0.94780201655271
1	21351372	21549541	HAP_2	0.126385809312639	1.51338782220572	0.557279472915819	0.00674247715139318
1	21351372	21549541	HAP_3	0.306541019955654	0.0412480883901432	0.236007860531261	0.86129684538914
1	21351372	21549541	HAP_4	0.0864745011086474	0.471458721760389	0.858205542165697	0.58290043828336
1	21426865	21593553	HAP_1	0.126385809312639	1.51338782220572	0.557279472915819	0.00674247715139318
1	21426865	21593553	HAP_2	0.0864745011086474	0.471458721760389	0.858205542165697	0.58290043828336
1	21426865	21593553	HAP_3	0.315410199556541	0.066633229756811	0.230275878807146	0.772371370648203
1	21426865	21593553	HAP_4	0.194567627494457	-0.497346739030646	0.395875964178413	0.209330144840473
1	21426865	21593553	HAP_5	0.0875831485587583	-0.597485727907491	0.858799348266981	0.486784679178099
1	21477210	21624708	HAP_1	0.126385809312639	1.51338782220572	0.557279472915819	0.00674247715139318
1	21477210	21624708	HAP_2	0.0875831485587583	-0.597485727907491	0.858799348266981	0.486784679178099
1	21477210	21624708	HAP_3	0.0864745011086474	0.471458721760389	0.858205542165697	0.58290043828336
1	21477210	21624708	HAP_4	0.315410199556541	0.066633229756811	0.230275878807146	0.772371370648203
1	21477210	21624708	HAP_5	0.263858093126386	-0.112096016309791	0.289916702239273	0.699108570725916
1	21529824	21662722	HAP_1	0.0864745011086474	0.471458721760389	0.858205542165697	0.58290043828336
1	21529824	21662722	HAP_2	0.126385809312639	1.51338782220572	0.557279472915819	0.00674247715139318
1	21529824	21662722	HAP_3	0.315964523281596	0.0787238150183218	0.22898954675347	0.731087160461299
1	21529824	21662722	HAP_4	0.182926829268293	-0.45662440517317	0.404464188741713	0.259218720484882
1	21584870	21717449	HAP_1	0.315964523281596	0.0787238150183218	0.22898954675347	0.731087160461299
1	21584870	21717449	HAP_2	0.0886917960088692	0.471458721760389	0.858205542165697	0.58290043828336
1	21584870	21717449	HAP_3	0.182926829268293	-0.45662440517317	0.404464188741713	0.259218720484882
1	21584870	21717449	HAP_4	0.207317073170732	0.109343646237276	0.339520466628798	0.74748812032448
1	21584870	21717449	HAP_5	0.0648558758314856	0.960036402987655	0.796760219673934	0.228552863678038
1	21618641	21750572	HAP_1	0.0936807095343681	0.157733093896866	0.783291217634043	0.840453598181277
1	21618641	21750572	HAP_2	0.305432372505543	0.0294995018650696	0.236120145387234	0.900603818985129
1	21618641	21750572	HAP_3	0.207317073170732	0.109343646237276	0.339520466628798	0.74748812032448
1	21618641	21750572	HAP_4	0.182926829268293	-0.45662440517317	0.404464188741713	0.259218720484882
1	21644616	21786737	HAP_1	0.304878048780488	0.0294995018650696	0.236120145387234	0.900603818985129
1	21644616	21786737	HAP_2	0.0925720620842572	0.157733093896866	0.783291217634043	0.840453598181277
1	21644616	21786737	HAP_3	0.126385809312639	1.51338782220572	0.557279472915819	0.00674247715139318
1	21644616	21786737	HAP_4	0.182926829268293	-0.45662440517317	0.404464188741713	0.259218720484882
1	21691443	21829520	HAP_1	0.305986696230599	0.0294995018650696	0.236120145387234	0.900603818985129
1	21691443	21829520	HAP_2	0.124168514412417	1.51338782220572	0.557279472915819	0.00674247715139318
1	21691443	21829520	HAP_3	0.0848115299334812	0.471458721760389	0.858205542165697	0.58290043828336
1	21691443	21829520	HAP_4	0.182926829268293	-0.45662440517317	0.404464188741713	0.259218720484882
1	21738281	21887191	HAP_1	0.0848115299334812	0.471458721760389	0.858205542165697	0.58290043828336
1	21738281	21887191	HAP_2	0.177383592017738	-0.625908808178705	0.395982738657522	0.114314543503499
1	21738281	21887191	HAP_3	0.123059866962306	1.51338782220572	0.557279472915819	0.00674247715139318
1	21738281	21887191	HAP_4	0.305986696230599	0.0294995018650696	0.236120145387234	0.900603818985129
1	21777287	21951746	HAP_1	0.315410199556541	0.0995247779029514	0.223407093569504	0.656076887807202
1	21777287	21951746	HAP_2	0.0853658536585366	0.471458721760389	0.858205542165697	0.58290043828336
1	21777287	21951746	HAP_3	0.179046563192905	-0.625908808178705	0.395982738657522	0.114314543503499
1	21777287	21951746	HAP_4	0.123059866962306	1.51338782220572	0.557279472915819	0.00674247715139318
1	21824637	22024056	HAP_1	0.499445676274945	0.149632808261739	0.150950090224685	0.321821823061673
1	21824637	22024056	HAP_2	0.0870288248337029	0.471458721760389	0.858205542165697	0.58290043828336
1	21824637	22024056	HAP_3	0.122505543237251	1.48758751869185	0.579611943720523	0.0104350872589519
1	21877978	22096754	HAP_1	0.0864745011086474	0.471458721760389	0.858205542165697	0.58290043828336
1	21877978	22096754	HAP_2	0.123059866962306	1.48758751869185	0.579611943720523	0.0104350872589519
1	21877978	22096754	HAP_3	0.261640798226164	0.0407314081729646	0.259856308943924	0.875480709036209
1	21877978	22096754	HAP_4	0.318736141906874	0.140720459680104	0.22102249069998	0.524497614728678
1	21923652	22152784	HAP_1	0.123059866962306	1.48758751869185	0.579611943720523	0.0104350872589519
1	21923652	22152784	HAP_2	0.085920177383592	0.471458721760389	0.858205542165697	0.58290043828336
1	21923652	22152784	HAP_3	0.150221729490022	-0.361887026996967	0.433002088516685	0.403512937581496
1	21923652	22152784	HAP_4	0.114190687361419	-0.0928211324229742	0.683067270722623	0.891940021842721
1	21923652	22152784	HAP_5	0.271618625277162	0.176994885841893	0.265012215779891	0.504387086791594
1	21994065	22225114	HAP_1	0.085920177383592	0.471458721760389	0.858205542165697	0.58290043828336
1	21994065	22225114	HAP_2	0.150221729490022	-0.361887026996967	0.433002088516685	0.403512937581496
1	21994065	22225114	HAP_3	0.0903547671840355	0.511150951523753	0.862261089327365	0.553463766711967
1	21994065	22225114	HAP_4	0.269955654101996	0.197371774651366	0.267421742076543	0.460676210955612
1	21994065	22225114	HAP_5	0.123059866962306	1.48758751869185	0.579611943720523	0.0104350872589519
1	22072511	22272212	HAP_1	0.197339246119734	-0.173885326783622	0.325709611577864	0.593567623134952
1	22072511	22272212	HAP_2	0.123059866962306	1.48758751869185	0.579611943720523	0.0104350872589519
1	22072511	22272212	HAP_3	0.0931263858093126	-0.199891272931652	0.682497356846594	0.769680603082901
1	22072511	22272212	HAP_4	0.269955654101996	0.197371774651366	0.267421742076543	0.460676210955612
1	22072511	22272212	HAP_5	0.085920177383592	0.471458721760389	0.858205542165697	0.58290043828336
1	22132505	22311265	HAP_1	0.131929046563193	1.4976633461378	0.554779882345147	0.00707489672621794
1	22132505	22311265	HAP_2	0.390243902439024	-0.0151333904964256	0.183082809266494	0.934141517028004
1	22132505	22311265	HAP_3	0.291574279379157	0.213381576027305	0.238232581276619	0.370662970516854
1	22194771	22382190	HAP_1	0.41019955654102	0.00838598542623841	0.174623175470079	0.961708439973646
1	22194771	22382190	HAP_2	0.131374722838137	1.4976633461378	0.554779882345147	0.00707489672621794
1	22194771	22382190	HAP_3	0.291574279379157	0.213381576027305	0.238232581276619	0.370662970516854
1	22265997	22421404	HAP_1	0.412971175166297	-0.00996963360363773	0.173210308034019	0.954113663921662
1	22265997	22421404	HAP_2	0.131374722838137	1.4976633461378	0.554779882345147	0.00707489672621794
1	22265997	22421404	HAP_3	0.291574279379157	0.213381576027305	0.238232581276619	0.370662970516854
1	22288779	22475646	HAP_1	0.140243902439024	1.03452388870241	0.482142777981229	0.0321687845345132
1	22288779	22475646	HAP_2	0.289911308203991	0.238541338344038	0.239836991977735	0.320202563430744
1	22288779	22475646	HAP_3	0.158536585365854	-0.344771867516067	0.557306727964889	0.536312452139626
1	22288779	22475646	HAP_4	0.150776053215078	-0.521671813616563	0.422492937136801	0.217250995630362
1	22288779	22475646	HAP_5	0.0748337028824834	0.730443185159767	0.855855357220967	0.393631000508744
1	22354504	22518930	HAP_1	0.14079822616408	1.03452388870241	0.482142777981229	0.0321687845345132
1	22354504	22518930	HAP_2	0.290465631929047	0.219995581207791	0.238321652565591	0.35620367116201
1	22354504	22518930	HAP_3	0.159090909090909	-0.414986308669871	0.538621574206208	0.441231846416402
1	22354504	22518930	HAP_4	0.151330376940133	-0.521671813616563	0.422492937136801	0.217250995630362
1	22354504	22518930	HAP_5	0.0748337028824834	0.730443185159767	0.855855357220967	0.393631000508744
1	22409478	22541611	HAP_1	0.222283813747228	0.0822052729606281	0.29599396486231	0.781287135571152
1	22409478	22541611	HAP_2	0.290465631929047	0.219995581207791	0.238321652565591	0.35620367116201
1	22409478	22541611	HAP_3	0.159090909090909	-0.414986308669871	0.538621574206208	0.441231846416402
1	22409478	22541611	HAP_4	0.151330376940133	-0.521671813616563	0.422492937136801	0.217250995630362
1	22409478	22541611	HAP_5	0.0748337028824834	0.730443185159767	0.855855357220967	0.393631000508744
1	22456503	22591077	HAP_1	0.240022172949002	0.491024378140599	0.279028185307452	0.0787913537770671
1	22456503	22591077	HAP_2	0.153547671840355	0.179694697662522	0.440948724003889	0.683725428707693
1	22456503	22591077	HAP_3	0.313192904656319	0.0904259357438694	0.219903816719568	0.681020038418234
1	22456503	22591077	HAP_4	0.150221729490022	-0.561448491443894	0.412924591094187	0.174273513930929
1	22510991	22637089	HAP_1	0.150221729490022	-0.561448491443894	0.412924591094187	0.174273513930929
1	22510991	22637089	HAP_2	0.313192904656319	0.0904259357438694	0.219903816719568	0.681020038418234
1	22510991	22637089	HAP_3	0.215077605321508	0.470948444742057	0.329765504435441	0.153605268467783
1	22535483	22675245	HAP_1	0.0881374722838137	0.471458721760389	0.858205542165697	0.58290043828336
1	22535483	22675245	HAP_2	0.126940133037694	1.48758751869185	0.579611943720523	0.0104350872589519
1	22535483	22675245	HAP_3	0.313192904656319	0.0904259357438694	0.219903816719568	0.681020038418234
1	22535483	22675245	HAP_4	0.147450110864745	-0.561448491443894	0.412924591094187	0.174273513930929
1	22574342	22777886	HAP_1	0.0853658536585366	0.471458721760389	0.858205542165697	0.58290043828336
1	22574342	22777886	HAP_2	0.127494456762749	1.63401328858469	0.554323627491467	0.00328456806641302
1	22574342	22777886	HAP_3	0.147450110864745	-0.561448491443894	0.412924591094187	0.174273513930929
1	22574342	22777886	HAP_4	0.299334811529933	0.113298735821716	0.228350282494827	0.619902754675516
1	22625274	22851333	HAP_1	0.0881374722838137	0.471458721760389	0.858205542165697	0.58290043828336
1	22625274	22851333	HAP_2	0.127494456762749	1.63401328858469	0.554323627491467	0.00328456806641302
1	22625274	22851333	HAP_3	0.299334811529933	0.113298735821716	0.228350282494827	0.619902754675516
1	22625274	22851333	HAP_4	0.147450110864745	-0.561448491443894	0.412924591094187	0.174273513930929
1	22655413	22911665	HAP_1	0.150221729490022	-0.561448491443894	0.412924591094187	0.174273513930929
1	22655413	22911665	HAP_2	0.299334811529933	0.113298735821716	0.228350282494827	0.619902754675516
1	22655413	22911665	HAP_3	0.0853658536585366	0.471458721760389	0.858205542165697	0.58290043828336
1	22655413	22911665	HAP_4	0.126940133037694	1.69932207207409	0.579024977113783	0.00342353052209648
1	22740766	23021830	HAP_1	0.299334811529933	0.113298735821716	0.228350282494827	0.619902754675516
1	22740766	23021830	HAP_2	0.126940133037694	1.69932207207409	0.579024977113783	0.00342353052209648
1	22740766	23021830	HAP_3	0.0848115299334812	0.471458721760389	0.858205542165697	0.58290043828336
1	22740766	23021830	HAP_4	0.151330376940133	-0.341549310259952	0.396855129762552	0.389668517020875
1	22832732	23055218	HAP_1	0.151330376940133	-0.341549310259952	0.396855129762552	0.389668517020875
1	22832732	23055218	HAP_2	0.299334811529933	0.113298735821716	0.228350282494827	0.619902754675516
1	22832732	23055218	HAP_3	0.126940133037694	1.69932207207409	0.579024977113783	0.00342353052209648
1	22832732	23055218	HAP_4	0.0848115299334812	0.471458721760389	0.858205542165697	0.58290043828336
1	22891301	23095055	HAP_1	0.299334811529933	0.113298735821716	0.228350282494827	0.619902754675516
1	22891301	23095055	HAP_2	0.126940133037694	1.69932207207409	0.579024977113783	0.00342353052209648
1	22891301	23095055	HAP_3	0.158536585365854	-0.522319992669515	0.536764440468532	0.330773372136675
1	22891301	23095055	HAP_4	0.151884700665188	-0.341549310259952	0.396855129762552	0.389668517020875
1	23012815	23145010	HAP_1	0.175166297117517	-0.401575334234194	0.483794857678816	0.406731703853588
1	23012815	23145010	HAP_2	0.299334811529933	0.113298735821716	0.228350282494827	0.619902754675516
1	23012815	23145010	HAP_3	0.152439024390244	-0.341549310259952	0.396855129762552	0.389668517020875
1	23012815	23145010	HAP_4	0.126940133037694	1.69932207207409	0.579024977113783	0.00342353052209648
1	23035575	23197299	HAP_1	0.15410199556541	-0.341549310259952	0.396855129762552	0.389668517020875
1	23035575	23197299	HAP_2	0.174611973392461	-0.344894210657566	0.49718582033617	0.488056106573666
1	23035575	23197299	HAP_3	0.299334811529933	0.113298735821716	0.228350282494827	0.619902754675516
1	23035575	23197299	HAP_4	0.126940133037694	1.69932207207409	0.579024977113783	0.00342353052209648
1	23081731	23269424	HAP_1	0.15410199556541	-0.341549310259952	0.396855129762552	0.389668517020875
1	23081731	23269424	HAP_2	0.0848115299334812	0.471458721760389	0.858205542165697	0.58290043828336
1	23081731	23269424	HAP_3	0.0936807095343681	-0.438030121796901	0.72484986863105	0.545795323016918
1	23081731	23269424	HAP_4	0.159645232815965	1.25462525873908	0.412725581296869	0.00243627142241959
1	23081731	23269424	HAP_5	0.297117516629712	0.113298735821716	0.228350282494827	0.619902754675516
1	23081731	23269424	HAP_6	0.061529933481153	0.841975743464329	0.883006509904995	0.340579332755033
1	23121836	23329925	HAP_1	0.156873614190687	-0.269844337342964	0.388722088124109	0.487748693491611
1	23121836	23329925	HAP_2	0.0853658536585366	0.471458721760389	0.858205542165697	0.58290043828336
1	23121836	23329925	HAP_3	0.130266075388027	0.162078665665287	0.564704624297808	0.774167760253089
1	23121836	23329925	HAP_4	0.126385809312639	1.69932207207409	0.579024977113783	0.00342353052209648
1	23121836	23329925	HAP_5	0.297117516629712	0.113298735821716	0.228350282494827	0.619902754675516
1	23175268	23406744	HAP_1	0.156873614190687	-0.269844337342964	0.388722088124109	0.487748693491611
1	23175268	23406744	HAP_2	0.0853658536585366	0.471458721760389	0.858205542165697	0.58290043828336
1	23175268	23406744	HAP_3	0.297117516629712	0.113298735821716	0.228350282494827	0.619902754675516
1	23175268	23406744	HAP_4	0.128048780487805	1.69932207207409	0.579024977113783	0.00342353052209648
1	23175268	23406744	HAP_5	0.118625277161863	0.0951661947821595	0.650658847878746	0.883748290921969
1	23236091	23450749	HAP_1	0.156319290465632	-0.269844337342964	0.388722088124109	0.487748693491611
1	23236091	23450749	HAP_2	0.0842572062084257	0.471458721760389	0.858205542165697	0.58290043828336
1	23236091	23450749	HAP_3	0.295454545454545	0.113298735821716	0.228350282494827	0.619902754675516
1	23236091	23450749	HAP_4	0.128048780487805	1.69932207207409	0.579024977113783	0.00342353052209648
1	23236091	23450749	HAP_5	0.0770509977827051	-1.58209995071997	0.862029584996594	0.0667922435419091
1	23309941	23505884	HAP_1	0.0842572062084257	0.471458721760389	0.858205542165697	0.58290043828336
1	23309941	23505884	HAP_2	0.296008869179601	0.113298735821716	0.228350282494827	0.619902754675516
1	23309941	23505884	HAP_3	0.155210643015521	-0.313149041036458	0.396415469524113	0.429766676474032
1	23309941	23505884	HAP_4	0.129711751662971	1.69932207207409	0.579024977113783	0.00342353052209648
1	23382846	23538524	HAP_1	0.295454545454545	0.113298735821716	0.228350282494827	0.619902754675516
1	23382846	23538524	HAP_2	0.155210643015521	-0.313149041036458	0.396415469524113	0.429766676474032
1	23382846	23538524	HAP_3	0.0875831485587583	0.471458721760389	0.858205542165697	0.58290043828336
1	23382846	23538524	HAP_4	0.130820399113082	1.69932207207409	0.579024977113783	0.00342353052209648
1	23436633	23563293	HAP_1	0.155764966740576	-0.313149041036458	0.396415469524113	0.429766676474032
1	23436633	23563293	HAP_2	0.169068736141907	1.20269274312045	0.432886742920107	0.00557941319918688
1	23436633	23563293	HAP_3	0.0776053215077605	-1.35298974656072	0.862371644162161	0.117023065169805
1	23436633	23563293	HAP_4	0.111973392461197	0.548660926164315	0.580745371460041	0.345041688735239
1	23436633	23563293	HAP_5	0.29490022172949	0.136105622833557	0.229804178281972	0.553821852882263
1	23493262	23611313	HAP_1	0.360864745011086	0.0101980254238197	0.189065076158439	0.956995696350638
1	23493262	23611313	HAP_2	0.12139689578714	-0.160980791033022	0.608779836220683	0.791508446871375
1	23493262	23611313	HAP_3	0.112527716186253	0.548660926164315	0.580745371460041	0.345041688735239
1	23493262	23611313	HAP_4	0.296008869179601	0.136105622833557	0.229804178281972	0.553821852882263
1	23524493	23636829	HAP_1	0.100886917960089	-0.407464511111746	0.642166517727988	0.525907801095705
1	23524493	23636829	HAP_2	0.296008869179601	0.136105622833557	0.229804178281972	0.553821852882263
1	23524493	23636829	HAP_3	0.112527716186253	0.548660926164315	0.580745371460041	0.345041688735239
1	23524493	23636829	HAP_4	0.360864745011086	0.0101980254238197	0.189065076158439	0.956995696350638
1	23556596	23678274	HAP_1	0.296563192904656	0.136105622833557	0.229804178281972	0.553821852882263
1	23556596	23678274	HAP_2	0.361973392461197	0.0101980254238197	0.189065076158439	0.956995696350638
1	23556596	23678274	HAP_3	0.213414634146341	0.0212918597679029	0.322502938122228	0.94737621337633
1	23592345	23718726	HAP_1	0.337583148558758	0.12610566560452	0.202090683604797	0.532784163170003
1	23592345	23718726	HAP_2	0.140243902439024	0.499009289071005	0.45575204199441	0.273850867648498
1	23592345	23718726	HAP_3	0.296563192904656	0.136105622833557	0.229804178281972	0.553821852882263
1	23631135	23796339	HAP_1	0.156873614190687	0.16406433127571	0.379250941889742	0.665409593648659
1	23631135	23796339	HAP_2	0.283259423503326	0.186807880493517	0.246615740197439	0.448959695097324
1	23631135	23796339	HAP_3	0.337583148558758	0.12610566560452	0.202090683604797	0.532784163170003
1	23663115	23829504	HAP_1	0.283259423503326	0.186807880493517	0.246615740197439	0.448959695097324
1	23663115	23829504	HAP_2	0.0881374722838137	0.471458721760389	0.858205542165697	0.58290043828336
1	23663115	23829504	HAP_3	0.337583148558758	0.12610566560452	0.202090683604797	0.532784163170003
1	23689854	23873652	HAP_1	0.167960088691796	1.09333154612689	0.444671415061544	0.0141321818369789
1	23689854	23873652	HAP_2	0.149113082039911	-0.201836955958184	0.422749825211029	0.633167405360759
1	23689854	23873652	HAP_3	0.283259423503326	0.186807880493517	0.246615740197439	0.448959695097324
1	23689854	23873652	HAP_4	0.0881374722838137	0.471458721760389	0.858205542165697	0.58290043828336
1	23764367	23929066	HAP_1	0.167960088691796	1.09333154612689	0.444671415061544	0.0141321818369789
1	23764367	23929066	HAP_2	0.146341463414634	-0.201836955958184	0.422749825211029	0.633167405360759
1	23764367	23929066	HAP_3	0.0881374722838137	0.471458721760389	0.858205542165697	0.58290043828336
1	23764367	23929066	HAP_4	0.282705099778271	0.186807880493517	0.246615740197439	0.448959695097324
1	23819150	24003791	HAP_1	0.0870288248337029	0.471458721760389	0.858205542165697	0.58290043828336
1	23819150	24003791	HAP_2	0.282150776053215	0.186807880493517	0.246615740197439	0.448959695097324
1	23819150	24003791	HAP_3	0.167960088691796	1.09333154612689	0.444671415061544	0.0141321818369789
1	23819150	24003791	HAP_4	0.146341463414634	-0.201836955958184	0.422749825211029	0.633167405360759
1	23852637	24084391	HAP_1	0.149113082039911	-0.257590176534475	0.41297378068481	0.532955316754361
1	23852637	24084391	HAP_2	0.281042128603104	0.215068449347769	0.248247006907209	0.386532769120203
1	23852637	24084391	HAP_3	0.08980044345898	0.644813207778534	0.783736855613254	0.410875366687586
1	23852637	24084391	HAP_4	0.167405764966741	1.09333154612689	0.444671415061544	0.0141321818369789
1	23916838	24144013	HAP_1	0.221175166297118	-0.0282246976215421	0.292778771197788	0.923222384054647
1	23916838	24144013	HAP_2	0.279933481152993	0.110653373973496	0.250394803999543	0.658657746370581
1	23916838	24144013	HAP_3	0.0903547671840355	0.644813207778534	0.783736855613254	0.410875366687586
1	23916838	24144013	HAP_4	0.167960088691796	1.09333154612689	0.444671415061544	0.0141321818369789
1	23997686	24222791	HAP_1	0.0886917960088692	0.18126621086555	0.783581097576756	0.817111281238778
1	23997686	24222791	HAP_2	0.242239467849224	-0.0127923144446053	0.30741407591253	0.966816832157442
1	23997686	24222791	HAP_3	0.324279379157428	0.332754948587928	0.207254445901996	0.108730529594162
1	23997686	24222791	HAP_4	0.14079822616408	0.986960615970791	0.515215982655168	0.0557333718914604
1	24053320	24268228	HAP_1	0.082039911308204	0.471458721760389	0.858205542165697	0.58290043828336
1	24053320	24268228	HAP_2	0.241685144124169	-0.0127923144446053	0.30741407591253	0.966816832157442
1	24053320	24268228	HAP_3	0.179046563192905	-0.126778896213388	0.328551865345365	0.69968394545351
1	24053320	24268228	HAP_4	0.14079822616408	0.986960615970791	0.515215982655168	0.0557333718914604
1	24124112	24327170	HAP_1	0.082039911308204	0.471458721760389	0.858205542165697	0.58290043828336
1	24124112	24327170	HAP_2	0.241685144124169	-0.0127923144446053	0.30741407591253	0.966816832157442
1	24124112	24327170	HAP_3	0.0892461197339246	-0.488958344462694	0.677786679958606	0.470850372372754
1	24124112	24327170	HAP_4	0.167960088691796	1.24977077078325	0.421541946312358	0.00311011098717998
1	24200820	24375020	HAP_1	0.082039911308204	0.471458721760389	0.858205542165697	0.58290043828336
1	24200820	24375020	HAP_2	0.0903547671840355	-0.286137880475822	0.639804981980143	0.654820314159638
1	24200820	24375020	HAP_3	0.168514412416851	1.24977077078325	0.421541946312358	0.00311011098717998
1	24200820	24375020	HAP_4	0.241685144124169	-0.0127923144446053	0.30741407591253	0.966816832157442
1	24253399	24425717	HAP_1	0.241685144124169	-0.0127923144446053	0.30741407591253	0.966816832157442
1	24253399	24425717	HAP_2	0.0958980044345898	-0.490470927801747	0.583470680086687	0.400792828857399
1	24253399	24425717	HAP_3	0.169068736141907	1.24977077078325	0.421541946312358	0.00311011098717998
1	24253399	24425717	HAP_4	0.082039911308204	0.471458721760389	0.858205542165697	0.58290043828336
1	24308441	24461068	HAP_1	0.082039911308204	0.471458721760389	0.858205542165697	0.58290043828336
1	24308441	24461068	HAP_2	0.242239467849224	0.0440324568826831	0.304076321014635	0.884895877232396
1	24308441	24461068	HAP_3	0.169068736141907	1.24977077078325	0.421541946312358	0.00311011098717998
1	24308441	24461068	HAP_4	0.0958980044345898	-0.490470927801747	0.583470680086687	0.400792828857399
1	24357818	24518171	HAP_1	0.146341463414634	0.656244372145755	0.484788230251736	0.176185015652992
1	24357818	24518171	HAP_2	0.0936807095343681	-0.490470927801747	0.583470680086687	0.400792828857399
1	24357818	24518171	HAP_3	0.241130820399113	0.0440324568826831	0.304076321014635	0.884895877232396
1	24357818	24518171	HAP_4	0.169068736141907	1.24977077078325	0.421541946312358	0.00311011098717998
1	24412399	24562856	HAP_1	0.230044345898004	0.178972291335492	0.318906296608714	0.574798191571066
1	24412399	24562856	HAP_2	0.167960088691796	1.21426036305481	0.431668908683718	0.00501722247626112
1	24412399	24562856	HAP_3	0.0936807095343681	-0.490470927801747	0.583470680086687	0.400792828857399
1	24450311	24595486	HAP_1	0.167960088691796	1.21426036305481	0.431668908683718	0.00501722247626112
1	24450311	24595486	HAP_2	0.0964523281596452	-0.490470927801747	0.583470680086687	0.400792828857399
1	24450311	24595486	HAP_3	0.085920177383592	-0.729962036329425	0.7814890578796	0.350523691067931
1	24450311	24595486	HAP_4	0.108647450110865	-0.231823075255239	0.642824557908223	0.718460270952807
1	24450311	24595486	HAP_5	0.23059866962306	0.178972291335492	0.318906296608714	0.574798191571066
1	24496008	24631426	HAP_1	0.136917960088692	-0.325851127780589	0.580103521351504	0.574453812986021
1	24496008	24631426	HAP_2	0.108647450110865	-0.0675822065403456	0.609730773886347	0.911768701344466
1	24496008	24631426	HAP_3	0.230044345898004	0.221095738858717	0.327271754799087	0.499487905115219
1	24496008	24631426	HAP_4	0.08980044345898	-0.286137880475822	0.639804981980143	0.654820314159638
1	24496008	24631426	HAP_5	0.167405764966741	1.21426036305481	0.431668908683718	0.00501722247626112
1	24548452	24674936	HAP_1	0.119179600886918	-0.534032313827536	0.614210280200745	0.384829330045757
1	24548452	24674936	HAP_2	0.0914634146341463	-0.286137880475822	0.639804981980143	0.654820314159638
1	24548452	24674936	HAP_3	0.0870288248337029	-0.836890246568423	0.783766847143793	0.285909810092697
1	24548452	24674936	HAP_4	0.168514412416851	1.21426036305481	0.431668908683718	0.00501722247626112
1	24548452	24674936	HAP_5	0.131929046563193	-0.166369794153748	0.582342945417011	0.775181803131384
1	24548452	24674936	HAP_6	0.23059866962306	0.241764272791414	0.322992936136069	0.454349024632735
1	24587834	24715677	HAP_1	0.168514412416851	1.21426036305481	0.431668908683718	0.00501722247626112
1	24587834	24715677	HAP_2	0.115853658536585	-0.393262123318554	0.680027961005738	0.563206118281398
1	24587834	24715677	HAP_3	0.0914634146341463	-0.286137880475822	0.639804981980143	0.654820314159638
1	24587834	24715677	HAP_4	0.0875831485587583	-0.836890246568423	0.783766847143793	0.285909810092697
1	24587834	24715677	HAP_5	0.0875831485587583	0.279766194961944	0.857893903383874	0.744419278755139
1	24587834	24715677	HAP_6	0.230044345898004	0.241764272791414	0.322992936136069	0.454349024632735
1	24622301	24760985	HAP_1	0.0875831485587583	-0.836890246568423	0.783766847143793	0.285909810092697
1	24622301	24760985	HAP_2	0.0925720620842572	-0.286137880475822	0.639804981980143	0.654820314159638
1	24622301	24760985	HAP_3	0.116407982261641	-0.393262123318554	0.680027961005738	0.563206118281398
1	24622301	24760985	HAP_4	0.167405764966741	1.21426036305481	0.431668908683718	0.00501722247626112
1	24622301	24760985	HAP_5	0.222838137472284	0.324370207136094	0.331103120570294	0.327517925541184
1	24654236	24799632	HAP_1	0.21840354767184	0.196641407199447	0.345771568024678	0.569701188301206
1	24654236	24799632	HAP_2	0.0875831485587583	-0.836890246568423	0.783766847143793	0.285909810092697
1	24654236	24799632	HAP_3	0.208425720620843	0.204259577897651	0.329625091134336	0.535632260886087
1	24654236	24799632	HAP_4	0.167405764966741	1.21426036305481	0.431668908683718	0.00501722247626112
1	24703186	24838128	HAP_1	0.217849223946785	0.196641407199447	0.345771568024678	0.569701188301206
1	24703186	24838128	HAP_2	0.0787139689578714	-1.16652108633358	0.853970311303902	0.172285283139645
1	24703186	24838128	HAP_3	0.208980044345898	0.166171668197232	0.326408627154879	0.610814825579883
1	24703186	24838128	HAP_4	0.0875831485587583	-0.836890246568423	0.783766847143793	0.285909810092697
1	24703186	24838128	HAP_5	0.167405764966741	1.21426036305481	0.431668908683718	0.00501722247626112
1	24752603	24901336	HAP_1	0.0942350332594235	-0.925013015783967	0.724696080792232	0.20214216237775
1	24752603	24901336	HAP_2	0.215631929046563	0.196641407199447	0.345771568024678	0.569701188301206
1	24752603	24901336	HAP_3	0.16629711751663	1.21426036305481	0.431668908683718	0.00501722247626112
1	24752603	24901336	HAP_4	0.104212860310421	-0.358585720240828	0.607771768008687	0.55534016107163
1	24752603	24901336	HAP_5	0.127494456762749	-0.166231140186197	0.565691925464604	0.768937648059602
1	24782983	24959571	HAP_1	0.167960088691796	1.21426036305481	0.431668908683718	0.00501722247626112
1	24782983	24959571	HAP_2	0.0942350332594235	-0.925013015783967	0.724696080792232	0.20214216237775
1	24782983	24959571	HAP_3	0.108093126385809	-0.0729295568458817	0.579816260148091	0.899934147112878
1	24782983	24959571	HAP_4	0.117516629711752	-0.4932358101446	0.649075254573995	0.447512582681092
1	24782983	24959571	HAP_5	0.21840354767184	0.391167815562105	0.340017547321485	0.250274435599188
1	24821185	25018581	HAP_1	0.166851441241685	1.21426036305481	0.431668908683718	0.00501722247626112
1	24821185	25018581	HAP_2	0.0942350332594235	-0.925013015783967	0.724696080792232	0.20214216237775
1	24821185	25018581	HAP_3	0.10310421286031	-0.358585720240828	0.607771768008687	0.55534016107163
1	24821185	25018581	HAP_4	0.116962305986696	-0.4932358101446	0.649075254573995	0.447512582681092
1	24821185	25018581	HAP_5	0.21840354767184	0.391167815562105	0.340017547321485	0.250274435599188
1	24885890	25052468	HAP_1	0.167960088691796	1.21426036305481	0.431668908683718	0.00501722247626112
1	24885890	25052468	HAP_2	0.0942350332594235	-0.925013015783967	0.724696080792232	0.20214216237775
1	24885890	25052468	HAP_3	0.135809312638581	-0.00941318805837942	0.516486232575191	0.985463098503347
1	24885890	25052468	HAP_4	0.10310421286031	-0.358585720240828	0.607771768008687	0.55534016107163
1	24941722	25106764	HAP_1	0.0942350332594235	-0.925013015783967	0.724696080792232	0.20214216237775
1	24941722	25106764	HAP_2	0.102549889135255	-0.358585720240828	0.607771768008687	0.55534016107163
1	24941722	25106764	HAP_3	0.146341463414634	-0.00941318805837942	0.516486232575191	0.985463098503347
1	24941722	25106764	HAP_4	0.167405764966741	1.21426036305481	0.431668908683718	0.00501722247626112
1	24996688	25141602	HAP_1	0.135809312638581	-0.00941318805837942	0.516486232575191	0.985463098503347
1	24996688	25141602	HAP_2	0.102549889135255	-0.358585720240828	0.607771768008687	0.55534016107163
1	24996688	25141602	HAP_3	0.0942350332594235	-0.925013015783967	0.724696080792232	0.20214216237775
1	24996688	25141602	HAP_4	0.167405764966741	1.21426036305481	0.431668908683718	0.00501722247626112
1	25040568	25176647	HAP_1	0.131929046563193	-0.355161022647591	0.458994771787954	0.439266551152625
1	25040568	25176647	HAP_2	0.141352549889135	-0.115987079077648	0.484047552477734	0.810680727069421
1	25040568	25176647	HAP_3	0.200665188470067	-0.312065247740813	0.334042086969096	0.350449574022851
1	25040568	25176647	HAP_4	0.098669623059867	-0.413333401508177	0.648793483832503	0.524236706432423
1	25040568	25176647	HAP_5	0.171840354767184	1.09758975360859	0.421509567523376	0.00936935064016437
1	25086040	25234832	HAP_1	0.132483370288248	-0.355161022647591	0.458994771787954	0.439266551152625
1	25086040	25234832	HAP_2	0.141906873614191	-0.115987079077648	0.484047552477734	0.810680727069421
1	25086040	25234832	HAP_3	0.0947893569844789	-0.435831616028137	0.608532878556964	0.47405557561965
1	25086040	25234832	HAP_4	0.0964523281596452	-0.925013015783967	0.724696080792232	0.20214216237775
1	25086040	25234832	HAP_5	0.0975609756097561	-0.413333401508177	0.648793483832503	0.524236706432423
1	25086040	25234832	HAP_6	0.0870288248337029	1.9004499514062	0.858551346265051	0.027112660812098
1	25086040	25234832	HAP_7	0.0864745011086474	-0.58748288397642	0.858455411876113	0.493933330853534
1	25134241	25258489	HAP_1	0.145232815964523	-0.115987079077648	0.484047552477734	0.810680727069421
1	25134241	25258489	HAP_2	0.133037694013304	-0.355161022647591	0.458994771787954	0.439266551152625
1	25134241	25258489	HAP_3	0.08980044345898	1.9004499514062	0.858551346265051	0.027112660812098
1	25134241	25258489	HAP_4	0.0864745011086474	-0.58748288397642	0.858455411876113	0.493933330853534
[truncated: 180,688 more rows]
