# Supplementary material for: Autosomal recessive loci contribute significantly to quantitative variation of male fertility in a dairy cattle population
Source: BMC Genomics. 2021 Mar 30;22:225. doi: 10.1186/s12864-021-07523-3 (PMC8010996; doi:10.1186/s12864-021-07523-3)
Supplement: Supplementary file 10 — Additional file 10. (TXT 17715 kb) [file 12864_2021_7523_MOESM10_ESM.txt]

CHROM	START	STOP	HAP	FREQ	BETA	SE_BETA	PVAL
1	256361	888832	HAP_1	0.226164079822616	0.101530320589776	0.152894682255075	0.506827953515727
1	256361	888832	HAP_2	0.0997782705099778	0.0903855249116312	0.302961459031968	0.765513384982249
1	256361	888832	HAP_3	0.255543237250554	-0.0322672687631704	0.133533434327833	0.80911340124162
1	256361	888832	HAP_4	0.118070953436807	-0.974642097161734	0.392394739349442	0.0131810138654526
1	719789	949357	HAP_1	0.214523281596452	-0.0461939635110415	0.162060792443935	0.775679153141436
1	719789	949357	HAP_2	0.0770509977827051	0.259488378753466	0.38270696198542	0.497926493080021
1	719789	949357	HAP_3	0.26940133037694	-0.00487459710361759	0.127974990031135	0.969624290685257
1	809505	997375	HAP_1	0.255543237250554	-0.0322672687631704	0.133533434327833	0.80911340124162
1	809505	997375	HAP_2	0.214523281596452	-0.0461939635110415	0.162060792443935	0.775679153141436
1	809505	997375	HAP_3	0.0770509977827051	0.259488378753466	0.38270696198542	0.497926493080021
1	858145	1029750	HAP_1	0.244456762749446	0.031349964543158	0.13773137938314	0.819996558612663
1	858145	1029750	HAP_2	0.214523281596452	-0.0463432841905784	0.164466397862727	0.778178053955785
1	858145	1029750	HAP_3	0.0776053215077605	0.259488378753466	0.38270696198542	0.497926493080021
1	930560	1061569	HAP_1	0.220620842572062	-0.0689491172806527	0.158420658195581	0.663502529611732
1	930560	1061569	HAP_2	0.24390243902439	0.0424185984235307	0.137757556882584	0.758213724956499
1	930560	1061569	HAP_3	0.0776053215077605	0.259488378753466	0.38270696198542	0.497926493080021
1	990831	1099222	HAP_1	0.233370288248337	-0.0826259535268001	0.15364514639494	0.590869524657988
1	990831	1099222	HAP_2	0.242793791574279	0.0484326790550712	0.140192343012386	0.72982048163955
1	990831	1099222	HAP_3	0.0770509977827051	0.259488378753466	0.38270696198542	0.497926493080021
1	990831	1099222	HAP_4	0.105321507760532	-0.730753481363048	0.432276869166204	0.0912875601941843
1	1023073	1139082	HAP_1	0.243348115299335	0.0484326790550712	0.140192343012386	0.72982048163955
1	1023073	1139082	HAP_2	0.233924611973392	-0.0826259535268001	0.15364514639494	0.590869524657988
1	1023073	1139082	HAP_3	0.0770509977827051	0.259488378753466	0.38270696198542	0.497926493080021
1	1023073	1139082	HAP_4	0.105875831485588	-0.730753481363048	0.432276869166204	0.0912875601941843
1	1045142	1197303	HAP_1	0.243348115299335	0.0484326790550712	0.140192343012386	0.72982048163955
1	1045142	1197303	HAP_2	0.233924611973392	-0.0826259535268001	0.15364514639494	0.590869524657988
1	1045142	1197303	HAP_3	0.0720620842572062	0.259488378753466	0.38270696198542	0.497926493080021
1	1045142	1197303	HAP_4	0.105875831485588	-0.730753481363048	0.432276869166204	0.0912875601941843
1	1091658	1245818	HAP_1	0.105321507760532	-0.674220910387156	0.431685525983946	0.118683109899112
1	1091658	1245818	HAP_2	0.23059866962306	0.0585510454862167	0.147179538136536	0.690857972032209
1	1091658	1245818	HAP_3	0.216186252771619	0.0835430982425765	0.160077808187615	0.601876527635925
1	1091658	1245818	HAP_4	0.0720620842572062	0.259488378753466	0.38270696198542	0.497926493080021
1	1113772	1299095	HAP_1	0.23059866962306	0.0585510454862167	0.147179538136536	0.690857972032209
1	1113772	1299095	HAP_2	0.216186252771619	0.0835430982425765	0.160077808187615	0.601876527635925
1	1113772	1299095	HAP_3	0.0720620842572062	0.259488378753466	0.38270696198542	0.497926493080021
1	1166331	1346373	HAP_1	0.22450110864745	0.0490330025541402	0.148799953399677	0.741838057609526
1	1166331	1346373	HAP_2	0.209534368070953	0.00555090760005466	0.167050886633833	0.973499556684469
1	1166331	1346373	HAP_3	0.0720620842572062	0.259488378753466	0.38270696198542	0.497926493080021
1	1228432	1400585	HAP_1	0.0670731707317073	-0.305410443873806	0.432955258509807	0.480740663226792
1	1228432	1400585	HAP_2	0.162416851441242	0.137311432350737	0.203439360110999	0.499882914567301
1	1228432	1400585	HAP_3	0.0776053215077605	0.259488378753466	0.38270696198542	0.497926493080021
1	1228432	1400585	HAP_4	0.236141906873614	0.0508284864451202	0.145524242127089	0.726962965731965
1	1280141	1469010	HAP_1	0.144678492239468	-0.0450224874100363	0.227014551831896	0.842836733614151
1	1280141	1469010	HAP_2	0.398558758314856	-0.0324703977496401	0.089949789034653	0.718197477345843
1	1280141	1469010	HAP_3	0.105321507760532	-0.752107116363792	0.430367288499959	0.0808796763229763
1	1332918	1540641	HAP_1	0.398558758314856	-0.0324703977496401	0.089949789034653	0.718197477345843
1	1332918	1540641	HAP_2	0.139689578713969	0.0348461364046692	0.250254556583604	0.889289852947492
1	1332918	1540641	HAP_3	0.145232815964523	-0.0450224874100363	0.227014551831896	0.842836733614151
1	1385687	1571852	HAP_1	0.179046563192905	0.100311209146857	0.179103665380832	0.57557043105769
1	1385687	1571852	HAP_2	0.261086474501109	0.00610969497239623	0.134182123350607	0.963692814350984
1	1385687	1571852	HAP_3	0.145232815964523	-0.0450224874100363	0.227014551831896	0.842836733614151
1	1385687	1571852	HAP_4	0.144678492239468	-0.0140181001477236	0.242733527469636	0.953959959502121
1	1440329	1606992	HAP_1	0.144678492239468	-0.0140181001477236	0.242733527469636	0.953959959502121
1	1440329	1606992	HAP_2	0.177937915742794	0.100311209146857	0.179103665380832	0.57557043105769
1	1440329	1606992	HAP_3	0.262749445676275	0.00610969497239623	0.134182123350607	0.963692814350984
1	1440329	1606992	HAP_4	0.145232815964523	-0.0450224874100363	0.227014551831896	0.842836733614151
1	1523007	1646535	HAP_1	0.100332594235033	-0.752107116363792	0.430367288499959	0.0808796763229763
1	1523007	1646535	HAP_2	0.143569844789357	-0.0126283257729538	0.232876116361563	0.956765970896958
1	1523007	1646535	HAP_3	0.177937915742794	0.100311209146857	0.179103665380832	0.57557043105769
1	1523007	1646535	HAP_4	0.217849223946785	-0.00911013795910933	0.152043769635555	0.952234518147799
1	1566539	1682584	HAP_1	0.144124168514412	-0.0126283257729538	0.232876116361563	0.956765970896958
1	1566539	1682584	HAP_2	0.177937915742794	0.100311209146857	0.179103665380832	0.57557043105769
1	1566539	1682584	HAP_3	0.217849223946785	-0.00911013795910933	0.152043769635555	0.952234518147799
1	1566539	1682584	HAP_4	0.100332594235033	-0.752107116363792	0.430367288499959	0.0808796763229763
1	1592085	1721138	HAP_1	0.144124168514412	-0.0126283257729538	0.232876116361563	0.956765970896958
1	1592085	1721138	HAP_2	0.217849223946785	-0.00911013795910933	0.152043769635555	0.952234518147799
1	1592085	1721138	HAP_3	0.177937915742794	0.100311209146857	0.179103665380832	0.57557043105769
1	1592085	1721138	HAP_4	0.100332594235033	-0.752107116363792	0.430367288499959	0.0808796763229763
1	1627573	1769696	HAP_1	0.216186252771619	-0.0345031151565876	0.153881517399266	0.822638646047041
1	1627573	1769696	HAP_2	0.185144124168514	0.13635325207532	0.176327062310429	0.439551980746767
1	1627573	1769696	HAP_3	0.105321507760532	-0.381442146804996	0.34181275006412	0.2647498293754
1	1627573	1769696	HAP_4	0.121951219512195	-0.562862167180932	0.305334651542256	0.0655993718594749
1	1627573	1769696	HAP_5	0.100332594235033	-0.752107116363792	0.430367288499959	0.0808796763229763
1	1627573	1769696	HAP_6	0.149113082039911	0.0738687124652032	0.221308104003494	0.73862260847089
1	1676756	1830748	HAP_1	0.216186252771619	-0.0345031151565876	0.153881517399266	0.822638646047041
1	1676756	1830748	HAP_2	0.186252771618625	0.13635325207532	0.176327062310429	0.439551980746767
1	1676756	1830748	HAP_3	0.100332594235033	-0.752107116363792	0.430367288499959	0.0808796763229763
1	1676756	1830748	HAP_4	0.254988913525499	-0.0351551392728904	0.136995577789473	0.797535260463606
1	1698908	1883132	HAP_1	0.186252771618625	0.13635325207532	0.176327062310429	0.439551980746767
1	1698908	1883132	HAP_2	0.0992239467849224	-0.752107116363792	0.430367288499959	0.0808796763229763
1	1698908	1883132	HAP_3	0.216186252771619	-0.0345031151565876	0.153881517399266	0.822638646047041
1	1698908	1883132	HAP_4	0.274944567627494	0.0530039663975062	0.127853604444187	0.67855845932333
1	1752601	1966040	HAP_1	0.0992239467849224	-0.752107116363792	0.430367288499959	0.0808796763229763
1	1752601	1966040	HAP_2	0.217849223946785	-0.0424566341852306	0.152073574168303	0.780167923346057
1	1752601	1966040	HAP_3	0.238359201773836	0.0766815959629166	0.145235622569007	0.59764453568904
1	1752601	1966040	HAP_4	0.185144124168514	0.13635325207532	0.176327062310429	0.439551980746767
1	1809526	2015519	HAP_1	0.216186252771619	-0.0345031151565876	0.153881517399266	0.822638646047041
1	1809526	2015519	HAP_2	0.0992239467849224	-0.752107116363792	0.430367288499959	0.0808796763229763
1	1809526	2015519	HAP_3	0.186252771618625	0.13635325207532	0.176327062310429	0.439551980746767
1	1809526	2015519	HAP_4	0.238359201773836	0.0766815959629166	0.145235622569007	0.59764453568904
1	1858907	2080108	HAP_1	0.199556541019956	0.141286175047228	0.154750852475461	0.361494666478192
1	1858907	2080108	HAP_2	0.100332594235033	-0.752107116363792	0.430367288499959	0.0808796763229763
1	1858907	2080108	HAP_3	0.216186252771619	-0.0345031151565876	0.153881517399266	0.822638646047041
1	1858907	2080108	HAP_4	0.219512195121951	-0.0703220397588249	0.158731146370608	0.657854642645572
1	1935439	2114078	HAP_1	0.396341463414634	0.0873800418992514	0.0904943558974998	0.334514201779408
1	1935439	2114078	HAP_2	0.0920177383592018	-0.197538110702299	0.435423678678976	0.650177992968609
1	1935439	2114078	HAP_3	0.101441241685144	-0.663940257613857	0.392572719527883	0.0911387538451059
1	1935439	2114078	HAP_4	0.211751662971175	-0.0496506537286654	0.153273060508815	0.746062723791836
1	2000237	2180053	HAP_1	0.422394678492239	-0.0828559438983777	0.0833005919942625	0.320171271380493
1	2000237	2180053	HAP_2	0.0886917960088692	-0.197538110702299	0.435423678678976	0.650177992968609
1	2000237	2180053	HAP_3	0.211751662971175	-0.0496506537286654	0.153273060508815	0.746062723791836
1	2059310	2240729	HAP_1	0.211751662971175	-0.0496506537286654	0.153273060508815	0.746062723791836
1	2059310	2240729	HAP_2	0.156319290465632	-0.630012499556302	0.259036289360922	0.0152063763810993
1	2059310	2240729	HAP_3	0.259977827050998	0.108901584791456	0.125453302354187	0.385593172451968
1	2099121	2261566	HAP_1	0.156873614190687	-0.630012499556302	0.259036289360922	0.0152063763810993
1	2099121	2261566	HAP_2	0.496119733924612	0.0442550062725676	0.0759307271503877	0.560152885272615
1	2163137	2291600	HAP_1	0.156873614190687	-0.630012499556302	0.259036289360922	0.0152063763810993
1	2163137	2291600	HAP_2	0.0875831485587583	0.267850884672981	0.430381488816439	0.533866810652377
1	2163137	2291600	HAP_3	0.273281596452328	0.0576076047149529	0.129486980823371	0.65650675382308
1	2163137	2291600	HAP_4	0.1019955654102	-0.423847557159233	0.36554370966467	0.246564179580582
1	2219759	2321768	HAP_1	0.156873614190687	-0.630012499556302	0.259036289360922	0.0152063763810993
1	2219759	2321768	HAP_2	0.0875831485587583	0.267850884672981	0.430381488816439	0.533866810652377
1	2219759	2321768	HAP_3	0.206208425720621	-0.0220931032856651	0.165165493565926	0.893619918261038
1	2219759	2321768	HAP_4	0.101441241685144	-0.423847557159233	0.36554370966467	0.246564179580582
1	2250307	2372646	HAP_1	0.0931263858093126	0.145450268028418	0.392925106310665	0.711341759783946
1	2250307	2372646	HAP_2	0.227272727272727	-0.0253692212468618	0.157518320832004	0.872086133401424
1	2250307	2372646	HAP_3	0.212860310421286	-0.00594595810470332	0.156878410845725	0.969774568619464
1	2250307	2372646	HAP_4	0.101441241685144	-0.423847557159233	0.36554370966467	0.246564179580582
1	2250307	2372646	HAP_5	0.120288248337029	0.467012976893245	0.279131927261821	0.0946612965014103
1	2284595	2407778	HAP_1	0.444567627494457	0.089783548647334	0.0817755537555512	0.272533855441096
1	2284595	2407778	HAP_2	0.223392461197339	-0.0985671310220887	0.146499640347917	0.501239946004787
1	2284595	2407778	HAP_3	0.0753880266075388	-0.616565423761742	0.376483443514096	0.101839005664851
1	2284595	2407778	HAP_4	0.101441241685144	-0.423847557159233	0.36554370966467	0.246564179580582
1	2304587	2465308	HAP_1	0.442350332594235	0.0926319445996521	0.0819020240239173	0.258356225187599
1	2304587	2465308	HAP_2	0.0753880266075388	-0.616565423761742	0.376483443514096	0.101839005664851
1	2304587	2465308	HAP_3	0.101441241685144	-0.423847557159233	0.36554370966467	0.246564179580582
1	2304587	2465308	HAP_4	0.223392461197339	-0.0985671310220887	0.146499640347917	0.501239946004787
1	2357315	2535083	HAP_1	0.0753880266075388	-0.616565423761742	0.376483443514096	0.101839005664851
1	2357315	2535083	HAP_2	0.100886917960089	-0.423847557159233	0.36554370966467	0.246564179580582
1	2357315	2535083	HAP_3	0.643015521064302	-0.0217341991097084	0.0661965829212837	0.742740907287243
1	2390062	2604669	HAP_1	0.100886917960089	-0.423847557159233	0.36554370966467	0.246564179580582
1	2390062	2604669	HAP_2	0.0753880266075388	-0.616565423761742	0.376483443514096	0.101839005664851
1	2390062	2604669	HAP_3	0.643015521064302	-0.0217341991097084	0.0661965829212837	0.742740907287243
1	2445051	2658776	HAP_1	0.6480044345898	-0.0573920355593137	0.0662004537594786	0.386207042730533
1	2445051	2658776	HAP_2	0.100886917960089	-0.423847557159233	0.36554370966467	0.246564179580582
1	2445051	2658776	HAP_3	0.0753880266075388	-0.616565423761742	0.376483443514096	0.101839005664851
1	2516434	2719642	HAP_1	0.0753880266075388	-0.616565423761742	0.376483443514096	0.101839005664851
1	2516434	2719642	HAP_2	0.100886917960089	-0.423847557159233	0.36554370966467	0.246564179580582
1	2516434	2719642	HAP_3	0.647450110864745	-0.063046717534206	0.0662220703498934	0.341330428362224
1	2589312	2767613	HAP_1	0.233924611973392	-0.106482847219535	0.138680857691368	0.442794117937327
1	2589312	2767613	HAP_2	0.156873614190687	-0.677900864196474	0.250182579645441	0.00686557609543835
1	2589312	2767613	HAP_3	0.147450110864745	0.115312359756881	0.290220383098539	0.691221802030457
1	2589312	2767613	HAP_4	0.0753880266075388	-0.616565423761742	0.376483443514096	0.101839005664851
1	2589312	2767613	HAP_5	0.100332594235033	-0.423847557159233	0.36554370966467	0.246564179580582
1	2633403	2848684	HAP_1	0.0753880266075388	-0.616565423761742	0.376483443514096	0.101839005664851
1	2633403	2848684	HAP_2	0.226164079822616	-0.167244717110461	0.146888235615564	0.255183084564088
1	2633403	2848684	HAP_3	0.156873614190687	-0.677900864196474	0.250182579645441	0.00686557609543835
1	2633403	2848684	HAP_4	0.105875831485588	0.205720218254576	0.339834357844388	0.545098052270049
1	2633403	2848684	HAP_5	0.100332594235033	-0.423847557159233	0.36554370966467	0.246564179580582
1	2699455	2923974	HAP_1	0.100332594235033	-0.423847557159233	0.36554370966467	0.246564179580582
1	2699455	2923974	HAP_2	0.0753880266075388	-0.616565423761742	0.376483443514096	0.101839005664851
1	2699455	2923974	HAP_3	0.20509977827051	-0.0738594761171896	0.167405857801081	0.659175442146914
1	2699455	2923974	HAP_4	0.155210643015521	-0.707864271086908	0.258627597905585	0.00632393000242634
1	2699455	2923974	HAP_5	0.105875831485588	0.205720218254576	0.339834357844388	0.545098052270049
1	2752599	2974184	HAP_1	0.0753880266075388	-0.616565423761742	0.376483443514096	0.101839005664851
1	2752599	2974184	HAP_2	0.12139689578714	0.194094184059944	0.290104506047172	0.503637802744467
1	2752599	2974184	HAP_3	0.203991130820399	-0.0738594761171896	0.167405857801081	0.659175442146914
1	2752599	2974184	HAP_4	0.100886917960089	-0.423847557159233	0.36554370966467	0.246564179580582
1	2752599	2974184	HAP_5	0.20509977827051	-0.351393475142692	0.187741035924145	0.0615773547723368
1	2824770	3010910	HAP_1	0.170177383592018	-0.147824444061674	0.222320592343171	0.50627688223592
1	2824770	3010910	HAP_2	0.0748337028824834	-0.616565423761742	0.376483443514096	0.101839005664851
1	2824770	3010910	HAP_3	0.100886917960089	0.292710978949859	0.32020632962733	0.360895140610843
1	2824770	3010910	HAP_4	0.203991130820399	-0.0738594761171896	0.167405857801081	0.659175442146914
1	2824770	3010910	HAP_5	0.0981152993348115	-0.423847557159233	0.36554370966467	0.246564179580582
1	2889586	3028026	HAP_1	0.108093126385809	0.388647500048754	0.289596385907627	0.179928395823348
1	2889586	3028026	HAP_2	0.206762749445676	-0.0738594761171896	0.167405857801081	0.659175442146914
1	2889586	3028026	HAP_3	0.0748337028824834	-0.616565423761742	0.376483443514096	0.101839005664851
1	2889586	3028026	HAP_4	0.170177383592018	-0.147824444061674	0.222320592343171	0.50627688223592
1	2889586	3028026	HAP_5	0.0981152993348115	-0.423847557159233	0.36554370966467	0.246564179580582
1	2963532	3072923	HAP_1	0.177937915742794	-0.14446140125025	0.206880447566602	0.48518192633288
1	2963532	3072923	HAP_2	0.0981152993348115	-0.423847557159233	0.36554370966467	0.246564179580582
1	2963532	3072923	HAP_3	0.203991130820399	-0.0738594761171896	0.167405857801081	0.659175442146914
1	2963532	3072923	HAP_4	0.121951219512195	-0.484083255498308	0.291527002882839	0.0971646974786248
1	2963532	3072923	HAP_5	0.106430155210643	0.328753131610237	0.303975308743634	0.279762433271551
1	2963532	3072923	HAP_6	0.0853658536585366	-0.0769228746051584	0.297461144133611	0.796005239915252
1	2999989	3153221	HAP_1	0.176829268292683	-0.0993472202308094	0.216911813826985	0.647059036120653
1	2999989	3153221	HAP_2	0.0798226164079823	-0.112959750005825	0.341626192247646	0.740984465132151
1	2999989	3153221	HAP_3	0.25609756097561	-0.181678638863271	0.133850060275057	0.17502100419782
1	2999989	3153221	HAP_4	0.200665188470067	-0.0522090479970925	0.169735693406282	0.758466168313472
1	2999989	3153221	HAP_5	0.108093126385809	0.328753131610237	0.303975308743634	0.279762433271551
1	3021052	3188350	HAP_1	0.25609756097561	-0.181678638863271	0.133850060275057	0.17502100419782
1	3021052	3188350	HAP_2	0.200110864745011	-0.0849405743522041	0.172303706042618	0.62215545702857
1	3021052	3188350	HAP_3	0.108093126385809	0.328753131610237	0.303975308743634	0.279762433271551
1	3021052	3188350	HAP_4	0.176829268292683	-0.0993472202308094	0.216911813826985	0.647059036120653
1	3021052	3188350	HAP_5	0.0798226164079823	-0.112959750005825	0.341626192247646	0.740984465132151
1	3056961	3223919	HAP_1	0.108093126385809	0.328753131610237	0.303975308743634	0.279762433271551
1	3056961	3223919	HAP_2	0.177937915742794	-0.0993472202308094	0.216911813826985	0.647059036120653
1	3056961	3223919	HAP_3	0.0798226164079823	-0.112959750005825	0.341626192247646	0.740984465132151
1	3056961	3223919	HAP_4	0.200110864745011	-0.0849405743522041	0.172303706042618	0.62215545702857
1	3056961	3223919	HAP_5	0.25609756097561	-0.181678638863271	0.133850060275057	0.17502100419782
1	3147689	3261757	HAP_1	0.118625277161863	0.0815469970187281	0.241701041395379	0.735904177322948
1	3147689	3261757	HAP_2	0.133037694013304	-0.492113392458056	0.29133937983548	0.091542998495394
1	3147689	3261757	HAP_3	0.123059866962306	-0.484083255498308	0.291527002882839	0.0971646974786248
1	3147689	3261757	HAP_4	0.172949002217295	-0.0743323147832885	0.229686671902215	0.746298186619331
1	3147689	3261757	HAP_5	0.205654101995565	-0.0863483905840878	0.169977485612791	0.611580070453281
1	3147689	3261757	HAP_6	0.0792682926829268	-0.112959750005825	0.341626192247646	0.740984465132151
1	3179438	3303269	HAP_1	0.144124168514412	-0.0818394550907218	0.280650274051758	0.770655503401894
1	3179438	3303269	HAP_2	0.1990022172949	-0.0849405743522041	0.172303706042618	0.62215545702857
1	3179438	3303269	HAP_3	0.0964523281596452	0.205720218254576	0.339834357844388	0.545098052270049
1	3179438	3303269	HAP_4	0.133037694013304	-0.492113392458056	0.29133937983548	0.091542998495394
1	3179438	3303269	HAP_5	0.123059866962306	-0.484083255498308	0.291527002882839	0.0971646974786248
1	3179438	3303269	HAP_6	0.0792682926829268	-0.112959750005825	0.341626192247646	0.740984465132151
1	3208431	3379063	HAP_1	0.0964523281596452	0.205720218254576	0.339834357844388	0.545098052270049
1	3208431	3379063	HAP_2	0.274944567627494	-0.461415271278324	0.130938159766029	0.000446899026763352
1	3208431	3379063	HAP_3	0.1990022172949	-0.0849405743522041	0.172303706042618	0.62215545702857
1	3208431	3379063	HAP_4	0.078159645232816	-0.112959750005825	0.341626192247646	0.740984465132151
1	3250506	3425621	HAP_1	0.274390243902439	-0.465284541979571	0.129765176928728	0.000354641192728474
1	3250506	3425621	HAP_2	0.0720620842572062	0.0454680150889461	0.382120665401498	0.905311243937048
1	3250506	3425621	HAP_3	0.201219512195122	-0.0841217478755594	0.167449073755757	0.615530191024993
1	3250506	3425621	HAP_4	0.0958980044345898	0.205720218254576	0.339834357844388	0.545098052270049
1	3292026	3458428	HAP_1	0.21119733924612	-0.171549377437659	0.169432048074034	0.311576142569639
1	3292026	3458428	HAP_2	0.132483370288248	-0.265480997335522	0.292007877910219	0.363513680919382
1	3292026	3458428	HAP_3	0.0942350332594235	-0.33065225789687	0.391931273975781	0.399092759646551
1	3292026	3458428	HAP_4	0.203436807095344	-0.0623094216863858	0.165126748848883	0.706008787292074
1	3292026	3458428	HAP_5	0.0720620842572062	0.0454680150889461	0.382120665401498	0.905311243937048
1	3361607	3480350	HAP_1	0.211751662971175	-0.171549377437659	0.169432048074034	0.311576142569639
1	3361607	3480350	HAP_2	0.132483370288248	-0.265480997335522	0.292007877910219	0.363513680919382
1	3361607	3480350	HAP_3	0.0947893569844789	-0.33065225789687	0.391931273975781	0.399092759646551
1	3361607	3480350	HAP_4	0.203991130820399	-0.0623094216863858	0.165126748848883	0.706008787292074
1	3361607	3480350	HAP_5	0.0720620842572062	0.0454680150889461	0.382120665401498	0.905311243937048
1	3409942	3514683	HAP_1	0.288248337028825	-0.0379844888590578	0.121387276780001	0.754414946359394
1	3409942	3514683	HAP_2	0.132483370288248	-0.265480997335522	0.292007877910219	0.363513680919382
1	3409942	3514683	HAP_3	0.0947893569844789	-0.33065225789687	0.391931273975781	0.399092759646551
1	3409942	3514683	HAP_4	0.203991130820399	-0.0623094216863858	0.165126748848883	0.706008787292074
1	3444984	3546524	HAP_1	0.310975609756098	-0.0235342475059395	0.112103672714942	0.833768156262303
1	3444984	3546524	HAP_2	0.247228381374723	-0.149642967348271	0.132226368772936	0.258058170246548
1	3444984	3546524	HAP_3	0.203436807095344	-0.0623094216863858	0.165126748848883	0.706008787292074
1	3475914	3598843	HAP_1	0.202882483370288	-0.0962440841239641	0.167403908250559	0.56548994153547
1	3475914	3598843	HAP_2	0.133592017738359	-0.261777219270399	0.280681769538625	0.351255095069284
1	3475914	3598843	HAP_3	0.108647450110865	-0.340230956797754	0.304831113559049	0.26466835241855
1	3475914	3598843	HAP_4	0.112527716186253	-0.22932161845695	0.369418254688058	0.534913908645561
1	3475914	3598843	HAP_5	0.189578713968958	-0.0382181959062517	0.174685920528152	0.826869813444854
1	3500633	3637756	HAP_1	0.137472283813747	-0.218829264540715	0.261025370512887	0.402062421149329
1	3500633	3637756	HAP_2	0.108647450110865	-0.340230956797754	0.304831113559049	0.26466835241855
1	3500633	3637756	HAP_3	0.203991130820399	-0.0962440841239641	0.167403908250559	0.56548994153547
1	3500633	3637756	HAP_4	0.113082039911308	-0.22932161845695	0.369418254688058	0.534913908645561
1	3500633	3637756	HAP_5	0.18569844789357	-0.0382181959062517	0.174685920528152	0.826869813444854
1	3531671	3691931	HAP_1	0.137472283813747	-0.218829264540715	0.261025370512887	0.402062421149329
1	3531671	3691931	HAP_2	0.113082039911308	-0.22932161845695	0.369418254688058	0.534913908645561
1	3531671	3691931	HAP_3	0.108647450110865	-0.340230956797754	0.304831113559049	0.26466835241855
1	3531671	3691931	HAP_4	0.389689578713969	-0.105487120246918	0.0890759809280362	0.236635568427987
1	3587305	3720622	HAP_1	0.137472283813747	-0.218829264540715	0.261025370512887	0.402062421149329
1	3587305	3720622	HAP_2	0.113082039911308	-0.22932161845695	0.369418254688058	0.534913908645561
1	3587305	3720622	HAP_3	0.108647450110865	-0.340230956797754	0.304831113559049	0.26466835241855
1	3587305	3720622	HAP_4	0.426274944567627	-0.0770420050445159	0.0841275158732752	0.360032449958076
1	3620513	3776228	HAP_1	0.137472283813747	-0.218829264540715	0.261025370512887	0.402062421149329
1	3620513	3776228	HAP_2	0.131929046563193	-0.28505913891314	0.267009951504519	0.285991961700338
1	3620513	3776228	HAP_3	0.203991130820399	-0.125878883010657	0.165228621534679	0.446353554714846
1	3620513	3776228	HAP_4	0.220066518847007	0.0176694942820414	0.157730303813608	0.910830093881906
1	3620513	3776228	HAP_5	0.113082039911308	-0.22932161845695	0.369418254688058	0.534913908645561
1	3684324	3840517	HAP_1	0.137472283813747	-0.218829264540715	0.261025370512887	0.402062421149329
1	3684324	3840517	HAP_2	0.113082039911308	-0.22932161845695	0.369418254688058	0.534913908645561
1	3684324	3840517	HAP_3	0.203991130820399	-0.125878883010657	0.165228621534679	0.446353554714846
1	3684324	3840517	HAP_4	0.220066518847007	0.0176694942820414	0.157730303813608	0.910830093881906
1	3684324	3840517	HAP_5	0.131929046563193	-0.28505913891314	0.267009951504519	0.285991961700338
1	3712478	3917893	HAP_1	0.114745011086475	-0.22932161845695	0.369418254688058	0.534913908645561
1	3712478	3917893	HAP_2	0.201219512195122	-0.125878883010657	0.165228621534679	0.446353554714846
1	3712478	3917893	HAP_3	0.16629711751663	-0.0920836937077335	0.200212821325491	0.645679604215994
1	3712478	3917893	HAP_4	0.108093126385809	-0.340230956797754	0.304831113559049	0.26466835241855
1	3712478	3917893	HAP_5	0.136917960088692	-0.218829264540715	0.261025370512887	0.402062421149329
1	3755154	3959925	HAP_1	0.136917960088692	-0.218829264540715	0.261025370512887	0.402062421149329
1	3755154	3959925	HAP_2	0.114745011086475	-0.22932161845695	0.369418254688058	0.534913908645561
1	3755154	3959925	HAP_3	0.202328159645233	-0.132714403782256	0.163078793109485	0.415974351116061
1	3755154	3959925	HAP_4	0.166851441241685	-0.0920836937077335	0.200212821325491	0.645679604215994
1	3755154	3959925	HAP_5	0.0831485587583149	-0.377255739127051	0.429354021825002	0.379823659911471
1	3823705	4005583	HAP_1	0.158536585365854	-0.00301522319668756	0.218657333738407	0.989000838732538
1	3823705	4005583	HAP_2	0.0837028824833703	-0.377255739127051	0.429354021825002	0.379823659911471
1	3823705	4005583	HAP_3	0.200110864745011	-0.125878883010657	0.165228621534679	0.446353554714846
1	3823705	4005583	HAP_4	0.136363636363636	-0.218829264540715	0.261025370512887	0.402062421149329
1	3823705	4005583	HAP_5	0.114745011086475	-0.22932161845695	0.369418254688058	0.534913908645561
1	3895421	4045338	HAP_1	0.136363636363636	-0.218829264540715	0.261025370512887	0.402062421149329
1	3895421	4045338	HAP_2	0.186807095343681	0.0839194481037651	0.19544161996432	0.667748046833798
1	3895421	4045338	HAP_3	0.118070953436807	-0.22932161845695	0.369418254688058	0.534913908645561
1	3895421	4045338	HAP_4	0.283813747228381	-0.103475042654013	0.121501095194305	0.394643964041457
1	3954394	4091992	HAP_1	0.140243902439024	-0.403412672619042	0.281857488639973	0.152705802711809
1	3954394	4091992	HAP_2	0.0853658536585366	-0.377255739127051	0.429354021825002	0.379823659911471
1	3954394	4091992	HAP_3	0.29490022172949	-0.110963632697624	0.119896561971216	0.354959796384231
1	3954394	4091992	HAP_4	0.1480044345898	-0.136262309081869	0.235020662813461	0.562204065308224
1	3954394	4091992	HAP_5	0.190133037694013	0.0765302773079091	0.191943661470411	0.690201032022154
1	3989772	4127064	HAP_1	0.134146341463415	-0.251743139345416	0.325261546334892	0.439153465347245
1	3989772	4127064	HAP_2	0.0870288248337029	-0.377255739127051	0.429354021825002	0.379823659911471
1	3989772	4127064	HAP_3	0.304323725055432	-0.130638219559678	0.115285645582992	0.25744843237276
1	3989772	4127064	HAP_4	0.1480044345898	-0.136262309081869	0.235020662813461	0.562204065308224
1	3989772	4127064	HAP_5	0.208980044345898	0.204830241810947	0.163980128906828	0.211951358331987
1	4033099	4162383	HAP_1	0.0870288248337029	-0.377255739127051	0.429354021825002	0.379823659911471
1	4033099	4162383	HAP_2	0.304323725055432	-0.130638219559678	0.115285645582992	0.25744843237276
1	4033099	4162383	HAP_3	0.152993348115299	-0.121741354139534	0.230070368286981	0.596834643068776
1	4033099	4162383	HAP_4	0.134146341463415	-0.251743139345416	0.325261546334892	0.439153465347245
1	4033099	4162383	HAP_5	0.212305986696231	0.195403351391348	0.159675061580526	0.221368440037482
1	4077498	4215889	HAP_1	0.134146341463415	-0.251743139345416	0.325261546334892	0.439153465347245
1	4077498	4215889	HAP_2	0.182372505543237	0.119427195635751	0.199395868947511	0.549362025782461
1	4077498	4215889	HAP_3	0.171286031042129	-0.133381437895068	0.217767323361085	0.540366813247553
1	4077498	4215889	HAP_4	0.192350332594235	-0.232156301372227	0.171366081658241	0.175844925115176
1	4077498	4215889	HAP_5	0.14689578713969	-0.121741354139534	0.230070368286981	0.596834643068776
1	4113357	4261708	HAP_1	0.182372505543237	0.119427195635751	0.199395868947511	0.549362025782461
1	4113357	4261708	HAP_2	0.121951219512195	-0.0335934394561505	0.340548245388296	0.921442242123944
1	4113357	4261708	HAP_3	0.182372505543237	-0.153920250242461	0.209971934912359	0.463720239193855
1	4113357	4261708	HAP_4	0.171286031042129	-0.226478676456624	0.184237865133765	0.2192946366627
1	4113357	4261708	HAP_5	0.14689578713969	-0.121741354139534	0.230070368286981	0.596834643068776
1	4155630	4294917	HAP_1	0.182926829268293	0.119427195635751	0.199395868947511	0.549362025782461
1	4155630	4294917	HAP_2	0.121951219512195	-0.0335934394561505	0.340548245388296	0.921442242123944
1	4155630	4294917	HAP_3	0.181818181818182	-0.153920250242461	0.209971934912359	0.463720239193855
1	4155630	4294917	HAP_4	0.170731707317073	-0.218934352159589	0.187324794948388	0.242820900756474
1	4155630	4294917	HAP_5	0.139689578713969	-0.114590214361772	0.243256945779967	0.63770876726563
1	4202221	4307054	HAP_1	0.122505543237251	-0.0335934394561505	0.340548245388296	0.921442242123944
1	4202221	4307054	HAP_2	0.181818181818182	-0.153920250242461	0.209971934912359	0.463720239193855
1	4202221	4307054	HAP_3	0.184589800443459	0.134786380033444	0.19637895297549	0.492665985071993
1	4202221	4307054	HAP_4	0.171286031042129	-0.183010403669445	0.18410541046645	0.32046789777639
1	4202221	4307054	HAP_5	0.141906873614191	-0.0422896442918517	0.236303046400816	0.858007058998973
1	4239676	4323165	HAP_1	0.11529933481153	0.0487656768768898	0.363409347684346	0.89328319164138
1	4239676	4323165	HAP_2	0.171840354767184	-0.162585814215392	0.18401353709419	0.377176132939496
1	4239676	4323165	HAP_3	0.140243902439024	-0.114590214361772	0.243256945779967	0.63770876726563
1	4239676	4323165	HAP_4	0.167960088691796	0.0466676174802509	0.204785751839616	0.819787983079173
1	4239676	4323165	HAP_5	0.150221729490022	-0.331666199148105	0.284031426799877	0.243237038447962
1	4289010	4360633	HAP_1	0.139689578713969	-0.114590214361772	0.243256945779967	0.63770876726563
1	4289010	4360633	HAP_2	0.166851441241685	0.148336641289772	0.213934865211737	0.488256664727648
1	4289010	4360633	HAP_3	0.150221729490022	-0.331666199148105	0.284031426799877	0.243237038447962
1	4289010	4360633	HAP_4	0.118070953436807	0.196986503592704	0.290843890506139	0.498396339970773
1	4289010	4360633	HAP_5	0.119179600886918	0.0487656768768898	0.363409347684346	0.89328319164138
1	4289010	4360633	HAP_6	0.184589800443459	-0.124626379633179	0.177917367884771	0.483815003444636
1	4301373	4418006	HAP_1	0.150221729490022	-0.331666199148105	0.284031426799877	0.243237038447962
1	4301373	4418006	HAP_2	0.254434589800443	0.166882115982212	0.141644250470598	0.239040992082483
1	4301373	4418006	HAP_3	0.119179600886918	0.0487656768768898	0.363409347684346	0.89328319164138
1	4301373	4418006	HAP_4	0.184589800443459	-0.124626379633179	0.177917367884771	0.483815003444636
1	4301373	4418006	HAP_5	0.139689578713969	-0.114590214361772	0.243256945779967	0.63770876726563
1	4316516	4487030	HAP_1	0.150221729490022	-0.331666199148105	0.284031426799877	0.243237038447962
1	4316516	4487030	HAP_2	0.139135254988914	-0.114590214361772	0.243256945779967	0.63770876726563
1	4316516	4487030	HAP_3	0.257760532150776	0.158566311317986	0.1401832393799	0.258302890848947
1	4316516	4487030	HAP_4	0.119179600886918	0.0487656768768898	0.363409347684346	0.89328319164138
1	4316516	4487030	HAP_5	0.185144124168514	-0.124626379633179	0.177917367884771	0.483815003444636
1	4350915	4525112	HAP_1	0.14079822616408	-0.114590214361772	0.243256945779967	0.63770876726563
1	4350915	4525112	HAP_2	0.119179600886918	0.0487656768768898	0.363409347684346	0.89328319164138
1	4350915	4525112	HAP_3	0.17350332594235	0.10102036767255	0.198534226400536	0.610996947721783
1	4350915	4525112	HAP_4	0.335365853658537	-0.0878999681755111	0.106319325410949	0.408598132580162
1	4394936	4571717	HAP_1	0.168514412416851	0.100336225306154	0.20930111515861	0.631781271808447
1	4394936	4571717	HAP_2	0.138580931263858	-0.114590214361772	0.243256945779967	0.63770876726563
1	4394936	4571717	HAP_3	0.0848115299334812	0.537075949389536	0.428076368944526	0.209944128696698
1	4394936	4571717	HAP_4	0.333148558758315	-0.0878999681755111	0.106319325410949	0.408598132580162
1	4394936	4571717	HAP_5	0.119179600886918	0.0487656768768898	0.363409347684346	0.89328319164138
1	4473638	4606890	HAP_1	0.169068736141907	0.100336225306154	0.20930111515861	0.631781271808447
1	4473638	4606890	HAP_2	0.139135254988914	-0.114590214361772	0.243256945779967	0.63770876726563
1	4473638	4606890	HAP_3	0.0853658536585366	0.537075949389536	0.428076368944526	0.209944128696698
1	4473638	4606890	HAP_4	0.149667405764967	-0.280225205684667	0.273468590698644	0.30578015579777
1	4473638	4606890	HAP_5	0.185144124168514	-0.124626379633179	0.177917367884771	0.483815003444636
1	4473638	4606890	HAP_6	0.119179600886918	0.0487656768768898	0.363409347684346	0.89328319164138
1	4507685	4674574	HAP_1	0.118625277161863	0.0487656768768898	0.363409347684346	0.89328319164138
1	4507685	4674574	HAP_2	0.151330376940133	0.163456674916102	0.243969837129615	0.50303991814371
1	4507685	4674574	HAP_3	0.13470066518847	-0.114590214361772	0.243256945779967	0.63770876726563
1	4507685	4674574	HAP_4	0.149667405764967	-0.280225205684667	0.273468590698644	0.30578015579777
1	4507685	4674574	HAP_5	0.184035476718404	-0.124626379633179	0.177917367884771	0.483815003444636
1	4565039	4716471	HAP_1	0.149667405764967	-0.280225205684667	0.273468590698644	0.30578015579777
1	4565039	4716471	HAP_2	0.134146341463415	-0.123988492402801	0.250346098186981	0.620533118731643
1	4565039	4716471	HAP_3	0.184035476718404	-0.124626379633179	0.177917367884771	0.483815003444636
1	4565039	4716471	HAP_4	0.136917960088692	0.274985585580809	0.320852403583937	0.391649887333413
1	4565039	4716471	HAP_5	0.151884700665188	0.242546130155803	0.237562335324964	0.307542191238087
1	4584093	4743473	HAP_1	0.149113082039911	-0.331666199148105	0.284031426799877	0.243237038447962
1	4584093	4743473	HAP_2	0.134146341463415	-0.123988492402801	0.250346098186981	0.620533118731643
1	4584093	4743473	HAP_3	0.184035476718404	-0.124626379633179	0.177917367884771	0.483815003444636
1	4584093	4743473	HAP_4	0.137472283813747	0.274985585580809	0.320852403583937	0.391649887333413
1	4584093	4743473	HAP_5	0.151884700665188	0.242546130155803	0.237562335324964	0.307542191238087
1	4647633	4781618	HAP_1	0.143015521064302	0.0671637110308781	0.290428457778074	0.817168104085002
1	4647633	4781618	HAP_2	0.134146341463415	-0.123988492402801	0.250346098186981	0.620533118731643
1	4647633	4781618	HAP_3	0.185144124168514	-0.124626379633179	0.177917367884771	0.483815003444636
1	4647633	4781618	HAP_4	0.151884700665188	0.242546130155803	0.237562335324964	0.307542191238087
1	4647633	4781618	HAP_5	0.134146341463415	-0.334895417467447	0.344498311758164	0.33125279304181
1	4709876	4888776	HAP_1	0.143569844789357	0.0671637110308781	0.290428457778074	0.817168104085002
1	4709876	4888776	HAP_2	0.157427937915743	0.242546130155803	0.237562335324964	0.307542191238087
1	4709876	4888776	HAP_3	0.182372505543237	-0.132736601067651	0.180837720391797	0.463136498027964
1	4709876	4888776	HAP_4	0.13470066518847	-0.334895417467447	0.344498311758164	0.33125279304181
1	4709876	4888776	HAP_5	0.134146341463415	-0.123988492402801	0.250346098186981	0.620533118731643
1	4734157	4996526	HAP_1	0.0981152993348115	0.340089805376101	0.430995139653949	0.430275418287073
1	4734157	4996526	HAP_2	0.159090909090909	0.242546130155803	0.237562335324964	0.307542191238087
1	4734157	4996526	HAP_3	0.13470066518847	-0.334895417467447	0.344498311758164	0.33125279304181
1	4734157	4996526	HAP_4	0.134146341463415	-0.123988492402801	0.250346098186981	0.620533118731643
1	4734157	4996526	HAP_5	0.182372505543237	-0.132736601067651	0.180837720391797	0.463136498027964
1	4760410	5066737	HAP_1	0.184589800443459	-0.176772864672934	0.177811479919802	0.320416028330406
1	4760410	5066737	HAP_2	0.0981152993348115	0.340089805376101	0.430995139653949	0.430275418287073
1	4760410	5066737	HAP_3	0.133592017738359	-0.123988492402801	0.250346098186981	0.620533118731643
1	4760410	5066737	HAP_4	0.159090909090909	0.242546130155803	0.237562335324964	0.307542191238087
1	4760410	5066737	HAP_5	0.134146341463415	-0.334895417467447	0.344498311758164	0.33125279304181
1	4830120	5099108	HAP_1	0.133592017738359	-0.123988492402801	0.250346098186981	0.620533118731643
1	4830120	5099108	HAP_2	0.0981152993348115	0.340089805376101	0.430995139653949	0.430275418287073
1	4830120	5099108	HAP_3	0.184589800443459	-0.176772864672934	0.177811479919802	0.320416028330406
1	4830120	5099108	HAP_4	0.159090909090909	0.242546130155803	0.237562335324964	0.307542191238087
1	4830120	5099108	HAP_5	0.13470066518847	-0.334895417467447	0.344498311758164	0.33125279304181
1	4986559	5186570	HAP_1	0.132483370288248	-0.123988492402801	0.250346098186981	0.620533118731643
1	4986559	5186570	HAP_2	0.341463414634146	0.0814991467555257	0.104570753302334	0.435970118366881
1	4986559	5186570	HAP_3	0.185144124168514	-0.176772864672934	0.177811479919802	0.320416028330406
1	4986559	5186570	HAP_4	0.133592017738359	-0.334895417467447	0.344498311758164	0.33125279304181
1	5057978	5331327	HAP_1	0.223946784922395	0.130715455705481	0.154441529196173	0.397571321644079
1	5057978	5331327	HAP_2	0.130820399113082	0.0146909144389429	0.280596342436311	0.958256759789899
1	5057978	5331327	HAP_3	0.187361419068736	-0.184785211273852	0.175146051286162	0.29169596254226
1	5057978	5331327	HAP_4	0.133592017738359	-0.334895417467447	0.344498311758164	0.33125279304181
1	5057978	5331327	HAP_5	0.133037694013304	-0.0269704838466576	0.259114982160312	0.917123837173557
1	5087212	5366547	HAP_1	0.186807095343681	-0.176772864672934	0.177811479919802	0.320416028330406
1	5087212	5366547	HAP_2	0.167405764966741	0.248311073040834	0.202226509481122	0.219814818564865
1	5087212	5366547	HAP_3	0.130820399113082	0.0146909144389429	0.280596342436311	0.958256759789899
1	5087212	5366547	HAP_4	0.133592017738359	-0.334895417467447	0.344498311758164	0.33125279304181
1	5087212	5366547	HAP_5	0.133037694013304	-0.0269704838466576	0.259114982160312	0.917123837173557
1	5147933	5422754	HAP_1	0.187361419068736	-0.176772864672934	0.177811479919802	0.320416028330406
1	5147933	5422754	HAP_2	0.165742793791574	0.233480334458445	0.206396453605388	0.258266473176756
1	5147933	5422754	HAP_3	0.13470066518847	-0.334895417467447	0.344498311758164	0.33125279304181
1	5147933	5422754	HAP_4	0.108647450110865	-0.0127541010017275	0.367626080113158	0.972332223522236
1	5147933	5422754	HAP_5	0.133037694013304	-0.0269704838466576	0.259114982160312	0.917123837173557
1	5305646	5488869	HAP_1	0.187915742793792	-0.176772864672934	0.177811479919802	0.320416028330406
1	5305646	5488869	HAP_2	0.166851441241685	0.233480334458445	0.206396453605388	0.258266473176756
1	5305646	5488869	HAP_3	0.13470066518847	-0.0085728242253528	0.250476206203627	0.972704535168077
1	5305646	5488869	HAP_4	0.0958980044345898	0.340089805376101	0.430995139653949	0.430275418287073
1	5305646	5488869	HAP_5	0.13470066518847	-0.334895417467447	0.344498311758164	0.33125279304181
1	5356977	5519231	HAP_1	0.166851441241685	0.233480334458445	0.206396453605388	0.258266473176756
1	5356977	5519231	HAP_2	0.13470066518847	-0.0085728242253528	0.250476206203627	0.972704535168077
1	5356977	5519231	HAP_3	0.187915742793792	-0.176772864672934	0.177811479919802	0.320416028330406
1	5356977	5519231	HAP_4	0.0975609756097561	0.340089805376101	0.430995139653949	0.430275418287073
1	5356977	5519231	HAP_5	0.139689578713969	-0.297054533014343	0.293886228093054	0.312396416602902
1	5391649	5550567	HAP_1	0.190687361419069	-0.173978033943642	0.172302034561199	0.312900794082204
1	5391649	5550567	HAP_2	0.16629711751663	0.233480334458445	0.206396453605388	0.258266473176756
1	5391649	5550567	HAP_3	0.0953436807095344	0.340089805376101	0.430995139653949	0.430275418287073
1	5391649	5550567	HAP_4	0.141352549889135	-0.297054533014343	0.293886228093054	0.312396416602902
1	5391649	5550567	HAP_5	0.134146341463415	-0.0085728242253528	0.250476206203627	0.972704535168077
1	5470488	5573890	HAP_1	0.141352549889135	-0.297054533014343	0.293886228093054	0.312396416602902
1	5470488	5573890	HAP_2	0.134146341463415	-0.0085728242253528	0.250476206203627	0.972704535168077
1	5470488	5573890	HAP_3	0.195121951219512	-0.151731613678922	0.167424744641247	0.365039816339689
1	5470488	5573890	HAP_4	0.0953436807095344	0.340089805376101	0.430995139653949	0.430275418287073
1	5470488	5573890	HAP_5	0.179046563192905	0.19661066723934	0.183074896501834	0.283142906281727
1	5510131	5630208	HAP_1	0.0931263858093126	0.340089805376101	0.430995139653949	0.430275418287073
1	5510131	5630208	HAP_2	0.162416851441242	0.151549545550945	0.211513298197353	0.47387006546562
1	5510131	5630208	HAP_3	0.138026607538803	-0.224186539183072	0.323819804331467	0.488917933097363
1	5510131	5630208	HAP_4	0.132483370288248	-0.0269704838466576	0.259114982160312	0.917123837173557
1	5510131	5630208	HAP_5	0.186807095343681	-0.164005978594261	0.180770663142983	0.364515211933815
1	5539390	5668141	HAP_1	0.158536585365854	0.151549545550945	0.211513298197353	0.47387006546562
1	5539390	5668141	HAP_2	0.138026607538803	-0.224186539183072	0.323819804331467	0.488917933097363
1	5539390	5668141	HAP_3	0.131929046563193	-0.0269704838466576	0.259114982160312	0.917123837173557
1	5539390	5668141	HAP_4	0.186252771618625	-0.164005978594261	0.180770663142983	0.364515211933815
1	5539390	5668141	HAP_5	0.0914634146341463	0.340089805376101	0.430995139653949	0.430275418287073
1	5561667	5730545	HAP_1	0.158536585365854	0.0707221602948418	0.215463209698979	0.742812704355311
1	5561667	5730545	HAP_2	0.189024390243902	-0.144272032115964	0.175176745547831	0.410399227754512
1	5561667	5730545	HAP_3	0.138026607538803	-0.224186539183072	0.323819804331467	0.488917933097363
1	5561667	5730545	HAP_4	0.0903547671840355	0.340089805376101	0.430995139653949	0.430275418287073
1	5561667	5730545	HAP_5	0.131374722838137	0.0662389681752794	0.27673969584125	0.810885664595382
1	5614060	5764859	HAP_1	0.135254988913525	-0.334895417467447	0.344498311758164	0.33125279304181
1	5614060	5764859	HAP_2	0.292682926829268	0.0460762404710924	0.121955213673586	0.705659851884734
1	5614060	5764859	HAP_3	0.191241685144124	-0.144272032115964	0.175176745547831	0.410399227754512
1	5614060	5764859	HAP_4	0.0881374722838137	0.340089805376101	0.430995139653949	0.430275418287073
1	5656543	5807646	HAP_1	0.0886917960088692	0.340089805376101	0.430995139653949	0.430275418287073
1	5656543	5807646	HAP_2	0.29490022172949	0.0460762404710924	0.121955213673586	0.705659851884734
1	5656543	5807646	HAP_3	0.135254988913525	-0.334895417467447	0.344498311758164	0.33125279304181
1	5656543	5807646	HAP_4	0.191241685144124	-0.144272032115964	0.175176745547831	0.410399227754512
1	5710366	5882239	HAP_1	0.181818181818182	-0.171564263589763	0.177948522168749	0.335246440479622
1	5710366	5882239	HAP_2	0.0881374722838137	0.340089805376101	0.430995139653949	0.430275418287073
1	5710366	5882239	HAP_3	0.296008869179601	0.0535029119707536	0.119726893289976	0.65507442045634
1	5710366	5882239	HAP_4	0.13470066518847	-0.334895417467447	0.344498311758164	0.33125279304181
1	5753019	5945254	HAP_1	0.0881374722838137	0.340089805376101	0.430995139653949	0.430275418287073
1	5753019	5945254	HAP_2	0.181818181818182	-0.171564263589763	0.177948522168749	0.335246440479622
1	5753019	5945254	HAP_3	0.135254988913525	-0.334895417467447	0.344498311758164	0.33125279304181
1	5753019	5945254	HAP_4	0.303215077605322	0.0336667174715382	0.117252704464581	0.77408002933336
1	5783354	5988894	HAP_1	0.181818181818182	-0.171564263589763	0.177948522168749	0.335246440479622
1	5783354	5988894	HAP_2	0.169068736141907	0.125790946589048	0.201393633250496	0.532392308398416
1	5783354	5988894	HAP_3	0.13470066518847	-0.0269704838466576	0.259114982160312	0.917123837173557
1	5783354	5988894	HAP_4	0.0881374722838137	0.340089805376101	0.430995139653949	0.430275418287073
1	5783354	5988894	HAP_5	0.135254988913525	-0.334895417467447	0.344498311758164	0.33125279304181
1	5846627	6046468	HAP_1	0.0875831485587583	0.340089805376101	0.430995139653949	0.430275418287073
1	5846627	6046468	HAP_2	0.184035476718404	-0.119318140324603	0.172806407498174	0.490077075228865
1	5846627	6046468	HAP_3	0.135809312638581	-0.334895417467447	0.344498311758164	0.33125279304181
1	5846627	6046468	HAP_4	0.175166297117517	0.0972235085617325	0.195805708373522	0.619642915391843
1	5846627	6046468	HAP_5	0.13470066518847	-0.0269704838466576	0.259114982160312	0.917123837173557
1	5922932	6090860	HAP_1	0.183481152993348	-0.119318140324603	0.172806407498174	0.490077075228865
1	5922932	6090860	HAP_2	0.0958980044345898	0.330813633398122	0.402080819676699	0.410868486778222
1	5922932	6090860	HAP_3	0.136363636363636	-0.486167497002163	0.324724629054751	0.134704354925755
1	5922932	6090860	HAP_4	0.170731707317073	0.126703868560898	0.201789712066847	0.530230354712778
1	5922932	6090860	HAP_5	0.133592017738359	-0.058305351496953	0.267306382349619	0.827384263346754
1	5983887	6133181	HAP_1	0.133037694013304	-0.058305351496953	0.267306382349619	0.827384263346754
1	5983887	6133181	HAP_2	0.171840354767184	-0.0486108465930301	0.18116177335375	0.788508806954751
1	5983887	6133181	HAP_3	0.170731707317073	0.126703868560898	0.201789712066847	0.530230354712778
1	5983887	6133181	HAP_4	0.135254988913525	-0.334895417467447	0.344498311758164	0.33125279304181
1	6026812	6171754	HAP_1	0.135254988913525	-0.334895417467447	0.344498311758164	0.33125279304181
1	6026812	6171754	HAP_2	0.170731707317073	0.126703868560898	0.201789712066847	0.530230354712778
1	6026812	6171754	HAP_3	0.172394678492239	-0.035575234426871	0.184091089215356	0.846808891433927
1	6026812	6171754	HAP_4	0.135809312638581	-0.058305351496953	0.267306382349619	0.827384263346754
1	6069957	6218619	HAP_1	0.172394678492239	-0.035575234426871	0.184091089215356	0.846808891433927
1	6069957	6218619	HAP_2	0.133037694013304	-0.058305351496953	0.267306382349619	0.827384263346754
1	6069957	6218619	HAP_3	0.172949002217295	0.126703868560898	0.201789712066847	0.530230354712778
1	6069957	6218619	HAP_4	0.13470066518847	-0.334895417467447	0.344498311758164	0.33125279304181
1	6114436	6264645	HAP_1	0.13470066518847	-0.334895417467447	0.344498311758164	0.33125279304181
1	6114436	6264645	HAP_2	0.171840354767184	-0.035575234426871	0.184091089215356	0.846808891433927
1	6114436	6264645	HAP_3	0.13470066518847	-0.058305351496953	0.267306382349619	0.827384263346754
1	6114436	6264645	HAP_4	0.176829268292683	0.191707944458288	0.197645160181529	0.332330133691411
1	6158046	6307242	HAP_1	0.176274944567627	-0.035575234426871	0.184091089215356	0.846808891433927
1	6158046	6307242	HAP_2	0.134146341463415	-0.334895417467447	0.344498311758164	0.33125279304181
1	6158046	6307242	HAP_3	0.135254988913525	-0.058305351496953	0.267306382349619	0.827384263346754
1	6158046	6307242	HAP_4	0.176829268292683	0.191707944458288	0.197645160181529	0.332330133691411
1	6211327	6334008	HAP_1	0.176829268292683	0.191707944458288	0.197645160181529	0.332330133691411
1	6211327	6334008	HAP_2	0.176274944567627	-0.035575234426871	0.184091089215356	0.846808891433927
1	6211327	6334008	HAP_3	0.134146341463415	-0.334895417467447	0.344498311758164	0.33125279304181
1	6211327	6334008	HAP_4	0.138026607538803	-0.058305351496953	0.267306382349619	0.827384263346754
1	6238245	6363482	HAP_1	0.176829268292683	0.191707944458288	0.197645160181529	0.332330133691411
1	6238245	6363482	HAP_2	0.143015521064302	-0.058305351496953	0.267306382349619	0.827384263346754
1	6238245	6363482	HAP_3	0.153547671840355	-0.000433043990963974	0.220760225388964	0.998435308078107
1	6238245	6363482	HAP_4	0.195121951219512	-0.0599746737437887	0.170261639557139	0.724734219201768
1	6238245	6363482	HAP_5	0.134146341463415	-0.334895417467447	0.344498311758164	0.33125279304181
1	6290541	6406191	HAP_1	0.179046563192905	0.173645111793162	0.194367670770451	0.371892946139783
1	6290541	6406191	HAP_2	0.177937915742794	-0.0191394016355401	0.177982470054907	0.914388570821608
1	6290541	6406191	HAP_3	0.17960088691796	0.0956727461334298	0.191565700312598	0.617603413103582
1	6290541	6406191	HAP_4	0.277161862527716	-0.130769443726801	0.132060032231321	0.322332486687839
1	6326900	6449104	HAP_1	0.17960088691796	0.0956727461334298	0.191565700312598	0.617603413103582
1	6326900	6449104	HAP_2	0.069290465631929	-0.330862143805218	0.370749535589703	0.372412462164712
1	6326900	6449104	HAP_3	0.143015521064302	-0.058305351496953	0.267306382349619	0.827384263346754
1	6326900	6449104	HAP_4	0.134146341463415	-0.334895417467447	0.344498311758164	0.33125279304181
1	6326900	6449104	HAP_5	0.179046563192905	0.173645111793162	0.194367670770451	0.371892946139783
1	6326900	6449104	HAP_6	0.177937915742794	-0.0191394016355401	0.177982470054907	0.914388570821608
1	6355340	6494875	HAP_1	0.164634146341463	0.303025281327509	0.195227451003492	0.120978573829253
1	6355340	6494875	HAP_2	0.179046563192905	0.173645111793162	0.194367670770451	0.371892946139783
1	6355340	6494875	HAP_3	0.178492239467849	-0.0191394016355401	0.177982470054907	0.914388570821608
1	6355340	6494875	HAP_4	0.163525498891353	-0.0398573174675668	0.218217422490387	0.855114633595052
1	6355340	6494875	HAP_5	0.134146341463415	-0.334895417467447	0.344498311758164	0.33125279304181
1	6394259	6539650	HAP_1	0.180155210643016	-0.0191394016355401	0.177982470054907	0.914388570821608
1	6394259	6539650	HAP_2	0.15410199556541	0.42222698866969	0.20185030011781	0.0367411705022321
1	6394259	6539650	HAP_3	0.178492239467849	0.173645111793162	0.194367670770451	0.371892946139783
1	6394259	6539650	HAP_4	0.162416851441242	-0.0398573174675668	0.218217422490387	0.855114633595052
1	6394259	6539650	HAP_5	0.134146341463415	-0.334895417467447	0.344498311758164	0.33125279304181
1	6440687	6581802	HAP_1	0.133037694013304	-0.334895417467447	0.344498311758164	0.33125279304181
1	6440687	6581802	HAP_2	0.152993348115299	0.0110323477968442	0.223628441955123	0.960664696484222
1	6440687	6581802	HAP_3	0.177383592017738	0.173645111793162	0.194367670770451	0.371892946139783
1	6440687	6581802	HAP_4	0.176829268292683	-0.0191394016355401	0.177982470054907	0.914388570821608
1	6478088	6617974	HAP_1	0.176829268292683	-0.0191394016355401	0.177982470054907	0.914388570821608
1	6478088	6617974	HAP_2	0.23669623059867	-0.0345791575424512	0.145821227996621	0.812607541568371
1	6478088	6617974	HAP_3	0.133037694013304	-0.334895417467447	0.344498311758164	0.33125279304181
1	6478088	6617974	HAP_4	0.152993348115299	0.0110323477968442	0.223628441955123	0.960664696484222
1	6534487	6643362	HAP_1	0.293791574279379	0.0709707039059043	0.117283375575174	0.545252632226519
1	6534487	6643362	HAP_2	0.153547671840355	0.0110323477968442	0.223628441955123	0.960664696484222
1	6534487	6643362	HAP_3	0.177937915742794	-0.0191394016355401	0.177982470054907	0.914388570821608
1	6534487	6643362	HAP_4	0.133037694013304	-0.334895417467447	0.344498311758164	0.33125279304181
1	6577244	6734261	HAP_1	0.136363636363636	0.0759250153653195	0.266727275468858	0.775975444889313
1	6577244	6734261	HAP_2	0.124722838137472	-0.212392888316318	0.365686899437832	0.561518887270129
1	6577244	6734261	HAP_3	0.17350332594235	0.171744250878999	0.195595371882956	0.380149013296567
1	6577244	6734261	HAP_4	0.177937915742794	-0.0191394016355401	0.177982470054907	0.914388570821608
1	6612693	6796330	HAP_1	0.134146341463415	0.0759250153653195	0.266727275468858	0.775975444889313
1	6612693	6796330	HAP_2	0.124168514412417	-0.212392888316318	0.365686899437832	0.561518887270129
1	6612693	6796330	HAP_3	0.172394678492239	0.171744250878999	0.195595371882956	0.380149013296567
1	6612693	6796330	HAP_4	0.177383592017738	-0.0191394016355401	0.177982470054907	0.914388570821608
1	6633732	6839575	HAP_1	0.172394678492239	0.171744250878999	0.195595371882956	0.380149013296567
1	6633732	6839575	HAP_2	0.177383592017738	-0.0191394016355401	0.177982470054907	0.914388570821608
1	6633732	6839575	HAP_3	0.134146341463415	0.0759250153653195	0.266727275468858	0.775975444889313
1	6633732	6839575	HAP_4	0.124168514412417	-0.212392888316318	0.365686899437832	0.561518887270129
1	6712326	6899688	HAP_1	0.134146341463415	0.0759250153653195	0.266727275468858	0.775975444889313
1	6712326	6899688	HAP_2	0.184589800443459	0.0882682813865486	0.1675545438934	0.598461630738573
1	6712326	6899688	HAP_3	0.210088691796009	-0.0329504873949565	0.176783333963135	0.852182158680233
1	6712326	6899688	HAP_4	0.172394678492239	0.171744250878999	0.195595371882956	0.380149013296567
1	6781489	6933766	HAP_1	0.215077605321508	-0.0845535002625073	0.171436250551118	0.62198837997469
1	6781489	6933766	HAP_2	0.185144124168514	0.0882682813865486	0.1675545438934	0.598461630738573
1	6781489	6933766	HAP_3	0.1480044345898	-0.0974347702574312	0.2597248466472	0.707641275442936
1	6781489	6933766	HAP_4	0.182372505543237	0.120067399796404	0.188471358897602	0.524250343105288
1	6830134	6990464	HAP_1	0.189578713968958	0.13553831613142	0.182650890262559	0.458245671882062
1	6830134	6990464	HAP_2	0.125831485587583	-0.335943056684065	0.342485264857682	0.326909983817064
1	6830134	6990464	HAP_3	0.1480044345898	-0.0974347702574312	0.2597248466472	0.707641275442936
1	6830134	6990464	HAP_4	0.185144124168514	0.0882682813865486	0.1675545438934	0.598461630738573
1	6864130	7035600	HAP_1	0.155210643015521	0.00513695496327075	0.251085811843921	0.983681840013091
1	6864130	7035600	HAP_2	0.160753880266075	0.273457157512707	0.213580876666202	0.200757871410949
1	6864130	7035600	HAP_3	0.185144124168514	0.0882682813865486	0.1675545438934	0.598461630738573
1	6864130	7035600	HAP_4	0.125831485587583	-0.335943056684065	0.342485264857682	0.326909983817064
1	6923025	7062501	HAP_1	0.125831485587583	-0.335943056684065	0.342485264857682	0.326909983817064
1	6923025	7062501	HAP_2	0.186807095343681	0.093459568695182	0.165193725573621	0.571701491317458
1	6923025	7062501	HAP_3	0.150221729490022	0.00513695496327075	0.251085811843921	0.983681840013091
1	6923025	7062501	HAP_4	0.0825942350332594	-0.226747396448422	0.39189189675563	0.56300781590819
1	6923025	7062501	HAP_5	0.0792682926829268	0.350048218299988	0.421301257013554	0.40626795785102
1	6965434	7118368	HAP_1	0.186807095343681	0.093459568695182	0.165193725573621	0.571701491317458
1	6965434	7118368	HAP_2	0.151330376940133	-0.00147700494798135	0.243976792633853	0.995171094480781
1	6965434	7118368	HAP_3	0.0825942350332594	-0.226747396448422	0.39189189675563	0.56300781590819
1	6965434	7118368	HAP_4	0.0792682926829268	0.350048218299988	0.421301257013554	0.40626795785102
1	6965434	7118368	HAP_5	0.125831485587583	-0.335943056684065	0.342485264857682	0.326909983817064
1	7029810	7168764	HAP_1	0.0842572062084257	-0.226747396448422	0.39189189675563	0.56300781590819
1	7029810	7168764	HAP_2	0.257760532150776	-0.00340182697082355	0.132271368412099	0.979487604746302
1	7029810	7168764	HAP_3	0.126940133037694	-0.347546071239065	0.322722115256555	0.281807917529921
1	7029810	7168764	HAP_4	0.0598669623059867	0.150249583161568	0.443784080861354	0.73501769360417
1	7047544	7216900	HAP_1	0.257760532150776	-0.00340182697082355	0.132271368412099	0.979487604746302
1	7047544	7216900	HAP_2	0.138026607538803	0.0178965435073641	0.227725384745879	0.937377804762174
1	7047544	7216900	HAP_3	0.0598669623059867	0.150249583161568	0.443784080861354	0.73501769360417
1	7047544	7216900	HAP_4	0.126940133037694	-0.347546071239065	0.322722115256555	0.281807917529921
1	7108873	7259443	HAP_1	0.257760532150776	-0.00340182697082355	0.132271368412099	0.979487604746302
1	7108873	7259443	HAP_2	0.145232815964523	0.0560817368574071	0.22235237859625	0.800929250116234
1	7108873	7259443	HAP_3	0.0626385809312639	0.150249583161568	0.443784080861354	0.73501769360417
1	7108873	7259443	HAP_4	0.139689578713969	0.0178965435073641	0.227725384745879	0.937377804762174
1	7108873	7259443	HAP_5	0.126940133037694	-0.347546071239065	0.322722115256555	0.281807917529921
1	7159731	7325749	HAP_1	0.136917960088692	0.0547482457477352	0.273968333968389	0.841655945073318
1	7159731	7325749	HAP_2	0.139689578713969	0.0178965435073641	0.227725384745879	0.937377804762174
1	7159731	7325749	HAP_3	0.127494456762749	-0.16527661211854	0.306642153809575	0.590029695182754
1	7159731	7325749	HAP_4	0.266629711751663	0.0575920933426907	0.126085501818981	0.647947846544802
1	7159731	7325749	HAP_5	0.143569844789357	0.0560817368574071	0.22235237859625	0.800929250116234
1	7196708	7399747	HAP_1	0.127494456762749	-0.16527661211854	0.306642153809575	0.590029695182754
1	7196708	7399747	HAP_2	0.266629711751663	0.0575920933426907	0.126085501818981	0.647947846544802
1	7196708	7399747	HAP_3	0.0598669623059867	0.150249583161568	0.443784080861354	0.73501769360417
1	7196708	7399747	HAP_4	0.0936807095343681	-0.0502646082707185	0.430172908752405	0.907007331365193
1	7196708	7399747	HAP_5	0.136917960088692	-0.0475389233164324	0.23424228488174	0.839222382140171
1	7248213	7435100	HAP_1	0.0598669623059867	0.150249583161568	0.443784080861354	0.73501769360417
1	7248213	7435100	HAP_2	0.126940133037694	-0.16527661211854	0.306642153809575	0.590029695182754
1	7248213	7435100	HAP_3	0.136917960088692	-0.0475389233164324	0.23424228488174	0.839222382140171
1	7248213	7435100	HAP_4	0.25609756097561	0.00503307223567781	0.132179938744589	0.969634495968538
1	7306412	7460318	HAP_1	0.136917960088692	-0.0475389233164324	0.23424228488174	0.839222382140171
1	7306412	7460318	HAP_2	0.25609756097561	0.00503307223567781	0.132179938744589	0.969634495968538
1	7306412	7460318	HAP_3	0.126940133037694	-0.16527661211854	0.306642153809575	0.590029695182754
1	7378233	7502240	HAP_1	0.226164079822616	-0.0376147432267631	0.148736513477776	0.8004076999148
1	7378233	7502240	HAP_2	0.27549889135255	-0.0014329940939894	0.126695315003151	0.990978214313476
1	7378233	7502240	HAP_3	0.0886917960088692	0.374979681991009	0.365024811844786	0.304571935775517
1	7378233	7502240	HAP_4	0.128048780487805	-0.102179310239074	0.292833356479532	0.727222007829232
1	7423349	7533869	HAP_1	0.225055432372506	-0.0304314230364553	0.150237274835218	0.839528629843707
1	7423349	7533869	HAP_2	0.25609756097561	-0.0182259086290106	0.131029891185285	0.889404737675097
1	7423349	7533869	HAP_3	0.129157427937916	-0.0549389739558778	0.28083039974037	0.844944139524421
1	7452388	7563595	HAP_1	0.227827050997783	-0.0466104444188235	0.148728258872529	0.754055363237572
1	7452388	7563595	HAP_2	0.259977827050998	-0.0182259086290106	0.131029891185285	0.889404737675097
1	7452388	7563595	HAP_3	0.206762749445676	-0.0365724156347965	0.168737453122645	0.828459499420682
1	7452388	7563595	HAP_4	0.0703991130820399	-0.10462286580413	0.406369054188654	0.796885000156927
1	7484154	7597217	HAP_1	0.257760532150776	-0.00448403335675117	0.13218256605524	0.972946142096288
1	7484154	7597217	HAP_2	0.206208425720621	-0.0365724156347965	0.168737453122645	0.828459499420682
1	7484154	7597217	HAP_3	0.0703991130820399	-0.10462286580413	0.406369054188654	0.796885000156927
1	7484154	7597217	HAP_4	0.227272727272727	-0.0385429646086835	0.150324400787899	0.797702396079531
1	7522016	7642302	HAP_1	0.226164079822616	-0.0385429646086835	0.150324400787899	0.797702396079531
1	7522016	7642302	HAP_2	0.257206208425721	-0.0146440881105241	0.131234132946391	0.911175676418504
1	7522016	7642302	HAP_3	0.205654101995565	-0.0365724156347965	0.168737453122645	0.828459499420682
1	7522016	7642302	HAP_4	0.065410199556541	-0.10462286580413	0.406369054188654	0.796885000156927
1	7552128	7679364	HAP_1	0.278270509977827	0.0113964490477869	0.122074274775449	0.92564123904239
1	7552128	7679364	HAP_2	0.237250554323725	-0.00395573943316753	0.135958072197167	0.976795123016819
1	7552128	7679364	HAP_3	0.0598669623059867	0.150249583161568	0.443784080861354	0.73501769360417
1	7552128	7679364	HAP_4	0.205654101995565	-0.0365724156347965	0.168737453122645	0.828459499420682
1	7575218	7753844	HAP_1	0.136917960088692	-0.00698430737465068	0.248658496488628	0.977598308809976
1	7575218	7753844	HAP_2	0.100332594235033	0.0933639807416413	0.362420789742882	0.796765908035469
1	7575218	7753844	HAP_3	0.0598669623059867	0.150249583161568	0.443784080861354	0.73501769360417
1	7575218	7753844	HAP_4	0.259977827050998	-0.0229778238212354	0.130214794785528	0.859972030293997
1	7575218	7753844	HAP_5	0.205654101995565	-0.0450017023949466	0.171474334821313	0.793043138111206
1	7628267	7802701	HAP_1	0.136917960088692	-0.00698430737465068	0.248658496488628	0.977598308809976
1	7628267	7802701	HAP_2	0.258869179600887	-0.0382352600495626	0.130705193712097	0.769949277210844
1	7628267	7802701	HAP_3	0.104767184035477	-0.141223789530636	0.304385711298474	0.642787645690237
1	7628267	7802701	HAP_4	0.0609756097560976	0.066444721350053	0.44894085821621	0.882373738017593
1	7628267	7802701	HAP_5	0.203436807095344	-0.0618271567051393	0.173904142600535	0.722281146908378
1	7628267	7802701	HAP_6	0.0598669623059867	0.150249583161568	0.443784080861354	0.73501769360417
1	7661203	7864905	HAP_1	0.203436807095344	-0.0618271567051393	0.173904142600535	0.722281146908378
1	7661203	7864905	HAP_2	0.0565410199556541	0.150249583161568	0.443784080861354	0.73501769360417
1	7661203	7864905	HAP_3	0.136363636363636	-0.00698430737465068	0.248658496488628	0.977598308809976
1	7661203	7864905	HAP_4	0.252217294900222	-0.0391095557327766	0.13397844702609	0.770424070567358
1	7661203	7864905	HAP_5	0.0609756097560976	0.066444721350053	0.44894085821621	0.882373738017593
1	7734968	7940886	HAP_1	0.141352549889135	0.0478762049646126	0.241244566362482	0.842734415520897
1	7734968	7940886	HAP_2	0.251662971175166	-0.0391095557327766	0.13397844702609	0.770424070567358
1	7734968	7940886	HAP_3	0.0620842572062084	0.066444721350053	0.44894085821621	0.882373738017593
1	7734968	7940886	HAP_4	0.0565410199556541	0.150249583161568	0.443784080861354	0.73501769360417
1	7734968	7940886	HAP_5	0.201219512195122	-0.046745911257388	0.176788170762054	0.791519406266693
1	7788418	8016049	HAP_1	0.155764966740576	-0.0580695912139106	0.21615960742301	0.788267366766951
1	7788418	8016049	HAP_2	0.252771618625277	-0.0230801345072698	0.133457684350915	0.862738175696746
1	7788418	8016049	HAP_3	0.0620842572062084	0.066444721350053	0.44894085821621	0.882373738017593
1	7788418	8016049	HAP_4	0.202328159645233	-0.0298112449576852	0.17424496248102	0.864193400647849
1	7788418	8016049	HAP_5	0.0570953436807095	0.150249583161568	0.443784080861354	0.73501769360417
1	7845180	8104625	HAP_1	0.155764966740576	-0.0580695912139106	0.21615960742301	0.788267366766951
1	7845180	8104625	HAP_2	0.0620842572062084	0.066444721350053	0.44894085821621	0.882373738017593
1	7845180	8104625	HAP_3	0.0565410199556541	0.150249583161568	0.443784080861354	0.73501769360417
1	7845180	8104625	HAP_4	0.131374722838137	-0.0549389739558778	0.28083039974037	0.844944139524421
1	7845180	8104625	HAP_5	0.249445676274945	-0.0247518187338131	0.132235746871277	0.851562619919782
1	7919477	8211738	HAP_1	0.137472283813747	-0.0829249776155685	0.234186381915201	0.7233492538032
1	7919477	8211738	HAP_2	0.0970066518847007	-0.322430049910362	0.365147572533095	0.377467963414285
1	7919477	8211738	HAP_3	0.133037694013304	0.00968156319402044	0.270397856751707	0.971445978566687
1	7919477	8211738	HAP_4	0.25	-0.0239077165114463	0.133825049631054	0.85825398964032
1	7919477	8211738	HAP_5	0.0565410199556541	0.150249583161568	0.443784080861354	0.73501769360417
1	7919477	8211738	HAP_6	0.0626385809312639	0.066444721350053	0.44894085821621	0.882373738017593
1	7996760	8289511	HAP_1	0.0970066518847007	-0.322430049910362	0.365147572533095	0.377467963414285
1	7996760	8289511	HAP_2	0.061529933481153	0.066444721350053	0.44894085821621	0.882373738017593
1	7996760	8289511	HAP_3	0.137472283813747	-0.0829249776155685	0.234186381915201	0.7233492538032
1	7996760	8289511	HAP_4	0.133037694013304	0.00968156319402044	0.270397856751707	0.971445978566687
1	7996760	8289511	HAP_5	0.0565410199556541	0.150249583161568	0.443784080861354	0.73501769360417
1	7996760	8289511	HAP_6	0.25	-0.0239077165114463	0.133825049631054	0.85825398964032
1	8075890	8326936	HAP_1	0.25	-0.0239077165114463	0.133825049631054	0.85825398964032
1	8075890	8326936	HAP_2	0.061529933481153	0.066444721350053	0.44894085821621	0.882373738017593
1	8075890	8326936	HAP_3	0.133592017738359	0.00968156319402044	0.270397856751707	0.971445978566687
1	8075890	8326936	HAP_4	0.098669623059867	0.232597786805812	0.341886039890438	0.496468118603708
1	8075890	8326936	HAP_5	0.137472283813747	-0.0829249776155685	0.234186381915201	0.7233492538032
1	8075890	8326936	HAP_6	0.0565410199556541	0.150249583161568	0.443784080861354	0.73501769360417
1	8075890	8326936	HAP_7	0.100332594235033	-0.450356839764567	0.343366211914791	0.189995996077906
1	8170038	8373080	HAP_1	0.061529933481153	0.066444721350053	0.44894085821621	0.882373738017593
1	8170038	8373080	HAP_2	0.199556541019956	-0.128615554037912	0.170349947813625	0.450444217873951
1	8170038	8373080	HAP_3	0.0593126385809313	0.150249583161568	0.443784080861354	0.73501769360417
1	8170038	8373080	HAP_4	0.263858093126386	-0.0578912309398619	0.128890654142504	0.653432960411516
1	8170038	8373080	HAP_5	0.125831485587583	0.0394736572182723	0.267056385487746	0.882526077709871
1	8170038	8373080	HAP_6	0.133592017738359	0.00968156319402044	0.270397856751707	0.971445978566687
1	8257321	8464233	HAP_1	0.061529933481153	0.066444721350053	0.44894085821621	0.882373738017593
1	8257321	8464233	HAP_2	0.0593126385809313	0.150249583161568	0.443784080861354	0.73501769360417
1	8257321	8464233	HAP_3	0.261086474501109	0.0239421259758915	0.129960753922717	0.853878321357174
1	8257321	8464233	HAP_4	0.124722838137472	0.0394736572182723	0.267056385487746	0.882526077709871
1	8257321	8464233	HAP_5	0.0975609756097561	-0.322430049910362	0.365147572533095	0.377467963414285
1	8257321	8464233	HAP_6	0.133592017738359	0.00968156319402044	0.270397856751707	0.971445978566687
1	8305311	8528279	HAP_1	0.249445676274945	-0.00803387413112369	0.133300940515975	0.951955177453881
1	8305311	8528279	HAP_2	0.121951219512195	0.0394736572182723	0.267056385487746	0.882526077709871
1	8305311	8528279	HAP_3	0.133037694013304	0.00968156319402044	0.270397856751707	0.971445978566687
1	8305311	8528279	HAP_4	0.061529933481153	0.066444721350053	0.44894085821621	0.882373738017593
1	8305311	8528279	HAP_5	0.0593126385809313	0.150249583161568	0.443784080861354	0.73501769360417
1	8305311	8528279	HAP_6	0.0958980044345898	-0.322430049910362	0.365147572533095	0.377467963414285
1	8358037	8607680	HAP_1	0.0593126385809313	0.150249583161568	0.443784080861354	0.73501769360417
1	8358037	8607680	HAP_2	0.121951219512195	0.0394736572182723	0.267056385487746	0.882526077709871
1	8358037	8607680	HAP_3	0.151330376940133	-0.0847435368862945	0.19729121494288	0.66763780869273
1	8358037	8607680	HAP_4	0.310975609756098	-0.0747476145046407	0.110299791158781	0.498152936160212
1	8358037	8607680	HAP_5	0.0958980044345898	-0.322430049910362	0.365147572533095	0.377467963414285
1	8430684	8651065	HAP_1	0.121951219512195	0.153232864687544	0.25730924631205	0.551647340291594
1	8430684	8651065	HAP_2	0.247228381374723	-0.165844628931814	0.127616375870668	0.194090068807091
1	8430684	8651065	HAP_3	0.311529933481153	-0.0876743104425289	0.109775657512766	0.424696226175838
1	8430684	8651065	HAP_4	0.0593126385809313	0.150249583161568	0.443784080861354	0.73501769360417
1	8498193	8707568	HAP_1	0.310975609756098	-0.0904322790321461	0.109424140832001	0.408777364104455
1	8498193	8707568	HAP_2	0.121951219512195	0.0558383863093242	0.266872963164747	0.834315001269149
1	8498193	8707568	HAP_3	0.307649667405765	-0.191474203864512	0.10768417061699	0.0757276696379706
1	8575763	8752633	HAP_1	0.121951219512195	0.0558383863093242	0.266872963164747	0.834315001269149
1	8575763	8752633	HAP_2	0.317627494456763	-0.0945409841721196	0.107302264048994	0.378517168664344
1	8575763	8752633	HAP_3	0.309312638580931	-0.163781995984401	0.107998721191222	0.129743929178584
1	8640490	8812607	HAP_1	0.123059866962306	0.0558383863093242	0.266872963164747	0.834315001269149
1	8640490	8812607	HAP_2	0.317627494456763	-0.0945409841721196	0.107302264048994	0.378517168664344
1	8640490	8812607	HAP_3	0.246674057649667	-0.114091620809401	0.128711190703922	0.375633277655564
1	8699372	8854887	HAP_1	0.137472283813747	0.111483116966122	0.248893762589123	0.654324057101361
1	8699372	8854887	HAP_2	0.241130820399113	-0.117999393836748	0.130770128102406	0.367119571513872
1	8699372	8854887	HAP_3	0.318736141906874	-0.0945409841721196	0.107302264048994	0.378517168664344
1	8745844	8914176	HAP_1	0.241685144124169	-0.117999393836748	0.130770128102406	0.367119571513872
1	8745844	8914176	HAP_2	0.456762749445676	0.0492082802864845	0.0799803147802794	0.538543858599635
1	8787290	8990544	HAP_1	0.244456762749446	-0.108605715343603	0.129849276377647	0.403155620268881
1	8787290	8990544	HAP_2	0.533259423503326	0.0497488497270647	0.0717183840596822	0.488070749540601
1	8842230	9051929	HAP_1	0.236141906873614	-0.18721884474267	0.135081810503087	0.166104720706541
1	8842230	9051929	HAP_2	0.104212860310421	0.562879393437159	0.3236872825491	0.0823878751699951
1	8842230	9051929	HAP_3	0.324833702882483	-0.149750527896511	0.103723333127187	0.149161700622781
1	8903343	9104278	HAP_1	0.235587583148559	-0.18721884474267	0.135081810503087	0.166104720706541
1	8903343	9104278	HAP_2	0.104767184035477	0.536146940676438	0.309750736714971	0.0838169293035031
1	8903343	9104278	HAP_3	0.324833702882483	-0.149750527896511	0.103723333127187	0.149161700622781
1	8946823	9198237	HAP_1	0.104767184035477	0.536146940676438	0.309750736714971	0.0838169293035031
1	8946823	9198237	HAP_2	0.322062084257206	-0.147032557700565	0.10467431440894	0.160469610519336
1	8946823	9198237	HAP_3	0.235033259423503	-0.18721884474267	0.135081810503087	0.166104720706541
1	9034299	9245476	HAP_1	0.238359201773836	-0.150362023446481	0.132901619517433	0.258200952957227
1	9034299	9245476	HAP_2	0.330376940133038	-0.154605786746062	0.10391008646936	0.137137028267243
1	9084433	9289447	HAP_1	0.238913525498891	-0.107010302074374	0.130857763367612	0.413713106963255
1	9084433	9289447	HAP_2	0.403547671840355	-0.0629661523100039	0.0884371491531253	0.476659261075021
1	9172231	9345129	HAP_1	0.1480044345898	-0.08971305452006	0.208968937826523	0.667799573459024
1	9172231	9345129	HAP_2	0.08980044345898	-0.502956079589797	0.393537669943196	0.201569640050028
1	9172231	9345129	HAP_3	0.344235033259424	-0.166559840870152	0.100559569077277	0.0980078676659496
1	9236222	9412234	HAP_1	0.147450110864745	-0.08971305452006	0.208968937826523	0.667799573459024
1	9236222	9412234	HAP_2	0.0892461197339246	-0.502956079589797	0.393537669943196	0.201569640050028
1	9236222	9412234	HAP_3	0.343680709534368	-0.17516317692523	0.100442190442556	0.081518627660754
1	9271520	9464578	HAP_1	0.143569844789357	-0.08971305452006	0.208968937826523	0.667799573459024
1	9271520	9464578	HAP_2	0.0892461197339246	-0.502956079589797	0.393537669943196	0.201569640050028
1	9271520	9464578	HAP_3	0.343126385809313	-0.17516317692523	0.100442190442556	0.081518627660754
1	9322111	9515565	HAP_1	0.342572062084257	-0.17516317692523	0.100442190442556	0.081518627660754
1	9322111	9515565	HAP_2	0.144124168514412	-0.08971305452006	0.208968937826523	0.667799573459024
1	9322111	9515565	HAP_3	0.0842572062084257	-0.502956079589797	0.393537669943196	0.201569640050028
1	9390629	9565793	HAP_1	0.427937915742794	-0.0916179576032276	0.0859359731440784	0.286659384649304
1	9390629	9565793	HAP_2	0.144124168514412	-0.08971305452006	0.208968937826523	0.667799573459024
1	9446832	9620382	HAP_1	0.144124168514412	-0.08971305452006	0.208968937826523	0.667799573459024
1	9446832	9620382	HAP_2	0.0958980044345898	-0.542428385063997	0.391454861453498	0.166194327908931
1	9446832	9620382	HAP_3	0.434035476718404	-0.0687755201606118	0.084724522645084	0.417149754809522
1	9502502	9663536	HAP_1	0.144124168514412	-0.08971305452006	0.208968937826523	0.667799573459024
1	9502502	9663536	HAP_2	0.433481152993348	-0.0640353154853877	0.0849766167496793	0.451310619828322
1	9502502	9663536	HAP_3	0.1019955654102	-0.641981066664324	0.362387705587874	0.0768149662790456
1	9555749	9739491	HAP_1	0.144678492239468	-0.08971305452006	0.208968937826523	0.667799573459024
1	9555749	9739491	HAP_2	0.432926829268293	-0.0702005983426695	0.085151210366699	0.409920506016878
1	9555749	9739491	HAP_3	0.1019955654102	-0.641981066664324	0.362387705587874	0.0768149662790456
1	9592005	9800213	HAP_1	0.135254988913525	0.130118873416765	0.279927838163215	0.642166985459759
1	9592005	9800213	HAP_2	0.105875831485588	-0.641981066664324	0.362387705587874	0.0768149662790456
1	9592005	9800213	HAP_3	0.0848115299334812	-0.502956079589797	0.393537669943196	0.201569640050028
1	9592005	9800213	HAP_4	0.350332594235033	-0.137357516601739	0.0979635599514095	0.16122589410923
1	9639183	9851960	HAP_1	0.148558758314856	-0.261788663195623	0.229262753422673	0.253814791477092
1	9639183	9851960	HAP_2	0.134146341463415	0.00721072797615982	0.291900616592454	0.980297659788791
1	9639183	9851960	HAP_3	0.0837028824833703	-0.502956079589797	0.393537669943196	0.201569640050028
1	9639183	9851960	HAP_4	0.365853658536585	-0.183332637327797	0.0957517987235723	0.0558559157966086
1	9710661	9913900	HAP_1	0.134146341463415	0.00721072797615982	0.291900616592454	0.980297659788791
1	9710661	9913900	HAP_2	0.108647450110865	-0.580819611328302	0.32153985977025	0.0711987978162797
1	9710661	9913900	HAP_3	0.158536585365854	-0.0127833112628883	0.217222112722838	0.953085578788516
1	9710661	9913900	HAP_4	0.284922394678492	-0.220626447687283	0.114103806698837	0.0534845511232683
1	9710661	9913900	HAP_5	0.0831485587583149	0.350048218299988	0.421301257013554	0.40626795785102
1	9773647	9958472	HAP_1	0.12860310421286	-0.564776883277873	0.291103632554902	0.0526806624119132
1	9773647	9958472	HAP_2	0.158536585365854	-0.0127833112628883	0.217222112722838	0.953085578788516
1	9773647	9958472	HAP_3	0.284922394678492	-0.220626447687283	0.114103806698837	0.0534845511232683
1	9773647	9958472	HAP_4	0.0831485587583149	0.350048218299988	0.421301257013554	0.40626795785102
1	9773647	9958472	HAP_5	0.14079822616408	0.00721072797615982	0.291900616592454	0.980297659788791
1	9843069	10006649	HAP_1	0.284922394678492	-0.220626447687283	0.114103806698837	0.0534845511232683
1	9843069	10006649	HAP_2	0.186807095343681	-0.206804727458817	0.175780748079008	0.23971306159372
1	9843069	10006649	HAP_3	0.122505543237251	0.0634655354959731	0.289153678502502	0.826320922800022
1	9843069	10006649	HAP_4	0.13470066518847	0.00721072797615982	0.291900616592454	0.980297659788791
1	9843069	10006649	HAP_5	0.158536585365854	-0.0127833112628883	0.217222112722838	0.953085578788516
1	9893305	10037375	HAP_1	0.13470066518847	0.00721072797615982	0.291900616592454	0.980297659788791
1	9893305	10037375	HAP_2	0.186807095343681	-0.206804727458817	0.175780748079008	0.23971306159372
1	9893305	10037375	HAP_3	0.285476718403548	-0.220626447687283	0.114103806698837	0.0534845511232683
1	9893305	10037375	HAP_4	0.133037694013304	0.0634655354959731	0.289153678502502	0.826320922800022
1	9893305	10037375	HAP_5	0.158536585365854	-0.0259719494528864	0.216869982107777	0.904701786626174
1	9947101	10066272	HAP_1	0.123059866962306	0.0634655354959731	0.289153678502502	0.826320922800022
1	9947101	10066272	HAP_2	0.186252771618625	-0.206804727458817	0.175780748079008	0.23971306159372
1	9947101	10066272	HAP_3	0.13470066518847	0.00721072797615982	0.291900616592454	0.980297659788791
1	9947101	10066272	HAP_4	0.158536585365854	-0.0259719494528864	0.216869982107777	0.904701786626174
1	9947101	10066272	HAP_5	0.286031042128603	-0.220626447687283	0.114103806698837	0.0534845511232683
1	9995804	10135402	HAP_1	0.13470066518847	0.00721072797615982	0.291900616592454	0.980297659788791
1	9995804	10135402	HAP_2	0.195676274944568	-0.370351154698601	0.162235152494243	0.0226772201633874
1	9995804	10135402	HAP_3	0.286031042128603	-0.220626447687283	0.114103806698837	0.0534845511232683
1	9995804	10135402	HAP_4	0.120288248337029	0.0634655354959731	0.289153678502502	0.826320922800022
1	10029104	10154066	HAP_1	0.287139689578714	-0.220626447687283	0.114103806698837	0.0534845511232683
1	10029104	10154066	HAP_2	0.187915742793792	-0.442685712045752	0.168585987533938	0.00879122166784811
1	10029104	10154066	HAP_3	0.119733924611973	0.0634655354959731	0.289153678502502	0.826320922800022
1	10029104	10154066	HAP_4	0.134146341463415	0.00721072797615982	0.291900616592454	0.980297659788791
1	10052241	10209708	HAP_1	0.0864745011086474	-0.411044409995458	0.365935876444701	0.261626527732465
1	10052241	10209708	HAP_2	0.101441241685144	-0.641981066664324	0.362387705587874	0.0768149662790456
1	10052241	10209708	HAP_3	0.119733924611973	0.0634655354959731	0.289153678502502	0.826320922800022
1	10052241	10209708	HAP_4	0.0643015521064302	0.138782360312311	0.430001368752251	0.746961497645107
1	10052241	10209708	HAP_5	0.272172949002217	-0.158953147640406	0.118642139492351	0.180662581409541
1	10052241	10209708	HAP_6	0.133592017738359	0.00721072797615982	0.291900616592454	0.980297659788791
1	10115433	10242514	HAP_1	0.279933481152993	-0.170728242888707	0.116399609775241	0.142799787330906
1	10115433	10242514	HAP_2	0.0864745011086474	-0.411044409995458	0.365935876444701	0.261626527732465
1	10115433	10242514	HAP_3	0.101441241685144	-0.641981066664324	0.362387705587874	0.0768149662790456
1	10115433	10242514	HAP_4	0.134146341463415	0.00721072797615982	0.291900616592454	0.980297659788791
1	10115433	10242514	HAP_5	0.124722838137472	0.177374205145017	0.276429976159941	0.521259024190242
1	10147081	10280606	HAP_1	0.0864745011086474	-0.411044409995458	0.365935876444701	0.261626527732465
1	10147081	10280606	HAP_2	0.101441241685144	-0.641981066664324	0.362387705587874	0.0768149662790456
1	10147081	10280606	HAP_3	0.131929046563193	-0.015866186192766	0.321878275508478	0.96069726512906
1	10147081	10280606	HAP_4	0.280487804878049	-0.169356105134995	0.116087213099458	0.144954221135989
1	10147081	10280606	HAP_5	0.123059866962306	0.0634655354959731	0.289153678502502	0.826320922800022
1	10188215	10329288	HAP_1	0.190687361419069	-0.145294378694571	0.198324575681933	0.46399001939202
1	10188215	10329288	HAP_2	0.0864745011086474	-0.411044409995458	0.365935876444701	0.261626527732465
1	10188215	10329288	HAP_3	0.282150776053215	-0.169356105134995	0.116087213099458	0.144954221135989
1	10188215	10329288	HAP_4	0.125277161862528	0.0634655354959731	0.289153678502502	0.826320922800022
1	10188215	10329288	HAP_5	0.101441241685144	-0.641981066664324	0.362387705587874	0.0768149662790456
1	10236893	10379097	HAP_1	0.125277161862528	0.0634655354959731	0.289153678502502	0.826320922800022
1	10236893	10379097	HAP_2	0.473392461197339	-0.0804633611356125	0.0801542120958589	0.315720733721168
1	10236893	10379097	HAP_3	0.149667405764967	-0.175809611103425	0.22788080196314	0.440616747938106
1	10236893	10379097	HAP_4	0.100332594235033	-0.641981066664324	0.362387705587874	0.0768149662790456
1	10273354	10413209	HAP_1	0.0848115299334812	-0.411044409995458	0.365935876444701	0.261626527732465
1	10273354	10413209	HAP_2	0.124722838137472	0.0634655354959731	0.289153678502502	0.826320922800022
1	10273354	10413209	HAP_3	0.0997782705099778	-0.641981066664324	0.362387705587874	0.0768149662790456
1	10273354	10413209	HAP_4	0.482815964523282	-0.0979270709618462	0.0787357154060837	0.213921666588396
1	10315745	10453602	HAP_1	0.48059866962306	-0.0911177523523304	0.0794066568731088	0.251490951144311
1	10315745	10453602	HAP_2	0.0825942350332594	-0.411044409995458	0.365935876444701	0.261626527732465
1	10315745	10453602	HAP_3	0.123059866962306	0.0634655354959731	0.289153678502502	0.826320922800022
1	10315745	10453602	HAP_4	0.098669623059867	-0.641981066664324	0.362387705587874	0.0768149662790456
1	10361996	10482668	HAP_1	0.0792682926829268	-0.455870266820914	0.431004059544653	0.290482435794963
1	10361996	10482668	HAP_2	0.122505543237251	0.0634655354959731	0.289153678502502	0.826320922800022
1	10361996	10482668	HAP_3	0.0975609756097561	-0.650764146787593	0.391927263983926	0.0971824802512116
1	10361996	10482668	HAP_4	0.189024390243902	-0.154855938804972	0.205861735128558	0.452110220808101
1	10361996	10482668	HAP_5	0.280487804878049	-0.167159194053054	0.117584331335897	0.155489877742934
1	10399147	10523839	HAP_1	0.188470066518847	-0.0827587857676638	0.210261749096478	0.693971598180336
1	10399147	10523839	HAP_2	0.279933481152993	-0.167159194053054	0.117584331335897	0.155489877742934
1	10399147	10523839	HAP_3	0.0975609756097561	-0.650764146787593	0.391927263983926	0.0971824802512116
1	10399147	10523839	HAP_4	0.0798226164079823	-0.455870266820914	0.431004059544653	0.290482435794963
1	10399147	10523839	HAP_5	0.120288248337029	0.136425710186824	0.302978064784145	0.652616564537656
1	10439622	10538971	HAP_1	0.189024390243902	-0.131637262520116	0.205925892448726	0.522827713076907
1	10439622	10538971	HAP_2	0.098669623059867	-0.650764146787593	0.391927263983926	0.0971824802512116
1	10439622	10538971	HAP_3	0.28159645232816	-0.169356105134995	0.116087213099458	0.144954221135989
1	10439622	10538971	HAP_4	0.12139689578714	0.136425710186824	0.302978064784145	0.652616564537656
1	10439622	10538971	HAP_5	0.082039911308204	-0.455870266820914	0.431004059544653	0.290482435794963
1	10477227	10565732	HAP_1	0.1019955654102	-0.650764146787593	0.391927263983926	0.0971824802512116
1	10477227	10565732	HAP_2	0.121951219512195	0.151003191539641	0.288507614412731	0.600830443845998
1	10477227	10565732	HAP_3	0.28159645232816	-0.169356105134995	0.116087213099458	0.144954221135989
1	10477227	10565732	HAP_4	0.272172949002217	-0.119149929502771	0.127839298568609	0.351574598477535
1	10513579	10591457	HAP_1	0.462305986696231	-0.13403048553093	0.0785658684190372	0.0883642024650336
1	10513579	10591457	HAP_2	0.282150776053215	-0.169356105134995	0.116087213099458	0.144954221135989
1	10513579	10591457	HAP_3	0.121951219512195	0.151003191539641	0.288507614412731	0.600830443845998
1	10535644	10632901	HAP_1	0.282150776053215	-0.169356105134995	0.116087213099458	0.144954221135989
1	10535644	10632901	HAP_2	0.121951219512195	0.151003191539641	0.288507614412731	0.600830443845998
1	10535644	10632901	HAP_3	0.103658536585366	-0.44635657516984	0.363515384069242	0.219813608259163
1	10535644	10632901	HAP_4	0.189578713968958	-0.11307137651364	0.202368726610771	0.576480306580127
1	10535644	10632901	HAP_5	0.082039911308204	-0.455870266820914	0.431004059544653	0.290482435794963
1	10556115	10715729	HAP_1	0.121951219512195	0.151003191539641	0.288507614412731	0.600830443845998
1	10556115	10715729	HAP_2	0.189578713968958	-0.11307137651364	0.202368726610771	0.576480306580127
1	10556115	10715729	HAP_3	0.082039911308204	-0.455870266820914	0.431004059544653	0.290482435794963
1	10556115	10715729	HAP_4	0.282150776053215	-0.169356105134995	0.116087213099458	0.144954221135989
1	10580877	10762241	HAP_1	0.260532150776053	-0.135170869568819	0.121350809044659	0.265629504736259
1	10580877	10762241	HAP_2	0.186252771618625	-0.075295153588069	0.206825196628282	0.71590564713069
1	10580877	10762241	HAP_3	0.0814855875831486	-0.455870266820914	0.431004059544653	0.290482435794963
1	10580877	10762241	HAP_4	0.121951219512195	0.151003191539641	0.288507614412731	0.600830443845998
1	10610579	10783671	HAP_1	0.261086474501109	-0.135170869568819	0.121350809044659	0.265629504736259
1	10610579	10783671	HAP_2	0.186252771618625	-0.075295153588069	0.206825196628282	0.71590564713069
1	10610579	10783671	HAP_3	0.0814855875831486	-0.455870266820914	0.431004059544653	0.290482435794963
1	10610579	10783671	HAP_4	0.121951219512195	0.151003191539641	0.288507614412731	0.600830443845998
1	10692448	10838284	HAP_1	0.254988913525499	-0.153884980841995	0.122601837785743	0.209750345744102
1	10692448	10838284	HAP_2	0.0809312638580931	0.282186536445714	0.440341437086689	0.52179455460663
1	10692448	10838284	HAP_3	0.187915742793792	-0.112960303172798	0.198382688766874	0.569224451101156
1	10692448	10838284	HAP_4	0.121951219512195	0.151003191539641	0.288507614412731	0.600830443845998
1	10692448	10838284	HAP_5	0.0814855875831486	-0.455870266820914	0.431004059544653	0.290482435794963
1	10747495	10888253	HAP_1	0.121951219512195	0.151003191539641	0.288507614412731	0.600830443845998
1	10747495	10888253	HAP_2	0.254434589800443	-0.155309950129698	0.123639321832423	0.209390374895436
1	10747495	10888253	HAP_3	0.0992239467849224	0.486051689590162	0.343973915361151	0.15799159342145
1	10747495	10888253	HAP_4	0.0803769401330377	-0.455870266820914	0.431004059544653	0.290482435794963
1	10747495	10888253	HAP_5	0.187915742793792	-0.112960303172798	0.198382688766874	0.569224451101156
1	10776649	10972991	HAP_1	0.248891352549889	-0.133830000639161	0.124568148643312	0.28295659606392
1	10776649	10972991	HAP_2	0.0809312638580931	0.282186536445714	0.440341437086689	0.52179455460663
1	10776649	10972991	HAP_3	0.0803769401330377	-0.455870266820914	0.431004059544653	0.290482435794963
1	10776649	10972991	HAP_4	0.187915742793792	-0.112960303172798	0.198382688766874	0.569224451101156
1	10776649	10972991	HAP_5	0.121951219512195	0.151003191539641	0.288507614412731	0.600830443845998
1	10826689	11037942	HAP_1	0.248337028824834	-0.129002653623065	0.125428382662428	0.303996076901452
1	10826689	11037942	HAP_2	0.121951219512195	0.151003191539641	0.288507614412731	0.600830443845998
1	10826689	11037942	HAP_3	0.199556541019956	-0.159276440219766	0.181992467781008	0.381711544856334
1	10826689	11037942	HAP_4	0.0831485587583149	0.282186536445714	0.440341437086689	0.52179455460663
1	10826689	11037942	HAP_5	0.0803769401330377	-0.455870266820914	0.431004059544653	0.290482435794963
1	10875498	11075998	HAP_1	0.249445676274945	-0.129002653623065	0.125428382662428	0.303996076901452
1	10875498	11075998	HAP_2	0.0803769401330377	-0.455870266820914	0.431004059544653	0.290482435794963
1	10875498	11075998	HAP_3	0.187915742793792	-0.112960303172798	0.198382688766874	0.569224451101156
1	10875498	11075998	HAP_4	0.0831485587583149	0.282186536445714	0.440341437086689	0.52179455460663
1	10875498	11075998	HAP_5	0.121951219512195	0.151003191539641	0.288507614412731	0.600830443845998
1	10957096	11130967	HAP_1	0.180155210643016	-0.0235364809941547	0.210985508385488	0.911201462898404
1	10957096	11130967	HAP_2	0.12139689578714	-0.104013627041254	0.297698083921874	0.726877031219552
1	10957096	11130967	HAP_3	0.248891352549889	-0.152368189704818	0.126341307417805	0.228136605303168
1	10957096	11130967	HAP_4	0.0803769401330377	-0.455870266820914	0.431004059544653	0.290482435794963
1	11028533	11181385	HAP_1	0.251662971175166	-0.174900870230204	0.124529230559507	0.16052032845279
1	11028533	11181385	HAP_2	0.0809312638580931	-0.455870266820914	0.431004059544653	0.290482435794963
1	11028533	11181385	HAP_3	0.125831485587583	-0.188505224521965	0.27716117651194	0.496600150855426
1	11028533	11181385	HAP_4	0.179046563192905	0.0614599985891448	0.219131458488592	0.779181497868285
1	11068552	11236771	HAP_1	0.120842572062084	-0.17868766094073	0.31066096123365	0.565311432778821
1	11068552	11236771	HAP_2	0.251662971175166	-0.174900870230204	0.124529230559507	0.16052032845279
1	11068552	11236771	HAP_3	0.0809312638580931	-0.455870266820914	0.431004059544653	0.290482435794963
1	11068552	11236771	HAP_4	0.179046563192905	0.0614599985891448	0.219131458488592	0.779181497868285
1	11117957	11313680	HAP_1	0.261086474501109	0.0137448146305559	0.138830740689309	0.921157321934888
1	11117957	11313680	HAP_2	0.102549889135255	-0.050924040729061	0.391993143494602	0.896666593306293
1	11117957	11313680	HAP_3	0.120842572062084	-0.17868766094073	0.31066096123365	0.565311432778821
1	11117957	11313680	HAP_4	0.251662971175166	-0.174900870230204	0.124529230559507	0.16052032845279
1	11117957	11313680	HAP_5	0.0798226164079823	-0.455870266820914	0.431004059544653	0.290482435794963
1	11160981	11394467	HAP_1	0.130820399113082	0.46858300999346	0.308931006496127	0.129675574125018
1	11160981	11394467	HAP_2	0.130266075388027	-0.015866186192766	0.321878275508478	0.96069726512906
1	11160981	11394467	HAP_3	0.120842572062084	-0.17868766094073	0.31066096123365	0.565311432778821
1	11160981	11394467	HAP_4	0.0803769401330377	-0.455870266820914	0.431004059544653	0.290482435794963
1	11160981	11394467	HAP_5	0.195676274944568	-0.180253440395922	0.15624381053557	0.248946485933115
1	11227266	11469495	HAP_1	0.0798226164079823	-0.455870266820914	0.431004059544653	0.290482435794963
1	11227266	11469495	HAP_2	0.195121951219512	-0.180253440395922	0.15624381053557	0.248946485933115
1	11227266	11469495	HAP_3	0.0748337028824834	-0.836699638306942	0.429163365662741	0.051537146140785
1	11227266	11469495	HAP_4	0.120288248337029	-0.17868766094073	0.31066096123365	0.565311432778821
1	11227266	11469495	HAP_5	0.130820399113082	-0.0933707868191541	0.305694567855129	0.760103962073495
1	11296054	11519084	HAP_1	0.177383592017738	-0.122829993718808	0.203429321915067	0.546132715254205
1	11296054	11519084	HAP_2	0.200665188470067	-0.178898009130039	0.154406157407293	0.246922389202004
1	11296054	11519084	HAP_3	0.131374722838137	-0.0933707868191541	0.305694567855129	0.760103962073495
1	11296054	11519084	HAP_4	0.0792682926829268	-0.455870266820914	0.431004059544653	0.290482435794963
1	11368762	11586009	HAP_1	0.118070953436807	-0.226238533039056	0.348604652155637	0.516516905927371
1	11368762	11586009	HAP_2	0.281042128603104	-0.115796946692689	0.123642532303451	0.349246367506155
1	11368762	11586009	HAP_3	0.0909090909090909	-0.712016558040511	0.362880831333304	0.050059873275033
1	11368762	11586009	HAP_4	0.131374722838137	-0.0933707868191541	0.305694567855129	0.760103962073495
1	11443076	11667549	HAP_1	0.0947893569844789	0.685327219526933	0.392889133160077	0.0814476431311649
1	11443076	11667549	HAP_2	0.0914634146341463	-0.595230886694388	0.340180811081138	0.0805067269440819
1	11443076	11667549	HAP_3	0.123614190687361	-0.226238533039056	0.348604652155637	0.516516905927371
1	11443076	11667549	HAP_4	0.131374722838137	-0.0933707868191541	0.305694567855129	0.760103962073495
1	11443076	11667549	HAP_5	0.318736141906874	-0.127356056374067	0.111320743787107	0.252912488530364
1	11495736	11731681	HAP_1	0.135254988913525	-0.0933707868191541	0.305694567855129	0.760103962073495
1	11495736	11731681	HAP_2	0.0914634146341463	-0.595230886694388	0.340180811081138	0.0805067269440819
1	11495736	11731681	HAP_3	0.0947893569844789	0.685327219526933	0.392889133160077	0.0814476431311649
1	11495736	11731681	HAP_4	0.215077605321508	-0.178630033123954	0.147701117082868	0.22682994443603
1	11495736	11731681	HAP_5	0.23669623059867	-0.023333886248043	0.137611674577388	0.865392182172383
1	11562944	11776956	HAP_1	0.135809312638581	-0.0933707868191541	0.305694567855129	0.760103962073495
1	11562944	11776956	HAP_2	0.0920177383592018	-0.595230886694388	0.340180811081138	0.0805067269440819
1	11562944	11776956	HAP_3	0.214523281596452	-0.178630033123954	0.147701117082868	0.22682994443603
1	11562944	11776956	HAP_4	0.357538802660754	0.215136754268526	0.102002069302532	0.0352115050084748
1	11635516	11833307	HAP_1	0.214523281596452	-0.178630033123954	0.147701117082868	0.22682994443603
1	11635516	11833307	HAP_2	0.356984478935698	0.214098322427729	0.102433568689785	0.0368907478429736
1	11635516	11833307	HAP_3	0.131929046563193	-0.0933707868191541	0.305694567855129	0.760103962073495
1	11635516	11833307	HAP_4	0.0920177383592018	-0.595230886694388	0.340180811081138	0.0805067269440819
1	11715739	11880489	HAP_1	0.136917960088692	-0.132060174998169	0.235925656578619	0.575788695219281
1	11715739	11880489	HAP_2	0.214523281596452	-0.178630033123954	0.147701117082868	0.22682994443603
1	11715739	11880489	HAP_3	0.354767184035477	0.202811220399828	0.102900859217414	0.0490408085317151
1	11715739	11880489	HAP_4	0.134146341463415	-0.217078748812655	0.279217328251163	0.437097544849215
1	11768871	11915013	HAP_1	0.202882483370288	0.259677263343457	0.16704117213418	0.120404321850534
1	11768871	11915013	HAP_2	0.214523281596452	-0.178630033123954	0.147701117082868	0.22682994443603
1	11768871	11915013	HAP_3	0.134146341463415	-0.217078748812655	0.279217328251163	0.437097544849215
1	11768871	11915013	HAP_4	0.363636363636364	0.232994758435739	0.100096104136348	0.0201511087567972
1	11807482	11964513	HAP_1	0.214523281596452	-0.178630033123954	0.147701117082868	0.22682994443603
1	11807482	11964513	HAP_2	0.290465631929047	0.0445325958973841	0.125081943134432	0.721904533544961
1	11807482	11964513	HAP_3	0.363636363636364	0.232994758435739	0.100096104136348	0.0201511087567972
1	11869629	12059144	HAP_1	0.327605321507761	0.236579692372627	0.113416499899379	0.0372689112999083
1	11869629	12059144	HAP_2	0.213968957871397	-0.161498601538634	0.149422842019374	0.280072070614474
1	11869629	12059144	HAP_3	0.14079822616408	-0.190669997415382	0.2795757165618	0.495418042613317
1	11869629	12059144	HAP_4	0.0920177383592018	-0.724440050791945	0.362953025279233	0.046242853862237
1	11907907	12100919	HAP_1	0.327050997782705	0.236579692372627	0.113416499899379	0.0372689112999083
1	11907907	12100919	HAP_2	0.213968957871397	-0.161498601538634	0.149422842019374	0.280072070614474
1	11907907	12100919	HAP_3	0.14079822616408	-0.190669997415382	0.2795757165618	0.495418042613317
1	11907907	12100919	HAP_4	0.0920177383592018	-0.724440050791945	0.362953025279233	0.046242853862237
1	11934480	12184244	HAP_1	0.32649667405765	0.236579692372627	0.113416499899379	0.0372689112999083
1	11934480	12184244	HAP_2	0.213968957871397	-0.161498601538634	0.149422842019374	0.280072070614474
1	11934480	12184244	HAP_3	0.141352549889135	-0.190669997415382	0.2795757165618	0.495418042613317
1	11934480	12184244	HAP_4	0.0920177383592018	-0.724440050791945	0.362953025279233	0.046242853862237
1	12036167	12253784	HAP_1	0.205654101995565	-0.150595168064834	0.15443168404522	0.329747557281645
1	12036167	12253784	HAP_2	0.323170731707317	0.0778873900383597	0.11426573778281	0.495648061868042
1	12036167	12253784	HAP_3	0.209534368070953	-0.11333290943104	0.164668082304711	0.491474520450137
1	12036167	12253784	HAP_4	0.0909090909090909	-0.724440050791945	0.362953025279233	0.046242853862237
1	12077285	12310963	HAP_1	0.176829268292683	-0.158768423260923	0.20289159269483	0.434112516079316
1	12077285	12310963	HAP_2	0.145787139689579	0.21954629041539	0.244139226909846	0.368754098523692
1	12077285	12310963	HAP_3	0.209534368070953	-0.11333290943104	0.164668082304711	0.491474520450137
1	12077285	12310963	HAP_4	0.0920177383592018	-0.724440050791945	0.362953025279233	0.046242853862237
1	12077285	12310963	HAP_5	0.20509977827051	-0.150595168064834	0.15443168404522	0.329747557281645
1	12159225	12367799	HAP_1	0.176274944567627	-0.158768423260923	0.20289159269483	0.434112516079316
1	12159225	12367799	HAP_2	0.131374722838137	-0.0933707868191541	0.305694567855129	0.760103962073495
1	12159225	12367799	HAP_3	0.0787139689578714	-0.302839622784778	0.433517372247449	0.485007253086228
1	12159225	12367799	HAP_4	0.0920177383592018	-0.724440050791945	0.362953025279233	0.046242853862237
1	12159225	12367799	HAP_5	0.205654101995565	-0.150595168064834	0.15443168404522	0.329747557281645
1	12228328	12410625	HAP_1	0.175720620842572	-0.158768423260923	0.20289159269483	0.434112516079316
1	12228328	12410625	HAP_2	0.150221729490022	-0.137026320243658	0.218808882017503	0.53131995034266
1	12228328	12410625	HAP_3	0.131374722838137	-0.0933707868191541	0.305694567855129	0.760103962073495
1	12228328	12410625	HAP_4	0.209534368070953	-0.150595168064834	0.15443168404522	0.329747557281645
1	12228328	12410625	HAP_5	0.0659645232815965	-0.302839622784778	0.433517372247449	0.485007253086228
1	12288899	12447748	HAP_1	0.132483370288248	-0.135387116536114	0.279389236885982	0.628091943477874
1	12288899	12447748	HAP_2	0.209534368070953	-0.150595168064834	0.15443168404522	0.329747557281645
1	12288899	12447748	HAP_3	0.241685144124169	-0.083500950763148	0.139216107286077	0.548796540680905
1	12288899	12447748	HAP_4	0.214523281596452	-0.0442385275348822	0.160665360037842	0.783114585553485
1	12349904	12495996	HAP_1	0.223392461197339	-0.0510212409035533	0.154950714680991	0.742026156618559
1	12349904	12495996	HAP_2	0.131374722838137	-0.135387116536114	0.279389236885982	0.628091943477874
1	12349904	12495996	HAP_3	0.209534368070953	-0.150595168064834	0.15443168404522	0.329747557281645
1	12349904	12495996	HAP_4	0.065410199556541	-0.302839622784778	0.433517372247449	0.485007253086228
1	12349904	12495996	HAP_5	0.116962305986696	-0.226238533039056	0.348604652155637	0.516516905927371
1	12391498	12566832	HAP_1	0.065410199556541	-0.302839622784778	0.433517372247449	0.485007253086228
1	12391498	12566832	HAP_2	0.118070953436807	-0.226238533039056	0.348604652155637	0.516516905927371
1	12391498	12566832	HAP_3	0.209534368070953	-0.150595168064834	0.15443168404522	0.329747557281645
1	12391498	12566832	HAP_4	0.131374722838137	-0.135387116536114	0.279389236885982	0.628091943477874
1	12391498	12566832	HAP_5	0.245565410199557	-0.0361185315127938	0.145038053685373	0.803396669942764
1	12442460	12631796	HAP_1	0.130820399113082	-0.135387116536114	0.279389236885982	0.628091943477874
1	12442460	12631796	HAP_2	0.220066518847007	-0.0526324885564714	0.161826618322331	0.74507596797868
1	12442460	12631796	HAP_3	0.065410199556541	-0.302839622784778	0.433517372247449	0.485007253086228
1	12442460	12631796	HAP_4	0.20509977827051	-0.136506538139632	0.158028193720313	0.387924558290568
1	12442460	12631796	HAP_5	0.118070953436807	-0.226238533039056	0.348604652155637	0.516516905927371
1	12479322	12693559	HAP_1	0.116962305986696	-0.226238533039056	0.348604652155637	0.516516905927371
1	12479322	12693559	HAP_2	0.196784922394678	-0.104011937737581	0.164356627586627	0.526998930609848
1	12479322	12693559	HAP_3	0.065410199556541	-0.302839622784778	0.433517372247449	0.485007253086228
1	12479322	12693559	HAP_4	0.0931263858093126	-0.88181884863005	0.391091808833661	0.0243909013146688
1	12543647	12775375	HAP_1	0.0931263858093126	-0.88181884863005	0.391091808833661	0.0243909013146688
1	12543647	12775375	HAP_2	0.065410199556541	-0.302839622784778	0.433517372247449	0.485007253086228
1	12543647	12775375	HAP_3	0.196784922394678	-0.104011937737581	0.164356627586627	0.526998930609848
1	12543647	12775375	HAP_4	0.116962305986696	-0.226238533039056	0.348604652155637	0.516516905927371
1	12606447	12853203	HAP_1	0.0936807095343681	-0.88181884863005	0.391091808833661	0.0243909013146688
1	12606447	12853203	HAP_2	0.197339246119734	-0.104011937737581	0.164356627586627	0.526998930609848
1	12606447	12853203	HAP_3	0.190133037694013	-0.081397442468377	0.171890353452741	0.635942221899704
1	12676844	12903805	HAP_1	0.203991130820399	-0.118761866288951	0.158286179545809	0.453273535324392
1	12676844	12903805	HAP_2	0.126940133037694	-0.282528174576451	0.282624358792303	0.317747247283353
1	12676844	12903805	HAP_3	0.338137472283814	-0.137573526048606	0.104948805337397	0.190242502990699
1	12676844	12903805	HAP_4	0.0936807095343681	-0.88181884863005	0.391091808833661	0.0243909013146688
1	12743592	12950327	HAP_1	0.203991130820399	-0.118761866288951	0.158286179545809	0.453273535324392
1	12743592	12950327	HAP_2	0.0936807095343681	-0.88181884863005	0.391091808833661	0.0243909013146688
1	12743592	12950327	HAP_3	0.126385809312639	-0.282528174576451	0.282624358792303	0.317747247283353
1	12743592	12950327	HAP_4	0.412416851441242	-0.00529732027458612	0.0882599443995754	0.952153570284138
1	12837234	13034308	HAP_1	0.0936807095343681	-0.88181884863005	0.391091808833661	0.0243909013146688
1	12837234	13034308	HAP_2	0.412971175166297	-0.00204101567330898	0.0878092178656689	0.981461055102261
1	12837234	13034308	HAP_3	0.203991130820399	-0.118761866288951	0.158286179545809	0.453273535324392
1	12887875	13085347	HAP_1	0.203436807095344	-0.118761866288951	0.158286179545809	0.453273535324392
1	12887875	13085347	HAP_2	0.401884700665188	-0.041646621427186	0.0904403327740508	0.645279126037206
1	12887875	13085347	HAP_3	0.0936807095343681	-0.88181884863005	0.391091808833661	0.0243909013146688
1	12934724	13112862	HAP_1	0.0931263858093126	-0.88181884863005	0.391091808833661	0.0243909013146688
1	12934724	13112862	HAP_2	0.203436807095344	-0.118761866288951	0.158286179545809	0.453273535324392
1	12934724	13112862	HAP_3	0.287139689578714	0.104548720559082	0.125612925438147	0.405458288504783
1	12980154	13158835	HAP_1	0.0931263858093126	-0.88181884863005	0.391091808833661	0.0243909013146688
1	12980154	13158835	HAP_2	0.203436807095344	-0.118761866288951	0.158286179545809	0.453273535324392
1	12980154	13158835	HAP_3	0.287139689578714	0.104548720559082	0.125612925438147	0.405458288504783
1	13080688	13212735	HAP_1	0.0681818181818182	0.0728080497276499	0.437880996923784	0.867979448635187
1	13080688	13212735	HAP_2	0.210088691796009	-0.163158327179897	0.155002545857074	0.292802544482082
1	13080688	13212735	HAP_3	0.378048780487805	0.0366922370277463	0.0956822936014448	0.701455651973131
1	13107909	13288892	HAP_1	0.0681818181818182	0.0728080497276499	0.437880996923784	0.867979448635187
1	13107909	13288892	HAP_2	0.463968957871397	0.0977012182470063	0.0810614008677541	0.228418172411171
1	13107909	13288892	HAP_3	0.213414634146341	-0.117315931910913	0.14985806538108	0.433925465859132
1	13141007	13331772	HAP_1	0.206208425720621	-0.139754179154345	0.153233831836506	0.361999046211194
1	13141007	13331772	HAP_2	0.0681818181818182	0.0728080497276499	0.437880996923784	0.867979448635187
1	13141007	13331772	HAP_3	0.324833702882483	-0.046144493347013	0.112134750784392	0.680798307221846
1	13141007	13331772	HAP_4	0.0670731707317073	-0.140374063899563	0.395428867284387	0.722679823109335
1	13207040	13395358	HAP_1	0.0681818181818182	0.0728080497276499	0.437880996923784	0.867979448635187
1	13207040	13395358	HAP_2	0.225609756097561	-0.193592793328055	0.154383810366132	0.210182243541704
1	13207040	13395358	HAP_3	0.0670731707317073	-0.140374063899563	0.395428867284387	0.722679823109335
1	13207040	13395358	HAP_4	0.206762749445676	-0.139754179154345	0.153233831836506	0.361999046211194
1	13253220	13439013	HAP_1	0.134146341463415	-0.0370668664281577	0.294573304982701	0.899893043537398
1	13253220	13439013	HAP_2	0.0914634146341463	-0.92093308357792	0.427938687930516	0.0316643588150658
1	13253220	13439013	HAP_3	0.0670731707317073	-0.140374063899563	0.395428867284387	0.722679823109335
1	13253220	13439013	HAP_4	0.208980044345898	-0.0893944428223819	0.151442268480547	0.555148086871508
1	13253220	13439013	HAP_5	0.0676274944567627	0.0728080497276499	0.437880996923784	0.867979448635187
1	13325800	13492360	HAP_1	0.0670731707317073	-0.140374063899563	0.395428867284387	0.722679823109335
1	13325800	13492360	HAP_2	0.189578713968958	-0.104719638075242	0.167038314262284	0.530872723068106
1	13325800	13492360	HAP_3	0.208980044345898	-0.0893944428223819	0.151442268480547	0.555148086871508
1	13325800	13492360	HAP_4	0.0914634146341463	-0.92093308357792	0.427938687930516	0.0316643588150658
1	13376228	13532908	HAP_1	0.133037694013304	0.293258439156593	0.320386958168929	0.360268840346274
1	13376228	13532908	HAP_2	0.260532150776053	-0.11781786112303	0.120580245887767	0.328789956622154
1	13376228	13532908	HAP_3	0.208980044345898	-0.0893944428223819	0.151442268480547	0.555148086871508
1	13376228	13532908	HAP_4	0.0909090909090909	-0.92093308357792	0.427938687930516	0.0316643588150658
1	13376228	13532908	HAP_5	0.171840354767184	-0.399167232230626	0.235492978469651	0.0904202679237551
1	13424571	13580209	HAP_1	0.164634146341463	-0.191266685167045	0.235516170387446	0.416941902479608
1	13424571	13580209	HAP_2	0.415188470066519	0.0136725952591146	0.0873666831994677	0.875677072741478
1	13424571	13580209	HAP_3	0.208980044345898	-0.0893944428223819	0.151442268480547	0.555148086871508
1	13463249	13598030	HAP_1	0.414079822616408	0.00052148993873054	0.0873570502511973	0.995238285836513
1	13463249	13598030	HAP_2	0.208980044345898	-0.0893944428223819	0.151442268480547	0.555148086871508
1	13463249	13598030	HAP_3	0.164634146341463	-0.191266685167045	0.235516170387446	0.416941902479608
1	13525711	13668972	HAP_1	0.111419068736142	-0.307567537511156	0.374741021044364	0.412010462269403
1	13525711	13668972	HAP_2	0.200110864745011	0.205997803767443	0.155185472474574	0.184707359959484
1	13525711	13668972	HAP_3	0.0875831485587583	-0.92093308357792	0.427938687930516	0.0316643588150658
1	13525711	13668972	HAP_4	0.192350332594235	0.00588015768523116	0.163900723085295	0.971389017389725
1	13560034	13725800	HAP_1	0.192350332594235	0.00588015768523116	0.163900723085295	0.971389017389725
1	13560034	13725800	HAP_2	0.0875831485587583	-0.92093308357792	0.427938687930516	0.0316643588150658
1	13560034	13725800	HAP_3	0.111419068736142	-0.307567537511156	0.374741021044364	0.412010462269403
1	13560034	13725800	HAP_4	0.0659645232815965	-0.140374063899563	0.395428867284387	0.722679823109335
1	13560034	13725800	HAP_5	0.0687361419068736	0.0728080497276499	0.437880996923784	0.867979448635187
1	13593070	13778296	HAP_1	0.192350332594235	0.00588015768523116	0.163900723085295	0.971389017389725
1	13593070	13778296	HAP_2	0.0875831485587583	-0.92093308357792	0.427938687930516	0.0316643588150658
1	13593070	13778296	HAP_3	0.111419068736142	-0.307567537511156	0.374741021044364	0.412010462269403
1	13593070	13778296	HAP_4	0.0659645232815965	-0.140374063899563	0.395428867284387	0.722679823109335
1	13657759	13850697	HAP_1	0.304878048780488	-0.0862972258282158	0.112365338507813	0.442687715623247
1	13657759	13850697	HAP_2	0.0659645232815965	-0.140374063899563	0.395428867284387	0.722679823109335
1	13657759	13850697	HAP_3	0.1019955654102	-0.907642938769788	0.391211080514857	0.0205619044236616
1	13711980	13936005	HAP_1	0.0709534368070953	0.414453619469069	0.427303124544437	0.332345776014922
1	13711980	13936005	HAP_2	0.406873614190687	-0.101137658546148	0.0883253744073518	0.252493386662264
1	13711980	13936005	HAP_3	0.169068736141907	-0.156092651305234	0.200577164424023	0.436647893661588
1	13711980	13936005	HAP_4	0.0726164079822616	-0.0785344006192176	0.396081130486738	0.842872448183843
1	13711980	13936005	HAP_5	0.0670731707317073	-0.140374063899563	0.395428867284387	0.722679823109335
1	13746152	14037621	HAP_1	0.240022172949002	-0.0993366840411223	0.134925609800924	0.461783141980136
1	13746152	14037621	HAP_2	0.144124168514412	0.0620559497863219	0.206460650757591	0.763812420335213
1	13746152	14037621	HAP_3	0.0670731707317073	-0.140374063899563	0.395428867284387	0.722679823109335
1	13746152	14037621	HAP_4	0.405764966740576	-0.101137658546148	0.0883253744073518	0.252493386662264
1	13834725	14062958	HAP_1	0.315410199556541	-0.0851514257378896	0.10492851656802	0.417285229372334
1	13834725	14062958	HAP_2	0.405764966740576	-0.101137658546148	0.0883253744073518	0.252493386662264
1	13834725	14062958	HAP_3	0.151884700665188	0.0676646190116874	0.202032369792776	0.737764674377879
1	13834725	14062958	HAP_4	0.0676274944567627	-0.140374063899563	0.395428867284387	0.722679823109335
1	13910692	14114440	HAP_1	0.0787139689578714	-0.267983045791073	0.44282875203751	0.545225934311022
1	13910692	14114440	HAP_2	0.32649667405765	-0.110375428294156	0.105571647288832	0.296074941685299
1	13910692	14114440	HAP_3	0.0831485587583149	-0.0400206023298231	0.366026983910599	0.912959203761951
1	13910692	14114440	HAP_4	0.0670731707317073	-0.140374063899563	0.395428867284387	0.722679823109335
1	13910692	14114440	HAP_5	0.202882483370288	-0.112806536558611	0.1591805431157	0.478714830914649
1	13910692	14114440	HAP_6	0.145232815964523	0.102486634676018	0.243369266589197	0.673772340034311
1	14004385	14194506	HAP_1	0.0787139689578714	-0.267983045791073	0.44282875203751	0.545225934311022
1	14004385	14194506	HAP_2	0.325388026607539	-0.105278539154677	0.106690490643376	0.324025892711249
1	14004385	14194506	HAP_3	0.0659645232815965	-0.140374063899563	0.395428867284387	0.722679823109335
1	14004385	14194506	HAP_4	0.197339246119734	-0.0795448955799467	0.157355820415382	0.613326184494405
1	14004385	14194506	HAP_5	0.1480044345898	-0.186184328176505	0.25925921150179	0.47285984327197
1	14058696	14248776	HAP_1	0.065410199556541	-0.140374063899563	0.395428867284387	0.722679823109335
1	14058696	14248776	HAP_2	0.116407982261641	-0.185408163568022	0.320315905040556	0.562851119541872
1	14058696	14248776	HAP_3	0.0787139689578714	-0.267983045791073	0.44282875203751	0.545225934311022
1	14058696	14248776	HAP_4	0.325388026607539	-0.105278539154677	0.106690490643376	0.324025892711249
1	14091291	14286844	HAP_1	0.325388026607539	-0.105278539154677	0.106690490643376	0.324025892711249
1	14091291	14286844	HAP_2	0.065410199556541	-0.140374063899563	0.395428867284387	0.722679823109335
1	14091291	14286844	HAP_3	0.116407982261641	-0.185408163568022	0.320315905040556	0.562851119541872
1	14091291	14286844	HAP_4	0.146341463414634	-0.101994154269983	0.255577378143324	0.689934903617202
1	14174967	14320480	HAP_1	0.0681818181818182	0.0728080497276499	0.437880996923784	0.867979448635187
1	14174967	14320480	HAP_2	0.146341463414634	-0.101994154269983	0.255577378143324	0.689934903617202
1	14174967	14320480	HAP_3	0.0742793791574279	-0.310776360912187	0.366851668736783	0.397142599056531
1	14174967	14320480	HAP_4	0.116407982261641	-0.185408163568022	0.320315905040556	0.562851119541872
1	14174967	14320480	HAP_5	0.325942350332594	-0.104652258257453	0.106157134786231	0.324487676998454
1	14235061	14353940	HAP_1	0.229490022172949	0.133804339297893	0.162557727150109	0.410661116316261
1	14235061	14353940	HAP_2	0.0920177383592018	-0.269696890914125	0.342475660453893	0.431203728291077
1	14235061	14353940	HAP_3	0.487250554323725	-0.106768891953413	0.0768601393826442	0.165140418412958
1	14235061	14353940	HAP_4	0.0665188470066519	-0.140374063899563	0.395428867284387	0.722679823109335
1	14277857	14409719	HAP_1	0.517184035476718	-0.11335562869235	0.0731789376326144	0.12173284102132
1	14277857	14409719	HAP_2	0.0659645232815965	-0.140374063899563	0.395428867284387	0.722679823109335
1	14277857	14409719	HAP_3	0.0942350332594235	0.208542356600678	0.400783510237192	0.60295849727726
1	14277857	14409719	HAP_4	0.147450110864745	-0.101994154269983	0.255577378143324	0.689934903617202
1	14300401	14464404	HAP_1	0.515521064301552	-0.134235464422118	0.0733248939143582	0.0674807959137499
1	14300401	14464404	HAP_2	0.0659645232815965	-0.140374063899563	0.395428867284387	0.722679823109335
1	14300401	14464404	HAP_3	0.0936807095343681	0.208542356600678	0.400783510237192	0.60295849727726
1	14300401	14464404	HAP_4	0.147450110864745	-0.101994154269983	0.255577378143324	0.689934903617202
1	14340365	14529990	HAP_1	0.108647450110865	-0.806791751513658	0.340398617329108	0.0179939940643246
1	14340365	14529990	HAP_2	0.130266075388027	-0.111392640279184	0.289851047639369	0.700840644026093
1	14340365	14529990	HAP_3	0.256651884700665	-0.209133175822664	0.135412718433504	0.122844167068531
1	14340365	14529990	HAP_4	0.065410199556541	-0.327799118992226	0.431691236960236	0.447852295894405
1	14340365	14529990	HAP_5	0.144678492239468	-0.101994154269983	0.255577378143324	0.689934903617202
1	14398852	14590649	HAP_1	0.144678492239468	-0.101994154269983	0.255577378143324	0.689934903617202
1	14398852	14590649	HAP_2	0.0903547671840355	-0.807278847212773	0.391838049363194	0.0396665322216291
1	14398852	14590649	HAP_3	0.0687361419068736	0.0728080497276499	0.437880996923784	0.867979448635187
1	14398852	14590649	HAP_4	0.184589800443459	-0.159213155516456	0.181635598843402	0.380966489974346
1	14398852	14590649	HAP_5	0.065410199556541	-0.327799118992226	0.431691236960236	0.447852295894405
1	14444478	14655035	HAP_1	0.0648558758314856	-0.327799118992226	0.431691236960236	0.447852295894405
1	14444478	14655035	HAP_2	0.116962305986696	-0.185408163568022	0.320315905040556	0.562851119541872
1	14444478	14655035	HAP_3	0.144678492239468	-0.101994154269983	0.255577378143324	0.689934903617202
1	14444478	14655035	HAP_4	0.156873614190687	-0.162604467384517	0.229075096285947	0.477995452437281
1	14444478	14655035	HAP_5	0.0548780487804878	0.442564255092123	0.394613459083073	0.262372258414173
1	14444478	14655035	HAP_6	0.129711751662971	0.158925866341593	0.281672412694962	0.572745144143242
1	14508643	14723669	HAP_1	0.116962305986696	-0.185408163568022	0.320315905040556	0.562851119541872
1	14508643	14723669	HAP_2	0.0548780487804878	0.442564255092123	0.394613459083073	0.262372258414173
1	14508643	14723669	HAP_3	0.159090909090909	-0.162604467384517	0.229075096285947	0.477995452437281
1	14508643	14723669	HAP_4	0.129711751662971	0.158925866341593	0.281672412694962	0.572745144143242
1	14508643	14723669	HAP_5	0.211751662971175	0.104198347061371	0.175576921721955	0.553022520932235
1	14508643	14723669	HAP_6	0.0676274944567627	-0.327799118992226	0.431691236960236	0.447852295894405
1	14563828	14775232	HAP_1	0.0548780487804878	0.442564255092123	0.394613459083073	0.262372258414173
1	14563828	14775232	HAP_2	0.085920177383592	-0.92093308357792	0.427938687930516	0.0316643588150658
1	14563828	14775232	HAP_3	0.130820399113082	0.158925866341593	0.281672412694962	0.572745144143242
1	14563828	14775232	HAP_4	0.211751662971175	0.104198347061371	0.175576921721955	0.553022520932235
1	14563828	14775232	HAP_5	0.130820399113082	0.0288615444078939	0.24491245167793	0.906217621406614
1	14563828	14775232	HAP_6	0.0637472283813747	-0.327799118992226	0.431691236960236	0.447852295894405
1	14629667	14813674	HAP_1	0.266629711751663	0.103813849309258	0.132463448762029	0.433414965870294
1	14629667	14813674	HAP_2	0.130820399113082	0.0288615444078939	0.24491245167793	0.906217621406614
1	14629667	14813674	HAP_3	0.0637472283813747	-0.327799118992226	0.431691236960236	0.447852295894405
1	14629667	14813674	HAP_4	0.085920177383592	-0.92093308357792	0.427938687930516	0.0316643588150658
1	14629667	14813674	HAP_5	0.131374722838137	0.158925866341593	0.281672412694962	0.572745144143242
1	14709803	14871304	HAP_1	0.085920177383592	-0.92093308357792	0.427938687930516	0.0316643588150658
1	14709803	14871304	HAP_2	0.338137472283814	0.200830391038045	0.104359471836211	0.0546221406464159
1	14709803	14871304	HAP_3	0.131929046563193	0.03969639335549	0.238766123770741	0.867992989155358
1	14709803	14871304	HAP_4	0.0637472283813747	-0.327799118992226	0.431691236960236	0.447852295894405
1	14709803	14871304	HAP_5	0.138026607538803	0.0149004735759896	0.24434589811825	0.951387993545239
1	14762452	14901630	HAP_1	0.0637472283813747	-0.327799118992226	0.431691236960236	0.447852295894405
1	14762452	14901630	HAP_2	0.142461197339246	-0.535624056935696	0.257329760135265	0.0376765908017386
1	14762452	14901630	HAP_3	0.457871396895787	0.11148982072493	0.0805449304296699	0.166646384665302
1	14762452	14901630	HAP_4	0.138026607538803	0.0149004735759896	0.24434589811825	0.951387993545239
1	14804510	14946992	HAP_1	0.457871396895787	0.11148982072493	0.0805449304296699	0.166646384665302
1	14804510	14946992	HAP_2	0.138026607538803	0.0149004735759896	0.24434589811825	0.951387993545239
1	14804510	14946992	HAP_3	0.0637472283813747	-0.327799118992226	0.431691236960236	0.447852295894405
1	14804510	14946992	HAP_4	0.142461197339246	-0.535624056935696	0.257329760135265	0.0376765908017386
1	14854129	15009567	HAP_1	0.698447893569845	0.0613039891817823	0.0654033170859703	0.348847348167634
1	14854129	15009567	HAP_2	0.0637472283813747	-0.327799118992226	0.431691236960236	0.447852295894405
1	14854129	15009567	HAP_3	0.138026607538803	0.0149004735759896	0.24434589811825	0.951387993545239
1	14890884	15068643	HAP_1	0.383592017738359	0.0271000189823176	0.0915025894961848	0.767171956339313
1	14890884	15068643	HAP_2	0.313747228381375	0.0755892818216555	0.11329590211421	0.50482735724715
1	14890884	15068643	HAP_3	0.0637472283813747	-0.327799118992226	0.431691236960236	0.447852295894405
1	14890884	15068643	HAP_4	0.138026607538803	0.0149004735759896	0.24434589811825	0.951387993545239
1	14928233	15107973	HAP_1	0.382483370288248	0.0271000189823176	0.0915025894961848	0.767171956339313
1	14928233	15107973	HAP_2	0.313747228381375	0.0755892818216555	0.11329590211421	0.50482735724715
1	14928233	15107973	HAP_3	0.138026607538803	0.0149004735759896	0.24434589811825	0.951387993545239
1	14928233	15107973	HAP_4	0.0637472283813747	-0.327799118992226	0.431691236960236	0.447852295894405
1	14986215	15176283	HAP_1	0.259423503325942	0.0278523610715768	0.131249188019897	0.83199202288115
1	14986215	15176283	HAP_2	0.257206208425721	-0.0543416645277031	0.133961904513854	0.685097294985801
1	14986215	15176283	HAP_3	0.271064301552106	-0.0867608937956628	0.13105273050892	0.508123297778565
1	14986215	15176283	HAP_4	0.0886917960088692	-0.104391664261865	0.431167793785308	0.808747841011319
1	14986215	15176283	HAP_5	0.0637472283813747	-0.327799118992226	0.431691236960236	0.447852295894405
1	15043428	15233923	HAP_1	0.0648558758314856	-0.327799118992226	0.431691236960236	0.447852295894405
1	15043428	15233923	HAP_2	0.259423503325942	0.0278523610715768	0.131249188019897	0.83199202288115
1	15043428	15233923	HAP_3	0.162416851441242	0.0555708849308881	0.213011198495356	0.79424357268985
1	15043428	15233923	HAP_4	0.266075388026608	-0.0800492278354063	0.133189532558669	0.547981595590996
1	15092475	15295952	HAP_1	0.259423503325942	0.0278523610715768	0.131249188019897	0.83199202288115
1	15092475	15295952	HAP_2	0.0659645232815965	-0.327799118992226	0.431691236960236	0.447852295894405
1	15092475	15295952	HAP_3	0.134146341463415	0.0149004735759896	0.24434589811825	0.951387993545239
1	15092475	15295952	HAP_4	0.187915742793792	-0.215467799920615	0.18715460551218	0.249925624264386
1	15151447	15377098	HAP_1	0.259423503325942	0.0278523610715768	0.131249188019897	0.83199202288115
1	15151447	15377098	HAP_2	0.132483370288248	0.0149004735759896	0.24434589811825	0.951387993545239
1	15151447	15377098	HAP_3	0.1019955654102	-0.556336498405499	0.361818028545538	0.124498825338007
1	15151447	15377098	HAP_4	0.085920177383592	-0.92093308357792	0.427938687930516	0.0316643588150658
1	15151447	15377098	HAP_5	0.065410199556541	-0.327799118992226	0.431691236960236	0.447852295894405
1	15209586	15433328	HAP_1	0.259423503325942	0.0278523610715768	0.131249188019897	0.83199202288115
1	15209586	15433328	HAP_2	0.065410199556541	-0.327799118992226	0.431691236960236	0.447852295894405
1	15209586	15433328	HAP_3	0.1019955654102	-0.556336498405499	0.361818028545538	0.124498825338007
1	15209586	15433328	HAP_4	0.085920177383592	-0.92093308357792	0.427938687930516	0.0316643588150658
1	15209586	15433328	HAP_5	0.133592017738359	0.0149004735759896	0.24434589811825	0.951387993545239
1	15276897	15479165	HAP_1	0.10310421286031	-0.278746930314034	0.339727957695127	0.412150839365264
1	15276897	15479165	HAP_2	0.259977827050998	0.0627679107361328	0.130169028385785	0.629780361653119
1	15276897	15479165	HAP_3	0.085920177383592	-0.92093308357792	0.427938687930516	0.0316643588150658
1	15276897	15479165	HAP_4	0.198447893569845	-0.0575249452919752	0.155614713650445	0.71172191247767
1	15346076	15504349	HAP_1	0.198447893569845	-0.0575249452919752	0.155614713650445	0.71172191247767
1	15346076	15504349	HAP_2	0.259977827050998	0.0627679107361328	0.130169028385785	0.629780361653119
1	15346076	15504349	HAP_3	0.188470066518847	-0.146493607916055	0.184140854869546	0.426504889935651
1	15415550	15558805	HAP_1	0.150776053215078	0.0520702942399824	0.213192139427978	0.807100411844796
1	15415550	15558805	HAP_2	0.0676274944567627	-0.327799118992226	0.431691236960236	0.447852295894405
1	15415550	15558805	HAP_3	0.260532150776053	0.0627679107361328	0.130169028385785	0.629780361653119
1	15415550	15558805	HAP_4	0.188470066518847	-0.146493607916055	0.184140854869546	0.426504889935651
1	15415550	15558805	HAP_5	0.111419068736142	-0.627401828490509	0.391781720141133	0.1096421486415
1	15469825	15577736	HAP_1	0.10920177383592	-0.627401828490509	0.391781720141133	0.1096421486415
1	15469825	15577736	HAP_2	0.150776053215078	0.0520702942399824	0.213192139427978	0.807100411844796
1	15469825	15577736	HAP_3	0.268847006651885	-0.0469515133885423	0.132213023232374	0.722583787832863
1	15469825	15577736	HAP_4	0.065410199556541	-0.327799118992226	0.431691236960236	0.447852295894405
1	15469825	15577736	HAP_5	0.33370288248337	-0.00887010071101912	0.100104546601558	0.929413112344927
1	15492702	15613532	HAP_1	0.10920177383592	-0.627401828490509	0.391781720141133	0.1096421486415
1	15492702	15613532	HAP_2	0.150776053215078	0.0520702942399824	0.213192139427978	0.807100411844796
1	15492702	15613532	HAP_3	0.262749445676275	0.0432477692458802	0.127039013981774	0.733613880050909
1	15492702	15613532	HAP_4	0.336474501108647	0.124515465990924	0.107257932809232	0.245995212811679
1	15492702	15613532	HAP_5	0.065410199556541	-0.327799118992226	0.431691236960236	0.447852295894405
1	15550342	15653451	HAP_1	0.150776053215078	0.0520702942399824	0.213192139427978	0.807100411844796
1	15550342	15653451	HAP_2	0.263858093126386	0.0432477692458802	0.127039013981774	0.733613880050909
1	15550342	15653451	HAP_3	0.26940133037694	-0.0469515133885423	0.132213023232374	0.722583787832863
1	15550342	15653451	HAP_4	0.174611973392461	-0.112121477060707	0.192638531064255	0.560693784311513
1	15573523	15690224	HAP_1	0.259423503325942	0.0520688484143608	0.12910407427204	0.686817824771379
1	15573523	15690224	HAP_2	0.208980044345898	0.112235099996957	0.167822850486723	0.503815016093372
1	15573523	15690224	HAP_3	0.12860310421286	0.129672679963332	0.252726793461048	0.608012826199817
1	15573523	15690224	HAP_4	0.0770509977827051	-0.327799118992226	0.431691236960236	0.447852295894405
1	15605937	15735006	HAP_1	0.12860310421286	0.129672679963332	0.252726793461048	0.608012826199817
1	15605937	15735006	HAP_2	0.208980044345898	0.112235099996957	0.167822850486723	0.503815016093372
1	15605937	15735006	HAP_3	0.0770509977827051	-0.327799118992226	0.431691236960236	0.447852295894405
1	15605937	15735006	HAP_4	0.259423503325942	0.0520688484143608	0.12910407427204	0.686817824771379
1	15641488	15812807	HAP_1	0.0770509977827051	-0.327799118992226	0.431691236960236	0.447852295894405
1	15641488	15812807	HAP_2	0.12860310421286	0.129672679963332	0.252726793461048	0.608012826199817
1	15641488	15812807	HAP_3	0.208980044345898	0.112235099996957	0.167822850486723	0.503815016093372
1	15641488	15812807	HAP_4	0.261640798226164	0.0520688484143608	0.12910407427204	0.686817824771379
1	15680611	15886962	HAP_1	0.0559866962305987	0.442564255092123	0.394613459083073	0.262372258414173
1	15680611	15886962	HAP_2	0.205654101995565	0.033822716524353	0.170034376483315	0.842373207150459
1	15680611	15886962	HAP_3	0.100332594235033	-0.660202188416605	0.278731166638121	0.018068587237525
1	15680611	15886962	HAP_4	0.120288248337029	0.0846361010561412	0.320657663956565	0.791883197391228
1	15680611	15886962	HAP_5	0.122505543237251	0.328513221422147	0.294500044721485	0.264939953503481
1	15714762	15945872	HAP_1	0.0559866962305987	0.442564255092123	0.394613459083073	0.262372258414173
1	15714762	15945872	HAP_2	0.205654101995565	0.033822716524353	0.170034376483315	0.842373207150459
1	15714762	15945872	HAP_3	0.119733924611973	0.328513221422147	0.294500044721485	0.264939953503481
1	15714762	15945872	HAP_4	0.193458980044346	-0.287633063512979	0.178520598070705	0.10749026991244
1	15714762	15945872	HAP_5	0.120288248337029	0.0846361010561412	0.320657663956565	0.791883197391228
1	15784835	16007329	HAP_1	0.119733924611973	0.328513221422147	0.294500044721485	0.264939953503481
1	15784835	16007329	HAP_2	0.108093126385809	-0.544544207031947	0.428715282658735	0.204353993328261
1	15784835	16007329	HAP_3	0.0870288248337029	-0.770455852909015	0.390900577827509	0.0490364041025345
1	15784835	16007329	HAP_4	0.119179600886918	0.0846361010561412	0.320657663956565	0.791883197391228
1	15784835	16007329	HAP_5	0.0559866962305987	0.442564255092123	0.394613459083073	0.262372258414173
1	15784835	16007329	HAP_6	0.205654101995565	0.033822716524353	0.170034376483315	0.842373207150459
1	15859988	16070054	HAP_1	0.111973392461197	-0.197980348987469	0.304097155335409	0.515186916467624
1	15859988	16070054	HAP_2	0.085920177383592	-0.770455852909015	0.390900577827509	0.0490364041025345
1	15859988	16070054	HAP_3	0.0565410199556541	0.442564255092123	0.394613459083073	0.262372258414173
1	15859988	16070054	HAP_4	0.0715077605321508	0.103892696903769	0.42955480120961	0.808943390996772
1	15859988	16070054	HAP_5	0.206762749445676	0.033822716524353	0.170034376483315	0.842373207150459
1	15859988	16070054	HAP_6	0.119733924611973	0.328513221422147	0.294500044721485	0.264939953503481
1	15931146	16103133	HAP_1	0.119733924611973	0.328513221422147	0.294500044721485	0.264939953503481
1	15931146	16103133	HAP_2	0.206208425720621	0.033822716524353	0.170034376483315	0.842373207150459
1	15931146	16103133	HAP_3	0.111973392461197	-0.197980348987469	0.304097155335409	0.515186916467624
1	15931146	16103133	HAP_4	0.085920177383592	-0.770455852909015	0.390900577827509	0.0490364041025345
1	15931146	16103133	HAP_5	0.0565410199556541	0.442564255092123	0.394613459083073	0.262372258414173
1	15990556	16140772	HAP_1	0.206208425720621	0.033822716524353	0.170034376483315	0.842373207150459
1	15990556	16140772	HAP_2	0.119733924611973	0.328513221422147	0.294500044721485	0.264939953503481
1	15990556	16140772	HAP_3	0.154656319290466	0.335847543268151	0.203861373803896	0.0998228715605602
1	15990556	16140772	HAP_4	0.0565410199556541	0.442564255092123	0.394613459083073	0.262372258414173
1	16048863	16193650	HAP_1	0.112527716186253	0.338423424740599	0.306915968760095	0.270474013327181
1	16048863	16193650	HAP_2	0.106984478935698	0.0250271061919905	0.295360519084315	0.932491867354059
1	16048863	16193650	HAP_3	0.15410199556541	0.335847543268151	0.203861373803896	0.0998228715605602
1	16048863	16193650	HAP_4	0.213414634146341	0.0531118598478124	0.165396064743482	0.748195500657874
1	16048863	16193650	HAP_5	0.102549889135255	0.37448018128041	0.268493051960544	0.163440197584337
1	16090310	16276033	HAP_1	0.108647450110865	0.0250271061919905	0.295360519084315	0.932491867354059
1	16090310	16276033	HAP_2	0.130820399113082	0.474621369486055	0.279894840832959	0.0902903478887687
1	16090310	16276033	HAP_3	0.153547671840355	0.335847543268151	0.203861373803896	0.0998228715605602
1	16090310	16276033	HAP_4	0.181818181818182	-0.00839979256140029	0.178583408717889	0.962495352136812
1	16090310	16276033	HAP_5	0.213414634146341	0.0531118598478124	0.165396064743482	0.748195500657874
1	16127799	16355046	HAP_1	0.178492239467849	0.0101363409182972	0.16907077651494	0.952206350704097
1	16127799	16355046	HAP_2	0.213414634146341	0.0531118598478124	0.165396064743482	0.748195500657874
1	16127799	16355046	HAP_3	0.153547671840355	0.335847543268151	0.203861373803896	0.0998228715605602
1	16127799	16355046	HAP_4	0.108647450110865	0.0250271061919905	0.295360519084315	0.932491867354059
1	16127799	16355046	HAP_5	0.131374722838137	0.474621369486055	0.279894840832959	0.0902903478887687
1	16183119	16433091	HAP_1	0.0848115299334812	-0.247486892658603	0.33995281857591	0.466803050796918
1	16183119	16433091	HAP_2	0.231152993348115	-0.0530198952991789	0.153519984411136	0.729904301343094
1	16183119	16433091	HAP_3	0.153547671840355	0.335847543268151	0.203861373803896	0.0998228715605602
1	16183119	16433091	HAP_4	0.211751662971175	0.0531118598478124	0.165396064743482	0.748195500657874
1	16183119	16433091	HAP_5	0.105875831485588	0.0596179946946118	0.309989759963408	0.847533545035579
1	16250353	16495715	HAP_1	0.0803769401330377	0.0248145792330281	0.362992059773438	0.94551346557212
1	16250353	16495715	HAP_2	0.23059866962306	-0.0530198952991789	0.153519984411136	0.729904301343094
1	16250353	16495715	HAP_3	0.085920177383592	-0.770455852909015	0.390900577827509	0.0490364041025345
1	16250353	16495715	HAP_4	0.105875831485588	0.0596179946946118	0.309989759963408	0.847533545035579
1	16250353	16495715	HAP_5	0.211751662971175	0.0531118598478124	0.165396064743482	0.748195500657874
1	16322597	16522782	HAP_1	0.211751662971175	0.0531118598478124	0.165396064743482	0.748195500657874
1	16322597	16522782	HAP_2	0.105875831485588	0.0596179946946118	0.309989759963408	0.847533545035579
1	16322597	16522782	HAP_3	0.082039911308204	0.0248145792330281	0.362992059773438	0.94551346557212
1	16322597	16522782	HAP_4	0.231152993348115	-0.0530198952991789	0.153519984411136	0.729904301343094
1	16322597	16522782	HAP_5	0.085920177383592	-0.770455852909015	0.390900577827509	0.0490364041025345
1	16401831	16604159	HAP_1	0.207317073170732	0.033822716524353	0.170034376483315	0.842373207150459
1	16401831	16604159	HAP_2	0.0931263858093126	-0.0440863322798437	0.32170734557815	0.891031293350399
1	16401831	16604159	HAP_3	0.085920177383592	-0.770455852909015	0.390900577827509	0.0490364041025345
1	16401831	16604159	HAP_4	0.129711751662971	0.544067309336365	0.290717525027942	0.061609054678697
1	16401831	16604159	HAP_5	0.0570953436807095	0.442564255092123	0.394613459083073	0.262372258414173
1	16401831	16604159	HAP_6	0.105875831485588	0.0596179946946118	0.309989759963408	0.847533545035579
1	16463899	16643923	HAP_1	0.207871396895787	0.033822716524353	0.170034376483315	0.842373207150459
1	16463899	16643923	HAP_2	0.0942350332594235	-0.0440863322798437	0.32170734557815	0.891031293350399
1	16463899	16643923	HAP_3	0.105875831485588	0.0596179946946118	0.309989759963408	0.847533545035579
1	16463899	16643923	HAP_4	0.085920177383592	-0.770455852909015	0.390900577827509	0.0490364041025345
1	16463899	16643923	HAP_5	0.129711751662971	0.544067309336365	0.290717525027942	0.061609054678697
1	16463899	16643923	HAP_6	0.0570953436807095	0.442564255092123	0.394613459083073	0.262372258414173
1	16508177	16686406	HAP_1	0.204545454545455	0.0747158497055354	0.172550278319203	0.665113153067019
1	16508177	16686406	HAP_2	0.0942350332594235	-0.0440863322798437	0.32170734557815	0.891031293350399
1	16508177	16686406	HAP_3	0.085920177383592	-0.770455852909015	0.390900577827509	0.0490364041025345
1	16508177	16686406	HAP_4	0.129711751662971	0.544067309336365	0.290717525027942	0.061609054678697
1	16508177	16686406	HAP_5	0.103658536585366	0.0596179946946118	0.309989759963408	0.847533545035579
1	16508177	16686406	HAP_6	0.0554323725055432	0.442564255092123	0.394613459083073	0.262372258414173
1	16571855	16747732	HAP_1	0.28159645232816	0.0474980021652282	0.122185565263941	0.697564081775385
1	16571855	16747732	HAP_2	0.129711751662971	0.544067309336365	0.290717525027942	0.061609054678697
1	16571855	16747732	HAP_3	0.085920177383592	-0.770455852909015	0.390900577827509	0.0490364041025345
1	16571855	16747732	HAP_4	0.0554323725055432	0.442564255092123	0.394613459083073	0.262372258414173
1	16571855	16747732	HAP_5	0.0809312638580931	-0.136243730240513	0.321548621499772	0.671878990885849
1	16635130	16836572	HAP_1	0.281042128603104	0.0474980021652282	0.122185565263941	0.697564081775385
1	16635130	16836572	HAP_2	0.129157427937916	0.544067309336365	0.290717525027942	0.061609054678697
1	16635130	16836572	HAP_3	0.0853658536585366	-0.770455852909015	0.390900577827509	0.0490364041025345
1	16635130	16836572	HAP_4	0.0554323725055432	0.442564255092123	0.394613459083073	0.262372258414173
1	16635130	16836572	HAP_5	0.0759423503325942	-0.0927177955531639	0.36310919320313	0.798516392823454
1	16669446	16922627	HAP_1	0.0593126385809313	0.589137200162395	0.364535108588914	0.106420358191696
1	16669446	16922627	HAP_2	0.3009977827051	0.0975437519578111	0.114670477091898	0.395196194372238
1	16669446	16922627	HAP_3	0.082039911308204	-0.0927177955531639	0.36310919320313	0.798516392823454
1	16669446	16922627	HAP_4	0.0942350332594235	-0.368925775056364	0.339930715854601	0.27808436005525
1	16669446	16922627	HAP_5	0.129157427937916	0.544067309336365	0.290717525027942	0.061609054678697
1	16723481	16962160	HAP_1	0.0942350332594235	-0.368925775056364	0.339930715854601	0.27808436005525
1	16723481	16962160	HAP_2	0.129157427937916	0.544067309336365	0.290717525027942	0.061609054678697
1	16723481	16962160	HAP_3	0.313747228381375	0.054846703092861	0.109487624101622	0.6165375293378
1	16723481	16962160	HAP_4	0.0759423503325942	-0.0927177955531639	0.36310919320313	0.798516392823454
1	16723481	16962160	HAP_5	0.0631929046563193	0.589137200162395	0.364535108588914	0.106420358191696
1	16808617	17025174	HAP_1	0.0598669623059867	0.589137200162395	0.364535108588914	0.106420358191696
1	16808617	17025174	HAP_2	0.129711751662971	0.544067309336365	0.290717525027942	0.061609054678697
1	16808617	17025174	HAP_3	0.291574279379157	0.0470377786845248	0.11668347461329	0.68695475639703
1	16808617	17025174	HAP_4	0.0947893569844789	-0.368925775056364	0.339930715854601	0.27808436005525
1	16808617	17025174	HAP_5	0.0764966740576497	-0.0927177955531639	0.36310919320313	0.798516392823454
1	16886150	17075114	HAP_1	0.0598669623059867	0.589137200162395	0.364535108588914	0.106420358191696
1	16886150	17075114	HAP_2	0.291019955654102	0.0470377786845248	0.11668347461329	0.68695475639703
1	16886150	17075114	HAP_3	0.131374722838137	0.544067309336365	0.290717525027942	0.061609054678697
1	16886150	17075114	HAP_4	0.0947893569844789	-0.368925775056364	0.339930715854601	0.27808436005525
1	16886150	17075114	HAP_5	0.0770509977827051	-0.0927177955531639	0.36310919320313	0.798516392823454
1	16952601	17128546	HAP_1	0.136363636363636	0.481633019391315	0.259545410521117	0.0638300797229837
1	16952601	17128546	HAP_2	0.0970066518847007	-0.119090754128982	0.339702003717207	0.725990874935841
1	16952601	17128546	HAP_3	0.123614190687361	-0.416309838917465	0.321938445565355	0.196300337137788
1	16952601	17128546	HAP_4	0.116962305986696	-0.436717968732991	0.269400801580345	0.105356901236873
1	16952601	17128546	HAP_5	0.371951219512195	0.0882583597014325	0.0942763721602418	0.349441819970016
1	17007158	17167034	HAP_1	0.369733924611973	0.0766853794397342	0.0947457451860284	0.418512758728219
1	17007158	17167034	HAP_2	0.136363636363636	0.481633019391315	0.259545410521117	0.0638300797229837
1	17007158	17167034	HAP_3	0.0970066518847007	-0.119090754128982	0.339702003717207	0.725990874935841
1	17007158	17167034	HAP_4	0.123059866962306	-0.313802739435502	0.291787988828446	0.282466089374786
1	17007158	17167034	HAP_5	0.0953436807095344	-0.764529979598607	0.338761337191755	0.0242601793732966
1	17043129	17235751	HAP_1	0.136363636363636	0.481633019391315	0.259545410521117	0.0638300797229837
1	17043129	17235751	HAP_2	0.0914634146341463	-0.770455852909015	0.390900577827509	0.0490364041025345
1	17043129	17235751	HAP_3	0.0970066518847007	-0.119090754128982	0.339702003717207	0.725990874935841
1	17043129	17235751	HAP_4	0.122505543237251	-0.416309838917465	0.321938445565355	0.196300337137788
1	17043129	17235751	HAP_5	0.370288248337029	0.0766853794397342	0.0947457451860284	0.418512758728219
1	17108080	17326467	HAP_1	0.136917960088692	0.481633019391315	0.259545410521117	0.0638300797229837
1	17108080	17326467	HAP_2	0.0914634146341463	-0.770455852909015	0.390900577827509	0.0490364041025345
1	17108080	17326467	HAP_3	0.0964523281596452	-0.279371734701111	0.363183727356981	0.441961241033744
1	17108080	17326467	HAP_4	0.369733924611973	0.0766853794397342	0.0947457451860284	0.418512758728219
1	17148366	17431872	HAP_1	0.0964523281596452	-0.279371734701111	0.363183727356981	0.441961241033744
1	17148366	17431872	HAP_2	0.372505543237251	0.0882583597014325	0.0942763721602418	0.349441819970016
1	17148366	17431872	HAP_3	0.134146341463415	0.481633019391315	0.259545410521117	0.0638300797229837
1	17148366	17431872	HAP_4	0.0881374722838137	-0.770455852909015	0.390900577827509	0.0490364041025345
1	17200924	17474463	HAP_1	0.134146341463415	0.481633019391315	0.259545410521117	0.0638300797229837
1	17200924	17474463	HAP_2	0.372505543237251	0.0882583597014325	0.0942763721602418	0.349441819970016
1	17200924	17474463	HAP_3	0.0881374722838137	-0.770455852909015	0.390900577827509	0.0490364041025345
1	17200924	17474463	HAP_4	0.0964523281596452	-0.279371734701111	0.363183727356981	0.441961241033744
1	17292283	17515670	HAP_1	0.370288248337029	0.0886241164627369	0.0942411275192383	0.347269173871647
1	17292283	17515670	HAP_2	0.208980044345898	-0.311717613519878	0.178302046103885	0.0807648961860997
1	17292283	17515670	HAP_3	0.098669623059867	-0.119090754128982	0.339702003717207	0.725990874935841
1	17292283	17515670	HAP_4	0.13470066518847	0.481633019391315	0.259545410521117	0.0638300797229837
1	17404509	17543004	HAP_1	0.424611973392461	0.129340947992645	0.0855329914964019	0.130844446162531
1	17404509	17543004	HAP_2	0.219512195121951	-0.251582411929934	0.167700717254009	0.133921050373256
1	17404509	17543004	HAP_3	0.098669623059867	-0.119090754128982	0.339702003717207	0.725990874935841
1	17404509	17543004	HAP_4	0.13470066518847	0.481633019391315	0.259545410521117	0.0638300797229837
1	17463352	17580720	HAP_1	0.426274944567627	0.129340947992645	0.0855329914964019	0.130844446162531
1	17463352	17580720	HAP_2	0.117516629711752	-0.209000264681883	0.27923288544519	0.454368578359024
1	17463352	17580720	HAP_3	0.131929046563193	-0.230687213704771	0.269493130703608	0.392226191341505
1	17463352	17580720	HAP_4	0.0886917960088692	-0.770455852909015	0.390900577827509	0.0490364041025345
1	17463352	17580720	HAP_5	0.134146341463415	0.481633019391315	0.259545410521117	0.0638300797229837
1	17504279	17619065	HAP_1	0.118070953436807	0.79524677334452	0.290348652551004	0.00628714020732316
1	17504279	17619065	HAP_2	0.0853658536585366	-0.770455852909015	0.390900577827509	0.0490364041025345
1	17504279	17619065	HAP_3	0.312638580931264	0.053178770412078	0.114308991282485	0.641888218029139
1	17504279	17619065	HAP_4	0.112527716186253	0.241421508911685	0.392030287139064	0.538168569192689
1	17504279	17619065	HAP_5	0.0975609756097561	-0.119090754128982	0.339702003717207	0.725990874935841
1	17530637	17703897	HAP_1	0.116962305986696	0.79524677334452	0.290348652551004	0.00628714020732316
1	17530637	17703897	HAP_2	0.0853658536585366	-0.770455852909015	0.390900577827509	0.0490364041025345
1	17530637	17703897	HAP_3	0.303769401330377	0.0874977190366228	0.115698163023417	0.449694575984049
1	17530637	17703897	HAP_4	0.0975609756097561	-0.119090754128982	0.339702003717207	0.725990874935841
1	17569889	17771553	HAP_1	0.116962305986696	0.79524677334452	0.290348652551004	0.00628714020732316
1	17569889	17771553	HAP_2	0.085920177383592	-0.770455852909015	0.390900577827509	0.0490364041025345
1	17569889	17771553	HAP_3	0.0981152993348115	-0.119090754128982	0.339702003717207	0.725990874935841
1	17569889	17771553	HAP_4	0.304878048780488	0.0874977190366228	0.115698163023417	0.449694575984049
1	17593278	17863023	HAP_1	0.0848115299334812	-0.770455852909015	0.390900577827509	0.0490364041025345
1	17593278	17863023	HAP_2	0.0981152993348115	-0.119090754128982	0.339702003717207	0.725990874935841
1	17593278	17863023	HAP_3	0.151330376940133	0.15336174840697	0.265240859629994	0.56327684564652
1	17593278	17863023	HAP_4	0.15410199556541	0.204768238821775	0.212501343015824	0.335503951742856
1	17593278	17863023	HAP_5	0.116962305986696	0.793169468045829	0.303541109532416	0.00912527086610453
1	17672335	17933659	HAP_1	0.116962305986696	0.793169468045829	0.303541109532416	0.00912527086610453
1	17672335	17933659	HAP_2	0.0848115299334812	-0.770455852909015	0.390900577827509	0.0490364041025345
1	17672335	17933659	HAP_3	0.151330376940133	0.15336174840697	0.265240859629994	0.56327684564652
1	17672335	17933659	HAP_4	0.152993348115299	0.204768238821775	0.212501343015824	0.335503951742856
1	17672335	17933659	HAP_5	0.0992239467849224	-0.119090754128982	0.339702003717207	0.725990874935841
1	17742102	17996624	HAP_1	0.135254988913525	-0.861740636930093	0.266846960999983	0.0012862567421773
1	17742102	17996624	HAP_2	0.201219512195122	0.229509586897347	0.18759693956692	0.221495804925715
1	17742102	17996624	HAP_3	0.151330376940133	0.15336174840697	0.265240859629994	0.56327684564652
1	17742102	17996624	HAP_4	0.152993348115299	0.204768238821775	0.212501343015824	0.335503951742856
1	17742102	17996624	HAP_5	0.0992239467849224	-0.119090754128982	0.339702003717207	0.725990874935841
1	17830271	18035272	HAP_1	0.0837028824833703	-0.770455852909015	0.390900577827509	0.0490364041025345
1	17830271	18035272	HAP_2	0.199556541019956	0.229509586897347	0.18759693956692	0.221495804925715
1	17830271	18035272	HAP_3	0.151330376940133	0.15336174840697	0.265240859629994	0.56327684564652
1	17830271	18035272	HAP_4	0.098669623059867	-0.119090754128982	0.339702003717207	0.725990874935841
1	17830271	18035272	HAP_5	0.152993348115299	0.204768238821775	0.212501343015824	0.335503951742856
1	17910922	18103433	HAP_1	0.082039911308204	-0.770455852909015	0.390900577827509	0.0490364041025345
1	17910922	18103433	HAP_2	0.151330376940133	0.023914709575256	0.274779379431108	0.930665355106683
1	17910922	18103433	HAP_3	0.098669623059867	-0.119090754128982	0.339702003717207	0.725990874935841
1	17910922	18103433	HAP_4	0.188470066518847	0.240159258047474	0.176271328969549	0.173403857997376
1	17910922	18103433	HAP_5	0.199556541019956	0.229509586897347	0.18759693956692	0.221495804925715
1	17965969	18144245	HAP_1	0.151330376940133	0.023914709575256	0.274779379431108	0.930665355106683
1	17965969	18144245	HAP_2	0.19179600886918	0.221525916066736	0.170607691089824	0.194468746339557
1	17965969	18144245	HAP_3	0.0981152993348115	-0.119090754128982	0.339702003717207	0.725990874935841
1	17965969	18144245	HAP_4	0.200665188470067	0.229509586897347	0.18759693956692	0.221495804925715
1	17965969	18144245	HAP_5	0.082039911308204	-0.770455852909015	0.390900577827509	0.0490364041025345
1	18019409	18218440	HAP_1	0.277161862527716	0.0897010996315368	0.115333202605976	0.436919751027849
1	18019409	18218440	HAP_2	0.355321507760532	-0.0912524657554502	0.100895430731088	0.36601450034093
1	18019409	18218440	HAP_3	0.0975609756097561	-0.119090754128982	0.339702003717207	0.725990874935841
1	18019409	18218440	HAP_4	0.0764966740576497	0.184854938744431	0.321674577241913	0.565663654420247
1	18081067	18289532	HAP_1	0.0975609756097561	-0.119090754128982	0.339702003717207	0.725990874935841
1	18081067	18289532	HAP_2	0.0814855875831486	-0.770455852909015	0.390900577827509	0.0490364041025345
1	18081067	18289532	HAP_3	0.197339246119734	0.200545522711877	0.166061046193503	0.227498699530954
1	18081067	18289532	HAP_4	0.177383592017738	0.139452422480376	0.202975756995478	0.49223682951368
1	18081067	18289532	HAP_5	0.150221729490022	0.10305611042652	0.27590483578573	0.708850148783872
1	18134138	18345151	HAP_1	0.0798226164079823	-0.770455852909015	0.390900577827509	0.0490364041025345
1	18134138	18345151	HAP_2	0.192350332594235	0.216940284763821	0.171329133406151	0.205766205274988
1	18134138	18345151	HAP_3	0.176274944567627	0.139452422480376	0.202975756995478	0.49223682951368
1	18134138	18345151	HAP_4	0.148558758314856	0.10305611042652	0.27590483578573	0.708850148783872
1	18134138	18345151	HAP_5	0.0975609756097561	-0.119090754128982	0.339702003717207	0.725990874935841
1	18185785	18374886	HAP_1	0.174611973392461	0.21824393601036	0.207383202726792	0.292915616558756
1	18185785	18374886	HAP_2	0.0720620842572062	-0.0936333683932423	0.429463987695746	0.827460605667037
1	18185785	18374886	HAP_3	0.177383592017738	-0.347615259213453	0.188048386251701	0.0648559401149963
1	18185785	18374886	HAP_4	0.148558758314856	0.10305611042652	0.27590483578573	0.708850148783872
1	18185785	18374886	HAP_5	0.193458980044346	0.213314266112107	0.168840939991983	0.206775361194248
1	18276048	18399880	HAP_1	0.0814855875831486	-0.770455852909015	0.390900577827509	0.0490364041025345
1	18276048	18399880	HAP_2	0.0958980044345898	-0.0927177955531639	0.36310919320313	0.798516392823454
1	18276048	18399880	HAP_3	0.0992239467849224	0.611665589164606	0.371084238929863	0.0996403456187887
1	18276048	18399880	HAP_4	0.17350332594235	0.21824393601036	0.207383202726792	0.292915616558756
1	18276048	18399880	HAP_5	0.283813747228381	0.0658423862376439	0.121107054771009	0.586804239763688
1	18340122	18448083	HAP_1	0.284368070953437	0.0646445596825797	0.120318713452776	0.59121026658509
1	18340122	18448083	HAP_2	0.0814855875831486	-0.770455852909015	0.390900577827509	0.0490364041025345
1	18340122	18448083	HAP_3	0.0958980044345898	-0.0927177955531639	0.36310919320313	0.798516392823454
1	18340122	18448083	HAP_4	0.193458980044346	0.213968615505224	0.199084000433876	0.282771341285542
1	18366232	18508210	HAP_1	0.175166297117517	0.284728451205727	0.203012344438825	0.161109746515055
1	18366232	18508210	HAP_2	0.0798226164079823	-0.770455852909015	0.390900577827509	0.0490364041025345
1	18366232	18508210	HAP_3	0.0958980044345898	-0.0927177955531639	0.36310919320313	0.798516392823454
1	18366232	18508210	HAP_4	0.0914634146341463	-0.273450970197806	0.403801864977838	0.498460983956096
1	18366232	18508210	HAP_5	0.192350332594235	0.213314266112107	0.168840939991983	0.206775361194248
1	18388905	18550600	HAP_1	0.177937915742794	0.20623037427684	0.198871922417012	0.300017387634494
1	18388905	18550600	HAP_2	0.0964523281596452	-0.0927177955531639	0.36310919320313	0.798516392823454
1	18388905	18550600	HAP_3	0.0997782705099778	-0.136926783010216	0.327267874171018	0.675760417739796
1	18388905	18550600	HAP_4	0.247228381374723	0.275100409408589	0.130475963912917	0.0352724345891315
1	18388905	18550600	HAP_5	0.0814855875831486	-0.68292422623782	0.363512705647664	0.0606151545038849
1	18425564	18619081	HAP_1	0.08980044345898	-0.273450970197806	0.403801864977838	0.498460983956096
1	18425564	18619081	HAP_2	0.23669623059867	0.269071001074439	0.137294055822683	0.0503294554139205
1	18425564	18619081	HAP_3	0.0814855875831486	-0.68292422623782	0.363512705647664	0.0606151545038849
1	18425564	18619081	HAP_4	0.179046563192905	0.20623037427684	0.198871922417012	0.300017387634494
1	18425564	18619081	HAP_5	0.0964523281596452	-0.0927177955531639	0.36310919320313	0.798516392823454
1	18484079	18667846	HAP_1	0.08980044345898	-0.273450970197806	0.403801864977838	0.498460983956096
1	18484079	18667846	HAP_2	0.0770509977827051	0.360469595877368	0.344358838660548	0.295483363657432
1	18484079	18667846	HAP_3	0.176829268292683	0.139452422480376	0.202975756995478	0.49223682951368
1	18484079	18667846	HAP_4	0.0981152993348115	-0.0927177955531639	0.36310919320313	0.798516392823454
1	18484079	18667846	HAP_5	0.116962305986696	-0.110866493531258	0.3042157918141	0.715620822831056
1	18484079	18667846	HAP_6	0.188470066518847	0.266682547093301	0.170944380733711	0.119102903378909
1	18484079	18667846	HAP_7	0.0715077605321508	-0.117272841980568	0.42939749485121	0.784831925339048
1	18484079	18667846	HAP_8	0.100332594235033	-0.461474268316909	0.322726323708964	0.153090033865934
1	18541914	18718088	HAP_1	0.0814855875831486	-0.68292422623782	0.363512705647664	0.0606151545038849
1	18541914	18718088	HAP_2	0.0964523281596452	-0.0927177955531639	0.36310919320313	0.798516392823454
1	18541914	18718088	HAP_3	0.188470066518847	0.266682547093301	0.170944380733711	0.119102903378909
1	18541914	18718088	HAP_4	0.175166297117517	0.139452422480376	0.202975756995478	0.49223682951368
1	18541914	18718088	HAP_5	0.0903547671840355	-0.273450970197806	0.403801864977838	0.498460983956096
1	18599889	18771888	HAP_1	0.153547671840355	0.204768238821775	0.212501343015824	0.335503951742856
1	18599889	18771888	HAP_2	0.0964523281596452	-0.0927177955531639	0.36310919320313	0.798516392823454
1	18599889	18771888	HAP_3	0.175166297117517	0.139452422480376	0.202975756995478	0.49223682951368
1	18599889	18771888	HAP_4	0.0814855875831486	-0.68292422623782	0.363512705647664	0.0606151545038849
1	18599889	18771888	HAP_5	0.0936807095343681	-0.273450970197806	0.403801864977838	0.498460983956096
1	18651110	18859078	HAP_1	0.152993348115299	0.204768238821775	0.212501343015824	0.335503951742856
1	18651110	18859078	HAP_2	0.170731707317073	0.139452422480376	0.202975756995478	0.49223682951368
1	18651110	18859078	HAP_3	0.0975609756097561	-0.205886602894383	0.339893099603293	0.544842506718796
1	18651110	18859078	HAP_4	0.0814855875831486	-0.68292422623782	0.363512705647664	0.0606151545038849
1	18651110	18859078	HAP_5	0.0914634146341463	-0.273450970197806	0.403801864977838	0.498460983956096
1	18690083	18947598	HAP_1	0.152993348115299	0.204768238821775	0.212501343015824	0.335503951742856
1	18690083	18947598	HAP_2	0.0909090909090909	-0.273450970197806	0.403801864977838	0.498460983956096
1	18690083	18947598	HAP_3	0.171286031042129	0.0894240751230993	0.198689006440983	0.652769279628586
1	18690083	18947598	HAP_4	0.0975609756097561	-0.205886602894383	0.339893099603293	0.544842506718796
1	18690083	18947598	HAP_5	0.0809312638580931	-0.68292422623782	0.363512705647664	0.0606151545038849
1	18756669	19016808	HAP_1	0.171840354767184	0.0894240751230993	0.198689006440983	0.652769279628586
1	18756669	19016808	HAP_2	0.0970066518847007	-0.205886602894383	0.339893099603293	0.544842506718796
1	18756669	19016808	HAP_3	0.153547671840355	0.204768238821775	0.212501343015824	0.335503951742856
1	18756669	19016808	HAP_4	0.0814855875831486	-0.68292422623782	0.363512705647664	0.0606151545038849
1	18756669	19016808	HAP_5	0.0909090909090909	-0.273450970197806	0.403801864977838	0.498460983956096
1	18832003	19101381	HAP_1	0.155210643015521	0.204768238821775	0.212501343015824	0.335503951742856
1	18832003	19101381	HAP_2	0.0970066518847007	-0.205886602894383	0.339893099603293	0.544842506718796
1	18832003	19101381	HAP_3	0.0814855875831486	-0.68292422623782	0.363512705647664	0.0606151545038849
1	18832003	19101381	HAP_4	0.0909090909090909	-0.273450970197806	0.403801864977838	0.498460983956096
1	18832003	19101381	HAP_5	0.17960088691796	0.0894240751230993	0.198689006440983	0.652769279628586
1	18930376	19175978	HAP_1	0.154656319290466	0.204768238821775	0.212501343015824	0.335503951742856
1	18930376	19175978	HAP_2	0.0914634146341463	-0.273450970197806	0.403801864977838	0.498460983956096
1	18930376	19175978	HAP_3	0.17960088691796	0.0894240751230993	0.198689006440983	0.652769279628586
1	18930376	19175978	HAP_4	0.178492239467849	-0.245399773929202	0.18217628228763	0.178308780214929
1	18993576	19269782	HAP_1	0.0909090909090909	-0.273450970197806	0.403801864977838	0.498460983956096
1	18993576	19269782	HAP_2	0.17960088691796	0.0894240751230993	0.198689006440983	0.652769279628586
1	18993576	19269782	HAP_3	0.178492239467849	-0.245399773929202	0.18217628228763	0.178308780214929
1	18993576	19269782	HAP_4	0.154656319290466	0.204768238821775	0.212501343015824	0.335503951742856
1	19069747	19336588	HAP_1	0.0942350332594235	-0.234255544297677	0.374634074047313	0.531940154905864
1	19069747	19336588	HAP_2	0.0814855875831486	-0.68292422623782	0.363512705647664	0.0606151545038849
1	19069747	19336588	HAP_3	0.167960088691796	0.0926959186196036	0.188328472981148	0.622697068458914
1	19069747	19336588	HAP_4	0.154656319290466	0.204768238821775	0.212501343015824	0.335503951742856
1	19069747	19336588	HAP_5	0.278270509977827	-0.154972965445617	0.118291316673035	0.190501811876234
1	19069747	19336588	HAP_6	0.0842572062084257	0.276429317579168	0.428645894028975	0.519165051666017
1	19147587	19374028	HAP_1	0.192350332594235	-0.0864805442550182	0.165256509602283	0.600888279499639
1	19147587	19374028	HAP_2	0.0925720620842572	-0.273450970197806	0.403801864977838	0.498460983956096
1	19147587	19374028	HAP_3	0.154656319290466	0.204768238821775	0.212501343015824	0.335503951742856
1	19147587	19374028	HAP_4	0.0814855875831486	-0.68292422623782	0.363512705647664	0.0606151545038849
1	19147587	19374028	HAP_5	0.167405764966741	0.0926959186196036	0.188328472981148	0.622697068458914
1	19253956	19436094	HAP_1	0.155764966740576	0.0123776043229252	0.211409596040036	0.953325304718579
1	19253956	19436094	HAP_2	0.0903547671840355	-0.273450970197806	0.403801864977838	0.498460983956096
1	19253956	19436094	HAP_3	0.0814855875831486	-0.68292422623782	0.363512705647664	0.0606151545038849
1	19253956	19436094	HAP_4	0.23780487804878	0.0334903970321225	0.150593701427315	0.824062080230966
1	19318625	19484677	HAP_1	0.0909090909090909	-0.273450970197806	0.403801864977838	0.498460983956096
1	19318625	19484677	HAP_2	0.155210643015521	-0.0261990880459722	0.21644164661262	0.9036830781473
1	19318625	19484677	HAP_3	0.0814855875831486	-0.68292422623782	0.363512705647664	0.0606151545038849
1	19318625	19484677	HAP_4	0.23780487804878	0.0334903970321225	0.150593701427315	0.824062080230966
1	19352346	19499241	HAP_1	0.0909090909090909	-0.273450970197806	0.403801864977838	0.498460983956096
1	19352346	19499241	HAP_2	0.23780487804878	0.0334903970321225	0.150593701427315	0.824062080230966
1	19352346	19499241	HAP_3	0.150221729490022	0.0566389225231594	0.211519842204888	0.788937551363133
1	19352346	19499241	HAP_4	0.0814855875831486	-0.68292422623782	0.363512705647664	0.0606151545038849
1	19420435	19535686	HAP_1	0.0814855875831486	-0.68292422623782	0.363512705647664	0.0606151545038849
1	19420435	19535686	HAP_2	0.0726164079822616	-0.104618254595783	0.433063358920885	0.809163462937948
1	19420435	19535686	HAP_3	0.0909090909090909	-0.273450970197806	0.403801864977838	0.498460983956096
1	19420435	19535686	HAP_4	0.151330376940133	0.0566389225231594	0.211519842204888	0.788937551363133
1	19420435	19535686	HAP_5	0.23780487804878	0.0334903970321225	0.150593701427315	0.824062080230966
1	19474711	19617746	HAP_1	0.240022172949002	0.0334903970321225	0.150593701427315	0.824062080230966
1	19474711	19617746	HAP_2	0.0726164079822616	-0.104618254595783	0.433063358920885	0.809163462937948
1	19474711	19617746	HAP_3	0.0920177383592018	-0.273450970197806	0.403801864977838	0.498460983956096
1	19474711	19617746	HAP_4	0.232815964523282	-0.0970876441413128	0.137894551254734	0.481572532120162
1	19492649	19686160	HAP_1	0.320953436807095	-0.116882142345308	0.107373946857626	0.276646427737521
1	19492649	19686160	HAP_2	0.0920177383592018	-0.273450970197806	0.403801864977838	0.498460983956096
1	19492649	19686160	HAP_3	0.240022172949002	0.0334903970321225	0.150593701427315	0.824062080230966
1	19492649	19686160	HAP_4	0.0731707317073171	-0.104618254595783	0.433063358920885	0.809163462937948
1	19515387	19736140	HAP_1	0.0920177383592018	-0.273450970197806	0.403801864977838	0.498460983956096
1	19515387	19736140	HAP_2	0.240022172949002	0.0334903970321225	0.150593701427315	0.824062080230966
1	19515387	19736140	HAP_3	0.320953436807095	-0.116882142345308	0.107373946857626	0.276646427737521
1	19515387	19736140	HAP_4	0.0731707317073171	-0.104618254595783	0.433063358920885	0.809163462937948
1	19591116	19840115	HAP_1	0.188470066518847	0.148312925774077	0.182197436135858	0.415849685934216
1	19591116	19840115	HAP_2	0.0742793791574279	-0.104618254595783	0.433063358920885	0.809163462937948
1	19591116	19840115	HAP_3	0.563192904656319	-0.0632834488041256	0.0711531417253264	0.374029918442199
1	19661123	19905066	HAP_1	0.0825942350332594	-0.284110617419887	0.366772701945986	0.438768356434402
1	19661123	19905066	HAP_2	0.158536585365854	0.162738414048839	0.198491722578307	0.412507089579603
1	19661123	19905066	HAP_3	0.402439024390244	0.0539893164468717	0.088379235555815	0.541433610965107
1	19661123	19905066	HAP_4	0.169068736141907	0.250587829568076	0.20284372119138	0.217017765445031
1	19728682	19955364	HAP_1	0.156319290465632	0.0113823009211925	0.206959954098572	0.956152732319956
1	19728682	19955364	HAP_2	0.494456762749446	0.042862348430703	0.0766176443162437	0.576007957191423
1	19728682	19955364	HAP_3	0.0770509977827051	-0.770455852909015	0.390900577827509	0.0490364041025345
1	19728682	19955364	HAP_4	0.0482261640798226	0.355948032043986	0.371358285290454	0.33806977315015
1	19728682	19955364	HAP_5	0.0875831485587583	-0.189612389149376	0.342328420659938	0.579793215748466
1	19802045	20037490	HAP_1	0.156319290465632	0.0113823009211925	0.206959954098572	0.956152732319956
1	19802045	20037490	HAP_2	0.273281596452328	0.0185258039225372	0.1304532625633	0.887103458664434
1	19802045	20037490	HAP_3	0.156319290465632	0.0261355388993838	0.211044503199999	0.901470750204255
1	19802045	20037490	HAP_4	0.0770509977827051	-0.770455852909015	0.390900577827509	0.0490364041025345
1	19887186	20089442	HAP_1	0.273835920177384	0.0185258039225372	0.1304532625633	0.887103458664434
1	19887186	20089442	HAP_2	0.155764966740576	0.0261355388993838	0.211044503199999	0.901470750204255
1	19887186	20089442	HAP_3	0.0770509977827051	-0.770455852909015	0.390900577827509	0.0490364041025345
1	19887186	20089442	HAP_4	0.156319290465632	0.0113823009211925	0.206959954098572	0.956152732319956
1	19929109	20164215	HAP_1	0.237250554323725	-0.00177382259492644	0.147084629696098	0.990380549070626
1	19929109	20164215	HAP_2	0.153547671840355	0.0261355388993838	0.211044503199999	0.901470750204255
1	19929109	20164215	HAP_3	0.0770509977827051	-0.770455852909015	0.390900577827509	0.0490364041025345
1	19929109	20164215	HAP_4	0.156319290465632	0.0113823009211925	0.206959954098572	0.956152732319956
1	20008856	20217215	HAP_1	0.0892461197339246	-0.770455852909015	0.390900577827509	0.0490364041025345
1	20008856	20217215	HAP_2	0.08980044345898	0.275124591853184	0.340952177341177	0.419922551505127
1	20008856	20217215	HAP_3	0.237250554323725	-0.00177382259492644	0.147084629696098	0.990380549070626
1	20008856	20217215	HAP_4	0.156319290465632	0.0113823009211925	0.206959954098572	0.956152732319956
1	20008856	20217215	HAP_5	0.153547671840355	0.0261355388993838	0.211044503199999	0.901470750204255
1	20079747	20263578	HAP_1	0.208980044345898	0.103001489284601	0.15461708422248	0.505474337275115
1	20079747	20263578	HAP_2	0.240022172949002	-0.0129329202916362	0.145622705619932	0.929251996908408
1	20079747	20263578	HAP_3	0.0892461197339246	-0.770455852909015	0.390900577827509	0.0490364041025345
1	20079747	20263578	HAP_4	0.235033259423503	0.0051767736352963	0.137777982840378	0.97003633085436
1	20144224	20294759	HAP_1	0.375277161862528	-0.0222715026021993	0.0915276866643689	0.807805303792313
1	20144224	20294759	HAP_2	0.171840354767184	-0.105791827464033	0.211512884214767	0.617081067367053
1	20144224	20294759	HAP_3	0.240022172949002	-0.0129329202916362	0.145622705619932	0.929251996908408
1	20199697	20336514	HAP_1	0.238359201773836	-0.0576940078762087	0.147261963668495	0.695316093120608
1	20199697	20336514	HAP_2	0.159090909090909	-0.0182774469487094	0.202428866491378	0.928076537289263
1	20199697	20336514	HAP_3	0.0892461197339246	-0.770455852909015	0.390900577827509	0.0490364041025345
1	20257579	20416935	HAP_1	0.159090909090909	-0.0182774469487094	0.202428866491378	0.928076537289263
1	20257579	20416935	HAP_2	0.0892461197339246	-0.770455852909015	0.390900577827509	0.0490364041025345
1	20257579	20416935	HAP_3	0.238359201773836	-0.0576940078762087	0.147261963668495	0.695316093120608
1	20285058	20472980	HAP_1	0.155210643015521	-0.0969487260465084	0.206584786397382	0.638975525434605
1	20285058	20472980	HAP_2	0.0892461197339246	-0.770455852909015	0.390900577827509	0.0490364041025345
1	20285058	20472980	HAP_3	0.23780487804878	-0.0576940078762087	0.147261963668495	0.695316093120608
1	20309995	20550672	HAP_1	0.155210643015521	-0.0969487260465084	0.206584786397382	0.638975525434605
1	20309995	20550672	HAP_2	0.0886917960088692	-0.770455852909015	0.390900577827509	0.0490364041025345
1	20309995	20550672	HAP_3	0.143569844789357	0.100721803931176	0.253400300423732	0.691108213781079
1	20396102	20587049	HAP_1	0.143015521064302	0.0731520955738025	0.246384456170339	0.766610504557411
1	20396102	20587049	HAP_2	0.107538802660754	0.0365178452798621	0.267923349903125	0.891615298736473
1	20396102	20587049	HAP_3	0.0886917960088692	-0.770455852909015	0.390900577827509	0.0490364041025345
1	20396102	20587049	HAP_4	0.155764966740576	-0.0306950114968218	0.206841831256637	0.88206195968767
1	20447544	20629717	HAP_1	0.0886917960088692	-0.770455852909015	0.390900577827509	0.0490364041025345
1	20447544	20629717	HAP_2	0.143015521064302	0.0731520955738025	0.246384456170339	0.766610504557411
1	20447544	20629717	HAP_3	0.155764966740576	-0.0306950114968218	0.206841831256637	0.88206195968767
1	20447544	20629717	HAP_4	0.175166297117517	0.129091654522829	0.202663750720811	0.524305399531541
1	20528824	20676803	HAP_1	0.244456762749446	0.11771530723122	0.148845260002563	0.429238404480022
1	20528824	20676803	HAP_2	0.0892461197339246	-0.770455852909015	0.390900577827509	0.0490364041025345
1	20528824	20676803	HAP_3	0.123614190687361	0.0138119142488212	0.292754119510084	0.962380976498788
1	20572869	20732893	HAP_1	0.0936807095343681	-0.738451656780871	0.361720257624483	0.0414960030413594
1	20572869	20732893	HAP_2	0.065410199556541	0.453069397517727	0.42937398683782	0.291626965041408
1	20572869	20732893	HAP_3	0.123614190687361	0.0138119142488212	0.292754119510084	0.962380976498788
1	20572869	20732893	HAP_4	0.261640798226164	0.0560917929949989	0.138522014083871	0.685625988821167
1	20618002	20799206	HAP_1	0.0931263858093126	-0.738451656780871	0.361720257624483	0.0414960030413594
1	20618002	20799206	HAP_2	0.065410199556541	0.453069397517727	0.42937398683782	0.291626965041408
1	20618002	20799206	HAP_3	0.122505543237251	0.0138119142488212	0.292754119510084	0.962380976498788
1	20618002	20799206	HAP_4	0.26219512195122	0.0560917929949989	0.138522014083871	0.685625988821167
1	20664136	20899506	HAP_1	0.263858093126386	0.0565289450483755	0.136064832767493	0.677908406381891
1	20664136	20899506	HAP_2	0.0931263858093126	-0.738451656780871	0.361720257624483	0.0414960030413594
1	20664136	20899506	HAP_3	0.0670731707317073	0.453069397517727	0.42937398683782	0.291626965041408
1	20664136	20899506	HAP_4	0.122505543237251	0.0138119142488212	0.292754119510084	0.962380976498788
1	20716311	20975199	HAP_1	0.0931263858093126	-0.738451656780871	0.361720257624483	0.0414960030413594
1	20716311	20975199	HAP_2	0.348669623059867	-0.0359827085030878	0.101112086330307	0.722022719541779
1	20716311	20975199	HAP_3	0.121951219512195	0.0138119142488212	0.292754119510084	0.962380976498788
1	20774446	21025812	HAP_1	0.124168514412417	-0.0420975260786091	0.280249232993452	0.880629382151634
1	20774446	21025812	HAP_2	0.296008869179601	0.163956383403838	0.126340854253178	0.194716565992023
1	20774446	21025812	HAP_3	0.0931263858093126	-0.738451656780871	0.361720257624483	0.0414960030413594
1	20844518	21079216	HAP_1	0.124722838137472	-0.0420975260786091	0.280249232993452	0.880629382151634
1	20844518	21079216	HAP_2	0.293791574279379	0.153698219784276	0.125383556031538	0.220589393682349
1	20844518	21079216	HAP_3	0.105321507760532	-0.738233308800449	0.338319775368711	0.0293664451037861
1	20955011	21099477	HAP_1	0.150776053215078	-0.380246087406629	0.241762795264625	0.116119443006461
1	20955011	21099477	HAP_2	0.124722838137472	-0.0420975260786091	0.280249232993452	0.880629382151634
1	20955011	21099477	HAP_3	0.30709534368071	0.159745937055067	0.118849353854508	0.179257536305714
1	21005976	21158799	HAP_1	0.126940133037694	-0.243575839852013	0.278787383656649	0.382518956860863
1	21005976	21158799	HAP_2	0.124722838137472	-0.0420975260786091	0.280249232993452	0.880629382151634
1	21005976	21158799	HAP_3	0.30709534368071	0.159745937055067	0.118849353854508	0.179257536305714
1	21060557	21212230	HAP_1	0.307649667405765	0.159745937055067	0.118849353854508	0.179257536305714
1	21060557	21212230	HAP_2	0.146341463414634	0.0608248330403573	0.218853406472208	0.781134554420475
1	21060557	21212230	HAP_3	0.13470066518847	-0.243255554886463	0.246909265361819	0.324792804812406
1	21060557	21212230	HAP_4	0.171286031042129	0.00500280773129754	0.191902068206938	0.979207685165011
1	21092388	21248341	HAP_1	0.307649667405765	0.159745937055067	0.118849353854508	0.179257536305714
1	21092388	21248341	HAP_2	0.146341463414634	0.0608248330403573	0.218853406472208	0.781134554420475
1	21092388	21248341	HAP_3	0.114745011086475	-0.560106663837827	0.293311383353925	0.0565066889954577
1	21092388	21248341	HAP_4	0.171286031042129	0.00500280773129754	0.191902068206938	0.979207685165011
1	21142067	21302128	HAP_1	0.430709534368071	0.0223892269924861	0.0848266371837692	0.791886556526628
1	21142067	21302128	HAP_2	0.171286031042129	0.00500280773129754	0.191902068206938	0.979207685165011
1	21142067	21302128	HAP_3	0.149667405764967	0.0608248330403573	0.218853406472208	0.781134554420475
1	21199202	21333330	HAP_1	0.582039911308204	-0.0781303204160348	0.0684509530561853	0.254008416247404
1	21199202	21333330	HAP_2	0.125277161862528	0.18277569357053	0.258905275909409	0.480400548557059
1	21199202	21333330	HAP_3	0.251108647450111	0.0116027509056466	0.138796026087483	0.933396705658191
1	21239756	21366392	HAP_1	0.125277161862528	0.18277569357053	0.258905275909409	0.480400548557059
1	21239756	21366392	HAP_2	0.171840354767184	0.00500280773129754	0.191902068206938	0.979207685165011
1	21239756	21366392	HAP_3	0.6019955654102	-0.0461592321054664	0.0678424413142053	0.496435509891588
1	21278418	21451919	HAP_1	0.0892461197339246	0.252191604252945	0.429797492838952	0.557508204411732
1	21278418	21451919	HAP_2	0.124722838137472	-0.243575839852013	0.278787383656649	0.382518956860863
1	21278418	21451919	HAP_3	0.126385809312639	-0.0420975260786091	0.280249232993452	0.880629382151634
1	21278418	21451919	HAP_4	0.308758314855876	0.152951822287205	0.117328104053447	0.192699031868748
1	21324921	21498156	HAP_1	0.0886917960088692	0.252191604252945	0.429797492838952	0.557508204411732
1	21324921	21498156	HAP_2	0.124722838137472	-0.243575839852013	0.278787383656649	0.382518956860863
1	21324921	21498156	HAP_3	0.126385809312639	-0.0420975260786091	0.280249232993452	0.880629382151634
1	21324921	21498156	HAP_4	0.308758314855876	0.152951822287205	0.117328104053447	0.192699031868748
1	21351372	21549541	HAP_1	0.124722838137472	-0.243575839852013	0.278787383656649	0.382518956860863
1	21351372	21549541	HAP_2	0.126385809312639	-0.0420975260786091	0.280249232993452	0.880629382151634
1	21351372	21549541	HAP_3	0.306541019955654	0.150428227929484	0.118092112297764	0.203059738672363
1	21351372	21549541	HAP_4	0.0864745011086474	0.252191604252945	0.429797492838952	0.557508204411732
1	21426865	21593553	HAP_1	0.126385809312639	-0.0420975260786091	0.280249232993452	0.880629382151634
1	21426865	21593553	HAP_2	0.0864745011086474	0.252191604252945	0.429797492838952	0.557508204411732
1	21426865	21593553	HAP_3	0.315410199556541	0.142629179467586	0.115233288349329	0.216138214893304
1	21426865	21593553	HAP_4	0.194567627494457	-0.235674506607986	0.198281620212212	0.234920524552716
1	21426865	21593553	HAP_5	0.0875831485587583	-0.233674652624674	0.430150838500165	0.587101532010336
1	21477210	21624708	HAP_1	0.126385809312639	-0.0420975260786091	0.280249232993452	0.880629382151634
1	21477210	21624708	HAP_2	0.0875831485587583	-0.233674652624674	0.430150838500165	0.587101532010336
1	21477210	21624708	HAP_3	0.0864745011086474	0.252191604252945	0.429797492838952	0.557508204411732
1	21477210	21624708	HAP_4	0.315410199556541	0.142629179467586	0.115233288349329	0.216138214893304
1	21477210	21624708	HAP_5	0.263858093126386	0.145652330553077	0.145126525282743	0.315833415060207
1	21529824	21662722	HAP_1	0.0864745011086474	0.252191604252945	0.429797492838952	0.557508204411732
1	21529824	21662722	HAP_2	0.126385809312639	-0.0420975260786091	0.280249232993452	0.880629382151634
1	21529824	21662722	HAP_3	0.315964523281596	0.150739983834031	0.114579022400559	0.188648031970861
1	21529824	21662722	HAP_4	0.182926829268293	-0.30597247577165	0.202449588140045	0.131054298978216
1	21584870	21717449	HAP_1	0.315964523281596	0.150739983834031	0.114579022400559	0.188648031970861
1	21584870	21717449	HAP_2	0.0886917960088692	0.252191604252945	0.429797492838952	0.557508204411732
1	21584870	21717449	HAP_3	0.182926829268293	-0.30597247577165	0.202449588140045	0.131054298978216
1	21584870	21717449	HAP_4	0.207317073170732	-0.0733981442740037	0.170031240187461	0.666082697321769
1	21584870	21717449	HAP_5	0.0648558758314856	0.371482568604109	0.399165935194985	0.35228885391324
1	21618641	21750572	HAP_1	0.0936807095343681	-0.00694203707101829	0.392297939850377	0.985885479088318
1	21618641	21750572	HAP_2	0.305432372505543	0.137264123505135	0.118165432122987	0.245698906472467
1	21618641	21750572	HAP_3	0.207317073170732	-0.0733981442740037	0.170031240187461	0.666082697321769
1	21618641	21750572	HAP_4	0.182926829268293	-0.30597247577165	0.202449588140045	0.131054298978216
1	21644616	21786737	HAP_1	0.304878048780488	0.137264123505135	0.118165432122987	0.245698906472467
1	21644616	21786737	HAP_2	0.0925720620842572	-0.00694203707101829	0.392297939850377	0.985885479088318
1	21644616	21786737	HAP_3	0.126385809312639	-0.0420975260786091	0.280249232993452	0.880629382151634
1	21644616	21786737	HAP_4	0.182926829268293	-0.30597247577165	0.202449588140045	0.131054298978216
1	21691443	21829520	HAP_1	0.305986696230599	0.137264123505135	0.118165432122987	0.245698906472467
1	21691443	21829520	HAP_2	0.124168514412417	-0.0420975260786091	0.280249232993452	0.880629382151634
1	21691443	21829520	HAP_3	0.0848115299334812	0.252191604252945	0.429797492838952	0.557508204411732
1	21691443	21829520	HAP_4	0.182926829268293	-0.30597247577165	0.202449588140045	0.131054298978216
1	21738281	21887191	HAP_1	0.0848115299334812	0.252191604252945	0.429797492838952	0.557508204411732
1	21738281	21887191	HAP_2	0.177383592017738	-0.374698579637316	0.198197122962589	0.0590114524927693
1	21738281	21887191	HAP_3	0.123059866962306	-0.0420975260786091	0.280249232993452	0.880629382151634
1	21738281	21887191	HAP_4	0.305986696230599	0.137264123505135	0.118165432122987	0.245698906472467
1	21777287	21951746	HAP_1	0.315410199556541	0.110334782900929	0.111838353344725	0.324128842739644
1	21777287	21951746	HAP_2	0.0853658536585366	0.252191604252945	0.429797492838952	0.557508204411732
1	21777287	21951746	HAP_3	0.179046563192905	-0.374698579637316	0.198197122962589	0.0590114524927693
1	21777287	21951746	HAP_4	0.123059866962306	-0.0420975260786091	0.280249232993452	0.880629382151634
1	21824637	22024056	HAP_1	0.499445676274945	0.0163702793859982	0.0756388227820074	0.828704616249454
1	21824637	22024056	HAP_2	0.0870288248337029	0.252191604252945	0.429797492838952	0.557508204411732
1	21824637	22024056	HAP_3	0.122505543237251	0.0371356064670718	0.29135288308179	0.89860578481306
1	21877978	22096754	HAP_1	0.0864745011086474	0.252191604252945	0.429797492838952	0.557508204411732
1	21877978	22096754	HAP_2	0.123059866962306	0.0371356064670718	0.29135288308179	0.89860578481306
1	21877978	22096754	HAP_3	0.261640798226164	-0.0287408345733093	0.130139848144382	0.82526323651799
1	21877978	22096754	HAP_4	0.318736141906874	0.0910552042391963	0.110675917986762	0.410888305725739
1	21923652	22152784	HAP_1	0.123059866962306	0.0371356064670718	0.29135288308179	0.89860578481306
1	21923652	22152784	HAP_2	0.085920177383592	0.252191604252945	0.429797492838952	0.557508204411732
1	21923652	22152784	HAP_3	0.150221729490022	-0.25593856974825	0.216772031687336	0.238045353954297
1	21923652	22152784	HAP_4	0.114190687361419	0.313640148075978	0.341936545645822	0.359262175916549
1	21923652	22152784	HAP_5	0.271618625277162	0.128018108211293	0.132687652317348	0.33490336089153
1	21994065	22225114	HAP_1	0.085920177383592	0.252191604252945	0.429797492838952	0.557508204411732
1	21994065	22225114	HAP_2	0.150221729490022	-0.25593856974825	0.216772031687336	0.238045353954297
1	21994065	22225114	HAP_3	0.0903547671840355	0.533233388404774	0.431553803566391	0.216928947069366
1	21994065	22225114	HAP_4	0.269955654101996	0.10209330195053	0.133927812515051	0.446082592579261
1	21994065	22225114	HAP_5	0.123059866962306	0.0371356064670718	0.29135288308179	0.89860578481306
1	22072511	22272212	HAP_1	0.197339246119734	-0.0733231613689876	0.163129979145403	0.653197211956484
1	22072511	22272212	HAP_2	0.123059866962306	0.0371356064670718	0.29135288308179	0.89860578481306
1	22072511	22272212	HAP_3	0.0931263858093126	0.484144196560567	0.341439937329584	0.1565562589048
1	22072511	22272212	HAP_4	0.269955654101996	0.10209330195053	0.133927812515051	0.446082592579261
1	22072511	22272212	HAP_5	0.085920177383592	0.252191604252945	0.429797492838952	0.557508204411732
1	22132505	22311265	HAP_1	0.131929046563193	0.0206710573590948	0.278981322516877	0.940951643778531
1	22132505	22311265	HAP_2	0.390243902439024	0.139385927114617	0.0915729052767855	0.128331946254515
1	22132505	22311265	HAP_3	0.291574279379157	0.00716602816793953	0.119365573283905	0.952141812239371
1	22194771	22382190	HAP_1	0.41019955654102	0.129611324463126	0.0873470466803196	0.138198880844956
1	22194771	22382190	HAP_2	0.131374722838137	0.0206710573590948	0.278981322516877	0.940951643778531
1	22194771	22382190	HAP_3	0.291574279379157	0.00716602816793953	0.119365573283905	0.952141812239371
1	22265997	22421404	HAP_1	0.412971175166297	0.151390423524313	0.0865988797607766	0.0807780635234384
1	22265997	22421404	HAP_2	0.131374722838137	0.0206710573590948	0.278981322516877	0.940951643778531
1	22265997	22421404	HAP_3	0.291574279379157	0.00716602816793953	0.119365573283905	0.952141812239371
1	22288779	22475646	HAP_1	0.140243902439024	-0.148476047265002	0.242040682567462	0.539746152194836
1	22288779	22475646	HAP_2	0.289911308203991	-0.00636966779745964	0.120182135963441	0.957743717974073
1	22288779	22475646	HAP_3	0.158536585365854	0.183345185981766	0.279103517885384	0.511410429897013
1	22288779	22475646	HAP_4	0.150776053215078	-0.243586288676498	0.21161725696248	0.250012908824431
1	22288779	22475646	HAP_5	0.0748337028824834	0.604234847403838	0.428327166402762	0.158687235185103
1	22354504	22518930	HAP_1	0.14079822616408	-0.148476047265002	0.242040682567462	0.539746152194836
1	22354504	22518930	HAP_2	0.290465631929047	-0.0198470329782061	0.119411934906557	0.868032281007395
1	22354504	22518930	HAP_3	0.159090909090909	0.186962531701703	0.269770430366292	0.488463521966691
1	22354504	22518930	HAP_4	0.151330376940133	-0.243586288676498	0.21161725696248	0.250012908824431
1	22354504	22518930	HAP_5	0.0748337028824834	0.604234847403838	0.428327166402762	0.158687235185103
1	22409478	22541611	HAP_1	0.222283813747228	-0.124227745234163	0.148188003708179	0.402080971342899
1	22409478	22541611	HAP_2	0.290465631929047	-0.0198470329782061	0.119411934906557	0.868032281007395
1	22409478	22541611	HAP_3	0.159090909090909	0.186962531701703	0.269770430366292	0.488463521966691
1	22409478	22541611	HAP_4	0.151330376940133	-0.243586288676498	0.21161725696248	0.250012908824431
1	22409478	22541611	HAP_5	0.0748337028824834	0.604234847403838	0.428327166402762	0.158687235185103
1	22456503	22591077	HAP_1	0.240022172949002	0.280171195659049	0.139670756689097	0.0451651798578892
1	22456503	22591077	HAP_2	0.153547671840355	0.074556988284468	0.220843059579768	0.735743071798407
1	22456503	22591077	HAP_3	0.313192904656319	-0.0103564757350184	0.110142479224143	0.9251081112324
1	22456503	22591077	HAP_4	0.150221729490022	-0.246364279225044	0.206851456186198	0.233963521551669
1	22510991	22637089	HAP_1	0.150221729490022	-0.246364279225044	0.206851456186198	0.233963521551669
1	22510991	22637089	HAP_2	0.313192904656319	-0.0103564757350184	0.110142479224143	0.9251081112324
1	22510991	22637089	HAP_3	0.215077605321508	0.192557372410393	0.165216813006497	0.24413618049974
1	22535483	22675245	HAP_1	0.0881374722838137	0.252191604252945	0.429797492838952	0.557508204411732
1	22535483	22675245	HAP_2	0.126940133037694	0.0371356064670718	0.29135288308179	0.89860578481306
1	22535483	22675245	HAP_3	0.313192904656319	-0.0103564757350184	0.110142479224143	0.9251081112324
1	22535483	22675245	HAP_4	0.147450110864745	-0.246364279225044	0.206851456186198	0.233963521551669
1	22574342	22777886	HAP_1	0.0853658536585366	0.252191604252945	0.429797492838952	0.557508204411732
1	22574342	22777886	HAP_2	0.127494456762749	0.137256160808919	0.278932640049388	0.622786842722998
1	22574342	22777886	HAP_3	0.147450110864745	-0.246364279225044	0.206851456186198	0.233963521551669
1	22574342	22777886	HAP_4	0.299334811529933	-0.0433655105340187	0.114369310662627	0.70465152979683
1	22625274	22851333	HAP_1	0.0881374722838137	0.252191604252945	0.429797492838952	0.557508204411732
1	22625274	22851333	HAP_2	0.127494456762749	0.137256160808919	0.278932640049388	0.622786842722998
1	22625274	22851333	HAP_3	0.299334811529933	-0.0433655105340187	0.114369310662627	0.70465152979683
1	22625274	22851333	HAP_4	0.147450110864745	-0.246364279225044	0.206851456186198	0.233963521551669
1	22655413	22911665	HAP_1	0.150221729490022	-0.246364279225044	0.206851456186198	0.233963521551669
1	22655413	22911665	HAP_2	0.299334811529933	-0.0433655105340187	0.114369310662627	0.70465152979683
1	22655413	22911665	HAP_3	0.0853658536585366	0.252191604252945	0.429797492838952	0.557508204411732
1	22655413	22911665	HAP_4	0.126940133037694	0.241300242518144	0.291277119472898	0.407654153174884
1	22740766	23021830	HAP_1	0.299334811529933	-0.0433655105340187	0.114369310662627	0.70465152979683
1	22740766	23021830	HAP_2	0.126940133037694	0.241300242518144	0.291277119472898	0.407654153174884
1	22740766	23021830	HAP_3	0.0848115299334812	0.252191604252945	0.429797492838952	0.557508204411732
1	22740766	23021830	HAP_4	0.151330376940133	-0.139505432433885	0.198781295666867	0.48298532683736
1	22832732	23055218	HAP_1	0.151330376940133	-0.139505432433885	0.198781295666867	0.48298532683736
1	22832732	23055218	HAP_2	0.299334811529933	-0.0433655105340187	0.114369310662627	0.70465152979683
1	22832732	23055218	HAP_3	0.126940133037694	0.241300242518144	0.291277119472898	0.407654153174884
1	22832732	23055218	HAP_4	0.0848115299334812	0.252191604252945	0.429797492838952	0.557508204411732
1	22891301	23095055	HAP_1	0.299334811529933	-0.0433655105340187	0.114369310662627	0.70465152979683
1	22891301	23095055	HAP_2	0.126940133037694	0.241300242518144	0.291277119472898	0.407654153174884
1	22891301	23095055	HAP_3	0.158536585365854	0.204851389646829	0.268878521861588	0.446337645175475
1	22891301	23095055	HAP_4	0.151884700665188	-0.139505432433885	0.198781295666867	0.48298532683736
1	23012815	23145010	HAP_1	0.175166297117517	0.0547636282226309	0.242381767525233	0.821300367412408
1	23012815	23145010	HAP_2	0.299334811529933	-0.0433655105340187	0.114369310662627	0.70465152979683
1	23012815	23145010	HAP_3	0.152439024390244	-0.139505432433885	0.198781295666867	0.48298532683736
1	23012815	23145010	HAP_4	0.126940133037694	0.241300242518144	0.291277119472898	0.407654153174884
1	23035575	23197299	HAP_1	0.15410199556541	-0.139505432433885	0.198781295666867	0.48298532683736
1	23035575	23197299	HAP_2	0.174611973392461	0.0444779540770429	0.249064250327967	0.858307996959135
1	23035575	23197299	HAP_3	0.299334811529933	-0.0433655105340187	0.114369310662627	0.70465152979683
1	23035575	23197299	HAP_4	0.126940133037694	0.241300242518144	0.291277119472898	0.407654153174884
1	23081731	23269424	HAP_1	0.15410199556541	-0.139505432433885	0.198781295666867	0.48298532683736
1	23081731	23269424	HAP_2	0.0848115299334812	0.252191604252945	0.429797492838952	0.557508204411732
1	23081731	23269424	HAP_3	0.0936807095343681	0.108434595556995	0.363076719258018	0.765273262169434
1	23081731	23269424	HAP_4	0.159645232815965	0.29249368687167	0.207541622866021	0.159088661816536
1	23081731	23269424	HAP_5	0.297117516629712	-0.0433655105340187	0.114369310662627	0.70465152979683
1	23081731	23269424	HAP_6	0.061529933481153	0.0309764558344984	0.442453488962655	0.944200928815515
1	23121836	23329925	HAP_1	0.156873614190687	-0.101522874380822	0.194703355351641	0.602201761294222
1	23121836	23329925	HAP_2	0.0853658536585366	0.252191604252945	0.429797492838952	0.557508204411732
1	23121836	23329925	HAP_3	0.130266075388027	0.0991275864435908	0.282809764242153	0.726039190810748
1	23121836	23329925	HAP_4	0.126385809312639	0.241300242518144	0.291277119472898	0.407654153174884
1	23121836	23329925	HAP_5	0.297117516629712	-0.0433655105340187	0.114369310662627	0.70465152979683
1	23175268	23406744	HAP_1	0.156873614190687	-0.101522874380822	0.194703355351641	0.602201761294222
1	23175268	23406744	HAP_2	0.0853658536585366	0.252191604252945	0.429797492838952	0.557508204411732
1	23175268	23406744	HAP_3	0.297117516629712	-0.0433655105340187	0.114369310662627	0.70465152979683
1	23175268	23406744	HAP_4	0.128048780487805	0.241300242518144	0.291277119472898	0.407654153174884
1	23175268	23406744	HAP_5	0.118625277161863	0.23649698152841	0.32577129610903	0.468054268753344
1	23236091	23450749	HAP_1	0.156319290465632	-0.101522874380822	0.194703355351641	0.602201761294222
1	23236091	23450749	HAP_2	0.0842572062084257	0.252191604252945	0.429797492838952	0.557508204411732
1	23236091	23450749	HAP_3	0.295454545454545	-0.0433655105340187	0.114369310662627	0.70465152979683
1	23236091	23450749	HAP_4	0.128048780487805	0.241300242518144	0.291277119472898	0.407654153174884
1	23236091	23450749	HAP_5	0.0770509977827051	0.588895612987203	0.432088872616403	0.173257905496034
1	23309941	23505884	HAP_1	0.0842572062084257	0.252191604252945	0.429797492838952	0.557508204411732
1	23309941	23505884	HAP_2	0.296008869179601	-0.0433655105340187	0.114369310662627	0.70465152979683
1	23309941	23505884	HAP_3	0.155210643015521	-0.0820378403441683	0.198583986262687	0.67962265667731
1	23309941	23505884	HAP_4	0.129711751662971	0.241300242518144	0.291277119472898	0.407654153174884
1	23382846	23538524	HAP_1	0.295454545454545	-0.0433655105340187	0.114369310662627	0.70465152979683
1	23382846	23538524	HAP_2	0.155210643015521	-0.0820378403441683	0.198583986262687	0.67962265667731
1	23382846	23538524	HAP_3	0.0875831485587583	0.252191604252945	0.429797492838952	0.557508204411732
1	23382846	23538524	HAP_4	0.130820399113082	0.241300242518144	0.291277119472898	0.407654153174884
1	23436633	23563293	HAP_1	0.155764966740576	-0.0820378403441683	0.198583986262687	0.67962265667731
1	23436633	23563293	HAP_2	0.169068736141907	0.516452829587497	0.21704809673823	0.0175491165619194
1	23436633	23563293	HAP_3	0.0776053215077605	-0.589288362924089	0.432039920305568	0.172923056386969
1	23436633	23563293	HAP_4	0.111973392461197	0.677206979130958	0.290107979826711	0.0198004924560148
1	23436633	23563293	HAP_5	0.29490022172949	-0.0461351901580681	0.115103171466419	0.688651924641295
1	23493262	23611313	HAP_1	0.360864745011086	-0.0447108263780956	0.0946761302622346	0.636864074403865
1	23493262	23611313	HAP_2	0.12139689578714	0.0915352606343867	0.304886549227063	0.764073984056817
1	23493262	23611313	HAP_3	0.112527716186253	0.677206979130958	0.290107979826711	0.0198004924560148
1	23493262	23611313	HAP_4	0.296008869179601	-0.0461351901580681	0.115103171466419	0.688651924641295
1	23524493	23636829	HAP_1	0.100886917960089	-0.028568520236436	0.321682172131885	0.929253093918814
1	23524493	23636829	HAP_2	0.296008869179601	-0.0461351901580681	0.115103171466419	0.688651924641295
1	23524493	23636829	HAP_3	0.112527716186253	0.677206979130958	0.290107979826711	0.0198004924560148
1	23524493	23636829	HAP_4	0.360864745011086	-0.0447108263780956	0.0946761302622346	0.636864074403865
1	23556596	23678274	HAP_1	0.296563192904656	-0.0461351901580681	0.115103171466419	0.688651924641295
1	23556596	23678274	HAP_2	0.361973392461197	-0.0447108263780956	0.0946761302622346	0.636864074403865
1	23556596	23678274	HAP_3	0.213414634146341	0.199709227017039	0.161377850730829	0.216218756874081
1	23592345	23718726	HAP_1	0.337583148558758	-0.0403652137042391	0.101224464231918	0.690158925047494
1	23592345	23718726	HAP_2	0.140243902439024	0.248365762992136	0.228252311040174	0.276837310994732
1	23592345	23718726	HAP_3	0.296563192904656	-0.0461351901580681	0.115103171466419	0.688651924641295
1	23631135	23796339	HAP_1	0.156873614190687	0.294220531002971	0.189700527285375	0.121263886930536
1	23631135	23796339	HAP_2	0.283259423503326	-0.0461690221156613	0.123540606730638	0.708705202183095
1	23631135	23796339	HAP_3	0.337583148558758	-0.0403652137042391	0.101224464231918	0.690158925047494
1	23663115	23829504	HAP_1	0.283259423503326	-0.0461690221156613	0.123540606730638	0.708705202183095
1	23663115	23829504	HAP_2	0.0881374722838137	0.252191604252945	0.429797492838952	0.557508204411732
1	23663115	23829504	HAP_3	0.337583148558758	-0.0403652137042391	0.101224464231918	0.690158925047494
1	23689854	23873652	HAP_1	0.167960088691796	0.477716900723299	0.222881777727661	0.032354635508064
1	23689854	23873652	HAP_2	0.149113082039911	-0.0964092791508948	0.211724643203367	0.648967076362573
1	23689854	23873652	HAP_3	0.283259423503326	-0.0461690221156613	0.123540606730638	0.708705202183095
1	23689854	23873652	HAP_4	0.0881374722838137	0.252191604252945	0.429797492838952	0.557508204411732
1	23764367	23929066	HAP_1	0.167960088691796	0.477716900723299	0.222881777727661	0.032354635508064
1	23764367	23929066	HAP_2	0.146341463414634	-0.0964092791508948	0.211724643203367	0.648967076362573
1	23764367	23929066	HAP_3	0.0881374722838137	0.252191604252945	0.429797492838952	0.557508204411732
1	23764367	23929066	HAP_4	0.282705099778271	-0.0461690221156613	0.123540606730638	0.708705202183095
1	23819150	24003791	HAP_1	0.0870288248337029	0.252191604252945	0.429797492838952	0.557508204411732
1	23819150	24003791	HAP_2	0.282150776053215	-0.0461690221156613	0.123540606730638	0.708705202183095
1	23819150	24003791	HAP_3	0.167960088691796	0.477716900723299	0.222881777727661	0.032354635508064
1	23819150	24003791	HAP_4	0.146341463414634	-0.0964092791508948	0.211724643203367	0.648967076362573
1	23852637	24084391	HAP_1	0.149113082039911	-0.0294822534494524	0.206869026590539	0.886704325333487
1	23852637	24084391	HAP_2	0.281042128603104	-0.0590213647594119	0.12436415102731	0.635199330285703
1	23852637	24084391	HAP_3	0.08980044345898	0.27594988797378	0.392552566152976	0.482262912711269
1	23852637	24084391	HAP_4	0.167405764966741	0.477716900723299	0.222881777727661	0.032354635508064
1	23916838	24144013	HAP_1	0.221175166297118	0.177772766305396	0.146509392103314	0.225303724953376
1	23916838	24144013	HAP_2	0.279933481152993	-0.0610881977930729	0.125400131726614	0.626274818337668
1	23916838	24144013	HAP_3	0.0903547671840355	0.27594988797378	0.392552566152976	0.482262912711269
1	23916838	24144013	HAP_4	0.167960088691796	0.477716900723299	0.222881777727661	0.032354635508064
1	23997686	24222791	HAP_1	0.0886917960088692	0.582664205611242	0.391959202275997	0.137490106077467
1	23997686	24222791	HAP_2	0.242239467849224	-0.0535838443638982	0.153949231313619	0.727876181844885
1	23997686	24222791	HAP_3	0.324279379157428	0.0184511465144331	0.103946012181209	0.859150589706434
1	23997686	24222791	HAP_4	0.14079822616408	0.477108521741674	0.2580676068289	0.0648224103160795
1	24053320	24268228	HAP_1	0.082039911308204	0.252191604252945	0.429797492838952	0.557508204411732
1	24053320	24268228	HAP_2	0.241685144124169	-0.0535838443638982	0.153949231313619	0.727876181844885
1	24053320	24268228	HAP_3	0.179046563192905	-0.0847336001889816	0.16453506783024	0.606689361509141
1	24053320	24268228	HAP_4	0.14079822616408	0.477108521741674	0.2580676068289	0.0648224103160795
1	24124112	24327170	HAP_1	0.082039911308204	0.252191604252945	0.429797492838952	0.557508204411732
1	24124112	24327170	HAP_2	0.241685144124169	-0.0535838443638982	0.153949231313619	0.727876181844885
1	24124112	24327170	HAP_3	0.0892461197339246	-0.433708743884189	0.339237749978939	0.201413831328202
1	24124112	24327170	HAP_4	0.167960088691796	0.272023417053941	0.211962125383303	0.199700903008595
1	24200820	24375020	HAP_1	0.082039911308204	0.252191604252945	0.429797492838952	0.557508204411732
1	24200820	24375020	HAP_2	0.0903547671840355	-0.302639036688987	0.320303332037647	0.344991490031198
1	24200820	24375020	HAP_3	0.168514412416851	0.272023417053941	0.211962125383303	0.199700903008595
1	24200820	24375020	HAP_4	0.241685144124169	-0.0535838443638982	0.153949231313619	0.727876181844885
1	24253399	24425717	HAP_1	0.241685144124169	-0.0535838443638982	0.153949231313619	0.727876181844885
1	24253399	24425717	HAP_2	0.0958980044345898	-0.214551822343255	0.292242179127233	0.463046262970286
1	24253399	24425717	HAP_3	0.169068736141907	0.272023417053941	0.211962125383303	0.199700903008595
1	24253399	24425717	HAP_4	0.082039911308204	0.252191604252945	0.429797492838952	0.557508204411732
1	24308441	24461068	HAP_1	0.082039911308204	0.252191604252945	0.429797492838952	0.557508204411732
1	24308441	24461068	HAP_2	0.242239467849224	-0.0475525059065606	0.152281395954821	0.754910588874986
1	24308441	24461068	HAP_3	0.169068736141907	0.272023417053941	0.211962125383303	0.199700903008595
1	24308441	24461068	HAP_4	0.0958980044345898	-0.214551822343255	0.292242179127233	0.463046262970286
1	24357818	24518171	HAP_1	0.146341463414634	0.346962777131485	0.242763710888482	0.153292264727711
1	24357818	24518171	HAP_2	0.0936807095343681	-0.214551822343255	0.292242179127233	0.463046262970286
1	24357818	24518171	HAP_3	0.241130820399113	-0.0475525059065606	0.152281395954821	0.754910588874986
1	24357818	24518171	HAP_4	0.169068736141907	0.272023417053941	0.211962125383303	0.199700903008595
1	24412399	24562856	HAP_1	0.230044345898004	-0.117288513415698	0.159694968741566	0.462866122372679
1	24412399	24562856	HAP_2	0.167960088691796	0.303567816946589	0.216910221741851	0.162009220210957
1	24412399	24562856	HAP_3	0.0936807095343681	-0.214551822343255	0.292242179127233	0.463046262970286
1	24450311	24595486	HAP_1	0.167960088691796	0.303567816946589	0.216910221741851	0.162009220210957
1	24450311	24595486	HAP_2	0.0964523281596452	-0.214551822343255	0.292242179127233	0.463046262970286
1	24450311	24595486	HAP_3	0.085920177383592	0.270670711533865	0.391473268852363	0.489484937863376
1	24450311	24595486	HAP_4	0.108647450110865	0.135976579540819	0.321931590042411	0.672851813016766
1	24450311	24595486	HAP_5	0.23059866962306	-0.117288513415698	0.159694968741566	0.462866122372679
1	24496008	24631426	HAP_1	0.136917960088692	0.382492889925574	0.290296543031292	0.187979154737927
1	24496008	24631426	HAP_2	0.108647450110865	0.200827634725374	0.30529408251449	0.510826026355672
1	24496008	24631426	HAP_3	0.230044345898004	-0.112068128331374	0.163903699198263	0.494315171347843
1	24496008	24631426	HAP_4	0.08980044345898	-0.302639036688987	0.320303332037647	0.344991490031198
1	24496008	24631426	HAP_5	0.167405764966741	0.303567816946589	0.216910221741851	0.162009220210957
1	24548452	24674936	HAP_1	0.119179600886918	0.857407946478392	0.306393947689245	0.00524698325829437
1	24548452	24674936	HAP_2	0.0914634146341463	-0.302639036688987	0.320303332037647	0.344991490031198
1	24548452	24674936	HAP_3	0.0870288248337029	0.413067988615861	0.392534499054352	0.292943273356232
1	24548452	24674936	HAP_4	0.168514412416851	0.303567816946589	0.216910221741851	0.162009220210957
1	24548452	24674936	HAP_5	0.131929046563193	0.0554568167626281	0.291657309486342	0.849239890037732
1	24548452	24674936	HAP_6	0.23059866962306	-0.135355550182727	0.161749070369418	0.402916230542464
1	24587834	24715677	HAP_1	0.168514412416851	0.303567816946589	0.216910221741851	0.162009220210957
1	24587834	24715677	HAP_2	0.115853658536585	0.734977846657079	0.339743570328396	0.0307815815170443
1	24587834	24715677	HAP_3	0.0914634146341463	-0.302639036688987	0.320303332037647	0.344991490031198
1	24587834	24715677	HAP_4	0.0875831485587583	0.413067988615861	0.392534499054352	0.292943273356232
1	24587834	24715677	HAP_5	0.0875831485587583	0.506737654786443	0.429341137085828	0.238209301351549
1	24587834	24715677	HAP_6	0.230044345898004	-0.135355550182727	0.161749070369418	0.402916230542464
1	24622301	24760985	HAP_1	0.0875831485587583	0.413067988615861	0.392534499054352	0.292943273356232
1	24622301	24760985	HAP_2	0.0925720620842572	-0.302639036688987	0.320303332037647	0.344991490031198
1	24622301	24760985	HAP_3	0.116407982261641	0.734977846657079	0.339743570328396	0.0307815815170443
1	24622301	24760985	HAP_4	0.167405764966741	0.303567816946589	0.216910221741851	0.162009220210957
1	24622301	24760985	HAP_5	0.222838137472284	-0.18241325144732	0.165800202227039	0.271543156265892
1	24654236	24799632	HAP_1	0.21840354767184	-0.144627675549912	0.173133386775909	0.403742836353099
1	24654236	24799632	HAP_2	0.0875831485587583	0.413067988615861	0.392534499054352	0.292943273356232
1	24654236	24799632	HAP_3	0.208425720620843	0.152416930469366	0.16503982477368	0.355988913939888
1	24654236	24799632	HAP_4	0.167405764966741	0.303567816946589	0.216910221741851	0.162009220210957
1	24703186	24838128	HAP_1	0.217849223946785	-0.144627675549912	0.173133386775909	0.403742836353099
1	24703186	24838128	HAP_2	0.0787139689578714	-0.498523812106042	0.427808670402184	0.244211690028154
1	24703186	24838128	HAP_3	0.208980044345898	0.155186601331422	0.163413410408758	0.342544927211981
1	24703186	24838128	HAP_4	0.0875831485587583	0.413067988615861	0.392534499054352	0.292943273356232
1	24703186	24838128	HAP_5	0.167405764966741	0.303567816946589	0.216910221741851	0.162009220210957
1	24752603	24901336	HAP_1	0.0942350332594235	0.527738914415796	0.362844335581978	0.146174570598572
1	24752603	24901336	HAP_2	0.215631929046563	-0.144627675549912	0.173133386775909	0.403742836353099
1	24752603	24901336	HAP_3	0.16629711751663	0.303567816946589	0.216910221741851	0.162009220210957
1	24752603	24901336	HAP_4	0.104212860310421	-0.355844295077805	0.304210723385208	0.242423300114396
1	24752603	24901336	HAP_5	0.127494456762749	0.587040662800395	0.282639493359707	0.0380887538490314
1	24782983	24959571	HAP_1	0.167960088691796	0.303567816946589	0.216910221741851	0.162009220210957
1	24782983	24959571	HAP_2	0.0942350332594235	0.527738914415796	0.362844335581978	0.146174570598572
1	24782983	24959571	HAP_3	0.108093126385809	-0.383760720127765	0.290101636531242	0.186225695346674
1	24782983	24959571	HAP_4	0.117516629711752	0.692523765839588	0.324345819621214	0.0330223801058956
1	24782983	24959571	HAP_5	0.21840354767184	-0.151606684833672	0.170338926036112	0.373690783130282
1	24821185	25018581	HAP_1	0.166851441241685	0.303567816946589	0.216910221741851	0.162009220210957
1	24821185	25018581	HAP_2	0.0942350332594235	0.527738914415796	0.362844335581978	0.146174570598572
1	24821185	25018581	HAP_3	0.10310421286031	-0.355844295077805	0.304210723385208	0.242423300114396
1	24821185	25018581	HAP_4	0.116962305986696	0.692523765839588	0.324345819621214	0.0330223801058956
1	24821185	25018581	HAP_5	0.21840354767184	-0.151606684833672	0.170338926036112	0.373690783130282
1	24885890	25052468	HAP_1	0.167960088691796	0.303567816946589	0.216910221741851	0.162009220210957
1	24885890	25052468	HAP_2	0.0942350332594235	0.527738914415796	0.362844335581978	0.146174570598572
1	24885890	25052468	HAP_3	0.135809312638581	-0.128579818427386	0.258631494302603	0.619203011723361
1	24885890	25052468	HAP_4	0.10310421286031	-0.355844295077805	0.304210723385208	0.242423300114396
1	24941722	25106764	HAP_1	0.0942350332594235	0.527738914415796	0.362844335581978	0.146174570598572
1	24941722	25106764	HAP_2	0.102549889135255	-0.355844295077805	0.304210723385208	0.242423300114396
1	24941722	25106764	HAP_3	0.146341463414634	-0.128579818427386	0.258631494302603	0.619203011723361
1	24941722	25106764	HAP_4	0.167405764966741	0.303567816946589	0.216910221741851	0.162009220210957
1	24996688	25141602	HAP_1	0.135809312638581	-0.128579818427386	0.258631494302603	0.619203011723361
1	24996688	25141602	HAP_2	0.102549889135255	-0.355844295077805	0.304210723385208	0.242423300114396
1	24996688	25141602	HAP_3	0.0942350332594235	0.527738914415796	0.362844335581978	0.146174570598572
1	24996688	25141602	HAP_4	0.167405764966741	0.303567816946589	0.216910221741851	0.162009220210957
1	25040568	25176647	HAP_1	0.131929046563193	0.0387531187052229	0.229948161329482	0.866204832636885
1	25040568	25176647	HAP_2	0.141352549889135	-0.306624379115777	0.242211018344464	0.205866556096774
1	25040568	25176647	HAP_3	0.200665188470067	0.200624002605637	0.167242244117689	0.230613855635299
1	25040568	25176647	HAP_4	0.098669623059867	0.310882775988454	0.3248365776395	0.338805419361685
1	25040568	25176647	HAP_5	0.171840354767184	0.300983475368578	0.211663985283478	0.155380705171538
1	25086040	25234832	HAP_1	0.132483370288248	0.0387531187052229	0.229948161329482	0.866204832636885
1	25086040	25234832	HAP_2	0.141906873614191	-0.306624379115777	0.242211018344464	0.205866556096774
1	25086040	25234832	HAP_3	0.0947893569844789	-0.342129339111205	0.304638215668338	0.261711941632775
1	25086040	25234832	HAP_4	0.0964523281596452	0.527738914415796	0.362844335581978	0.146174570598572
1	25086040	25234832	HAP_5	0.0975609756097561	0.310882775988454	0.3248365776395	0.338805419361685
1	25086040	25234832	HAP_6	0.0870288248337029	0.107433954685939	0.431149210079548	0.803278758487522
1	25086040	25234832	HAP_7	0.0864745011086474	0.741405231261387	0.429326640758758	0.0845325511686731
1	25134241	25258489	HAP_1	0.145232815964523	-0.306624379115777	0.242211018344464	0.205866556096774
1	25134241	25258489	HAP_2	0.133037694013304	0.0387531187052229	0.229948161329482	0.866204832636885
1	25134241	25258489	HAP_3	0.08980044345898	0.107433954685939	0.431149210079548	0.803278758487522
1	25134241	25258489	HAP_4	0.0864745011086474	0.741405231261387	0.429326640758758	0.0845325511686731
[truncated: 180,688 more rows]
