# Supplementary material for: Autosomal recessive loci contribute significantly to quantitative variation of male fertility in a dairy cattle population
Source: BMC Genomics. 2021 Mar 30;22:225. doi: 10.1186/s12864-021-07523-3 (PMC8010996; doi:10.1186/s12864-021-07523-3)
Supplement: Supplementary file 11 — Additional file 11. (TXT 18022 kb) [file 12864_2021_7523_MOESM11_ESM.txt]

CHROM	START	STOP	HAP	FREQ	BETA	SE_BETA	PVAL
1	256361	888832	HAP_1	0.243478260869565	0.160272343516496	0.580396665372932	0.782539926026121
1	256361	888832	HAP_2	0.123478260869565	1.38184347734613	1.21910337462281	0.257491148187775
1	256361	888832	HAP_3	0.250434782608696	0.425093511055916	0.605540400573387	0.482965513054503
1	256361	888832	HAP_4	0.116521739130435	-2.36376090639265	1.75957858951906	0.179695148491014
1	719789	949357	HAP_1	0.227826086956522	-0.0504839423905986	0.628882434066558	0.936046606228827
1	719789	949357	HAP_2	0.109565217391304	1.44807091688379	1.27865693315927	0.25790987150435
1	719789	949357	HAP_3	0.26695652173913	0.32967048520586	0.578110375841747	0.568732480521824
1	719789	949357	HAP_4	0.0921739130434783	-2.36376090639265	1.75957858951906	0.179695148491014
1	809505	997375	HAP_1	0.250434782608696	0.425093511055916	0.605540400573387	0.482965513054503
1	809505	997375	HAP_2	0.0930434782608696	-2.36376090639265	1.75957858951906	0.179695148491014
1	809505	997375	HAP_3	0.227826086956522	-0.0504839423905986	0.628882434066558	0.936046606228827
1	809505	997375	HAP_4	0.109565217391304	1.44807091688379	1.27865693315927	0.25790987150435
1	858145	1029750	HAP_1	0.229565217391304	0.702489843353517	0.6483577921772	0.279055154227176
1	858145	1029750	HAP_2	0.227826086956522	-0.0504839423905986	0.628882434066558	0.936046606228827
1	858145	1029750	HAP_3	0.0930434782608696	-2.36376090639265	1.75957858951906	0.179695148491014
1	858145	1029750	HAP_4	0.109565217391304	1.44807091688379	1.27865693315927	0.25790987150435
1	930560	1061569	HAP_1	0.231304347826087	-0.145001125528345	0.604662502027002	0.810568824035372
1	930560	1061569	HAP_2	0.226086956521739	0.904977311431917	0.667788449587646	0.175902845383244
1	930560	1061569	HAP_3	0.109565217391304	1.44807091688379	1.27865693315927	0.25790987150435
1	930560	1061569	HAP_4	0.0930434782608696	-2.36376090639265	1.75957858951906	0.179695148491014
1	990831	1099222	HAP_1	0.253913043478261	-0.0208501619703118	0.594611470978566	0.972040212268952
1	990831	1099222	HAP_2	0.226086956521739	0.861648348761581	0.680057293879036	0.205671801837766
1	990831	1099222	HAP_3	0.109565217391304	1.44807091688379	1.27865693315927	0.25790987150435
1	990831	1099222	HAP_4	0.0965217391304348	-2.36376090639265	1.75957858951906	0.179695148491014
1	1023073	1139082	HAP_1	0.226086956521739	0.861648348761581	0.680057293879036	0.205671801837766
1	1023073	1139082	HAP_2	0.254782608695652	-0.0208501619703118	0.594611470978566	0.972040212268952
1	1023073	1139082	HAP_3	0.109565217391304	1.44807091688379	1.27865693315927	0.25790987150435
1	1023073	1139082	HAP_4	0.0973913043478261	-2.36376090639265	1.75957858951906	0.179695148491014
1	1045142	1197303	HAP_1	0.226086956521739	0.861648348761581	0.680057293879036	0.205671801837766
1	1045142	1197303	HAP_2	0.254782608695652	-0.0208501619703118	0.594611470978566	0.972040212268952
1	1045142	1197303	HAP_3	0.102608695652174	1.44807091688379	1.27865693315927	0.25790987150435
1	1045142	1197303	HAP_4	0.0973913043478261	-2.36376090639265	1.75957858951906	0.179695148491014
1	1091658	1245818	HAP_1	0.102608695652174	-1.40535842351868	1.44239632868713	0.330315879255039
1	1091658	1245818	HAP_2	0.188695652173913	1.63012812233004	0.775903931358473	0.036090975378772
1	1091658	1245818	HAP_3	0.250434782608696	0.405625702988896	0.651742913499217	0.533950556737265
1	1091658	1245818	HAP_4	0.102608695652174	1.44807091688379	1.27865693315927	0.25790987150435
1	1113772	1299095	HAP_1	0.0973913043478261	-2.3315510537546	1.56901385072393	0.137840454007759
1	1113772	1299095	HAP_2	0.188695652173913	1.63012812233004	0.775903931358473	0.036090975378772
1	1113772	1299095	HAP_3	0.250434782608696	0.405625702988896	0.651742913499217	0.533950556737265
1	1113772	1299095	HAP_4	0.102608695652174	1.44807091688379	1.27865693315927	0.25790987150435
1	1166331	1346373	HAP_1	0.0947826086956522	-2.3315510537546	1.56901385072393	0.137840454007759
1	1166331	1346373	HAP_2	0.185217391304348	1.63012812233004	0.775903931358473	0.036090975378772
1	1166331	1346373	HAP_3	0.236521739130435	0.526775802770356	0.693295607765367	0.447684296313277
1	1166331	1346373	HAP_4	0.102608695652174	1.44807091688379	1.27865693315927	0.25790987150435
1	1228432	1400585	HAP_1	0.213913043478261	0.0162148634703207	0.80241738280832	0.983885002985195
1	1228432	1400585	HAP_2	0.109565217391304	1.44807091688379	1.27865693315927	0.25790987150435
1	1228432	1400585	HAP_3	0.1	-2.3315510537546	1.56901385072393	0.137840454007759
1	1228432	1400585	HAP_4	0.202608695652174	1.32655635597598	0.732113128785797	0.0705266740285843
1	1280141	1469010	HAP_1	0.168695652173913	1.87495334884609	0.893572141204985	0.0363273274128414
1	1280141	1469010	HAP_2	0.416521739130435	0.434752819636439	0.408038388450513	0.287120646709766
1	1280141	1469010	HAP_3	0.102608695652174	-2.3315510537546	1.56901385072393	0.137840454007759
1	1332918	1540641	HAP_1	0.416521739130435	0.434752819636439	0.408038388450513	0.287120646709766
1	1332918	1540641	HAP_2	0.151304347826087	-1.28679849433988	0.957035781582503	0.179307601692662
1	1332918	1540641	HAP_3	0.168695652173913	1.87495334884609	0.893572141204985	0.0363273274128414
1	1385687	1571852	HAP_1	0.23304347826087	-0.117934131024345	0.714141650634896	0.868892314565669
1	1385687	1571852	HAP_2	0.219130434782609	1.12435617644836	0.71302899510619	0.115387444876841
1	1385687	1571852	HAP_3	0.168695652173913	1.87495334884609	0.893572141204985	0.0363273274128414
1	1385687	1571852	HAP_4	0.15304347826087	-1.28679849433988	0.957035781582503	0.179307601692662
1	1440329	1606992	HAP_1	0.15304347826087	-1.28679849433988	0.957035781582503	0.179307601692662
1	1440329	1606992	HAP_2	0.232173913043478	-0.117934131024345	0.714141650634896	0.868892314565669
1	1440329	1606992	HAP_3	0.220869565217391	1.12435617644836	0.71302899510619	0.115387444876841
1	1440329	1606992	HAP_4	0.168695652173913	1.87495334884609	0.893572141204985	0.0363273274128414
1	1523007	1646535	HAP_1	0.0939130434782609	-2.3315510537546	1.56901385072393	0.137840454007759
1	1523007	1646535	HAP_2	0.168695652173913	1.87495334884609	0.893572141204985	0.0363273274128414
1	1523007	1646535	HAP_3	0.232173913043478	-0.117934131024345	0.714141650634896	0.868892314565669
1	1523007	1646535	HAP_4	0.183478260869565	1.4133028703878	0.795486777119544	0.0761664479992513
1	1566539	1682584	HAP_1	0.168695652173913	1.87495334884609	0.893572141204985	0.0363273274128414
1	1566539	1682584	HAP_2	0.232173913043478	-0.117934131024345	0.714141650634896	0.868892314565669
1	1566539	1682584	HAP_3	0.183478260869565	1.4133028703878	0.795486777119544	0.0761664479992513
1	1566539	1682584	HAP_4	0.0939130434782609	-2.3315510537546	1.56901385072393	0.137840454007759
1	1592085	1721138	HAP_1	0.168695652173913	1.87495334884609	0.893572141204985	0.0363273274128414
1	1592085	1721138	HAP_2	0.183478260869565	1.4133028703878	0.795486777119544	0.0761664479992513
1	1592085	1721138	HAP_3	0.232173913043478	-0.117934131024345	0.714141650634896	0.868892314565669
1	1592085	1721138	HAP_4	0.0939130434782609	-2.3315510537546	1.56901385072393	0.137840454007759
1	1627573	1769696	HAP_1	0.180869565217391	1.49622903747791	0.816334146466066	0.0673517199616076
1	1627573	1769696	HAP_2	0.24695652173913	-0.493400186006103	0.676549537000049	0.466128675922619
1	1627573	1769696	HAP_3	0.120869565217391	-1.33982355274397	1.32764403687725	0.313325588313651
1	1627573	1769696	HAP_4	0.0939130434782609	-2.3315510537546	1.56901385072393	0.137840454007759
1	1627573	1769696	HAP_5	0.171304347826087	1.87495334884609	0.893572141204985	0.0363273274128414
1	1676756	1830748	HAP_1	0.180869565217391	1.49622903747791	0.816334146466066	0.0673517199616076
1	1676756	1830748	HAP_2	0.24695652173913	-0.493400186006103	0.676549537000049	0.466128675922619
1	1676756	1830748	HAP_3	0.0939130434782609	-2.3315510537546	1.56901385072393	0.137840454007759
1	1676756	1830748	HAP_4	0.242608695652174	0.616155158369073	0.665300226416559	0.35477543257335
1	1698908	1883132	HAP_1	0.24695652173913	-0.493400186006103	0.676549537000049	0.466128675922619
1	1698908	1883132	HAP_2	0.0939130434782609	-2.3315510537546	1.56901385072393	0.137840454007759
1	1698908	1883132	HAP_3	0.180869565217391	1.49622903747791	0.816334146466066	0.0673517199616076
1	1698908	1883132	HAP_4	0.256521739130435	1.05169155777506	0.619633019991688	0.0901971316287692
1	1752601	1966040	HAP_1	0.0939130434782609	-2.3315510537546	1.56901385072393	0.137840454007759
1	1752601	1966040	HAP_2	0.182608695652174	1.41440915602278	0.796532609070068	0.076322145880818
1	1752601	1966040	HAP_3	0.232173913043478	1.48720926056528	0.669786502573594	0.0267881208982733
1	1752601	1966040	HAP_4	0.246086956521739	-0.493400186006103	0.676549537000049	0.466128675922619
1	1809526	2015519	HAP_1	0.181739130434783	1.49622903747791	0.816334146466066	0.0673517199616076
1	1809526	2015519	HAP_2	0.0939130434782609	-2.3315510537546	1.56901385072393	0.137840454007759
1	1809526	2015519	HAP_3	0.24695652173913	-0.493400186006103	0.676549537000049	0.466128675922619
1	1809526	2015519	HAP_4	0.232173913043478	1.48720926056528	0.669786502573594	0.0267881208982733
1	1858907	2080108	HAP_1	0.264347826086957	-0.748734689155576	0.604188776917187	0.215774028742017
1	1858907	2080108	HAP_2	0.0947826086956522	-2.3315510537546	1.56901385072393	0.137840454007759
1	1858907	2080108	HAP_3	0.181739130434783	1.49622903747791	0.816334146466066	0.0673517199616076
1	1858907	2080108	HAP_4	0.219130434782609	0.969738926052272	0.70696032530234	0.17070355770197
1	1935439	2114078	HAP_1	0.454782608695652	-0.23461044354769	0.376606924363016	0.533564568917788
1	1935439	2114078	HAP_2	0.0947826086956522	-2.3315510537546	1.56901385072393	0.137840454007759
1	1935439	2114078	HAP_3	0.175652173913043	1.49658732704915	0.814636360212138	0.0667195525508485
1	2000237	2180053	HAP_1	0.477391304347826	-0.0116385199531002	0.356359920546508	0.973957754159909
1	2000237	2180053	HAP_2	0.175652173913043	1.49658732704915	0.814636360212138	0.0667195525508485
1	2059310	2240729	HAP_1	0.175652173913043	1.49658732704915	0.814636360212138	0.0667195525508485
1	2059310	2240729	HAP_2	0.121739130434783	-1.24625592025947	1.43350660439119	0.385012762707908
1	2059310	2240729	HAP_3	0.352173913043478	0.00361737936560595	0.475436274522891	0.99393201616447
1	2099121	2261566	HAP_1	0.123478260869565	-1.24625592025947	1.43350660439119	0.385012762707908
1	2099121	2261566	HAP_2	0.552173913043478	0.457875707449285	0.332634274578147	0.169210735038494
1	2163137	2291600	HAP_1	0.123478260869565	-1.24625592025947	1.43350660439119	0.385012762707908
1	2163137	2291600	HAP_2	0.111304347826087	0.380978063913507	1.44294440108325	0.791854949732009
1	2163137	2291600	HAP_3	0.255652173913043	0.75453620420624	0.633178534004367	0.233895916006682
1	2163137	2291600	HAP_4	0.12	0.460639930223754	1.33444559813831	0.730079196913979
1	2219759	2321768	HAP_1	0.123478260869565	-1.24625592025947	1.43350660439119	0.385012762707908
1	2219759	2321768	HAP_2	0.111304347826087	0.380978063913507	1.44294440108325	0.791854949732009
1	2219759	2321768	HAP_3	0.0843478260869565	0.211868675596448	2.04364236311759	0.917466560267969
1	2219759	2321768	HAP_4	0.167826086956522	1.05529578907474	0.884560312905804	0.233365996181058
1	2219759	2321768	HAP_5	0.119130434782609	0.460639930223754	1.33444559813831	0.730079196913979
1	2219759	2321768	HAP_6	0.0826086956521739	-1.77943034247543	2.01450780229474	0.37744770682185
1	2250307	2372646	HAP_1	0.114782608695652	0.443296253314079	1.34274575885774	0.741415987024692
1	2250307	2372646	HAP_2	0.212173913043478	-0.411165063927795	0.737901128680063	0.577606564192826
1	2250307	2372646	HAP_3	0.181739130434783	0.818021766001885	0.794733735654343	0.303780121465958
1	2250307	2372646	HAP_4	0.119130434782609	0.460639930223754	1.33444559813831	0.730079196913979
1	2250307	2372646	HAP_5	0.122608695652174	-0.241526009970633	0.976871249296752	0.804809329640673
1	2284595	2407778	HAP_1	0.451304347826087	-0.581375960223921	0.376882823417656	0.123492964764363
1	2284595	2407778	HAP_2	0.188695652173913	0.902160161137699	0.776434144848749	0.245758138199241
1	2284595	2407778	HAP_3	0.107826086956522	2.09360846947898	1.38869312527299	0.132216122904728
1	2284595	2407778	HAP_4	0.119130434782609	0.460639930223754	1.33444559813831	0.730079196913979
1	2304587	2465308	HAP_1	0.450434782608696	-0.581375960223921	0.376882823417656	0.123492964764363
1	2304587	2465308	HAP_2	0.107826086956522	2.09360846947898	1.38869312527299	0.132216122904728
1	2304587	2465308	HAP_3	0.119130434782609	0.460639930223754	1.33444559813831	0.730079196913979
1	2304587	2465308	HAP_4	0.188695652173913	0.902160161137699	0.776434144848749	0.245758138199241
1	2357315	2535083	HAP_1	0.107826086956522	2.09360846947898	1.38869312527299	0.132216122904728
1	2357315	2535083	HAP_2	0.119130434782609	0.460639930223754	1.33444559813831	0.730079196913979
1	2357315	2535083	HAP_3	0.626086956521739	0.157610392706037	0.314949273123465	0.616967506702322
1	2390062	2604669	HAP_1	0.119130434782609	0.460639930223754	1.33444559813831	0.730079196913979
1	2390062	2604669	HAP_2	0.107826086956522	2.09360846947898	1.38869312527299	0.132216122904728
1	2390062	2604669	HAP_3	0.625217391304348	0.157610392706037	0.314949273123465	0.616967506702322
1	2445051	2658776	HAP_1	0.62	0.158920706315071	0.31667553312064	0.615976044002218
1	2445051	2658776	HAP_2	0.119130434782609	0.460639930223754	1.33444559813831	0.730079196913979
1	2445051	2658776	HAP_3	0.107826086956522	2.09360846947898	1.38869312527299	0.132216122904728
1	2516434	2719642	HAP_1	0.107826086956522	2.09360846947898	1.38869312527299	0.132216122904728
1	2516434	2719642	HAP_2	0.119130434782609	0.460639930223754	1.33444559813831	0.730079196913979
1	2516434	2719642	HAP_3	0.62	0.158920706315071	0.31667553312064	0.615976044002218
1	2589312	2767613	HAP_1	0.0921739130434783	-0.738077385549505	1.7628303189631	0.675603509154915
1	2589312	2767613	HAP_2	0.199130434782609	0.893473546472533	0.717413065534195	0.213500000922812
1	2589312	2767613	HAP_3	0.120869565217391	-1.24625592025947	1.43350660439119	0.385012762707908
1	2589312	2767613	HAP_4	0.185217391304348	-1.24122475157322	0.946693791124939	0.190354243515464
1	2589312	2767613	HAP_5	0.107826086956522	2.09360846947898	1.38869312527299	0.132216122904728
1	2589312	2767613	HAP_6	0.119130434782609	0.460639930223754	1.33444559813831	0.730079196913979
1	2633403	2848684	HAP_1	0.107826086956522	2.09360846947898	1.38869312527299	0.132216122904728
1	2633403	2848684	HAP_2	0.0791304347826087	-0.738077385549505	1.7628303189631	0.675603509154915
1	2633403	2848684	HAP_3	0.184347826086957	1.03421555647155	0.798098172870643	0.195559093988973
1	2633403	2848684	HAP_4	0.120869565217391	-1.24625592025947	1.43350660439119	0.385012762707908
1	2633403	2848684	HAP_5	0.122608695652174	-0.215665048365952	1.25964535051939	0.864119540965459
1	2633403	2848684	HAP_6	0.119130434782609	0.460639930223754	1.33444559813831	0.730079196913979
1	2699455	2923974	HAP_1	0.119130434782609	0.460639930223754	1.33444559813831	0.730079196913979
1	2699455	2923974	HAP_2	0.107826086956522	2.09360846947898	1.38869312527299	0.132216122904728
1	2699455	2923974	HAP_3	0.0791304347826087	-0.738077385549505	1.7628303189631	0.675603509154915
1	2699455	2923974	HAP_4	0.167826086956522	1.05529578907474	0.884560312905804	0.233365996181058
1	2699455	2923974	HAP_5	0.120869565217391	-1.24625592025947	1.43350660439119	0.385012762707908
1	2699455	2923974	HAP_6	0.122608695652174	-0.215665048365952	1.25964535051939	0.864119540965459
1	2752599	2974184	HAP_1	0.0773913043478261	-1.76237795246506	2.00661017949195	0.380163773659651
1	2752599	2974184	HAP_2	0.107826086956522	2.09360846947898	1.38869312527299	0.132216122904728
1	2752599	2974184	HAP_3	0.136521739130435	-0.552569699537047	1.13731351814945	0.627259196053762
1	2752599	2974184	HAP_4	0.167826086956522	1.05529578907474	0.884560312905804	0.233365996181058
1	2752599	2974184	HAP_5	0.119130434782609	0.460639930223754	1.33444559813831	0.730079196913979
1	2752599	2974184	HAP_6	0.189565217391304	-1.05820665174882	0.930930149035261	0.256139924343741
1	2824770	3010910	HAP_1	0.161739130434783	-0.912108576149209	1.08133433886042	0.399306152957026
1	2824770	3010910	HAP_2	0.107826086956522	2.09360846947898	1.38869312527299	0.132216122904728
1	2824770	3010910	HAP_3	0.10695652173913	-0.343626517995804	1.45256227111924	0.813079871765119
1	2824770	3010910	HAP_4	0.167826086956522	1.05529578907474	0.884560312905804	0.233365996181058
1	2824770	3010910	HAP_5	0.113913043478261	0.460639930223754	1.33444559813831	0.730079196913979
1	2889586	3028026	HAP_1	0.121739130434783	-0.822906729128949	1.25496599364288	0.512272416925179
1	2889586	3028026	HAP_2	0.171304347826087	1.05529578907474	0.884560312905804	0.233365996181058
1	2889586	3028026	HAP_3	0.107826086956522	2.09360846947898	1.38869312527299	0.132216122904728
1	2889586	3028026	HAP_4	0.161739130434783	-0.912108576149209	1.08133433886042	0.399306152957026
1	2889586	3028026	HAP_5	0.113913043478261	0.460639930223754	1.33444559813831	0.730079196913979
1	2963532	3072923	HAP_1	0.174782608695652	-0.883533147407206	1.03772917821172	0.394904190941533
1	2963532	3072923	HAP_2	0.113913043478261	0.460639930223754	1.33444559813831	0.730079196913979
1	2963532	3072923	HAP_3	0.16695652173913	1.05529578907474	0.884560312905804	0.233365996181058
1	2963532	3072923	HAP_4	0.130434782608696	-0.702730308644912	1.43719407158658	0.625060825393214
1	2963532	3072923	HAP_5	0.12	-0.822906729128949	1.25496599364288	0.512272416925179
1	2963532	3072923	HAP_6	0.118260869565217	1.51516086678867	1.15087808310946	0.188534210922646
1	2999989	3153221	HAP_1	0.175652173913043	-0.883533147407206	1.03772917821172	0.394904190941533
1	2999989	3153221	HAP_2	0.122608695652174	2.43140466752053	1.17960278568934	0.0397428010184708
1	2999989	3153221	HAP_3	0.272173913043478	-0.733975163431971	0.554621453604136	0.186247018664149
1	2999989	3153221	HAP_4	0.167826086956522	1.05529578907474	0.884560312905804	0.233365996181058
1	2999989	3153221	HAP_5	0.125217391304348	-0.822906729128949	1.25496599364288	0.512272416925179
1	3021052	3188350	HAP_1	0.272173913043478	-0.733975163431971	0.554621453604136	0.186247018664149
1	3021052	3188350	HAP_2	0.167826086956522	1.05529578907474	0.884560312905804	0.233365996181058
1	3021052	3188350	HAP_3	0.125217391304348	-0.822906729128949	1.25496599364288	0.512272416925179
1	3021052	3188350	HAP_4	0.175652173913043	-0.883533147407206	1.03772917821172	0.394904190941533
1	3021052	3188350	HAP_5	0.123478260869565	2.42249227914513	1.12142381908468	0.0311797458112615
1	3056961	3223919	HAP_1	0.125217391304348	-0.822906729128949	1.25496599364288	0.512272416925179
1	3056961	3223919	HAP_2	0.176521739130435	-0.883533147407206	1.03772917821172	0.394904190941533
1	3056961	3223919	HAP_3	0.123478260869565	2.42249227914513	1.12142381908468	0.0311797458112615
1	3056961	3223919	HAP_4	0.167826086956522	1.05529578907474	0.884560312905804	0.233365996181058
1	3056961	3223919	HAP_5	0.272173913043478	-0.733975163431971	0.554621453604136	0.186247018664149
1	3147689	3261757	HAP_1	0.135652173913043	-0.742219985178194	1.02863502327392	0.470866256074411
1	3147689	3261757	HAP_2	0.138260869565217	0.687913004542107	1.17726545185489	0.559231942596095
1	3147689	3261757	HAP_3	0.132173913043478	-0.702730308644912	1.43719407158658	0.625060825393214
1	3147689	3261757	HAP_4	0.161739130434783	-1.3428783651142	1.14271875655029	0.240427999498277
1	3147689	3261757	HAP_5	0.175652173913043	1.15798792345495	0.863756229189523	0.180578345842694
1	3147689	3261757	HAP_6	0.122608695652174	2.42249227914513	1.12142381908468	0.0311797458112615
1	3179438	3303269	HAP_1	0.14	-1.42656375038812	1.20161139115628	0.235646786245134
1	3179438	3303269	HAP_2	0.167826086956522	1.05529578907474	0.884560312905804	0.233365996181058
1	3179438	3303269	HAP_3	0.109565217391304	-0.343626517995804	1.45256227111924	0.813079871765119
1	3179438	3303269	HAP_4	0.138260869565217	0.687913004542107	1.17726545185489	0.559231942596095
1	3179438	3303269	HAP_5	0.132173913043478	-0.702730308644912	1.43719407158658	0.625060825393214
1	3179438	3303269	HAP_6	0.121739130434783	2.42249227914513	1.12142381908468	0.0311797458112615
1	3208431	3379063	HAP_1	0.109565217391304	-0.343626517995804	1.45256227111924	0.813079871765119
1	3208431	3379063	HAP_2	0.278260869565217	-0.0545384210858809	0.560428901483531	0.922510538796101
1	3208431	3379063	HAP_3	0.167826086956522	1.05529578907474	0.884560312905804	0.233365996181058
1	3208431	3379063	HAP_4	0.121739130434783	2.42249227914513	1.12142381908468	0.0311797458112615
1	3250506	3425621	HAP_1	0.275652173913043	-0.102261343313646	0.567473226868505	0.857056826627428
1	3250506	3425621	HAP_2	0.107826086956522	1.52260561313791	1.29127138508784	0.238836486887048
1	3250506	3425621	HAP_3	0.168695652173913	0.771010154515597	0.859948046382479	0.370328239862258
1	3250506	3425621	HAP_4	0.108695652173913	-0.343626517995804	1.45256227111924	0.813079871765119
1	3292026	3458428	HAP_1	0.194782608695652	0.789463118029322	0.816577361593722	0.334062246131476
1	3292026	3458428	HAP_2	0.138260869565217	0.539026273062085	1.1171032296646	0.629623445396036
1	3292026	3458428	HAP_3	0.10695652173913	-0.343626517995804	1.45256227111924	0.813079871765119
1	3292026	3458428	HAP_4	0.172173913043478	0.815706563654915	0.836618822187383	0.329977832722049
1	3292026	3458428	HAP_5	0.107826086956522	1.52260561313791	1.29127138508784	0.238836486887048
1	3361607	3480350	HAP_1	0.195652173913043	0.789463118029322	0.816577361593722	0.334062246131476
1	3361607	3480350	HAP_2	0.138260869565217	0.539026273062085	1.1171032296646	0.629623445396036
1	3361607	3480350	HAP_3	0.107826086956522	-0.343626517995804	1.45256227111924	0.813079871765119
1	3361607	3480350	HAP_4	0.17304347826087	0.815706563654915	0.836618822187383	0.329977832722049
1	3361607	3480350	HAP_5	0.107826086956522	1.52260561313791	1.29127138508784	0.238836486887048
1	3409942	3514683	HAP_1	0.307826086956522	0.485713333035582	0.503670103407687	0.33528616983133
1	3409942	3514683	HAP_2	0.138260869565217	0.539026273062085	1.1171032296646	0.629623445396036
1	3409942	3514683	HAP_3	0.107826086956522	-0.343626517995804	1.45256227111924	0.813079871765119
1	3409942	3514683	HAP_4	0.17304347826087	0.815706563654915	0.836618822187383	0.329977832722049
1	3444984	3546524	HAP_1	0.329565217391304	0.445167500492001	0.483599737410907	0.35769143061729
1	3444984	3546524	HAP_2	0.263478260869565	0.117007789270325	0.587476326299321	0.84220162955721
1	3444984	3546524	HAP_3	0.172173913043478	0.815706563654915	0.836618822187383	0.329977832722049
1	3475914	3598843	HAP_1	0.171304347826087	0.925408001072919	0.859376701239403	0.282015439345043
1	3475914	3598843	HAP_2	0.141739130434783	0.364479291835029	1.06634464761683	0.732627280571746
1	3475914	3598843	HAP_3	0.119130434782609	-0.249829613028207	1.25600665913637	0.842406748463557
1	3475914	3598843	HAP_4	0.100869565217391	-1.88099936927067	1.77194269785083	0.288897623294937
1	3475914	3598843	HAP_5	0.217391304347826	0.175856588448442	0.696557052550587	0.800773625445822
1	3500633	3637756	HAP_1	0.151304347826087	0.587955401858332	0.986519243460757	0.551421995934799
1	3500633	3637756	HAP_2	0.119130434782609	-0.249829613028207	1.25600665913637	0.842406748463557
1	3500633	3637756	HAP_3	0.172173913043478	0.925408001072919	0.859376701239403	0.282015439345043
1	3500633	3637756	HAP_4	0.100869565217391	-1.88099936927067	1.77194269785083	0.288897623294937
1	3500633	3637756	HAP_5	0.214782608695652	0.175856588448442	0.696557052550587	0.800773625445822
1	3531671	3691931	HAP_1	0.151304347826087	0.587955401858332	0.986519243460757	0.551421995934799
1	3531671	3691931	HAP_2	0.100869565217391	-1.88099936927067	1.77194269785083	0.288897623294937
1	3531671	3691931	HAP_3	0.12	-0.249829613028207	1.25600665913637	0.842406748463557
1	3531671	3691931	HAP_4	0.38695652173913	0.135874237310618	0.407797827944205	0.739114983442665
1	3587305	3720622	HAP_1	0.151304347826087	0.587955401858332	0.986519243460757	0.551421995934799
1	3587305	3720622	HAP_2	0.100869565217391	-1.88099936927067	1.77194269785083	0.288897623294937
1	3587305	3720622	HAP_3	0.12	-0.249829613028207	1.25600665913637	0.842406748463557
1	3587305	3720622	HAP_4	0.40695652173913	0.328184384859784	0.39715953772989	0.408968237973497
1	3620513	3776228	HAP_1	0.152173913043478	0.728408350156905	0.950008002933103	0.443558563674028
1	3620513	3776228	HAP_2	0.135652173913043	0.273767248486901	1.18098803536793	0.816768383910692
1	3620513	3776228	HAP_3	0.175652173913043	0.773957531899364	0.796772903949319	0.3317842856402
1	3620513	3776228	HAP_4	0.229565217391304	0.059883050941585	0.675889646855339	0.929432277680663
1	3620513	3776228	HAP_5	0.100869565217391	-1.88099936927067	1.77194269785083	0.288897623294937
1	3684324	3840517	HAP_1	0.152173913043478	0.728408350156905	0.950008002933103	0.443558563674028
1	3684324	3840517	HAP_2	0.100869565217391	-1.88099936927067	1.77194269785083	0.288897623294937
1	3684324	3840517	HAP_3	0.175652173913043	0.773957531899364	0.796772903949319	0.3317842856402
1	3684324	3840517	HAP_4	0.229565217391304	0.059883050941585	0.675889646855339	0.929432277680663
1	3684324	3840517	HAP_5	0.136521739130435	0.273767248486901	1.18098803536793	0.816768383910692
1	3712478	3917893	HAP_1	0.100869565217391	-1.88099936927067	1.77194269785083	0.288897623294937
1	3712478	3917893	HAP_2	0.17304347826087	0.773957531899364	0.796772903949319	0.3317842856402
1	3712478	3917893	HAP_3	0.180869565217391	0.317463349819133	0.824328623015348	0.700296096517992
1	3712478	3917893	HAP_4	0.119130434782609	-0.249829613028207	1.25600665913637	0.842406748463557
1	3712478	3917893	HAP_5	0.151304347826087	0.728408350156905	0.950008002933103	0.443558563674028
1	3755154	3959925	HAP_1	0.151304347826087	0.728408350156905	0.950008002933103	0.443558563674028
1	3755154	3959925	HAP_2	0.100869565217391	-1.88099936927067	1.77194269785083	0.288897623294937
1	3755154	3959925	HAP_3	0.172173913043478	0.773957531899364	0.796772903949319	0.3317842856402
1	3755154	3959925	HAP_4	0.180869565217391	0.317463349819133	0.824328623015348	0.700296096517992
1	3755154	3959925	HAP_5	0.0773913043478261	1.49596073493184	2.03503291417477	0.462582826538692
1	3823705	4005583	HAP_1	0.171304347826087	0.524285013172252	0.891258833193408	0.556599307703941
1	3823705	4005583	HAP_2	0.0782608695652174	1.49596073493184	2.03503291417477	0.462582826538692
1	3823705	4005583	HAP_3	0.171304347826087	0.773957531899364	0.796772903949319	0.3317842856402
1	3823705	4005583	HAP_4	0.150434782608696	0.728408350156905	0.950008002933103	0.443558563674028
1	3823705	4005583	HAP_5	0.101739130434783	-1.13422405232495	1.60004133121857	0.478698027074825
1	3895421	4045338	HAP_1	0.150434782608696	0.728408350156905	0.950008002933103	0.443558563674028
1	3895421	4045338	HAP_2	0.193913043478261	0.524285013172252	0.891258833193408	0.556599307703941
1	3895421	4045338	HAP_3	0.105217391304348	-1.13422405232495	1.60004133121857	0.478698027074825
1	3895421	4045338	HAP_4	0.249565217391304	1.07236980002013	0.607071367400605	0.0778608074657894
1	3954394	4091992	HAP_1	0.119130434782609	-1.13422405232495	1.60004133121857	0.478698027074825
1	3954394	4091992	HAP_2	0.0808695652173913	2.20772539072541	1.75410930312505	0.208696722484286
1	3954394	4091992	HAP_3	0.281739130434783	0.29300188500406	0.56242271311735	0.602597175851285
1	3954394	4091992	HAP_4	0.18	1.04168966932052	0.810707289672486	0.199351425977165
1	3954394	4091992	HAP_5	0.194782608695652	0.524285013172252	0.891258833193408	0.556599307703941
1	3989772	4127064	HAP_1	0.119130434782609	-1.13422405232495	1.60004133121857	0.478698027074825
1	3989772	4127064	HAP_2	0.0817391304347826	2.20772539072541	1.75410930312505	0.208696722484286
1	3989772	4127064	HAP_3	0.301739130434783	0.30290428627299	0.517492777445215	0.558560482363267
1	3989772	4127064	HAP_4	0.18	1.04168966932052	0.810707289672486	0.199351425977165
1	3989772	4127064	HAP_5	0.209565217391304	0.52565240902631	0.79709108163619	0.509868362883547
1	4033099	4162383	HAP_1	0.0817391304347826	2.20772539072541	1.75410930312505	0.208696722484286
1	4033099	4162383	HAP_2	0.301739130434783	0.30290428627299	0.517492777445215	0.558560482363267
1	4033099	4162383	HAP_3	0.181739130434783	1.1627768098562	0.794537358538384	0.143899518576125
1	4033099	4162383	HAP_4	0.119130434782609	-1.13422405232495	1.60004133121857	0.478698027074825
1	4033099	4162383	HAP_5	0.214782608695652	0.46904961242828	0.77582500963687	0.545700962618102
1	4077498	4215889	HAP_1	0.119130434782609	-1.13422405232495	1.60004133121857	0.478698027074825
1	4077498	4215889	HAP_2	0.188695652173913	0.455118013031586	0.862360684617379	0.597875397716529
1	4077498	4215889	HAP_3	0.167826086956522	-0.0106703128566506	0.925057824167601	0.99080089671548
1	4077498	4215889	HAP_4	0.191304347826087	0.251385152320144	0.802646042868908	0.754248311226678
1	4077498	4215889	HAP_5	0.176521739130435	1.1627768098562	0.794537358538384	0.143899518576125
1	4113357	4261708	HAP_1	0.188695652173913	0.455118013031586	0.862360684617379	0.597875397716529
1	4113357	4261708	HAP_2	0.12	0.0907857082393029	1.58742871039235	0.954413839845063
1	4113357	4261708	HAP_3	0.16695652173913	-0.132287889509265	0.9345938672569	0.887489459632468
1	4113357	4261708	HAP_4	0.149565217391304	0.761187465639577	0.945539857741926	0.421143105178289
1	4113357	4261708	HAP_5	0.176521739130435	1.1627768098562	0.794537358538384	0.143899518576125
1	4155630	4294917	HAP_1	0.188695652173913	0.455118013031586	0.862360684617379	0.597875397716529
1	4155630	4294917	HAP_2	0.12	0.0907857082393029	1.58742871039235	0.954413839845063
1	4155630	4294917	HAP_3	0.166086956521739	-0.132287889509265	0.9345938672569	0.887489459632468
1	4155630	4294917	HAP_4	0.149565217391304	0.761187465639577	0.945539857741926	0.421143105178289
1	4155630	4294917	HAP_5	0.171304347826087	1.57665508073218	0.853702686109287	0.065295350101087
1	4202221	4307054	HAP_1	0.120869565217391	0.0907857082393029	1.58742871039235	0.954413839845063
1	4202221	4307054	HAP_2	0.166086956521739	-0.132287889509265	0.9345938672569	0.887489459632468
1	4202221	4307054	HAP_3	0.190434782608696	0.36883221412401	0.844833383864507	0.662588060587346
1	4202221	4307054	HAP_4	0.149565217391304	0.761187465639577	0.945539857741926	0.421143105178289
1	4202221	4307054	HAP_5	0.171304347826087	1.57665508073218	0.853702686109287	0.065295350101087
1	4239676	4323165	HAP_1	0.106086956521739	1.49596073493184	2.03503291417477	0.462582826538692
1	4239676	4323165	HAP_2	0.149565217391304	0.761187465639577	0.945539857741926	0.421143105178289
1	4239676	4323165	HAP_3	0.171304347826087	1.57665508073218	0.853702686109287	0.065295350101087
1	4239676	4323165	HAP_4	0.181739130434783	0.36883221412401	0.844833383864507	0.662588060587346
1	4239676	4323165	HAP_5	0.151304347826087	-0.330070498558397	1.1414067583942	0.772551288524985
1	4289010	4360633	HAP_1	0.171304347826087	1.57665508073218	0.853702686109287	0.065295350101087
1	4289010	4360633	HAP_2	0.181739130434783	0.36883221412401	0.844833383864507	0.662588060587346
1	4289010	4360633	HAP_3	0.151304347826087	-0.330070498558397	1.1414067583942	0.772551288524985
1	4289010	4360633	HAP_4	0.102608695652174	-0.428596841310572	1.43308923490682	0.76499568179282
1	4289010	4360633	HAP_5	0.112173913043478	1.49596073493184	2.03503291417477	0.462582826538692
1	4289010	4360633	HAP_6	0.16695652173913	0.682557271877978	0.915181711222843	0.456090327521499
1	4301373	4418006	HAP_1	0.151304347826087	-0.330070498558397	1.1414067583942	0.772551288524985
1	4301373	4418006	HAP_2	0.27304347826087	1.08456939076847	0.612178293521119	0.0769934901124155
1	4301373	4418006	HAP_3	0.112173913043478	1.49596073493184	2.03503291417477	0.462582826538692
1	4301373	4418006	HAP_4	0.16695652173913	0.682557271877978	0.915181711222843	0.456090327521499
1	4301373	4418006	HAP_5	0.171304347826087	1.57665508073218	0.853702686109287	0.065295350101087
1	4316516	4487030	HAP_1	0.151304347826087	-0.330070498558397	1.1414067583942	0.772551288524985
1	4316516	4487030	HAP_2	0.171304347826087	1.57665508073218	0.853702686109287	0.065295350101087
1	4316516	4487030	HAP_3	0.27304347826087	1.08456939076847	0.612178293521119	0.0769934901124155
1	4316516	4487030	HAP_4	0.112173913043478	1.49596073493184	2.03503291417477	0.462582826538692
1	4316516	4487030	HAP_5	0.167826086956522	0.682557271877978	0.915181711222843	0.456090327521499
1	4350915	4525112	HAP_1	0.17304347826087	1.50297303415011	0.836793121608384	0.0730138956506668
1	4350915	4525112	HAP_2	0.110434782608696	1.49596073493184	2.03503291417477	0.462582826538692
1	4350915	4525112	HAP_3	0.196521739130435	0.788021199194678	0.748953951990604	0.293177217680376
1	4350915	4525112	HAP_4	0.319130434782609	0.133442189249636	0.527408308247602	0.800349176920539
1	4394936	4571717	HAP_1	0.184347826086957	0.261692716249512	0.823172381142734	0.750673152488732
1	4394936	4571717	HAP_2	0.170434782608696	1.50297303415011	0.836793121608384	0.0730138956506668
1	4394936	4571717	HAP_3	0.316521739130435	0.133442189249636	0.527408308247602	0.800349176920539
1	4394936	4571717	HAP_4	0.110434782608696	1.49596073493184	2.03503291417477	0.462582826538692
1	4473638	4606890	HAP_1	0.185217391304348	0.261692716249512	0.823172381142734	0.750673152488732
1	4473638	4606890	HAP_2	0.170434782608696	1.50297303415011	0.836793121608384	0.0730138956506668
1	4473638	4606890	HAP_3	0.149565217391304	-0.330070498558397	1.1414067583942	0.772551288524985
1	4473638	4606890	HAP_4	0.167826086956522	0.682557271877978	0.915181711222843	0.456090327521499
1	4473638	4606890	HAP_5	0.111304347826087	1.49596073493184	2.03503291417477	0.462582826538692
1	4507685	4674574	HAP_1	0.112173913043478	1.49596073493184	2.03503291417477	0.462582826538692
1	4507685	4674574	HAP_2	0.170434782608696	0.898164227729115	0.889145569483953	0.312861456653108
1	4507685	4674574	HAP_3	0.168695652173913	1.50297303415011	0.836793121608384	0.0730138956506668
1	4507685	4674574	HAP_4	0.149565217391304	-0.330070498558397	1.1414067583942	0.772551288524985
1	4507685	4674574	HAP_5	0.16695652173913	0.682557271877978	0.915181711222843	0.456090327521499
1	4565039	4716471	HAP_1	0.149565217391304	-0.330070498558397	1.1414067583942	0.772551288524985
1	4565039	4716471	HAP_2	0.167826086956522	1.21559098408875	0.858766416312241	0.157473423437712
1	4565039	4716471	HAP_3	0.166086956521739	0.682557271877978	0.915181711222843	0.456090327521499
1	4565039	4716471	HAP_4	0.12695652173913	0.0256981461027734	1.57883498950026	0.987019461443989
1	4565039	4716471	HAP_5	0.169565217391304	0.898164227729115	0.889145569483953	0.312861456653108
1	4584093	4743473	HAP_1	0.149565217391304	-0.330070498558397	1.1414067583942	0.772551288524985
1	4584093	4743473	HAP_2	0.167826086956522	1.21559098408875	0.858766416312241	0.157473423437712
1	4584093	4743473	HAP_3	0.166086956521739	0.682557271877978	0.915181711222843	0.456090327521499
1	4584093	4743473	HAP_4	0.12695652173913	0.0256981461027734	1.57883498950026	0.987019461443989
1	4584093	4743473	HAP_5	0.169565217391304	0.898164227729115	0.889145569483953	0.312861456653108
1	4647633	4781618	HAP_1	0.127826086956522	0.0256981461027734	1.57883498950026	0.987019461443989
1	4647633	4781618	HAP_2	0.167826086956522	1.21559098408875	0.858766416312241	0.157473423437712
1	4647633	4781618	HAP_3	0.16695652173913	0.682557271877978	0.915181711222843	0.456090327521499
1	4647633	4781618	HAP_4	0.169565217391304	0.898164227729115	0.889145569483953	0.312861456653108
1	4647633	4781618	HAP_5	0.120869565217391	-1.13422405232495	1.60004133121857	0.478698027074825
1	4709876	4888776	HAP_1	0.128695652173913	0.0256981461027734	1.57883498950026	0.987019461443989
1	4709876	4888776	HAP_2	0.170434782608696	0.898164227729115	0.889145569483953	0.312861456653108
1	4709876	4888776	HAP_3	0.164347826086957	0.585847801226964	0.944036907836096	0.535129403860279
1	4709876	4888776	HAP_4	0.120869565217391	-1.13422405232495	1.60004133121857	0.478698027074825
1	4709876	4888776	HAP_5	0.167826086956522	1.21559098408875	0.858766416312241	0.157473423437712
1	4734157	4996526	HAP_1	0.171304347826087	0.898164227729115	0.889145569483953	0.312861456653108
1	4734157	4996526	HAP_2	0.120869565217391	-1.13422405232495	1.60004133121857	0.478698027074825
1	4734157	4996526	HAP_3	0.16695652173913	1.21559098408875	0.858766416312241	0.157473423437712
1	4734157	4996526	HAP_4	0.164347826086957	0.585847801226964	0.944036907836096	0.535129403860279
1	4760410	5066737	HAP_1	0.167826086956522	0.518657100283683	0.912605780322828	0.570040998011722
1	4760410	5066737	HAP_2	0.166086956521739	1.21559098408875	0.858766416312241	0.157473423437712
1	4760410	5066737	HAP_3	0.171304347826087	0.898164227729115	0.889145569483953	0.312861456653108
1	4760410	5066737	HAP_4	0.119130434782609	-1.13422405232495	1.60004133121857	0.478698027074825
1	4830120	5099108	HAP_1	0.166086956521739	1.21559098408875	0.858766416312241	0.157473423437712
1	4830120	5099108	HAP_2	0.167826086956522	0.518657100283683	0.912605780322828	0.570040998011722
1	4830120	5099108	HAP_3	0.172173913043478	0.898164227729115	0.889145569483953	0.312861456653108
1	4830120	5099108	HAP_4	0.119130434782609	-1.13422405232495	1.60004133121857	0.478698027074825
1	4986559	5186570	HAP_1	0.166086956521739	1.21559098408875	0.858766416312241	0.157473423437712
1	4986559	5186570	HAP_2	0.326086956521739	0.331052676689305	0.50643312487421	0.513575851760828
1	4986559	5186570	HAP_3	0.16695652173913	0.518657100283683	0.912605780322828	0.570040998011722
1	4986559	5186570	HAP_4	0.117391304347826	-1.13422405232495	1.60004133121857	0.478698027074825
1	5057978	5331327	HAP_1	0.239130434782609	-0.268781939295465	0.665725198541026	0.686555236281366
1	5057978	5331327	HAP_2	0.113913043478261	0.872116797760945	1.77676548132263	0.623727544122134
1	5057978	5331327	HAP_3	0.167826086956522	0.518657100283683	0.912605780322828	0.570040998011722
1	5057978	5331327	HAP_4	0.117391304347826	-1.13422405232495	1.60004133121857	0.478698027074825
1	5057978	5331327	HAP_5	0.166086956521739	1.21559098408875	0.858766416312241	0.157473423437712
1	5087212	5366547	HAP_1	0.168695652173913	0.518657100283683	0.912605780322828	0.570040998011722
1	5087212	5366547	HAP_2	0.200869565217391	0.984147148713396	0.73264533279048	0.179723789178662
1	5087212	5366547	HAP_3	0.113913043478261	0.872116797760945	1.77676548132263	0.623727544122134
1	5087212	5366547	HAP_4	0.117391304347826	-1.13422405232495	1.60004133121857	0.478698027074825
1	5087212	5366547	HAP_5	0.166086956521739	1.21559098408875	0.858766416312241	0.157473423437712
1	5147933	5422754	HAP_1	0.169565217391304	0.518657100283683	0.912605780322828	0.570040998011722
1	5147933	5422754	HAP_2	0.199130434782609	0.295384248610367	0.749233154435648	0.693546936744391
1	5147933	5422754	HAP_3	0.12	-1.13422405232495	1.60004133121857	0.478698027074825
1	5147933	5422754	HAP_4	0.114782608695652	-0.734833334026503	1.78294197590298	0.680389188860929
1	5147933	5422754	HAP_5	0.164347826086957	1.21559098408875	0.858766416312241	0.157473423437712
1	5305646	5488869	HAP_1	0.169565217391304	0.518657100283683	0.912605780322828	0.570040998011722
1	5305646	5488869	HAP_2	0.2	0.295384248610367	0.749233154435648	0.693546936744391
1	5305646	5488869	HAP_3	0.166086956521739	1.21559098408875	0.858766416312241	0.157473423437712
1	5305646	5488869	HAP_4	0.103478260869565	-0.734833334026503	1.78294197590298	0.680389188860929
1	5305646	5488869	HAP_5	0.12	-1.13422405232495	1.60004133121857	0.478698027074825
1	5356977	5519231	HAP_1	0.2	0.295384248610367	0.749233154435648	0.693546936744391
1	5356977	5519231	HAP_2	0.166086956521739	1.21559098408875	0.858766416312241	0.157473423437712
1	5356977	5519231	HAP_3	0.169565217391304	0.518657100283683	0.912605780322828	0.570040998011722
1	5356977	5519231	HAP_4	0.102608695652174	-0.734833334026503	1.78294197590298	0.680389188860929
1	5356977	5519231	HAP_5	0.126086956521739	-0.137355098690212	1.45072189302538	0.924602340800145
1	5391649	5550567	HAP_1	0.169565217391304	0.518657100283683	0.912605780322828	0.570040998011722
1	5391649	5550567	HAP_2	0.2	0.295384248610367	0.749233154435648	0.693546936744391
1	5391649	5550567	HAP_3	0.102608695652174	-0.734833334026503	1.78294197590298	0.680389188860929
1	5391649	5550567	HAP_4	0.12695652173913	-0.137355098690212	1.45072189302538	0.924602340800145
1	5391649	5550567	HAP_5	0.166086956521739	1.21559098408875	0.858766416312241	0.157473423437712
1	5470488	5573890	HAP_1	0.12695652173913	-0.137355098690212	1.45072189302538	0.924602340800145
1	5470488	5573890	HAP_2	0.166086956521739	1.21559098408875	0.858766416312241	0.157473423437712
1	5470488	5573890	HAP_3	0.170434782608696	0.518657100283683	0.912605780322828	0.570040998011722
1	5470488	5573890	HAP_4	0.102608695652174	-0.734833334026503	1.78294197590298	0.680389188860929
1	5470488	5573890	HAP_5	0.212173913043478	0.312575499127998	0.680776542782189	0.646307203500598
1	5510131	5630208	HAP_1	0.0991304347826087	-0.734833334026503	1.78294197590298	0.680389188860929
1	5510131	5630208	HAP_2	0.194782608695652	0.295384248610367	0.749233154435648	0.693546936744391
1	5510131	5630208	HAP_3	0.12695652173913	-0.137355098690212	1.45072189302538	0.924602340800145
1	5510131	5630208	HAP_4	0.164347826086957	1.21559098408875	0.858766416312241	0.157473423437712
1	5510131	5630208	HAP_5	0.169565217391304	0.518657100283683	0.912605780322828	0.570040998011722
1	5539390	5668141	HAP_1	0.190434782608696	0.295384248610367	0.749233154435648	0.693546936744391
1	5539390	5668141	HAP_2	0.12695652173913	-0.137355098690212	1.45072189302538	0.924602340800145
1	5539390	5668141	HAP_3	0.163478260869565	1.21559098408875	0.858766416312241	0.157473423437712
1	5539390	5668141	HAP_4	0.167826086956522	0.518657100283683	0.912605780322828	0.570040998011722
1	5539390	5668141	HAP_5	0.0939130434782609	-0.734833334026503	1.78294197590298	0.680389188860929
1	5561667	5730545	HAP_1	0.190434782608696	0.516567665050407	0.762533027253519	0.498407850755929
1	5561667	5730545	HAP_2	0.170434782608696	0.233894971255339	0.884331742218688	0.79150101855107
1	5561667	5730545	HAP_3	0.12695652173913	-0.137355098690212	1.45072189302538	0.924602340800145
1	5561667	5730545	HAP_4	0.0930434782608696	-0.734833334026503	1.78294197590298	0.680389188860929
1	5561667	5730545	HAP_5	0.162608695652174	1.58876272115956	0.906221454445623	0.0801175478033514
1	5614060	5764859	HAP_1	0.122608695652174	-1.13422405232495	1.60004133121857	0.478698027074825
1	5614060	5764859	HAP_2	0.354782608695652	-0.147805963265227	0.453818328255172	0.744777016798606
1	5614060	5764859	HAP_3	0.17304347826087	0.233894971255339	0.884331742218688	0.79150101855107
1	5656543	5807646	HAP_1	0.360869565217391	-0.134204438331473	0.446419975279732	0.763812610603086
1	5656543	5807646	HAP_2	0.123478260869565	-1.13422405232495	1.60004133121857	0.478698027074825
1	5656543	5807646	HAP_3	0.17304347826087	0.233894971255339	0.884331742218688	0.79150101855107
1	5710366	5882239	HAP_1	0.16695652173913	0.147028348542315	0.912139437327234	0.872001172509573
1	5710366	5882239	HAP_2	0.36695652173913	-0.371828810669465	0.437706782561788	0.395968791162041
1	5710366	5882239	HAP_3	0.123478260869565	-1.13422405232495	1.60004133121857	0.478698027074825
1	5753019	5945254	HAP_1	0.16695652173913	0.147028348542315	0.912139437327234	0.872001172509573
1	5753019	5945254	HAP_2	0.123478260869565	-1.13422405232495	1.60004133121857	0.478698027074825
1	5753019	5945254	HAP_3	0.377391304347826	-0.225351157840864	0.429338912427174	0.599874003290978
1	5783354	5988894	HAP_1	0.16695652173913	0.147028348542315	0.912139437327234	0.872001172509573
1	5783354	5988894	HAP_2	0.204347826086957	0.773411655076199	0.708006397391012	0.275134389808882
1	5783354	5988894	HAP_3	0.17304347826087	1.21559098408875	0.858766416312241	0.157473423437712
1	5783354	5988894	HAP_4	0.123478260869565	-1.13422405232495	1.60004133121857	0.478698027074825
1	5846627	6046468	HAP_1	0.16695652173913	0.147028348542315	0.912139437327234	0.872001172509573
1	5846627	6046468	HAP_2	0.124347826086957	-1.13422405232495	1.60004133121857	0.478698027074825
1	5846627	6046468	HAP_3	0.212173913043478	0.693096723127203	0.70332075012234	0.324820657278722
1	5846627	6046468	HAP_4	0.17304347826087	1.21559098408875	0.858766416312241	0.157473423437712
1	5922932	6090860	HAP_1	0.16695652173913	0.191896667862395	0.885270354555284	0.828469237809562
1	5922932	6090860	HAP_2	0.124347826086957	-1.13422405232495	1.60004133121857	0.478698027074825
1	5922932	6090860	HAP_3	0.209565217391304	0.656718559463728	0.711943112066199	0.356699515743059
1	5922932	6090860	HAP_4	0.170434782608696	0.878117692294214	0.881566960832391	0.319636383395267
1	5983887	6133181	HAP_1	0.170434782608696	0.878117692294214	0.881566960832391	0.319636383395267
1	5983887	6133181	HAP_2	0.159130434782609	0.492480896558124	0.885965567973651	0.578521555702417
1	5983887	6133181	HAP_3	0.209565217391304	0.656718559463728	0.711943112066199	0.356699515743059
1	5983887	6133181	HAP_4	0.123478260869565	-1.13422405232495	1.60004133121857	0.478698027074825
1	6026812	6171754	HAP_1	0.123478260869565	-1.13422405232495	1.60004133121857	0.478698027074825
1	6026812	6171754	HAP_2	0.209565217391304	0.656718559463728	0.711943112066199	0.356699515743059
1	6026812	6171754	HAP_3	0.16	0.492480896558124	0.885965567973651	0.578521555702417
1	6026812	6171754	HAP_4	0.170434782608696	0.878117692294214	0.881566960832391	0.319636383395267
1	6069957	6218619	HAP_1	0.16	0.492480896558124	0.885965567973651	0.578521555702417
1	6069957	6218619	HAP_2	0.170434782608696	0.878117692294214	0.881566960832391	0.319636383395267
1	6069957	6218619	HAP_3	0.211304347826087	0.656718559463728	0.711943112066199	0.356699515743059
1	6069957	6218619	HAP_4	0.123478260869565	-1.13422405232495	1.60004133121857	0.478698027074825
1	6069957	6218619	HAP_5	0.0452173913043478	0.236993827253244	2.03998456179571	0.90755588545953
1	6114436	6264645	HAP_1	0.123478260869565	-1.13422405232495	1.60004133121857	0.478698027074825
1	6114436	6264645	HAP_2	0.16	0.492480896558124	0.885965567973651	0.578521555702417
1	6114436	6264645	HAP_3	0.0452173913043478	0.236993827253244	2.03998456179571	0.90755588545953
1	6114436	6264645	HAP_4	0.17304347826087	0.878117692294214	0.881566960832391	0.319636383395267
1	6114436	6264645	HAP_5	0.212173913043478	0.656718559463728	0.711943112066199	0.356699515743059
1	6158046	6307242	HAP_1	0.162608695652174	0.492480896558124	0.885965567973651	0.578521555702417
1	6158046	6307242	HAP_2	0.123478260869565	-1.13422405232495	1.60004133121857	0.478698027074825
1	6158046	6307242	HAP_3	0.0443478260869565	0.236993827253244	2.03998456179571	0.90755588545953
1	6158046	6307242	HAP_4	0.173913043478261	0.878117692294214	0.881566960832391	0.319636383395267
1	6158046	6307242	HAP_5	0.213913043478261	0.656718559463728	0.711943112066199	0.356699515743059
1	6211327	6334008	HAP_1	0.214782608695652	0.656718559463728	0.711943112066199	0.356699515743059
1	6211327	6334008	HAP_2	0.162608695652174	0.492480896558124	0.885965567973651	0.578521555702417
1	6211327	6334008	HAP_3	0.123478260869565	-1.13422405232495	1.60004133121857	0.478698027074825
1	6211327	6334008	HAP_4	0.0434782608695652	0.236993827253244	2.03998456179571	0.90755588545953
1	6211327	6334008	HAP_5	0.173913043478261	0.878117692294214	0.881566960832391	0.319636383395267
1	6238245	6363482	HAP_1	0.214782608695652	0.656718559463728	0.711943112066199	0.356699515743059
1	6238245	6363482	HAP_2	0.0434782608695652	0.236993827253244	2.03998456179571	0.90755588545953
1	6238245	6363482	HAP_3	0.18	0.878117692294214	0.881566960832391	0.319636383395267
1	6238245	6363482	HAP_4	0.121739130434783	-0.556957014943261	1.176818311416	0.636201780241694
1	6238245	6363482	HAP_5	0.175652173913043	0.533964047769709	0.859933979040966	0.53489341359399
1	6238245	6363482	HAP_6	0.123478260869565	-1.13422405232495	1.60004133121857	0.478698027074825
1	6290541	6406191	HAP_1	0.216521739130435	0.656718559463728	0.711943112066199	0.356699515743059
1	6290541	6406191	HAP_2	0.163478260869565	0.492480896558124	0.885965567973651	0.578521555702417
1	6290541	6406191	HAP_3	0.167826086956522	-0.423864287273807	0.810674388313896	0.601281969759649
1	6290541	6406191	HAP_4	0.303478260869565	-0.0732865527333528	0.538413433190425	0.891778512190521
1	6290541	6406191	HAP_5	0.0434782608695652	0.236993827253244	2.03998456179571	0.90755588545953
1	6326900	6449104	HAP_1	0.167826086956522	-0.423864287273807	0.810674388313896	0.601281969759649
1	6326900	6449104	HAP_2	0.051304347826087	0.559251688597177	1.76601785140308	0.751608678397545
1	6326900	6449104	HAP_3	0.18	0.878117692294214	0.881566960832391	0.319636383395267
1	6326900	6449104	HAP_4	0.123478260869565	-1.13422405232495	1.60004133121857	0.478698027074825
1	6326900	6449104	HAP_5	0.217391304347826	0.656718559463728	0.711943112066199	0.356699515743059
1	6326900	6449104	HAP_6	0.163478260869565	0.492480896558124	0.885965567973651	0.578521555702417
1	6355340	6494875	HAP_1	0.121739130434783	0.57142599369256	1.01551828780863	0.573867693147084
1	6355340	6494875	HAP_2	0.217391304347826	0.656718559463728	0.711943112066199	0.356699515743059
1	6355340	6494875	HAP_3	0.166086956521739	0.492480896558124	0.885965567973651	0.578521555702417
1	6355340	6494875	HAP_4	0.195652173913043	0.508131061659517	0.763555631649911	0.506016502377341
1	6355340	6494875	HAP_5	0.123478260869565	-1.13422405232495	1.60004133121857	0.478698027074825
1	6394259	6539650	HAP_1	0.16695652173913	0.492480896558124	0.885965567973651	0.578521555702417
1	6394259	6539650	HAP_2	0.10695652173913	0.755123459947141	1.25927583295831	0.548981876823363
1	6394259	6539650	HAP_3	0.217391304347826	0.656718559463728	0.711943112066199	0.356699515743059
1	6394259	6539650	HAP_4	0.194782608695652	0.508131061659517	0.763555631649911	0.506016502377341
1	6394259	6539650	HAP_5	0.123478260869565	-1.13422405232495	1.60004133121857	0.478698027074825
1	6440687	6581802	HAP_1	0.122608695652174	-1.13422405232495	1.60004133121857	0.478698027074825
1	6440687	6581802	HAP_2	0.179130434782609	0.368111453336669	0.841785095473303	0.662062790536131
1	6440687	6581802	HAP_3	0.216521739130435	0.656718559463728	0.711943112066199	0.356699515743059
1	6440687	6581802	HAP_4	0.163478260869565	0.492480896558124	0.885965567973651	0.578521555702417
1	6440687	6581802	HAP_5	0.048695652173913	5.20693464448376	2.02967788590118	0.0105640007967755
1	6478088	6617974	HAP_1	0.163478260869565	0.492480896558124	0.885965567973651	0.578521555702417
1	6478088	6617974	HAP_2	0.259130434782609	1.02868208440121	0.570049437768193	0.0716804959436933
1	6478088	6617974	HAP_3	0.121739130434783	-1.13422405232495	1.60004133121857	0.478698027074825
1	6478088	6617974	HAP_4	0.178260869565217	0.368111453336669	0.841785095473303	0.662062790536131
1	6534487	6643362	HAP_1	0.312173913043478	1.09234448554519	0.495128503330395	0.027774911847832
1	6534487	6643362	HAP_2	0.178260869565217	0.368111453336669	0.841785095473303	0.662062790536131
1	6534487	6643362	HAP_3	0.164347826086957	0.492480896558124	0.885965567973651	0.578521555702417
1	6534487	6643362	HAP_4	0.121739130434783	-1.13422405232495	1.60004133121857	0.478698027074825
1	6577244	6734261	HAP_1	0.0895652173913044	-1.92439142744094	1.74409984278341	0.270337753819076
1	6577244	6734261	HAP_2	0.165217391304348	0.541021091004787	0.975279008080219	0.579296847723868
1	6577244	6734261	HAP_3	0.100869565217391	-2.12948870204416	2.02452227491672	0.293321570146896
1	6577244	6734261	HAP_4	0.210434782608696	0.732030133445764	0.702729367252489	0.298000706422972
1	6577244	6734261	HAP_5	0.164347826086957	0.492480896558124	0.885965567973651	0.578521555702417
1	6612693	6796330	HAP_1	0.0852173913043478	-1.23910629741596	2.01484602770125	0.538811512807257
1	6612693	6796330	HAP_2	0.165217391304348	0.541021091004787	0.975279008080219	0.579296847723868
1	6612693	6796330	HAP_3	0.1	-2.12948870204416	2.02452227491672	0.293321570146896
1	6612693	6796330	HAP_4	0.210434782608696	0.732030133445764	0.702729367252489	0.298000706422972
1	6612693	6796330	HAP_5	0.164347826086957	0.492480896558124	0.885965567973651	0.578521555702417
1	6633732	6839575	HAP_1	0.210434782608696	0.732030133445764	0.702729367252489	0.298000706422972
1	6633732	6839575	HAP_2	0.164347826086957	0.492480896558124	0.885965567973651	0.578521555702417
1	6633732	6839575	HAP_3	0.0852173913043478	-1.23910629741596	2.01484602770125	0.538811512807257
1	6633732	6839575	HAP_4	0.165217391304348	0.541021091004787	0.975279008080219	0.579296847723868
1	6633732	6839575	HAP_5	0.1	-2.12948870204416	2.02452227491672	0.293321570146896
1	6712326	6899688	HAP_1	0.165217391304348	0.541021091004787	0.975279008080219	0.579296847723868
1	6712326	6899688	HAP_2	0.16695652173913	0.591173583659934	0.860400905253574	0.492308906884413
1	6712326	6899688	HAP_3	0.186086956521739	-1.76107267148055	0.95629109369152	0.0660655085154065
1	6712326	6899688	HAP_4	0.0626086956521739	0.19858644723273	1.60359069599716	0.901487335898624
1	6712326	6899688	HAP_5	0.210434782608696	0.732030133445764	0.702729367252489	0.298000706422972
1	6781489	6933766	HAP_1	0.188695652173913	-1.72175115992557	0.921589799279164	0.0622487004001785
1	6781489	6933766	HAP_2	0.167826086956522	0.591173583659934	0.860400905253574	0.492308906884413
1	6781489	6933766	HAP_3	0.088695652173913	1.5422575574291	2.09586970987703	0.462125554944425
1	6781489	6933766	HAP_4	0.137391304347826	-0.287646735231328	1.45813455936601	0.843687293795196
1	6781489	6933766	HAP_5	0.216521739130435	0.732030133445764	0.702729367252489	0.298000706422972
1	6830134	6990464	HAP_1	0.248695652173913	0.757971863640013	0.609480663329009	0.214152200180618
1	6830134	6990464	HAP_2	0.100869565217391	-2.12948870204416	2.02452227491672	0.293321570146896
1	6830134	6990464	HAP_3	0.088695652173913	-1.23293632454144	1.74289941446972	0.479607862237364
1	6830134	6990464	HAP_4	0.088695652173913	1.5422575574291	2.09586970987703	0.462125554944425
1	6830134	6990464	HAP_5	0.137391304347826	-0.287646735231328	1.45813455936601	0.843687293795196
1	6830134	6990464	HAP_6	0.167826086956522	0.591173583659934	0.860400905253574	0.492308906884413
1	6864130	7035600	HAP_1	0.088695652173913	1.5422575574291	2.09586970987703	0.462125554944425
1	6864130	7035600	HAP_2	0.154782608695652	-0.957204783108293	1.34944751518321	0.478413338370765
1	6864130	7035600	HAP_3	0.189565217391304	0.272911069768197	0.794262432211803	0.731273265238557
1	6864130	7035600	HAP_4	0.167826086956522	0.591173583659934	0.860400905253574	0.492308906884413
1	6864130	7035600	HAP_5	0.100869565217391	-2.12948870204416	2.02452227491672	0.293321570146896
1	6864130	7035600	HAP_6	0.0826086956521739	-1.23910629741596	2.01484602770125	0.538811512807257
1	6923025	7062501	HAP_1	0.100869565217391	-2.12948870204416	2.02452227491672	0.293321570146896
1	6923025	7062501	HAP_2	0.104347826086957	1.55113314116311	1.79411220751594	0.387644460465163
1	6923025	7062501	HAP_3	0.169565217391304	0.591173583659934	0.860400905253574	0.492308906884413
1	6923025	7062501	HAP_4	0.149565217391304	-0.957204783108293	1.34944751518321	0.478413338370765
1	6923025	7062501	HAP_5	0.0756521739130435	-0.792044312217045	2.03200291729679	0.696843187261573
1	6923025	7062501	HAP_6	0.114782608695652	0.99180356784291	1.29855530382286	0.445322092073819
1	6965434	7118368	HAP_1	0.100869565217391	1.55113314116311	1.79411220751594	0.387644460465163
1	6965434	7118368	HAP_2	0.169565217391304	0.591173583659934	0.860400905253574	0.492308906884413
1	6965434	7118368	HAP_3	0.151304347826087	-0.620448540471136	1.19895128020056	0.6050158825222
1	6965434	7118368	HAP_4	0.0756521739130435	-0.792044312217045	2.03200291729679	0.696843187261573
1	6965434	7118368	HAP_5	0.114782608695652	0.99180356784291	1.29855530382286	0.445322092073819
1	6965434	7118368	HAP_6	0.100869565217391	-2.12948870204416	2.02452227491672	0.293321570146896
1	7029810	7168764	HAP_1	0.08	-0.792044312217045	2.03200291729679	0.696843187261573
1	7029810	7168764	HAP_2	0.280869565217391	-0.1140786866966	0.548847097139165	0.835420225714262
1	7029810	7168764	HAP_3	0.102608695652174	-2.58487929253192	1.74956218159368	0.140116946047992
1	7029810	7168764	HAP_4	0.100869565217391	1.55113314116311	1.79411220751594	0.387644460465163
1	7029810	7168764	HAP_5	0.0643478260869565	0.19858644723273	1.60359069599716	0.901487335898624
1	7047544	7216900	HAP_1	0.281739130434783	-0.1140786866966	0.548847097139165	0.835420225714262
1	7047544	7216900	HAP_2	0.100869565217391	1.55113314116311	1.79411220751594	0.387644460465163
1	7047544	7216900	HAP_3	0.122608695652174	2.45835091038829	1.33076584665882	0.0652260947433985
1	7047544	7216900	HAP_4	0.0643478260869565	0.19858644723273	1.60359069599716	0.901487335898624
1	7047544	7216900	HAP_5	0.102608695652174	-2.58487929253192	1.74956218159368	0.140116946047992
1	7108873	7259443	HAP_1	0.280869565217391	-0.1140786866966	0.548847097139165	0.835420225714262
1	7108873	7259443	HAP_2	0.101739130434783	1.55113314116311	1.79411220751594	0.387644460465163
1	7108873	7259443	HAP_3	0.126086956521739	-2.08614007241546	1.31957827438583	0.114460255198269
1	7108873	7259443	HAP_4	0.0643478260869565	0.19858644723273	1.60359069599716	0.901487335898624
1	7108873	7259443	HAP_5	0.123478260869565	2.45835091038829	1.33076584665882	0.0652260947433985
1	7108873	7259443	HAP_6	0.102608695652174	-2.58487929253192	1.74956218159368	0.140116946047992
1	7159731	7325749	HAP_1	0.141739130434783	-0.248084625660631	1.21288181466973	0.838004443516576
1	7159731	7325749	HAP_2	0.123478260869565	2.45835091038829	1.33076584665882	0.0652260947433985
1	7159731	7325749	HAP_3	0.103478260869565	-2.00917680655617	1.56809497631849	0.200621945478365
1	7159731	7325749	HAP_4	0.100869565217391	1.55113314116311	1.79411220751594	0.387644460465163
1	7159731	7325749	HAP_5	0.28695652173913	-0.0433919196440088	0.539714450561065	0.935949401596761
1	7159731	7325749	HAP_6	0.125217391304348	-2.08614007241546	1.31957827438583	0.114460255198269
1	7196708	7399747	HAP_1	0.102608695652174	-2.00917680655617	1.56809497631849	0.200621945478365
1	7196708	7399747	HAP_2	0.100869565217391	1.55113314116311	1.79411220751594	0.387644460465163
1	7196708	7399747	HAP_3	0.28695652173913	-0.0433919196440088	0.539714450561065	0.935949401596761
1	7196708	7399747	HAP_4	0.0643478260869565	0.19858644723273	1.60359069599716	0.901487335898624
1	7196708	7399747	HAP_5	0.088695652173913	-2.67713560834358	2.01274643388764	0.184027859761264
1	7196708	7399747	HAP_6	0.118260869565217	2.545996072516	1.43908441249758	0.0774065120312685
1	7248213	7435100	HAP_1	0.0643478260869565	0.19858644723273	1.60359069599716	0.901487335898624
1	7248213	7435100	HAP_2	0.102608695652174	-2.00917680655617	1.56809497631849	0.200621945478365
1	7248213	7435100	HAP_3	0.117391304347826	2.545996072516	1.43908441249758	0.0774065120312685
1	7248213	7435100	HAP_4	0.28	-0.069839312514264	0.554826273706233	0.899875096969387
1	7248213	7435100	HAP_5	0.1	1.55113314116311	1.79411220751594	0.387644460465163
1	7306412	7460318	HAP_1	0.117391304347826	2.545996072516	1.43908441249758	0.0774065120312685
1	7306412	7460318	HAP_2	0.28	-0.069839312514264	0.554826273706233	0.899875096969387
1	7306412	7460318	HAP_3	0.1	1.55113314116311	1.79411220751594	0.387644460465163
1	7306412	7460318	HAP_4	0.0643478260869565	0.19858644723273	1.60359069599716	0.901487335898624
1	7306412	7460318	HAP_5	0.102608695652174	-2.00917680655617	1.56809497631849	0.200621945478365
1	7378233	7502240	HAP_1	0.19304347826087	0.355971407763242	0.800208644826789	0.656600701953391
1	7378233	7502240	HAP_2	0.319130434782609	-0.116828782295356	0.503592224686961	0.816629578580393
1	7378233	7502240	HAP_3	0.1	1.55113314116311	1.79411220751594	0.387644460465163
1	7378233	7502240	HAP_4	0.0782608695652174	0.19858644723273	1.60359069599716	0.901487335898624
1	7378233	7502240	HAP_5	0.106086956521739	-1.69469105354876	1.43732879707862	0.238874818212265
1	7423349	7533869	HAP_1	0.191304347826087	0.498448932858105	0.817604175143316	0.54234287457087
1	7423349	7533869	HAP_2	0.276521739130435	-0.111786874659952	0.567368335982638	0.843877650763474
1	7423349	7533869	HAP_3	0.0652173913043478	0.19858644723273	1.60359069599716	0.901487335898624
1	7423349	7533869	HAP_4	0.10695652173913	-1.69469105354876	1.43732879707862	0.238874818212265
1	7423349	7533869	HAP_5	0.1	1.55113314116311	1.79411220751594	0.387644460465163
1	7452388	7563595	HAP_1	0.1	1.55113314116311	1.79411220751594	0.387644460465163
1	7452388	7563595	HAP_2	0.191304347826087	0.498448932858105	0.817604175143316	0.54234287457087
1	7452388	7563595	HAP_3	0.277391304347826	-0.111786874659952	0.567368335982638	0.843877650763474
1	7452388	7563595	HAP_4	0.188695652173913	-1.44442021097094	0.889708451110985	0.105048449728657
1	7452388	7563595	HAP_5	0.0739130434782609	0.19858644723273	1.60359069599716	0.901487335898624
1	7484154	7597217	HAP_1	0.276521739130435	-0.111786874659952	0.567368335982638	0.843877650763474
1	7484154	7597217	HAP_2	0.188695652173913	-1.44442021097094	0.889708451110985	0.105048449728657
1	7484154	7597217	HAP_3	0.0739130434782609	0.19858644723273	1.60359069599716	0.901487335898624
1	7484154	7597217	HAP_4	0.1	1.55113314116311	1.79411220751594	0.387644460465163
1	7484154	7597217	HAP_5	0.191304347826087	0.498448932858105	0.817604175143316	0.54234287457087
1	7522016	7642302	HAP_1	0.191304347826087	0.498448932858105	0.817604175143316	0.54234287457087
1	7522016	7642302	HAP_2	0.277391304347826	-0.0783636656610688	0.561479406796944	0.889052581518949
1	7522016	7642302	HAP_3	0.187826086956522	-1.44442021097094	0.889708451110985	0.105048449728657
1	7522016	7642302	HAP_4	0.0678260869565217	0.19858644723273	1.60359069599716	0.901487335898624
1	7522016	7642302	HAP_5	0.1	1.55113314116311	1.79411220751594	0.387644460465163
1	7552128	7679364	HAP_1	0.294782608695652	-0.191348628748885	0.52032215741682	0.713197887102077
1	7552128	7679364	HAP_2	0.199130434782609	0.169403108013931	0.79792899036284	0.831947251066577
1	7552128	7679364	HAP_3	0.0643478260869565	0.19858644723273	1.60359069599716	0.901487335898624
1	7552128	7679364	HAP_4	0.187826086956522	-1.44442021097094	0.889708451110985	0.105048449728657
1	7552128	7679364	HAP_5	0.100869565217391	1.55113314116311	1.79411220751594	0.387644460465163
1	7575218	7753844	HAP_1	0.115652173913043	3.48778407509896	1.56475175723779	0.0262105150920191
1	7575218	7753844	HAP_2	0.0643478260869565	0.19858644723273	1.60359069599716	0.901487335898624
1	7575218	7753844	HAP_3	0.279130434782609	-0.0783636656610688	0.561479406796944	0.889052581518949
1	7575218	7753844	HAP_4	0.101739130434783	1.28178304131141	1.61044586844627	0.426415682356535
1	7575218	7753844	HAP_5	0.186086956521739	-1.44442021097094	0.889708451110985	0.105048449728657
1	7628267	7802701	HAP_1	0.115652173913043	3.48778407509896	1.56475175723779	0.0262105150920191
1	7628267	7802701	HAP_2	0.278260869565217	0.0355309298021416	0.564601613413412	0.949843844783641
1	7628267	7802701	HAP_3	0.102608695652174	1.60963605134495	1.47450282579741	0.275456215708982
1	7628267	7802701	HAP_4	0.184347826086957	-1.44442021097094	0.889708451110985	0.105048449728657
1	7628267	7802701	HAP_5	0.0643478260869565	0.19858644723273	1.60359069599716	0.901487335898624
1	7661203	7864905	HAP_1	0.184347826086957	-1.44442021097094	0.889708451110985	0.105048449728657
1	7661203	7864905	HAP_2	0.06	0.19858644723273	1.60359069599716	0.901487335898624
1	7661203	7864905	HAP_3	0.114782608695652	3.48778407509896	1.56475175723779	0.0262105150920191
1	7661203	7864905	HAP_4	0.272173913043478	0.0355309298021416	0.564601613413412	0.949843844783641
1	7661203	7864905	HAP_5	0.102608695652174	1.60963605134495	1.47450282579741	0.275456215708982
1	7734968	7940886	HAP_1	0.12695652173913	2.4540632476946	1.33847498424712	0.0672603480285038
1	7734968	7940886	HAP_2	0.271304347826087	0.0355309298021416	0.564601613413412	0.949843844783641
1	7734968	7940886	HAP_3	0.103478260869565	1.60963605134495	1.47450282579741	0.275456215708982
1	7734968	7940886	HAP_4	0.06	0.19858644723273	1.60359069599716	0.901487335898624
1	7734968	7940886	HAP_5	0.181739130434783	-1.46251551232833	0.921204050795807	0.11293630086515
1	7788418	8016049	HAP_1	0.135652173913043	1.66025148988814	1.1796161501304	0.159846638157038
1	7788418	8016049	HAP_2	0.27304347826087	-0.0783636656610688	0.561479406796944	0.889052581518949
1	7788418	8016049	HAP_3	0.103478260869565	1.60963605134495	1.47450282579741	0.275456215708982
1	7788418	8016049	HAP_4	0.182608695652174	-1.46251551232833	0.921204050795807	0.11293630086515
1	7788418	8016049	HAP_5	0.06	0.19858644723273	1.60359069599716	0.901487335898624
1	7845180	8104625	HAP_1	0.135652173913043	1.66025148988814	1.1796161501304	0.159846638157038
1	7845180	8104625	HAP_2	0.102608695652174	1.60963605134495	1.47450282579741	0.275456215708982
1	7845180	8104625	HAP_3	0.06	0.19858644723273	1.60359069599716	0.901487335898624
1	7845180	8104625	HAP_4	0.110434782608696	-1.69469105354876	1.43732879707862	0.238874818212265
1	7845180	8104625	HAP_5	0.272173913043478	-0.107857704090695	0.554611352215047	0.845874724671854
1	7919477	8211738	HAP_1	0.0956521739130435	3.39133016176477	1.56084546070273	0.0302160833852026
1	7919477	8211738	HAP_2	0.11304347826087	-1.69469105354876	1.43732879707862	0.238874818212265
1	7919477	8211738	HAP_3	0.272173913043478	0.00292157915052287	0.557670484007666	0.99582184182344
1	7919477	8211738	HAP_4	0.06	0.19858644723273	1.60359069599716	0.901487335898624
1	7919477	8211738	HAP_5	0.104347826086957	1.60963605134495	1.47450282579741	0.275456215708982
1	7996760	8289511	HAP_1	0.104347826086957	1.60963605134495	1.47450282579741	0.275456215708982
1	7996760	8289511	HAP_2	0.0956521739130435	3.39133016176477	1.56084546070273	0.0302160833852026
1	7996760	8289511	HAP_3	0.117391304347826	-1.35632836621086	1.33304273977327	0.309368644355619
1	7996760	8289511	HAP_4	0.06	0.19858644723273	1.60359069599716	0.901487335898624
1	7996760	8289511	HAP_5	0.272173913043478	0.00292157915052287	0.557670484007666	0.99582184182344
1	8075890	8326936	HAP_1	0.272173913043478	0.00292157915052287	0.557670484007666	0.99582184182344
1	8075890	8326936	HAP_2	0.104347826086957	1.60963605134495	1.47450282579741	0.275456215708982
1	8075890	8326936	HAP_3	0.118260869565217	-1.35632836621086	1.33304273977327	0.309368644355619
1	8075890	8326936	HAP_4	0.0878260869565217	0.589705656409316	1.76155213349807	0.737927414962287
1	8075890	8326936	HAP_5	0.0956521739130435	3.39133016176477	1.56084546070273	0.0302160833852026
1	8075890	8326936	HAP_6	0.06	0.19858644723273	1.60359069599716	0.901487335898624
1	8170038	8373080	HAP_1	0.105217391304348	1.60963605134495	1.47450282579741	0.275456215708982
1	8170038	8373080	HAP_2	0.172173913043478	0.00521519524757526	0.960756073236128	0.995670854650575
1	8170038	8373080	HAP_3	0.0617391304347826	0.19858644723273	1.60359069599716	0.901487335898624
1	8170038	8373080	HAP_4	0.284347826086957	-0.202713710013148	0.548361847817839	0.711766573115584
1	8170038	8373080	HAP_5	0.088695652173913	6.33227464164094	2.00141391988731	0.00164084164392759
1	8170038	8373080	HAP_6	0.118260869565217	-1.35632836621086	1.33304273977327	0.309368644355619
1	8257321	8464233	HAP_1	0.105217391304348	1.60963605134495	1.47450282579741	0.275456215708982
1	8257321	8464233	HAP_2	0.0617391304347826	0.19858644723273	1.60359069599716	0.901487335898624
1	8257321	8464233	HAP_3	0.292173913043478	-0.054413465649569	0.529310503039909	0.918157856709913
1	8257321	8464233	HAP_4	0.088695652173913	6.33227464164094	2.00141391988731	0.00164084164392759
1	8257321	8464233	HAP_5	0.118260869565217	-1.35632836621086	1.33304273977327	0.309368644355619
1	8305311	8528279	HAP_1	0.27304347826087	-0.304899463701569	0.560419561908499	0.586618905867834
1	8305311	8528279	HAP_2	0.0869565217391304	6.33227464164094	2.00141391988731	0.00164084164392759
1	8305311	8528279	HAP_3	0.117391304347826	-1.35632836621086	1.33304273977327	0.309368644355619
1	8305311	8528279	HAP_4	0.105217391304348	1.60963605134495	1.47450282579741	0.275456215708982
1	8305311	8528279	HAP_5	0.0617391304347826	0.19858644723273	1.60359069599716	0.901487335898624
1	8358037	8607680	HAP_1	0.0617391304347826	0.19858644723273	1.60359069599716	0.901487335898624
1	8358037	8607680	HAP_2	0.0869565217391304	6.33227464164094	2.00141391988731	0.00164084164392759
1	8358037	8607680	HAP_3	0.151304347826087	-0.599953377904951	0.886138914228442	0.498657805380258
1	8358037	8607680	HAP_4	0.378260869565217	-0.440063992980804	0.43998032509351	0.317648932069075
1	8430684	8651065	HAP_1	0.0869565217391304	6.33227464164094	2.00141391988731	0.00164084164392759
1	8430684	8651065	HAP_2	0.231304347826087	-0.825035636053328	0.592030350961577	0.16399838346476
1	8430684	8651065	HAP_3	0.379130434782609	-0.4256582051425	0.437505580430238	0.331011309457581
1	8430684	8651065	HAP_4	0.0617391304347826	0.19858644723273	1.60359069599716	0.901487335898624
1	8498193	8707568	HAP_1	0.378260869565217	-0.426410063295725	0.436108286103758	0.328612792870775
1	8498193	8707568	HAP_2	0.0878260869565217	6.33227464164094	2.00141391988731	0.00164084164392759
1	8498193	8707568	HAP_3	0.29304347826087	-0.684725189427864	0.50304726258293	0.174010287486545
1	8575763	8752633	HAP_1	0.0878260869565217	6.33227464164094	2.00141391988731	0.00164084164392759
1	8575763	8752633	HAP_2	0.384347826086957	-0.374649530917381	0.426161147068984	0.379708449388882
1	8575763	8752633	HAP_3	0.0617391304347826	0.994831051263919	1.77895356941951	0.576232583079819
1	8575763	8752633	HAP_4	0.3	-0.567651706541824	0.491862953763871	0.248955811231677
1	8640490	8812607	HAP_1	0.088695652173913	6.33227464164094	2.00141391988731	0.00164084164392759
1	8640490	8812607	HAP_2	0.384347826086957	-0.374649530917381	0.426161147068984	0.379708449388882
1	8640490	8812607	HAP_3	0.0608695652173913	0.994831051263919	1.77895356941951	0.576232583079819
1	8640490	8812607	HAP_4	0.23304347826087	-0.892010663825816	0.578115586383312	0.123402744570981
1	8699372	8854887	HAP_1	0.0982608695652174	6.33227464164094	2.00141391988731	0.00164084164392759
1	8699372	8854887	HAP_2	0.0608695652173913	0.994831051263919	1.77895356941951	0.576232583079819
1	8699372	8854887	HAP_3	0.220869565217391	-0.881911015437613	0.601578351742747	0.14320884659106
1	8699372	8854887	HAP_4	0.386086956521739	-0.374649530917381	0.426161147068984	0.379708449388882
1	8745844	8914176	HAP_1	0.0608695652173913	0.994831051263919	1.77895356941951	0.576232583079819
1	8745844	8914176	HAP_2	0.222608695652174	-0.881911015437613	0.601578351742747	0.14320884659106
1	8745844	8914176	HAP_3	0.485217391304348	0.328428322825432	0.348992656849507	0.347070662289427
1	8787290	8990544	HAP_1	0.22695652173913	-0.904568950708412	0.593333402414426	0.127932831068847
1	8787290	8990544	HAP_2	0.575652173913043	0.306216867987788	0.313103305764741	0.328492223232078
1	8842230	9051929	HAP_1	0.211304347826087	-0.909491481891034	0.645898187906296	0.159653352153561
1	8842230	9051929	HAP_2	0.392173913043478	-0.291755720654981	0.416775490967207	0.484197678202221
1	8903343	9104278	HAP_1	0.212173913043478	-0.909491481891034	0.645898187906296	0.159653352153561
1	8903343	9104278	HAP_2	0.392173913043478	-0.291755720654981	0.416775490967207	0.484197678202221
1	8946823	9198237	HAP_1	0.390434782608696	-0.239585444490298	0.419232343126616	0.567898675755771
1	8946823	9198237	HAP_2	0.211304347826087	-0.909491481891034	0.645898187906296	0.159653352153561
1	9034299	9245476	HAP_1	0.21304347826087	-0.909491481891034	0.645898187906296	0.159653352153561
1	9034299	9245476	HAP_2	0.403478260869565	-0.336151082933325	0.41106322929044	0.413840778549928
1	9084433	9289447	HAP_1	0.215652173913043	-0.827571203341703	0.61941550900305	0.182073078149802
1	9084433	9289447	HAP_2	0.47304347826087	0.0306770781373263	0.363436108723518	0.932761748758837
1	9172231	9345129	HAP_1	0.139130434782609	-0.14892082495603	1.06817107018582	0.88917086734409
1	9172231	9345129	HAP_2	0.408695652173913	-0.284041046872233	0.409700143905392	0.488413938871521
1	9236222	9412234	HAP_1	0.139130434782609	-0.14892082495603	1.06817107018582	0.88917086734409
1	9236222	9412234	HAP_2	0.40695652173913	-0.213259436918051	0.409753853337374	0.602949761976723
1	9271520	9464578	HAP_1	0.133913043478261	-0.14892082495603	1.06817107018582	0.88917086734409
1	9271520	9464578	HAP_2	0.40695652173913	-0.213259436918051	0.409753853337374	0.602949761976723
1	9322111	9515565	HAP_1	0.40695652173913	-0.213259436918051	0.409753853337374	0.602949761976723
1	9322111	9515565	HAP_2	0.133913043478261	-0.14892082495603	1.06817107018582	0.88917086734409
1	9390629	9565793	HAP_1	0.476521739130435	0.0525112626842894	0.369116844995274	0.88692412678133
1	9390629	9565793	HAP_2	0.133913043478261	-0.14892082495603	1.06817107018582	0.88917086734409
1	9446832	9620382	HAP_1	0.133913043478261	-0.14892082495603	1.06817107018582	0.88917086734409
1	9446832	9620382	HAP_2	0.484347826086957	-0.027754684651334	0.365187609132356	0.939445216029197
1	9502502	9663536	HAP_1	0.133913043478261	-0.14892082495603	1.06817107018582	0.88917086734409
1	9502502	9663536	HAP_2	0.484347826086957	-0.027754684651334	0.365187609132356	0.939445216029197
1	9555749	9739491	HAP_1	0.134782608695652	-0.14892082495603	1.06817107018582	0.88917086734409
1	9555749	9739491	HAP_2	0.483478260869565	-0.0825553923858662	0.36610782105071	0.821676381766851
1	9592005	9800213	HAP_1	0.11304347826087	-1.586619398729	1.57148422382749	0.313106532282218
1	9592005	9800213	HAP_2	0.0773913043478261	-0.0629866135531524	2.0273660778042	0.97522618054658
1	9592005	9800213	HAP_3	0.417391304347826	-0.355273540493906	0.401456996954466	0.376556455449106
1	9639183	9851960	HAP_1	0.11304347826087	0.159958378514371	1.17328456382446	0.891606202434089
1	9639183	9851960	HAP_2	0.111304347826087	-2.05439404126486	1.7518304426281	0.241407810425122
1	9639183	9851960	HAP_3	0.427826086956522	-0.22364661248325	0.392001121275029	0.568549400396569
1	9710661	9913900	HAP_1	0.111304347826087	-2.05439404126486	1.7518304426281	0.241407810425122
1	9710661	9913900	HAP_2	0.0773913043478261	-0.0629866135531524	2.0273660778042	0.97522618054658
1	9710661	9913900	HAP_3	0.145217391304348	-1.1770787008853	1.11051875116627	0.28962907220056
1	9710661	9913900	HAP_4	0.311304347826087	0.217277879732009	0.510238401739778	0.670390384229962
1	9710661	9913900	HAP_5	0.116521739130435	0.99180356784291	1.29855530382286	0.445322092073819
1	9773647	9958472	HAP_1	0.109565217391304	0.881761355638302	1.59067437611111	0.579572317477206
1	9773647	9958472	HAP_2	0.144347826086957	-1.1770787008853	1.11051875116627	0.28962907220056
1	9773647	9958472	HAP_3	0.311304347826087	0.217277879732009	0.510238401739778	0.670390384229962
1	9773647	9958472	HAP_4	0.116521739130435	0.99180356784291	1.29855530382286	0.445322092073819
1	9773647	9958472	HAP_5	0.117391304347826	-2.05439404126486	1.7518304426281	0.241407810425122
1	9843069	10006649	HAP_1	0.311304347826087	0.217277879732009	0.510238401739778	0.670390384229962
1	9843069	10006649	HAP_2	0.168695652173913	-1.00422733304857	0.986517658570272	0.309138921466821
1	9843069	10006649	HAP_3	0.152173913043478	0.650232814115303	1.15655961807424	0.574195091069736
1	9843069	10006649	HAP_4	0.111304347826087	-2.05439404126486	1.7518304426281	0.241407810425122
1	9843069	10006649	HAP_5	0.143478260869565	-1.1770787008853	1.11051875116627	0.28962907220056
1	9893305	10037375	HAP_1	0.111304347826087	-2.05439404126486	1.7518304426281	0.241407810425122
1	9893305	10037375	HAP_2	0.168695652173913	-1.00422733304857	0.986517658570272	0.309138921466821
1	9893305	10037375	HAP_3	0.311304347826087	0.217277879732009	0.510238401739778	0.670390384229962
1	9893305	10037375	HAP_4	0.160869565217391	0.650232814115303	1.15655961807424	0.574195091069736
1	9893305	10037375	HAP_5	0.144347826086957	-1.27622649215576	1.05840206278238	0.228400097020905
1	9947101	10066272	HAP_1	0.15304347826087	0.650232814115303	1.15655961807424	0.574195091069736
1	9947101	10066272	HAP_2	0.168695652173913	-1.00422733304857	0.986517658570272	0.309138921466821
1	9947101	10066272	HAP_3	0.111304347826087	-2.05439404126486	1.7518304426281	0.241407810425122
1	9947101	10066272	HAP_4	0.144347826086957	-1.27622649215576	1.05840206278238	0.228400097020905
1	9947101	10066272	HAP_5	0.312173913043478	0.217277879732009	0.510238401739778	0.670390384229962
1	9995804	10135402	HAP_1	0.111304347826087	-2.05439404126486	1.7518304426281	0.241407810425122
1	9995804	10135402	HAP_2	0.150434782608696	-0.505864285645169	0.985164397609686	0.607815929527837
1	9995804	10135402	HAP_3	0.31304347826087	0.376531360555307	0.50646395788938	0.457519089501776
1	9995804	10135402	HAP_4	0.152173913043478	0.650232814115303	1.15655961807424	0.574195091069736
1	10029104	10154066	HAP_1	0.31304347826087	0.376531360555307	0.50646395788938	0.457519089501776
1	10029104	10154066	HAP_2	0.133913043478261	-0.298204408192127	1.0644601145542	0.779468460486091
1	10029104	10154066	HAP_3	0.151304347826087	0.650232814115303	1.15655961807424	0.574195091069736
1	10029104	10154066	HAP_4	0.111304347826087	-2.05439404126486	1.7518304426281	0.241407810425122
1	10052241	10209708	HAP_1	0.068695652173913	-1.9508881316328	2.01326664432606	0.332953905235246
1	10052241	10209708	HAP_2	0.151304347826087	0.650232814115303	1.15655961807424	0.574195091069736
1	10052241	10209708	HAP_3	0.304347826086957	0.38606222665877	0.515363370917606	0.45410623187669
1	10052241	10209708	HAP_4	0.110434782608696	-2.05439404126486	1.7518304426281	0.241407810425122
1	10115433	10242514	HAP_1	0.32	0.731267177677352	0.487434577509593	0.134114689093462
1	10115433	10242514	HAP_2	0.068695652173913	-1.9508881316328	2.01326664432606	0.332953905235246
1	10115433	10242514	HAP_3	0.110434782608696	-2.05439404126486	1.7518304426281	0.241407810425122
1	10115433	10242514	HAP_4	0.153913043478261	0.650232814115303	1.15655961807424	0.574195091069736
1	10147081	10280606	HAP_1	0.068695652173913	-1.9508881316328	2.01326664432606	0.332953905235246
1	10147081	10280606	HAP_2	0.320869565217391	0.688349470689064	0.48595787686916	0.157189132055354
1	10147081	10280606	HAP_3	0.152173913043478	0.650232814115303	1.15655961807424	0.574195091069736
1	10188215	10329288	HAP_1	0.16695652173913	-0.295651701690597	1.12174069360686	0.792211659361523
1	10188215	10329288	HAP_2	0.068695652173913	-1.9508881316328	2.01326664432606	0.332953905235246
1	10188215	10329288	HAP_3	0.321739130434783	0.653909069262226	0.482024695233306	0.17545673810059
1	10188215	10329288	HAP_4	0.154782608695652	0.650232814115303	1.15655961807424	0.574195091069736
1	10236893	10379097	HAP_1	0.154782608695652	0.650232814115303	1.15655961807424	0.574195091069736
1	10236893	10379097	HAP_2	0.488695652173913	0.185530981162065	0.366882964858748	0.613268866241778
1	10236893	10379097	HAP_3	0.127826086956522	-1.27622649215576	1.05840206278238	0.228400097020905
1	10273354	10413209	HAP_1	0.0678260869565217	-1.9508881316328	2.01326664432606	0.332953905235246
1	10273354	10413209	HAP_2	0.153913043478261	0.650232814115303	1.15655961807424	0.574195091069736
1	10273354	10413209	HAP_3	0.497391304347826	0.0678335131991452	0.362927638572663	0.85180144127261
1	10315745	10453602	HAP_1	0.493913043478261	0.15722055744884	0.367592428556354	0.669030859152595
1	10315745	10453602	HAP_2	0.0930434782608696	-1.49000515666642	2.00635721381333	0.458008735209242
1	10315745	10453602	HAP_3	0.0660869565217391	-1.9508881316328	2.01326664432606	0.332953905235246
1	10315745	10453602	HAP_4	0.15304347826087	0.650232814115303	1.15655961807424	0.574195091069736
1	10361996	10482668	HAP_1	0.152173913043478	0.650232814115303	1.15655961807424	0.574195091069736
1	10361996	10482668	HAP_2	0.164347826086957	0.181391914771188	1.24409520621152	0.884129756992705
1	10361996	10482668	HAP_3	0.318260869565217	0.79303726066968	0.49046076069614	0.106456043341755
1	10399147	10523839	HAP_1	0.163478260869565	0.181391914771188	1.24409520621152	0.884129756992705
1	10399147	10523839	HAP_2	0.318260869565217	0.79303726066968	0.49046076069614	0.106456043341755
1	10399147	10523839	HAP_3	0.149565217391304	0.650232814115303	1.15655961807424	0.574195091069736
1	10439622	10538971	HAP_1	0.164347826086957	0.0525633193373172	1.17865415734571	0.964445132134566
1	10439622	10538971	HAP_2	0.320869565217391	0.653909069262226	0.482024695233306	0.17545673810059
1	10439622	10538971	HAP_3	0.149565217391304	0.650232814115303	1.15655961807424	0.574195091069736
1	10477227	10565732	HAP_1	0.150434782608696	0.650232814115303	1.15655961807424	0.574195091069736
1	10477227	10565732	HAP_2	0.320869565217391	0.653909069262226	0.482024695233306	0.17545673810059
1	10477227	10565732	HAP_3	0.229565217391304	-0.886064440189679	0.66593256554594	0.183872851297207
1	10513579	10591457	HAP_1	0.39304347826087	-0.589943810532511	0.422940704506664	0.163608566071415
1	10513579	10591457	HAP_2	0.320869565217391	0.653909069262226	0.482024695233306	0.17545673810059
1	10513579	10591457	HAP_3	0.150434782608696	0.650232814115303	1.15655961807424	0.574195091069736
1	10535644	10632901	HAP_1	0.320869565217391	0.653909069262226	0.482024695233306	0.17545673810059
1	10535644	10632901	HAP_2	0.150434782608696	0.650232814115303	1.15655961807424	0.574195091069736
1	10535644	10632901	HAP_3	0.165217391304348	-0.104025997065708	1.12754370138341	0.926525179658349
1	10556115	10715729	HAP_1	0.150434782608696	0.650232814115303	1.15655961807424	0.574195091069736
1	10556115	10715729	HAP_2	0.165217391304348	-0.104025997065708	1.12754370138341	0.926525179658349
1	10556115	10715729	HAP_3	0.320869565217391	0.653909069262226	0.482024695233306	0.17545673810059
1	10580877	10762241	HAP_1	0.305217391304348	0.469453098865204	0.497565286470807	0.345830375863321
1	10580877	10762241	HAP_2	0.164347826086957	-0.104025997065708	1.12754370138341	0.926525179658349
1	10580877	10762241	HAP_3	0.150434782608696	0.650232814115303	1.15655961807424	0.574195091069736
1	10610579	10783671	HAP_1	0.305217391304348	0.469453098865204	0.497565286470807	0.345830375863321
1	10610579	10783671	HAP_2	0.165217391304348	-0.104025997065708	1.12754370138341	0.926525179658349
1	10610579	10783671	HAP_3	0.0808695652173913	0.1632761058501	1.75252905277304	0.9258048947596
1	10610579	10783671	HAP_4	0.150434782608696	0.650232814115303	1.15655961807424	0.574195091069736
1	10692448	10838284	HAP_1	0.294782608695652	0.39381348563009	0.507937068688838	0.438477028161284
1	10692448	10838284	HAP_2	0.091304347826087	-0.65687656883035	1.58206089658981	0.678151703111751
1	10692448	10838284	HAP_3	0.165217391304348	-0.104025997065708	1.12754370138341	0.926525179658349
1	10692448	10838284	HAP_4	0.150434782608696	0.650232814115303	1.15655961807424	0.574195091069736
1	10747495	10888253	HAP_1	0.150434782608696	0.650232814115303	1.15655961807424	0.574195091069736
1	10747495	10888253	HAP_2	0.293913043478261	0.334773410231719	0.512938589182449	0.514243735721823
1	10747495	10888253	HAP_3	0.103478260869565	-0.488617085549303	1.33264915158435	0.714017392763711
1	10747495	10888253	HAP_4	0.165217391304348	-0.104025997065708	1.12754370138341	0.926525179658349
1	10776649	10972991	HAP_1	0.288695652173913	0.350168264178309	0.517605072033514	0.498991233490048
1	10776649	10972991	HAP_2	0.091304347826087	-0.65687656883035	1.58206089658981	0.678151703111751
1	10776649	10972991	HAP_3	0.165217391304348	-0.104025997065708	1.12754370138341	0.926525179658349
1	10776649	10972991	HAP_4	0.150434782608696	0.650232814115303	1.15655961807424	0.574195091069736
1	10826689	11037942	HAP_1	0.287826086956522	0.384401780250556	0.521933922041409	0.461736755424258
1	10826689	11037942	HAP_2	0.150434782608696	0.650232814115303	1.15655961807424	0.574195091069736
1	10826689	11037942	HAP_3	0.171304347826087	-0.541867110494465	1.03283065550047	0.600038441938645
1	10826689	11037942	HAP_4	0.0947826086956522	-0.65687656883035	1.58206089658981	0.678151703111751
1	10875498	11075998	HAP_1	0.287826086956522	0.384401780250556	0.521933922041409	0.461736755424258
1	10875498	11075998	HAP_2	0.163478260869565	-0.104025997065708	1.12754370138341	0.926525179658349
1	10875498	11075998	HAP_3	0.0947826086956522	-0.65687656883035	1.58206089658981	0.678151703111751
1	10875498	11075998	HAP_4	0.150434782608696	0.650232814115303	1.15655961807424	0.574195091069736
1	10957096	11130967	HAP_1	0.145217391304348	-0.247001621021817	1.25139948632337	0.843601300538107
1	10957096	11130967	HAP_2	0.147826086956522	-0.677477452375893	1.27687847678612	0.595924181011466
1	10957096	11130967	HAP_3	0.28695652173913	0.403361896500238	0.528821813226244	0.44592908325969
1	11028533	11181385	HAP_1	0.292173913043478	0.386150694812145	0.523746547039261	0.461256489068275
1	11028533	11181385	HAP_2	0.161739130434783	1.10791112645394	1.06796775016675	0.299995012111528
1	11028533	11181385	HAP_3	0.144347826086957	0.0296441240594296	1.33595107128915	0.982304646697877
1	11068552	11236771	HAP_1	0.14695652173913	-0.691972061865488	1.35591419396495	0.610016341072057
1	11068552	11236771	HAP_2	0.291304347826087	0.386150694812145	0.523746547039261	0.461256489068275
1	11068552	11236771	HAP_3	0.144347826086957	0.0296441240594296	1.33595107128915	0.982304646697877
1	11117957	11313680	HAP_1	0.233913043478261	0.320598677598698	0.711516570946179	0.652462474129536
1	11117957	11313680	HAP_2	0.14695652173913	-0.691972061865488	1.35591419396495	0.610016341072057
1	11117957	11313680	HAP_3	0.291304347826087	0.386150694812145	0.523746547039261	0.461256489068275
1	11160981	11394467	HAP_1	0.127826086956522	0.463354550318154	1.77377349369765	0.794014451536874
1	11160981	11394467	HAP_2	0.14695652173913	-0.691972061865488	1.35591419396495	0.610016341072057
1	11160981	11394467	HAP_3	0.237391304347826	-0.375574887794633	0.660875315043193	0.570058839710795
1	11227266	11469495	HAP_1	0.236521739130435	-0.375574887794633	0.660875315043193	0.570058839710795
1	11227266	11469495	HAP_2	0.14695652173913	-0.691972061865488	1.35591419396495	0.610016341072057
1	11296054	11519084	HAP_1	0.208695652173913	0.282467723642358	0.85886328054995	0.742364713673196
1	11296054	11519084	HAP_2	0.237391304347826	-0.375574887794633	0.660875315043193	0.570058839710795
1	11368762	11586009	HAP_1	0.14695652173913	-0.691972061865488	1.35591419396495	0.610016341072057
1	11368762	11586009	HAP_2	0.302608695652174	-0.0566655448280591	0.555529906380404	0.918790922518816
1	11443076	11667549	HAP_1	0.11304347826087	-0.787741908602429	1.32586814596417	0.552662294858783
1	11443076	11667549	HAP_2	0.148695652173913	-0.691972061865488	1.35591419396495	0.610016341072057
1	11443076	11667549	HAP_3	0.332173913043478	0.0487020009706747	0.509979614275341	0.92395337000368
1	11495736	11731681	HAP_1	0.119130434782609	-1.54468084346818	2.05018615715885	0.451504413543353
1	11495736	11731681	HAP_2	0.11304347826087	-0.787741908602429	1.32586814596417	0.552662294858783
1	11495736	11731681	HAP_3	0.260869565217391	-0.303538861684405	0.620204854236506	0.624737394028376
1	11495736	11731681	HAP_4	0.238260869565217	-0.486151612849777	0.701379491783228	0.488510334456473
1	11562944	11776956	HAP_1	0.12	-1.54468084346818	2.05018615715885	0.451504413543353
1	11562944	11776956	HAP_2	0.260869565217391	-0.303538861684405	0.620204854236506	0.624737394028376
1	11562944	11776956	HAP_3	0.385217391304348	-0.174182492454381	0.432861744141536	0.687544499440581
1	11635516	11833307	HAP_1	0.260869565217391	-0.303538861684405	0.620204854236506	0.624737394028376
1	11635516	11833307	HAP_2	0.385217391304348	-0.174182492454381	0.432861744141536	0.687544499440581
1	11715739	11880489	HAP_1	0.102608695652174	-0.148487024164081	1.7395290904884	0.932005217255387
1	11715739	11880489	HAP_2	0.260869565217391	-0.303538861684405	0.620204854236506	0.624737394028376
1	11715739	11880489	HAP_3	0.384347826086957	-0.174182492454381	0.432861744141536	0.687544499440581
1	11768871	11915013	HAP_1	0.169565217391304	-0.775859757106761	1.00278253746587	0.439429471169249
1	11768871	11915013	HAP_2	0.260869565217391	-0.303538861684405	0.620204854236506	0.624737394028376
1	11768871	11915013	HAP_3	0.394782608695652	-0.300621086726453	0.420407741369623	0.474862549283365
1	11807482	11964513	HAP_1	0.260869565217391	-0.303538861684405	0.620204854236506	0.624737394028376
1	11807482	11964513	HAP_2	0.247826086956522	-0.0931985124555494	0.702823943752253	0.894552629975106
1	11807482	11964513	HAP_3	0.393913043478261	-0.300621086726453	0.420407741369623	0.474862549283365
1	11869629	12059144	HAP_1	0.353913043478261	-0.0915303256318861	0.471836383400003	0.846255822660513
1	11869629	12059144	HAP_2	0.26	-0.303538861684405	0.620204854236506	0.624737394028376
1	11869629	12059144	HAP_3	0.113913043478261	-1.67231786491768	2.0329131203055	0.411072208176
1	11907907	12100919	HAP_1	0.353913043478261	-0.0915303256318861	0.471836383400003	0.846255822660513
1	11907907	12100919	HAP_2	0.26	-0.303538861684405	0.620204854236506	0.624737394028376
1	11907907	12100919	HAP_3	0.113913043478261	-1.67231786491768	2.0329131203055	0.411072208176
1	11934480	12184244	HAP_1	0.353913043478261	-0.0915303256318861	0.471836383400003	0.846255822660513
1	11934480	12184244	HAP_2	0.26	-0.303538861684405	0.620204854236506	0.624737394028376
1	11934480	12184244	HAP_3	0.113913043478261	-1.67231786491768	2.0329131203055	0.411072208176
1	12036167	12253784	HAP_1	0.254782608695652	-0.311748423024435	0.629931543436468	0.620869391505537
1	12036167	12253784	HAP_2	0.372173913043478	0.479944987848063	0.460800107059402	0.2980695775312
1	12036167	12253784	HAP_3	0.167826086956522	-2.40441195887103	1.18425968156291	0.0427956359650406
1	12077285	12310963	HAP_1	0.206086956521739	0.282467723642358	0.85886328054995	0.742364713673196
1	12077285	12310963	HAP_2	0.166086956521739	-0.170141375743293	0.92675131956562	0.854402086612698
1	12077285	12310963	HAP_3	0.167826086956522	-2.40441195887103	1.18425968156291	0.0427956359650406
1	12077285	12310963	HAP_4	0.253913043478261	-0.311748423024435	0.629931543436468	0.620869391505537
1	12159225	12367799	HAP_1	0.205217391304348	0.282467723642358	0.85886328054995	0.742364713673196
1	12159225	12367799	HAP_2	0.253913043478261	-0.311748423024435	0.629931543436468	0.620869391505537
1	12228328	12410625	HAP_1	0.205217391304348	0.282467723642358	0.85886328054995	0.742364713673196
1	12228328	12410625	HAP_2	0.113913043478261	-0.789941123270297	1.55859931923714	0.612474592553779
1	12228328	12410625	HAP_3	0.254782608695652	-0.311748423024435	0.629931543436468	0.620869391505537
1	12288899	12447748	HAP_1	0.107826086956522	-2.03883121502533	2.02590874836238	0.31466657937593
1	12288899	12447748	HAP_2	0.254782608695652	-0.311748423024435	0.629931543436468	0.620869391505537
1	12288899	12447748	HAP_3	0.247826086956522	-0.0242047377460166	0.690323188162709	0.972042028912026
1	12288899	12447748	HAP_4	0.159130434782609	1.68778752499624	1.106298783135	0.127667975096562
1	12349904	12495996	HAP_1	0.16695652173913	1.7830941793998	1.06128545357245	0.0934883579978491
1	12349904	12495996	HAP_2	0.107826086956522	-2.03883121502533	2.02590874836238	0.31466657937593
1	12349904	12495996	HAP_3	0.254782608695652	-0.311748423024435	0.629931543436468	0.620869391505537
1	12349904	12495996	HAP_4	0.144347826086957	-0.691972061865488	1.35591419396495	0.610016341072057
1	12391498	12566832	HAP_1	0.146086956521739	-0.691972061865488	1.35591419396495	0.610016341072057
1	12391498	12566832	HAP_2	0.254782608695652	-0.311748423024435	0.629931543436468	0.620869391505537
1	12391498	12566832	HAP_3	0.107826086956522	-2.03883121502533	2.02590874836238	0.31466657937593
1	12391498	12566832	HAP_4	0.200869565217391	1.49127042871608	0.914539603511711	0.10352989403175
1	12442460	12631796	HAP_1	0.101739130434783	-2.03883121502533	2.02590874836238	0.31466657937593
1	12442460	12631796	HAP_2	0.18	1.35329440082376	0.971480721498492	0.164163775977112
1	12442460	12631796	HAP_3	0.252173913043478	-0.482021208920065	0.637425937451629	0.4498464148938
1	12442460	12631796	HAP_4	0.146086956521739	-0.691972061865488	1.35591419396495	0.610016341072057
1	12479322	12693559	HAP_1	0.145217391304348	-0.691972061865488	1.35591419396495	0.610016341072057
1	12479322	12693559	HAP_2	0.238260869565217	-0.17730351258668	0.678639469655148	0.793985264970411
1	12543647	12775375	HAP_1	0.238260869565217	-0.17730351258668	0.678639469655148	0.793985264970411
1	12543647	12775375	HAP_2	0.146086956521739	-0.691972061865488	1.35591419396495	0.610016341072057
1	12606447	12853203	HAP_1	0.0695652173913043	-1.51469422701941	2.03796813442412	0.457648514504128
1	12606447	12853203	HAP_2	0.239130434782609	-0.17730351258668	0.678639469655148	0.793985264970411
1	12606447	12853203	HAP_3	0.19304347826087	-0.530241928919366	0.874126007403121	0.544363560919648
1	12676844	12903805	HAP_1	0.242608695652174	0.00667829067868452	0.66933945137377	0.992042831650749
1	12676844	12903805	HAP_2	0.135652173913043	-0.242395382462483	1.19519044157898	0.839357721952918
1	12676844	12903805	HAP_3	0.318260869565217	0.309969387071111	0.508566097804746	0.542441545658337
1	12743592	12950327	HAP_1	0.242608695652174	0.00667829067868452	0.66933945137377	0.992042831650749
1	12743592	12950327	HAP_2	0.134782608695652	0.148790264497309	1.25694241850492	0.905813015726613
1	12743592	12950327	HAP_3	0.392173913043478	0.118824653727201	0.421557366829625	0.778146449384862
1	12837234	13034308	HAP_1	0.392173913043478	0.118824653727201	0.421557366829625	0.778146449384862
1	12837234	13034308	HAP_2	0.242608695652174	0.00667829067868452	0.66933945137377	0.992042831650749
1	12887875	13085347	HAP_1	0.242608695652174	0.00667829067868452	0.66933945137377	0.992042831650749
1	12887875	13085347	HAP_2	0.373913043478261	0.271134187825058	0.446430683087586	0.543872121795556
1	12934724	13112862	HAP_1	0.242608695652174	0.00667829067868452	0.66933945137377	0.992042831650749
1	12934724	13112862	HAP_2	0.281739130434783	-0.208592968232619	0.600964523305688	0.728648401916376
1	12980154	13158835	HAP_1	0.242608695652174	0.00667829067868452	0.66933945137377	0.992042831650749
1	12980154	13158835	HAP_2	0.280869565217391	-0.208592968232619	0.600964523305688	0.728648401916376
1	13080688	13212735	HAP_1	0.071304347826087	0.116077476517338	2.02618224662268	0.954335532980409
1	13080688	13212735	HAP_2	0.24695652173913	-0.140788683988982	0.652356563439413	0.829209838501771
1	13080688	13212735	HAP_3	0.36	-0.268218900981941	0.456547396402311	0.557107873409641
1	13107909	13288892	HAP_1	0.071304347826087	0.116077476517338	2.02618224662268	0.954335532980409
1	13107909	13288892	HAP_2	0.443478260869565	-0.0383124088432868	0.380748391066013	0.919884866069155
1	13107909	13288892	HAP_3	0.0852173913043478	-0.164867008157618	2.03561824532093	0.935477845558926
1	13107909	13288892	HAP_4	0.247826086956522	-0.140788683988982	0.652356563439413	0.829209838501771
1	13141007	13331772	HAP_1	0.243478260869565	-0.140788683988982	0.652356563439413	0.829209838501771
1	13141007	13331772	HAP_2	0.071304347826087	0.116077476517338	2.02618224662268	0.954335532980409
1	13141007	13331772	HAP_3	0.32695652173913	0.0826850448068424	0.50747995533166	0.870630046457456
1	13207040	13395358	HAP_1	0.071304347826087	0.116077476517338	2.02618224662268	0.954335532980409
1	13207040	13395358	HAP_2	0.239130434782609	-0.169279608278152	0.670513936869721	0.800775921842684
1	13207040	13395358	HAP_3	0.243478260869565	-0.140788683988982	0.652356563439413	0.829209838501771
1	13253220	13439013	HAP_1	0.155652173913043	-0.691972061865488	1.35591419396495	0.610016341072057
1	13253220	13439013	HAP_2	0.243478260869565	-0.140788683988982	0.652356563439413	0.829209838501771
1	13253220	13439013	HAP_3	0.0704347826086957	0.116077476517338	2.02618224662268	0.954335532980409
1	13325800	13492360	HAP_1	0.219130434782609	0.212513917723148	0.75220138184452	0.777646810679083
1	13325800	13492360	HAP_2	0.243478260869565	-0.140788683988982	0.652356563439413	0.829209838501771
1	13376228	13532908	HAP_1	0.274782608695652	0.269126124917527	0.584142321039352	0.645177637734577
1	13376228	13532908	HAP_2	0.243478260869565	-0.140788683988982	0.652356563439413	0.829209838501771
1	13376228	13532908	HAP_3	0.154782608695652	-0.59337334534748	1.24701858477673	0.634377835937242
1	13424571	13580209	HAP_1	0.161739130434783	-0.700713729990922	1.32406783016346	0.5968667554183
1	13424571	13580209	HAP_2	0.402608695652174	0.435548967619176	0.426111879876948	0.30715112552429
1	13424571	13580209	HAP_3	0.243478260869565	-0.140788683988982	0.652356563439413	0.829209838501771
1	13463249	13598030	HAP_1	0.4	0.771991828548869	0.420489220575838	0.066895054275527
1	13463249	13598030	HAP_2	0.243478260869565	-0.140788683988982	0.652356563439413	0.829209838501771
1	13463249	13598030	HAP_3	0.160869565217391	-0.700713729990922	1.32406783016346	0.5968667554183
1	13525711	13668972	HAP_1	0.144347826086957	-1.17372243790779	1.26175852645842	0.352652716899902
1	13525711	13668972	HAP_2	0.159130434782609	-0.146915632806241	0.895081851246989	0.869682674476656
1	13525711	13668972	HAP_3	0.225217391304348	0.217592738953387	0.705267387805289	0.757797079790112
1	13560034	13725800	HAP_1	0.225217391304348	0.217592738953387	0.705267387805289	0.757797079790112
1	13560034	13725800	HAP_2	0.144347826086957	-1.17372243790779	1.26175852645842	0.352652716899902
1	13560034	13725800	HAP_3	0.0704347826086957	0.116077476517338	2.02618224662268	0.954335532980409
1	13593070	13778296	HAP_1	0.225217391304348	0.217592738953387	0.705267387805289	0.757797079790112
1	13593070	13778296	HAP_2	0.144347826086957	-1.17372243790779	1.26175852645842	0.352652716899902
1	13593070	13778296	HAP_3	0.0704347826086957	0.116077476517338	2.02618224662268	0.954335532980409
1	13657759	13850697	HAP_1	0.371304347826087	-0.573696525713943	0.456373721890923	0.209248231610304
1	13657759	13850697	HAP_2	0.071304347826087	0.116077476517338	2.02618224662268	0.954335532980409
1	13657759	13850697	HAP_3	0.1	-0.466915308371671	1.56961096603093	0.766216108837588
1	13711980	13936005	HAP_1	0.471304347826087	-0.119984049700603	0.361129761690136	0.739827118415074
1	13711980	13936005	HAP_2	0.158260869565217	-1.19295000847225	1.08214416035458	0.270761963630359
1	13711980	13936005	HAP_3	0.0852173913043478	-0.946360680714328	1.57447393019528	0.548039244432771
1	13746152	14037621	HAP_1	0.203478260869565	-0.327018789325468	0.731672555244934	0.655085578923974
1	13746152	14037621	HAP_2	0.134782608695652	-1.89465126952503	1.06013256097709	0.0744466559909248
1	13746152	14037621	HAP_3	0.472173913043478	-0.119984049700603	0.361129761690136	0.739827118415074
1	13834725	14062958	HAP_1	0.280869565217391	-0.191309319213266	0.558994016865752	0.732299301262961
1	13834725	14062958	HAP_2	0.472173913043478	-0.119984049700603	0.361129761690136	0.739827118415074
1	13834725	14062958	HAP_3	0.14	-1.89465126952503	1.06013256097709	0.0744466559909248
1	13910692	14114440	HAP_1	0.115652173913043	-0.709166305308563	1.60711461172145	0.659189578286121
1	13910692	14114440	HAP_2	0.356521739130435	0.678168275797564	0.454792366518945	0.136480496745683
1	13910692	14114440	HAP_3	0.0921739130434783	-0.946360680714328	1.57447393019528	0.548039244432771
1	13910692	14114440	HAP_4	0.179130434782609	-1.12509662656695	0.92235987610957	0.223051498336813
1	13910692	14114440	HAP_5	0.149565217391304	-1.69529237459844	1.11659311913309	0.129508091322305
1	14004385	14194506	HAP_1	0.115652173913043	-0.709166305308563	1.60711461172145	0.659189578286121
1	14004385	14194506	HAP_2	0.356521739130435	0.678168275797564	0.454792366518945	0.136480496745683
1	14004385	14194506	HAP_3	0.176521739130435	-0.753909961933833	0.894229434480521	0.399540490835993
1	14004385	14194506	HAP_4	0.162608695652174	0.334795684519982	1.11600366264125	0.764291783141312
1	14058696	14248776	HAP_1	0.0895652173913044	-1.37969815903356	2.01280323451582	0.493335686802822
1	14058696	14248776	HAP_2	0.115652173913043	-0.709166305308563	1.60711461172145	0.659189578286121
1	14058696	14248776	HAP_3	0.071304347826087	0.116077476517338	2.02618224662268	0.954335532980409
1	14058696	14248776	HAP_4	0.356521739130435	0.678168275797564	0.454792366518945	0.136480496745683
1	14091291	14286844	HAP_1	0.357391304347826	0.648683925611963	0.452117849580841	0.151909637516698
1	14091291	14286844	HAP_2	0.071304347826087	0.116077476517338	2.02618224662268	0.954335532980409
1	14091291	14286844	HAP_3	0.0895652173913044	-1.37969815903356	2.01280323451582	0.493335686802822
1	14091291	14286844	HAP_4	0.162608695652174	0.619308777427436	0.96531520702681	0.521419699738665
1	14174967	14320480	HAP_1	0.071304347826087	0.116077476517338	2.02618224662268	0.954335532980409
1	14174967	14320480	HAP_2	0.162608695652174	0.619308777427436	0.96531520702681	0.521419699738665
1	14174967	14320480	HAP_3	0.0895652173913044	-1.37969815903356	2.01280323451582	0.493335686802822
1	14174967	14320480	HAP_4	0.357391304347826	0.648683925611963	0.452117849580841	0.151909637516698
1	14235061	14353940	HAP_1	0.244347826086957	0.288048381744316	0.677360060420281	0.670816124414947
1	14235061	14353940	HAP_2	0.0973913043478261	-0.946360680714328	1.57447393019528	0.548039244432771
1	14235061	14353940	HAP_3	0.509565217391304	0.0780904907364939	0.344664651261117	0.820840909868915
1	14277857	14409719	HAP_1	0.56695652173913	-0.0358942991129923	0.322013533903426	0.911284805088368
1	14277857	14409719	HAP_2	0.1	-0.646221589782497	1.44287141076355	0.654418226259429
1	14277857	14409719	HAP_3	0.163478260869565	0.619308777427436	0.96531520702681	0.521419699738665
1	14300401	14464404	HAP_1	0.563478260869565	-0.110508628590259	0.323551865121276	0.732818426021434
1	14300401	14464404	HAP_2	0.1	-0.646221589782497	1.44287141076355	0.654418226259429
1	14300401	14464404	HAP_3	0.163478260869565	0.619308777427436	0.96531520702681	0.521419699738665
1	14340365	14529990	HAP_1	0.120869565217391	0.00706675173765577	1.32464049311962	0.995745322821169
1	14340365	14529990	HAP_2	0.118260869565217	-2.43036671426223	1.24292052877855	0.05103486022474
1	14340365	14529990	HAP_3	0.288695652173913	0.834987380531388	0.583638259363431	0.153083706921991
1	14340365	14529990	HAP_4	0.16	0.619308777427436	0.96531520702681	0.521419699738665
1	14398852	14590649	HAP_1	0.16	0.619308777427436	0.96531520702681	0.521419699738665
1	14398852	14590649	HAP_2	0.0695652173913043	-3.00164641224595	2.01627003875534	0.137124000277557
1	14398852	14590649	HAP_3	0.071304347826087	0.116077476517338	2.02618224662268	0.954335532980409
1	14398852	14590649	HAP_4	0.218260869565217	0.67051917958073	0.741007743075331	0.36591949420994
1	14444478	14655035	HAP_1	0.0904347826086957	-1.37969815903356	2.01280323451582	0.493335686802822
1	14444478	14655035	HAP_2	0.16	0.619308777427436	0.96531520702681	0.521419699738665
1	14444478	14655035	HAP_3	0.158260869565217	-0.700713729990922	1.32406783016346	0.5968667554183
1	14444478	14655035	HAP_4	0.071304347826087	0.116077476517338	2.02618224662268	0.954335532980409
1	14444478	14655035	HAP_5	0.178260869565217	0.0237056777413773	0.988023883476009	0.980866691990217
1	14508643	14723669	HAP_1	0.071304347826087	0.116077476517338	2.02618224662268	0.954335532980409
1	14508643	14723669	HAP_2	0.0904347826086957	-1.37969815903356	2.01280323451582	0.493335686802822
1	14508643	14723669	HAP_3	0.161739130434783	-0.700713729990922	1.32406783016346	0.5968667554183
1	14508643	14723669	HAP_4	0.177391304347826	0.0237056777413773	0.988023883476009	0.980866691990217
1	14508643	14723669	HAP_5	0.236521739130435	-0.403818588020556	0.66894373666908	0.546309294235135
1	14563828	14775232	HAP_1	0.177391304347826	0.0237056777413773	0.988023883476009	0.980866691990217
1	14563828	14775232	HAP_2	0.237391304347826	-0.403818588020556	0.66894373666908	0.546309294235135
1	14563828	14775232	HAP_3	0.108695652173913	0.470686283208241	1.44810593980924	0.745274932525098
1	14629667	14813674	HAP_1	0.277391304347826	-0.778211585664276	0.572638736729632	0.174694174588481
1	14629667	14813674	HAP_2	0.108695652173913	0.470686283208241	1.44810593980924	0.745274932525098
1	14629667	14813674	HAP_3	0.177391304347826	0.0237056777413773	0.988023883476009	0.980866691990217
1	14709803	14871304	HAP_1	0.355652173913043	-0.234135837251026	0.455619916910795	0.607534999231902
1	14709803	14871304	HAP_2	0.108695652173913	0.470686283208241	1.44810593980924	0.745274932525098
1	14709803	14871304	HAP_3	0.182608695652174	-0.25655958155131	0.891715893625668	0.773671362905384
1	14762452	14901630	HAP_1	0.128695652173913	0.755479409987681	1.42287783239617	0.595662004311148
1	14762452	14901630	HAP_2	0.485217391304348	0.176643585354617	0.352829312033281	0.616814288301417
1	14762452	14901630	HAP_3	0.182608695652174	-0.25655958155131	0.891715893625668	0.773671362905384
1	14804510	14946992	HAP_1	0.485217391304348	0.176643585354617	0.352829312033281	0.616814288301417
1	14804510	14946992	HAP_2	0.182608695652174	-0.25655958155131	0.891715893625668	0.773671362905384
1	14804510	14946992	HAP_3	0.128695652173913	0.755479409987681	1.42287783239617	0.595662004311148
1	14854129	15009567	HAP_1	0.679130434782609	-0.0698547434469749	0.309338482874074	0.821423701981027
1	14854129	15009567	HAP_2	0.182608695652174	-0.25655958155131	0.891715893625668	0.773671362905384
1	14890884	15068643	HAP_1	0.352173913043478	-0.45892696053042	0.448572585638284	0.306708805774465
1	14890884	15068643	HAP_2	0.325217391304348	-0.4340979071202	0.53047843250619	0.413524761402862
1	14890884	15068643	HAP_3	0.182608695652174	-0.25655958155131	0.891715893625668	0.773671362905384
1	14928233	15107973	HAP_1	0.350434782608696	-0.45892696053042	0.448572585638284	0.306708805774465
1	14928233	15107973	HAP_2	0.325217391304348	-0.4340979071202	0.53047843250619	0.413524761402862
1	14928233	15107973	HAP_3	0.182608695652174	-0.25655958155131	0.891715893625668	0.773671362905384
1	14986215	15176283	HAP_1	0.258260869565217	-0.771831718027548	0.581642316483328	0.185051899107799
1	14986215	15176283	HAP_2	0.273913043478261	-0.578498733953835	0.603842168115031	0.338459726670087
1	14986215	15176283	HAP_3	0.244347826086957	-0.601881665783912	0.759539860347896	0.428444749751196
1	14986215	15176283	HAP_4	0.107826086956522	-0.331370686459556	1.58167221964961	0.834128746157957
1	15043428	15233923	HAP_1	0.258260869565217	-0.771831718027548	0.581642316483328	0.185051899107799
1	15043428	15233923	HAP_2	0.2	-0.0527962974824461	0.816952778028532	0.948494853700777
1	15043428	15233923	HAP_3	0.239130434782609	-0.433958929731567	0.778357478492817	0.577386233169583
1	15043428	15233923	HAP_4	0.0721739130434783	0.116077476517338	2.02618224662268	0.954335532980409
1	15092475	15295952	HAP_1	0.258260869565217	-0.771831718027548	0.581642316483328	0.185051899107799
1	15092475	15295952	HAP_2	0.179130434782609	-0.25655958155131	0.891715893625668	0.773671362905384
1	15092475	15295952	HAP_3	0.156521739130435	0.197358124644119	1.05586788354962	0.851794303585361
1	15092475	15295952	HAP_4	0.0721739130434783	0.116077476517338	2.02618224662268	0.954335532980409
1	15151447	15377098	HAP_1	0.259130434782609	-0.782800546484138	0.578002087444345	0.176178153279638
1	15151447	15377098	HAP_2	0.179130434782609	-0.25655958155131	0.891715893625668	0.773671362905384
1	15151447	15377098	HAP_3	0.0765217391304348	-0.571669011553257	2.01093640290056	0.776300518051864
1	15151447	15377098	HAP_4	0.0756521739130435	0.116077476517338	2.02618224662268	0.954335532980409
1	15209586	15433328	HAP_1	0.259130434782609	-0.782800546484138	0.578002087444345	0.176178153279638
1	15209586	15433328	HAP_2	0.0765217391304348	-0.571669011553257	2.01093640290056	0.776300518051864
1	15209586	15433328	HAP_3	0.0721739130434783	0.116077476517338	2.02618224662268	0.954335532980409
1	15209586	15433328	HAP_4	0.179130434782609	-0.25655958155131	0.891715893625668	0.773671362905384
1	15276897	15479165	HAP_1	0.0765217391304348	-0.571669011553257	2.01093640290056	0.776300518051864
1	15276897	15479165	HAP_2	0.259130434782609	-0.782800546484138	0.578002087444345	0.176178153279638
1	15276897	15479165	HAP_3	0.220869565217391	0.760445780584282	0.736044528625281	0.301977210465448
1	15276897	15479165	HAP_4	0.0721739130434783	0.116077476517338	2.02618224662268	0.954335532980409
1	15346076	15504349	HAP_1	0.220869565217391	0.760445780584282	0.736044528625281	0.301977210465448
1	15346076	15504349	HAP_2	0.259130434782609	-0.782800546484138	0.578002087444345	0.176178153279638
1	15346076	15504349	HAP_3	0.0721739130434783	0.116077476517338	2.02618224662268	0.954335532980409
1	15346076	15504349	HAP_4	0.155652173913043	0.197358124644119	1.05586788354962	0.851794303585361
1	15415550	15558805	HAP_1	0.213913043478261	0.00753088984619666	0.745498093109179	0.991943633239757
1	15415550	15558805	HAP_2	0.26	-0.782800546484138	0.578002087444345	0.176178153279638
1	15415550	15558805	HAP_3	0.155652173913043	0.197358124644119	1.05586788354962	0.851794303585361
1	15415550	15558805	HAP_4	0.0756521739130435	0.116077476517338	2.02618224662268	0.954335532980409
1	15415550	15558805	HAP_5	0.0947826086956522	-1.53190657005354	1.56534163326134	0.328178763951185
1	15469825	15577736	HAP_1	0.0939130434782609	-1.53190657005354	1.56534163326134	0.328178763951185
1	15469825	15577736	HAP_2	0.213913043478261	0.00753088984619666	0.745498093109179	0.991943633239757
1	15469825	15577736	HAP_3	0.240869565217391	-0.433958929731567	0.778357478492817	0.577386233169583
1	15469825	15577736	HAP_4	0.335652173913043	-0.327404586918878	0.45429561727697	0.471402255838367
1	15492702	15613532	HAP_1	0.0939130434782609	-1.53190657005354	1.56534163326134	0.328178763951185
1	15492702	15613532	HAP_2	0.213913043478261	0.00753088984619666	0.745498093109179	0.991943633239757
1	15492702	15613532	HAP_3	0.262608695652174	-0.6868674726342	0.570763283337421	0.229320827193215
1	15492702	15613532	HAP_4	0.312173913043478	-0.319431060004827	0.57401276710646	0.578098991457179
1	15550342	15653451	HAP_1	0.213913043478261	0.00753088984619666	0.745498093109179	0.991943633239757
1	15550342	15653451	HAP_2	0.264347826086957	-0.6868674726342	0.570763283337421	0.229320827193215
1	15550342	15653451	HAP_3	0.0739130434782609	0.116077476517338	2.02618224662268	0.954335532980409
1	15550342	15653451	HAP_4	0.240869565217391	-0.433958929731567	0.778357478492817	0.577386233169583
1	15550342	15653451	HAP_5	0.136521739130435	-2.2261161095952	1.0634721272595	0.0367742605268406
1	15573523	15690224	HAP_1	0.26	-0.782800546484138	0.578002087444345	0.176178153279638
1	15573523	15690224	HAP_2	0.0739130434782609	0.116077476517338	2.02618224662268	0.954335532980409
1	15573523	15690224	HAP_3	0.185217391304348	-1.73777885238967	1.1086822024992	0.117577676776506
1	15573523	15690224	HAP_4	0.177391304347826	-0.25655958155131	0.891715893625668	0.773671362905384
1	15605937	15735006	HAP_1	0.177391304347826	-0.25655958155131	0.891715893625668	0.773671362905384
1	15605937	15735006	HAP_2	0.0739130434782609	0.116077476517338	2.02618224662268	0.954335532980409
1	15605937	15735006	HAP_3	0.185217391304348	-1.73777885238967	1.1086822024992	0.117577676776506
1	15605937	15735006	HAP_4	0.26	-0.782800546484138	0.578002087444345	0.176178153279638
1	15641488	15812807	HAP_1	0.0739130434782609	0.116077476517338	2.02618224662268	0.954335532980409
1	15641488	15812807	HAP_2	0.177391304347826	-0.25655958155131	0.891715893625668	0.773671362905384
1	15641488	15812807	HAP_3	0.185217391304348	-1.73777885238967	1.1086822024992	0.117577676776506
1	15641488	15812807	HAP_4	0.260869565217391	-0.782800546484138	0.578002087444345	0.176178153279638
1	15680611	15886962	HAP_1	0.22	-0.401433462395527	0.678333085813117	0.554226508473592
1	15680611	15886962	HAP_2	0.0878260869565217	-1.06830909426883	2.01412562638253	0.596038331542621
1	15680611	15886962	HAP_3	0.105217391304348	-2.05199576255778	2.00985672100771	0.307709741112685
1	15680611	15886962	HAP_4	0.0739130434782609	0.116077476517338	2.02618224662268	0.954335532980409
1	15680611	15886962	HAP_5	0.17304347826087	0.0237056777413773	0.988023883476009	0.980866691990217
1	15714762	15945872	HAP_1	0.0739130434782609	0.116077476517338	2.02618224662268	0.954335532980409
1	15714762	15945872	HAP_2	0.22	-0.401433462395527	0.678333085813117	0.554226508473592
1	15714762	15945872	HAP_3	0.170434782608696	0.0237056777413773	0.988023883476009	0.980866691990217
1	15714762	15945872	HAP_4	0.16695652173913	-1.19964453974342	0.912412409837592	0.189111655706595
1	15714762	15945872	HAP_5	0.105217391304348	-2.05199576255778	2.00985672100771	0.307709741112685
1	15784835	16007329	HAP_1	0.170434782608696	0.0237056777413773	0.988023883476009	0.980866691990217
1	15784835	16007329	HAP_2	0.0869565217391304	-2.10298474894331	1.74458867707294	0.228543484257548
1	15784835	16007329	HAP_3	0.105217391304348	-2.05199576255778	2.00985672100771	0.307709741112685
1	15784835	16007329	HAP_4	0.22	-0.401433462395527	0.678333085813117	0.554226508473592
1	15784835	16007329	HAP_5	0.0730434782608696	0.116077476517338	2.02618224662268	0.954335532980409
1	15859988	16070054	HAP_1	0.0860869565217391	-1.23179773255887	1.74545861135053	0.480657304864323
1	15859988	16070054	HAP_2	0.22	-0.401433462395527	0.678333085813117	0.554226508473592
1	15859988	16070054	HAP_3	0.0730434782608696	0.116077476517338	2.02618224662268	0.954335532980409
1	15859988	16070054	HAP_4	0.170434782608696	0.0237056777413773	0.988023883476009	0.980866691990217
1	15931146	16103133	HAP_1	0.169565217391304	0.0237056777413773	0.988023883476009	0.980866691990217
1	15931146	16103133	HAP_2	0.218260869565217	-0.401433462395527	0.678333085813117	0.554226508473592
1	15931146	16103133	HAP_3	0.0730434782608696	0.116077476517338	2.02618224662268	0.954335532980409
1	15931146	16103133	HAP_4	0.0878260869565217	-1.23179773255887	1.74545861135053	0.480657304864323
1	15990556	16140772	HAP_1	0.218260869565217	-0.401433462395527	0.678333085813117	0.554226508473592
1	15990556	16140772	HAP_2	0.169565217391304	0.0237056777413773	0.988023883476009	0.980866691990217
1	15990556	16140772	HAP_3	0.15304347826087	-0.845023294255354	0.995743312927067	0.39644536454754
1	16048863	16193650	HAP_1	0.156521739130435	-0.380437635642813	0.986784020185296	0.699988570331828
1	16048863	16193650	HAP_2	0.106086956521739	-0.420583434815868	1.45233214618111	0.772235369754278
1	16048863	16193650	HAP_3	0.15304347826087	-0.845023294255354	0.995743312927067	0.39644536454754
1	16048863	16193650	HAP_4	0.225217391304348	-0.401433462395527	0.678333085813117	0.554226508473592
1	16048863	16193650	HAP_5	0.071304347826087	-0.989766897491486	1.56731912376401	0.52796838522654
1	16090310	16276033	HAP_1	0.106086956521739	-0.420583434815868	1.45233214618111	0.772235369754278
1	16090310	16276033	HAP_2	0.174782608695652	-0.550467555719648	0.917132224406905	0.548611407145779
1	16090310	16276033	HAP_3	0.15304347826087	-0.845023294255354	0.995743312927067	0.39644536454754
1	16090310	16276033	HAP_4	0.132173913043478	-1.17145749314151	0.947221033587509	0.216703572379515
1	16090310	16276033	HAP_5	0.225217391304348	-0.401433462395527	0.678333085813117	0.554226508473592
1	16127799	16355046	HAP_1	0.119130434782609	-0.242138478920991	1.13479221044821	0.831110354923469
1	16127799	16355046	HAP_2	0.225217391304348	-0.401433462395527	0.678333085813117	0.554226508473592
1	16127799	16355046	HAP_3	0.15304347826087	-0.845023294255354	0.995743312927067	0.39644536454754
1	16127799	16355046	HAP_4	0.106086956521739	-0.420583434815868	1.45233214618111	0.772235369754278
1	16127799	16355046	HAP_5	0.175652173913043	-0.550467555719648	0.917132224406905	0.548611407145779
1	16183119	16433091	HAP_1	0.24	-0.20065094464614	0.679043057280724	0.767728153645687
1	16183119	16433091	HAP_2	0.15304347826087	-0.845023294255354	0.995743312927067	0.39644536454754
1	16183119	16433091	HAP_3	0.222608695652174	-0.401433462395527	0.678333085813117	0.554226508473592
1	16183119	16433091	HAP_4	0.105217391304348	-0.346373267239812	1.59772359315261	0.828449327759733
1	16250353	16495715	HAP_1	0.239130434782609	-0.20065094464614	0.679043057280724	0.767728153645687
1	16250353	16495715	HAP_2	0.0730434782608696	0.116077476517338	2.02618224662268	0.954335532980409
1	16250353	16495715	HAP_3	0.105217391304348	-0.346373267239812	1.59772359315261	0.828449327759733
1	16250353	16495715	HAP_4	0.222608695652174	-0.401433462395527	0.678333085813117	0.554226508473592
1	16322597	16522782	HAP_1	0.222608695652174	-0.401433462395527	0.678333085813117	0.554226508473592
1	16322597	16522782	HAP_2	0.105217391304348	-0.346373267239812	1.59772359315261	0.828449327759733
1	16322597	16522782	HAP_3	0.239130434782609	-0.20065094464614	0.679043057280724	0.767728153645687
1	16322597	16522782	HAP_4	0.0730434782608696	0.116077476517338	2.02618224662268	0.954335532980409
1	16401831	16604159	HAP_1	0.220869565217391	-0.401433462395527	0.678333085813117	0.554226508473592
1	16401831	16604159	HAP_2	0.0817391304347826	-0.772351677734056	1.75358176205251	0.65978610941975
1	16401831	16604159	HAP_3	0.0730434782608696	0.116077476517338	2.02618224662268	0.954335532980409
1	16401831	16604159	HAP_4	0.172173913043478	-0.907327736199688	0.945468823616713	0.337639501052467
1	16401831	16604159	HAP_5	0.105217391304348	-0.346373267239812	1.59772359315261	0.828449327759733
1	16463899	16643923	HAP_1	0.220869565217391	-0.401433462395527	0.678333085813117	0.554226508473592
1	16463899	16643923	HAP_2	0.0817391304347826	-0.772351677734056	1.75358176205251	0.65978610941975
1	16463899	16643923	HAP_3	0.105217391304348	-0.346373267239812	1.59772359315261	0.828449327759733
1	16463899	16643923	HAP_4	0.0730434782608696	0.116077476517338	2.02618224662268	0.954335532980409
1	16463899	16643923	HAP_5	0.172173913043478	-0.907327736199688	0.945468823616713	0.337639501052467
1	16508177	16686406	HAP_1	0.220869565217391	-0.401433462395527	0.678333085813117	0.554226508473592
1	16508177	16686406	HAP_2	0.0817391304347826	-0.772351677734056	1.75358176205251	0.65978610941975
1	16508177	16686406	HAP_3	0.0730434782608696	0.116077476517338	2.02618224662268	0.954335532980409
1	16508177	16686406	HAP_4	0.172173913043478	-0.907327736199688	0.945468823616713	0.337639501052467
1	16508177	16686406	HAP_5	0.101739130434783	-0.346373267239812	1.59772359315261	0.828449327759733
1	16571855	16747732	HAP_1	0.0730434782608696	0.116077476517338	2.02618224662268	0.954335532980409
1	16571855	16747732	HAP_2	0.302608695652174	-0.112440159357184	0.511343208345255	0.826035299119835
1	16571855	16747732	HAP_3	0.172173913043478	-0.907327736199688	0.945468823616713	0.337639501052467
1	16571855	16747732	HAP_4	0.0617391304347826	-0.772351677734056	1.75358176205251	0.65978610941975
1	16635130	16836572	HAP_1	0.302608695652174	-0.112440159357184	0.511343208345255	0.826035299119835
1	16635130	16836572	HAP_2	0.0730434782608696	0.116077476517338	2.02618224662268	0.954335532980409
1	16635130	16836572	HAP_3	0.172173913043478	-0.907327736199688	0.945468823616713	0.337639501052467
1	16669446	16922627	HAP_1	0.340869565217391	0.1527939737301	0.472382222226351	0.746471674599845
1	16669446	16922627	HAP_2	0.0930434782608696	2.80920779825325	1.75394972220264	0.109795656392608
1	16669446	16922627	HAP_3	0.0730434782608696	0.116077476517338	2.02618224662268	0.954335532980409
1	16669446	16922627	HAP_4	0.172173913043478	-0.907327736199688	0.945468823616713	0.337639501052467
1	16723481	16962160	HAP_1	0.0930434782608696	2.80920779825325	1.75394972220264	0.109795656392608
1	16723481	16962160	HAP_2	0.172173913043478	-0.907327736199688	0.945468823616713	0.337639501052467
1	16723481	16962160	HAP_3	0.34695652173913	0.117474635913367	0.46239097267978	0.799542821198605
1	16723481	16962160	HAP_4	0.0730434782608696	0.116077476517338	2.02618224662268	0.954335532980409
1	16808617	17025174	HAP_1	0.0730434782608696	0.116077476517338	2.02618224662268	0.954335532980409
1	16808617	17025174	HAP_2	0.172173913043478	-0.907327736199688	0.945468823616713	0.337639501052467
1	16808617	17025174	HAP_3	0.314782608695652	-0.0882677134273038	0.507770716211216	0.862058675747997
1	16808617	17025174	HAP_4	0.0930434782608696	2.80920779825325	1.75394972220264	0.109795656392608
1	16886150	17075114	HAP_1	0.0730434782608696	0.116077476517338	2.02618224662268	0.954335532980409
1	16886150	17075114	HAP_2	0.314782608695652	-0.0882677134273038	0.507770716211216	0.862058675747997
1	16886150	17075114	HAP_3	0.172173913043478	-0.907327736199688	0.945468823616713	0.337639501052467
1	16886150	17075114	HAP_4	0.0921739130434783	2.80920779825325	1.75394972220264	0.109795656392608
1	16952601	17128546	HAP_1	0.0730434782608696	0.116077476517338	2.02618224662268	0.954335532980409
1	16952601	17128546	HAP_2	0.175652173913043	-1.14562652306174	0.892322546534875	0.199716355490664
1	16952601	17128546	HAP_3	0.0895652173913044	-0.686604973665029	1.5630781270699	0.660638623871754
1	16952601	17128546	HAP_4	0.118260869565217	0.765133155261883	1.26238072176487	0.544690861893058
1	16952601	17128546	HAP_5	0.372173913043478	0.0701666284350753	0.435884378944027	0.872170684965348
1	17007158	17167034	HAP_1	0.368695652173913	0.194973305480477	0.438929576163613	0.65706768532363
1	17007158	17167034	HAP_2	0.0730434782608696	0.116077476517338	2.02618224662268	0.954335532980409
1	17007158	17167034	HAP_3	0.175652173913043	-1.14562652306174	0.892322546534875	0.199716355490664
1	17007158	17167034	HAP_4	0.0895652173913044	-0.686604973665029	1.5630781270699	0.660638623871754
1	17043129	17235751	HAP_1	0.175652173913043	-1.14562652306174	0.892322546534875	0.199716355490664
1	17043129	17235751	HAP_2	0.0895652173913044	-0.686604973665029	1.5630781270699	0.660638623871754
1	17043129	17235751	HAP_3	0.368695652173913	0.194973305480477	0.438929576163613	0.65706768532363
1	17043129	17235751	HAP_4	0.0730434782608696	0.116077476517338	2.02618224662268	0.954335532980409
1	17108080	17326467	HAP_1	0.175652173913043	-1.33099192077458	0.870722221514604	0.126924562479011
1	17108080	17326467	HAP_2	0.0730434782608696	0.116077476517338	2.02618224662268	0.954335532980409
1	17108080	17326467	HAP_3	0.088695652173913	-0.860554601466441	1.74752751979218	0.622599775329983
1	17108080	17326467	HAP_4	0.367826086956522	0.194973305480477	0.438929576163613	0.65706768532363
1	17148366	17431872	HAP_1	0.088695652173913	-0.860554601466441	1.74752751979218	0.622599775329983
1	17148366	17431872	HAP_2	0.0730434782608696	0.116077476517338	2.02618224662268	0.954335532980409
1	17148366	17431872	HAP_3	0.372173913043478	0.0701666284350753	0.435884378944027	0.872170684965348
1	17148366	17431872	HAP_4	0.173913043478261	-1.14562652306174	0.892322546534875	0.199716355490664
1	17200924	17474463	HAP_1	0.173913043478261	-1.14562652306174	0.892322546534875	0.199716355490664
1	17200924	17474463	HAP_2	0.372173913043478	0.0701666284350753	0.435884378944027	0.872170684965348
1	17200924	17474463	HAP_3	0.088695652173913	-0.860554601466441	1.74752751979218	0.622599775329983
1	17200924	17474463	HAP_4	0.0730434782608696	0.116077476517338	2.02618224662268	0.954335532980409
1	17292283	17515670	HAP_1	0.368695652173913	0.118362127484592	0.43557508306184	0.785923580737777
1	17292283	17515670	HAP_2	0.0730434782608696	0.116077476517338	2.02618224662268	0.954335532980409
1	17292283	17515670	HAP_3	0.179130434782609	-0.0669715330186312	1.10892446137296	0.951863917968612
1	17292283	17515670	HAP_4	0.0921739130434783	-0.686604973665029	1.5630781270699	0.660638623871754
1	17292283	17515670	HAP_5	0.173913043478261	-1.14562652306174	0.892322546534875	0.199716355490664
1	17404509	17543004	HAP_1	0.413913043478261	0.179312782493717	0.403255966334926	0.656734906914332
1	17404509	17543004	HAP_2	0.186086956521739	-0.0669715330186312	1.10892446137296	0.951863917968612
1	17404509	17543004	HAP_3	0.0921739130434783	-0.686604973665029	1.5630781270699	0.660638623871754
1	17404509	17543004	HAP_4	0.0730434782608696	0.116077476517338	2.02618224662268	0.954335532980409
1	17404509	17543004	HAP_5	0.173913043478261	-1.14562652306174	0.892322546534875	0.199716355490664
1	17463352	17580720	HAP_1	0.416521739130435	0.179312782493717	0.403255966334926	0.656734906914332
1	17463352	17580720	HAP_2	0.116521739130435	-0.7660383573768	1.24055266133708	0.537156640685616
1	17463352	17580720	HAP_3	0.0739130434782609	0.116077476517338	2.02618224662268	0.954335532980409
1	17463352	17580720	HAP_4	0.173913043478261	-1.14562652306174	0.892322546534875	0.199716355490664
1	17504279	17619065	HAP_1	0.156521739130435	-1.01249820724258	0.953516244408783	0.288756545830561
1	17504279	17619065	HAP_2	0.0730434782608696	0.116077476517338	2.02618224662268	0.954335532980409
1	17504279	17619065	HAP_3	0.317391304347826	-0.613789222629296	0.527481736207804	0.245071115595567
1	17504279	17619065	HAP_4	0.0991304347826087	2.6712678186517	2.00938129370293	0.184256016144399
1	17504279	17619065	HAP_5	0.091304347826087	-0.686604973665029	1.5630781270699	0.660638623871754
1	17530637	17703897	HAP_1	0.156521739130435	-1.01249820724258	0.953516244408783	0.288756545830561
1	17530637	17703897	HAP_2	0.0730434782608696	0.116077476517338	2.02618224662268	0.954335532980409
1	17530637	17703897	HAP_3	0.301739130434783	-0.635649915730473	0.539286980296896	0.239022099675263
1	17530637	17703897	HAP_4	0.0869565217391304	2.6712678186517	2.00938129370293	0.184256016144399
1	17530637	17703897	HAP_5	0.091304347826087	-0.686604973665029	1.5630781270699	0.660638623871754
1	17569889	17771553	HAP_1	0.156521739130435	-1.01249820724258	0.953516244408783	0.288756545830561
1	17569889	17771553	HAP_2	0.0730434782608696	0.116077476517338	2.02618224662268	0.954335532980409
1	17569889	17771553	HAP_3	0.091304347826087	-0.686604973665029	1.5630781270699	0.660638623871754
1	17569889	17771553	HAP_4	0.302608695652174	-0.635649915730473	0.539286980296896	0.239022099675263
1	17569889	17771553	HAP_5	0.0869565217391304	2.6712678186517	2.00938129370293	0.184256016144399
1	17593278	17863023	HAP_1	0.0730434782608696	0.116077476517338	2.02618224662268	0.954335532980409
1	17593278	17863023	HAP_2	0.091304347826087	-0.686604973665029	1.5630781270699	0.660638623871754
1	17593278	17863023	HAP_3	0.18695652173913	0.580296969399247	0.921615138047175	0.529178070213801
1	17593278	17863023	HAP_4	0.113913043478261	-0.859681345901345	1.33256433770428	0.519104213855031
1	17593278	17863023	HAP_5	0.0878260869565217	2.6712678186517	2.00938129370293	0.184256016144399
1	17593278	17863023	HAP_6	0.156521739130435	-1.3551488576963	0.983431618727071	0.168757933782012
1	17672335	17933659	HAP_1	0.0730434782608696	0.116077476517338	2.02618224662268	0.954335532980409
1	17672335	17933659	HAP_2	0.0878260869565217	2.6712678186517	2.00938129370293	0.184256016144399
1	17672335	17933659	HAP_3	0.156521739130435	-1.3551488576963	0.983431618727071	0.168757933782012
1	17672335	17933659	HAP_4	0.18695652173913	0.580296969399247	0.921615138047175	0.529178070213801
1	17672335	17933659	HAP_5	0.11304347826087	-0.859681345901345	1.33256433770428	0.519104213855031
1	17672335	17933659	HAP_6	0.0930434782608696	-0.686604973665029	1.5630781270699	0.660638623871754
1	17742102	17996624	HAP_1	0.0878260869565217	2.6712678186517	2.00938129370293	0.184256016144399
1	17742102	17996624	HAP_2	0.0739130434782609	0.116077476517338	2.02618224662268	0.954335532980409
1	17742102	17996624	HAP_3	0.128695652173913	0.78979689183288	1.32774777221843	0.552190136308626
1	17742102	17996624	HAP_4	0.22	-1.09582563878248	0.797890954179171	0.170174806379012
1	17742102	17996624	HAP_5	0.18695652173913	0.580296969399247	0.921615138047175	0.529178070213801
1	17742102	17996624	HAP_6	0.11304347826087	-0.859681345901345	1.33256433770428	0.519104213855031
1	17742102	17996624	HAP_7	0.0930434782608696	-0.686604973665029	1.5630781270699	0.660638623871754
1	17830271	18035272	HAP_1	0.0895652173913044	2.6712678186517	2.00938129370293	0.184256016144399
1	17830271	18035272	HAP_2	0.0739130434782609	0.116077476517338	2.02618224662268	0.954335532980409
1	17830271	18035272	HAP_3	0.218260869565217	-1.09582563878248	0.797890954179171	0.170174806379012
1	17830271	18035272	HAP_4	0.18695652173913	0.580296969399247	0.921615138047175	0.529178070213801
1	17830271	18035272	HAP_5	0.0930434782608696	-0.686604973665029	1.5630781270699	0.660638623871754
1	17830271	18035272	HAP_6	0.11304347826087	-0.859681345901345	1.33256433770428	0.519104213855031
1	17910922	18103433	HAP_1	0.0878260869565217	2.6712678186517	2.00938129370293	0.184256016144399
1	17910922	18103433	HAP_2	0.186086956521739	0.950085723746661	0.952962762730498	0.319202815577868
1	17910922	18103433	HAP_3	0.0930434782608696	-0.686604973665029	1.5630781270699	0.660638623871754
1	17910922	18103433	HAP_4	0.126086956521739	-0.447018477655712	1.18025886221571	0.705019431040977
1	17910922	18103433	HAP_5	0.218260869565217	-1.09582563878248	0.797890954179171	0.170174806379012
1	17910922	18103433	HAP_6	0.0730434782608696	0.116077476517338	2.02618224662268	0.954335532980409
1	17965969	18144245	HAP_1	0.186086956521739	0.950085723746661	0.952962762730498	0.319202815577868
1	17965969	18144245	HAP_2	0.0878260869565217	2.6712678186517	2.00938129370293	0.184256016144399
1	17965969	18144245	HAP_3	0.138260869565217	-0.320622930125136	1.06762127344231	0.764047770099518
1	17965969	18144245	HAP_4	0.0921739130434783	-0.686604973665029	1.5630781270699	0.660638623871754
1	17965969	18144245	HAP_5	0.218260869565217	-1.09582563878248	0.797890954179171	0.170174806379012
1	17965969	18144245	HAP_6	0.0730434782608696	0.116077476517338	2.02618224662268	0.954335532980409
1	18019409	18218440	HAP_1	0.221739130434783	-0.492633321373067	0.695685873311017	0.479160536664462
1	18019409	18218440	HAP_2	0.0904347826086957	2.6712678186517	2.00938129370293	0.184256016144399
1	18019409	18218440	HAP_3	0.405217391304348	-0.555370790583733	0.428120482173695	0.195084282673298
1	18019409	18218440	HAP_4	0.091304347826087	-0.686604973665029	1.5630781270699	0.660638623871754
1	18019409	18218440	HAP_5	0.0782608695652174	0.658031088937239	1.75610735450058	0.708017462991723
1	18081067	18289532	HAP_1	0.091304347826087	-0.686604973665029	1.5630781270699	0.660638623871754
1	18081067	18289532	HAP_2	0.0747826086956522	0.116077476517338	2.02618224662268	0.954335532980409
1	18081067	18289532	HAP_3	0.142608695652174	-0.320622930125136	1.06762127344231	0.764047770099518
1	18081067	18289532	HAP_4	0.0904347826086957	2.6712678186517	2.00938129370293	0.184256016144399
1	18081067	18289532	HAP_5	0.0669565217391304	-1.32507425277061	2.02393604782987	0.512927718263634
1	18081067	18289532	HAP_6	0.153913043478261	-0.753070616549883	1.12373537738739	0.503037805568169
1	18081067	18289532	HAP_7	0.184347826086957	0.814346792749343	0.955615991882977	0.394483019576822
1	18134138	18345151	HAP_1	0.0747826086956522	0.116077476517338	2.02618224662268	0.954335532980409
1	18134138	18345151	HAP_2	0.128695652173913	-0.447018477655712	1.18025886221571	0.705019431040977
1	18134138	18345151	HAP_3	0.0904347826086957	2.6712678186517	2.00938129370293	0.184256016144399
1	18134138	18345151	HAP_4	0.0669565217391304	-1.32507425277061	2.02393604782987	0.512927718263634
1	18134138	18345151	HAP_5	0.15304347826087	-0.753070616549883	1.12373537738739	0.503037805568169
1	18134138	18345151	HAP_6	0.184347826086957	0.814346792749343	0.955615991882977	0.394483019576822
1	18134138	18345151	HAP_7	0.091304347826087	-0.686604973665029	1.5630781270699	0.660638623871754
1	18185785	18374886	HAP_1	0.0904347826086957	2.6712678186517	2.00938129370293	0.184256016144399
1	18185785	18374886	HAP_2	0.0669565217391304	-1.32507425277061	2.02393604782987	0.512927718263634
1	18185785	18374886	HAP_3	0.153913043478261	-0.791354967180784	1.18724782926728	0.505335879216045
1	18185785	18374886	HAP_4	0.0765217391304348	0.116077476517338	2.02618224662268	0.954335532980409
1	18185785	18374886	HAP_5	0.166086956521739	-0.604954681730761	1.02257443704552	0.554356594263968
1	18185785	18374886	HAP_6	0.184347826086957	0.814346792749343	0.955615991882977	0.394483019576822
1	18185785	18374886	HAP_7	0.128695652173913	-0.447018477655712	1.18025886221571	0.705019431040977
1	18276048	18399880	HAP_1	0.0895652173913044	-0.112060820603201	1.74418206500363	0.948795324313844
1	18276048	18399880	HAP_2	0.110434782608696	1.04992201562565	1.46058086435427	0.472539087505624
1	18276048	18399880	HAP_3	0.152173913043478	-0.791354967180784	1.18724782926728	0.505335879216045
1	18276048	18399880	HAP_4	0.244347826086957	-1.32755662834667	0.657186272255547	0.0438509631554986
1	18276048	18399880	HAP_5	0.0739130434782609	0.116077476517338	2.02618224662268	0.954335532980409
1	18340122	18448083	HAP_1	0.0739130434782609	0.116077476517338	2.02618224662268	0.954335532980409
1	18340122	18448083	HAP_2	0.245217391304348	-1.34998672267394	0.64666311046988	0.0372819125186887
1	18340122	18448083	HAP_3	0.0895652173913044	-0.112060820603201	1.74418206500363	0.948795324313844
1	18340122	18448083	HAP_4	0.0904347826086957	2.6712678186517	2.00938129370293	0.184256016144399
1	18340122	18448083	HAP_5	0.166086956521739	-0.791354967180784	1.18724782926728	0.505335879216045
1	18366232	18508210	HAP_1	0.0739130434782609	0.116077476517338	2.02618224662268	0.954335532980409
1	18366232	18508210	HAP_2	0.152173913043478	-0.791354967180784	1.18724782926728	0.505335879216045
1	18366232	18508210	HAP_3	0.0895652173913044	-0.112060820603201	1.74418206500363	0.948795324313844
1	18366232	18508210	HAP_4	0.0904347826086957	2.6712678186517	2.00938129370293	0.184256016144399
1	18366232	18508210	HAP_5	0.115652173913043	-0.769975293817924	1.45683434274389	0.597342732831014
1	18366232	18508210	HAP_6	0.128695652173913	-0.447018477655712	1.18025886221571	0.705019431040977
1	18388905	18550600	HAP_1	0.0669565217391304	-1.48182366837604	2.01102308885987	0.461520662244779
1	18388905	18550600	HAP_2	0.15304347826087	-0.753070616549883	1.12373537738739	0.503037805568169
1	18388905	18550600	HAP_3	0.0747826086956522	0.116077476517338	2.02618224662268	0.954335532980409
1	18388905	18550600	HAP_4	0.0904347826086957	-0.112060820603201	1.74418206500363	0.948795324313844
1	18388905	18550600	HAP_5	0.0904347826086957	2.6712678186517	2.00938129370293	0.184256016144399
1	18388905	18550600	HAP_6	0.127826086956522	-0.202887215645639	1.25497181147686	0.871626391312869
1	18388905	18550600	HAP_7	0.180869565217391	-0.252643651990604	0.762058696692094	0.740369425946632
1	18388905	18550600	HAP_8	0.0773913043478261	1.30578003752854	2.04246438817654	0.522877913826921
1	18425564	18619081	HAP_1	0.114782608695652	-0.769975293817924	1.45683434274389	0.597342732831014
1	18425564	18619081	HAP_2	0.175652173913043	-0.384851518654573	0.798696530604332	0.630100450504986
1	18425564	18619081	HAP_3	0.0773913043478261	1.30578003752854	2.04246438817654	0.522877913826921
1	18425564	18619081	HAP_4	0.0904347826086957	2.6712678186517	2.00938129370293	0.184256016144399
1	18425564	18619081	HAP_5	0.123478260869565	0.350645416826354	1.24554571357053	0.778415592100344
1	18425564	18619081	HAP_6	0.154782608695652	-0.753070616549883	1.12373537738739	0.503037805568169
1	18425564	18619081	HAP_7	0.0747826086956522	0.116077476517338	2.02618224662268	0.954335532980409
1	18425564	18619081	HAP_8	0.0904347826086957	-0.112060820603201	1.74418206500363	0.948795324313844
1	18484079	18667846	HAP_1	0.114782608695652	-0.769975293817924	1.45683434274389	0.597342732831014
1	18484079	18667846	HAP_2	0.136521739130435	-0.142216759170258	0.985616771969105	0.885321506882391
1	18484079	18667846	HAP_3	0.155652173913043	-0.753070616549883	1.12373537738739	0.503037805568169
1	18484079	18667846	HAP_4	0.0904347826086957	-0.112060820603201	1.74418206500363	0.948795324313844
1	18484079	18667846	HAP_5	0.114782608695652	1.55772420636159	1.5592171409679	0.318204047895304
1	18484079	18667846	HAP_6	0.12695652173913	-0.447018477655712	1.18025886221571	0.705019431040977
1	18484079	18667846	HAP_7	0.08	-0.0260713867519813	1.74741357965309	0.988101309869313
1	18484079	18667846	HAP_8	0.0956521739130435	0.0259151567076431	1.44775827855002	0.98572482571874
1	18541914	18718088	HAP_1	0.0765217391304348	1.30578003752854	2.04246438817654	0.522877913826921
1	18541914	18718088	HAP_2	0.0904347826086957	-0.112060820603201	1.74418206500363	0.948795324313844
1	18541914	18718088	HAP_3	0.0921739130434783	2.6712678186517	2.00938129370293	0.184256016144399
1	18541914	18718088	HAP_4	0.12695652173913	-0.447018477655712	1.18025886221571	0.705019431040977
1	18541914	18718088	HAP_5	0.15304347826087	-0.753070616549883	1.12373537738739	0.503037805568169
1	18541914	18718088	HAP_6	0.115652173913043	-0.769975293817924	1.45683434274389	0.597342732831014
1	18541914	18718088	HAP_7	0.123478260869565	0.350645416826354	1.24554571357053	0.778415592100344
1	18599889	18771888	HAP_1	0.0921739130434783	2.6712678186517	2.00938129370293	0.184256016144399
1	18599889	18771888	HAP_2	0.113913043478261	-0.859681345901345	1.33256433770428	0.519104213855031
1	18599889	18771888	HAP_3	0.0904347826086957	-0.112060820603201	1.74418206500363	0.948795324313844
1	18599889	18771888	HAP_4	0.123478260869565	0.350645416826354	1.24554571357053	0.778415592100344
1	18599889	18771888	HAP_5	0.15304347826087	-0.753070616549883	1.12373537738739	0.503037805568169
1	18599889	18771888	HAP_6	0.0765217391304348	1.30578003752854	2.04246438817654	0.522877913826921
1	18599889	18771888	HAP_7	0.12	-0.769975293817924	1.45683434274389	0.597342732831014
1	18651110	18859078	HAP_1	0.11304347826087	-0.859681345901345	1.33256433770428	0.519104213855031
1	18651110	18859078	HAP_2	0.123478260869565	0.350645416826354	1.24554571357053	0.778415592100344
1	18651110	18859078	HAP_3	0.15304347826087	-0.244764722970774	1.06962217714697	0.819082055228981
1	18651110	18859078	HAP_4	0.0921739130434783	2.6712678186517	2.00938129370293	0.184256016144399
1	18651110	18859078	HAP_5	0.0921739130434783	-0.262751147019997	1.55926766969113	0.866243232586654
1	18651110	18859078	HAP_6	0.0765217391304348	1.30578003752854	2.04246438817654	0.522877913826921
1	18651110	18859078	HAP_7	0.117391304347826	-0.769975293817924	1.45683434274389	0.597342732831014
1	18690083	18947598	HAP_1	0.11304347826087	-0.859681345901345	1.33256433770428	0.519104213855031
1	18690083	18947598	HAP_2	0.116521739130435	-0.769975293817924	1.45683434274389	0.597342732831014
1	18690083	18947598	HAP_3	0.0895652173913044	2.6712678186517	2.00938129370293	0.184256016144399
1	18690083	18947598	HAP_4	0.15304347826087	-0.244764722970774	1.06962217714697	0.819082055228981
1	18690083	18947598	HAP_5	0.091304347826087	-0.262751147019997	1.55926766969113	0.866243232586654
1	18690083	18947598	HAP_6	0.0765217391304348	1.30578003752854	2.04246438817654	0.522877913826921
1	18690083	18947598	HAP_7	0.123478260869565	0.350645416826354	1.24554571357053	0.778415592100344
1	18756669	19016808	HAP_1	0.154782608695652	-0.244764722970774	1.06962217714697	0.819082055228981
1	18756669	19016808	HAP_2	0.091304347826087	-0.262751147019997	1.55926766969113	0.866243232586654
1	18756669	19016808	HAP_3	0.123478260869565	0.350645416826354	1.24554571357053	0.778415592100344
1	18756669	19016808	HAP_4	0.0739130434782609	0.116077476517338	2.02618224662268	0.954335532980409
1	18756669	19016808	HAP_5	0.113913043478261	-0.859681345901345	1.33256433770428	0.519104213855031
1	18756669	19016808	HAP_6	0.0895652173913044	2.6712678186517	2.00938129370293	0.184256016144399
1	18756669	19016808	HAP_7	0.0773913043478261	1.30578003752854	2.04246438817654	0.522877913826921
1	18756669	19016808	HAP_8	0.114782608695652	-0.769975293817924	1.45683434274389	0.597342732831014
1	18832003	19101381	HAP_1	0.113913043478261	-0.859681345901345	1.33256433770428	0.519104213855031
1	18832003	19101381	HAP_2	0.091304347826087	-0.262751147019997	1.55926766969113	0.866243232586654
1	18832003	19101381	HAP_3	0.0739130434782609	0.116077476517338	2.02618224662268	0.954335532980409
1	18832003	19101381	HAP_4	0.0773913043478261	1.30578003752854	2.04246438817654	0.522877913826921
1	18832003	19101381	HAP_5	0.0904347826086957	2.6712678186517	2.00938129370293	0.184256016144399
1	18832003	19101381	HAP_6	0.123478260869565	0.350645416826354	1.24554571357053	0.778415592100344
1	18832003	19101381	HAP_7	0.114782608695652	-0.769975293817924	1.45683434274389	0.597342732831014
1	18832003	19101381	HAP_8	0.16695652173913	-0.26275551058903	1.02222047013795	0.797238981485287
1	18930376	19175978	HAP_1	0.123478260869565	0.350645416826354	1.24554571357053	0.778415592100344
1	18930376	19175978	HAP_2	0.0739130434782609	0.116077476517338	2.02618224662268	0.954335532980409
1	18930376	19175978	HAP_3	0.113913043478261	-0.859681345901345	1.33256433770428	0.519104213855031
1	18930376	19175978	HAP_4	0.114782608695652	-0.769975293817924	1.45683434274389	0.597342732831014
1	18930376	19175978	HAP_5	0.16695652173913	-0.26275551058903	1.02222047013795	0.797238981485287
1	18930376	19175978	HAP_6	0.168695652173913	-0.451760802384543	0.925821135655526	0.625770685980689
1	18930376	19175978	HAP_7	0.0904347826086957	2.6712678186517	2.00938129370293	0.184256016144399
1	18993576	19269782	HAP_1	0.113913043478261	-0.769975293817924	1.45683434274389	0.597342732831014
1	18993576	19269782	HAP_2	0.16695652173913	-0.26275551058903	1.02222047013795	0.797238981485287
1	18993576	19269782	HAP_3	0.168695652173913	-0.451760802384543	0.925821135655526	0.625770685980689
1	18993576	19269782	HAP_4	0.0947826086956522	2.6712678186517	2.00938129370293	0.184256016144399
1	18993576	19269782	HAP_5	0.123478260869565	0.350645416826354	1.24554571357053	0.778415592100344
1	18993576	19269782	HAP_6	0.0739130434782609	0.116077476517338	2.02618224662268	0.954335532980409
1	18993576	19269782	HAP_7	0.113913043478261	-0.859681345901345	1.33256433770428	0.519104213855031
1	19069747	19336588	HAP_1	0.114782608695652	-1.56022866000125	1.46720788551608	0.288057357411454
1	19069747	19336588	HAP_2	0.0773913043478261	1.30578003752854	2.04246438817654	0.522877913826921
1	19069747	19336588	HAP_3	0.13304347826087	-0.822666505622904	1.23866162182656	0.506861846043064
1	19069747	19336588	HAP_4	0.113913043478261	-0.859681345901345	1.33256433770428	0.519104213855031
1	19069747	19336588	HAP_5	0.305217391304348	-0.761872433501445	0.516706459414893	0.140912809214607
1	19069747	19336588	HAP_6	0.0739130434782609	0.116077476517338	2.02618224662268	0.954335532980409
1	19069747	19336588	HAP_7	0.0930434782608696	2.6712678186517	2.00938129370293	0.184256016144399
1	19147587	19374028	HAP_1	0.232173913043478	-0.410065872720234	0.622442138550501	0.510292999477763
1	19147587	19374028	HAP_2	0.0739130434782609	0.116077476517338	2.02618224662268	0.954335532980409
1	19147587	19374028	HAP_3	0.11304347826087	-1.04708417176744	1.60230575272998	0.513710362280555
1	19147587	19374028	HAP_4	0.0904347826086957	2.6712678186517	2.00938129370293	0.184256016144399
1	19147587	19374028	HAP_5	0.11304347826087	-0.859681345901345	1.33256433770428	0.519104213855031
1	19147587	19374028	HAP_6	0.0773913043478261	1.30578003752854	2.04246438817654	0.522877913826921
1	19147587	19374028	HAP_7	0.132173913043478	-0.822666505622904	1.23866162182656	0.506861846043064
1	19253956	19436094	HAP_1	0.187826086956522	-1.16798342467773	0.802631723222605	0.146174380426561
1	19253956	19436094	HAP_2	0.088695652173913	2.6712678186517	2.00938129370293	0.184256016144399
1	19253956	19436094	HAP_3	0.112173913043478	-1.04708417176744	1.60230575272998	0.513710362280555
1	19253956	19436094	HAP_4	0.0773913043478261	1.30578003752854	2.04246438817654	0.522877913826921
1	19253956	19436094	HAP_5	0.192173913043478	-1.04449500359195	0.86718330834183	0.228915534341217
1	19253956	19436094	HAP_6	0.0739130434782609	0.116077476517338	2.02618224662268	0.954335532980409
1	19318625	19484677	HAP_1	0.11304347826087	-1.04708417176744	1.60230575272998	0.513710362280555
1	19318625	19484677	HAP_2	0.188695652173913	-1.16798342467773	0.802631723222605	0.146174380426561
1	19318625	19484677	HAP_3	0.088695652173913	2.6712678186517	2.00938129370293	0.184256016144399
1	19318625	19484677	HAP_4	0.0773913043478261	1.30578003752854	2.04246438817654	0.522877913826921
1	19318625	19484677	HAP_5	0.192173913043478	-1.04449500359195	0.86718330834183	0.228915534341217
1	19318625	19484677	HAP_6	0.0739130434782609	0.116077476517338	2.02618224662268	0.954335532980409
1	19352346	19499241	HAP_1	0.11304347826087	-1.04708417176744	1.60230575272998	0.513710362280555
1	19352346	19499241	HAP_2	0.19304347826087	-1.04449500359195	0.86718330834183	0.228915534341217
1	19352346	19499241	HAP_3	0.0739130434782609	0.116077476517338	2.02618224662268	0.954335532980409
1	19352346	19499241	HAP_4	0.179130434782609	-1.16798342467773	0.802631723222605	0.146174380426561
1	19352346	19499241	HAP_5	0.088695652173913	2.6712678186517	2.00938129370293	0.184256016144399
1	19352346	19499241	HAP_6	0.0773913043478261	1.30578003752854	2.04246438817654	0.522877913826921
1	19420435	19535686	HAP_1	0.0773913043478261	1.30578003752854	2.04246438817654	0.522877913826921
1	19420435	19535686	HAP_2	0.0817391304347826	0.116297273682172	1.76247789654373	0.947413156763453
1	19420435	19535686	HAP_3	0.11304347826087	-1.04708417176744	1.60230575272998	0.513710362280555
1	19420435	19535686	HAP_4	0.180869565217391	-1.16798342467773	0.802631723222605	0.146174380426561
1	19420435	19535686	HAP_5	0.19304347826087	-1.04449500359195	0.86718330834183	0.228915534341217
1	19420435	19535686	HAP_6	0.0878260869565217	2.6712678186517	2.00938129370293	0.184256016144399
1	19474711	19617746	HAP_1	0.194782608695652	-1.04449500359195	0.86718330834183	0.228915534341217
1	19474711	19617746	HAP_2	0.0817391304347826	0.116297273682172	1.76247789654373	0.947413156763453
1	19474711	19617746	HAP_3	0.115652173913043	-0.769975293817924	1.45683434274389	0.597342732831014
1	19474711	19617746	HAP_4	0.258260869565217	0.117396948610312	0.563116523239698	0.834931927428202
1	19474711	19617746	HAP_5	0.0878260869565217	2.6712678186517	2.00938129370293	0.184256016144399
1	19492649	19686160	HAP_1	0.327826086956522	-0.131634298917139	0.498669778102592	0.791899125011241
1	19492649	19686160	HAP_2	0.0878260869565217	2.6712678186517	2.00938129370293	0.184256016144399
1	19492649	19686160	HAP_3	0.115652173913043	-0.769975293817924	1.45683434274389	0.597342732831014
1	19492649	19686160	HAP_4	0.194782608695652	-1.04449500359195	0.86718330834183	0.228915534341217
1	19492649	19686160	HAP_5	0.0817391304347826	0.116297273682172	1.76247789654373	0.947413156763453
1	19515387	19736140	HAP_1	0.115652173913043	-0.769975293817924	1.45683434274389	0.597342732831014
1	19515387	19736140	HAP_2	0.194782608695652	-1.04449500359195	0.86718330834183	0.228915534341217
1	19515387	19736140	HAP_3	0.32695652173913	-0.131634298917139	0.498669778102592	0.791899125011241
1	19515387	19736140	HAP_4	0.0878260869565217	2.6712678186517	2.00938129370293	0.184256016144399
1	19515387	19736140	HAP_5	0.0817391304347826	0.116297273682172	1.76247789654373	0.947413156763453
1	19591116	19840115	HAP_1	0.222608695652174	0.578475802258933	0.726247755210495	0.426062248210457
1	19591116	19840115	HAP_2	0.0834782608695652	0.116297273682172	1.76247789654373	0.947413156763453
1	19591116	19840115	HAP_3	0.522608695652174	-0.0350890943913859	0.353052110494898	0.920865760671856
1	19661123	19905066	HAP_1	0.071304347826087	1.91300152386494	1.7785322168732	0.282564638347822
1	19661123	19905066	HAP_2	0.102608695652174	0.441478661939485	1.34213509283368	0.742325412036624
1	19661123	19905066	HAP_3	0.18695652173913	-0.786326801767128	0.767949980495174	0.306309005118728
1	19661123	19905066	HAP_4	0.335652173913043	-0.65859036669289	0.481176277501295	0.171637049106206
1	19661123	19905066	HAP_5	0.202608695652174	0.262357284611573	0.772079664358398	0.734129602273883
1	19728682	19955364	HAP_1	0.183478260869565	-1.16798342467773	0.802631723222605	0.146174380426561
1	19728682	19955364	HAP_2	0.466086956521739	-0.244102722476473	0.365488397549214	0.504483790368215
1	19728682	19955364	HAP_3	0.0782608695652174	0.942751560639566	1.34585371745812	0.483913792511313
1	19728682	19955364	HAP_4	0.105217391304348	0.441478661939485	1.34213509283368	0.742325412036624
1	19802045	20037490	HAP_1	0.183478260869565	-1.16798342467773	0.802631723222605	0.146174380426561
1	19802045	20037490	HAP_2	0.0426086956521739	0.828573068588667	2.00986533301633	0.680311176281246
1	19802045	20037490	HAP_3	0.088695652173913	2.6712678186517	2.00938129370293	0.184256016144399
1	19802045	20037490	HAP_4	0.225217391304348	-1.07722027430001	0.708121350849099	0.128762831152935
1	19802045	20037490	HAP_5	0.173913043478261	-0.143827247793097	0.892241938512457	0.871995711114315
1	19887186	20089442	HAP_1	0.088695652173913	2.6712678186517	2.00938129370293	0.184256016144399
1	19887186	20089442	HAP_2	0.226086956521739	-1.07722027430001	0.708121350849099	0.128762831152935
1	19887186	20089442	HAP_3	0.173913043478261	-0.143827247793097	0.892241938512457	0.871995711114315
1	19887186	20089442	HAP_4	0.183478260869565	-1.16798342467773	0.802631723222605	0.146174380426561
1	19887186	20089442	HAP_5	0.0556521739130435	-0.00993469320564183	1.75215937328032	0.995478053780877
1	19929109	20164215	HAP_1	0.088695652173913	2.6712678186517	2.00938129370293	0.184256016144399
1	19929109	20164215	HAP_2	0.195652173913043	-0.768587066612671	0.787015825175236	0.329195313563689
1	19929109	20164215	HAP_3	0.173913043478261	-0.143827247793097	0.892241938512457	0.871995711114315
1	19929109	20164215	HAP_4	0.183478260869565	-1.16798342467773	0.802631723222605	0.146174380426561
1	19929109	20164215	HAP_5	0.0556521739130435	-0.00993469320564183	1.75215937328032	0.995478053780877
1	20008856	20217215	HAP_1	0.088695652173913	2.6712678186517	2.00938129370293	0.184256016144399
1	20008856	20217215	HAP_2	0.0834782608695652	-0.0596544205779244	1.4323035597426	0.966793074888079
1	20008856	20217215	HAP_3	0.195652173913043	-0.768587066612671	0.787015825175236	0.329195313563689
1	20008856	20217215	HAP_4	0.183478260869565	-1.16798342467773	0.802631723222605	0.146174380426561
1	20008856	20217215	HAP_5	0.173913043478261	-0.143827247793097	0.892241938512457	0.871995711114315
1	20079747	20263578	HAP_1	0.212173913043478	-0.695388769102613	0.781712031364641	0.374076614934237
1	20079747	20263578	HAP_2	0.195652173913043	-0.768587066612671	0.787015825175236	0.329195313563689
1	20079747	20263578	HAP_3	0.272173913043478	0.0152285633726171	0.572763221158752	0.978797873306762
1	20144224	20294759	HAP_1	0.409565217391304	0.352272047735184	0.394266522192393	0.371978826731394
1	20144224	20294759	HAP_2	0.18	0.416019957506055	0.813272834344407	0.60917530942575
1	20144224	20294759	HAP_3	0.195652173913043	-0.768587066612671	0.787015825175236	0.329195313563689
1	20199697	20336514	HAP_1	0.194782608695652	-0.768587066612671	0.787015825175236	0.329195313563689
1	20199697	20336514	HAP_2	0.196521739130435	-0.636886381076002	0.700491694896676	0.363634805528575
1	20199697	20336514	HAP_3	0.0869565217391304	2.6712678186517	2.00938129370293	0.184256016144399
1	20199697	20336514	HAP_4	0.0973913043478261	-1.25018399519305	1.75029674701413	0.475356955077204
1	20257579	20416935	HAP_1	0.196521739130435	-0.636886381076002	0.700491694896676	0.363634805528575
1	20257579	20416935	HAP_2	0.0869565217391304	2.6712678186517	2.00938129370293	0.184256016144399
1	20257579	20416935	HAP_3	0.0973913043478261	-1.25018399519305	1.75029674701413	0.475356955077204
1	20257579	20416935	HAP_4	0.194782608695652	-0.768587066612671	0.787015825175236	0.329195313563689
1	20285058	20472980	HAP_1	0.196521739130435	-0.636886381076002	0.700491694896676	0.363634805528575
1	20285058	20472980	HAP_2	0.0869565217391304	2.6712678186517	2.00938129370293	0.184256016144399
1	20285058	20472980	HAP_3	0.0973913043478261	-1.25018399519305	1.75029674701413	0.475356955077204
1	20285058	20472980	HAP_4	0.194782608695652	-0.768587066612671	0.787015825175236	0.329195313563689
1	20309995	20550672	HAP_1	0.195652173913043	-0.636886381076002	0.700491694896676	0.363634805528575
1	20309995	20550672	HAP_2	0.0973913043478261	-1.25018399519305	1.75029674701413	0.475356955077204
1	20309995	20550672	HAP_3	0.0869565217391304	2.6712678186517	2.00938129370293	0.184256016144399
1	20309995	20550672	HAP_4	0.126086956521739	-0.746541721623969	1.18752135172956	0.52983008832883
1	20396102	20587049	HAP_1	0.125217391304348	-0.77113440056396	1.13141230805502	0.495792928913101
1	20396102	20587049	HAP_2	0.0973913043478261	-1.25018399519305	1.75029674701413	0.475356955077204
1	20396102	20587049	HAP_3	0.105217391304348	2.14301659591493	1.31671527695666	0.104181348003512
1	20396102	20587049	HAP_4	0.195652173913043	-0.636886381076002	0.700491694896676	0.363634805528575
1	20447544	20629717	HAP_1	0.125217391304348	-0.77113440056396	1.13141230805502	0.495792928913101
1	20447544	20629717	HAP_2	0.0947826086956522	-1.84997634858814	2.02015673027678	0.360186169030735
1	20447544	20629717	HAP_3	0.196521739130435	-0.636886381076002	0.700491694896676	0.363634805528575
1	20447544	20629717	HAP_4	0.179130434782609	1.59467029860686	0.907799905887374	0.0795251411032797
1	20528824	20676803	HAP_1	0.255652173913043	-0.870072430929561	0.580663897135205	0.134588291962951
1	20528824	20676803	HAP_2	0.0930434782608696	-0.143497093681292	1.44147525247219	0.920738063125618
1	20528824	20676803	HAP_3	0.0869565217391304	2.6712678186517	2.00938129370293	0.184256016144399
1	20528824	20676803	HAP_4	0.0947826086956522	-1.84997634858814	2.02015673027678	0.360186169030735
1	20572869	20732893	HAP_1	0.0860869565217391	-0.784816162849712	2.00932009794986	0.696249863370731
1	20572869	20732893	HAP_2	0.0895652173913044	1.34026928772897	1.74453136785526	0.442650111239212
1	20572869	20732893	HAP_3	0.0930434782608696	-0.143497093681292	1.44147525247219	0.920738063125618
1	20572869	20732893	HAP_4	0.282608695652174	-0.699850462421516	0.537932920226607	0.193791770650821
1	20572869	20732893	HAP_5	0.0956521739130435	-1.84997634858814	2.02015673027678	0.360186169030735
1	20618002	20799206	HAP_1	0.0860869565217391	-0.784816162849712	2.00932009794986	0.696249863370731
1	20618002	20799206	HAP_2	0.0895652173913044	1.34026928772897	1.74453136785526	0.442650111239212
1	20618002	20799206	HAP_3	0.0921739130434783	-0.143497093681292	1.44147525247219	0.920738063125618
1	20618002	20799206	HAP_4	0.284347826086957	-0.699850462421516	0.537932920226607	0.193791770650821
1	20618002	20799206	HAP_5	0.0947826086956522	-1.84997634858814	2.02015673027678	0.360186169030735
1	20664136	20899506	HAP_1	0.0895652173913044	1.34026928772897	1.74453136785526	0.442650111239212
1	20664136	20899506	HAP_2	0.286086956521739	-0.736446495266708	0.532933995510001	0.167560072617855
1	20664136	20899506	HAP_3	0.0860869565217391	-0.784816162849712	2.00932009794986	0.696249863370731
1	20664136	20899506	HAP_4	0.0921739130434783	-0.143497093681292	1.44147525247219	0.920738063125618
1	20664136	20899506	HAP_5	0.0947826086956522	-1.84997634858814	2.02015673027678	0.360186169030735
1	20716311	20975199	HAP_1	0.0860869565217391	-0.784816162849712	2.00932009794986	0.696249863370731
1	20716311	20975199	HAP_2	0.375652173913043	-0.0965687620257691	0.43285674893626	0.823541579831084
1	20716311	20975199	HAP_3	0.0921739130434783	-1.84997634858814	2.02015673027678	0.360186169030735
1	20716311	20975199	HAP_4	0.0921739130434783	-0.143497093681292	1.44147525247219	0.920738063125618
1	20774446	21025812	HAP_1	0.0930434782608696	-1.84997634858814	2.02015673027678	0.360186169030735
1	20774446	21025812	HAP_2	0.0947826086956522	0.821373378511886	1.33167086095747	0.537617031623694
1	20774446	21025812	HAP_3	0.0930434782608696	2.6712678186517	2.00938129370293	0.184256016144399
1	20774446	21025812	HAP_4	0.313913043478261	-0.57634387203636	0.516123203518859	0.264608845090003
1	20774446	21025812	HAP_5	0.0860869565217391	-0.784816162849712	2.00932009794986	0.696249863370731
1	20844518	21079216	HAP_1	0.0939130434782609	-1.84997634858814	2.02015673027678	0.360186169030735
1	20844518	21079216	HAP_2	0.0956521739130435	0.821373378511886	1.33167086095747	0.537617031623694
1	20844518	21079216	HAP_3	0.0947826086956522	2.6712678186517	2.00938129370293	0.184256016144399
1	20844518	21079216	HAP_4	0.304347826086957	-0.48532078252699	0.536621134152171	0.366170234708657
1	20844518	21079216	HAP_5	0.108695652173913	-0.335497674730383	1.73663746760438	0.846881462669108
1	20955011	21099477	HAP_1	0.0939130434782609	-1.84997634858814	2.02015673027678	0.360186169030735
1	20955011	21099477	HAP_2	0.163478260869565	-0.192290477009883	0.941550554871291	0.838249689193731
1	20955011	21099477	HAP_3	0.0956521739130435	0.821373378511886	1.33167086095747	0.537617031623694
1	20955011	21099477	HAP_4	0.0956521739130435	2.6712678186517	2.00938129370293	0.184256016144399
1	20955011	21099477	HAP_5	0.329565217391304	-0.683802641757688	0.495115538381743	0.167798003003221
1	21005976	21158799	HAP_1	0.0939130434782609	-1.84997634858814	2.02015673027678	0.360186169030735
1	21005976	21158799	HAP_2	0.14695652173913	-0.390683330905731	1.01610078543045	0.700758753496218
1	21005976	21158799	HAP_3	0.0956521739130435	0.821373378511886	1.33167086095747	0.537617031623694
1	21005976	21158799	HAP_4	0.329565217391304	-0.683802641757688	0.495115538381743	0.167798003003221
1	21005976	21158799	HAP_5	0.0956521739130435	2.6712678186517	2.00938129370293	0.184256016144399
1	21060557	21212230	HAP_1	0.329565217391304	-0.683802641757688	0.495115538381743	0.167798003003221
1	21060557	21212230	HAP_2	0.116521739130435	0.651500560163794	1.08114433033919	0.547016049798059
1	21060557	21212230	HAP_3	0.164347826086957	-0.174676199844447	0.925318389469008	0.850337975024623
1	21060557	21212230	HAP_4	0.184347826086957	0.16749609564432	0.825603151657975	0.839304404846633
1	21060557	21212230	HAP_5	0.0982608695652174	2.6712678186517	2.00938129370293	0.184256016144399
1	21092388	21248341	HAP_1	0.329565217391304	-0.683802641757688	0.495115538381743	0.167798003003221
1	21092388	21248341	HAP_2	0.116521739130435	0.651500560163794	1.08114433033919	0.547016049798059
1	21092388	21248341	HAP_3	0.129565217391304	-0.631386842710162	1.33535136555285	0.636521964990373
1	21092388	21248341	HAP_4	0.184347826086957	0.16749609564432	0.825603151657975	0.839304404846633
1	21092388	21248341	HAP_5	0.0982608695652174	2.6712678186517	2.00938129370293	0.184256016144399
1	21142067	21302128	HAP_1	0.460869565217391	-0.339974785384429	0.36494864267455	0.351959395329605
1	21142067	21302128	HAP_2	0.184347826086957	0.16749609564432	0.825603151657975	0.839304404846633
1	21142067	21302128	HAP_3	0.118260869565217	0.651500560163794	1.08114433033919	0.547016049798059
1	21142067	21302128	HAP_4	0.0982608695652174	2.6712678186517	2.00938129370293	0.184256016144399
1	21199202	21333330	HAP_1	0.581739130434783	-0.177896214189838	0.316435561732114	0.574212220161694
1	21199202	21333330	HAP_2	0.115652173913043	2.14301659591493	1.31671527695666	0.104181348003512
1	21199202	21333330	HAP_3	0.248695652173913	-0.2446357352666	0.644153112935904	0.70425304529004
1	21239756	21366392	HAP_1	0.115652173913043	2.14301659591493	1.31671527695666	0.104181348003512
1	21239756	21366392	HAP_2	0.184347826086957	0.16749609564432	0.825603151657975	0.839304404846633
1	21239756	21366392	HAP_3	0.616521739130435	-0.262377421081681	0.312679640934016	0.401755741007373
1	21278418	21451919	HAP_1	0.0973913043478261	2.6712678186517	2.00938129370293	0.184256016144399
1	21278418	21451919	HAP_2	0.145217391304348	-0.390683330905731	1.01610078543045	0.700758753496218
1	21278418	21451919	HAP_3	0.0965217391304348	0.821373378511886	1.33167086095747	0.537617031623694
1	21278418	21451919	HAP_4	0.329565217391304	-0.658176079368474	0.491025259218447	0.180653086388925
1	21278418	21451919	HAP_5	0.0939130434782609	-1.84997634858814	2.02015673027678	0.360186169030735
1	21324921	21498156	HAP_1	0.0965217391304348	2.6712678186517	2.00938129370293	0.184256016144399
1	21324921	21498156	HAP_2	0.0939130434782609	-1.84997634858814	2.02015673027678	0.360186169030735
1	21324921	21498156	HAP_3	0.145217391304348	-0.390683330905731	1.01610078543045	0.700758753496218
1	21324921	21498156	HAP_4	0.0965217391304348	0.821373378511886	1.33167086095747	0.537617031623694
1	21324921	21498156	HAP_5	0.329565217391304	-0.658176079368474	0.491025259218447	0.180653086388925
1	21351372	21549541	HAP_1	0.145217391304348	-0.390683330905731	1.01610078543045	0.700758753496218
1	21351372	21549541	HAP_2	0.0965217391304348	0.821373378511886	1.33167086095747	0.537617031623694
1	21351372	21549541	HAP_3	0.328695652173913	-0.658176079368474	0.491025259218447	0.180653086388925
1	21351372	21549541	HAP_4	0.0965217391304348	2.6712678186517	2.00938129370293	0.184256016144399
1	21351372	21549541	HAP_5	0.0939130434782609	-1.84997634858814	2.02015673027678	0.360186169030735
1	21426865	21593553	HAP_1	0.0965217391304348	0.821373378511886	1.33167086095747	0.537617031623694
1	21426865	21593553	HAP_2	0.0965217391304348	2.6712678186517	2.00938129370293	0.184256016144399
1	21426865	21593553	HAP_3	0.337391304347826	-0.621371444119746	0.486143830312887	0.201719318318691
1	21426865	21593553	HAP_4	0.176521739130435	-0.904919152723306	1.10457934265488	0.412994923503992
1	21426865	21593553	HAP_5	0.110434782608696	-0.205860588081005	1.43622157593462	0.886077119431123
1	21477210	21624708	HAP_1	0.0965217391304348	0.821373378511886	1.33167086095747	0.537617031623694
1	21477210	21624708	HAP_2	0.110434782608696	-0.205860588081005	1.43622157593462	0.886077119431123
1	21477210	21624708	HAP_3	0.0965217391304348	2.6712678186517	2.00938129370293	0.184256016144399
1	21477210	21624708	HAP_4	0.337391304347826	-0.621371444119746	0.486143830312887	0.201719318318691
1	21477210	21624708	HAP_5	0.251304347826087	-0.850432456043325	0.7060207835208	0.228886756377025
1	21529824	21662722	HAP_1	0.105217391304348	0.422458714244836	1.57762741003173	0.788966111659945
1	21529824	21662722	HAP_2	0.0965217391304348	2.6712678186517	2.00938129370293	0.184256016144399
1	21529824	21662722	HAP_3	0.0965217391304348	0.821373378511886	1.33167086095747	0.537617031623694
1	21529824	21662722	HAP_4	0.337391304347826	-0.688402009001403	0.48237404860986	0.154102832512515
1	21529824	21662722	HAP_5	0.168695652173913	-1.05283389963535	1.23295707656573	0.393518891082454
1	21584870	21717449	HAP_1	0.337391304347826	-0.688402009001403	0.48237404860986	0.154102832512515
1	21584870	21717449	HAP_2	0.1	2.6712678186517	2.00938129370293	0.184256016144399
1	21584870	21717449	HAP_3	0.168695652173913	-1.05283389963535	1.23295707656573	0.393518891082454
1	21584870	21717449	HAP_4	0.190434782608696	1.08759428964134	0.738500335938245	0.14138998110544
1	21584870	21717449	HAP_5	0.0721739130434783	0.938414827371534	1.44641369554349	0.516740889527243
1	21618641	21750572	HAP_1	0.101739130434783	1.71187735079349	1.74552936765541	0.327152321665301
1	21618641	21750572	HAP_2	0.330434782608696	-0.768673553068995	0.486868068982142	0.114941649757795
1	21618641	21750572	HAP_3	0.190434782608696	1.08759428964134	0.738500335938245	0.14138998110544
1	21618641	21750572	HAP_4	0.168695652173913	-1.05283389963535	1.23295707656573	0.393518891082454
1	21644616	21786737	HAP_1	0.329565217391304	-0.768673553068995	0.486868068982142	0.114941649757795
1	21644616	21786737	HAP_2	0.1	1.71187735079349	1.74552936765541	0.327152321665301
1	21644616	21786737	HAP_3	0.0965217391304348	0.821373378511886	1.33167086095747	0.537617031623694
1	21644616	21786737	HAP_4	0.0939130434782609	-1.84997634858814	2.02015673027678	0.360186169030735
1	21644616	21786737	HAP_5	0.168695652173913	-1.05283389963535	1.23295707656573	0.393518891082454
1	21691443	21829520	HAP_1	0.329565217391304	-0.768673553068995	0.486868068982142	0.114941649757795
1	21691443	21829520	HAP_2	0.0956521739130435	0.821373378511886	1.33167086095747	0.537617031623694
1	21691443	21829520	HAP_3	0.0947826086956522	-1.84997634858814	2.02015673027678	0.360186169030735
1	21691443	21829520	HAP_4	0.0930434782608696	2.6712678186517	2.00938129370293	0.184256016144399
1	21691443	21829520	HAP_5	0.168695652173913	-1.05283389963535	1.23295707656573	0.393518891082454
1	21738281	21887191	HAP_1	0.0930434782608696	2.6712678186517	2.00938129370293	0.184256016144399
1	21738281	21887191	HAP_2	0.151304347826087	-1.46568508149432	1.23500336337683	0.235813344391714
1	21738281	21887191	HAP_3	0.0956521739130435	0.821373378511886	1.33167086095747	0.537617031623694
1	21738281	21887191	HAP_4	0.0947826086956522	-1.84997634858814	2.02015673027678	0.360186169030735
1	21738281	21887191	HAP_5	0.330434782608696	-0.609483814608419	0.484105064858312	0.208556345087088
1	21777287	21951746	HAP_1	0.0947826086956522	-1.84997634858814	2.02015673027678	0.360186169030735
1	21777287	21951746	HAP_2	0.333913043478261	-0.612420402497915	0.480562255576495	0.203054376088456
1	21777287	21951746	HAP_3	0.0930434782608696	2.6712678186517	2.00938129370293	0.184256016144399
1	21777287	21951746	HAP_4	0.152173913043478	-1.46568508149432	1.23500336337683	0.235813344391714
1	21777287	21951746	HAP_5	0.0956521739130435	0.821373378511886	1.33167086095747	0.537617031623694
1	21824637	22024056	HAP_1	0.0956521739130435	-1.84997634858814	2.02015673027678	0.360186169030735
1	21824637	22024056	HAP_2	0.489565217391304	-0.231637547117194	0.350687806206323	0.509188566354285
1	21824637	22024056	HAP_3	0.0939130434782609	2.6712678186517	2.00938129370293	0.184256016144399
1	21824637	22024056	HAP_4	0.0947826086956522	1.82648648448818	1.4282491938424	0.201485086950858
1	21877978	22096754	HAP_1	0.0939130434782609	2.6712678186517	2.00938129370293	0.184256016144399
1	21877978	22096754	HAP_2	0.0956521739130435	1.82648648448818	1.4282491938424	0.201485086950858
1	21877978	22096754	HAP_3	0.251304347826087	-0.156424344592656	0.626006460572793	0.802774115115524
1	21877978	22096754	HAP_4	0.333913043478261	-0.527991712356599	0.477197068255763	0.269007879958753
1	21923652	22152784	HAP_1	0.0956521739130435	1.82648648448818	1.4282491938424	0.201485086950858
1	21923652	22152784	HAP_2	0.0947826086956522	2.6712678186517	2.00938129370293	0.184256016144399
1	21923652	22152784	HAP_3	0.129565217391304	-1.2303745859625	1.74042146746602	0.479896403925143
1	21923652	22152784	HAP_4	0.100869565217391	-1.84997634858814	2.02015673027678	0.360186169030735
1	21923652	22152784	HAP_5	0.129565217391304	1.92985352812267	1.32970588436532	0.147243543651452
1	21923652	22152784	HAP_6	0.260869565217391	-0.943811462271439	0.573883111680628	0.100610337745797
1	21994065	22225114	HAP_1	0.0947826086956522	2.6712678186517	2.00938129370293	0.184256016144399
1	21994065	22225114	HAP_2	0.129565217391304	-1.2303745859625	1.74042146746602	0.479896403925143
1	21994065	22225114	HAP_3	0.100869565217391	-1.84997634858814	2.02015673027678	0.360186169030735
1	21994065	22225114	HAP_4	0.110434782608696	2.4211169207107	1.4368924917854	0.0925500326409253
1	21994065	22225114	HAP_5	0.26	-0.977665115886532	0.581328284619162	0.0931674281253145
1	21994065	22225114	HAP_6	0.0956521739130435	1.82648648448818	1.4282491938424	0.201485086950858
1	22072511	22272212	HAP_1	0.168695652173913	-0.252633622390519	1.24092865174127	0.838752036010102
1	22072511	22272212	HAP_2	0.100869565217391	-1.84997634858814	2.02015673027678	0.360186169030735
1	22072511	22272212	HAP_3	0.0956521739130435	1.82648648448818	1.4282491938424	0.201485086950858
1	22072511	22272212	HAP_4	0.114782608695652	1.44245885202374	1.24846107491205	0.248421927125139
1	22072511	22272212	HAP_5	0.26	-0.977665115886532	0.581328284619162	0.0931674281253145
1	22072511	22272212	HAP_6	0.0947826086956522	2.6712678186517	2.00938129370293	0.184256016144399
1	22132505	22311265	HAP_1	0.0973913043478261	-1.84997634858814	2.02015673027678	0.360186169030735
1	22132505	22311265	HAP_2	0.0973913043478261	1.82648648448818	1.4282491938424	0.201485086950858
1	22132505	22311265	HAP_3	0.390434782608696	0.374013665667783	0.430440154287839	0.385267388331204
1	22132505	22311265	HAP_4	0.278260869565217	-0.631429796143843	0.532102066280557	0.235859023003933
1	22194771	22382190	HAP_1	0.409565217391304	0.397503994113987	0.405722542415978	0.3276343442451
1	22194771	22382190	HAP_2	0.0973913043478261	-1.84997634858814	2.02015673027678	0.360186169030735
1	22194771	22382190	HAP_3	0.0965217391304348	1.82648648448818	1.4282491938424	0.201485086950858
1	22194771	22382190	HAP_4	0.278260869565217	-0.631429796143843	0.532102066280557	0.235859023003933
1	22265997	22421404	HAP_1	0.0973913043478261	-1.84997634858814	2.02015673027678	0.360186169030735
1	22265997	22421404	HAP_2	0.413913043478261	0.343365918805713	0.400354275305913	0.391448489171684
1	22265997	22421404	HAP_3	0.0965217391304348	1.82648648448818	1.4282491938424	0.201485086950858
1	22265997	22421404	HAP_4	0.278260869565217	-0.631429796143843	0.532102066280557	0.235859023003933
1	22288779	22475646	HAP_1	0.0973913043478261	-1.84997634858814	2.02015673027678	0.360186169030735
1	22288779	22475646	HAP_2	0.105217391304348	0.724287675432481	1.32284875772187	0.584238109514754
1	22288779	22475646	HAP_3	0.276521739130435	-0.56846034499459	0.537811551194976	0.290971201653733
1	22288779	22475646	HAP_4	0.176521739130435	2.2933756462503	1.10418953459514	0.0382574293382969
1	22288779	22475646	HAP_5	0.129565217391304	-1.2303745859625	1.74042146746602	0.479896403925143
1	22354504	22518930	HAP_1	0.0965217391304348	-1.84997634858814	2.02015673027678	0.360186169030735
1	22354504	22518930	HAP_2	0.105217391304348	0.724287675432481	1.32284875772187	0.584238109514754
1	22354504	22518930	HAP_3	0.277391304347826	-0.579022546505708	0.53288227204979	0.27768552475521
1	22354504	22518930	HAP_4	0.176521739130435	2.2933756462503	1.10418953459514	0.0382574293382969
1	22354504	22518930	HAP_5	0.129565217391304	-1.2303745859625	1.74042146746602	0.479896403925143
1	22409478	22541611	HAP_1	0.201739130434783	0.603903688002165	0.711437941998928	0.396326498273735
1	22409478	22541611	HAP_2	0.277391304347826	-0.579022546505708	0.53288227204979	0.27768552475521
1	22409478	22541611	HAP_3	0.176521739130435	2.2933756462503	1.10418953459514	0.0382574293382969
1	22409478	22541611	HAP_4	0.129565217391304	-1.2303745859625	1.74042146746602	0.479896403925143
1	22456503	22591077	HAP_1	0.22695652173913	0.71876935616466	0.659303921324884	0.276094786628191
1	22456503	22591077	HAP_2	0.174782608695652	0.200762487687166	0.893481575029324	0.822296793100288
1	22456503	22591077	HAP_3	0.305217391304348	-0.530111908081781	0.479934537841393	0.269827102870896
1	22456503	22591077	HAP_4	0.127826086956522	-1.22676048562692	1.56034813527922	0.432076144233089
1	22510991	22637089	HAP_1	0.127826086956522	-1.22676048562692	1.56034813527922	0.432076144233089
1	22510991	22637089	HAP_2	0.305217391304348	-0.530111908081781	0.479934537841393	0.269827102870896
1	22510991	22637089	HAP_3	0.205217391304348	0.236518333008275	0.753785232082981	0.753808994772367
1	22510991	22637089	HAP_4	0.0973913043478261	-1.84997634858814	2.02015673027678	0.360186169030735
1	22535483	22675245	HAP_1	0.106086956521739	2.6712678186517	2.00938129370293	0.184256016144399
1	22535483	22675245	HAP_2	0.0991304347826087	1.75219245838702	1.32127817450463	0.185333873651241
1	22535483	22675245	HAP_3	0.0973913043478261	-1.84997634858814	2.02015673027678	0.360186169030735
1	22535483	22675245	HAP_4	0.305217391304348	-0.530111908081781	0.479934537841393	0.269827102870896
1	22535483	22675245	HAP_5	0.126086956521739	-1.22676048562692	1.56034813527922	0.432076144233089
1	22574342	22777886	HAP_1	0.0939130434782609	2.6712678186517	2.00938129370293	0.184256016144399
1	22574342	22777886	HAP_2	0.0991304347826087	1.75219245838702	1.32127817450463	0.185333873651241
1	22574342	22777886	HAP_3	0.126086956521739	-1.22676048562692	1.56034813527922	0.432076144233089
1	22574342	22777886	HAP_4	0.0973913043478261	-1.84997634858814	2.02015673027678	0.360186169030735
1	22574342	22777886	HAP_5	0.286086956521739	-0.484011010124572	0.506062810156943	0.339268901140808
1	22625274	22851333	HAP_1	0.0956521739130435	2.6712678186517	2.00938129370293	0.184256016144399
1	22625274	22851333	HAP_2	0.0991304347826087	1.75219245838702	1.32127817450463	0.185333873651241
1	22625274	22851333	HAP_3	0.286086956521739	-0.484011010124572	0.506062810156943	0.339268901140808
1	22625274	22851333	HAP_4	0.126086956521739	-1.22676048562692	1.56034813527922	0.432076144233089
1	22625274	22851333	HAP_5	0.0982608695652174	-1.84997634858814	2.02015673027678	0.360186169030735
1	22655413	22911665	HAP_1	0.127826086956522	-1.22676048562692	1.56034813527922	0.432076144233089
1	22655413	22911665	HAP_2	0.286086956521739	-0.484011010124572	0.506062810156943	0.339268901140808
1	22655413	22911665	HAP_3	0.0973913043478261	-1.84997634858814	2.02015673027678	0.360186169030735
1	22655413	22911665	HAP_4	0.091304347826087	2.6712678186517	2.00938129370293	0.184256016144399
1	22655413	22911665	HAP_5	0.0982608695652174	2.19007073616659	1.42649030307938	0.125276323664361
1	22740766	23021830	HAP_1	0.0973913043478261	-1.84997634858814	2.02015673027678	0.360186169030735
1	22740766	23021830	HAP_2	0.28695652173913	-0.402667083648199	0.501314588751492	0.422185798313705
1	22740766	23021830	HAP_3	0.0991304347826087	2.19007073616659	1.42649030307938	0.125276323664361
1	22740766	23021830	HAP_4	0.0904347826086957	2.6712678186517	2.00938129370293	0.184256016144399
1	22740766	23021830	HAP_5	0.127826086956522	-1.22676048562692	1.56034813527922	0.432076144233089
1	22832732	23055218	HAP_1	0.127826086956522	-1.22676048562692	1.56034813527922	0.432076144233089
1	22832732	23055218	HAP_2	0.0973913043478261	-1.84997634858814	2.02015673027678	0.360186169030735
1	22832732	23055218	HAP_3	0.28695652173913	-0.402667083648199	0.501314588751492	0.422185798313705
1	22832732	23055218	HAP_4	0.0991304347826087	2.19007073616659	1.42649030307938	0.125276323664361
1	22832732	23055218	HAP_5	0.0904347826086957	2.6712678186517	2.00938129370293	0.184256016144399
1	22891301	23095055	HAP_1	0.28695652173913	-0.402667083648199	0.501314588751492	0.422185798313705
1	22891301	23095055	HAP_2	0.0991304347826087	2.19007073616659	1.42649030307938	0.125276323664361
1	22891301	23095055	HAP_3	0.168695652173913	2.42784672565585	1.15952933516872	0.0367234036399972
1	22891301	23095055	HAP_4	0.0982608695652174	-1.84997634858814	2.02015673027678	0.360186169030735
1	22891301	23095055	HAP_5	0.127826086956522	-1.22676048562692	1.56034813527922	0.432076144233089
1	23012815	23145010	HAP_1	0.18	1.88599841476093	1.05400070423426	0.0740934244764201
1	23012815	23145010	HAP_2	0.28695652173913	-0.402667083648199	0.501314588751492	0.422185798313705
1	23012815	23145010	HAP_3	0.128695652173913	-1.22676048562692	1.56034813527922	0.432076144233089
1	23012815	23145010	HAP_4	0.0973913043478261	-1.84997634858814	2.02015673027678	0.360186169030735
1	23012815	23145010	HAP_5	0.0991304347826087	2.19007073616659	1.42649030307938	0.125276323664361
1	23035575	23197299	HAP_1	0.132173913043478	-1.22676048562692	1.56034813527922	0.432076144233089
1	23035575	23197299	HAP_2	0.18	1.88599841476093	1.05400070423426	0.0740934244764201
1	23035575	23197299	HAP_3	0.28695652173913	-0.402667083648199	0.501314588751492	0.422185798313705
1	23035575	23197299	HAP_4	0.0878260869565217	-1.84997634858814	2.02015673027678	0.360186169030735
1	23035575	23197299	HAP_5	0.0991304347826087	2.19007073616659	1.42649030307938	0.125276323664361
1	23081731	23269424	HAP_1	0.0878260869565217	-1.84997634858814	2.02015673027678	0.360186169030735
1	23081731	23269424	HAP_2	0.132173913043478	-1.22676048562692	1.56034813527922	0.432076144233089
1	23081731	23269424	HAP_3	0.091304347826087	2.67174149503627	1.74038297539151	0.125310789765414
1	23081731	23269424	HAP_4	0.127826086956522	1.24428051730113	1.07213050049545	0.246310310658927
1	23081731	23269424	HAP_5	0.284347826086957	-0.402667083648199	0.501314588751492	0.422185798313705
1	23081731	23269424	HAP_6	0.08	2.63749950495253	1.77927033267759	0.138807968829816
1	23121836	23329925	HAP_1	0.134782608695652	-0.624119277034815	1.42261498307561	0.661038317330837
1	23121836	23329925	HAP_2	0.0921739130434783	2.67174149503627	1.74038297539151	0.125310789765414
1	23121836	23329925	HAP_3	0.153913043478261	1.26735524660052	0.981333467583431	0.197074294959753
1	23121836	23329925	HAP_4	0.0991304347826087	2.19007073616659	1.42649030307938	0.125276323664361
1	23121836	23329925	HAP_5	0.0878260869565217	-1.84997634858814	2.02015673027678	0.360186169030735
1	23121836	23329925	HAP_6	0.284347826086957	-0.402667083648199	0.501314588751492	0.422185798313705
1	23175268	23406744	HAP_1	0.134782608695652	-0.624119277034815	1.42261498307561	0.661038317330837
1	23175268	23406744	HAP_2	0.0921739130434783	2.67174149503627	1.74038297539151	0.125310789765414
1	23175268	23406744	HAP_3	0.284347826086957	-0.402667083648199	0.501314588751492	0.422185798313705
1	23175268	23406744	HAP_4	0.0991304347826087	2.19007073616659	1.42649030307938	0.125276323664361
1	23175268	23406744	HAP_5	0.135652173913043	1.7127495047103	1.17936050687904	0.146984680828441
1	23175268	23406744	HAP_6	0.0878260869565217	-1.84997634858814	2.02015673027678	0.360186169030735
1	23236091	23450749	HAP_1	0.133913043478261	-0.624119277034815	1.42261498307561	0.661038317330837
1	23236091	23450749	HAP_2	0.0904347826086957	2.67174149503627	1.74038297539151	0.125310789765414
1	23236091	23450749	HAP_3	0.282608695652174	-0.402667083648199	0.501314588751492	0.422185798313705
1	23236091	23450749	HAP_4	0.0991304347826087	2.19007073616659	1.42649030307938	0.125276323664361
1	23236091	23450749	HAP_5	0.0878260869565217	-1.84997634858814	2.02015673027678	0.360186169030735
1	23236091	23450749	HAP_6	0.0904347826086957	-0.446237832915242	1.75755968902833	0.799668564256482
1	23309941	23505884	HAP_1	0.0904347826086957	2.67174149503627	1.74038297539151	0.125310789765414
1	23309941	23505884	HAP_2	0.285217391304348	-0.402667083648199	0.501314588751492	0.422185798313705
1	23309941	23505884	HAP_3	0.13304347826087	-0.0073058911055505	1.55716514364085	0.996258172219715
1	23309941	23505884	HAP_4	0.0991304347826087	2.19007073616659	1.42649030307938	0.125276323664361
1	23382846	23538524	HAP_1	0.285217391304348	-0.402667083648199	0.501314588751492	0.422185798313705
1	23382846	23538524	HAP_2	0.13304347826087	-0.0073058911055505	1.55716514364085	0.996258172219715
1	23382846	23538524	HAP_3	0.0921739130434783	2.67174149503627	1.74038297539151	0.125310789765414
1	23382846	23538524	HAP_4	0.100869565217391	2.19007073616659	1.42649030307938	0.125276323664361
1	23436633	23563293	HAP_1	0.133913043478261	-0.0073058911055505	1.55716514364085	0.996258172219715
1	23436633	23563293	HAP_2	0.144347826086957	1.05603767313947	1.02582979951979	0.303712388973788
1	23436633	23563293	HAP_3	0.0904347826086957	-1.69034573491606	1.58184766548954	0.285713469568306
1	23436633	23563293	HAP_4	0.12	3.2459531547745	1.1708610098857	0.00575113167606313
1	23436633	23563293	HAP_5	0.284347826086957	-0.474611352055015	0.505422018851563	0.348113750456762
1	23493262	23611313	HAP_1	0.310434782608696	0.281557624168728	0.503552378522457	0.576287090995342
1	23493262	23611313	HAP_2	0.16	-0.283577327658758	1.11309275811888	0.798997631549504
1	23493262	23611313	HAP_3	0.12	3.2459531547745	1.1708610098857	0.00575113167606313
1	23493262	23611313	HAP_4	0.285217391304348	-0.474611352055015	0.505422018851563	0.348113750456762
1	23524493	23636829	HAP_1	0.108695652173913	1.00282829369854	2.01791551740901	0.619409858159396
1	23524493	23636829	HAP_2	0.285217391304348	-0.474611352055015	0.505422018851563	0.348113750456762
1	23524493	23636829	HAP_3	0.12	3.2459531547745	1.1708610098857	0.00575113167606313
1	23524493	23636829	HAP_4	0.311304347826087	0.281557624168728	0.503552378522457	0.576287090995342
1	23556596	23678274	HAP_1	0.286086956521739	-0.474611352055015	0.505422018851563	0.348113750456762
1	23556596	23678274	HAP_2	0.312173913043478	0.281557624168728	0.503552378522457	0.576287090995342
1	23556596	23678274	HAP_3	0.228695652173913	1.97993053111077	0.781247267852172	0.0115369234853538
1	23592345	23718726	HAP_1	0.296521739130435	-0.419328994851111	0.534362754485521	0.432944175574561
1	23592345	23718726	HAP_2	0.147826086956522	2.43329736027998	0.986592528310141	0.0139465504555026
1	23592345	23718726	HAP_3	0.286086956521739	-0.474611352055015	0.505422018851563	0.348113750456762
1	23631135	23796339	HAP_1	0.195652173913043	0.817447749320541	0.714869005297292	0.253320777202425
1	23631135	23796339	HAP_2	0.260869565217391	-0.262525339631659	0.570407763551466	0.645520882190993
1	23631135	23796339	HAP_3	0.295652173913043	-0.419328994851111	0.534362754485521	0.432944175574561
1	23663115	23829504	HAP_1	0.26	-0.141251326281872	0.576335832406481	0.806480002289244
1	23663115	23829504	HAP_2	0.105217391304348	-0.614751483744789	1.43336453385914	0.66816977343661
1	23663115	23829504	HAP_3	0.091304347826087	2.67174149503627	1.74038297539151	0.125310789765414
1	23663115	23829504	HAP_4	0.295652173913043	-0.419328994851111	0.534362754485521	0.432944175574561
1	23689854	23873652	HAP_1	0.143478260869565	1.05603767313947	1.02582979951979	0.303712388973788
1	23689854	23873652	HAP_2	0.132173913043478	-0.0073058911055505	1.55716514364085	0.996258172219715
1	23689854	23873652	HAP_3	0.26	-0.141251326281872	0.576335832406481	0.806480002289244
1	23689854	23873652	HAP_4	0.091304347826087	2.67174149503627	1.74038297539151	0.125310789765414
1	23764367	23929066	HAP_1	0.143478260869565	1.05603767313947	1.02582979951979	0.303712388973788
1	23764367	23929066	HAP_2	0.12695652173913	-0.0073058911055505	1.55716514364085	0.996258172219715
1	23764367	23929066	HAP_3	0.091304347826087	2.67174149503627	1.74038297539151	0.125310789765414
1	23764367	23929066	HAP_4	0.259130434782609	-0.141251326281872	0.576335832406481	0.806480002289244
1	23819150	24003791	HAP_1	0.091304347826087	2.67174149503627	1.74038297539151	0.125310789765414
1	23819150	24003791	HAP_2	0.259130434782609	-0.141251326281872	0.576335832406481	0.806480002289244
1	23819150	24003791	HAP_3	0.144347826086957	1.05603767313947	1.02582979951979	0.303712388973788
1	23819150	24003791	HAP_4	0.12695652173913	-0.0073058911055505	1.55716514364085	0.996258172219715
1	23852637	24084391	HAP_1	0.127826086956522	-0.131387732985985	1.42168716721766	0.926399850925959
1	23852637	24084391	HAP_2	0.258260869565217	-0.1186470654402	0.582435962418789	0.838655160738578
1	23852637	24084391	HAP_3	0.0921739130434783	2.67174149503627	1.74038297539151	0.125310789765414
1	23852637	24084391	HAP_4	0.144347826086957	1.05603767313947	1.02582979951979	0.303712388973788
1	23916838	24144013	HAP_1	0.206086956521739	-0.537805779457259	0.785654452234824	0.493921345695159
1	23916838	24144013	HAP_2	0.256521739130435	-0.049259876150009	0.590463984863218	0.933542753718338
1	23916838	24144013	HAP_3	0.0930434782608696	2.67174149503627	1.74038297539151	0.125310789765414
1	23916838	24144013	HAP_4	0.145217391304348	1.05603767313947	1.02582979951979	0.303712388973788
1	23997686	24222791	HAP_1	0.0930434782608696	2.67174149503627	1.74038297539151	0.125310789765414
1	23997686	24222791	HAP_2	0.21304347826087	-0.108636148636226	0.76928644342365	0.887749299438972
1	23997686	24222791	HAP_3	0.337391304347826	-0.346615205439114	0.456517836035817	0.448016065663596
1	23997686	24222791	HAP_4	0.102608695652174	2.19007073616659	1.42649030307938	0.125276323664361
1	24053320	24268228	HAP_1	0.088695652173913	2.6712678186517	2.00938129370293	0.184256016144399
1	24053320	24268228	HAP_2	0.212173913043478	-0.108636148636226	0.76928644342365	0.887749299438972
1	24053320	24268228	HAP_3	0.169565217391304	-0.502724031527473	0.821603715651612	0.540863680521161
1	24053320	24268228	HAP_4	0.102608695652174	2.19007073616659	1.42649030307938	0.125276323664361
1	24124112	24327170	HAP_1	0.088695652173913	2.6712678186517	2.00938129370293	0.184256016144399
1	24124112	24327170	HAP_2	0.212173913043478	-0.108636148636226	0.76928644342365	0.887749299438972
1	24124112	24327170	HAP_3	0.0773913043478261	1.23271728287826	2.00654710276921	0.539234311121877
1	24124112	24327170	HAP_4	0.17304347826087	1.08837049365387	0.834628953552048	0.192761566005847
1	24200820	24375020	HAP_1	0.088695652173913	2.6712678186517	2.00938129370293	0.184256016144399
1	24200820	24375020	HAP_2	0.0773913043478261	1.23271728287826	2.00654710276921	0.539234311121877
1	24200820	24375020	HAP_3	0.173913043478261	0.853755097271519	0.8150471439716	0.295323148412248
1	24200820	24375020	HAP_4	0.212173913043478	-0.108636148636226	0.76928644342365	0.887749299438972
1	24253399	24425717	HAP_1	0.21304347826087	-0.178031694046329	0.752289293624862	0.813012048748533
1	24253399	24425717	HAP_2	0.0895652173913044	0.125539250679109	1.57839546096489	0.936634616138825
1	24253399	24425717	HAP_3	0.174782608695652	0.853755097271519	0.8150471439716	0.295323148412248
1	24253399	24425717	HAP_4	0.088695652173913	2.6712678186517	2.00938129370293	0.184256016144399
1	24308441	24461068	HAP_1	0.088695652173913	2.6712678186517	2.00938129370293	0.184256016144399
1	24308441	24461068	HAP_2	0.21304347826087	-0.178031694046329	0.752289293624862	0.813012048748533
1	24308441	24461068	HAP_3	0.174782608695652	0.853755097271519	0.8150471439716	0.295323148412248
1	24308441	24461068	HAP_4	0.0895652173913044	0.125539250679109	1.57839546096489	0.936634616138825
1	24357818	24518171	HAP_1	0.139130434782609	1.09294323452377	1.120573897788	0.329810071516941
1	24357818	24518171	HAP_2	0.0895652173913044	0.125539250679109	1.57839546096489	0.936634616138825
1	24357818	24518171	HAP_3	0.21304347826087	-0.178031694046329	0.752289293624862	0.813012048748533
1	24357818	24518171	HAP_4	0.173913043478261	0.853755097271519	0.8150471439716	0.295323148412248
1	24412399	24562856	HAP_1	0.198260869565217	0.0705976161982485	0.80767345761996	0.93037785875551
1	24412399	24562856	HAP_2	0.173913043478261	0.853755097271519	0.8150471439716	0.295323148412248
1	24412399	24562856	HAP_3	0.0895652173913044	0.125539250679109	1.57839546096489	0.936634616138825
1	24450311	24595486	HAP_1	0.173913043478261	0.853755097271519	0.8150471439716	0.295323148412248
1	24450311	24595486	HAP_2	0.0904347826086957	0.125539250679109	1.57839546096489	0.936634616138825
1	24450311	24595486	HAP_3	0.0982608695652174	0.666867192082954	2.04439465773402	0.744399778634325
1	24450311	24595486	HAP_4	0.199130434782609	0.0705976161982485	0.80767345761996	0.93037785875551
1	24496008	24631426	HAP_1	0.135652173913043	-0.0458064972151011	1.5569426680142	0.976539429354595
1	24496008	24631426	HAP_2	0.0982608695652174	0.666867192082954	2.04439465773402	0.744399778634325
1	24496008	24631426	HAP_3	0.198260869565217	0.0980070101181237	0.828598735105374	0.905887729960027
1	24496008	24631426	HAP_4	0.0773913043478261	1.23271728287826	2.00654710276921	0.539234311121877
1	24496008	24631426	HAP_5	0.17304347826087	0.853755097271519	0.8150471439716	0.295323148412248
1	24548452	24674936	HAP_1	0.12695652173913	-0.0458064972151011	1.5569426680142	0.976539429354595
1	24548452	24674936	HAP_2	0.08	1.23271728287826	2.00654710276921	0.539234311121877
1	24548452	24674936	HAP_3	0.109565217391304	-2.20868208403793	1.74750248233153	0.206787091894359
1	24548452	24674936	HAP_4	0.173913043478261	0.853755097271519	0.8150471439716	0.295323148412248
1	24548452	24674936	HAP_5	0.127826086956522	1.41436495191518	1.57923153427944	0.370848110248935
1	24548452	24674936	HAP_6	0.198260869565217	0.0980070101181237	0.828598735105374	0.905887729960027
1	24587834	24715677	HAP_1	0.173913043478261	0.853755097271519	0.8150471439716	0.295323148412248
1	24587834	24715677	HAP_2	0.123478260869565	-0.0458064972151011	1.5569426680142	0.976539429354595
1	24587834	24715677	HAP_3	0.08	1.23271728287826	2.00654710276921	0.539234311121877
1	24587834	24715677	HAP_4	0.110434782608696	-2.20868208403793	1.74750248233153	0.206787091894359
1	24587834	24715677	HAP_5	0.0860869565217391	0.916178293490038	1.7649777039784	0.603903902010977
1	24587834	24715677	HAP_6	0.199130434782609	0.0980070101181237	0.828598735105374	0.905887729960027
1	24622301	24760985	HAP_1	0.110434782608696	-2.20868208403793	1.74750248233153	0.206787091894359
1	24622301	24760985	HAP_2	0.08	1.23271728287826	2.00654710276921	0.539234311121877
1	24622301	24760985	HAP_3	0.123478260869565	-0.0458064972151011	1.5569426680142	0.976539429354595
1	24622301	24760985	HAP_4	0.17304347826087	1.01933452195149	0.836897684476511	0.223738187145302
1	24622301	24760985	HAP_5	0.193913043478261	0.00468695972096163	0.874517467754301	0.99572567520523
1	24622301	24760985	HAP_6	0.0834782608695652	0.916178293490038	1.7649777039784	0.603903902010977
1	24654236	24799632	HAP_1	0.192173913043478	0.00468695972096163	0.874517467754301	0.99572567520523
1	24654236	24799632	HAP_2	0.0834782608695652	0.916178293490038	1.7649777039784	0.603903902010977
1	24654236	24799632	HAP_3	0.110434782608696	-2.20868208403793	1.74750248233153	0.206787091894359
1	24654236	24799632	HAP_4	0.203478260869565	-0.615724159293355	0.870624614112896	0.47972218760118
1	24654236	24799632	HAP_5	0.173913043478261	1.01933452195149	0.836897684476511	0.223738187145302
1	24703186	24838128	HAP_1	0.191304347826087	0.00468695972096163	0.874517467754301	0.99572567520523
1	24703186	24838128	HAP_2	0.0834782608695652	0.916178293490038	1.7649777039784	0.603903902010977
1	24703186	24838128	HAP_3	0.203478260869565	-0.615724159293355	0.870624614112896	0.47972218760118
1	24703186	24838128	HAP_4	0.110434782608696	-2.20868208403793	1.74750248233153	0.206787091894359
1	24703186	24838128	HAP_5	0.173913043478261	1.01933452195149	0.836897684476511	0.223738187145302
1	24752603	24901336	HAP_1	0.0834782608695652	0.916178293490038	1.7649777039784	0.603903902010977
1	24752603	24901336	HAP_2	0.115652173913043	-2.20868208403793	1.74750248233153	0.206787091894359
1	24752603	24901336	HAP_3	0.188695652173913	0.00468695972096163	0.874517467754301	0.99572567520523
1	24752603	24901336	HAP_4	0.171304347826087	1.2765940345822	0.858196429146589	0.137435382803206
1	24752603	24901336	HAP_5	0.0869565217391304	-0.206768140482471	1.74147315063851	0.905530314011287
1	24752603	24901336	HAP_6	0.143478260869565	-0.000668254972427624	1.19687733567767	0.999554713628442
1	24782983	24959571	HAP_1	0.0834782608695652	0.916178293490038	1.7649777039784	0.603903902010977
1	24782983	24959571	HAP_2	0.171304347826087	1.2765940345822	0.858196429146589	0.137435382803206
1	24782983	24959571	HAP_3	0.115652173913043	-2.20868208403793	1.74750248233153	0.206787091894359
1	24782983	24959571	HAP_4	0.0869565217391304	-0.206768140482471	1.74147315063851	0.905530314011287
1	24782983	24959571	HAP_5	0.124347826086957	-0.0458064972151011	1.5569426680142	0.976539429354595
1	24782983	24959571	HAP_6	0.18695652173913	0.597425297509349	0.848552775883661	0.481691989026722
1	24821185	25018581	HAP_1	0.0834782608695652	0.916178293490038	1.7649777039784	0.603903902010977
1	24821185	25018581	HAP_2	0.171304347826087	1.2765940345822	0.858196429146589	0.137435382803206
1	24821185	25018581	HAP_3	0.115652173913043	-2.20868208403793	1.74750248233153	0.206787091894359
1	24821185	25018581	HAP_4	0.0852173913043478	-0.206768140482471	1.74147315063851	0.905530314011287
1	24821185	25018581	HAP_5	0.124347826086957	-0.0458064972151011	1.5569426680142	0.976539429354595
1	24821185	25018581	HAP_6	0.18695652173913	0.597425297509349	0.848552775883661	0.481691989026722
1	24885890	25052468	HAP_1	0.0843478260869565	-0.0014628983076725	2.02727186369793	0.999424495164575
1	24885890	25052468	HAP_2	0.0869565217391304	0.916178293490038	1.7649777039784	0.603903902010977
1	24885890	25052468	HAP_3	0.171304347826087	1.2765940345822	0.858196429146589	0.137435382803206
1	24885890	25052468	HAP_4	0.116521739130435	-2.20868208403793	1.74750248233153	0.206787091894359
1	24885890	25052468	HAP_5	0.12	-0.333478981485135	1.12789462447066	0.767595124851178
1	24885890	25052468	HAP_6	0.0852173913043478	-0.206768140482471	1.74147315063851	0.905530314011287
1	24941722	25106764	HAP_1	0.0843478260869565	-0.0014628983076725	2.02727186369793	0.999424495164575
1	24941722	25106764	HAP_2	0.116521739130435	-2.20868208403793	1.74750248233153	0.206787091894359
1	24941722	25106764	HAP_3	0.0852173913043478	-0.206768140482471	1.74147315063851	0.905530314011287
1	24941722	25106764	HAP_4	0.139130434782609	-0.372705803349504	1.06989037344764	0.727701139286868
1	24941722	25106764	HAP_5	0.170434782608696	1.2765940345822	0.858196429146589	0.137435382803206
1	24941722	25106764	HAP_6	0.0904347826086957	0.916178293490038	1.7649777039784	0.603903902010977
1	24996688	25141602	HAP_1	0.119130434782609	-0.333478981485135	1.12789462447066	0.767595124851178
1	24996688	25141602	HAP_2	0.0852173913043478	-0.206768140482471	1.74147315063851	0.905530314011287
1	24996688	25141602	HAP_3	0.0895652173913044	0.916178293490038	1.7649777039784	0.603903902010977
1	24996688	25141602	HAP_4	0.115652173913043	-2.20868208403793	1.74750248233153	0.206787091894359
1	24996688	25141602	HAP_5	0.0843478260869565	-0.0014628983076725	2.02727186369793	0.999424495164575
1	24996688	25141602	HAP_6	0.169565217391304	1.2765940345822	0.858196429146589	0.137435382803206
1	25040568	25176647	HAP_1	0.152173913043478	0.505130145889472	0.960234168640849	0.599061736342709
1	25040568	25176647	HAP_2	0.126086956521739	-0.621149483162561	1.03195985180064	0.547475158214135
1	25040568	25176647	HAP_3	0.202608695652174	-0.664784635286342	0.756224955582357	0.379731883676304
1	25040568	25176647	HAP_4	0.11304347826087	1.97348723646769	1.19259222530378	0.0985258333552294
1	25040568	25176647	HAP_5	0.171304347826087	1.00336457461774	0.837411194746793	0.231354205370022
1	25086040	25234832	HAP_1	0.15304347826087	0.505130145889472	0.960234168640849	0.599061736342709
1	25086040	25234832	HAP_2	0.124347826086957	-0.621149483162561	1.03195985180064	0.547475158214135
1	25086040	25234832	HAP_3	0.0791304347826087	1.23271728287826	2.00654710276921	0.539234311121877
1	25086040	25234832	HAP_4	0.116521739130435	-2.20868208403793	1.74750248233153	0.206787091894359
1	25086040	25234832	HAP_5	0.111304347826087	1.97348723646769	1.19259222530378	0.0985258333552294
1	25086040	25234832	HAP_6	0.0843478260869565	2.31876607496269	2.01896652212562	0.251254275159413
1	25086040	25234832	HAP_7	0.088695652173913	-0.246606248788441	1.57587702927925	0.875704372591069
[truncated: 187,858 more rows]
