# Supplementary material for: Autosomal recessive loci contribute significantly to quantitative variation of male fertility in a dairy cattle population
Source: BMC Genomics. 2021 Mar 30;22:225. doi: 10.1186/s12864-021-07523-3 (PMC8010996; doi:10.1186/s12864-021-07523-3)
Supplement: Supplementary file 12 — Additional file 12. (TXT 18329 kb) [file 12864_2021_7523_MOESM12_ESM.txt]

CHROM	START	STOP	HAP	FREQ	BETA	SE_BETA	PVAL
1	256361	888832	HAP_1	0.243478260869565	-0.133951895689295	0.122805135464475	0.275842468477817
1	256361	888832	HAP_2	0.123478260869565	0.0539435637281093	0.258488333974881	0.834766968080364
1	256361	888832	HAP_3	0.250434782608696	-0.0646963133885697	0.128279299226955	0.614220515157609
1	256361	888832	HAP_4	0.116521739130435	0.320319268779816	0.373028054079499	0.390872023553813
1	719789	949357	HAP_1	0.227826086956522	-0.134590074935496	0.13307561041518	0.312269588705854
1	719789	949357	HAP_2	0.109565217391304	0.0753735201634644	0.271106882463292	0.781098168226156
1	719789	949357	HAP_3	0.26695652173913	-0.0641099696958389	0.122448047946232	0.600784917916511
1	719789	949357	HAP_4	0.0921739130434783	0.320319268779816	0.373028054079499	0.390872023553813
1	809505	997375	HAP_1	0.250434782608696	-0.0646963133885697	0.128279299226955	0.614220515157609
1	809505	997375	HAP_2	0.0930434782608696	0.320319268779816	0.373028054079499	0.390872023553813
1	809505	997375	HAP_3	0.227826086956522	-0.134590074935496	0.13307561041518	0.312269588705854
1	809505	997375	HAP_4	0.109565217391304	0.0753735201634644	0.271106882463292	0.781098168226156
1	858145	1029750	HAP_1	0.229565217391304	-0.0800645756902471	0.137422588087588	0.560385618653832
1	858145	1029750	HAP_2	0.227826086956522	-0.134590074935496	0.13307561041518	0.312269588705854
1	858145	1029750	HAP_3	0.0930434782608696	0.320319268779816	0.373028054079499	0.390872023553813
1	858145	1029750	HAP_4	0.109565217391304	0.0753735201634644	0.271106882463292	0.781098168226156
1	930560	1061569	HAP_1	0.231304347826087	-0.0907343583762824	0.128015518082648	0.478757236215981
1	930560	1061569	HAP_2	0.226086956521739	-0.0853505822896532	0.141621254827287	0.54697274761895
1	930560	1061569	HAP_3	0.109565217391304	0.0753735201634644	0.271106882463292	0.781098168226156
1	930560	1061569	HAP_4	0.0930434782608696	0.320319268779816	0.373028054079499	0.390872023553813
1	990831	1099222	HAP_1	0.253913043478261	-0.0906619984784358	0.125879440382193	0.471683569630677
1	990831	1099222	HAP_2	0.226086956521739	-0.088155624772199	0.144192245316542	0.541198145002694
1	990831	1099222	HAP_3	0.109565217391304	0.0753735201634644	0.271106882463292	0.781098168226156
1	990831	1099222	HAP_4	0.0965217391304348	0.320319268779816	0.373028054079499	0.390872023553813
1	1023073	1139082	HAP_1	0.226086956521739	-0.088155624772199	0.144192245316542	0.541198145002694
1	1023073	1139082	HAP_2	0.254782608695652	-0.0906619984784358	0.125879440382193	0.471683569630677
1	1023073	1139082	HAP_3	0.109565217391304	0.0753735201634644	0.271106882463292	0.781098168226156
1	1023073	1139082	HAP_4	0.0973913043478261	0.320319268779816	0.373028054079499	0.390872023553813
1	1045142	1197303	HAP_1	0.226086956521739	-0.088155624772199	0.144192245316542	0.541198145002694
1	1045142	1197303	HAP_2	0.254782608695652	-0.0906619984784358	0.125879440382193	0.471683569630677
1	1045142	1197303	HAP_3	0.102608695652174	0.0753735201634644	0.271106882463292	0.781098168226156
1	1045142	1197303	HAP_4	0.0973913043478261	0.320319268779816	0.373028054079499	0.390872023553813
1	1091658	1245818	HAP_1	0.102608695652174	0.267604919415615	0.305545782518706	0.381498844437822
1	1091658	1245818	HAP_2	0.188695652173913	-0.188139334580527	0.164787809974992	0.25406220100122
1	1091658	1245818	HAP_3	0.250434782608696	-0.13701316182975	0.137964252032898	0.321085560722238
1	1091658	1245818	HAP_4	0.102608695652174	0.0753735201634644	0.271106882463292	0.781098168226156
1	1113772	1299095	HAP_1	0.0973913043478261	0.249968983532409	0.332798850704252	0.452900054922272
1	1113772	1299095	HAP_2	0.188695652173913	-0.188139334580527	0.164787809974992	0.25406220100122
1	1113772	1299095	HAP_3	0.250434782608696	-0.13701316182975	0.137964252032898	0.321085560722238
1	1113772	1299095	HAP_4	0.102608695652174	0.0753735201634644	0.271106882463292	0.781098168226156
1	1166331	1346373	HAP_1	0.0947826086956522	0.249968983532409	0.332798850704252	0.452900054922272
1	1166331	1346373	HAP_2	0.185217391304348	-0.188139334580527	0.164787809974992	0.25406220100122
1	1166331	1346373	HAP_3	0.236521739130435	-0.129276551474529	0.146812622067917	0.378935255307816
1	1166331	1346373	HAP_4	0.102608695652174	0.0753735201634644	0.271106882463292	0.781098168226156
1	1228432	1400585	HAP_1	0.213913043478261	0.0295192403326925	0.169945711513244	0.862165308253688
1	1228432	1400585	HAP_2	0.109565217391304	0.0753735201634644	0.271106882463292	0.781098168226156
1	1228432	1400585	HAP_3	0.1	0.249968983532409	0.332798850704252	0.452900054922272
1	1228432	1400585	HAP_4	0.202608695652174	-0.160559687806726	0.155364641733789	0.301843578087091
1	1280141	1469010	HAP_1	0.168695652173913	-0.0130048920912426	0.189995668899305	0.945453071437486
1	1280141	1469010	HAP_2	0.416521739130435	-0.170396987001625	0.0862097391256787	0.0485821264279242
1	1280141	1469010	HAP_3	0.102608695652174	0.249968983532409	0.332798850704252	0.452900054922272
1	1332918	1540641	HAP_1	0.416521739130435	-0.170396987001625	0.0862097391256787	0.0485821264279242
1	1332918	1540641	HAP_2	0.151304347826087	0.0984294418922672	0.202981344214086	0.62792299576074
1	1332918	1540641	HAP_3	0.168695652173913	-0.0130048920912426	0.189995668899305	0.945453071437486
1	1385687	1571852	HAP_1	0.23304347826087	0.0148363277655326	0.151255983462212	0.921897751875052
1	1385687	1571852	HAP_2	0.219130434782609	-0.188328167465706	0.151143035831353	0.213273977491227
1	1385687	1571852	HAP_3	0.168695652173913	-0.0130048920912426	0.189995668899305	0.945453071437486
1	1385687	1571852	HAP_4	0.15304347826087	0.0984294418922672	0.202981344214086	0.62792299576074
1	1440329	1606992	HAP_1	0.15304347826087	0.0984294418922672	0.202981344214086	0.62792299576074
1	1440329	1606992	HAP_2	0.232173913043478	0.0148363277655326	0.151255983462212	0.921897751875052
1	1440329	1606992	HAP_3	0.220869565217391	-0.188328167465706	0.151143035831353	0.213273977491227
1	1440329	1606992	HAP_4	0.168695652173913	-0.0130048920912426	0.189995668899305	0.945453071437486
1	1523007	1646535	HAP_1	0.0939130434782609	0.249968983532409	0.332798850704252	0.452900054922272
1	1523007	1646535	HAP_2	0.168695652173913	-0.0130048920912426	0.189995668899305	0.945453071437486
1	1523007	1646535	HAP_3	0.232173913043478	0.0148363277655326	0.151255983462212	0.921897751875052
1	1523007	1646535	HAP_4	0.183478260869565	-0.175393622711138	0.168792736671769	0.299202068115178
1	1566539	1682584	HAP_1	0.168695652173913	-0.0130048920912426	0.189995668899305	0.945453071437486
1	1566539	1682584	HAP_2	0.232173913043478	0.0148363277655326	0.151255983462212	0.921897751875052
1	1566539	1682584	HAP_3	0.183478260869565	-0.175393622711138	0.168792736671769	0.299202068115178
1	1566539	1682584	HAP_4	0.0939130434782609	0.249968983532409	0.332798850704252	0.452900054922272
1	1592085	1721138	HAP_1	0.168695652173913	-0.0130048920912426	0.189995668899305	0.945453071437486
1	1592085	1721138	HAP_2	0.183478260869565	-0.175393622711138	0.168792736671769	0.299202068115178
1	1592085	1721138	HAP_3	0.232173913043478	0.0148363277655326	0.151255983462212	0.921897751875052
1	1592085	1721138	HAP_4	0.0939130434782609	0.249968983532409	0.332798850704252	0.452900054922272
1	1627573	1769696	HAP_1	0.180869565217391	-0.169189923761823	0.173266813583314	0.329251506362904
1	1627573	1769696	HAP_2	0.24695652173913	-0.00981182876377204	0.143358872868541	0.945457795082506
1	1627573	1769696	HAP_3	0.120869565217391	-0.209453615328886	0.28130799765998	0.456842675246605
1	1627573	1769696	HAP_4	0.0939130434782609	0.249968983532409	0.332798850704252	0.452900054922272
1	1627573	1769696	HAP_5	0.171304347826087	-0.0130048920912426	0.189995668899305	0.945453071437486
1	1676756	1830748	HAP_1	0.180869565217391	-0.169189923761823	0.173266813583314	0.329251506362904
1	1676756	1830748	HAP_2	0.24695652173913	-0.00981182876377204	0.143358872868541	0.945457795082506
1	1676756	1830748	HAP_3	0.0939130434782609	0.249968983532409	0.332798850704252	0.452900054922272
1	1676756	1830748	HAP_4	0.242608695652174	-0.0574796538710914	0.140995743631021	0.683671633702385
1	1698908	1883132	HAP_1	0.24695652173913	-0.00981182876377204	0.143358872868541	0.945457795082506
1	1698908	1883132	HAP_2	0.0939130434782609	0.249968983532409	0.332798850704252	0.452900054922272
1	1698908	1883132	HAP_3	0.180869565217391	-0.169189923761823	0.173266813583314	0.329251506362904
1	1698908	1883132	HAP_4	0.256521739130435	-0.0217577554702784	0.131569614728023	0.868711704857777
1	1752601	1966040	HAP_1	0.0939130434782609	0.249968983532409	0.332798850704252	0.452900054922272
1	1752601	1966040	HAP_2	0.182608695652174	-0.186687679729152	0.168993045923914	0.269759608088385
1	1752601	1966040	HAP_3	0.232173913043478	0.00599331316404171	0.142479950951509	0.966462414093919
1	1752601	1966040	HAP_4	0.246086956521739	-0.00981182876377204	0.143358872868541	0.945457795082506
1	1809526	2015519	HAP_1	0.181739130434783	-0.169189923761823	0.173266813583314	0.329251506362904
1	1809526	2015519	HAP_2	0.0939130434782609	0.249968983532409	0.332798850704252	0.452900054922272
1	1809526	2015519	HAP_3	0.24695652173913	-0.00981182876377204	0.143358872868541	0.945457795082506
1	1809526	2015519	HAP_4	0.232173913043478	0.00599331316404171	0.142479950951509	0.966462414093919
1	1858907	2080108	HAP_1	0.264347826086957	-0.0784393198474595	0.128097829233641	0.540561040161199
1	1858907	2080108	HAP_2	0.0947826086956522	0.249968983532409	0.332798850704252	0.452900054922272
1	1858907	2080108	HAP_3	0.181739130434783	-0.169189923761823	0.173266813583314	0.329251506362904
1	1858907	2080108	HAP_4	0.219130434782609	-0.0222526994500393	0.149980123980362	0.882103212934115
1	1935439	2114078	HAP_1	0.454782608695652	-0.111439701629964	0.0796534516434716	0.162347604020639
1	1935439	2114078	HAP_2	0.0947826086956522	0.249968983532409	0.332798850704252	0.452900054922272
1	1935439	2114078	HAP_3	0.175652173913043	-0.209588605602252	0.17282948783734	0.225757841098596
1	2000237	2180053	HAP_1	0.477391304347826	-0.07319089840449	0.075413136577979	0.332198647546794
1	2000237	2180053	HAP_2	0.175652173913043	-0.209588605602252	0.17282948783734	0.225757841098596
1	2059310	2240729	HAP_1	0.175652173913043	-0.209588605602252	0.17282948783734	0.225757841098596
1	2059310	2240729	HAP_2	0.121739130434783	0.167535346477436	0.30373538777491	0.581453169404039
1	2059310	2240729	HAP_3	0.352173913043478	-0.0962636779144484	0.100614440333574	0.339100757744502
1	2099121	2261566	HAP_1	0.123478260869565	0.167535346477436	0.30373538777491	0.581453169404039
1	2099121	2261566	HAP_2	0.552173913043478	-0.0823903748657255	0.0704842299045059	0.242931721228523
1	2163137	2291600	HAP_1	0.123478260869565	0.167535346477436	0.30373538777491	0.581453169404039
1	2163137	2291600	HAP_2	0.111304347826087	0.0366467594952159	0.30562744915258	0.90459995870083
1	2163137	2291600	HAP_3	0.255652173913043	-0.0224372832884079	0.134271787817899	0.867348733625326
1	2163137	2291600	HAP_4	0.12	-0.0865281642665726	0.282638994716238	0.759608567488443
1	2219759	2321768	HAP_1	0.123478260869565	0.167535346477436	0.30373538777491	0.581453169404039
1	2219759	2321768	HAP_2	0.111304347826087	0.0366467594952159	0.30562744915258	0.90459995870083
1	2219759	2321768	HAP_3	0.0843478260869565	0.0625633378740693	0.432834986617659	0.885123394100542
1	2219759	2321768	HAP_4	0.167826086956522	-0.185412455526711	0.187421866161989	0.3229525386329
1	2219759	2321768	HAP_5	0.119130434782609	-0.0865281642665726	0.282638994716238	0.759608567488443
1	2219759	2321768	HAP_6	0.0826086956521739	-0.269527733543073	0.426812930178865	0.52797750349166
1	2250307	2372646	HAP_1	0.114782608695652	-0.0276228234247711	0.284415745082158	0.922664700580805
1	2250307	2372646	HAP_2	0.212173913043478	-0.12048223639781	0.156246344268009	0.440969147091639
1	2250307	2372646	HAP_3	0.181739130434783	-0.134511257286767	0.168385845758715	0.424727851093147
1	2250307	2372646	HAP_4	0.119130434782609	-0.0865281642665726	0.282638994716238	0.759608567488443
1	2250307	2372646	HAP_5	0.122608695652174	0.53435261012728	0.205678996671532	0.00962293353323582
1	2284595	2407778	HAP_1	0.451304347826087	-0.00970761215133255	0.0799907052598357	0.903449868601809
1	2284595	2407778	HAP_2	0.188695652173913	-0.0922771798296575	0.164598405323804	0.575279948068824
1	2284595	2407778	HAP_3	0.107826086956522	-0.119213350958656	0.294673357535044	0.685954147864727
1	2284595	2407778	HAP_4	0.119130434782609	-0.0865281642665726	0.282638994716238	0.759608567488443
1	2304587	2465308	HAP_1	0.450434782608696	-0.00970761215133255	0.0799907052598357	0.903449868601809
1	2304587	2465308	HAP_2	0.107826086956522	-0.119213350958656	0.294673357535044	0.685954147864727
1	2304587	2465308	HAP_3	0.119130434782609	-0.0865281642665726	0.282638994716238	0.759608567488443
1	2304587	2465308	HAP_4	0.188695652173913	-0.0922771798296575	0.164598405323804	0.575279948068824
1	2357315	2535083	HAP_1	0.107826086956522	-0.119213350958656	0.294673357535044	0.685954147864727
1	2357315	2535083	HAP_2	0.119130434782609	-0.0865281642665726	0.282638994716238	0.759608567488443
1	2357315	2535083	HAP_3	0.626086956521739	-0.179100997582029	0.0662913028305139	0.00710634782737368
1	2390062	2604669	HAP_1	0.119130434782609	-0.0865281642665726	0.282638994716238	0.759608567488443
1	2390062	2604669	HAP_2	0.107826086956522	-0.119213350958656	0.294673357535044	0.685954147864727
1	2390062	2604669	HAP_3	0.625217391304348	-0.179100997582029	0.0662913028305139	0.00710634782737368
1	2445051	2658776	HAP_1	0.62	-0.176224345059412	0.066673082161438	0.00844399071583837
1	2445051	2658776	HAP_2	0.119130434782609	-0.0865281642665726	0.282638994716238	0.759608567488443
1	2445051	2658776	HAP_3	0.107826086956522	-0.119213350958656	0.294673357535044	0.685954147864727
1	2516434	2719642	HAP_1	0.107826086956522	-0.119213350958656	0.294673357535044	0.685954147864727
1	2516434	2719642	HAP_2	0.119130434782609	-0.0865281642665726	0.282638994716238	0.759608567488443
1	2516434	2719642	HAP_3	0.62	-0.176224345059412	0.066673082161438	0.00844399071583837
1	2589312	2767613	HAP_1	0.0921739130434783	-0.079879834390586	0.373406551772179	0.83068555952554
1	2589312	2767613	HAP_2	0.199130434782609	-0.129204247262433	0.152058376295049	0.395852822175382
1	2589312	2767613	HAP_3	0.120869565217391	0.167535346477436	0.30373538777491	0.581453169404039
1	2589312	2767613	HAP_4	0.185217391304348	-0.162741675232149	0.200696679280203	0.417775691278198
1	2589312	2767613	HAP_5	0.107826086956522	-0.119213350958656	0.294673357535044	0.685954147864727
1	2589312	2767613	HAP_6	0.119130434782609	-0.0865281642665726	0.282638994716238	0.759608567488443
1	2633403	2848684	HAP_1	0.107826086956522	-0.119213350958656	0.294673357535044	0.685954147864727
1	2633403	2848684	HAP_2	0.0791304347826087	-0.079879834390586	0.373406551772179	0.83068555952554
1	2633403	2848684	HAP_3	0.184347826086957	-0.174695448554524	0.169127294850825	0.302084283862903
1	2633403	2848684	HAP_4	0.120869565217391	0.167535346477436	0.30373538777491	0.581453169404039
1	2633403	2848684	HAP_5	0.122608695652174	-0.0278565681431318	0.266794444912115	0.916879572177317
1	2633403	2848684	HAP_6	0.119130434782609	-0.0865281642665726	0.282638994716238	0.759608567488443
1	2699455	2923974	HAP_1	0.119130434782609	-0.0865281642665726	0.282638994716238	0.759608567488443
1	2699455	2923974	HAP_2	0.107826086956522	-0.119213350958656	0.294673357535044	0.685954147864727
1	2699455	2923974	HAP_3	0.0791304347826087	-0.079879834390586	0.373406551772179	0.83068555952554
1	2699455	2923974	HAP_4	0.167826086956522	-0.185412455526711	0.187421866161989	0.3229525386329
1	2699455	2923974	HAP_5	0.120869565217391	0.167535346477436	0.30373538777491	0.581453169404039
1	2699455	2923974	HAP_6	0.122608695652174	-0.0278565681431318	0.266794444912115	0.916879572177317
1	2752599	2974184	HAP_1	0.0773913043478261	0.0143927323812901	0.425286694826619	0.973014822258098
1	2752599	2974184	HAP_2	0.107826086956522	-0.119213350958656	0.294673357535044	0.685954147864727
1	2752599	2974184	HAP_3	0.136521739130435	0.0222606928889679	0.240929218790302	0.926417013070546
1	2752599	2974184	HAP_4	0.167826086956522	-0.185412455526711	0.187421866161989	0.3229525386329
1	2752599	2974184	HAP_5	0.119130434782609	-0.0865281642665726	0.282638994716238	0.759608567488443
1	2752599	2974184	HAP_6	0.189565217391304	-0.0849221983691459	0.197362953807178	0.667153730865707
1	2824770	3010910	HAP_1	0.161739130434783	-0.281494910345418	0.228861298349312	0.219219069576963
1	2824770	3010910	HAP_2	0.107826086956522	-0.119213350958656	0.294673357535044	0.685954147864727
1	2824770	3010910	HAP_3	0.10695652173913	-0.0850385611450354	0.307643853343528	0.78232800126154
1	2824770	3010910	HAP_4	0.167826086956522	-0.185412455526711	0.187421866161989	0.3229525386329
1	2824770	3010910	HAP_5	0.113913043478261	-0.0865281642665726	0.282638994716238	0.759608567488443
1	2889586	3028026	HAP_1	0.121739130434783	-0.120952643240641	0.265851701921267	0.649311674190858
1	2889586	3028026	HAP_2	0.171304347826087	-0.185412455526711	0.187421866161989	0.3229525386329
1	2889586	3028026	HAP_3	0.107826086956522	-0.119213350958656	0.294673357535044	0.685954147864727
1	2889586	3028026	HAP_4	0.161739130434783	-0.281494910345418	0.228861298349312	0.219219069576963
1	2889586	3028026	HAP_5	0.113913043478261	-0.0865281642665726	0.282638994716238	0.759608567488443
1	2963532	3072923	HAP_1	0.174782608695652	-0.269760492787842	0.219635851941801	0.219879621281613
1	2963532	3072923	HAP_2	0.113913043478261	-0.0865281642665726	0.282638994716238	0.759608567488443
1	2963532	3072923	HAP_3	0.16695652173913	-0.185412455526711	0.187421866161989	0.3229525386329
1	2963532	3072923	HAP_4	0.130434782608696	-0.179296721116228	0.30436528349438	0.556041627009763
1	2963532	3072923	HAP_5	0.12	-0.120952643240641	0.265851701921267	0.649311674190858
1	2963532	3072923	HAP_6	0.118260869565217	-0.0891589364502696	0.244100024434646	0.715057929703684
1	2999989	3153221	HAP_1	0.175652173913043	-0.269760492787842	0.219635851941801	0.219879621281613
1	2999989	3153221	HAP_2	0.122608695652174	-0.197664084910086	0.250641162986018	0.430658625864712
1	2999989	3153221	HAP_3	0.272173913043478	-0.0705607703003435	0.11761281748959	0.548787261953975
1	2999989	3153221	HAP_4	0.167826086956522	-0.185412455526711	0.187421866161989	0.3229525386329
1	2999989	3153221	HAP_5	0.125217391304348	-0.120952643240641	0.265851701921267	0.649311674190858
1	3021052	3188350	HAP_1	0.272173913043478	-0.0705607703003435	0.11761281748959	0.548787261953975
1	3021052	3188350	HAP_2	0.167826086956522	-0.185412455526711	0.187421866161989	0.3229525386329
1	3021052	3188350	HAP_3	0.125217391304348	-0.120952643240641	0.265851701921267	0.649311674190858
1	3021052	3188350	HAP_4	0.175652173913043	-0.269760492787842	0.219635851941801	0.219879621281613
1	3021052	3188350	HAP_5	0.123478260869565	-0.114792029188246	0.23844993949076	0.630412983445407
1	3056961	3223919	HAP_1	0.125217391304348	-0.120952643240641	0.265851701921267	0.649311674190858
1	3056961	3223919	HAP_2	0.176521739130435	-0.269760492787842	0.219635851941801	0.219879621281613
1	3056961	3223919	HAP_3	0.123478260869565	-0.114792029188246	0.23844993949076	0.630412983445407
1	3056961	3223919	HAP_4	0.167826086956522	-0.185412455526711	0.187421866161989	0.3229525386329
1	3056961	3223919	HAP_5	0.272173913043478	-0.0705607703003435	0.11761281748959	0.548787261953975
1	3147689	3261757	HAP_1	0.135652173913043	-0.0763790575752401	0.217939682008941	0.726125106752112
1	3147689	3261757	HAP_2	0.138260869565217	-0.0909910838323373	0.24938839414374	0.715355461119574
1	3147689	3261757	HAP_3	0.132173913043478	-0.179296721116228	0.30436528349438	0.556041627009763
1	3147689	3261757	HAP_4	0.161739130434783	-0.270852603237373	0.242052972171028	0.263626408070918
1	3147689	3261757	HAP_5	0.175652173913043	-0.188558300700068	0.183061227303797	0.303439656451852
1	3147689	3261757	HAP_6	0.122608695652174	-0.114792029188246	0.23844993949076	0.630412983445407
1	3179438	3303269	HAP_1	0.14	-0.285403849191554	0.254532991020376	0.262645739872804
1	3179438	3303269	HAP_2	0.167826086956522	-0.185412455526711	0.187421866161989	0.3229525386329
1	3179438	3303269	HAP_3	0.109565217391304	-0.0850385611450354	0.307643853343528	0.78232800126154
1	3179438	3303269	HAP_4	0.138260869565217	-0.0909910838323373	0.24938839414374	0.715355461119574
1	3179438	3303269	HAP_5	0.132173913043478	-0.179296721116228	0.30436528349438	0.556041627009763
1	3179438	3303269	HAP_6	0.121739130434783	-0.114792029188246	0.23844993949076	0.630412983445407
1	3208431	3379063	HAP_1	0.109565217391304	-0.0850385611450354	0.307643853343528	0.78232800126154
1	3208431	3379063	HAP_2	0.278260869565217	-0.10080194545653	0.118622406827457	0.39581396754598
1	3208431	3379063	HAP_3	0.167826086956522	-0.185412455526711	0.187421866161989	0.3229525386329
1	3208431	3379063	HAP_4	0.121739130434783	-0.114792029188246	0.23844993949076	0.630412983445407
1	3250506	3425621	HAP_1	0.275652173913043	-0.108528015083533	0.120105819883507	0.366592939110017
1	3250506	3425621	HAP_2	0.107826086956522	-0.0115806920941136	0.273826061906253	0.966280826222331
1	3250506	3425621	HAP_3	0.168695652173913	-0.187406996209725	0.182093772305035	0.303838526116381
1	3250506	3425621	HAP_4	0.108695652173913	-0.0850385611450354	0.307643853343528	0.78232800126154
1	3292026	3458428	HAP_1	0.194782608695652	-0.138180020529637	0.172994856844958	0.424771536184739
1	3292026	3458428	HAP_2	0.138260869565217	0.0260242692207521	0.236646430186338	0.912471548638843
1	3292026	3458428	HAP_3	0.10695652173913	-0.0850385611450354	0.307643853343528	0.78232800126154
1	3292026	3458428	HAP_4	0.172173913043478	-0.144893147000008	0.177238448139032	0.413986878966287
1	3292026	3458428	HAP_5	0.107826086956522	-0.0115806920941136	0.273826061906253	0.966280826222331
1	3361607	3480350	HAP_1	0.195652173913043	-0.138180020529637	0.172994856844958	0.424771536184739
1	3361607	3480350	HAP_2	0.138260869565217	0.0260242692207521	0.236646430186338	0.912471548638843
1	3361607	3480350	HAP_3	0.107826086956522	-0.0850385611450354	0.307643853343528	0.78232800126154
1	3361607	3480350	HAP_4	0.17304347826087	-0.144893147000008	0.177238448139032	0.413986878966287
1	3361607	3480350	HAP_5	0.107826086956522	-0.0115806920941136	0.273826061906253	0.966280826222331
1	3409942	3514683	HAP_1	0.307826086956522	-0.159969363828754	0.106550969435866	0.133828935903051
1	3409942	3514683	HAP_2	0.138260869565217	0.0260242692207521	0.236646430186338	0.912471548638843
1	3409942	3514683	HAP_3	0.107826086956522	-0.0850385611450354	0.307643853343528	0.78232800126154
1	3409942	3514683	HAP_4	0.17304347826087	-0.144893147000008	0.177238448139032	0.413986878966287
1	3444984	3546524	HAP_1	0.329565217391304	-0.173161983630078	0.102241944612502	0.0908860771551629
1	3444984	3546524	HAP_2	0.263478260869565	0.161747070725317	0.124243366300324	0.193498688420411
1	3444984	3546524	HAP_3	0.172173913043478	-0.144893147000008	0.177238448139032	0.413986878966287
1	3475914	3598843	HAP_1	0.171304347826087	-0.14957890390665	0.182092463515299	0.411741291271056
1	3475914	3598843	HAP_2	0.141739130434783	0.0352390849257794	0.22586799970778	0.87607621334274
1	3475914	3598843	HAP_3	0.119130434782609	0.0699928294679828	0.266012387650855	0.792555537507015
1	3475914	3598843	HAP_4	0.100869565217391	-0.22933922749441	0.375544994830631	0.54165584793208
1	3475914	3598843	HAP_5	0.217391304347826	-0.118685835255511	0.147452627734882	0.421213014425519
1	3500633	3637756	HAP_1	0.151304347826087	-0.0227595679586764	0.209006388994724	0.913325334360781
1	3500633	3637756	HAP_2	0.119130434782609	0.0699928294679828	0.266012387650855	0.792555537507015
1	3500633	3637756	HAP_3	0.172173913043478	-0.14957890390665	0.182092463515299	0.411741291271056
1	3500633	3637756	HAP_4	0.100869565217391	-0.22933922749441	0.375544994830631	0.54165584793208
1	3500633	3637756	HAP_5	0.214782608695652	-0.118685835255511	0.147452627734882	0.421213014425519
1	3531671	3691931	HAP_1	0.151304347826087	-0.0227595679586764	0.209006388994724	0.913325334360781
1	3531671	3691931	HAP_2	0.100869565217391	-0.22933922749441	0.375544994830631	0.54165584793208
1	3531671	3691931	HAP_3	0.12	0.0699928294679828	0.266012387650855	0.792555537507015
1	3531671	3691931	HAP_4	0.38695652173913	-0.111277394115989	0.0862515684938455	0.197529436508913
1	3587305	3720622	HAP_1	0.151304347826087	-0.0227595679586764	0.209006388994724	0.913325334360781
1	3587305	3720622	HAP_2	0.100869565217391	-0.22933922749441	0.375544994830631	0.54165584793208
1	3587305	3720622	HAP_3	0.12	0.0699928294679828	0.266012387650855	0.792555537507015
1	3587305	3720622	HAP_4	0.40695652173913	-0.103559066535101	0.0840551526478567	0.218450442333104
1	3620513	3776228	HAP_1	0.152173913043478	-0.0595578603619352	0.201299110624897	0.767440576003003
1	3620513	3776228	HAP_2	0.135652173913043	0.0446998060986852	0.250135482578395	0.858235801190458
1	3620513	3776228	HAP_3	0.175652173913043	0.0323290494741308	0.168890820881389	0.848265833805437
1	3620513	3776228	HAP_4	0.229565217391304	-0.122672963302394	0.143059362709877	0.391535834137469
1	3620513	3776228	HAP_5	0.100869565217391	-0.22933922749441	0.375544994830631	0.54165584793208
1	3684324	3840517	HAP_1	0.152173913043478	-0.0595578603619352	0.201299110624897	0.767440576003003
1	3684324	3840517	HAP_2	0.100869565217391	-0.22933922749441	0.375544994830631	0.54165584793208
1	3684324	3840517	HAP_3	0.175652173913043	0.0323290494741308	0.168890820881389	0.848265833805437
1	3684324	3840517	HAP_4	0.229565217391304	-0.122672963302394	0.143059362709877	0.391535834137469
1	3684324	3840517	HAP_5	0.136521739130435	0.0446998060986852	0.250135482578395	0.858235801190458
1	3712478	3917893	HAP_1	0.100869565217391	-0.22933922749441	0.375544994830631	0.54165584793208
1	3712478	3917893	HAP_2	0.17304347826087	0.0323290494741308	0.168890820881389	0.848265833805437
1	3712478	3917893	HAP_3	0.180869565217391	-0.0489054242291736	0.174601812967002	0.779506239056831
1	3712478	3917893	HAP_4	0.119130434782609	0.0699928294679828	0.266012387650855	0.792555537507015
1	3712478	3917893	HAP_5	0.151304347826087	-0.0595578603619352	0.201299110624897	0.767440576003003
1	3755154	3959925	HAP_1	0.151304347826087	-0.0595578603619352	0.201299110624897	0.767440576003003
1	3755154	3959925	HAP_2	0.100869565217391	-0.22933922749441	0.375544994830631	0.54165584793208
1	3755154	3959925	HAP_3	0.172173913043478	0.0323290494741308	0.168890820881389	0.848265833805437
1	3755154	3959925	HAP_4	0.180869565217391	-0.0489054242291736	0.174601812967002	0.779506239056831
1	3755154	3959925	HAP_5	0.0773913043478261	0.0990386526288093	0.431202360360202	0.818423834469024
1	3823705	4005583	HAP_1	0.171304347826087	-0.0107152768236463	0.188824197261218	0.954766607221905
1	3823705	4005583	HAP_2	0.0782608695652174	0.0990386526288093	0.431202360360202	0.818423834469024
1	3823705	4005583	HAP_3	0.171304347826087	0.0323290494741308	0.168890820881389	0.848265833805437
1	3823705	4005583	HAP_4	0.150434782608696	-0.0595578603619352	0.201299110624897	0.767440576003003
1	3823705	4005583	HAP_5	0.101739130434783	-0.238625049740729	0.33888719701705	0.481635375648444
1	3895421	4045338	HAP_1	0.150434782608696	-0.0595578603619352	0.201299110624897	0.767440576003003
1	3895421	4045338	HAP_2	0.193913043478261	-0.0107152768236463	0.188824197261218	0.954766607221905
1	3895421	4045338	HAP_3	0.105217391304348	-0.238625049740729	0.33888719701705	0.481635375648444
1	3895421	4045338	HAP_4	0.249565217391304	0.0149208065912828	0.128931278507581	0.907910389444584
1	3954394	4091992	HAP_1	0.119130434782609	-0.238625049740729	0.33888719701705	0.481635375648444
1	3954394	4091992	HAP_2	0.0808695652173913	0.0357082385590302	0.372036605968977	0.923570318992053
1	3954394	4091992	HAP_3	0.281739130434783	-0.0184818511086292	0.119146084738332	0.876783002356007
1	3954394	4091992	HAP_4	0.18	-0.0890155237699587	0.171917022432611	0.604814196614789
1	3954394	4091992	HAP_5	0.194782608695652	-0.0107152768236463	0.188824197261218	0.954766607221905
1	3989772	4127064	HAP_1	0.119130434782609	-0.238625049740729	0.33888719701705	0.481635375648444
1	3989772	4127064	HAP_2	0.0817391304347826	0.0357082385590302	0.372036605968977	0.923570318992053
1	3989772	4127064	HAP_3	0.301739130434783	-0.0361744128123566	0.109626600109553	0.741539225213356
1	3989772	4127064	HAP_4	0.18	-0.0890155237699587	0.171917022432611	0.604814196614789
1	3989772	4127064	HAP_5	0.209565217391304	-0.0676503743968527	0.168863309298491	0.68885061986086
1	4033099	4162383	HAP_1	0.0817391304347826	0.0357082385590302	0.372036605968977	0.923570318992053
1	4033099	4162383	HAP_2	0.301739130434783	-0.0361744128123566	0.109626600109553	0.741539225213356
1	4033099	4162383	HAP_3	0.181739130434783	-0.0864820166873403	0.168562115987532	0.60811287964543
1	4033099	4162383	HAP_4	0.119130434782609	-0.238625049740729	0.33888719701705	0.481635375648444
1	4033099	4162383	HAP_5	0.214782608695652	-0.0612211342844627	0.164351144972806	0.709659536239994
1	4077498	4215889	HAP_1	0.119130434782609	-0.238625049740729	0.33888719701705	0.481635375648444
1	4077498	4215889	HAP_2	0.188695652173913	-0.00649777619549929	0.182691117817773	0.971640245563525
1	4077498	4215889	HAP_3	0.167826086956522	0.48422240891227	0.194857583295171	0.0132447511452889
1	4077498	4215889	HAP_4	0.191304347826087	-0.00648128649557198	0.170013256480381	0.969603755258987
1	4077498	4215889	HAP_5	0.176521739130435	-0.0864820166873403	0.168562115987532	0.60811287964543
1	4113357	4261708	HAP_1	0.188695652173913	-0.00649777619549929	0.182691117817773	0.971640245563525
1	4113357	4261708	HAP_2	0.12	1.6285580261887	0.329121858533755	9.9127074861653e-07
1	4113357	4261708	HAP_3	0.16695652173913	-0.288602229247419	0.197573716948719	0.14464785475267
1	4113357	4261708	HAP_4	0.149565217391304	-0.107843747490182	0.200327021280221	0.590556520633026
1	4113357	4261708	HAP_5	0.176521739130435	-0.0864820166873403	0.168562115987532	0.60811287964543
1	4155630	4294917	HAP_1	0.188695652173913	-0.00649777619549929	0.182691117817773	0.971640245563525
1	4155630	4294917	HAP_2	0.12	1.6285580261887	0.329121858533755	9.9127074861653e-07
1	4155630	4294917	HAP_3	0.166086956521739	-0.288602229247419	0.197573716948719	0.14464785475267
1	4155630	4294917	HAP_4	0.149565217391304	-0.107843747490182	0.200327021280221	0.590556520633026
1	4155630	4294917	HAP_5	0.171304347826087	-0.0862402579777973	0.181323689247305	0.634533530576981
1	4202221	4307054	HAP_1	0.120869565217391	1.6285580261887	0.329121858533755	9.9127074861653e-07
1	4202221	4307054	HAP_2	0.166086956521739	-0.288602229247419	0.197573716948719	0.14464785475267
1	4202221	4307054	HAP_3	0.190434782608696	-0.0111402324213968	0.178963548170974	0.950386982656602
1	4202221	4307054	HAP_4	0.149565217391304	-0.107843747490182	0.200327021280221	0.590556520633026
1	4202221	4307054	HAP_5	0.171304347826087	-0.0862402579777973	0.181323689247305	0.634533530576981
1	4239676	4323165	HAP_1	0.106086956521739	0.0990386526288093	0.431202360360202	0.818423834469024
1	4239676	4323165	HAP_2	0.149565217391304	-0.107843747490182	0.200327021280221	0.590556520633026
1	4239676	4323165	HAP_3	0.171304347826087	-0.0862402579777973	0.181323689247305	0.634533530576981
1	4239676	4323165	HAP_4	0.181739130434783	-0.0111402324213968	0.178963548170974	0.950386982656602
1	4239676	4323165	HAP_5	0.151304347826087	-0.293329319867867	0.241448553529956	0.224924712776574
1	4289010	4360633	HAP_1	0.171304347826087	-0.0862402579777973	0.181323689247305	0.634533530576981
1	4289010	4360633	HAP_2	0.181739130434783	-0.0111402324213968	0.178963548170974	0.950386982656602
1	4289010	4360633	HAP_3	0.151304347826087	-0.293329319867867	0.241448553529956	0.224924712776574
1	4289010	4360633	HAP_4	0.102608695652174	-0.278630793101676	0.30332162729174	0.358699684479139
1	4289010	4360633	HAP_5	0.112173913043478	0.0990386526288093	0.431202360360202	0.818423834469024
1	4289010	4360633	HAP_6	0.16695652173913	-0.069725763026536	0.193907039672219	0.719293731995503
1	4301373	4418006	HAP_1	0.151304347826087	-0.293329319867867	0.241448553529956	0.224924712776574
1	4301373	4418006	HAP_2	0.27304347826087	-0.111412115127616	0.129934598698138	0.391563035786753
1	4301373	4418006	HAP_3	0.112173913043478	0.0990386526288093	0.431202360360202	0.818423834469024
1	4301373	4418006	HAP_4	0.16695652173913	-0.069725763026536	0.193907039672219	0.719293731995503
1	4301373	4418006	HAP_5	0.171304347826087	-0.0862402579777973	0.181323689247305	0.634533530576981
1	4316516	4487030	HAP_1	0.151304347826087	-0.293329319867867	0.241448553529956	0.224924712776574
1	4316516	4487030	HAP_2	0.171304347826087	-0.0862402579777973	0.181323689247305	0.634533530576981
1	4316516	4487030	HAP_3	0.27304347826087	-0.111412115127616	0.129934598698138	0.391563035786753
1	4316516	4487030	HAP_4	0.112173913043478	0.0990386526288093	0.431202360360202	0.818423834469024
1	4316516	4487030	HAP_5	0.167826086956522	-0.069725763026536	0.193907039672219	0.719293731995503
1	4350915	4525112	HAP_1	0.17304347826087	-0.0549375356085352	0.177723754113988	0.757346655621279
1	4350915	4525112	HAP_2	0.110434782608696	0.0990386526288093	0.431202360360202	0.818423834469024
1	4350915	4525112	HAP_3	0.196521739130435	-0.121839629324636	0.158699733807928	0.442965993416071
1	4350915	4525112	HAP_4	0.319130434782609	-0.132735826218526	0.111569857487399	0.234662574184141
1	4394936	4571717	HAP_1	0.184347826086957	-0.0109758111549944	0.174361134876026	0.949829716273148
1	4394936	4571717	HAP_2	0.170434782608696	-0.0549375356085352	0.177723754113988	0.757346655621279
1	4394936	4571717	HAP_3	0.316521739130435	-0.132735826218526	0.111569857487399	0.234662574184141
1	4394936	4571717	HAP_4	0.110434782608696	0.0990386526288093	0.431202360360202	0.818423834469024
1	4473638	4606890	HAP_1	0.185217391304348	-0.0109758111549944	0.174361134876026	0.949829716273148
1	4473638	4606890	HAP_2	0.170434782608696	-0.0549375356085352	0.177723754113988	0.757346655621279
1	4473638	4606890	HAP_3	0.149565217391304	-0.293329319867867	0.241448553529956	0.224924712776574
1	4473638	4606890	HAP_4	0.167826086956522	-0.069725763026536	0.193907039672219	0.719293731995503
1	4473638	4606890	HAP_5	0.111304347826087	0.0990386526288093	0.431202360360202	0.818423834469024
1	4507685	4674574	HAP_1	0.112173913043478	0.0990386526288093	0.431202360360202	0.818423834469024
1	4507685	4674574	HAP_2	0.170434782608696	0.020296976175083	0.188487985575685	0.914285483433951
1	4507685	4674574	HAP_3	0.168695652173913	-0.0549375356085352	0.177723754113988	0.757346655621279
1	4507685	4674574	HAP_4	0.149565217391304	-0.293329319867867	0.241448553529956	0.224924712776574
1	4507685	4674574	HAP_5	0.16695652173913	-0.069725763026536	0.193907039672219	0.719293731995503
1	4565039	4716471	HAP_1	0.149565217391304	-0.293329319867867	0.241448553529956	0.224924712776574
1	4565039	4716471	HAP_2	0.167826086956522	-0.0369979775879036	0.18220207002899	0.839161523319563
1	4565039	4716471	HAP_3	0.166086956521739	-0.069725763026536	0.193907039672219	0.719293731995503
1	4565039	4716471	HAP_4	0.12695652173913	-0.0970390360125787	0.334368752771887	0.771758335814144
1	4565039	4716471	HAP_5	0.169565217391304	0.020296976175083	0.188487985575685	0.914285483433951
1	4584093	4743473	HAP_1	0.149565217391304	-0.293329319867867	0.241448553529956	0.224924712776574
1	4584093	4743473	HAP_2	0.167826086956522	-0.0369979775879036	0.18220207002899	0.839161523319563
1	4584093	4743473	HAP_3	0.166086956521739	-0.069725763026536	0.193907039672219	0.719293731995503
1	4584093	4743473	HAP_4	0.12695652173913	-0.0970390360125787	0.334368752771887	0.771758335814144
1	4584093	4743473	HAP_5	0.169565217391304	0.020296976175083	0.188487985575685	0.914285483433951
1	4647633	4781618	HAP_1	0.127826086956522	-0.0970390360125787	0.334368752771887	0.771758335814144
1	4647633	4781618	HAP_2	0.167826086956522	-0.0369979775879036	0.18220207002899	0.839161523319563
1	4647633	4781618	HAP_3	0.16695652173913	-0.069725763026536	0.193907039672219	0.719293731995503
1	4647633	4781618	HAP_4	0.169565217391304	0.020296976175083	0.188487985575685	0.914285483433951
1	4647633	4781618	HAP_5	0.120869565217391	-0.238625049740729	0.33888719701705	0.481635375648444
1	4709876	4888776	HAP_1	0.128695652173913	-0.0970390360125787	0.334368752771887	0.771758335814144
1	4709876	4888776	HAP_2	0.170434782608696	0.020296976175083	0.188487985575685	0.914285483433951
1	4709876	4888776	HAP_3	0.164347826086957	-0.080589329367742	0.199984515421551	0.687117773029094
1	4709876	4888776	HAP_4	0.120869565217391	-0.238625049740729	0.33888719701705	0.481635375648444
1	4709876	4888776	HAP_5	0.167826086956522	-0.0369979775879036	0.18220207002899	0.839161523319563
1	4734157	4996526	HAP_1	0.171304347826087	0.020296976175083	0.188487985575685	0.914285483433951
1	4734157	4996526	HAP_2	0.120869565217391	-0.238625049740729	0.33888719701705	0.481635375648444
1	4734157	4996526	HAP_3	0.16695652173913	-0.0369979775879036	0.18220207002899	0.839161523319563
1	4734157	4996526	HAP_4	0.164347826086957	-0.080589329367742	0.199984515421551	0.687117773029094
1	4760410	5066737	HAP_1	0.167826086956522	-0.0772649547726695	0.193315931042205	0.689542387775357
1	4760410	5066737	HAP_2	0.166086956521739	-0.0369979775879036	0.18220207002899	0.839161523319563
1	4760410	5066737	HAP_3	0.171304347826087	0.020296976175083	0.188487985575685	0.914285483433951
1	4760410	5066737	HAP_4	0.119130434782609	-0.238625049740729	0.33888719701705	0.481635375648444
1	4830120	5099108	HAP_1	0.166086956521739	-0.0369979775879036	0.18220207002899	0.839161523319563
1	4830120	5099108	HAP_2	0.167826086956522	-0.0772649547726695	0.193315931042205	0.689542387775357
1	4830120	5099108	HAP_3	0.172173913043478	0.020296976175083	0.188487985575685	0.914285483433951
1	4830120	5099108	HAP_4	0.119130434782609	-0.238625049740729	0.33888719701705	0.481635375648444
1	4986559	5186570	HAP_1	0.166086956521739	-0.0369979775879036	0.18220207002899	0.839161523319563
1	4986559	5186570	HAP_2	0.326086956521739	0.0449144941086302	0.107285448826058	0.675635690208692
1	4986559	5186570	HAP_3	0.16695652173913	-0.0772649547726695	0.193315931042205	0.689542387775357
1	4986559	5186570	HAP_4	0.117391304347826	-0.238625049740729	0.33888719701705	0.481635375648444
1	5057978	5331327	HAP_1	0.239130434782609	-0.131036656131426	0.140911189333604	0.352809840201646
1	5057978	5331327	HAP_2	0.113913043478261	-0.00725638243636437	0.376395494855465	0.984625688796033
1	5057978	5331327	HAP_3	0.167826086956522	-0.0772649547726695	0.193315931042205	0.689542387775357
1	5057978	5331327	HAP_4	0.117391304347826	-0.238625049740729	0.33888719701705	0.481635375648444
1	5057978	5331327	HAP_5	0.166086956521739	-0.0369979775879036	0.18220207002899	0.839161523319563
1	5087212	5366547	HAP_1	0.168695652173913	-0.0772649547726695	0.193315931042205	0.689542387775357
1	5087212	5366547	HAP_2	0.200869565217391	-0.08659555110959	0.155378620446103	0.5775309788066
1	5087212	5366547	HAP_3	0.113913043478261	-0.00725638243636437	0.376395494855465	0.984625688796033
1	5087212	5366547	HAP_4	0.117391304347826	-0.238625049740729	0.33888719701705	0.481635375648444
1	5087212	5366547	HAP_5	0.166086956521739	-0.0369979775879036	0.18220207002899	0.839161523319563
1	5147933	5422754	HAP_1	0.169565217391304	-0.0772649547726695	0.193315931042205	0.689542387775357
1	5147933	5422754	HAP_2	0.199130434782609	-0.0736756151159988	0.158677421321857	0.642605009221166
1	5147933	5422754	HAP_3	0.12	-0.238625049740729	0.33888719701705	0.481635375648444
1	5147933	5422754	HAP_4	0.114782608695652	2.1130119920173	0.367012005348337	1.40693807645237e-08
1	5147933	5422754	HAP_5	0.164347826086957	-0.0369979775879036	0.18220207002899	0.839161523319563
1	5305646	5488869	HAP_1	0.169565217391304	-0.0772649547726695	0.193315931042205	0.689542387775357
1	5305646	5488869	HAP_2	0.2	-0.0736756151159988	0.158677421321857	0.642605009221166
1	5305646	5488869	HAP_3	0.166086956521739	-0.0369979775879036	0.18220207002899	0.839161523319563
1	5305646	5488869	HAP_4	0.103478260869565	2.1130119920173	0.367012005348337	1.40693807645237e-08
1	5305646	5488869	HAP_5	0.12	-0.238625049740729	0.33888719701705	0.481635375648444
1	5356977	5519231	HAP_1	0.2	-0.0736756151159988	0.158677421321857	0.642605009221166
1	5356977	5519231	HAP_2	0.166086956521739	-0.0369979775879036	0.18220207002899	0.839161523319563
1	5356977	5519231	HAP_3	0.169565217391304	-0.0772649547726695	0.193315931042205	0.689542387775357
1	5356977	5519231	HAP_4	0.102608695652174	2.1130119920173	0.367012005348337	1.40693807645237e-08
1	5356977	5519231	HAP_5	0.126086956521739	-0.212113791756075	0.307131807850343	0.490084546254956
1	5391649	5550567	HAP_1	0.169565217391304	-0.0772649547726695	0.193315931042205	0.689542387775357
1	5391649	5550567	HAP_2	0.2	-0.0736756151159988	0.158677421321857	0.642605009221166
1	5391649	5550567	HAP_3	0.102608695652174	2.1130119920173	0.367012005348337	1.40693807645237e-08
1	5391649	5550567	HAP_4	0.12695652173913	-0.212113791756075	0.307131807850343	0.490084546254956
1	5391649	5550567	HAP_5	0.166086956521739	-0.0369979775879036	0.18220207002899	0.839161523319563
1	5470488	5573890	HAP_1	0.12695652173913	-0.212113791756075	0.307131807850343	0.490084546254956
1	5470488	5573890	HAP_2	0.166086956521739	-0.0369979775879036	0.18220207002899	0.839161523319563
1	5470488	5573890	HAP_3	0.170434782608696	-0.0772649547726695	0.193315931042205	0.689542387775357
1	5470488	5573890	HAP_4	0.102608695652174	2.1130119920173	0.367012005348337	1.40693807645237e-08
1	5470488	5573890	HAP_5	0.212173913043478	-0.0789381201353076	0.144175547171731	0.584243067713621
1	5510131	5630208	HAP_1	0.0991304347826087	2.1130119920173	0.367012005348337	1.40693807645237e-08
1	5510131	5630208	HAP_2	0.194782608695652	-0.0736756151159988	0.158677421321857	0.642605009221166
1	5510131	5630208	HAP_3	0.12695652173913	-0.212113791756075	0.307131807850343	0.490084546254956
1	5510131	5630208	HAP_4	0.164347826086957	-0.0369979775879036	0.18220207002899	0.839161523319563
1	5510131	5630208	HAP_5	0.169565217391304	-0.0772649547726695	0.193315931042205	0.689542387775357
1	5539390	5668141	HAP_1	0.190434782608696	-0.0736756151159988	0.158677421321857	0.642605009221166
1	5539390	5668141	HAP_2	0.12695652173913	-0.212113791756075	0.307131807850343	0.490084546254956
1	5539390	5668141	HAP_3	0.163478260869565	-0.0369979775879036	0.18220207002899	0.839161523319563
1	5539390	5668141	HAP_4	0.167826086956522	-0.0772649547726695	0.193315931042205	0.689542387775357
1	5539390	5668141	HAP_5	0.0939130434782609	2.1130119920173	0.367012005348337	1.40693807645237e-08
1	5561667	5730545	HAP_1	0.190434782608696	-0.051371185372723	0.161554188468053	0.750617359352019
1	5561667	5730545	HAP_2	0.170434782608696	-0.0914697404814516	0.187271402604324	0.625432910216
1	5561667	5730545	HAP_3	0.12695652173913	-0.212113791756075	0.307131807850343	0.490084546254956
1	5561667	5730545	HAP_4	0.0930434782608696	2.1130119920173	0.367012005348337	1.40693807645237e-08
1	5561667	5730545	HAP_5	0.162608695652174	-0.0154905091807959	0.192458711731922	0.935878237704105
1	5614060	5764859	HAP_1	0.122608695652174	-0.238625049740729	0.33888719701705	0.481635375648444
1	5614060	5764859	HAP_2	0.354782608695652	0.0193879590162716	0.0961233010091041	0.840225148435572
1	5614060	5764859	HAP_3	0.17304347826087	-0.0914697404814516	0.187271402604324	0.625432910216
1	5656543	5807646	HAP_1	0.360869565217391	0.0053518497002928	0.0945580873089959	0.954885113652653
1	5656543	5807646	HAP_2	0.123478260869565	-0.238625049740729	0.33888719701705	0.481635375648444
1	5656543	5807646	HAP_3	0.17304347826087	-0.0914697404814516	0.187271402604324	0.625432910216
1	5710366	5882239	HAP_1	0.16695652173913	-0.135909336140809	0.193108482032753	0.481850156394485
1	5710366	5882239	HAP_2	0.36695652173913	-0.020479388548781	0.0927607977564778	0.825346776975453
1	5710366	5882239	HAP_3	0.123478260869565	-0.238625049740729	0.33888719701705	0.481635375648444
1	5753019	5945254	HAP_1	0.16695652173913	-0.135909336140809	0.193108482032753	0.481850156394485
1	5753019	5945254	HAP_2	0.123478260869565	-0.238625049740729	0.33888719701705	0.481635375648444
1	5753019	5945254	HAP_3	0.377391304347826	-0.049792016079067	0.0909310552581577	0.584197803299309
1	5783354	5988894	HAP_1	0.16695652173913	-0.135909336140809	0.193108482032753	0.481850156394485
1	5783354	5988894	HAP_2	0.204347826086957	-0.139245769623737	0.149998330105358	0.353642475050181
1	5783354	5988894	HAP_3	0.17304347826087	-0.0369979775879036	0.18220207002899	0.839161523319563
1	5783354	5988894	HAP_4	0.123478260869565	-0.238625049740729	0.33888719701705	0.481635375648444
1	5846627	6046468	HAP_1	0.16695652173913	-0.135909336140809	0.193108482032753	0.481850156394485
1	5846627	6046468	HAP_2	0.124347826086957	-0.238625049740729	0.33888719701705	0.481635375648444
1	5846627	6046468	HAP_3	0.212173913043478	-0.156049371818326	0.148945028336365	0.295228244443216
1	5846627	6046468	HAP_4	0.17304347826087	-0.0369979775879036	0.18220207002899	0.839161523319563
1	5922932	6090860	HAP_1	0.16695652173913	-0.149109583581858	0.187400599971002	0.426558100788454
1	5922932	6090860	HAP_2	0.124347826086957	-0.238625049740729	0.33888719701705	0.481635375648444
1	5922932	6090860	HAP_3	0.209565217391304	-0.163458307913538	0.150744459232704	0.278678844601379
1	5922932	6090860	HAP_4	0.170434782608696	-0.0302069791761499	0.186874317028268	0.871644860056324
1	5983887	6133181	HAP_1	0.170434782608696	-0.0302069791761499	0.186874317028268	0.871644860056324
1	5983887	6133181	HAP_2	0.159130434782609	-0.110203738861387	0.187639532664277	0.557227234414836
1	5983887	6133181	HAP_3	0.209565217391304	-0.163458307913538	0.150744459232704	0.278678844601379
1	5983887	6133181	HAP_4	0.123478260869565	-0.238625049740729	0.33888719701705	0.481635375648444
1	6026812	6171754	HAP_1	0.123478260869565	-0.238625049740729	0.33888719701705	0.481635375648444
1	6026812	6171754	HAP_2	0.209565217391304	-0.163458307913538	0.150744459232704	0.278678844601379
1	6026812	6171754	HAP_3	0.16	-0.110203738861387	0.187639532664277	0.557227234414836
1	6026812	6171754	HAP_4	0.170434782608696	-0.0302069791761499	0.186874317028268	0.871644860056324
1	6069957	6218619	HAP_1	0.16	-0.110203738861387	0.187639532664277	0.557227234414836
1	6069957	6218619	HAP_2	0.170434782608696	-0.0302069791761499	0.186874317028268	0.871644860056324
1	6069957	6218619	HAP_3	0.211304347826087	-0.163458307913538	0.150744459232704	0.278678844601379
1	6069957	6218619	HAP_4	0.123478260869565	-0.238625049740729	0.33888719701705	0.481635375648444
1	6069957	6218619	HAP_5	0.0452173913043478	0.0478216983015447	0.432064657934451	0.911908184926562
1	6114436	6264645	HAP_1	0.123478260869565	-0.238625049740729	0.33888719701705	0.481635375648444
1	6114436	6264645	HAP_2	0.16	-0.110203738861387	0.187639532664277	0.557227234414836
1	6114436	6264645	HAP_3	0.0452173913043478	0.0478216983015447	0.432064657934451	0.911908184926562
1	6114436	6264645	HAP_4	0.17304347826087	-0.0302069791761499	0.186874317028268	0.871644860056324
1	6114436	6264645	HAP_5	0.212173913043478	-0.163458307913538	0.150744459232704	0.278678844601379
1	6158046	6307242	HAP_1	0.162608695652174	-0.110203738861387	0.187639532664277	0.557227234414836
1	6158046	6307242	HAP_2	0.123478260869565	-0.238625049740729	0.33888719701705	0.481635375648444
1	6158046	6307242	HAP_3	0.0443478260869565	0.0478216983015447	0.432064657934451	0.911908184926562
1	6158046	6307242	HAP_4	0.173913043478261	-0.0302069791761499	0.186874317028268	0.871644860056324
1	6158046	6307242	HAP_5	0.213913043478261	-0.163458307913538	0.150744459232704	0.278678844601379
1	6211327	6334008	HAP_1	0.214782608695652	-0.163458307913538	0.150744459232704	0.278678844601379
1	6211327	6334008	HAP_2	0.162608695652174	-0.110203738861387	0.187639532664277	0.557227234414836
1	6211327	6334008	HAP_3	0.123478260869565	-0.238625049740729	0.33888719701705	0.481635375648444
1	6211327	6334008	HAP_4	0.0434782608695652	0.0478216983015447	0.432064657934451	0.911908184926562
1	6211327	6334008	HAP_5	0.173913043478261	-0.0302069791761499	0.186874317028268	0.871644860056324
1	6238245	6363482	HAP_1	0.214782608695652	-0.163458307913538	0.150744459232704	0.278678844601379
1	6238245	6363482	HAP_2	0.0434782608695652	0.0478216983015447	0.432064657934451	0.911908184926562
1	6238245	6363482	HAP_3	0.18	-0.0302069791761499	0.186874317028268	0.871644860056324
1	6238245	6363482	HAP_4	0.121739130434783	-0.402024435824333	0.24871969382452	0.106574299021508
1	6238245	6363482	HAP_5	0.175652173913043	-0.113327038908639	0.18213183872627	0.534046084305546
1	6238245	6363482	HAP_6	0.123478260869565	-0.238625049740729	0.33888719701705	0.481635375648444
1	6290541	6406191	HAP_1	0.216521739130435	-0.163458307913538	0.150744459232704	0.278678844601379
1	6290541	6406191	HAP_2	0.163478260869565	-0.110203738861387	0.187639532664277	0.557227234414836
1	6290541	6406191	HAP_3	0.167826086956522	-0.0901288193457271	0.171698695614944	0.599842813615342
1	6290541	6406191	HAP_4	0.303478260869565	-0.0997044329484943	0.113959060739467	0.381994181842713
1	6290541	6406191	HAP_5	0.0434782608695652	0.0478216983015447	0.432064657934451	0.911908184926562
1	6326900	6449104	HAP_1	0.167826086956522	-0.0901288193457271	0.171698695614944	0.599842813615342
1	6326900	6449104	HAP_2	0.051304347826087	0.18057557731334	0.373994450198025	0.629404777476612
1	6326900	6449104	HAP_3	0.18	-0.0302069791761499	0.186874317028268	0.871644860056324
1	6326900	6449104	HAP_4	0.123478260869565	-0.238625049740729	0.33888719701705	0.481635375648444
1	6326900	6449104	HAP_5	0.217391304347826	-0.163458307913538	0.150744459232704	0.278678844601379
1	6326900	6449104	HAP_6	0.163478260869565	-0.110203738861387	0.187639532664277	0.557227234414836
1	6355340	6494875	HAP_1	0.121739130434783	-0.0365421393556087	0.215139565308233	0.865186725951513
1	6355340	6494875	HAP_2	0.217391304347826	-0.163458307913538	0.150744459232704	0.278678844601379
1	6355340	6494875	HAP_3	0.166086956521739	-0.110203738861387	0.187639532664277	0.557227234414836
1	6355340	6494875	HAP_4	0.195652173913043	-0.0248675989309971	0.161779684554943	0.877891415510377
1	6355340	6494875	HAP_5	0.123478260869565	-0.238625049740729	0.33888719701705	0.481635375648444
1	6394259	6539650	HAP_1	0.16695652173913	-0.110203738861387	0.187639532664277	0.557227234414836
1	6394259	6539650	HAP_2	0.10695652173913	0.160933863507479	0.266710741216924	0.546484565240248
1	6394259	6539650	HAP_3	0.217391304347826	-0.163458307913538	0.150744459232704	0.278678844601379
1	6394259	6539650	HAP_4	0.194782608695652	-0.0248675989309971	0.161779684554943	0.877891415510377
1	6394259	6539650	HAP_5	0.123478260869565	-0.238625049740729	0.33888719701705	0.481635375648444
1	6440687	6581802	HAP_1	0.122608695652174	-0.238625049740729	0.33888719701705	0.481635375648444
1	6440687	6581802	HAP_2	0.179130434782609	0.0456744182789525	0.178308126731144	0.797925320893488
1	6440687	6581802	HAP_3	0.216521739130435	-0.163458307913538	0.150744459232704	0.278678844601379
1	6440687	6581802	HAP_4	0.163478260869565	-0.110203738861387	0.187639532664277	0.557227234414836
1	6440687	6581802	HAP_5	0.048695652173913	0.286570708470365	0.432221966654891	0.507591213291895
1	6478088	6617974	HAP_1	0.163478260869565	-0.110203738861387	0.187639532664277	0.557227234414836
1	6478088	6617974	HAP_2	0.259130434782609	-0.0512303616757268	0.12106519623664	0.672337918846736
1	6478088	6617974	HAP_3	0.121739130434783	-0.238625049740729	0.33888719701705	0.481635375648444
1	6478088	6617974	HAP_4	0.178260869565217	0.0456744182789525	0.178308126731144	0.797925320893488
1	6534487	6643362	HAP_1	0.312173913043478	0.110011892013993	0.105217953480811	0.296212799751279
1	6534487	6643362	HAP_2	0.178260869565217	0.0456744182789525	0.178308126731144	0.797925320893488
1	6534487	6643362	HAP_3	0.164347826086957	-0.110203738861387	0.187639532664277	0.557227234414836
1	6534487	6643362	HAP_4	0.121739130434783	-0.238625049740729	0.33888719701705	0.481635375648444
1	6577244	6734261	HAP_1	0.0895652173913044	-0.0276282864913258	0.369794504558267	0.940470016099092
1	6577244	6734261	HAP_2	0.165217391304348	0.0270725542445502	0.206615307262245	0.895799420237868
1	6577244	6734261	HAP_3	0.100869565217391	-0.245040372668077	0.429086681943005	0.568177568953834
1	6577244	6734261	HAP_4	0.210434782608696	-0.146805986145364	0.148851372466941	0.324430507766815
1	6577244	6734261	HAP_5	0.164347826086957	-0.110203738861387	0.187639532664277	0.557227234414836
1	6612693	6796330	HAP_1	0.0852173913043478	0.0678279838845176	0.426873873002679	0.873808940992838
1	6612693	6796330	HAP_2	0.165217391304348	0.0270725542445502	0.206615307262245	0.895799420237868
1	6612693	6796330	HAP_3	0.1	-0.245040372668077	0.429086681943005	0.568177568953834
1	6612693	6796330	HAP_4	0.210434782608696	-0.146805986145364	0.148851372466941	0.324430507766815
1	6612693	6796330	HAP_5	0.164347826086957	-0.110203738861387	0.187639532664277	0.557227234414836
1	6633732	6839575	HAP_1	0.210434782608696	-0.146805986145364	0.148851372466941	0.324430507766815
1	6633732	6839575	HAP_2	0.164347826086957	-0.110203738861387	0.187639532664277	0.557227234414836
1	6633732	6839575	HAP_3	0.0852173913043478	0.0678279838845176	0.426873873002679	0.873808940992838
1	6633732	6839575	HAP_4	0.165217391304348	0.0270725542445502	0.206615307262245	0.895799420237868
1	6633732	6839575	HAP_5	0.1	-0.245040372668077	0.429086681943005	0.568177568953834
1	6712326	6899688	HAP_1	0.165217391304348	0.0270725542445502	0.206615307262245	0.895799420237868
1	6712326	6899688	HAP_2	0.16695652173913	-0.166771436498954	0.182171735866125	0.360341381791303
1	6712326	6899688	HAP_3	0.186086956521739	-0.0391345645908681	0.203143803931932	0.847306876937576
1	6712326	6899688	HAP_4	0.0626086956521739	-0.0621511752210182	0.339631447274455	0.854867202215325
1	6712326	6899688	HAP_5	0.210434782608696	-0.146805986145364	0.148851372466941	0.324430507766815
1	6781489	6933766	HAP_1	0.188695652173913	-0.0653715072138409	0.195776425556663	0.738572796277112
1	6781489	6933766	HAP_2	0.167826086956522	-0.166771436498954	0.182171735866125	0.360341381791303
1	6781489	6933766	HAP_3	0.088695652173913	0.322538222219012	0.443905874256351	0.467778770601532
1	6781489	6933766	HAP_4	0.137391304347826	-0.242047701216529	0.308671520212573	0.433276910424106
1	6781489	6933766	HAP_5	0.216521739130435	-0.146805986145364	0.148851372466941	0.324430507766815
1	6830134	6990464	HAP_1	0.248695652173913	-0.133919019991909	0.129140652059426	0.300181237577161
1	6830134	6990464	HAP_2	0.100869565217391	-0.245040372668077	0.429086681943005	0.568177568953834
1	6830134	6990464	HAP_3	0.088695652173913	-0.0524761901741942	0.369299884864589	0.887054773235188
1	6830134	6990464	HAP_4	0.088695652173913	0.322538222219012	0.443905874256351	0.467778770601532
1	6830134	6990464	HAP_5	0.137391304347826	-0.242047701216529	0.308671520212573	0.433276910424106
1	6830134	6990464	HAP_6	0.167826086956522	-0.166771436498954	0.182171735866125	0.360341381791303
1	6864130	7035600	HAP_1	0.088695652173913	0.322538222219012	0.443905874256351	0.467778770601532
1	6864130	7035600	HAP_2	0.154782608695652	-0.281908790478142	0.285690503743613	0.324183514654568
1	6864130	7035600	HAP_3	0.189565217391304	-0.0922301254407596	0.168195691083681	0.583669275901411
1	6864130	7035600	HAP_4	0.167826086956522	-0.166771436498954	0.182171735866125	0.360341381791303
1	6864130	7035600	HAP_5	0.100869565217391	-0.245040372668077	0.429086681943005	0.568177568953834
1	6864130	7035600	HAP_6	0.0826086956521739	0.0678279838845176	0.426873873002679	0.873808940992838
1	6923025	7062501	HAP_1	0.100869565217391	-0.245040372668077	0.429086681943005	0.568177568953834
1	6923025	7062501	HAP_2	0.104347826086957	0.185433935425793	0.380161114557854	0.625897870399
1	6923025	7062501	HAP_3	0.169565217391304	-0.166771436498954	0.182171735866125	0.360341381791303
1	6923025	7062501	HAP_4	0.149565217391304	-0.281908790478142	0.285690503743613	0.324183514654568
1	6923025	7062501	HAP_5	0.0756521739130435	-0.252196910901774	0.430300369977125	0.558046956240037
1	6923025	7062501	HAP_6	0.114782608695652	-0.0574163336096049	0.275163160594152	0.834787034692084
1	6965434	7118368	HAP_1	0.100869565217391	0.185433935425793	0.380161114557854	0.625897870399
1	6965434	7118368	HAP_2	0.169565217391304	-0.166771436498954	0.182171735866125	0.360341381791303
1	6965434	7118368	HAP_3	0.151304347826087	-0.16185804096432	0.253903919097506	0.524073462316299
1	6965434	7118368	HAP_4	0.0756521739130435	-0.252196910901774	0.430300369977125	0.558046956240037
1	6965434	7118368	HAP_5	0.114782608695652	-0.0574163336096049	0.275163160594152	0.834787034692084
1	6965434	7118368	HAP_6	0.100869565217391	-0.245040372668077	0.429086681943005	0.568177568953834
1	7029810	7168764	HAP_1	0.08	-0.252196910901774	0.430300369977125	0.558046956240037
1	7029810	7168764	HAP_2	0.280869565217391	-0.0414408329350293	0.116235914659666	0.721582380624453
1	7029810	7168764	HAP_3	0.102608695652174	-0.222414859308034	0.371153734367414	0.549245905460285
1	7029810	7168764	HAP_4	0.100869565217391	0.185433935425793	0.380161114557854	0.625897870399
1	7029810	7168764	HAP_5	0.0643478260869565	-0.0621511752210182	0.339631447274455	0.854867202215325
1	7047544	7216900	HAP_1	0.281739130434783	-0.0414408329350293	0.116235914659666	0.721582380624453
1	7047544	7216900	HAP_2	0.100869565217391	0.185433935425793	0.380161114557854	0.625897870399
1	7047544	7216900	HAP_3	0.122608695652174	-0.0469976211820436	0.282700729858121	0.868023831056746
1	7047544	7216900	HAP_4	0.0643478260869565	-0.0621511752210182	0.339631447274455	0.854867202215325
1	7047544	7216900	HAP_5	0.102608695652174	-0.222414859308034	0.371153734367414	0.549245905460285
1	7108873	7259443	HAP_1	0.280869565217391	-0.0414408329350293	0.116235914659666	0.721582380624453
1	7108873	7259443	HAP_2	0.101739130434783	0.185433935425793	0.380161114557854	0.625897870399
1	7108873	7259443	HAP_3	0.126086956521739	-0.170423305912819	0.280012229777933	0.543016900398302
1	7108873	7259443	HAP_4	0.0643478260869565	-0.0621511752210182	0.339631447274455	0.854867202215325
1	7108873	7259443	HAP_5	0.123478260869565	-0.0469976211820436	0.282700729858121	0.868023831056746
1	7108873	7259443	HAP_6	0.102608695652174	-0.222414859308034	0.371153734367414	0.549245905460285
1	7159731	7325749	HAP_1	0.141739130434783	-0.0140047447456605	0.256894544705735	0.95654380173269
1	7159731	7325749	HAP_2	0.123478260869565	-0.0469976211820436	0.282700729858121	0.868023831056746
1	7159731	7325749	HAP_3	0.103478260869565	-0.175382297054869	0.332521463031184	0.598102115875284
1	7159731	7325749	HAP_4	0.100869565217391	0.185433935425793	0.380161114557854	0.625897870399
1	7159731	7325749	HAP_5	0.28695652173913	-0.0572780033858203	0.114285436883268	0.616438057186682
1	7159731	7325749	HAP_6	0.125217391304348	-0.170423305912819	0.280012229777933	0.543016900398302
1	7196708	7399747	HAP_1	0.102608695652174	-0.175382297054869	0.332521463031184	0.598102115875284
1	7196708	7399747	HAP_2	0.100869565217391	0.185433935425793	0.380161114557854	0.625897870399
1	7196708	7399747	HAP_3	0.28695652173913	-0.0572780033858203	0.114285436883268	0.616438057186682
1	7196708	7399747	HAP_4	0.0643478260869565	-0.0621511752210182	0.339631447274455	0.854867202215325
1	7196708	7399747	HAP_5	0.088695652173913	-0.126985238946915	0.4269320507297	0.766243077049154
1	7196708	7399747	HAP_6	0.118260869565217	-0.271096323979644	0.305428445478321	0.375139106624657
1	7248213	7435100	HAP_1	0.0643478260869565	-0.0621511752210182	0.339631447274455	0.854867202215325
1	7248213	7435100	HAP_2	0.102608695652174	-0.175382297054869	0.332521463031184	0.598102115875284
1	7248213	7435100	HAP_3	0.117391304347826	-0.271096323979644	0.305428445478321	0.375139106624657
1	7248213	7435100	HAP_4	0.28	-0.0472669946631123	0.11749570751558	0.687625785100588
1	7248213	7435100	HAP_5	0.1	0.185433935425793	0.380161114557854	0.625897870399
1	7306412	7460318	HAP_1	0.117391304347826	-0.271096323979644	0.305428445478321	0.375139106624657
1	7306412	7460318	HAP_2	0.28	-0.0472669946631123	0.11749570751558	0.687625785100588
1	7306412	7460318	HAP_3	0.1	0.185433935425793	0.380161114557854	0.625897870399
1	7306412	7460318	HAP_4	0.0643478260869565	-0.0621511752210182	0.339631447274455	0.854867202215325
1	7306412	7460318	HAP_5	0.102608695652174	-0.175382297054869	0.332521463031184	0.598102115875284
1	7378233	7502240	HAP_1	0.19304347826087	-0.0839581167669531	0.169475241617338	0.620511097265483
1	7378233	7502240	HAP_2	0.319130434782609	-0.0820685988965635	0.106608623832395	0.441734857065015
1	7378233	7502240	HAP_3	0.1	0.185433935425793	0.380161114557854	0.625897870399
1	7378233	7502240	HAP_4	0.0782608695652174	-0.0621511752210182	0.339631447274455	0.854867202215325
1	7378233	7502240	HAP_5	0.106086956521739	-0.192618263372555	0.304690997226241	0.527529121201635
1	7423349	7533869	HAP_1	0.191304347826087	-0.0887091701068443	0.173183569428382	0.608693907372454
1	7423349	7533869	HAP_2	0.276521739130435	-0.0355128249579616	0.120162160653006	0.76768992364066
1	7423349	7533869	HAP_3	0.0652173913043478	-0.0621511752210182	0.339631447274455	0.854867202215325
1	7423349	7533869	HAP_4	0.10695652173913	-0.192618263372555	0.304690997226241	0.527529121201635
1	7423349	7533869	HAP_5	0.1	0.185433935425793	0.380161114557854	0.625897870399
1	7452388	7563595	HAP_1	0.1	0.185433935425793	0.380161114557854	0.625897870399
1	7452388	7563595	HAP_2	0.191304347826087	-0.0887091701068443	0.173183569428382	0.608693907372454
1	7452388	7563595	HAP_3	0.277391304347826	-0.0355128249579616	0.120162160653006	0.76768992364066
1	7452388	7563595	HAP_4	0.188695652173913	-0.11992534292764	0.18881186198853	0.525583956244903
1	7452388	7563595	HAP_5	0.0739130434782609	-0.0621511752210182	0.339631447274455	0.854867202215325
1	7484154	7597217	HAP_1	0.276521739130435	-0.0355128249579616	0.120162160653006	0.76768992364066
1	7484154	7597217	HAP_2	0.188695652173913	-0.11992534292764	0.18881186198853	0.525583956244903
1	7484154	7597217	HAP_3	0.0739130434782609	-0.0621511752210182	0.339631447274455	0.854867202215325
1	7484154	7597217	HAP_4	0.1	0.185433935425793	0.380161114557854	0.625897870399
1	7484154	7597217	HAP_5	0.191304347826087	-0.0887091701068443	0.173183569428382	0.608693907372454
1	7522016	7642302	HAP_1	0.191304347826087	-0.0887091701068443	0.173183569428382	0.608693907372454
1	7522016	7642302	HAP_2	0.277391304347826	-0.0391649940291886	0.118910670617314	0.742002652113508
1	7522016	7642302	HAP_3	0.187826086956522	-0.11992534292764	0.18881186198853	0.525583956244903
1	7522016	7642302	HAP_4	0.0678260869565217	-0.0621511752210182	0.339631447274455	0.854867202215325
1	7522016	7642302	HAP_5	0.1	0.185433935425793	0.380161114557854	0.625897870399
1	7552128	7679364	HAP_1	0.294782608695652	-0.0535897870654331	0.110193146510031	0.62692566110097
1	7552128	7679364	HAP_2	0.199130434782609	-0.0930131480702492	0.168960807884542	0.582194312122508
1	7552128	7679364	HAP_3	0.0643478260869565	-0.0621511752210182	0.339631447274455	0.854867202215325
1	7552128	7679364	HAP_4	0.187826086956522	-0.11992534292764	0.18881186198853	0.525583956244903
1	7552128	7679364	HAP_5	0.100869565217391	0.185433935425793	0.380161114557854	0.625897870399
1	7575218	7753844	HAP_1	0.115652173913043	-0.325371091626623	0.332589537773694	0.32834875816315
1	7575218	7753844	HAP_2	0.0643478260869565	-0.0621511752210182	0.339631447274455	0.854867202215325
1	7575218	7753844	HAP_3	0.279130434782609	-0.0391649940291886	0.118910670617314	0.742002652113508
1	7575218	7753844	HAP_4	0.101739130434783	0.533495938382585	0.340538251416316	0.117765093690883
1	7575218	7753844	HAP_5	0.186086956521739	-0.11992534292764	0.18881186198853	0.525583956244903
1	7628267	7802701	HAP_1	0.115652173913043	-0.325371091626623	0.332589537773694	0.32834875816315
1	7628267	7802701	HAP_2	0.278260869565217	-0.0541070851014348	0.119560000486917	0.651046202155911
1	7628267	7802701	HAP_3	0.102608695652174	0.415756893232128	0.312135040250043	0.18340744408754
1	7628267	7802701	HAP_4	0.184347826086957	-0.11992534292764	0.18881186198853	0.525583956244903
1	7628267	7802701	HAP_5	0.0643478260869565	-0.0621511752210182	0.339631447274455	0.854867202215325
1	7661203	7864905	HAP_1	0.184347826086957	-0.11992534292764	0.18881186198853	0.525583956244903
1	7661203	7864905	HAP_2	0.06	-0.0621511752210182	0.339631447274455	0.854867202215325
1	7661203	7864905	HAP_3	0.114782608695652	-0.325371091626623	0.332589537773694	0.32834875816315
1	7661203	7864905	HAP_4	0.272173913043478	-0.0541070851014348	0.119560000486917	0.651046202155911
1	7661203	7864905	HAP_5	0.102608695652174	0.415756893232128	0.312135040250043	0.18340744408754
1	7734968	7940886	HAP_1	0.12695652173913	-0.393407973517174	0.283847906582278	0.166302201037468
1	7734968	7940886	HAP_2	0.271304347826087	-0.0541070851014348	0.119560000486917	0.651046202155911
1	7734968	7940886	HAP_3	0.103478260869565	0.415756893232128	0.312135040250043	0.18340744408754
1	7734968	7940886	HAP_4	0.06	-0.0621511752210182	0.339631447274455	0.854867202215325
1	7734968	7940886	HAP_5	0.181739130434783	-0.0995948819712092	0.195500861056442	0.610647673209447
1	7788418	8016049	HAP_1	0.135652173913043	-0.319802854150984	0.249916173979006	0.201199613860419
1	7788418	8016049	HAP_2	0.27304347826087	-0.0391649940291886	0.118910670617314	0.742002652113508
1	7788418	8016049	HAP_3	0.103478260869565	0.415756893232128	0.312135040250043	0.18340744408754
1	7788418	8016049	HAP_4	0.182608695652174	-0.0995948819712092	0.195500861056442	0.610647673209447
1	7788418	8016049	HAP_5	0.06	-0.0621511752210182	0.339631447274455	0.854867202215325
1	7845180	8104625	HAP_1	0.135652173913043	-0.319802854150984	0.249916173979006	0.201199613860419
1	7845180	8104625	HAP_2	0.102608695652174	0.415756893232128	0.312135040250043	0.18340744408754
1	7845180	8104625	HAP_3	0.06	-0.0621511752210182	0.339631447274455	0.854867202215325
1	7845180	8104625	HAP_4	0.110434782608696	-0.192618263372555	0.304690997226241	0.527529121201635
1	7845180	8104625	HAP_5	0.272173913043478	-0.0419806176349757	0.117456051001688	0.720914924540921
1	7919477	8211738	HAP_1	0.0956521739130435	-0.167836899529958	0.331893646579037	0.61326918074811
1	7919477	8211738	HAP_2	0.11304347826087	-0.192618263372555	0.304690997226241	0.527529121201635
1	7919477	8211738	HAP_3	0.272173913043478	-0.0565944824928311	0.118089238907779	0.631945920904602
1	7919477	8211738	HAP_4	0.06	-0.0621511752210182	0.339631447274455	0.854867202215325
1	7919477	8211738	HAP_5	0.104347826086957	0.415756893232128	0.312135040250043	0.18340744408754
1	7996760	8289511	HAP_1	0.104347826086957	0.415756893232128	0.312135040250043	0.18340744408754
1	7996760	8289511	HAP_2	0.0956521739130435	-0.167836899529958	0.331893646579037	0.61326918074811
1	7996760	8289511	HAP_3	0.117391304347826	-0.142890853901054	0.282531111388643	0.613228618437993
1	7996760	8289511	HAP_4	0.06	-0.0621511752210182	0.339631447274455	0.854867202215325
1	7996760	8289511	HAP_5	0.272173913043478	-0.0565944824928311	0.118089238907779	0.631945920904602
1	8075890	8326936	HAP_1	0.272173913043478	-0.0565944824928311	0.118089238907779	0.631945920904602
1	8075890	8326936	HAP_2	0.104347826086957	0.415756893232128	0.312135040250043	0.18340744408754
1	8075890	8326936	HAP_3	0.118260869565217	-0.142890853901054	0.282531111388643	0.613228618437993
1	8075890	8326936	HAP_4	0.0878260869565217	-0.125808459763489	0.373092267747536	0.736088503338421
1	8075890	8326936	HAP_5	0.0956521739130435	-0.167836899529958	0.331893646579037	0.61326918074811
1	8075890	8326936	HAP_6	0.06	-0.0621511752210182	0.339631447274455	0.854867202215325
1	8170038	8373080	HAP_1	0.105217391304348	0.415756893232128	0.312135040250043	0.18340744408754
1	8170038	8373080	HAP_2	0.172173913043478	-0.20507852278485	0.203302032912148	0.313534319883631
1	8170038	8373080	HAP_3	0.0617391304347826	-0.0621511752210182	0.339631447274455	0.854867202215325
1	8170038	8373080	HAP_4	0.284347826086957	-0.0483346683242832	0.116138040269204	0.677435043365262
1	8170038	8373080	HAP_5	0.088695652173913	-0.234785131800716	0.427538826091786	0.583117126908007
1	8170038	8373080	HAP_6	0.118260869565217	-0.142890853901054	0.282531111388643	0.613228618437993
1	8257321	8464233	HAP_1	0.105217391304348	0.415756893232128	0.312135040250043	0.18340744408754
1	8257321	8464233	HAP_2	0.0617391304347826	-0.0621511752210182	0.339631447274455	0.854867202215325
1	8257321	8464233	HAP_3	0.292173913043478	-0.0377014583167432	0.112096556991981	0.736747412672284
1	8257321	8464233	HAP_4	0.088695652173913	-0.234785131800716	0.427538826091786	0.583117126908007
1	8257321	8464233	HAP_5	0.118260869565217	-0.142890853901054	0.282531111388643	0.613228618437993
1	8305311	8528279	HAP_1	0.27304347826087	-0.0362144405438163	0.118717038338836	0.760442242182296
1	8305311	8528279	HAP_2	0.0869565217391304	-0.234785131800716	0.427538826091786	0.583117126908007
1	8305311	8528279	HAP_3	0.117391304347826	-0.142890853901054	0.282531111388643	0.613228618437993
1	8305311	8528279	HAP_4	0.105217391304348	0.415756893232128	0.312135040250043	0.18340744408754
1	8305311	8528279	HAP_5	0.0617391304347826	-0.0621511752210182	0.339631447274455	0.854867202215325
1	8358037	8607680	HAP_1	0.0617391304347826	-0.0621511752210182	0.339631447274455	0.854867202215325
1	8358037	8607680	HAP_2	0.0869565217391304	-0.234785131800716	0.427538826091786	0.583117126908007
1	8358037	8607680	HAP_3	0.151304347826087	0.0143721955220286	0.18775779065175	0.939011588937796
1	8358037	8607680	HAP_4	0.378260869565217	-0.0371998195647798	0.0932565514161083	0.690120138302839
1	8430684	8651065	HAP_1	0.0869565217391304	-0.234785131800716	0.427538826091786	0.583117126908007
1	8430684	8651065	HAP_2	0.231304347826087	-0.0747797231507709	0.125567554969873	0.551726450126025
1	8430684	8651065	HAP_3	0.379130434782609	-0.0346129970417239	0.092729214826031	0.709088550163175
1	8430684	8651065	HAP_4	0.0617391304347826	-0.0621511752210182	0.339631447274455	0.854867202215325
1	8498193	8707568	HAP_1	0.378260869565217	-0.0335531104046703	0.0924344559410983	0.716746192907877
1	8498193	8707568	HAP_2	0.0878260869565217	-0.234785131800716	0.427538826091786	0.583117126908007
1	8498193	8707568	HAP_3	0.29304347826087	0.0289404194080174	0.106712782871457	0.78633742416638
1	8575763	8752633	HAP_1	0.0878260869565217	-0.234785131800716	0.427538826091786	0.583117126908007
1	8575763	8752633	HAP_2	0.384347826086957	-0.0452458931910501	0.0903018544364667	0.616530958394783
1	8575763	8752633	HAP_3	0.0617391304347826	-0.00856238909694864	0.376883040361345	0.981882519217998
1	8575763	8752633	HAP_4	0.3	-0.081903911366479	0.104241610828363	0.43236720763759
1	8640490	8812607	HAP_1	0.088695652173913	-0.234785131800716	0.427538826091786	0.583117126908007
1	8640490	8812607	HAP_2	0.384347826086957	-0.0452458931910501	0.0903018544364667	0.616530958394783
1	8640490	8812607	HAP_3	0.0608695652173913	-0.00856238909694864	0.376883040361345	0.981882519217998
1	8640490	8812607	HAP_4	0.23304347826087	-0.0114158064897346	0.122701718976354	0.925907280083195
1	8699372	8854887	HAP_1	0.0982608695652174	-0.234785131800716	0.427538826091786	0.583117126908007
1	8699372	8854887	HAP_2	0.0608695652173913	-0.00856238909694864	0.376883040361345	0.981882519217998
1	8699372	8854887	HAP_3	0.220869565217391	-0.00149590725699602	0.127656324419876	0.99065457091177
1	8699372	8854887	HAP_4	0.386086956521739	-0.0452458931910501	0.0903018544364667	0.616530958394783
1	8745844	8914176	HAP_1	0.0608695652173913	-0.00856238909694864	0.376883040361345	0.981882519217998
1	8745844	8914176	HAP_2	0.222608695652174	-0.00149590725699602	0.127656324419876	0.99065457091177
1	8745844	8914176	HAP_3	0.485217391304348	-0.0539444520594956	0.073939076365265	0.465951073336994
1	8787290	8990544	HAP_1	0.22695652173913	-0.00977792171470695	0.125925607417353	0.938135378665162
1	8787290	8990544	HAP_2	0.575652173913043	0.00440292944322601	0.0663707298015902	0.947131986629721
1	8842230	9051929	HAP_1	0.211304347826087	-0.0336945266765878	0.137033529141155	0.805860816540411
1	8842230	9051929	HAP_2	0.392173913043478	0.0686755235488687	0.0882630686459384	0.436850659778552
1	8903343	9104278	HAP_1	0.212173913043478	-0.0336945266765878	0.137033529141155	0.805860816540411
1	8903343	9104278	HAP_2	0.392173913043478	0.0686755235488687	0.0882630686459384	0.436850659778552
1	8946823	9198237	HAP_1	0.390434782608696	0.0640327912158485	0.0887771907134978	0.471040118620694
1	8946823	9198237	HAP_2	0.211304347826087	-0.0336945266765878	0.137033529141155	0.805860816540411
1	9034299	9245476	HAP_1	0.21304347826087	-0.0336945266765878	0.137033529141155	0.805860816540411
1	9034299	9245476	HAP_2	0.403478260869565	0.0437719572232852	0.087094487987201	0.61545639130143
1	9084433	9289447	HAP_1	0.215652173913043	0.0245375493847213	0.131394926309465	0.851926747738016
1	9084433	9289447	HAP_2	0.47304347826087	0.0786250122253839	0.0769039616202034	0.307041330816119
1	9172231	9345129	HAP_1	0.139130434782609	0.103032976724995	0.226198411770126	0.648926769535997
1	9172231	9345129	HAP_2	0.408695652173913	0.0976924379770187	0.086712810125703	0.260383747504107
1	9236222	9412234	HAP_1	0.139130434782609	0.103032976724995	0.226198411770126	0.648926769535997
1	9236222	9412234	HAP_2	0.40695652173913	0.0811622995293586	0.0867383238136891	0.349822140093669
1	9271520	9464578	HAP_1	0.133913043478261	0.103032976724995	0.226198411770126	0.648926769535997
1	9271520	9464578	HAP_2	0.40695652173913	0.0811622995293586	0.0867383238136891	0.349822140093669
1	9322111	9515565	HAP_1	0.40695652173913	0.0811622995293586	0.0867383238136891	0.349822140093669
1	9322111	9515565	HAP_2	0.133913043478261	0.103032976724995	0.226198411770126	0.648926769535997
1	9390629	9565793	HAP_1	0.476521739130435	0.0289221521218746	0.0781700121019415	0.711529047871245
1	9390629	9565793	HAP_2	0.133913043478261	0.103032976724995	0.226198411770126	0.648926769535997
1	9446832	9620382	HAP_1	0.133913043478261	0.103032976724995	0.226198411770126	0.648926769535997
1	9446832	9620382	HAP_2	0.484347826086957	0.0271562792219495	0.0773378351815731	0.72561615838419
1	9502502	9663536	HAP_1	0.133913043478261	0.103032976724995	0.226198411770126	0.648926769535997
1	9502502	9663536	HAP_2	0.484347826086957	0.0271562792219495	0.0773378351815731	0.72561615838419
1	9555749	9739491	HAP_1	0.134782608695652	0.103032976724995	0.226198411770126	0.648926769535997
1	9555749	9739491	HAP_2	0.483478260869565	0.0240332001650721	0.0775377003204786	0.756710053582722
1	9592005	9800213	HAP_1	0.11304347826087	-0.150140222746457	0.333078359118386	0.652332448078393
1	9592005	9800213	HAP_2	0.0773913043478261	-0.174938552149781	0.429328567292365	0.68381791593041
1	9592005	9800213	HAP_3	0.417391304347826	0.0802099223355246	0.085019621834128	0.345867229133764
1	9639183	9851960	HAP_1	0.11304347826087	-0.13256502936646	0.248440238499273	0.593836742918839
1	9639183	9851960	HAP_2	0.111304347826087	-0.190582845030301	0.371400477775089	0.608050515569869
1	9639183	9851960	HAP_3	0.427826086956522	0.0677035271129718	0.0829998835691728	0.415013713727675
1	9710661	9913900	HAP_1	0.111304347826087	-0.190582845030301	0.371400477775089	0.608050515569869
1	9710661	9913900	HAP_2	0.0773913043478261	-0.174938552149781	0.429328567292365	0.68381791593041
1	9710661	9913900	HAP_3	0.145217391304348	-0.240315001400115	0.235222038546639	0.307385340011993
1	9710661	9913900	HAP_4	0.311304347826087	0.121022744812775	0.107964161102238	0.262786647164362
1	9710661	9913900	HAP_5	0.116521739130435	-0.0574163336096049	0.275163160594152	0.834787034692084
1	9773647	9958472	HAP_1	0.109565217391304	-0.292685040974938	0.336767140248722	0.385162275171722
1	9773647	9958472	HAP_2	0.144347826086957	-0.240315001400115	0.235222038546639	0.307385340011993
1	9773647	9958472	HAP_3	0.311304347826087	0.121022744812775	0.107964161102238	0.262786647164362
1	9773647	9958472	HAP_4	0.116521739130435	-0.0574163336096049	0.275163160594152	0.834787034692084
1	9773647	9958472	HAP_5	0.117391304347826	-0.190582845030301	0.371400477775089	0.608050515569869
1	9843069	10006649	HAP_1	0.311304347826087	0.121022744812775	0.107964161102238	0.262786647164362
1	9843069	10006649	HAP_2	0.168695652173913	-0.159560089294844	0.209026441254421	0.445575703078172
1	9843069	10006649	HAP_3	0.152173913043478	-0.0907603168741851	0.244995710489641	0.711181769753995
1	9843069	10006649	HAP_4	0.111304347826087	-0.190582845030301	0.371400477775089	0.608050515569869
1	9843069	10006649	HAP_5	0.143478260869565	-0.240315001400115	0.235222038546639	0.307385340011993
1	9893305	10037375	HAP_1	0.111304347826087	-0.190582845030301	0.371400477775089	0.608050515569869
1	9893305	10037375	HAP_2	0.168695652173913	-0.159560089294844	0.209026441254421	0.445575703078172
1	9893305	10037375	HAP_3	0.311304347826087	0.121022744812775	0.107964161102238	0.262786647164362
1	9893305	10037375	HAP_4	0.160869565217391	-0.0907603168741851	0.244995710489641	0.711181769753995
1	9893305	10037375	HAP_5	0.144347826086957	-0.25877415459867	0.224191400405652	0.248886027852346
1	9947101	10066272	HAP_1	0.15304347826087	-0.0907603168741851	0.244995710489641	0.711181769753995
1	9947101	10066272	HAP_2	0.168695652173913	-0.159560089294844	0.209026441254421	0.445575703078172
1	9947101	10066272	HAP_3	0.111304347826087	-0.190582845030301	0.371400477775089	0.608050515569869
1	9947101	10066272	HAP_4	0.144347826086957	-0.25877415459867	0.224191400405652	0.248886027852346
1	9947101	10066272	HAP_5	0.312173913043478	0.121022744812775	0.107964161102238	0.262786647164362
1	9995804	10135402	HAP_1	0.111304347826087	-0.190582845030301	0.371400477775089	0.608050515569869
1	9995804	10135402	HAP_2	0.150434782608696	-0.0374261039135345	0.208698590315801	0.857742527722222
1	9995804	10135402	HAP_3	0.31304347826087	0.11917604666349	0.107202865937652	0.266748032508432
1	9995804	10135402	HAP_4	0.152173913043478	-0.0907603168741851	0.244995710489641	0.711181769753995
1	10029104	10154066	HAP_1	0.31304347826087	0.11917604666349	0.107202865937652	0.266748032508432
1	10029104	10154066	HAP_2	0.133913043478261	0.0131491742903339	0.225465336419177	0.953514340311226
1	10029104	10154066	HAP_3	0.151304347826087	-0.0907603168741851	0.244995710489641	0.711181769753995
1	10029104	10154066	HAP_4	0.111304347826087	-0.190582845030301	0.371400477775089	0.608050515569869
1	10052241	10209708	HAP_1	0.068695652173913	-0.31958990556247	0.426548473122239	0.454022197894751
1	10052241	10209708	HAP_2	0.151304347826087	-0.0907603168741851	0.244995710489641	0.711181769753995
1	10052241	10209708	HAP_3	0.304347826086957	0.135088345105773	0.109058524085687	0.215982046630416
1	10052241	10209708	HAP_4	0.110434782608696	-0.190582845030301	0.371400477775089	0.608050515569869
1	10115433	10242514	HAP_1	0.32	0.132050384107937	0.103293993575254	0.201638364305497
1	10115433	10242514	HAP_2	0.068695652173913	-0.31958990556247	0.426548473122239	0.454022197894751
1	10115433	10242514	HAP_3	0.110434782608696	-0.190582845030301	0.371400477775089	0.608050515569869
1	10115433	10242514	HAP_4	0.153913043478261	-0.0907603168741851	0.244995710489641	0.711181769753995
1	10147081	10280606	HAP_1	0.068695652173913	-0.31958990556247	0.426548473122239	0.454022197894751
1	10147081	10280606	HAP_2	0.320869565217391	0.130003935370453	0.102962422790544	0.20724411402498
1	10147081	10280606	HAP_3	0.152173913043478	-0.0907603168741851	0.244995710489641	0.711181769753995
1	10188215	10329288	HAP_1	0.16695652173913	0.0682211539345852	0.237579431157208	0.774102600574504
1	10188215	10329288	HAP_2	0.068695652173913	-0.31958990556247	0.426548473122239	0.454022197894751
1	10188215	10329288	HAP_3	0.321739130434783	0.117891214130061	0.102137782890556	0.248893575469086
1	10188215	10329288	HAP_4	0.154782608695652	-0.0907603168741851	0.244995710489641	0.711181769753995
1	10236893	10379097	HAP_1	0.154782608695652	-0.0907603168741851	0.244995710489641	0.711181769753995
1	10236893	10379097	HAP_2	0.488695652173913	0.121195140168303	0.0775543539616977	0.118683185601744
1	10236893	10379097	HAP_3	0.127826086956522	-0.25877415459867	0.224191400405652	0.248886027852346
1	10273354	10413209	HAP_1	0.0678260869565217	-0.31958990556247	0.426548473122239	0.454022197894751
1	10273354	10413209	HAP_2	0.153913043478261	-0.0907603168741851	0.244995710489641	0.711181769753995
1	10273354	10413209	HAP_3	0.497391304347826	0.162300837779975	0.076564172238421	0.0344604651427182
1	10315745	10453602	HAP_1	0.493913043478261	0.182615364394666	0.0774859676377634	0.0187775844375309
1	10315745	10453602	HAP_2	0.0930434782608696	-0.0810784977428418	0.425136681846143	0.848820419696585
1	10315745	10453602	HAP_3	0.0660869565217391	-0.31958990556247	0.426548473122239	0.454022197894751
1	10315745	10453602	HAP_4	0.15304347826087	-0.0907603168741851	0.244995710489641	0.711181769753995
1	10361996	10482668	HAP_1	0.152173913043478	-0.0907603168741851	0.244995710489641	0.711181769753995
1	10361996	10482668	HAP_2	0.164347826086957	0.00754657086175833	0.263501380296148	0.977162205661492
1	10361996	10482668	HAP_3	0.318260869565217	0.139801909490452	0.103952699409454	0.179212667411862
1	10399147	10523839	HAP_1	0.163478260869565	0.00754657086175833	0.263501380296148	0.977162205661492
1	10399147	10523839	HAP_2	0.318260869565217	0.139801909490452	0.103952699409454	0.179212667411862
1	10399147	10523839	HAP_3	0.149565217391304	-0.0907603168741851	0.244995710489641	0.711181769753995
1	10439622	10538971	HAP_1	0.164347826086957	-0.0116052806451219	0.249636282658371	0.962937208903679
1	10439622	10538971	HAP_2	0.320869565217391	0.117891214130061	0.102137782890556	0.248893575469086
1	10439622	10538971	HAP_3	0.149565217391304	-0.0907603168741851	0.244995710489641	0.711181769753995
1	10477227	10565732	HAP_1	0.150434782608696	-0.0907603168741851	0.244995710489641	0.711181769753995
1	10477227	10565732	HAP_2	0.320869565217391	0.117891214130061	0.102137782890556	0.248893575469086
1	10477227	10565732	HAP_3	0.229565217391304	-0.103233548794847	0.141197877438922	0.465006433237714
1	10513579	10591457	HAP_1	0.39304347826087	-0.0453858326919311	0.089712397141515	0.613122635577116
1	10513579	10591457	HAP_2	0.320869565217391	0.117891214130061	0.102137782890556	0.248893575469086
1	10513579	10591457	HAP_3	0.150434782608696	-0.0907603168741851	0.244995710489641	0.711181769753995
1	10535644	10632901	HAP_1	0.320869565217391	0.117891214130061	0.102137782890556	0.248893575469086
1	10535644	10632901	HAP_2	0.150434782608696	-0.0907603168741851	0.244995710489641	0.711181769753995
1	10535644	10632901	HAP_3	0.165217391304348	-0.0345366124431716	0.238808605197543	0.885062382305324
1	10556115	10715729	HAP_1	0.150434782608696	-0.0907603168741851	0.244995710489641	0.711181769753995
1	10556115	10715729	HAP_2	0.165217391304348	-0.0345366124431716	0.238808605197543	0.885062382305324
1	10556115	10715729	HAP_3	0.320869565217391	0.117891214130061	0.102137782890556	0.248893575469086
1	10580877	10762241	HAP_1	0.305217391304348	0.116162258641079	0.105352757330262	0.270671574548661
1	10580877	10762241	HAP_2	0.164347826086957	-0.0345366124431716	0.238808605197543	0.885062382305324
1	10580877	10762241	HAP_3	0.150434782608696	-0.0907603168741851	0.244995710489641	0.711181769753995
1	10610579	10783671	HAP_1	0.305217391304348	0.116162258641079	0.105352757330262	0.270671574548661
1	10610579	10783671	HAP_2	0.165217391304348	-0.0345366124431716	0.238808605197543	0.885062382305324
1	10610579	10783671	HAP_3	0.0808695652173913	0.178974521398481	0.371107825801222	0.629801256514373
1	10610579	10783671	HAP_4	0.150434782608696	-0.0907603168741851	0.244995710489641	0.711181769753995
1	10692448	10838284	HAP_1	0.294782608695652	0.0762918125917937	0.107589337063077	0.478555243707788
1	10692448	10838284	HAP_2	0.091304347826087	0.17924014486325	0.335043056970596	0.592877742743856
1	10692448	10838284	HAP_3	0.165217391304348	-0.0345366124431716	0.238808605197543	0.885062382305324
1	10692448	10838284	HAP_4	0.150434782608696	-0.0907603168741851	0.244995710489641	0.711181769753995
1	10747495	10888253	HAP_1	0.150434782608696	-0.0907603168741851	0.244995710489641	0.711181769753995
1	10747495	10888253	HAP_2	0.293913043478261	-0.0102638539590639	0.10867954964959	0.924792153867164
1	10747495	10888253	HAP_3	0.103478260869565	0.166490974609907	0.282198496931874	0.55544235940573
1	10747495	10888253	HAP_4	0.165217391304348	-0.0345366124431716	0.238808605197543	0.885062382305324
1	10776649	10972991	HAP_1	0.288695652173913	-0.00982108418280191	0.109671446496817	0.928676677953813
1	10776649	10972991	HAP_2	0.091304347826087	0.17924014486325	0.335043056970596	0.592877742743856
1	10776649	10972991	HAP_3	0.165217391304348	-0.0345366124431716	0.238808605197543	0.885062382305324
1	10776649	10972991	HAP_4	0.150434782608696	-0.0907603168741851	0.244995710489641	0.711181769753995
1	10826689	11037942	HAP_1	0.287826086956522	0.000921671293315891	0.110597767593614	0.993353828641506
1	10826689	11037942	HAP_2	0.150434782608696	-0.0907603168741851	0.244995710489641	0.711181769753995
1	10826689	11037942	HAP_3	0.171304347826087	0.0628809681733135	0.218788712812016	0.773908181292282
1	10826689	11037942	HAP_4	0.0947826086956522	0.17924014486325	0.335043056970596	0.592877742743856
1	10875498	11075998	HAP_1	0.287826086956522	0.000921671293315891	0.110597767593614	0.993353828641506
1	10875498	11075998	HAP_2	0.163478260869565	-0.0345366124431716	0.238808605197543	0.885062382305324
1	10875498	11075998	HAP_3	0.0947826086956522	0.17924014486325	0.335043056970596	0.592877742743856
1	10875498	11075998	HAP_4	0.150434782608696	-0.0907603168741851	0.244995710489641	0.711181769753995
1	10957096	11130967	HAP_1	0.145217391304348	0.00985468150041927	0.265052479875921	0.970354596663563
1	10957096	11130967	HAP_2	0.147826086956522	-0.0547347694423498	0.270497882934116	0.839717721466629
1	10957096	11130967	HAP_3	0.28695652173913	0.00111934460587647	0.112061229586996	0.992033857649926
1	11028533	11181385	HAP_1	0.292173913043478	0.000451766980478101	0.110981982840542	0.996753557807384
1	11028533	11181385	HAP_2	0.161739130434783	-0.194172888678352	0.226261454122161	0.391159325788857
1	11028533	11181385	HAP_3	0.144347826086957	0.0781229161743036	0.282932389534504	0.782558424243365
1	11068552	11236771	HAP_1	0.14695652173913	-0.0118523231542528	0.28724570106365	0.96710170606334
1	11068552	11236771	HAP_2	0.291304347826087	0.000451766980478101	0.110981982840542	0.996753557807384
1	11068552	11236771	HAP_3	0.144347826086957	0.0781229161743036	0.282932389534504	0.782558424243365
1	11117957	11313680	HAP_1	0.233913043478261	0.163694947307152	0.150566588849691	0.277417558714933
1	11117957	11313680	HAP_2	0.14695652173913	-0.0118523231542528	0.28724570106365	0.96710170606334
1	11117957	11313680	HAP_3	0.291304347826087	0.000451766980478101	0.110981982840542	0.996753557807384
1	11160981	11394467	HAP_1	0.127826086956522	0.342734679926737	0.375425806853607	0.36167474073044
1	11160981	11394467	HAP_2	0.14695652173913	-0.0118523231542528	0.28724570106365	0.96710170606334
1	11160981	11394467	HAP_3	0.237391304347826	0.117223990465353	0.139924785600784	0.402519224732491
1	11227266	11469495	HAP_1	0.236521739130435	0.117223990465353	0.139924785600784	0.402519224732491
1	11227266	11469495	HAP_2	0.14695652173913	-0.0118523231542528	0.28724570106365	0.96710170606334
1	11296054	11519084	HAP_1	0.208695652173913	0.115144561599687	0.181857981002411	0.526889008253938
1	11296054	11519084	HAP_2	0.237391304347826	0.117223990465353	0.139924785600784	0.402519224732491
1	11368762	11586009	HAP_1	0.14695652173913	-0.0118523231542528	0.28724570106365	0.96710170606334
1	11368762	11586009	HAP_2	0.302608695652174	0.0168800829692637	0.1176589293865	0.885973405203486
1	11443076	11667549	HAP_1	0.11304347826087	0.0597836698548106	0.280892772045965	0.83153323827002
1	11443076	11667549	HAP_2	0.148695652173913	-0.0118523231542528	0.28724570106365	0.96710170606334
1	11443076	11667549	HAP_3	0.332173913043478	0.0449953385418733	0.107996743667661	0.677103702096391
1	11495736	11731681	HAP_1	0.119130434782609	2.6935663717857	0.419323132114319	2.83802281221589e-10
1	11495736	11731681	HAP_2	0.11304347826087	0.0597836698548106	0.280892772045965	0.83153323827002
1	11495736	11731681	HAP_3	0.260869565217391	0.089370042230273	0.131331899303657	0.496474502268718
1	11495736	11731681	HAP_4	0.238260869565217	-0.134646910602764	0.148505520057713	0.364964880269485
1	11562944	11776956	HAP_1	0.12	2.6935663717857	0.419323132114319	2.83802281221589e-10
1	11562944	11776956	HAP_2	0.260869565217391	0.089370042230273	0.131331899303657	0.496474502268718
1	11562944	11776956	HAP_3	0.385217391304348	-0.111140408837255	0.0915724278451176	0.225376480560231
1	11635516	11833307	HAP_1	0.260869565217391	0.089370042230273	0.131331899303657	0.496474502268718
1	11635516	11833307	HAP_2	0.385217391304348	-0.111140408837255	0.0915724278451176	0.225376480560231
1	11715739	11880489	HAP_1	0.102608695652174	-0.000938318610539059	0.368430766703366	0.997968855411401
1	11715739	11880489	HAP_2	0.260869565217391	0.089370042230273	0.131331899303657	0.496474502268718
1	11715739	11880489	HAP_3	0.384347826086957	-0.111140408837255	0.0915724278451176	0.225376480560231
1	11768871	11915013	HAP_1	0.169565217391304	0.183784010096837	0.212358727462574	0.38716590768053
1	11768871	11915013	HAP_2	0.260869565217391	0.089370042230273	0.131331899303657	0.496474502268718
1	11768871	11915013	HAP_3	0.394782608695652	-0.0693911899945677	0.0890338160772133	0.43608387455666
1	11807482	11964513	HAP_1	0.260869565217391	0.089370042230273	0.131331899303657	0.496474502268718
1	11807482	11964513	HAP_2	0.247826086956522	0.0519684046094812	0.148842729890417	0.72710765293392
1	11807482	11964513	HAP_3	0.393913043478261	-0.0693911899945677	0.0890338160772133	0.43608387455666
1	11869629	12059144	HAP_1	0.353913043478261	-0.105035850549978	0.0998389749005634	0.293227562484448
1	11869629	12059144	HAP_2	0.26	0.089370042230273	0.131331899303657	0.496474502268718
1	11869629	12059144	HAP_3	0.113913043478261	-0.196022093226669	0.430746252239771	0.649230623071624
1	11907907	12100919	HAP_1	0.353913043478261	-0.105035850549978	0.0998389749005634	0.293227562484448
1	11907907	12100919	HAP_2	0.26	0.089370042230273	0.131331899303657	0.496474502268718
1	11907907	12100919	HAP_3	0.113913043478261	-0.196022093226669	0.430746252239771	0.649230623071624
1	11934480	12184244	HAP_1	0.353913043478261	-0.105035850549978	0.0998389749005634	0.293227562484448
1	11934480	12184244	HAP_2	0.26	0.089370042230273	0.131331899303657	0.496474502268718
1	11934480	12184244	HAP_3	0.113913043478261	-0.196022093226669	0.430746252239771	0.649230623071624
1	12036167	12253784	HAP_1	0.254782608695652	0.106891820406636	0.133370967144551	0.423202704476755
1	12036167	12253784	HAP_2	0.372173913043478	-0.0236548038020749	0.0976854876719669	0.808750188353737
1	12036167	12253784	HAP_3	0.167826086956522	-0.140841494390202	0.251671633395908	0.575958871109142
1	12077285	12310963	HAP_1	0.206086956521739	0.115144561599687	0.181857981002411	0.526889008253938
1	12077285	12310963	HAP_2	0.166086956521739	0.000942641321705219	0.196289743669511	0.996170041540352
1	12077285	12310963	HAP_3	0.167826086956522	-0.140841494390202	0.251671633395908	0.575958871109142
1	12077285	12310963	HAP_4	0.253913043478261	0.106891820406636	0.133370967144551	0.423202704476755
1	12159225	12367799	HAP_1	0.205217391304348	0.115144561599687	0.181857981002411	0.526889008253938
1	12159225	12367799	HAP_2	0.253913043478261	0.106891820406636	0.133370967144551	0.423202704476755
1	12228328	12410625	HAP_1	0.205217391304348	0.115144561599687	0.181857981002411	0.526889008253938
1	12228328	12410625	HAP_2	0.113913043478261	-0.0249703648075387	0.330181611331982	0.939743442019086
1	12228328	12410625	HAP_3	0.254782608695652	0.106891820406636	0.133370967144551	0.423202704476755
1	12288899	12447748	HAP_1	0.107826086956522	-0.222219563051555	0.429367101088904	0.604974916145382
1	12288899	12447748	HAP_2	0.254782608695652	0.106891820406636	0.133370967144551	0.423202704476755
1	12288899	12447748	HAP_3	0.247826086956522	0.0287991769062048	0.14620402413418	0.843914895070548
1	12288899	12447748	HAP_4	0.159130434782609	-0.133463437831422	0.2347288058822	0.56986446996064
1	12349904	12495996	HAP_1	0.16695652173913	-0.140547124576908	0.225263690984842	0.532931529963689
1	12349904	12495996	HAP_2	0.107826086956522	-0.222219563051555	0.429367101088904	0.604974916145382
1	12349904	12495996	HAP_3	0.254782608695652	0.106891820406636	0.133370967144551	0.423202704476755
1	12349904	12495996	HAP_4	0.144347826086957	-0.0118523231542528	0.28724570106365	0.96710170606334
1	12391498	12566832	HAP_1	0.146086956521739	-0.0118523231542528	0.28724570106365	0.96710170606334
1	12391498	12566832	HAP_2	0.254782608695652	0.106891820406636	0.133370967144551	0.423202704476755
1	12391498	12566832	HAP_3	0.107826086956522	-0.222219563051555	0.429367101088904	0.604974916145382
1	12391498	12566832	HAP_4	0.200869565217391	-0.170147238983485	0.194022414115738	0.380890504425775
1	12442460	12631796	HAP_1	0.101739130434783	-0.222219563051555	0.429367101088904	0.604974916145382
1	12442460	12631796	HAP_2	0.18	-0.16908721810678	0.205988922701933	0.41207640967411
1	12442460	12631796	HAP_3	0.252173913043478	0.105438325442587	0.135000813565552	0.435119635855293
1	12442460	12631796	HAP_4	0.146086956521739	-0.0118523231542528	0.28724570106365	0.96710170606334
1	12479322	12693559	HAP_1	0.145217391304348	-0.0118523231542528	0.28724570106365	0.96710170606334
1	12479322	12693559	HAP_2	0.238260869565217	0.1225781719156	0.14365002608957	0.393850301082905
1	12543647	12775375	HAP_1	0.238260869565217	0.1225781719156	0.14365002608957	0.393850301082905
1	12543647	12775375	HAP_2	0.146086956521739	-0.0118523231542528	0.28724570106365	0.96710170606334
1	12606447	12853203	HAP_1	0.0695652173913043	-0.220516790646005	0.431748992241885	0.609725079446377
1	12606447	12853203	HAP_2	0.239130434782609	0.1225781719156	0.14365002608957	0.393850301082905
1	12606447	12853203	HAP_3	0.19304347826087	-0.087621078422142	0.185161650587362	0.636244282098176
1	12676844	12903805	HAP_1	0.242608695652174	0.123716569485056	0.141668527139794	0.382882385833785
1	12676844	12903805	HAP_2	0.135652173913043	-0.025284845818354	0.253145685314908	0.920473160082104
1	12676844	12903805	HAP_3	0.318260869565217	-0.0167858721831668	0.10774643207698	0.876254088039163
1	12743592	12950327	HAP_1	0.242608695652174	0.123716569485056	0.141668527139794	0.382882385833785
1	12743592	12950327	HAP_2	0.134782608695652	0.0289070965239786	0.266218126275533	0.91357100713338
1	12743592	12950327	HAP_3	0.392173913043478	-0.0111445802354005	0.0892899832411061	0.900715964386148
1	12837234	13034308	HAP_1	0.392173913043478	-0.0111445802354005	0.0892899832411061	0.900715964386148
1	12837234	13034308	HAP_2	0.242608695652174	0.123716569485056	0.141668527139794	0.382882385833785
1	12887875	13085347	HAP_1	0.242608695652174	0.123716569485056	0.141668527139794	0.382882385833785
1	12887875	13085347	HAP_2	0.373913043478261	0.00276012402598516	0.0945839750714017	0.976730011942534
1	12934724	13112862	HAP_1	0.242608695652174	0.123716569485056	0.141668527139794	0.382882385833785
1	12934724	13112862	HAP_2	0.281739130434783	-0.0748227614040509	0.127257453695132	0.556792849131131
1	12980154	13158835	HAP_1	0.242608695652174	0.123716569485056	0.141668527139794	0.382882385833785
1	12980154	13158835	HAP_2	0.280869565217391	-0.0748227614040509	0.127257453695132	0.556792849131131
1	13080688	13212735	HAP_1	0.071304347826087	-0.166197608187234	0.429084864606817	0.698658267353181
1	13080688	13212735	HAP_2	0.24695652173913	0.162872818708762	0.138002476971774	0.238413360551651
1	13080688	13212735	HAP_3	0.36	-0.0328030144906846	0.0967155101289977	0.734608248033571
1	13107909	13288892	HAP_1	0.071304347826087	-0.166197608187234	0.429084864606817	0.698658267353181
1	13107909	13288892	HAP_2	0.443478260869565	-0.0445059654139426	0.080620530462394	0.581138636003934
1	13107909	13288892	HAP_3	0.0852173913043478	0.297546456786593	0.430959186789863	0.490209862197422
1	13107909	13288892	HAP_4	0.247826086956522	0.162872818708762	0.138002476971774	0.238413360551651
1	13141007	13331772	HAP_1	0.243478260869565	0.162872818708762	0.138002476971774	0.238413360551651
1	13141007	13331772	HAP_2	0.071304347826087	-0.166197608187234	0.429084864606817	0.698658267353181
1	13141007	13331772	HAP_3	0.32695652173913	-0.0505937467173439	0.10746447144808	0.637969736347264
1	13207040	13395358	HAP_1	0.071304347826087	-0.166197608187234	0.429084864606817	0.698658267353181
1	13207040	13395358	HAP_2	0.239130434782609	0.0293700933667518	0.142016004867946	0.836234452655435
1	13207040	13395358	HAP_3	0.243478260869565	0.162872818708762	0.138002476971774	0.238413360551651
1	13253220	13439013	HAP_1	0.155652173913043	-0.0118523231542528	0.28724570106365	0.96710170606334
1	13253220	13439013	HAP_2	0.243478260869565	0.162872818708762	0.138002476971774	0.238413360551651
1	13253220	13439013	HAP_3	0.0704347826086957	-0.166197608187234	0.429084864606817	0.698658267353181
1	13325800	13492360	HAP_1	0.219130434782609	0.0717036402929459	0.159297175217685	0.652793891151262
1	13325800	13492360	HAP_2	0.243478260869565	0.162872818708762	0.138002476971774	0.238413360551651
1	13376228	13532908	HAP_1	0.274782608695652	-0.0733652354268214	0.123704697830671	0.553374559564847
1	13376228	13532908	HAP_2	0.243478260869565	0.162872818708762	0.138002476971774	0.238413360551651
1	13376228	13532908	HAP_3	0.154782608695652	-0.0353115017904203	0.264164752649318	0.89370958655396
1	13424571	13580209	HAP_1	0.161739130434783	-0.0376574434618534	0.280499981626797	0.893252047404225
1	13424571	13580209	HAP_2	0.402608695652174	-0.0185440434320156	0.0903300087244732	0.837418196773409
1	13424571	13580209	HAP_3	0.243478260869565	0.162872818708762	0.138002476971774	0.238413360551651
1	13463249	13598030	HAP_1	0.4	-0.0239225923503357	0.0893196496753701	0.78892749259646
1	13463249	13598030	HAP_2	0.243478260869565	0.162872818708762	0.138002476971774	0.238413360551651
1	13463249	13598030	HAP_3	0.160869565217391	-0.0376574434618534	0.280499981626797	0.893252047404225
1	13525711	13668972	HAP_1	0.144347826086957	-0.0561090320792475	0.26743282435652	0.833895063533095
1	13525711	13668972	HAP_2	0.159130434782609	0.1412739719692	0.189487197851581	0.456245284665955
1	13525711	13668972	HAP_3	0.225217391304348	0.168166377060792	0.149218191203676	0.260230586112882
1	13560034	13725800	HAP_1	0.225217391304348	0.168166377060792	0.149218191203676	0.260230586112882
1	13560034	13725800	HAP_2	0.144347826086957	-0.0561090320792475	0.26743282435652	0.833895063533095
1	13560034	13725800	HAP_3	0.0704347826086957	-0.166197608187234	0.429084864606817	0.698658267353181
1	13593070	13778296	HAP_1	0.225217391304348	0.168166377060792	0.149218191203676	0.260230586112882
1	13593070	13778296	HAP_2	0.144347826086957	-0.0561090320792475	0.26743282435652	0.833895063533095
1	13593070	13778296	HAP_3	0.0704347826086957	-0.166197608187234	0.429084864606817	0.698658267353181
1	13657759	13850697	HAP_1	0.371304347826087	0.110672628386571	0.0966820884472199	0.252817971414067
1	13657759	13850697	HAP_2	0.071304347826087	-0.166197608187234	0.429084864606817	0.698658267353181
1	13657759	13850697	HAP_3	0.1	-0.131711556666163	0.332419845601583	0.692092758191901
1	13711980	13936005	HAP_1	0.471304347826087	0.00643817245807544	0.0764935070909754	0.932954214790741
1	13711980	13936005	HAP_2	0.158260869565217	0.177909813006672	0.229320627693994	0.438186037055186
1	13711980	13936005	HAP_3	0.0852173913043478	-0.313975195030634	0.333314206958837	0.346607797481218
1	13746152	14037621	HAP_1	0.203478260869565	0.0713857304542485	0.1549648998537	0.645222608773928
1	13746152	14037621	HAP_2	0.134782608695652	-0.138036917596301	0.225095557228686	0.539967755977467
1	13746152	14037621	HAP_3	0.472173913043478	0.00643817245807544	0.0764935070909754	0.932954214790741
1	13834725	14062958	HAP_1	0.280869565217391	0.0394190219164314	0.118394346343402	0.739298586121666
1	13834725	14062958	HAP_2	0.472173913043478	0.00643817245807544	0.0764935070909754	0.932954214790741
1	13834725	14062958	HAP_3	0.14	-0.138036917596301	0.225095557228686	0.539967755977467
1	13910692	14114440	HAP_1	0.115652173913043	0.0706779860423396	0.340429195853046	0.835605308068601
1	13910692	14114440	HAP_2	0.356521739130435	-0.0544518272604199	0.0964870383697804	0.57274557500867
1	13910692	14114440	HAP_3	0.0921739130434783	-0.313975195030634	0.333314206958837	0.346607797481218
1	13910692	14114440	HAP_4	0.179130434782609	0.0497271164474159	0.195600949480723	0.799412889478652
1	13910692	14114440	HAP_5	0.149565217391304	-0.066212774185697	0.236959983780156	0.780020743008286
1	14004385	14194506	HAP_1	0.115652173913043	0.0706779860423396	0.340429195853046	0.835605308068601
1	14004385	14194506	HAP_2	0.356521739130435	-0.0544518272604199	0.0964870383697804	0.57274557500867
1	14004385	14194506	HAP_3	0.176521739130435	0.0405429640151195	0.189507813881025	0.830672830615677
1	14004385	14194506	HAP_4	0.162608695652174	-0.170483235648394	0.236276596031203	0.470876836646953
1	14058696	14248776	HAP_1	0.0895652173913044	-0.275672860514328	0.426326841410574	0.518139770466215
1	14058696	14248776	HAP_2	0.115652173913043	0.0706779860423396	0.340429195853046	0.835605308068601
1	14058696	14248776	HAP_3	0.071304347826087	-0.166197608187234	0.429084864606817	0.698658267353181
1	14058696	14248776	HAP_4	0.356521739130435	-0.0544518272604199	0.0964870383697804	0.57274557500867
1	14091291	14286844	HAP_1	0.357391304347826	-0.0311232131613744	0.0959237836585089	0.745712246392699
1	14091291	14286844	HAP_2	0.071304347826087	-0.166197608187234	0.429084864606817	0.698658267353181
1	14091291	14286844	HAP_3	0.0895652173913044	-0.275672860514328	0.426326841410574	0.518139770466215
1	14091291	14286844	HAP_4	0.162608695652174	-0.0377948979584832	0.204520248444953	0.85345427728487
1	14174967	14320480	HAP_1	0.071304347826087	-0.166197608187234	0.429084864606817	0.698658267353181
1	14174967	14320480	HAP_2	0.162608695652174	-0.0377948979584832	0.204520248444953	0.85345427728487
1	14174967	14320480	HAP_3	0.0895652173913044	-0.275672860514328	0.426326841410574	0.518139770466215
1	14174967	14320480	HAP_4	0.357391304347826	-0.0311232131613744	0.0959237836585089	0.745712246392699
1	14235061	14353940	HAP_1	0.244347826086957	-0.0255211150563078	0.143482390797471	0.858889698803385
1	14235061	14353940	HAP_2	0.0973913043478261	-0.313975195030634	0.333314206958837	0.346607797481218
1	14235061	14353940	HAP_3	0.509565217391304	0.0216038860409746	0.0729968498092742	0.767372689601664
1	14277857	14409719	HAP_1	0.56695652173913	-0.0595084892947518	0.0681562917384746	0.382971629781312
1	14277857	14409719	HAP_2	0.1	0.158984324988124	0.305577896370414	0.60307729495252
1	14277857	14409719	HAP_3	0.163478260869565	-0.0377948979584832	0.204520248444953	0.85345427728487
1	14300401	14464404	HAP_1	0.563478260869565	-0.0522958345803711	0.068499163427068	0.445514145031142
1	14300401	14464404	HAP_2	0.1	0.158984324988124	0.305577896370414	0.60307729495252
1	14300401	14464404	HAP_3	0.163478260869565	-0.0377948979584832	0.204520248444953	0.85345427728487
1	14340365	14529990	HAP_1	0.120869565217391	-0.285878049028766	0.28029662373429	0.308208769736561
1	14340365	14529990	HAP_2	0.118260869565217	0.0812667141638638	0.264119510571493	0.758432850908749
1	14340365	14529990	HAP_3	0.288695652173913	-0.0572891382882372	0.12381459324574	0.643757786676969
1	14340365	14529990	HAP_4	0.16	-0.0377948979584832	0.204520248444953	0.85345427728487
1	14398852	14590649	HAP_1	0.16	-0.0377948979584832	0.204520248444953	0.85345427728487
1	14398852	14590649	HAP_2	0.0695652173913043	0.385472279904283	0.427573626621824	0.367690505996853
1	14398852	14590649	HAP_3	0.071304347826087	-0.166197608187234	0.429084864606817	0.698658267353181
1	14398852	14590649	HAP_4	0.218260869565217	-0.180093133007106	0.156874241379724	0.251453031462339
1	14444478	14655035	HAP_1	0.0904347826086957	-0.275672860514328	0.426326841410574	0.518139770466215
1	14444478	14655035	HAP_2	0.16	-0.0377948979584832	0.204520248444953	0.85345427728487
1	14444478	14655035	HAP_3	0.158260869565217	-0.0376574434618534	0.280499981626797	0.893252047404225
1	14444478	14655035	HAP_4	0.071304347826087	-0.166197608187234	0.429084864606817	0.698658267353181
1	14444478	14655035	HAP_5	0.178260869565217	-0.20659103416443	0.209079828240283	0.323530628622094
1	14508643	14723669	HAP_1	0.071304347826087	-0.166197608187234	0.429084864606817	0.698658267353181
1	14508643	14723669	HAP_2	0.0904347826086957	-0.275672860514328	0.426326841410574	0.518139770466215
1	14508643	14723669	HAP_3	0.161739130434783	-0.0376574434618534	0.280499981626797	0.893252047404225
1	14508643	14723669	HAP_4	0.177391304347826	-0.20659103416443	0.209079828240283	0.323530628622094
1	14508643	14723669	HAP_5	0.236521739130435	-0.0503476714788297	0.141710804494398	0.722509664675026
1	14563828	14775232	HAP_1	0.177391304347826	-0.20659103416443	0.209079828240283	0.323530628622094
1	14563828	14775232	HAP_2	0.237391304347826	-0.0503476714788297	0.141710804494398	0.722509664675026
1	14563828	14775232	HAP_3	0.108695652173913	0.060968366822907	0.306723652473639	0.842512239544601
1	14629667	14813674	HAP_1	0.277391304347826	0.0416216416140306	0.121470038566197	0.731990314074785
1	14629667	14813674	HAP_2	0.108695652173913	0.060968366822907	0.306723652473639	0.842512239544601
1	14629667	14813674	HAP_3	0.177391304347826	-0.20659103416443	0.209079828240283	0.323530628622094
1	14709803	14871304	HAP_1	0.355652173913043	0.0444216023850077	0.096503760984274	0.645472095149206
1	14709803	14871304	HAP_2	0.108695652173913	0.060968366822907	0.306723652473639	0.842512239544601
1	14709803	14871304	HAP_3	0.182608695652174	0.134410503720918	0.188792228279159	0.476791572836866
1	14762452	14901630	HAP_1	0.128695652173913	-0.184937149318788	0.301336963733511	0.539647315686945
1	14762452	14901630	HAP_2	0.485217391304348	0.00163935346499676	0.0747450915443763	0.982509512462379
1	14762452	14901630	HAP_3	0.182608695652174	0.134410503720918	0.188792228279159	0.476791572836866
1	14804510	14946992	HAP_1	0.485217391304348	0.00163935346499676	0.0747450915443763	0.982509512462379
1	14804510	14946992	HAP_2	0.182608695652174	0.134410503720918	0.188792228279159	0.476791572836866
1	14804510	14946992	HAP_3	0.128695652173913	-0.184937149318788	0.301336963733511	0.539647315686945
1	14854129	15009567	HAP_1	0.679130434782609	-0.0235473191116976	0.0655126434024694	0.719407193220019
1	14854129	15009567	HAP_2	0.182608695652174	0.134410503720918	0.188792228279159	0.476791572836866
1	14890884	15068643	HAP_1	0.352173913043478	-0.0368556447270768	0.095082395423	0.698445530108477
1	14890884	15068643	HAP_2	0.325217391304348	-0.0427998461785704	0.1124065673599	0.70352574058773
1	14890884	15068643	HAP_3	0.182608695652174	0.134410503720918	0.188792228279159	0.476791572836866
1	14928233	15107973	HAP_1	0.350434782608696	-0.0368556447270768	0.095082395423	0.698445530108477
1	14928233	15107973	HAP_2	0.325217391304348	-0.0427998461785704	0.1124065673599	0.70352574058773
1	14928233	15107973	HAP_3	0.182608695652174	0.134410503720918	0.188792228279159	0.476791572836866
1	14986215	15176283	HAP_1	0.258260869565217	0.0372370779697253	0.123373389522547	0.762897715362281
1	14986215	15176283	HAP_2	0.273913043478261	0.0568435362760091	0.127974352823064	0.657084062812498
1	14986215	15176283	HAP_3	0.244347826086957	-0.0778729112907713	0.160925172708103	0.628639959708855
1	14986215	15176283	HAP_4	0.107826086956522	-0.154031001510531	0.334944715085244	0.645787438869736
1	15043428	15233923	HAP_1	0.258260869565217	0.0372370779697253	0.123373389522547	0.762897715362281
1	15043428	15233923	HAP_2	0.2	0.0711624339692905	0.173003378273158	0.680983340754163
1	15043428	15233923	HAP_3	0.239130434782609	-0.0661182777896036	0.164876373716986	0.688559807774479
1	15043428	15233923	HAP_4	0.0721739130434783	-0.166197608187234	0.429084864606817	0.698658267353181
1	15092475	15295952	HAP_1	0.258260869565217	0.0372370779697253	0.123373389522547	0.762897715362281
1	15092475	15295952	HAP_2	0.179130434782609	0.134410503720918	0.188792228279159	0.476791572836866
1	15092475	15295952	HAP_3	0.156521739130435	-0.105036101202671	0.223593518724874	0.638706124033991
1	15092475	15295952	HAP_4	0.0721739130434783	-0.166197608187234	0.429084864606817	0.698658267353181
1	15151447	15377098	HAP_1	0.259130434782609	0.0544862928423365	0.122597616679555	0.656901438474781
1	15151447	15377098	HAP_2	0.179130434782609	0.134410503720918	0.188792228279159	0.476791572836866
1	15151447	15377098	HAP_3	0.0765217391304348	-0.134789413658627	0.425904515347593	0.751757226993423
1	15151447	15377098	HAP_4	0.0756521739130435	-0.166197608187234	0.429084864606817	0.698658267353181
1	15209586	15433328	HAP_1	0.259130434782609	0.0544862928423365	0.122597616679555	0.656901438474781
1	15209586	15433328	HAP_2	0.0765217391304348	-0.134789413658627	0.425904515347593	0.751757226993423
1	15209586	15433328	HAP_3	0.0721739130434783	-0.166197608187234	0.429084864606817	0.698658267353181
1	15209586	15433328	HAP_4	0.179130434782609	0.134410503720918	0.188792228279159	0.476791572836866
1	15276897	15479165	HAP_1	0.0765217391304348	-0.134789413658627	0.425904515347593	0.751757226993423
1	15276897	15479165	HAP_2	0.259130434782609	0.0544862928423365	0.122597616679555	0.656901438474781
1	15276897	15479165	HAP_3	0.220869565217391	-0.00692156586027531	0.156040288534561	0.964635149424842
1	15276897	15479165	HAP_4	0.0721739130434783	-0.166197608187234	0.429084864606817	0.698658267353181
1	15346076	15504349	HAP_1	0.220869565217391	-0.00692156586027531	0.156040288534561	0.964635149424842
1	15346076	15504349	HAP_2	0.259130434782609	0.0544862928423365	0.122597616679555	0.656901438474781
1	15346076	15504349	HAP_3	0.0721739130434783	-0.166197608187234	0.429084864606817	0.698658267353181
1	15346076	15504349	HAP_4	0.155652173913043	-0.105036101202671	0.223593518724874	0.638706124033991
1	15415550	15558805	HAP_1	0.213913043478261	0.0740916295933913	0.157863912501329	0.639009648601063
1	15415550	15558805	HAP_2	0.26	0.0544862928423365	0.122597616679555	0.656901438474781
1	15415550	15558805	HAP_3	0.155652173913043	-0.105036101202671	0.223593518724874	0.638706124033991
1	15415550	15558805	HAP_4	0.0756521739130435	-0.166197608187234	0.429084864606817	0.698658267353181
1	15415550	15558805	HAP_5	0.0947826086956522	1.90431798738485	0.321948175120124	5.76877023615481e-09
1	15469825	15577736	HAP_1	0.0939130434782609	1.90431798738485	0.321948175120124	5.76877023615481e-09
1	15469825	15577736	HAP_2	0.213913043478261	0.0740916295933913	0.157863912501329	0.639009648601063
1	15469825	15577736	HAP_3	0.240869565217391	-0.0661182777896036	0.164876373716986	0.688559807774479
1	15469825	15577736	HAP_4	0.335652173913043	0.035019924119174	0.0962519144362078	0.716117212658418
1	15492702	15613532	HAP_1	0.0939130434782609	1.90431798738485	0.321948175120124	5.76877023615481e-09
1	15492702	15613532	HAP_2	0.213913043478261	0.0740916295933913	0.157863912501329	0.639009648601063
1	15492702	15613532	HAP_3	0.262608695652174	0.0434771881227449	0.121028151306254	0.719556447169447
1	15492702	15613532	HAP_4	0.312173913043478	0.000521087113845712	0.121608112453658	0.996582619597406
1	15550342	15653451	HAP_1	0.213913043478261	0.0740916295933913	0.157863912501329	0.639009648601063
1	15550342	15653451	HAP_2	0.264347826086957	0.0434771881227449	0.121028151306254	0.719556447169447
1	15550342	15653451	HAP_3	0.0739130434782609	-0.166197608187234	0.429084864606817	0.698658267353181
1	15550342	15653451	HAP_4	0.240869565217391	-0.0661182777896036	0.164876373716986	0.688559807774479
1	15550342	15653451	HAP_5	0.136521739130435	0.73720532540466	0.223968832675393	0.00105887219051061
1	15573523	15690224	HAP_1	0.26	0.0544862928423365	0.122597616679555	0.656901438474781
1	15573523	15690224	HAP_2	0.0739130434782609	-0.166197608187234	0.429084864606817	0.698658267353181
1	15573523	15690224	HAP_3	0.185217391304348	0.017052282978129	0.235328017497371	0.942260214731319
1	15573523	15690224	HAP_4	0.177391304347826	0.134410503720918	0.188792228279159	0.476791572836866
1	15605937	15735006	HAP_1	0.177391304347826	0.134410503720918	0.188792228279159	0.476791572836866
1	15605937	15735006	HAP_2	0.0739130434782609	-0.166197608187234	0.429084864606817	0.698658267353181
1	15605937	15735006	HAP_3	0.185217391304348	0.017052282978129	0.235328017497371	0.942260214731319
1	15605937	15735006	HAP_4	0.26	0.0544862928423365	0.122597616679555	0.656901438474781
1	15641488	15812807	HAP_1	0.0739130434782609	-0.166197608187234	0.429084864606817	0.698658267353181
1	15641488	15812807	HAP_2	0.177391304347826	0.134410503720918	0.188792228279159	0.476791572836866
1	15641488	15812807	HAP_3	0.185217391304348	0.017052282978129	0.235328017497371	0.942260214731319
1	15641488	15812807	HAP_4	0.260869565217391	0.0544862928423365	0.122597616679555	0.656901438474781
1	15680611	15886962	HAP_1	0.22	-0.0351725578341163	0.143706533632998	0.806737279499172
1	15680611	15886962	HAP_2	0.0878260869565217	-0.184230753725103	0.42662329942952	0.666027162850659
1	15680611	15886962	HAP_3	0.105217391304348	-0.1653250269338	0.426020679815723	0.698112601559751
1	15680611	15886962	HAP_4	0.0739130434782609	-0.166197608187234	0.429084864606817	0.698658267353181
1	15680611	15886962	HAP_5	0.17304347826087	-0.20659103416443	0.209079828240283	0.323530628622094
1	15714762	15945872	HAP_1	0.0739130434782609	-0.166197608187234	0.429084864606817	0.698658267353181
1	15714762	15945872	HAP_2	0.22	-0.0351725578341163	0.143706533632998	0.806737279499172
1	15714762	15945872	HAP_3	0.170434782608696	-0.20659103416443	0.209079828240283	0.323530628622094
1	15714762	15945872	HAP_4	0.16695652173913	0.0526747304439839	0.193531143672457	0.785585872449982
1	15714762	15945872	HAP_5	0.105217391304348	-0.1653250269338	0.426020679815723	0.698112601559751
1	15784835	16007329	HAP_1	0.170434782608696	-0.20659103416443	0.209079828240283	0.323530628622094
1	15784835	16007329	HAP_2	0.0869565217391304	0.343733173991157	0.369693129254046	0.352884338127395
1	15784835	16007329	HAP_3	0.105217391304348	-0.1653250269338	0.426020679815723	0.698112601559751
1	15784835	16007329	HAP_4	0.22	-0.0351725578341163	0.143706533632998	0.806737279499172
1	15784835	16007329	HAP_5	0.0730434782608696	-0.166197608187234	0.429084864606817	0.698658267353181
1	15859988	16070054	HAP_1	0.0860869565217391	-0.301890160122577	0.36962870819435	0.414423700756375
1	15859988	16070054	HAP_2	0.22	-0.0351725578341163	0.143706533632998	0.806737279499172
1	15859988	16070054	HAP_3	0.0730434782608696	-0.166197608187234	0.429084864606817	0.698658267353181
1	15859988	16070054	HAP_4	0.170434782608696	-0.20659103416443	0.209079828240283	0.323530628622094
1	15931146	16103133	HAP_1	0.169565217391304	-0.20659103416443	0.209079828240283	0.323530628622094
1	15931146	16103133	HAP_2	0.218260869565217	-0.0351725578341163	0.143706533632998	0.806737279499172
1	15931146	16103133	HAP_3	0.0730434782608696	-0.166197608187234	0.429084864606817	0.698658267353181
1	15931146	16103133	HAP_4	0.0878260869565217	-0.301890160122577	0.36962870819435	0.414423700756375
1	15990556	16140772	HAP_1	0.218260869565217	-0.0351725578341163	0.143706533632998	0.806737279499172
1	15990556	16140772	HAP_2	0.169565217391304	-0.20659103416443	0.209079828240283	0.323530628622094
1	15990556	16140772	HAP_3	0.15304347826087	0.0726722014724977	0.211009030599241	0.730671858580465
1	16048863	16193650	HAP_1	0.156521739130435	-0.255067147380763	0.20874919400677	0.222264029789959
1	16048863	16193650	HAP_2	0.106086956521739	0.182807592434615	0.307526992807216	0.552454375242931
1	16048863	16193650	HAP_3	0.15304347826087	0.0726722014724977	0.211009030599241	0.730671858580465
1	16048863	16193650	HAP_4	0.225217391304348	-0.0351725578341163	0.143706533632998	0.806737279499172
1	16048863	16193650	HAP_5	0.071304347826087	0.00411147210330262	0.332072405359936	0.990125836492712
1	16090310	16276033	HAP_1	0.106086956521739	0.182807592434615	0.307526992807216	0.552454375242931
1	16090310	16276033	HAP_2	0.174782608695652	-0.247646216937477	0.194027797756242	0.202361122785206
1	16090310	16276033	HAP_3	0.15304347826087	0.0726722014724977	0.211009030599241	0.730671858580465
1	16090310	16276033	HAP_4	0.132173913043478	-0.0444299806699783	0.200883370064	0.82503805280211
1	16090310	16276033	HAP_5	0.225217391304348	-0.0351725578341163	0.143706533632998	0.806737279499172
1	16127799	16355046	HAP_1	0.119130434782609	0.186079953903196	0.240227992351116	0.438903410453099
1	16127799	16355046	HAP_2	0.225217391304348	-0.0351725578341163	0.143706533632998	0.806737279499172
1	16127799	16355046	HAP_3	0.15304347826087	0.0726722014724977	0.211009030599241	0.730671858580465
1	16127799	16355046	HAP_4	0.106086956521739	0.182807592434615	0.307526992807216	0.552454375242931
1	16127799	16355046	HAP_5	0.175652173913043	-0.247646216937477	0.194027797756242	0.202361122785206
1	16183119	16433091	HAP_1	0.24	-0.116046479323686	0.143747652216669	0.419839201874918
1	16183119	16433091	HAP_2	0.15304347826087	0.0726722014724977	0.211009030599241	0.730671858580465
1	16183119	16433091	HAP_3	0.222608695652174	-0.0351725578341163	0.143706533632998	0.806737279499172
1	16183119	16433091	HAP_4	0.105217391304348	0.300405418170109	0.338171107536405	0.374746674708136
1	16250353	16495715	HAP_1	0.239130434782609	-0.116046479323686	0.143747652216669	0.419839201874918
1	16250353	16495715	HAP_2	0.0730434782608696	-0.166197608187234	0.429084864606817	0.698658267353181
1	16250353	16495715	HAP_3	0.105217391304348	0.300405418170109	0.338171107536405	0.374746674708136
1	16250353	16495715	HAP_4	0.222608695652174	-0.0351725578341163	0.143706533632998	0.806737279499172
1	16322597	16522782	HAP_1	0.222608695652174	-0.0351725578341163	0.143706533632998	0.806737279499172
1	16322597	16522782	HAP_2	0.105217391304348	0.300405418170109	0.338171107536405	0.374746674708136
1	16322597	16522782	HAP_3	0.239130434782609	-0.116046479323686	0.143747652216669	0.419839201874918
1	16322597	16522782	HAP_4	0.0730434782608696	-0.166197608187234	0.429084864606817	0.698658267353181
1	16401831	16604159	HAP_1	0.220869565217391	-0.0351725578341163	0.143706533632998	0.806737279499172
1	16401831	16604159	HAP_2	0.0817391304347826	-0.101950266088864	0.371443905152395	0.783824196903799
1	16401831	16604159	HAP_3	0.0730434782608696	-0.166197608187234	0.429084864606817	0.698658267353181
1	16401831	16604159	HAP_4	0.172173913043478	-0.2605163363215	0.200110679833965	0.193497172362101
1	16401831	16604159	HAP_5	0.105217391304348	0.300405418170109	0.338171107536405	0.374746674708136
1	16463899	16643923	HAP_1	0.220869565217391	-0.0351725578341163	0.143706533632998	0.806737279499172
1	16463899	16643923	HAP_2	0.0817391304347826	-0.101950266088864	0.371443905152395	0.783824196903799
1	16463899	16643923	HAP_3	0.105217391304348	0.300405418170109	0.338171107536405	0.374746674708136
1	16463899	16643923	HAP_4	0.0730434782608696	-0.166197608187234	0.429084864606817	0.698658267353181
1	16463899	16643923	HAP_5	0.172173913043478	-0.2605163363215	0.200110679833965	0.193497172362101
1	16508177	16686406	HAP_1	0.220869565217391	-0.0351725578341163	0.143706533632998	0.806737279499172
1	16508177	16686406	HAP_2	0.0817391304347826	-0.101950266088864	0.371443905152395	0.783824196903799
1	16508177	16686406	HAP_3	0.0730434782608696	-0.166197608187234	0.429084864606817	0.698658267353181
1	16508177	16686406	HAP_4	0.172173913043478	-0.2605163363215	0.200110679833965	0.193497172362101
1	16508177	16686406	HAP_5	0.101739130434783	0.300405418170109	0.338171107536405	0.374746674708136
1	16571855	16747732	HAP_1	0.0730434782608696	-0.166197608187234	0.429084864606817	0.698658267353181
1	16571855	16747732	HAP_2	0.302608695652174	-0.0799114402606248	0.108253540364454	0.460708481277867
1	16571855	16747732	HAP_3	0.172173913043478	-0.2605163363215	0.200110679833965	0.193497172362101
1	16571855	16747732	HAP_4	0.0617391304347826	-0.101950266088864	0.371443905152395	0.783824196903799
1	16635130	16836572	HAP_1	0.302608695652174	-0.0799114402606248	0.108253540364454	0.460708481277867
1	16635130	16836572	HAP_2	0.0730434782608696	-0.166197608187234	0.429084864606817	0.698658267353181
1	16635130	16836572	HAP_3	0.172173913043478	-0.2605163363215	0.200110679833965	0.193497172362101
1	16669446	16922627	HAP_1	0.340869565217391	-0.0856743195284518	0.099993526815956	0.391921356244002
1	16669446	16922627	HAP_2	0.0930434782608696	-0.125606542353247	0.372291795739195	0.735950889710003
1	16669446	16922627	HAP_3	0.0730434782608696	-0.166197608187234	0.429084864606817	0.698658267353181
1	16669446	16922627	HAP_4	0.172173913043478	-0.2605163363215	0.200110679833965	0.193497172362101
1	16723481	16962160	HAP_1	0.0930434782608696	-0.125606542353247	0.372291795739195	0.735950889710003
1	16723481	16962160	HAP_2	0.172173913043478	-0.2605163363215	0.200110679833965	0.193497172362101
1	16723481	16962160	HAP_3	0.34695652173913	-0.0792321114476148	0.0978819565034626	0.418589752365308
1	16723481	16962160	HAP_4	0.0730434782608696	-0.166197608187234	0.429084864606817	0.698658267353181
1	16808617	17025174	HAP_1	0.0730434782608696	-0.166197608187234	0.429084864606817	0.698658267353181
1	16808617	17025174	HAP_2	0.172173913043478	-0.2605163363215	0.200110679833965	0.193497172362101
1	16808617	17025174	HAP_3	0.314782608695652	-0.088099657369691	0.10748337006859	0.41275828696174
1	16808617	17025174	HAP_4	0.0930434782608696	-0.125606542353247	0.372291795739195	0.735950889710003
1	16886150	17075114	HAP_1	0.0730434782608696	-0.166197608187234	0.429084864606817	0.698658267353181
1	16886150	17075114	HAP_2	0.314782608695652	-0.088099657369691	0.10748337006859	0.41275828696174
1	16886150	17075114	HAP_3	0.172173913043478	-0.2605163363215	0.200110679833965	0.193497172362101
1	16886150	17075114	HAP_4	0.0921739130434783	-0.125606542353247	0.372291795739195	0.735950889710003
1	16952601	17128546	HAP_1	0.0730434782608696	-0.166197608187234	0.429084864606817	0.698658267353181
1	16952601	17128546	HAP_2	0.175652173913043	-0.263336511508801	0.188942624050028	0.163947606685815
1	16952601	17128546	HAP_3	0.0895652173913044	0.289000246781644	0.330888794654495	0.382814876141165
1	16952601	17128546	HAP_4	0.118260869565217	-0.221831995536424	0.267293049106438	0.406936088676304
1	16952601	17128546	HAP_5	0.372173913043478	0.00911514991373896	0.0923206666539017	0.921385011500924
1	17007158	17167034	HAP_1	0.368695652173913	0.0217971248466554	0.092976076967105	0.814730349744771
1	17007158	17167034	HAP_2	0.0730434782608696	-0.166197608187234	0.429084864606817	0.698658267353181
1	17007158	17167034	HAP_3	0.175652173913043	-0.263336511508801	0.188942624050028	0.163947606685815
1	17007158	17167034	HAP_4	0.0895652173913044	0.289000246781644	0.330888794654495	0.382814876141165
1	17043129	17235751	HAP_1	0.175652173913043	-0.263336511508801	0.188942624050028	0.163947606685815
1	17043129	17235751	HAP_2	0.0895652173913044	0.289000246781644	0.330888794654495	0.382814876141165
1	17043129	17235751	HAP_3	0.368695652173913	0.0217971248466554	0.092976076967105	0.814730349744771
1	17043129	17235751	HAP_4	0.0730434782608696	-0.166197608187234	0.429084864606817	0.698658267353181
1	17108080	17326467	HAP_1	0.175652173913043	-0.253542244899502	0.184490264043199	0.16990093208445
1	17108080	17326467	HAP_2	0.0730434782608696	-0.166197608187234	0.429084864606817	0.698658267353181
1	17108080	17326467	HAP_3	0.088695652173913	0.184326196114116	0.370120612367748	0.618667186119118
1	17108080	17326467	HAP_4	0.367826086956522	0.0217971248466554	0.092976076967105	0.814730349744771
1	17148366	17431872	HAP_1	0.088695652173913	0.184326196114116	0.370120612367748	0.618667186119118
1	17148366	17431872	HAP_2	0.0730434782608696	-0.166197608187234	0.429084864606817	0.698658267353181
1	17148366	17431872	HAP_3	0.372173913043478	0.00911514991373896	0.0923206666539017	0.921385011500924
1	17148366	17431872	HAP_4	0.173913043478261	-0.263336511508801	0.188942624050028	0.163947606685815
1	17200924	17474463	HAP_1	0.173913043478261	-0.263336511508801	0.188942624050028	0.163947606685815
1	17200924	17474463	HAP_2	0.372173913043478	0.00911514991373896	0.0923206666539017	0.921385011500924
1	17200924	17474463	HAP_3	0.088695652173913	0.184326196114116	0.370120612367748	0.618667186119118
1	17200924	17474463	HAP_4	0.0730434782608696	-0.166197608187234	0.429084864606817	0.698658267353181
1	17292283	17515670	HAP_1	0.368695652173913	0.0157466716330318	0.092257500118014	0.864535442636781
1	17292283	17515670	HAP_2	0.0730434782608696	-0.166197608187234	0.429084864606817	0.698658267353181
1	17292283	17515670	HAP_3	0.179130434782609	-0.0284625934141498	0.234865420299332	0.903586378860235
1	17292283	17515670	HAP_4	0.0921739130434783	0.289000246781644	0.330888794654495	0.382814876141165
1	17292283	17515670	HAP_5	0.173913043478261	-0.263336511508801	0.188942624050028	0.163947606685815
1	17404509	17543004	HAP_1	0.413913043478261	0.0243983088236613	0.0854175370905423	0.775262304693159
1	17404509	17543004	HAP_2	0.186086956521739	-0.0284625934141498	0.234865420299332	0.903586378860235
1	17404509	17543004	HAP_3	0.0921739130434783	0.289000246781644	0.330888794654495	0.382814876141165
1	17404509	17543004	HAP_4	0.0730434782608696	-0.166197608187234	0.429084864606817	0.698658267353181
1	17404509	17543004	HAP_5	0.173913043478261	-0.263336511508801	0.188942624050028	0.163947606685815
1	17463352	17580720	HAP_1	0.416521739130435	0.0243983088236613	0.0854175370905423	0.775262304693159
1	17463352	17580720	HAP_2	0.116521739130435	0.0517164100808859	0.262826350921584	0.844078459902214
1	17463352	17580720	HAP_3	0.0739130434782609	-0.166197608187234	0.429084864606817	0.698658267353181
1	17463352	17580720	HAP_4	0.173913043478261	-0.263336511508801	0.188942624050028	0.163947606685815
1	17504279	17619065	HAP_1	0.156521739130435	-0.283033527176136	0.201802239356171	0.161309430771349
1	17504279	17619065	HAP_2	0.0730434782608696	-0.166197608187234	0.429084864606817	0.698658267353181
1	17504279	17619065	HAP_3	0.317391304347826	0.0405059138092835	0.111840904676338	0.717357844302157
1	17504279	17619065	HAP_4	0.0991304347826087	-0.285726774662538	0.426080671891855	0.50275523361227
1	17504279	17619065	HAP_5	0.091304347826087	0.289000246781644	0.330888794654495	0.382814876141165
1	17530637	17703897	HAP_1	0.156521739130435	-0.283033527176136	0.201802239356171	0.161309430771349
1	17530637	17703897	HAP_2	0.0730434782608696	-0.166197608187234	0.429084864606817	0.698658267353181
1	17530637	17703897	HAP_3	0.301739130434783	0.0662190480109377	0.114326753204334	0.562680454052685
1	17530637	17703897	HAP_4	0.0869565217391304	-0.285726774662538	0.426080671891855	0.50275523361227
1	17530637	17703897	HAP_5	0.091304347826087	0.289000246781644	0.330888794654495	0.382814876141165
1	17569889	17771553	HAP_1	0.156521739130435	-0.283033527176136	0.201802239356171	0.161309430771349
1	17569889	17771553	HAP_2	0.0730434782608696	-0.166197608187234	0.429084864606817	0.698658267353181
1	17569889	17771553	HAP_3	0.091304347826087	0.289000246781644	0.330888794654495	0.382814876141165
1	17569889	17771553	HAP_4	0.302608695652174	0.0662190480109377	0.114326753204334	0.562680454052685
1	17569889	17771553	HAP_5	0.0869565217391304	-0.285726774662538	0.426080671891855	0.50275523361227
1	17593278	17863023	HAP_1	0.0730434782608696	-0.166197608187234	0.429084864606817	0.698658267353181
1	17593278	17863023	HAP_2	0.091304347826087	0.289000246781644	0.330888794654495	0.382814876141165
1	17593278	17863023	HAP_3	0.18695652173913	-0.193786270571217	0.195093691086082	0.320991977211489
1	17593278	17863023	HAP_4	0.113913043478261	0.189595877106707	0.282225346231577	0.501994099436665
1	17593278	17863023	HAP_5	0.0878260869565217	-0.285726774662538	0.426080671891855	0.50275523361227
1	17593278	17863023	HAP_6	0.156521739130435	-0.270204450575663	0.208328635822606	0.195159752890078
1	17672335	17933659	HAP_1	0.0730434782608696	-0.166197608187234	0.429084864606817	0.698658267353181
1	17672335	17933659	HAP_2	0.0878260869565217	-0.285726774662538	0.426080671891855	0.50275523361227
1	17672335	17933659	HAP_3	0.156521739130435	-0.270204450575663	0.208328635822606	0.195159752890078
1	17672335	17933659	HAP_4	0.18695652173913	-0.193786270571217	0.195093691086082	0.320991977211489
1	17672335	17933659	HAP_5	0.11304347826087	0.189595877106707	0.282225346231577	0.501994099436665
1	17672335	17933659	HAP_6	0.0930434782608696	0.289000246781644	0.330888794654495	0.382814876141165
1	17742102	17996624	HAP_1	0.0878260869565217	-0.285726774662538	0.426080671891855	0.50275523361227
1	17742102	17996624	HAP_2	0.0739130434782609	-0.166197608187234	0.429084864606817	0.698658267353181
1	17742102	17996624	HAP_3	0.128695652173913	-0.316321127278913	0.28098589143805	0.260749961573686
1	17742102	17996624	HAP_4	0.22	0.00999414094721351	0.169274353780813	0.952940373959064
1	17742102	17996624	HAP_5	0.18695652173913	-0.193786270571217	0.195093691086082	0.320991977211489
1	17742102	17996624	HAP_6	0.11304347826087	0.189595877106707	0.282225346231577	0.501994099436665
1	17742102	17996624	HAP_7	0.0930434782608696	0.289000246781644	0.330888794654495	0.382814876141165
1	17830271	18035272	HAP_1	0.0895652173913044	-0.285726774662538	0.426080671891855	0.50275523361227
1	17830271	18035272	HAP_2	0.0739130434782609	-0.166197608187234	0.429084864606817	0.698658267353181
1	17830271	18035272	HAP_3	0.218260869565217	0.00999414094721351	0.169274353780813	0.952940373959064
1	17830271	18035272	HAP_4	0.18695652173913	-0.193786270571217	0.195093691086082	0.320991977211489
1	17830271	18035272	HAP_5	0.0930434782608696	0.289000246781644	0.330888794654495	0.382814876141165
1	17830271	18035272	HAP_6	0.11304347826087	0.189595877106707	0.282225346231577	0.501994099436665
1	17910922	18103433	HAP_1	0.0878260869565217	-0.285726774662538	0.426080671891855	0.50275523361227
1	17910922	18103433	HAP_2	0.186086956521739	-0.168354641682929	0.201888930512704	0.404693124760072
1	17910922	18103433	HAP_3	0.0930434782608696	0.289000246781644	0.330888794654495	0.382814876141165
1	17910922	18103433	HAP_4	0.126086956521739	0.275120705246872	0.249738593662014	0.271092078947936
1	17910922	18103433	HAP_5	0.218260869565217	0.00999414094721351	0.169274353780813	0.952940373959064
1	17910922	18103433	HAP_6	0.0730434782608696	-0.166197608187234	0.429084864606817	0.698658267353181
1	17965969	18144245	HAP_1	0.186086956521739	-0.168354641682929	0.201888930512704	0.404693124760072
1	17965969	18144245	HAP_2	0.0878260869565217	-0.285726774662538	0.426080671891855	0.50275523361227
1	17965969	18144245	HAP_3	0.138260869565217	0.172267524533447	0.226021163979418	0.446275723462521
1	17965969	18144245	HAP_4	0.0921739130434783	0.289000246781644	0.330888794654495	0.382814876141165
1	17965969	18144245	HAP_5	0.218260869565217	0.00999414094721351	0.169274353780813	0.952940373959064
1	17965969	18144245	HAP_6	0.0730434782608696	-0.166197608187234	0.429084864606817	0.698658267353181
1	18019409	18218440	HAP_1	0.221739130434783	-0.0874860532786405	0.147364234164665	0.552970223115982
1	18019409	18218440	HAP_2	0.0904347826086957	-0.285726774662538	0.426080671891855	0.50275523361227
1	18019409	18218440	HAP_3	0.405217391304348	0.00104625541515498	0.0908106055722113	0.990811631758682
1	18019409	18218440	HAP_4	0.091304347826087	0.289000246781644	0.330888794654495	0.382814876141165
1	18019409	18218440	HAP_5	0.0782608695652174	-0.00225892990397959	0.371986066585511	0.995156935222339
1	18081067	18289532	HAP_1	0.091304347826087	0.289000246781644	0.330888794654495	0.382814876141165
1	18081067	18289532	HAP_2	0.0747826086956522	-0.166197608187234	0.429084864606817	0.698658267353181
1	18081067	18289532	HAP_3	0.142608695652174	0.172267524533447	0.226021163979418	0.446275723462521
1	18081067	18289532	HAP_4	0.0904347826086957	-0.285726774662538	0.426080671891855	0.50275523361227
1	18081067	18289532	HAP_5	0.0669565217391304	-0.36370127581011	0.428554055668761	0.396425876701904
1	18081067	18289532	HAP_6	0.153913043478261	0.33648857025248	0.237676273260523	0.157404637187242
1	18081067	18289532	HAP_7	0.184347826086957	-0.172070944510537	0.20239794983176	0.395597341659031
1	18134138	18345151	HAP_1	0.0747826086956522	-0.166197608187234	0.429084864606817	0.698658267353181
1	18134138	18345151	HAP_2	0.128695652173913	0.275120705246872	0.249738593662014	0.271092078947936
1	18134138	18345151	HAP_3	0.0904347826086957	-0.285726774662538	0.426080671891855	0.50275523361227
1	18134138	18345151	HAP_4	0.0669565217391304	-0.36370127581011	0.428554055668761	0.396425876701904
1	18134138	18345151	HAP_5	0.15304347826087	0.33648857025248	0.237676273260523	0.157404637187242
1	18134138	18345151	HAP_6	0.184347826086957	-0.172070944510537	0.20239794983176	0.395597341659031
1	18134138	18345151	HAP_7	0.091304347826087	0.289000246781644	0.330888794654495	0.382814876141165
1	18185785	18374886	HAP_1	0.0904347826086957	-0.285726774662538	0.426080671891855	0.50275523361227
1	18185785	18374886	HAP_2	0.0669565217391304	-0.36370127581011	0.428554055668761	0.396425876701904
1	18185785	18374886	HAP_3	0.153913043478261	0.389062253584211	0.251019894457998	0.12172220452235
1	18185785	18374886	HAP_4	0.0765217391304348	-0.166197608187234	0.429084864606817	0.698658267353181
1	18185785	18374886	HAP_5	0.166086956521739	0.0274610305376683	0.21664331524101	0.899178162582775
1	18185785	18374886	HAP_6	0.184347826086957	-0.172070944510537	0.20239794983176	0.395597341659031
1	18185785	18374886	HAP_7	0.128695652173913	0.275120705246872	0.249738593662014	0.271092078947936
1	18276048	18399880	HAP_1	0.0895652173913044	-0.089666371437431	0.369395863002327	0.80829701746759
1	18276048	18399880	HAP_2	0.110434782608696	-0.261983266596186	0.309292584046092	0.397333242907389
1	18276048	18399880	HAP_3	0.152173913043478	0.389062253584211	0.251019894457998	0.12172220452235
1	18276048	18399880	HAP_4	0.244347826086957	0.158261408853655	0.139535392857866	0.257193113738601
1	18276048	18399880	HAP_5	0.0739130434782609	-0.166197608187234	0.429084864606817	0.698658267353181
1	18340122	18448083	HAP_1	0.0739130434782609	-0.166197608187234	0.429084864606817	0.698658267353181
1	18340122	18448083	HAP_2	0.245217391304348	0.160044519562689	0.137325984965924	0.244337321849991
1	18340122	18448083	HAP_3	0.0895652173913044	-0.089666371437431	0.369395863002327	0.80829701746759
1	18340122	18448083	HAP_4	0.0904347826086957	-0.285726774662538	0.426080671891855	0.50275523361227
1	18340122	18448083	HAP_5	0.166086956521739	0.389062253584211	0.251019894457998	0.12172220452235
1	18366232	18508210	HAP_1	0.0739130434782609	-0.166197608187234	0.429084864606817	0.698658267353181
1	18366232	18508210	HAP_2	0.152173913043478	0.389062253584211	0.251019894457998	0.12172220452235
1	18366232	18508210	HAP_3	0.0895652173913044	-0.089666371437431	0.369395863002327	0.80829701746759
1	18366232	18508210	HAP_4	0.0904347826086957	-0.285726774662538	0.426080671891855	0.50275523361227
1	18366232	18508210	HAP_5	0.115652173913043	-0.133734768076589	0.308579376215788	0.664898811552722
1	18366232	18508210	HAP_6	0.128695652173913	0.275120705246872	0.249738593662014	0.271092078947936
1	18388905	18550600	HAP_1	0.0669565217391304	0.0310318649517316	0.426133889306944	0.941973779852021
1	18388905	18550600	HAP_2	0.15304347826087	0.33648857025248	0.237676273260523	0.157404637187242
1	18388905	18550600	HAP_3	0.0747826086956522	-0.166197608187234	0.429084864606817	0.698658267353181
1	18388905	18550600	HAP_4	0.0904347826086957	-0.089666371437431	0.369395863002327	0.80829701746759
1	18388905	18550600	HAP_5	0.0904347826086957	-0.285726774662538	0.426080671891855	0.50275523361227
1	18388905	18550600	HAP_6	0.127826086956522	-0.169502623635892	0.265710227053408	0.523783734003008
1	18388905	18550600	HAP_7	0.180869565217391	0.160409791598907	0.161276229596402	0.320345455258734
1	18388905	18550600	HAP_8	0.0773913043478261	-0.155306748785594	0.432697085097156	0.719784360501841
1	18425564	18619081	HAP_1	0.114782608695652	-0.133734768076589	0.308579376215788	0.664898811552722
1	18425564	18619081	HAP_2	0.175652173913043	0.210464224628721	0.168964007143855	0.213424556122581
1	18425564	18619081	HAP_3	0.0773913043478261	-0.155306748785594	0.432697085097156	0.719784360501841
1	18425564	18619081	HAP_4	0.0904347826086957	-0.285726774662538	0.426080671891855	0.50275523361227
1	18425564	18619081	HAP_5	0.123478260869565	-0.0554831706748272	0.263812022136596	0.833499400002112
1	18425564	18619081	HAP_6	0.154782608695652	0.33648857025248	0.237676273260523	0.157404637187242
1	18425564	18619081	HAP_7	0.0747826086956522	-0.166197608187234	0.429084864606817	0.698658267353181
1	18425564	18619081	HAP_8	0.0904347826086957	-0.089666371437431	0.369395863002327	0.80829701746759
1	18484079	18667846	HAP_1	0.114782608695652	-0.133734768076589	0.308579376215788	0.664898811552722
1	18484079	18667846	HAP_2	0.136521739130435	-0.00908813256170531	0.208754948124222	0.965290581918309
1	18484079	18667846	HAP_3	0.155652173913043	0.33648857025248	0.237676273260523	0.157404637187242
1	18484079	18667846	HAP_4	0.0904347826086957	-0.089666371437431	0.369395863002327	0.80829701746759
1	18484079	18667846	HAP_5	0.114782608695652	-0.219534133131278	0.330402075362641	0.506677819363528
1	18484079	18667846	HAP_6	0.12695652173913	0.275120705246872	0.249738593662014	0.271092078947936
1	18484079	18667846	HAP_7	0.08	-0.217153781127462	0.369984995846984	0.557489160073004
1	18484079	18667846	HAP_8	0.0956521739130435	-0.144655216182139	0.306571341477866	0.637218096184395
1	18541914	18718088	HAP_1	0.0765217391304348	-0.155306748785594	0.432697085097156	0.719784360501841
1	18541914	18718088	HAP_2	0.0904347826086957	-0.089666371437431	0.369395863002327	0.80829701746759
1	18541914	18718088	HAP_3	0.0921739130434783	-0.285726774662538	0.426080671891855	0.50275523361227
1	18541914	18718088	HAP_4	0.12695652173913	0.275120705246872	0.249738593662014	0.271092078947936
1	18541914	18718088	HAP_5	0.15304347826087	0.33648857025248	0.237676273260523	0.157404637187242
1	18541914	18718088	HAP_6	0.115652173913043	-0.133734768076589	0.308579376215788	0.664898811552722
1	18541914	18718088	HAP_7	0.123478260869565	-0.0554831706748272	0.263812022136596	0.833499400002112
1	18599889	18771888	HAP_1	0.0921739130434783	-0.285726774662538	0.426080671891855	0.50275523361227
1	18599889	18771888	HAP_2	0.113913043478261	0.189595877106707	0.282225346231577	0.501994099436665
1	18599889	18771888	HAP_3	0.0904347826086957	-0.089666371437431	0.369395863002327	0.80829701746759
1	18599889	18771888	HAP_4	0.123478260869565	-0.0554831706748272	0.263812022136596	0.833499400002112
1	18599889	18771888	HAP_5	0.15304347826087	0.33648857025248	0.237676273260523	0.157404637187242
1	18599889	18771888	HAP_6	0.0765217391304348	-0.155306748785594	0.432697085097156	0.719784360501841
1	18599889	18771888	HAP_7	0.12	-0.133734768076589	0.308579376215788	0.664898811552722
1	18651110	18859078	HAP_1	0.11304347826087	0.189595877106707	0.282225346231577	0.501994099436665
1	18651110	18859078	HAP_2	0.123478260869565	-0.0554831706748272	0.263812022136596	0.833499400002112
1	18651110	18859078	HAP_3	0.15304347826087	0.294951172473048	0.226212252033064	0.192812013886592
1	18651110	18859078	HAP_4	0.0921739130434783	-0.285726774662538	0.426080671891855	0.50275523361227
1	18651110	18859078	HAP_5	0.0921739130434783	-0.0249751735299712	0.33025607628759	0.939745423242176
1	18651110	18859078	HAP_6	0.0765217391304348	-0.155306748785594	0.432697085097156	0.719784360501841
1	18651110	18859078	HAP_7	0.117391304347826	-0.133734768076589	0.308579376215788	0.664898811552722
1	18690083	18947598	HAP_1	0.11304347826087	0.189595877106707	0.282225346231577	0.501994099436665
1	18690083	18947598	HAP_2	0.116521739130435	-0.133734768076589	0.308579376215788	0.664898811552722
1	18690083	18947598	HAP_3	0.0895652173913044	-0.285726774662538	0.426080671891855	0.50275523361227
1	18690083	18947598	HAP_4	0.15304347826087	0.294951172473048	0.226212252033064	0.192812013886592
1	18690083	18947598	HAP_5	0.091304347826087	-0.0249751735299712	0.33025607628759	0.939745423242176
1	18690083	18947598	HAP_6	0.0765217391304348	-0.155306748785594	0.432697085097156	0.719784360501841
1	18690083	18947598	HAP_7	0.123478260869565	-0.0554831706748272	0.263812022136596	0.833499400002112
1	18756669	19016808	HAP_1	0.154782608695652	0.294951172473048	0.226212252033064	0.192812013886592
1	18756669	19016808	HAP_2	0.091304347826087	-0.0249751735299712	0.33025607628759	0.939745423242176
1	18756669	19016808	HAP_3	0.123478260869565	-0.0554831706748272	0.263812022136596	0.833499400002112
1	18756669	19016808	HAP_4	0.0739130434782609	-0.166197608187234	0.429084864606817	0.698658267353181
1	18756669	19016808	HAP_5	0.113913043478261	0.189595877106707	0.282225346231577	0.501994099436665
1	18756669	19016808	HAP_6	0.0895652173913044	-0.285726774662538	0.426080671891855	0.50275523361227
1	18756669	19016808	HAP_7	0.0773913043478261	-0.155306748785594	0.432697085097156	0.719784360501841
1	18756669	19016808	HAP_8	0.114782608695652	-0.133734768076589	0.308579376215788	0.664898811552722
1	18832003	19101381	HAP_1	0.113913043478261	0.189595877106707	0.282225346231577	0.501994099436665
1	18832003	19101381	HAP_2	0.091304347826087	-0.0249751735299712	0.33025607628759	0.939745423242176
1	18832003	19101381	HAP_3	0.0739130434782609	-0.166197608187234	0.429084864606817	0.698658267353181
1	18832003	19101381	HAP_4	0.0773913043478261	-0.155306748785594	0.432697085097156	0.719784360501841
1	18832003	19101381	HAP_5	0.0904347826086957	-0.285726774662538	0.426080671891855	0.50275523361227
1	18832003	19101381	HAP_6	0.123478260869565	-0.0554831706748272	0.263812022136596	0.833499400002112
1	18832003	19101381	HAP_7	0.114782608695652	-0.133734768076589	0.308579376215788	0.664898811552722
1	18832003	19101381	HAP_8	0.16695652173913	0.244559162479448	0.216270842274427	0.258621427184136
1	18930376	19175978	HAP_1	0.123478260869565	-0.0554831706748272	0.263812022136596	0.833499400002112
1	18930376	19175978	HAP_2	0.0739130434782609	-0.166197608187234	0.429084864606817	0.698658267353181
1	18930376	19175978	HAP_3	0.113913043478261	0.189595877106707	0.282225346231577	0.501994099436665
1	18930376	19175978	HAP_4	0.114782608695652	-0.133734768076589	0.308579376215788	0.664898811552722
1	18930376	19175978	HAP_5	0.16695652173913	0.244559162479448	0.216270842274427	0.258621427184136
1	18930376	19175978	HAP_6	0.168695652173913	-0.138677267806854	0.196041127549598	0.479618215388311
1	18930376	19175978	HAP_7	0.0904347826086957	-0.285726774662538	0.426080671891855	0.50275523361227
1	18993576	19269782	HAP_1	0.113913043478261	-0.133734768076589	0.308579376215788	0.664898811552722
1	18993576	19269782	HAP_2	0.16695652173913	0.244559162479448	0.216270842274427	0.258621427184136
1	18993576	19269782	HAP_3	0.168695652173913	-0.138677267806854	0.196041127549598	0.479618215388311
1	18993576	19269782	HAP_4	0.0947826086956522	-0.285726774662538	0.426080671891855	0.50275523361227
1	18993576	19269782	HAP_5	0.123478260869565	-0.0554831706748272	0.263812022136596	0.833499400002112
1	18993576	19269782	HAP_6	0.0739130434782609	-0.166197608187234	0.429084864606817	0.698658267353181
1	18993576	19269782	HAP_7	0.113913043478261	0.189595877106707	0.282225346231577	0.501994099436665
1	19069747	19336588	HAP_1	0.114782608695652	-0.0423719791163403	0.311058701316898	0.89169725537333
1	19069747	19336588	HAP_2	0.0773913043478261	-0.155306748785594	0.432697085097156	0.719784360501841
1	19069747	19336588	HAP_3	0.13304347826087	-0.101865738092461	0.262413525181012	0.698024033733252
1	19069747	19336588	HAP_4	0.113913043478261	0.189595877106707	0.282225346231577	0.501994099436665
1	19069747	19336588	HAP_5	0.305217391304348	0.0885503607246216	0.109585108035346	0.41940309376974
1	19069747	19336588	HAP_6	0.0739130434782609	-0.166197608187234	0.429084864606817	0.698658267353181
1	19069747	19336588	HAP_7	0.0930434782608696	-0.285726774662538	0.426080671891855	0.50275523361227
1	19147587	19374028	HAP_1	0.232173913043478	-0.0722881797642227	0.131847495361908	0.583723436690678
1	19147587	19374028	HAP_2	0.0739130434782609	-0.166197608187234	0.429084864606817	0.698658267353181
1	19147587	19374028	HAP_3	0.11304347826087	-0.129872197121643	0.339449490696957	0.70216359378975
1	19147587	19374028	HAP_4	0.0904347826086957	-0.285726774662538	0.426080671891855	0.50275523361227
1	19147587	19374028	HAP_5	0.11304347826087	0.189595877106707	0.282225346231577	0.501994099436665
1	19147587	19374028	HAP_6	0.0773913043478261	-0.155306748785594	0.432697085097156	0.719784360501841
1	19147587	19374028	HAP_7	0.132173913043478	-0.101865738092461	0.262413525181012	0.698024033733252
1	19253956	19436094	HAP_1	0.187826086956522	-0.155562781351465	0.170189114471391	0.361078166166111
1	19253956	19436094	HAP_2	0.088695652173913	-0.285726774662538	0.426080671891855	0.50275523361227
1	19253956	19436094	HAP_3	0.112173913043478	-0.129872197121643	0.339449490696957	0.70216359378975
1	19253956	19436094	HAP_4	0.0773913043478261	-0.155306748785594	0.432697085097156	0.719784360501841
1	19253956	19436094	HAP_5	0.192173913043478	0.0381308854103649	0.183897362453181	0.835812625125619
1	19253956	19436094	HAP_6	0.0739130434782609	-0.166197608187234	0.429084864606817	0.698658267353181
1	19318625	19484677	HAP_1	0.11304347826087	-0.129872197121643	0.339449490696957	0.70216359378975
1	19318625	19484677	HAP_2	0.188695652173913	-0.155562781351465	0.170189114471391	0.361078166166111
1	19318625	19484677	HAP_3	0.088695652173913	-0.285726774662538	0.426080671891855	0.50275523361227
1	19318625	19484677	HAP_4	0.0773913043478261	-0.155306748785594	0.432697085097156	0.719784360501841
1	19318625	19484677	HAP_5	0.192173913043478	0.0381308854103649	0.183897362453181	0.835812625125619
1	19318625	19484677	HAP_6	0.0739130434782609	-0.166197608187234	0.429084864606817	0.698658267353181
1	19352346	19499241	HAP_1	0.11304347826087	-0.129872197121643	0.339449490696957	0.70216359378975
1	19352346	19499241	HAP_2	0.19304347826087	0.0381308854103649	0.183897362453181	0.835812625125619
1	19352346	19499241	HAP_3	0.0739130434782609	-0.166197608187234	0.429084864606817	0.698658267353181
1	19352346	19499241	HAP_4	0.179130434782609	-0.155562781351465	0.170189114471391	0.361078166166111
1	19352346	19499241	HAP_5	0.088695652173913	-0.285726774662538	0.426080671891855	0.50275523361227
1	19352346	19499241	HAP_6	0.0773913043478261	-0.155306748785594	0.432697085097156	0.719784360501841
1	19420435	19535686	HAP_1	0.0773913043478261	-0.155306748785594	0.432697085097156	0.719784360501841
1	19420435	19535686	HAP_2	0.0817391304347826	-0.158470262690554	0.373230475074494	0.67129742392235
1	19420435	19535686	HAP_3	0.11304347826087	-0.129872197121643	0.339449490696957	0.70216359378975
1	19420435	19535686	HAP_4	0.180869565217391	-0.155562781351465	0.170189114471391	0.361078166166111
1	19420435	19535686	HAP_5	0.19304347826087	0.0381308854103649	0.183897362453181	0.835812625125619
1	19420435	19535686	HAP_6	0.0878260869565217	-0.285726774662538	0.426080671891855	0.50275523361227
1	19474711	19617746	HAP_1	0.194782608695652	0.0381308854103649	0.183897362453181	0.835812625125619
1	19474711	19617746	HAP_2	0.0817391304347826	-0.158470262690554	0.373230475074494	0.67129742392235
1	19474711	19617746	HAP_3	0.115652173913043	-0.133734768076589	0.308579376215788	0.664898811552722
1	19474711	19617746	HAP_4	0.258260869565217	-0.206014626764771	0.118954426531563	0.0838438885194225
1	19474711	19617746	HAP_5	0.0878260869565217	-0.285726774662538	0.426080671891855	0.50275523361227
1	19492649	19686160	HAP_1	0.327826086956522	-0.0206676160119445	0.105620095841754	0.844932289104759
1	19492649	19686160	HAP_2	0.0878260869565217	-0.285726774662538	0.426080671891855	0.50275523361227
1	19492649	19686160	HAP_3	0.115652173913043	-0.133734768076589	0.308579376215788	0.664898811552722
1	19492649	19686160	HAP_4	0.194782608695652	0.0381308854103649	0.183897362453181	0.835812625125619
1	19492649	19686160	HAP_5	0.0817391304347826	-0.158470262690554	0.373230475074494	0.67129742392235
1	19515387	19736140	HAP_1	0.115652173913043	-0.133734768076589	0.308579376215788	0.664898811552722
1	19515387	19736140	HAP_2	0.194782608695652	0.0381308854103649	0.183897362453181	0.835812625125619
1	19515387	19736140	HAP_3	0.32695652173913	-0.0206676160119445	0.105620095841754	0.844932289104759
1	19515387	19736140	HAP_4	0.0878260869565217	-0.285726774662538	0.426080671891855	0.50275523361227
1	19515387	19736140	HAP_5	0.0817391304347826	-0.158470262690554	0.373230475074494	0.67129742392235
1	19591116	19840115	HAP_1	0.222608695652174	-0.219809232686036	0.153624897878209	0.153038232567387
1	19591116	19840115	HAP_2	0.0834782608695652	-0.158470262690554	0.373230475074494	0.67129742392235
1	19591116	19840115	HAP_3	0.522608695652174	0.0683396660662399	0.0747207190233389	0.360793211571331
1	19661123	19905066	HAP_1	0.071304347826087	-0.277019225054513	0.376895577392941	0.462644506512383
1	19661123	19905066	HAP_2	0.102608695652174	-0.212033818834767	0.284147849219589	0.455852898788236
1	19661123	19905066	HAP_3	0.18695652173913	-0.162348329122536	0.162657637276473	0.318661183513854
1	19661123	19905066	HAP_4	0.335652173913043	-0.0728274842454082	0.10203554165506	0.475680407047925
1	19661123	19905066	HAP_5	0.202608695652174	-0.161379153455721	0.163399809595133	0.323757099273936
1	19728682	19955364	HAP_1	0.183478260869565	-0.155562781351465	0.170189114471391	0.361078166166111
1	19728682	19955364	HAP_2	0.466086956521739	0.0033414638317369	0.0774402132177681	0.965598125441219
1	19728682	19955364	HAP_3	0.0782608695652174	-0.0686467951930329	0.285158523228257	0.809850591574721
1	19728682	19955364	HAP_4	0.105217391304348	-0.212033818834767	0.284147849219589	0.455852898788236
1	19802045	20037490	HAP_1	0.183478260869565	-0.155562781351465	0.170189114471391	0.361078166166111
1	19802045	20037490	HAP_2	0.0426086956521739	0.254631283892683	0.425613843342262	0.549901928413177
1	19802045	20037490	HAP_3	0.088695652173913	-0.285726774662538	0.426080671891855	0.50275523361227
1	19802045	20037490	HAP_4	0.225217391304348	0.0631965937195865	0.150263345528304	0.674228225438288
1	19802045	20037490	HAP_5	0.173913043478261	-0.107708076361789	0.188924597232247	0.568829944187008
1	19887186	20089442	HAP_1	0.088695652173913	-0.285726774662538	0.426080671891855	0.50275523361227
1	19887186	20089442	HAP_2	0.226086956521739	0.0631965937195865	0.150263345528304	0.674228225438288
1	19887186	20089442	HAP_3	0.173913043478261	-0.107708076361789	0.188924597232247	0.568829944187008
1	19887186	20089442	HAP_4	0.183478260869565	-0.155562781351465	0.170189114471391	0.361078166166111
1	19887186	20089442	HAP_5	0.0556521739130435	0.251805260473895	0.370951417015728	0.49753815152023
1	19929109	20164215	HAP_1	0.088695652173913	-0.285726774662538	0.426080671891855	0.50275523361227
1	19929109	20164215	HAP_2	0.195652173913043	0.0625388426062403	0.166808712551938	0.707866216015025
1	19929109	20164215	HAP_3	0.173913043478261	-0.107708076361789	0.188924597232247	0.568829944187008
1	19929109	20164215	HAP_4	0.183478260869565	-0.155562781351465	0.170189114471391	0.361078166166111
1	19929109	20164215	HAP_5	0.0556521739130435	0.251805260473895	0.370951417015728	0.49753815152023
1	20008856	20217215	HAP_1	0.088695652173913	-0.285726774662538	0.426080671891855	0.50275523361227
1	20008856	20217215	HAP_2	0.0834782608695652	0.105433673280053	0.303326563577727	0.728277282730019
1	20008856	20217215	HAP_3	0.195652173913043	0.0625388426062403	0.166808712551938	0.707866216015025
1	20008856	20217215	HAP_4	0.183478260869565	-0.155562781351465	0.170189114471391	0.361078166166111
1	20008856	20217215	HAP_5	0.173913043478261	-0.107708076361789	0.188924597232247	0.568829944187008
1	20079747	20263578	HAP_1	0.212173913043478	-0.0930092963220852	0.165634927619454	0.574658834316042
1	20079747	20263578	HAP_2	0.195652173913043	0.0625388426062403	0.166808712551938	0.707866216015025
1	20079747	20263578	HAP_3	0.272173913043478	-0.0547161725706852	0.121288089949899	0.652072981665496
1	20144224	20294759	HAP_1	0.409565217391304	-0.0792892659201711	0.0834970976322899	0.342721139600079
1	20144224	20294759	HAP_2	0.18	-0.0517436385888536	0.172275641178998	0.764018391069108
1	20144224	20294759	HAP_3	0.195652173913043	0.0625388426062403	0.166808712551938	0.707866216015025
1	20199697	20336514	HAP_1	0.194782608695652	0.0625388426062403	0.166808712551938	0.707866216015025
1	20199697	20336514	HAP_2	0.196521739130435	-0.19857783039754	0.14823516918767	0.180912485395155
1	20199697	20336514	HAP_3	0.0869565217391304	-0.285726774662538	0.426080671891855	0.50275523361227
1	20199697	20336514	HAP_4	0.0973913043478261	-0.176538194235825	0.370802402407929	0.634189755381571
1	20257579	20416935	HAP_1	0.196521739130435	-0.19857783039754	0.14823516918767	0.180912485395155
1	20257579	20416935	HAP_2	0.0869565217391304	-0.285726774662538	0.426080671891855	0.50275523361227
1	20257579	20416935	HAP_3	0.0973913043478261	-0.176538194235825	0.370802402407929	0.634189755381571
1	20257579	20416935	HAP_4	0.194782608695652	0.0625388426062403	0.166808712551938	0.707866216015025
1	20285058	20472980	HAP_1	0.196521739130435	-0.19857783039754	0.14823516918767	0.180912485395155
1	20285058	20472980	HAP_2	0.0869565217391304	-0.285726774662538	0.426080671891855	0.50275523361227
1	20285058	20472980	HAP_3	0.0973913043478261	-0.176538194235825	0.370802402407929	0.634189755381571
1	20285058	20472980	HAP_4	0.194782608695652	0.0625388426062403	0.166808712551938	0.707866216015025
1	20309995	20550672	HAP_1	0.195652173913043	-0.19857783039754	0.14823516918767	0.180912485395155
1	20309995	20550672	HAP_2	0.0973913043478261	-0.176538194235825	0.370802402407929	0.634189755381571
1	20309995	20550672	HAP_3	0.0869565217391304	-0.285726774662538	0.426080671891855	0.50275523361227
1	20309995	20550672	HAP_4	0.126086956521739	0.0315117561227615	0.251599280622376	0.900373738353762
1	20396102	20587049	HAP_1	0.125217391304348	0.217457423338613	0.239554060935482	0.364394485723967
1	20396102	20587049	HAP_2	0.0973913043478261	-0.176538194235825	0.370802402407929	0.634189755381571
1	20396102	20587049	HAP_3	0.105217391304348	-0.236843853531624	0.27935521859804	0.396897330765786
1	20396102	20587049	HAP_4	0.195652173913043	-0.19857783039754	0.14823516918767	0.180912485395155
1	20447544	20629717	HAP_1	0.125217391304348	0.217457423338613	0.239554060935482	0.364394485723967
1	20447544	20629717	HAP_2	0.0947826086956522	-0.184490810634871	0.428113070934551	0.666677632828796
1	20447544	20629717	HAP_3	0.196521739130435	-0.19857783039754	0.14823516918767	0.180912485395155
1	20447544	20629717	HAP_4	0.179130434782609	-0.116209463686682	0.192734789144342	0.54678510568848
1	20528824	20676803	HAP_1	0.255652173913043	0.123774569305071	0.123118079645279	0.315169566478851
1	20528824	20676803	HAP_2	0.0930434782608696	0.262589546494606	0.305102932848152	0.389792967332039
1	20528824	20676803	HAP_3	0.0869565217391304	-0.285726774662538	0.426080671891855	0.50275523361227
1	20528824	20676803	HAP_4	0.0947826086956522	-0.184490810634871	0.428113070934551	0.666677632828796
1	20572869	20732893	HAP_1	0.0860869565217391	-0.121778717439193	0.42559627189464	0.774878856853976
1	20572869	20732893	HAP_2	0.0895652173913044	-0.0318270334017116	0.369679389154218	0.931422665742358
1	20572869	20732893	HAP_3	0.0930434782608696	0.262589546494606	0.305102932848152	0.389792967332039
1	20572869	20732893	HAP_4	0.282608695652174	0.171294532176876	0.11387542197249	0.133084569881201
1	20572869	20732893	HAP_5	0.0956521739130435	-0.184490810634871	0.428113070934551	0.666677632828796
1	20618002	20799206	HAP_1	0.0860869565217391	-0.121778717439193	0.42559627189464	0.774878856853976
1	20618002	20799206	HAP_2	0.0895652173913044	-0.0318270334017116	0.369679389154218	0.931422665742358
1	20618002	20799206	HAP_3	0.0921739130434783	0.262589546494606	0.305102932848152	0.389792967332039
1	20618002	20799206	HAP_4	0.284347826086957	0.171294532176876	0.11387542197249	0.133084569881201
1	20618002	20799206	HAP_5	0.0947826086956522	-0.184490810634871	0.428113070934551	0.666677632828796
1	20664136	20899506	HAP_1	0.0895652173913044	-0.0318270334017116	0.369679389154218	0.931422665742358
1	20664136	20899506	HAP_2	0.286086956521739	0.162448949685251	0.112857988278998	0.150591050469541
1	20664136	20899506	HAP_3	0.0860869565217391	-0.121778717439193	0.42559627189464	0.774878856853976
1	20664136	20899506	HAP_4	0.0921739130434783	0.262589546494606	0.305102932848152	0.389792967332039
1	20664136	20899506	HAP_5	0.0947826086956522	-0.184490810634871	0.428113070934551	0.666677632828796
1	20716311	20975199	HAP_1	0.0860869565217391	-0.121778717439193	0.42559627189464	0.774878856853976
1	20716311	20975199	HAP_2	0.375652173913043	0.118758807190105	0.0915451896739546	0.195070658603702
1	20716311	20975199	HAP_3	0.0921739130434783	-0.184490810634871	0.428113070934551	0.666677632828796
1	20716311	20975199	HAP_4	0.0921739130434783	0.262589546494606	0.305102932848152	0.389792967332039
1	20774446	21025812	HAP_1	0.0930434782608696	-0.184490810634871	0.428113070934551	0.666677632828796
1	20774446	21025812	HAP_2	0.0947826086956522	0.163188758661099	0.282056377901458	0.563112568601509
1	20774446	21025812	HAP_3	0.0930434782608696	-0.285726774662538	0.426080671891855	0.50275523361227
1	20774446	21025812	HAP_4	0.313913043478261	0.189780548924317	0.109141749600052	0.0826096863648469
1	20774446	21025812	HAP_5	0.0860869565217391	-0.121778717439193	0.42559627189464	0.774878856853976
1	20844518	21079216	HAP_1	0.0939130434782609	-0.184490810634871	0.428113070934551	0.666677632828796
1	20844518	21079216	HAP_2	0.0956521739130435	0.163188758661099	0.282056377901458	0.563112568601509
1	20844518	21079216	HAP_3	0.0947826086956522	-0.285726774662538	0.426080671891855	0.50275523361227
1	20844518	21079216	HAP_4	0.304347826086957	0.24660855888785	0.113261124450555	0.0298701078759544
1	20844518	21079216	HAP_5	0.108695652173913	-0.221987459725246	0.367708943162731	0.546283860958095
1	20955011	21099477	HAP_1	0.0939130434782609	-0.184490810634871	0.428113070934551	0.666677632828796
1	20955011	21099477	HAP_2	0.163478260869565	-0.131794485580511	0.199348201398458	0.508801779284256
1	20955011	21099477	HAP_3	0.0956521739130435	0.163188758661099	0.282056377901458	0.563112568601509
1	20955011	21099477	HAP_4	0.0956521739130435	-0.285726774662538	0.426080671891855	0.50275523361227
1	20955011	21099477	HAP_5	0.329565217391304	0.211936836062638	0.104661042072706	0.0433413525555002
1	21005976	21158799	HAP_1	0.0939130434782609	-0.184490810634871	0.428113070934551	0.666677632828796
1	21005976	21158799	HAP_2	0.14695652173913	-0.106248038573316	0.215189516163352	0.621681507738914
1	21005976	21158799	HAP_3	0.0956521739130435	0.163188758661099	0.282056377901458	0.563112568601509
1	21005976	21158799	HAP_4	0.329565217391304	0.211936836062638	0.104661042072706	0.0433413525555002
1	21005976	21158799	HAP_5	0.0956521739130435	-0.285726774662538	0.426080671891855	0.50275523361227
1	21060557	21212230	HAP_1	0.329565217391304	0.211936836062638	0.104661042072706	0.0433413525555002
1	21060557	21212230	HAP_2	0.116521739130435	0.444658556903378	0.22828866574936	0.0519375288582258
1	21060557	21212230	HAP_3	0.164347826086957	-0.199881620989089	0.19580513500969	0.30777937774192
1	21060557	21212230	HAP_4	0.184347826086957	-0.10220577991408	0.174814153885137	0.559015074695944
1	21060557	21212230	HAP_5	0.0982608695652174	-0.285726774662538	0.426080671891855	0.50275523361227
1	21092388	21248341	HAP_1	0.329565217391304	0.211936836062638	0.104661042072706	0.0433413525555002
1	21092388	21248341	HAP_2	0.116521739130435	0.444658556903378	0.22828866574936	0.0519375288582258
1	21092388	21248341	HAP_3	0.129565217391304	-0.323294775879624	0.282551775637964	0.253029211895528
1	21092388	21248341	HAP_4	0.184347826086957	-0.10220577991408	0.174814153885137	0.559015074695944
1	21092388	21248341	HAP_5	0.0982608695652174	-0.285726774662538	0.426080671891855	0.50275523361227
1	21142067	21302128	HAP_1	0.460869565217391	-0.0318285941389011	0.0773433112975731	0.680845566589228
1	21142067	21302128	HAP_2	0.184347826086957	-0.10220577991408	0.174814153885137	0.559015074695944
1	21142067	21302128	HAP_3	0.118260869565217	0.444658556903378	0.22828866574936	0.0519375288582258
1	21142067	21302128	HAP_4	0.0982608695652174	-0.285726774662538	0.426080671891855	0.50275523361227
1	21199202	21333330	HAP_1	0.581739130434783	-0.0279719112699621	0.0670288042293803	0.676609722608773
1	21199202	21333330	HAP_2	0.115652173913043	-0.236843853531624	0.27935521859804	0.396897330765786
1	21199202	21333330	HAP_3	0.248695652173913	-0.143699648162388	0.136312989871409	0.29224941477239
1	21239756	21366392	HAP_1	0.115652173913043	-0.236843853531624	0.27935521859804	0.396897330765786
1	21239756	21366392	HAP_2	0.184347826086957	-0.10220577991408	0.174814153885137	0.559015074695944
1	21239756	21366392	HAP_3	0.616521739130435	-0.0303113068834471	0.0662539875660161	0.647487345719347
1	21278418	21451919	HAP_1	0.0973913043478261	-0.285726774662538	0.426080671891855	0.50275523361227
1	21278418	21451919	HAP_2	0.145217391304348	-0.106248038573316	0.215189516163352	0.621681507738914
1	21278418	21451919	HAP_3	0.0965217391304348	0.163188758661099	0.282056377901458	0.563112568601509
1	21278418	21451919	HAP_4	0.329565217391304	0.214623879296613	0.10376998230039	0.0390719374971082
1	21278418	21451919	HAP_5	0.0939130434782609	-0.184490810634871	0.428113070934551	0.666677632828796
1	21324921	21498156	HAP_1	0.0965217391304348	-0.285726774662538	0.426080671891855	0.50275523361227
1	21324921	21498156	HAP_2	0.0939130434782609	-0.184490810634871	0.428113070934551	0.666677632828796
1	21324921	21498156	HAP_3	0.145217391304348	-0.106248038573316	0.215189516163352	0.621681507738914
1	21324921	21498156	HAP_4	0.0965217391304348	0.163188758661099	0.282056377901458	0.563112568601509
1	21324921	21498156	HAP_5	0.329565217391304	0.214623879296613	0.10376998230039	0.0390719374971082
1	21351372	21549541	HAP_1	0.145217391304348	-0.106248038573316	0.215189516163352	0.621681507738914
1	21351372	21549541	HAP_2	0.0965217391304348	0.163188758661099	0.282056377901458	0.563112568601509
1	21351372	21549541	HAP_3	0.328695652173913	0.214623879296613	0.10376998230039	0.0390719374971082
1	21351372	21549541	HAP_4	0.0965217391304348	-0.285726774662538	0.426080671891855	0.50275523361227
1	21351372	21549541	HAP_5	0.0939130434782609	-0.184490810634871	0.428113070934551	0.666677632828796
1	21426865	21593553	HAP_1	0.0965217391304348	0.163188758661099	0.282056377901458	0.563112568601509
1	21426865	21593553	HAP_2	0.0965217391304348	-0.285726774662538	0.426080671891855	0.50275523361227
1	21426865	21593553	HAP_3	0.337391304347826	0.206896761781205	0.102743723284252	0.0445153924772662
1	21426865	21593553	HAP_4	0.176521739130435	-0.0591450658019162	0.234073797233571	0.800610209016015
1	21426865	21593553	HAP_5	0.110434782608696	-0.248418234376403	0.30401354337385	0.414201058674587
1	21477210	21624708	HAP_1	0.0965217391304348	0.163188758661099	0.282056377901458	0.563112568601509
1	21477210	21624708	HAP_2	0.110434782608696	-0.248418234376403	0.30401354337385	0.414201058674587
1	21477210	21624708	HAP_3	0.0965217391304348	-0.285726774662538	0.426080671891855	0.50275523361227
1	21477210	21624708	HAP_4	0.337391304347826	0.206896761781205	0.102743723284252	0.0445153924772662
1	21477210	21624708	HAP_5	0.251304347826087	-0.0300891664579703	0.149721149263903	0.840796272109468
1	21529824	21662722	HAP_1	0.105217391304348	-0.22798366261679	0.334020868518294	0.495176785374532
1	21529824	21662722	HAP_2	0.0965217391304348	-0.285726774662538	0.426080671891855	0.50275523361227
1	21529824	21662722	HAP_3	0.0965217391304348	0.163188758661099	0.282056377901458	0.563112568601509
1	21529824	21662722	HAP_4	0.337391304347826	0.2065834376126	0.101979060261322	0.043263041615723
1	21529824	21662722	HAP_5	0.168695652173913	-0.0191364734176017	0.261305661581229	0.941645923095989
1	21584870	21717449	HAP_1	0.337391304347826	0.2065834376126	0.101979060261322	0.043263041615723
1	21584870	21717449	HAP_2	0.1	-0.285726774662538	0.426080671891855	0.50275523361227
1	21584870	21717449	HAP_3	0.168695652173913	-0.0191364734176017	0.261305661581229	0.941645923095989
1	21584870	21717449	HAP_4	0.190434782608696	-0.0592278739258744	0.156694329978093	0.705585557632151
1	21584870	21717449	HAP_5	0.0721739130434783	0.368275424014386	0.306067908720847	0.229387204396101
1	21618641	21750572	HAP_1	0.101739130434783	-0.20658548133321	0.36991281461789	0.576745410816218
1	21618641	21750572	HAP_2	0.330434782608696	0.202392567364079	0.102992755794434	0.0498930929431511
1	21618641	21750572	HAP_3	0.190434782608696	-0.0592278739258744	0.156694329978093	0.705585557632151
1	21618641	21750572	HAP_4	0.168695652173913	-0.0191364734176017	0.261305661581229	0.941645923095989
1	21644616	21786737	HAP_1	0.329565217391304	0.202392567364079	0.102992755794434	0.0498930929431511
1	21644616	21786737	HAP_2	0.1	-0.20658548133321	0.36991281461789	0.576745410816218
1	21644616	21786737	HAP_3	0.0965217391304348	0.163188758661099	0.282056377901458	0.563112568601509
1	21644616	21786737	HAP_4	0.0939130434782609	-0.184490810634871	0.428113070934551	0.666677632828796
1	21644616	21786737	HAP_5	0.168695652173913	-0.0191364734176017	0.261305661581229	0.941645923095989
1	21691443	21829520	HAP_1	0.329565217391304	0.202392567364079	0.102992755794434	0.0498930929431511
1	21691443	21829520	HAP_2	0.0956521739130435	0.163188758661099	0.282056377901458	0.563112568601509
1	21691443	21829520	HAP_3	0.0947826086956522	-0.184490810634871	0.428113070934551	0.666677632828796
1	21691443	21829520	HAP_4	0.0930434782608696	-0.285726774662538	0.426080671891855	0.50275523361227
1	21691443	21829520	HAP_5	0.168695652173913	-0.0191364734176017	0.261305661581229	0.941645923095989
1	21738281	21887191	HAP_1	0.0930434782608696	-0.285726774662538	0.426080671891855	0.50275523361227
1	21738281	21887191	HAP_2	0.151304347826087	-0.0077368879945372	0.261898317913596	0.976443151247077
1	21738281	21887191	HAP_3	0.0956521739130435	0.163188758661099	0.282056377901458	0.563112568601509
1	21738281	21887191	HAP_4	0.0947826086956522	-0.184490810634871	0.428113070934551	0.666677632828796
1	21738281	21887191	HAP_5	0.330434782608696	0.193428808224412	0.10235215513903	0.0592942366433262
1	21777287	21951746	HAP_1	0.0947826086956522	-0.184490810634871	0.428113070934551	0.666677632828796
1	21777287	21951746	HAP_2	0.333913043478261	0.187090250212416	0.101622992590957	0.0661451174211728
1	21777287	21951746	HAP_3	0.0930434782608696	-0.285726774662538	0.426080671891855	0.50275523361227
1	21777287	21951746	HAP_4	0.152173913043478	-0.0077368879945372	0.261898317913596	0.976443151247077
1	21777287	21951746	HAP_5	0.0956521739130435	0.163188758661099	0.282056377901458	0.563112568601509
1	21824637	22024056	HAP_1	0.0956521739130435	-0.184490810634871	0.428113070934551	0.666677632828796
1	21824637	22024056	HAP_2	0.489565217391304	0.0639638980486192	0.0742547153577002	0.389378578399786
1	21824637	22024056	HAP_3	0.0939130434782609	-0.285726774662538	0.426080671891855	0.50275523361227
1	21824637	22024056	HAP_4	0.0947826086956522	0.213262253859268	0.30280620782417	0.4815462416168
1	21877978	22096754	HAP_1	0.0939130434782609	-0.285726774662538	0.426080671891855	0.50275523361227
1	21877978	22096754	HAP_2	0.0956521739130435	0.213262253859268	0.30280620782417	0.4815462416168
1	21877978	22096754	HAP_3	0.251304347826087	-0.100068238827239	0.13252693012513	0.450518179347243
1	21877978	22096754	HAP_4	0.333913043478261	0.180539175997307	0.100892282465772	0.0740847360659762
1	21923652	22152784	HAP_1	0.0956521739130435	0.213262253859268	0.30280620782417	0.4815462416168
1	21923652	22152784	HAP_2	0.0947826086956522	-0.285726774662538	0.426080671891855	0.50275523361227
1	21923652	22152784	HAP_3	0.129565217391304	0.108188521225259	0.368753007497709	0.76933221662387
1	21923652	22152784	HAP_4	0.100869565217391	-0.184490810634871	0.428113070934551	0.666677632828796
1	21923652	22152784	HAP_5	0.129565217391304	-0.212722453056633	0.282013301654604	0.4509854203868
1	21923652	22152784	HAP_6	0.260869565217391	0.298638409415237	0.121186311004755	0.0140266090280521
1	21994065	22225114	HAP_1	0.0947826086956522	-0.285726774662538	0.426080671891855	0.50275523361227
1	21994065	22225114	HAP_2	0.129565217391304	0.108188521225259	0.368753007497709	0.76933221662387
1	21994065	22225114	HAP_3	0.100869565217391	-0.184490810634871	0.428113070934551	0.666677632828796
1	21994065	22225114	HAP_4	0.110434782608696	-0.221270101747294	0.304955561097209	0.468397416333173
1	21994065	22225114	HAP_5	0.26	0.306075348995155	0.122756372020596	0.0129407057529184
1	21994065	22225114	HAP_6	0.0956521739130435	0.213262253859268	0.30280620782417	0.4815462416168
1	22072511	22272212	HAP_1	0.168695652173913	-0.0927421890080817	0.262806495470778	0.724302067899097
1	22072511	22272212	HAP_2	0.100869565217391	-0.184490810634871	0.428113070934551	0.666677632828796
1	22072511	22272212	HAP_3	0.0956521739130435	0.213262253859268	0.30280620782417	0.4815462416168
1	22072511	22272212	HAP_4	0.114782608695652	-0.0389788889519085	0.264730019449197	0.882995272760642
1	22072511	22272212	HAP_5	0.26	0.306075348995155	0.122756372020596	0.0129407057529184
1	22072511	22272212	HAP_6	0.0947826086956522	-0.285726774662538	0.426080671891855	0.50275523361227
1	22132505	22311265	HAP_1	0.0973913043478261	-0.184490810634871	0.428113070934551	0.666677632828796
1	22132505	22311265	HAP_2	0.0973913043478261	0.213262253859268	0.30280620782417	0.4815462416168
1	22132505	22311265	HAP_3	0.390434782608696	-0.015151852116603	0.0912252423295418	0.868143687426358
1	22132505	22311265	HAP_4	0.278260869565217	0.367730765716947	0.111767860797662	0.0010641406222202
1	22194771	22382190	HAP_1	0.409565217391304	-0.0549828627632254	0.0859732047565477	0.522735630070304
1	22194771	22382190	HAP_2	0.0973913043478261	-0.184490810634871	0.428113070934551	0.666677632828796
1	22194771	22382190	HAP_3	0.0965217391304348	0.213262253859268	0.30280620782417	0.4815462416168
1	22194771	22382190	HAP_4	0.278260869565217	0.367730765716947	0.111767860797662	0.0010641406222202
1	22265997	22421404	HAP_1	0.0973913043478261	-0.184490810634871	0.428113070934551	0.666677632828796
1	22265997	22421404	HAP_2	0.413913043478261	-0.0643122787795258	0.084806236172968	0.44856311749591
1	22265997	22421404	HAP_3	0.0965217391304348	0.213262253859268	0.30280620782417	0.4815462416168
1	22265997	22421404	HAP_4	0.278260869565217	0.367730765716947	0.111767860797662	0.0010641406222202
1	22288779	22475646	HAP_1	0.0973913043478261	-0.184490810634871	0.428113070934551	0.666677632828796
1	22288779	22475646	HAP_2	0.105217391304348	0.158945680908046	0.28017091762586	0.570725469574332
1	22288779	22475646	HAP_3	0.276521739130435	0.368659632641163	0.112954993899472	0.00116618821839791
1	22288779	22475646	HAP_4	0.176521739130435	-0.134915225171409	0.234691729513129	0.565615061422281
1	22288779	22475646	HAP_5	0.129565217391304	0.108188521225259	0.368753007497709	0.76933221662387
1	22354504	22518930	HAP_1	0.0965217391304348	-0.184490810634871	0.428113070934551	0.666677632828796
1	22354504	22518930	HAP_2	0.105217391304348	0.158945680908046	0.28017091762586	0.570725469574332
1	22354504	22518930	HAP_3	0.277391304347826	0.357127196244901	0.111972946014212	0.00150507260456861
1	22354504	22518930	HAP_4	0.176521739130435	-0.134915225171409	0.234691729513129	0.565615061422281
1	22354504	22518930	HAP_5	0.129565217391304	0.108188521225259	0.368753007497709	0.76933221662387
1	22409478	22541611	HAP_1	0.201739130434783	-0.0459857940629941	0.150765054179346	0.76046668896254
1	22409478	22541611	HAP_2	0.277391304347826	0.357127196244901	0.111972946014212	0.00150507260456861
1	22409478	22541611	HAP_3	0.176521739130435	-0.134915225171409	0.234691729513129	0.565615061422281
1	22409478	22541611	HAP_4	0.129565217391304	0.108188521225259	0.368753007497709	0.76933221662387
1	22456503	22591077	HAP_1	0.22695652173913	0.129003300180415	0.139680718663856	0.356112629800486
1	22456503	22591077	HAP_2	0.174782608695652	-0.108937660279896	0.18919010523295	0.564973728605344
1	22456503	22591077	HAP_3	0.305217391304348	0.263421833078507	0.101150834319211	0.00945116268958541
1	22456503	22591077	HAP_4	0.127826086956522	0.0589823719243534	0.330650584476178	0.858486650924398
1	22510991	22637089	HAP_1	0.127826086956522	0.0589823719243534	0.330650584476178	0.858486650924398
1	22510991	22637089	HAP_2	0.305217391304348	0.263421833078507	0.101150834319211	0.00945116268958541
1	22510991	22637089	HAP_3	0.205217391304348	-0.127366638815304	0.159573594755791	0.425109770541009
1	22510991	22637089	HAP_4	0.0973913043478261	-0.184490810634871	0.428113070934551	0.666677632828796
1	22535483	22675245	HAP_1	0.106086956521739	-0.285726774662538	0.426080671891855	0.50275523361227
1	22535483	22675245	HAP_2	0.0991304347826087	0.133144493365347	0.280224999819054	0.634875888957058
1	22535483	22675245	HAP_3	0.0973913043478261	-0.184490810634871	0.428113070934551	0.666677632828796
1	22535483	22675245	HAP_4	0.305217391304348	0.263421833078507	0.101150834319211	0.00945116268958541
1	22535483	22675245	HAP_5	0.126086956521739	0.0589823719243534	0.330650584476178	0.858486650924398
1	22574342	22777886	HAP_1	0.0939130434782609	-0.285726774662538	0.426080671891855	0.50275523361227
1	22574342	22777886	HAP_2	0.0991304347826087	0.133144493365347	0.280224999819054	0.634875888957058
1	22574342	22777886	HAP_3	0.126086956521739	0.0589823719243534	0.330650584476178	0.858486650924398
1	22574342	22777886	HAP_4	0.0973913043478261	-0.184490810634871	0.428113070934551	0.666677632828796
1	22574342	22777886	HAP_5	0.286086956521739	0.317552739730398	0.106430534816691	0.00297192728782923
1	22625274	22851333	HAP_1	0.0956521739130435	-0.285726774662538	0.426080671891855	0.50275523361227
1	22625274	22851333	HAP_2	0.0991304347826087	0.133144493365347	0.280224999819054	0.634875888957058
1	22625274	22851333	HAP_3	0.286086956521739	0.317552739730398	0.106430534816691	0.00297192728782923
1	22625274	22851333	HAP_4	0.126086956521739	0.0589823719243534	0.330650584476178	0.858486650924398
1	22625274	22851333	HAP_5	0.0982608695652174	-0.184490810634871	0.428113070934551	0.666677632828796
1	22655413	22911665	HAP_1	0.127826086956522	0.0589823719243534	0.330650584476178	0.858486650924398
1	22655413	22911665	HAP_2	0.286086956521739	0.317552739730398	0.106430534816691	0.00297192728782923
1	22655413	22911665	HAP_3	0.0973913043478261	-0.184490810634871	0.428113070934551	0.666677632828796
1	22655413	22911665	HAP_4	0.091304347826087	-0.285726774662538	0.426080671891855	0.50275523361227
1	22655413	22911665	HAP_5	0.0982608695652174	0.116119295282305	0.302720757076068	0.701430747803916
1	22740766	23021830	HAP_1	0.0973913043478261	-0.184490810634871	0.428113070934551	0.666677632828796
1	22740766	23021830	HAP_2	0.28695652173913	0.304369681559694	0.105459574838275	0.00405001001760866
1	22740766	23021830	HAP_3	0.0991304347826087	0.116119295282305	0.302720757076068	0.701430747803916
1	22740766	23021830	HAP_4	0.0904347826086957	-0.285726774662538	0.426080671891855	0.50275523361227
1	22740766	23021830	HAP_5	0.127826086956522	0.0589823719243534	0.330650584476178	0.858486650924398
1	22832732	23055218	HAP_1	0.127826086956522	0.0589823719243534	0.330650584476178	0.858486650924398
1	22832732	23055218	HAP_2	0.0973913043478261	-0.184490810634871	0.428113070934551	0.666677632828796
1	22832732	23055218	HAP_3	0.28695652173913	0.304369681559694	0.105459574838275	0.00405001001760866
1	22832732	23055218	HAP_4	0.0991304347826087	0.116119295282305	0.302720757076068	0.701430747803916
1	22832732	23055218	HAP_5	0.0904347826086957	-0.285726774662538	0.426080671891855	0.50275523361227
1	22891301	23095055	HAP_1	0.28695652173913	0.304369681559694	0.105459574838275	0.00405001001760866
1	22891301	23095055	HAP_2	0.0991304347826087	0.116119295282305	0.302720757076068	0.701430747803916
1	22891301	23095055	HAP_3	0.168695652173913	-0.112825161911123	0.246495815434786	0.647333153267719
1	22891301	23095055	HAP_4	0.0982608695652174	-0.184490810634871	0.428113070934551	0.666677632828796
1	22891301	23095055	HAP_5	0.127826086956522	0.0589823719243534	0.330650584476178	0.858486650924398
1	23012815	23145010	HAP_1	0.18	-0.143408600300807	0.223788260034934	0.521899084611942
1	23012815	23145010	HAP_2	0.28695652173913	0.304369681559694	0.105459574838275	0.00405001001760866
1	23012815	23145010	HAP_3	0.128695652173913	0.0589823719243534	0.330650584476178	0.858486650924398
1	23012815	23145010	HAP_4	0.0973913043478261	-0.184490810634871	0.428113070934551	0.666677632828796
1	23012815	23145010	HAP_5	0.0991304347826087	0.116119295282305	0.302720757076068	0.701430747803916
1	23035575	23197299	HAP_1	0.132173913043478	0.0589823719243534	0.330650584476178	0.858486650924398
1	23035575	23197299	HAP_2	0.18	-0.143408600300807	0.223788260034934	0.521899084611942
1	23035575	23197299	HAP_3	0.28695652173913	0.304369681559694	0.105459574838275	0.00405001001760866
1	23035575	23197299	HAP_4	0.0878260869565217	-0.184490810634871	0.428113070934551	0.666677632828796
1	23035575	23197299	HAP_5	0.0991304347826087	0.116119295282305	0.302720757076068	0.701430747803916
1	23081731	23269424	HAP_1	0.0878260869565217	-0.184490810634871	0.428113070934551	0.666677632828796
1	23081731	23269424	HAP_2	0.132173913043478	0.0589823719243534	0.330650584476178	0.858486650924398
1	23081731	23269424	HAP_3	0.091304347826087	-0.27603924104511	0.369197706990946	0.454970009122682
1	23081731	23269424	HAP_4	0.127826086956522	0.385136654165043	0.226765588994356	0.0899874781783449
1	23081731	23269424	HAP_5	0.284347826086957	0.304369681559694	0.105459574838275	0.00405001001760866
1	23081731	23269424	HAP_6	0.08	-0.340071908631209	0.377308883314005	0.367810110265302
1	23121836	23329925	HAP_1	0.134782608695652	0.0300818744118877	0.301355598037128	0.920521355047085
1	23121836	23329925	HAP_2	0.0921739130434783	-0.27603924104511	0.369197706990946	0.454970009122682
1	23121836	23329925	HAP_3	0.153913043478261	-0.266625724217717	0.207848355337908	0.200094563083872
1	23121836	23329925	HAP_4	0.0991304347826087	0.116119295282305	0.302720757076068	0.701430747803916
1	23121836	23329925	HAP_5	0.0878260869565217	-0.184490810634871	0.428113070934551	0.666677632828796
1	23121836	23329925	HAP_6	0.284347826086957	0.304369681559694	0.105459574838275	0.00405001001760866
1	23175268	23406744	HAP_1	0.134782608695652	0.0300818744118877	0.301355598037128	0.920521355047085
1	23175268	23406744	HAP_2	0.0921739130434783	-0.27603924104511	0.369197706990946	0.454970009122682
1	23175268	23406744	HAP_3	0.284347826086957	0.304369681559694	0.105459574838275	0.00405001001760866
1	23175268	23406744	HAP_4	0.0991304347826087	0.116119295282305	0.302720757076068	0.701430747803916
1	23175268	23406744	HAP_5	0.135652173913043	-0.304221753222584	0.249924942031381	0.224019051474439
1	23175268	23406744	HAP_6	0.0878260869565217	-0.184490810634871	0.428113070934551	0.666677632828796
1	23236091	23450749	HAP_1	0.133913043478261	0.0300818744118877	0.301355598037128	0.920521355047085
1	23236091	23450749	HAP_2	0.0904347826086957	-0.27603924104511	0.369197706990946	0.454970009122682
1	23236091	23450749	HAP_3	0.282608695652174	0.304369681559694	0.105459574838275	0.00405001001760866
1	23236091	23450749	HAP_4	0.0991304347826087	0.116119295282305	0.302720757076068	0.701430747803916
1	23236091	23450749	HAP_5	0.0878260869565217	-0.184490810634871	0.428113070934551	0.666677632828796
1	23236091	23450749	HAP_6	0.0904347826086957	-0.331611497106779	0.372005669859549	0.373087960583706
1	23309941	23505884	HAP_1	0.0904347826086957	-0.27603924104511	0.369197706990946	0.454970009122682
1	23309941	23505884	HAP_2	0.285217391304348	0.304369681559694	0.105459574838275	0.00405001001760866
1	23309941	23505884	HAP_3	0.13304347826087	0.0566747096095379	0.329795444977092	0.863618836811604
1	23309941	23505884	HAP_4	0.0991304347826087	0.116119295282305	0.302720757076068	0.701430747803916
1	23382846	23538524	HAP_1	0.285217391304348	0.304369681559694	0.105459574838275	0.00405001001760866
1	23382846	23538524	HAP_2	0.13304347826087	0.0566747096095379	0.329795444977092	0.863618836811604
1	23382846	23538524	HAP_3	0.0921739130434783	-0.27603924104511	0.369197706990946	0.454970009122682
1	23382846	23538524	HAP_4	0.100869565217391	0.116119295282305	0.302720757076068	0.701430747803916
1	23436633	23563293	HAP_1	0.133913043478261	0.0566747096095379	0.329795444977092	0.863618836811604
1	23436633	23563293	HAP_2	0.144347826086957	0.103373430671492	0.217429496729358	0.634662213957766
1	23436633	23563293	HAP_3	0.0904347826086957	-0.0612621287773296	0.335362039780324	0.855119218043509
1	23436633	23563293	HAP_4	0.12	-0.19364213114488	0.249541982718932	0.438081206577947
1	23436633	23563293	HAP_5	0.284347826086957	0.309874245236978	0.106330790414136	0.00370744440764985
1	23493262	23611313	HAP_1	0.310434782608696	0.130245500474742	0.106539364730593	0.222027047061051
1	23493262	23611313	HAP_2	0.16	-0.16392332971842	0.235662754181759	0.486976675097585
1	23493262	23611313	HAP_3	0.12	-0.19364213114488	0.249541982718932	0.438081206577947
1	23493262	23611313	HAP_4	0.285217391304348	0.309874245236978	0.106330790414136	0.00370744440764985
1	23524493	23636829	HAP_1	0.108695652173913	-0.253506602665867	0.427350132350349	0.553282034098442
1	23524493	23636829	HAP_2	0.285217391304348	0.309874245236978	0.106330790414136	0.00370744440764985
1	23524493	23636829	HAP_3	0.12	-0.19364213114488	0.249541982718932	0.438081206577947
1	23524493	23636829	HAP_4	0.311304347826087	0.130245500474742	0.106539364730593	0.222027047061051
1	23556596	23678274	HAP_1	0.286086956521739	0.309874245236978	0.106330790414136	0.00370744440764985
1	23556596	23678274	HAP_2	0.312173913043478	0.130245500474742	0.106539364730593	0.222027047061051
1	23556596	23678274	HAP_3	0.228695652173913	0.104937221322009	0.166350369697416	0.528414348248133
1	23592345	23718726	HAP_1	0.296521739130435	0.164687127096061	0.113025539341835	0.145653100386786
1	23592345	23718726	HAP_2	0.147826086956522	0.2353882986585	0.209851136046704	0.262472530845039
1	23592345	23718726	HAP_3	0.286086956521739	0.309874245236978	0.106330790414136	0.00370744440764985
1	23631135	23796339	HAP_1	0.195652173913043	0.109865691531237	0.15151283336906	0.468677364166328
1	23631135	23796339	HAP_2	0.260869565217391	0.405695816525179	0.119615876120104	0.000743563080883535
1	23631135	23796339	HAP_3	0.295652173913043	0.164687127096061	0.113025539341835	0.145653100386786
1	23663115	23829504	HAP_1	0.26	0.420389549792288	0.12077829473985	0.000538989076992252
1	23663115	23829504	HAP_2	0.105217391304348	0.477698652141438	0.302963709940037	0.115415286607004
1	23663115	23829504	HAP_3	0.091304347826087	-0.27603924104511	0.369197706990946	0.454970009122682
1	23663115	23829504	HAP_4	0.295652173913043	0.164687127096061	0.113025539341835	0.145653100386786
1	23689854	23873652	HAP_1	0.143478260869565	0.103373430671492	0.217429496729358	0.634662213957766
1	23689854	23873652	HAP_2	0.132173913043478	0.0566747096095379	0.329795444977092	0.863618836811604
1	23689854	23873652	HAP_3	0.26	0.420389549792288	0.12077829473985	0.000538989076992252
1	23689854	23873652	HAP_4	0.091304347826087	-0.27603924104511	0.369197706990946	0.454970009122682
1	23764367	23929066	HAP_1	0.143478260869565	0.103373430671492	0.217429496729358	0.634662213957766
1	23764367	23929066	HAP_2	0.12695652173913	0.0566747096095379	0.329795444977092	0.863618836811604
1	23764367	23929066	HAP_3	0.091304347826087	-0.27603924104511	0.369197706990946	0.454970009122682
1	23764367	23929066	HAP_4	0.259130434782609	0.420389549792288	0.12077829473985	0.000538989076992252
1	23819150	24003791	HAP_1	0.091304347826087	-0.27603924104511	0.369197706990946	0.454970009122682
1	23819150	24003791	HAP_2	0.259130434782609	0.420389549792288	0.12077829473985	0.000538989076992252
1	23819150	24003791	HAP_3	0.144347826086957	0.103373430671492	0.217429496729358	0.634662213957766
1	23819150	24003791	HAP_4	0.12695652173913	0.0566747096095379	0.329795444977092	0.863618836811604
1	23852637	24084391	HAP_1	0.127826086956522	0.00866181868885514	0.301112236568317	0.977061365822439
1	23852637	24084391	HAP_2	0.258260869565217	0.435033800033406	0.121990677659049	0.000393181481583939
1	23852637	24084391	HAP_3	0.0921739130434783	-0.27603924104511	0.369197706990946	0.454970009122682
1	23852637	24084391	HAP_4	0.144347826086957	0.103373430671492	0.217429496729358	0.634662213957766
1	23916838	24144013	HAP_1	0.206086956521739	-0.00976209531648086	0.166468706854326	0.953257923041883
1	23916838	24144013	HAP_2	0.256521739130435	0.456263553692744	0.123569879548711	0.000243863285659725
1	23916838	24144013	HAP_3	0.0930434782608696	-0.27603924104511	0.369197706990946	0.454970009122682
1	23916838	24144013	HAP_4	0.145217391304348	0.103373430671492	0.217429496729358	0.634662213957766
1	23997686	24222791	HAP_1	0.0930434782608696	-0.27603924104511	0.369197706990946	0.454970009122682
1	23997686	24222791	HAP_2	0.21304347826087	0.412710114498035	0.162003322570589	0.0111137003613154
1	23997686	24222791	HAP_3	0.337391304347826	-0.0133757767718419	0.0967373908831835	0.890077396885705
1	23997686	24222791	HAP_4	0.102608695652174	0.116119295282305	0.302720757076068	0.701430747803916
1	24053320	24268228	HAP_1	0.088695652173913	-0.285726774662538	0.426080671891855	0.50275523361227
1	24053320	24268228	HAP_2	0.212173913043478	0.412710114498035	0.162003322570589	0.0111137003613154
1	24053320	24268228	HAP_3	0.169565217391304	0.00149714332824898	0.174071776018188	0.993140751685456
1	24053320	24268228	HAP_4	0.102608695652174	0.116119295282305	0.302720757076068	0.701430747803916
1	24124112	24327170	HAP_1	0.088695652173913	-0.285726774662538	0.426080671891855	0.50275523361227
1	24124112	24327170	HAP_2	0.212173913043478	0.412710114498035	0.162003322570589	0.0111137003613154
1	24124112	24327170	HAP_3	0.0773913043478261	-0.1248191011146	0.42509227278802	0.769150385702007
1	24124112	24327170	HAP_4	0.17304347826087	0.0158018755928877	0.177038526583634	0.928909699125024
1	24200820	24375020	HAP_1	0.088695652173913	-0.285726774662538	0.426080671891855	0.50275523361227
1	24200820	24375020	HAP_2	0.0773913043478261	-0.1248191011146	0.42509227278802	0.769150385702007
1	24200820	24375020	HAP_3	0.173913043478261	0.0118252999232641	0.172792879705796	0.945462692728662
1	24200820	24375020	HAP_4	0.212173913043478	0.412710114498035	0.162003322570589	0.0111137003613154
1	24253399	24425717	HAP_1	0.21304347826087	0.383896226463585	0.158516122761224	0.0157587556076194
1	24253399	24425717	HAP_2	0.0895652173913044	-0.303582080021919	0.334057157599872	0.363859574110767
1	24253399	24425717	HAP_3	0.174782608695652	0.0118252999232641	0.172792879705796	0.945462692728662
1	24253399	24425717	HAP_4	0.088695652173913	-0.285726774662538	0.426080671891855	0.50275523361227
1	24308441	24461068	HAP_1	0.088695652173913	-0.285726774662538	0.426080671891855	0.50275523361227
1	24308441	24461068	HAP_2	0.21304347826087	0.383896226463585	0.158516122761224	0.0157587556076194
1	24308441	24461068	HAP_3	0.174782608695652	0.0118252999232641	0.172792879705796	0.945462692728662
1	24308441	24461068	HAP_4	0.0895652173913044	-0.303582080021919	0.334057157599872	0.363859574110767
1	24357818	24518171	HAP_1	0.139130434782609	-0.102443050264008	0.237496523947105	0.666382600870011
1	24357818	24518171	HAP_2	0.0895652173913044	-0.303582080021919	0.334057157599872	0.363859574110767
1	24357818	24518171	HAP_3	0.21304347826087	0.383896226463585	0.158516122761224	0.0157587556076194
1	24357818	24518171	HAP_4	0.173913043478261	0.0118252999232641	0.172792879705796	0.945462692728662
1	24412399	24562856	HAP_1	0.198260869565217	0.46635526679161	0.169929718212199	0.00625592134324328
1	24412399	24562856	HAP_2	0.173913043478261	0.0118252999232641	0.172792879705796	0.945462692728662
1	24412399	24562856	HAP_3	0.0895652173913044	-0.303582080021919	0.334057157599872	0.363859574110767
1	24450311	24595486	HAP_1	0.173913043478261	0.0118252999232641	0.172792879705796	0.945462692728662
1	24450311	24595486	HAP_2	0.0904347826086957	-0.303582080021919	0.334057157599872	0.363859574110767
1	24450311	24595486	HAP_3	0.0982608695652174	-0.221117410227657	0.432938752474602	0.609736481251728
1	24450311	24595486	HAP_4	0.199130434782609	0.46635526679161	0.169929718212199	0.00625592134324328
1	24496008	24631426	HAP_1	0.135652173913043	-0.237467207092175	0.329605061243062	0.471541470566317
1	24496008	24631426	HAP_2	0.0982608695652174	-0.221117410227657	0.432938752474602	0.609736481251728
1	24496008	24631426	HAP_3	0.198260869565217	0.492454256503083	0.174263807822828	0.00488228945002225
1	24496008	24631426	HAP_4	0.0773913043478261	-0.1248191011146	0.42509227278802	0.769150385702007
1	24496008	24631426	HAP_5	0.17304347826087	0.0118252999232641	0.172792879705796	0.945462692728662
1	24548452	24674936	HAP_1	0.12695652173913	-0.237467207092175	0.329605061243062	0.471541470566317
1	24548452	24674936	HAP_2	0.08	-0.1248191011146	0.42509227278802	0.769150385702007
1	24548452	24674936	HAP_3	0.109565217391304	0.0737585904347664	0.370629716505964	0.842327804061276
1	24548452	24674936	HAP_4	0.173913043478261	0.0118252999232641	0.172792879705796	0.945462692728662
1	24548452	24674936	HAP_5	0.127826086956522	-0.294778252867384	0.334485273948571	0.378538060440369
1	24548452	24674936	HAP_6	0.198260869565217	0.492454256503083	0.174263807822828	0.00488228945002225
1	24587834	24715677	HAP_1	0.173913043478261	0.0118252999232641	0.172792879705796	0.945462692728662
1	24587834	24715677	HAP_2	0.123478260869565	-0.237467207092175	0.329605061243062	0.471541470566317
1	24587834	24715677	HAP_3	0.08	-0.1248191011146	0.42509227278802	0.769150385702007
1	24587834	24715677	HAP_4	0.110434782608696	0.0737585904347664	0.370629716505964	0.842327804061276
1	24587834	24715677	HAP_5	0.0860869565217391	0.160050492291163	0.373846987016029	0.668729484759027
1	24587834	24715677	HAP_6	0.199130434782609	0.492454256503083	0.174263807822828	0.00488228945002225
1	24622301	24760985	HAP_1	0.110434782608696	0.0737585904347664	0.370629716505964	0.842327804061276
1	24622301	24760985	HAP_2	0.08	-0.1248191011146	0.42509227278802	0.769150385702007
1	24622301	24760985	HAP_3	0.123478260869565	-0.237467207092175	0.329605061243062	0.471541470566317
1	24622301	24760985	HAP_4	0.17304347826087	0.0063878156915943	0.177486650025913	0.971302792473778
1	24622301	24760985	HAP_5	0.193913043478261	0.54567535606644	0.183785036432531	0.00311418071973798
1	24622301	24760985	HAP_6	0.0834782608695652	0.160050492291163	0.373846987016029	0.668729484759027
1	24654236	24799632	HAP_1	0.192173913043478	0.54567535606644	0.183785036432531	0.00311418071973798
1	24654236	24799632	HAP_2	0.0834782608695652	0.160050492291163	0.373846987016029	0.668729484759027
1	24654236	24799632	HAP_3	0.110434782608696	0.0737585904347664	0.370629716505964	0.842327804061276
1	24654236	24799632	HAP_4	0.203478260869565	-0.00774129736840694	0.184478097032254	0.966542911918689
1	24654236	24799632	HAP_5	0.173913043478261	0.0063878156915943	0.177486650025913	0.971302792473778
1	24703186	24838128	HAP_1	0.191304347826087	0.54567535606644	0.183785036432531	0.00311418071973798
1	24703186	24838128	HAP_2	0.0834782608695652	0.160050492291163	0.373846987016029	0.668729484759027
1	24703186	24838128	HAP_3	0.203478260869565	-0.00774129736840694	0.184478097032254	0.966542911918689
1	24703186	24838128	HAP_4	0.110434782608696	0.0737585904347664	0.370629716505964	0.842327804061276
1	24703186	24838128	HAP_5	0.173913043478261	0.0063878156915943	0.177486650025913	0.971302792473778
1	24752603	24901336	HAP_1	0.0834782608695652	0.160050492291163	0.373846987016029	0.668729484759027
1	24752603	24901336	HAP_2	0.115652173913043	0.0737585904347664	0.370629716505964	0.842327804061276
1	24752603	24901336	HAP_3	0.188695652173913	0.54567535606644	0.183785036432531	0.00311418071973798
1	24752603	24901336	HAP_4	0.171304347826087	0.0103113385107212	0.182121045855343	0.95486957878286
1	24752603	24901336	HAP_5	0.0869565217391304	-0.165990636951415	0.368778288528721	0.652805006352824
1	24752603	24901336	HAP_6	0.143478260869565	-0.176417651740884	0.253386694779636	0.486567121536826
1	24782983	24959571	HAP_1	0.0834782608695652	0.160050492291163	0.373846987016029	0.668729484759027
1	24782983	24959571	HAP_2	0.171304347826087	0.0103113385107212	0.182121045855343	0.95486957878286
1	24782983	24959571	HAP_3	0.115652173913043	0.0737585904347664	0.370629716505964	0.842327804061276
1	24782983	24959571	HAP_4	0.0869565217391304	-0.165990636951415	0.368778288528721	0.652805006352824
1	24782983	24959571	HAP_5	0.124347826086957	-0.237467207092175	0.329605061243062	0.471541470566317
1	24782983	24959571	HAP_6	0.18695652173913	0.522275110193828	0.178446010450505	0.00356327829081956
1	24821185	25018581	HAP_1	0.0834782608695652	0.160050492291163	0.373846987016029	0.668729484759027
1	24821185	25018581	HAP_2	0.171304347826087	0.0103113385107212	0.182121045855343	0.95486957878286
1	24821185	25018581	HAP_3	0.115652173913043	0.0737585904347664	0.370629716505964	0.842327804061276
1	24821185	25018581	HAP_4	0.0852173913043478	-0.165990636951415	0.368778288528721	0.652805006352824
1	24821185	25018581	HAP_5	0.124347826086957	-0.237467207092175	0.329605061243062	0.471541470566317
1	24821185	25018581	HAP_6	0.18695652173913	0.522275110193828	0.178446010450505	0.00356327829081956
1	24885890	25052468	HAP_1	0.0843478260869565	-0.248035599721393	0.429244163177883	0.563601776095135
1	24885890	25052468	HAP_2	0.0869565217391304	0.160050492291163	0.373846987016029	0.668729484759027
1	24885890	25052468	HAP_3	0.171304347826087	0.0103113385107212	0.182121045855343	0.95486957878286
1	24885890	25052468	HAP_4	0.116521739130435	0.0737585904347664	0.370629716505964	0.842327804061276
1	24885890	25052468	HAP_5	0.12	0.867217703131125	0.236086833731461	0.000262329184387819
1	24885890	25052468	HAP_6	0.0852173913043478	-0.165990636951415	0.368778288528721	0.652805006352824
1	24941722	25106764	HAP_1	0.0843478260869565	-0.248035599721393	0.429244163177883	0.563601776095135
1	24941722	25106764	HAP_2	0.116521739130435	0.0737585904347664	0.370629716505964	0.842327804061276
1	24941722	25106764	HAP_3	0.0852173913043478	-0.165990636951415	0.368778288528721	0.652805006352824
1	24941722	25106764	HAP_4	0.139130434782609	0.790848071029345	0.224156067309261	0.000452761731331113
1	24941722	25106764	HAP_5	0.170434782608696	0.0103113385107212	0.182121045855343	0.95486957878286
1	24941722	25106764	HAP_6	0.0904347826086957	0.160050492291163	0.373846987016029	0.668729484759027
1	24996688	25141602	HAP_1	0.119130434782609	0.867217703131125	0.236086833731461	0.000262329184387819
1	24996688	25141602	HAP_2	0.0852173913043478	-0.165990636951415	0.368778288528721	0.652805006352824
1	24996688	25141602	HAP_3	0.0895652173913044	0.160050492291163	0.373846987016029	0.668729484759027
1	24996688	25141602	HAP_4	0.115652173913043	0.0737585904347664	0.370629716505964	0.842327804061276
1	24996688	25141602	HAP_5	0.0843478260869565	-0.248035599721393	0.429244163177883	0.563601776095135
1	24996688	25141602	HAP_6	0.169565217391304	0.0103113385107212	0.182121045855343	0.95486957878286
1	25040568	25176647	HAP_1	0.152173913043478	0.0482612201167921	0.203415332515886	0.812545753320352
1	25040568	25176647	HAP_2	0.126086956521739	0.742171455857521	0.216384231972746	0.000648166522433696
1	25040568	25176647	HAP_3	0.202608695652174	-0.0355906851737386	0.160269809121497	0.824342158803032
1	25040568	25176647	HAP_4	0.11304347826087	-0.0371082028662217	0.253198149912896	0.883533498642394
1	25040568	25176647	HAP_5	0.171304347826087	0.0166307683684544	0.177586826901249	0.925421630471351
1	25086040	25234832	HAP_1	0.15304347826087	0.0482612201167921	0.203415332515886	0.812545753320352
1	25086040	25234832	HAP_2	0.124347826086957	0.742171455857521	0.216384231972746	0.000648166522433696
1	25086040	25234832	HAP_3	0.0791304347826087	-0.1248191011146	0.42509227278802	0.769150385702007
1	25086040	25234832	HAP_4	0.116521739130435	0.0737585904347664	0.370629716505964	0.842327804061276
1	25086040	25234832	HAP_5	0.111304347826087	-0.0371082028662217	0.253198149912896	0.883533498642394
1	25086040	25234832	HAP_6	0.0843478260869565	0.540528925791025	0.427506518006607	0.206619255702494
1	25086040	25234832	HAP_7	0.088695652173913	-0.215852999260735	0.333650294728257	0.517932434426013
[truncated: 187,858 more rows]
