# Supplementary material for: Autosomal recessive loci contribute significantly to quantitative variation of male fertility in a dairy cattle population
Source: BMC Genomics. 2021 Mar 30;22:225. doi: 10.1186/s12864-021-07523-3 (PMC8010996; doi:10.1186/s12864-021-07523-3)
Supplement: Supplementary file 13 — Additional file 13. (TXT 18534 kb) [file 12864_2021_7523_MOESM13_ESM.txt]

CHROM	START	STOP	HAP	FREQ	BETA	SE_BETA	PVAL
1	256361	888832	HAP_1	0.243478260869565	0.0531821510323679	0.0375037124407213	0.156730308594428
1	256361	888832	HAP_2	0.123478260869565	-0.108562542102536	0.0788680281527427	0.169212287902834
1	256361	888832	HAP_3	0.250434782608696	0.0287509090026784	0.0391941374065147	0.46352815985147
1	256361	888832	HAP_4	0.116521739130435	-0.0473844640943871	0.114060068111981	0.677982567861483
1	719789	949357	HAP_1	0.227826086956522	0.0728285671040022	0.0405907544023019	0.073316120106223
1	719789	949357	HAP_2	0.109565217391304	-0.11602390151285	0.0827152519452008	0.161261306487614
1	719789	949357	HAP_3	0.26695652173913	0.0247872528064774	0.0374164292895449	0.50794178654549
1	719789	949357	HAP_4	0.0921739130434783	-0.0473844640943871	0.114060068111981	0.677982567861483
1	809505	997375	HAP_1	0.250434782608696	0.0287509090026784	0.0391941374065147	0.46352815985147
1	809505	997375	HAP_2	0.0930434782608696	-0.0473844640943871	0.114060068111981	0.677982567861483
1	809505	997375	HAP_3	0.227826086956522	0.0728285671040022	0.0405907544023019	0.073316120106223
1	809505	997375	HAP_4	0.109565217391304	-0.11602390151285	0.0827152519452008	0.161261306487614
1	858145	1029750	HAP_1	0.229565217391304	0.0466386656674231	0.0419649401802317	0.266883417476391
1	858145	1029750	HAP_2	0.227826086956522	0.0728285671040022	0.0405907544023019	0.073316120106223
1	858145	1029750	HAP_3	0.0930434782608696	-0.0473844640943871	0.114060068111981	0.677982567861483
1	858145	1029750	HAP_4	0.109565217391304	-0.11602390151285	0.0827152519452008	0.161261306487614
1	930560	1061569	HAP_1	0.231304347826087	0.0599120165575803	0.0390592183196983	0.125622772556705
1	930560	1061569	HAP_2	0.226086956521739	0.0612380975622118	0.0432183761226407	0.157052857788332
1	930560	1061569	HAP_3	0.109565217391304	-0.11602390151285	0.0827152519452008	0.161261306487614
1	930560	1061569	HAP_4	0.0930434782608696	-0.0473844640943871	0.114060068111981	0.677982567861483
1	990831	1099222	HAP_1	0.253913043478261	0.051162681612921	0.0384277886597985	0.183597869539956
1	990831	1099222	HAP_2	0.226086956521739	0.0577868445734504	0.0440144589985386	0.189750488041483
1	990831	1099222	HAP_3	0.109565217391304	-0.11602390151285	0.0827152519452008	0.161261306487614
1	990831	1099222	HAP_4	0.0965217391304348	-0.0473844640943871	0.114060068111981	0.677982567861483
1	1023073	1139082	HAP_1	0.226086956521739	0.0577868445734504	0.0440144589985386	0.189750488041483
1	1023073	1139082	HAP_2	0.254782608695652	0.051162681612921	0.0384277886597985	0.183597869539956
1	1023073	1139082	HAP_3	0.109565217391304	-0.11602390151285	0.0827152519452008	0.161261306487614
1	1023073	1139082	HAP_4	0.0973913043478261	-0.0473844640943871	0.114060068111981	0.677982567861483
1	1045142	1197303	HAP_1	0.226086956521739	0.0577868445734504	0.0440144589985386	0.189750488041483
1	1045142	1197303	HAP_2	0.254782608695652	0.051162681612921	0.0384277886597985	0.183597869539956
1	1045142	1197303	HAP_3	0.102608695652174	-0.11602390151285	0.0827152519452008	0.161261306487614
1	1045142	1197303	HAP_4	0.0973913043478261	-0.0473844640943871	0.114060068111981	0.677982567861483
1	1091658	1245818	HAP_1	0.102608695652174	-0.049531648610806	0.0934195926250778	0.596178378824313
1	1091658	1245818	HAP_2	0.188695652173913	0.0628014715683552	0.0503502874574968	0.212810248410692
1	1091658	1245818	HAP_3	0.250434782608696	0.0336982748260764	0.0421769223701326	0.424642868877368
1	1091658	1245818	HAP_4	0.102608695652174	-0.11602390151285	0.0827152519452008	0.161261306487614
1	1113772	1299095	HAP_1	0.0973913043478261	-0.0422195113678888	0.10174363709841	0.678329749063987
1	1113772	1299095	HAP_2	0.188695652173913	0.0628014715683552	0.0503502874574968	0.212810248410692
1	1113772	1299095	HAP_3	0.250434782608696	0.0336982748260764	0.0421769223701326	0.424642868877368
1	1113772	1299095	HAP_4	0.102608695652174	-0.11602390151285	0.0827152519452008	0.161261306487614
1	1166331	1346373	HAP_1	0.0947826086956522	-0.0422195113678888	0.10174363709841	0.678329749063987
1	1166331	1346373	HAP_2	0.185217391304348	0.0628014715683552	0.0503502874574968	0.212810248410692
1	1166331	1346373	HAP_3	0.236521739130435	0.0487690133405026	0.0448518672400926	0.27735481155528
1	1166331	1346373	HAP_4	0.102608695652174	-0.11602390151285	0.0827152519452008	0.161261306487614
1	1228432	1400585	HAP_1	0.213913043478261	0.0966505589481585	0.0517790264676203	0.0624784660749949
1	1228432	1400585	HAP_2	0.109565217391304	-0.11602390151285	0.0827152519452008	0.161261306487614
1	1228432	1400585	HAP_3	0.1	-0.0422195113678888	0.10174363709841	0.678329749063987
1	1228432	1400585	HAP_4	0.202608695652174	0.0578968510195008	0.047464005799804	0.223050290833924
1	1280141	1469010	HAP_1	0.168695652173913	-0.0960890923043066	0.0579240488429927	0.0976977470004339
1	1280141	1469010	HAP_2	0.416521739130435	0.0145083356644463	0.0264312861054638	0.583286820502979
1	1280141	1469010	HAP_3	0.102608695652174	-0.0422195113678888	0.10174363709841	0.678329749063987
1	1332918	1540641	HAP_1	0.416521739130435	0.0145083356644463	0.0264312861054638	0.583286820502979
1	1332918	1540641	HAP_2	0.151304347826087	-0.0464718624685805	0.0620160629365067	0.453958595807829
1	1332918	1540641	HAP_3	0.168695652173913	-0.0960890923043066	0.0579240488429927	0.0976977470004339
1	1385687	1571852	HAP_1	0.23304347826087	0.0620553275074721	0.04615225768387	0.17930384989118
1	1385687	1571852	HAP_2	0.219130434782609	0.0709699532820137	0.0461582987726256	0.124725393043069
1	1385687	1571852	HAP_3	0.168695652173913	-0.0960890923043066	0.0579240488429927	0.0976977470004339
1	1385687	1571852	HAP_4	0.15304347826087	-0.0464718624685805	0.0620160629365067	0.453958595807829
1	1440329	1606992	HAP_1	0.15304347826087	-0.0464718624685805	0.0620160629365067	0.453958595807829
1	1440329	1606992	HAP_2	0.232173913043478	0.0620553275074721	0.04615225768387	0.17930384989118
1	1440329	1606992	HAP_3	0.220869565217391	0.0709699532820137	0.0461582987726256	0.124725393043069
1	1440329	1606992	HAP_4	0.168695652173913	-0.0960890923043066	0.0579240488429927	0.0976977470004339
1	1523007	1646535	HAP_1	0.0939130434782609	-0.0422195113678888	0.10174363709841	0.678329749063987
1	1523007	1646535	HAP_2	0.168695652173913	-0.0960890923043066	0.0579240488429927	0.0976977470004339
1	1523007	1646535	HAP_3	0.232173913043478	0.0620553275074721	0.04615225768387	0.17930384989118
1	1523007	1646535	HAP_4	0.183478260869565	0.0699711818691833	0.051550626696709	0.17522138266727
1	1566539	1682584	HAP_1	0.168695652173913	-0.0960890923043066	0.0579240488429927	0.0976977470004339
1	1566539	1682584	HAP_2	0.232173913043478	0.0620553275074721	0.04615225768387	0.17930384989118
1	1566539	1682584	HAP_3	0.183478260869565	0.0699711818691833	0.051550626696709	0.17522138266727
1	1566539	1682584	HAP_4	0.0939130434782609	-0.0422195113678888	0.10174363709841	0.678329749063987
1	1592085	1721138	HAP_1	0.168695652173913	-0.0960890923043066	0.0579240488429927	0.0976977470004339
1	1592085	1721138	HAP_2	0.183478260869565	0.0699711818691833	0.051550626696709	0.17522138266727
1	1592085	1721138	HAP_3	0.232173913043478	0.0620553275074721	0.04615225768387	0.17930384989118
1	1592085	1721138	HAP_4	0.0939130434782609	-0.0422195113678888	0.10174363709841	0.678329749063987
1	1627573	1769696	HAP_1	0.180869565217391	0.065048688809806	0.0529266881942227	0.219573482229306
1	1627573	1769696	HAP_2	0.24695652173913	0.0516941485581777	0.0437584479059814	0.237962414400723
1	1627573	1769696	HAP_3	0.120869565217391	0.0338848432279263	0.0860023450981901	0.693731180542365
1	1627573	1769696	HAP_4	0.0939130434782609	-0.0422195113678888	0.10174363709841	0.678329749063987
1	1627573	1769696	HAP_5	0.171304347826087	-0.0960890923043066	0.0579240488429927	0.0976977470004339
1	1676756	1830748	HAP_1	0.180869565217391	0.065048688809806	0.0529266881942227	0.219573482229306
1	1676756	1830748	HAP_2	0.24695652173913	0.0516941485581777	0.0437584479059814	0.237962414400723
1	1676756	1830748	HAP_3	0.0939130434782609	-0.0422195113678888	0.10174363709841	0.678329749063987
1	1676756	1830748	HAP_4	0.242608695652174	-0.0348802081551537	0.0430716044105137	0.418386894766237
1	1698908	1883132	HAP_1	0.24695652173913	0.0516941485581777	0.0437584479059814	0.237962414400723
1	1698908	1883132	HAP_2	0.0939130434782609	-0.0422195113678888	0.10174363709841	0.678329749063987
1	1698908	1883132	HAP_3	0.180869565217391	0.065048688809806	0.0529266881942227	0.219573482229306
1	1698908	1883132	HAP_4	0.256521739130435	-0.0356985279965163	0.0401823661517517	0.374698823734662
1	1752601	1966040	HAP_1	0.0939130434782609	-0.0422195113678888	0.10174363709841	0.678329749063987
1	1752601	1966040	HAP_2	0.182608695652174	0.0582054215121005	0.0516444555879851	0.260206098214576
1	1752601	1966040	HAP_3	0.232173913043478	-0.0389019577673342	0.0435130890686186	0.371689142520172
1	1752601	1966040	HAP_4	0.246086956521739	0.0516941485581777	0.0437584479059814	0.237962414400723
1	1809526	2015519	HAP_1	0.181739130434783	0.065048688809806	0.0529266881942227	0.219573482229306
1	1809526	2015519	HAP_2	0.0939130434782609	-0.0422195113678888	0.10174363709841	0.678329749063987
1	1809526	2015519	HAP_3	0.24695652173913	0.0516941485581777	0.0437584479059814	0.237962414400723
1	1809526	2015519	HAP_4	0.232173913043478	-0.0389019577673342	0.0435130890686186	0.371689142520172
1	1858907	2080108	HAP_1	0.264347826086957	0.0211279963106805	0.039151480870371	0.589653938764214
1	1858907	2080108	HAP_2	0.0947826086956522	-0.0422195113678888	0.10174363709841	0.678329749063987
1	1858907	2080108	HAP_3	0.181739130434783	0.065048688809806	0.0529266881942227	0.219573482229306
1	1858907	2080108	HAP_4	0.219130434782609	-0.0430129680069745	0.045801088006135	0.348069770855841
1	1935439	2114078	HAP_1	0.454782608695652	0.024460857682776	0.0243637729594125	0.315818013172565
1	1935439	2114078	HAP_2	0.0947826086956522	-0.0422195113678888	0.10174363709841	0.678329749063987
1	1935439	2114078	HAP_3	0.175652173913043	0.0597398819118217	0.0528282069220114	0.258607712064728
1	2000237	2180053	HAP_1	0.477391304347826	-0.00714546988040846	0.0230646916447161	0.756826952180774
1	2000237	2180053	HAP_2	0.175652173913043	0.0597398819118217	0.0528282069220114	0.258607712064728
1	2059310	2240729	HAP_1	0.175652173913043	0.0597398819118217	0.0528282069220114	0.258607712064728
1	2059310	2240729	HAP_2	0.121739130434783	-0.0376876689407397	0.092837478816994	0.684931524891817
1	2059310	2240729	HAP_3	0.352173913043478	0.0137425632475852	0.0307688128226325	0.655307516597864
1	2099121	2261566	HAP_1	0.123478260869565	-0.0376876689407397	0.092837478816994	0.684931524891817
1	2099121	2261566	HAP_2	0.552173913043478	-0.00100901276472535	0.0215671372662277	0.962701416560501
1	2163137	2291600	HAP_1	0.123478260869565	-0.0376876689407397	0.092837478816994	0.684931524891817
1	2163137	2291600	HAP_2	0.111304347826087	-0.0865017628991906	0.0933341050270886	0.354429801458459
1	2163137	2291600	HAP_3	0.255652173913043	0.0219703334982795	0.0410259708327554	0.592500402491557
1	2163137	2291600	HAP_4	0.12	0.164724938534636	0.0861058961800495	0.0562494340087248
1	2219759	2321768	HAP_1	0.123478260869565	-0.0376876689407397	0.092837478816994	0.684931524891817
1	2219759	2321768	HAP_2	0.111304347826087	-0.0865017628991906	0.0933341050270886	0.354429801458459
1	2219759	2321768	HAP_3	0.0843478260869565	-0.020743080681455	0.132280252873552	0.875449631386654
1	2219759	2321768	HAP_4	0.167826086956522	0.088872588894938	0.0572060035126071	0.120853878809261
1	2219759	2321768	HAP_5	0.119130434782609	0.164724938534636	0.0861058961800495	0.0562494340087248
1	2219759	2321768	HAP_6	0.0826086956521739	-0.0392091064314177	0.130476047339143	0.763900765230242
1	2250307	2372646	HAP_1	0.114782608695652	-0.082432016217024	0.0868527540408592	0.342977303392871
1	2250307	2372646	HAP_2	0.212173913043478	-0.0421310745559275	0.0477433512085464	0.377911308328729
1	2250307	2372646	HAP_3	0.181739130434783	0.063442917378628	0.0514207859151209	0.217793511761123
1	2250307	2372646	HAP_4	0.119130434782609	0.164724938534636	0.0861058961800495	0.0562494340087248
1	2250307	2372646	HAP_5	0.122608695652174	0.00682333657031942	0.063234183498587	0.9141089100154
1	2284595	2407778	HAP_1	0.451304347826087	-0.0356069880110924	0.0244004627014188	0.145048094406559
1	2284595	2407778	HAP_2	0.188695652173913	0.0600554402213822	0.0502539279859746	0.232575562884307
1	2284595	2407778	HAP_3	0.107826086956522	-0.133908182980503	0.0898922951436956	0.136876886416098
1	2284595	2407778	HAP_4	0.119130434782609	0.164724938534636	0.0861058961800495	0.0562494340087248
1	2304587	2465308	HAP_1	0.450434782608696	-0.0356069880110924	0.0244004627014188	0.145048094406559
1	2304587	2465308	HAP_2	0.107826086956522	-0.133908182980503	0.0898922951436956	0.136876886416098
1	2304587	2465308	HAP_3	0.119130434782609	0.164724938534636	0.0861058961800495	0.0562494340087248
1	2304587	2465308	HAP_4	0.188695652173913	0.0600554402213822	0.0502539279859746	0.232575562884307
1	2357315	2535083	HAP_1	0.107826086956522	-0.133908182980503	0.0898922951436956	0.136876886416098
1	2357315	2535083	HAP_2	0.119130434782609	0.164724938534636	0.0861058961800495	0.0562494340087248
1	2357315	2535083	HAP_3	0.626086956521739	-0.0207153880045712	0.0203720000115539	0.309659545178177
1	2390062	2604669	HAP_1	0.119130434782609	0.164724938534636	0.0861058961800495	0.0562494340087248
1	2390062	2604669	HAP_2	0.107826086956522	-0.133908182980503	0.0898922951436956	0.136876886416098
1	2390062	2604669	HAP_3	0.625217391304348	-0.0207153880045712	0.0203720000115539	0.309659545178177
1	2445051	2658776	HAP_1	0.62	-0.0224809787961409	0.0204805783084642	0.272817352169448
1	2445051	2658776	HAP_2	0.119130434782609	0.164724938534636	0.0861058961800495	0.0562494340087248
1	2445051	2658776	HAP_3	0.107826086956522	-0.133908182980503	0.0898922951436956	0.136876886416098
1	2516434	2719642	HAP_1	0.107826086956522	-0.133908182980503	0.0898922951436956	0.136876886416098
1	2516434	2719642	HAP_2	0.119130434782609	0.164724938534636	0.0861058961800495	0.0562494340087248
1	2516434	2719642	HAP_3	0.62	-0.0224809787961409	0.0204805783084642	0.272817352169448
1	2589312	2767613	HAP_1	0.0921739130434783	-0.0350618802140412	0.114113553167869	0.75876363479846
1	2589312	2767613	HAP_2	0.199130434782609	0.0455172352998706	0.0464614436874122	0.327666821699469
1	2589312	2767613	HAP_3	0.120869565217391	-0.0376876689407397	0.092837478816994	0.684931524891817
1	2589312	2767613	HAP_4	0.185217391304348	-0.0833280169066652	0.0612709638545754	0.174377774647208
1	2589312	2767613	HAP_5	0.107826086956522	-0.133908182980503	0.0898922951436956	0.136876886416098
1	2589312	2767613	HAP_6	0.119130434782609	0.164724938534636	0.0861058961800495	0.0562494340087248
1	2633403	2848684	HAP_1	0.107826086956522	-0.133908182980503	0.0898922951436956	0.136876886416098
1	2633403	2848684	HAP_2	0.0791304347826087	-0.0350618802140412	0.114113553167869	0.75876363479846
1	2633403	2848684	HAP_3	0.184347826086957	0.0568271125988453	0.0516812472737604	0.271990615518732
1	2633403	2848684	HAP_4	0.120869565217391	-0.0376876689407397	0.092837478816994	0.684931524891817
1	2633403	2848684	HAP_5	0.122608695652174	-0.100184550110669	0.0814274760512062	0.219079627524847
1	2633403	2848684	HAP_6	0.119130434782609	0.164724938534636	0.0861058961800495	0.0562494340087248
1	2699455	2923974	HAP_1	0.119130434782609	0.164724938534636	0.0861058961800495	0.0562494340087248
1	2699455	2923974	HAP_2	0.107826086956522	-0.133908182980503	0.0898922951436956	0.136876886416098
1	2699455	2923974	HAP_3	0.0791304347826087	-0.0350618802140412	0.114113553167869	0.75876363479846
1	2699455	2923974	HAP_4	0.167826086956522	0.088872588894938	0.0572060035126071	0.120853878809261
1	2699455	2923974	HAP_5	0.120869565217391	-0.0376876689407397	0.092837478816994	0.684931524891817
1	2699455	2923974	HAP_6	0.122608695652174	-0.100184550110669	0.0814274760512062	0.219079627524847
1	2752599	2974184	HAP_1	0.0773913043478261	-0.0561158127218596	0.129952395503776	0.666039146547777
1	2752599	2974184	HAP_2	0.107826086956522	-0.133908182980503	0.0898922951436956	0.136876886416098
1	2752599	2974184	HAP_3	0.136521739130435	-0.10847858623413	0.0734897213044121	0.140475615322308
1	2752599	2974184	HAP_4	0.167826086956522	0.088872588894938	0.0572060035126071	0.120853878809261
1	2752599	2974184	HAP_5	0.119130434782609	0.164724938534636	0.0861058961800495	0.0562494340087248
1	2752599	2974184	HAP_6	0.189565217391304	-0.0735724368373028	0.0602470528040582	0.222530294173198
1	2824770	3010910	HAP_1	0.161739130434783	-0.0675398504221817	0.0699794595995539	0.334890703801757
1	2824770	3010910	HAP_2	0.107826086956522	-0.133908182980503	0.0898922951436956	0.136876886416098
1	2824770	3010910	HAP_3	0.10695652173913	-0.108180119251695	0.0939160437244421	0.249859689793054
1	2824770	3010910	HAP_4	0.167826086956522	0.088872588894938	0.0572060035126071	0.120853878809261
1	2824770	3010910	HAP_5	0.113913043478261	0.164724938534636	0.0861058961800495	0.0562494340087248
1	2889586	3028026	HAP_1	0.121739130434783	-0.0969579528393945	0.081160133452184	0.232727737744946
1	2889586	3028026	HAP_2	0.171304347826087	0.088872588894938	0.0572060035126071	0.120853878809261
1	2889586	3028026	HAP_3	0.107826086956522	-0.133908182980503	0.0898922951436956	0.136876886416098
1	2889586	3028026	HAP_4	0.161739130434783	-0.0675398504221817	0.0699794595995539	0.334890703801757
1	2889586	3028026	HAP_5	0.113913043478261	0.164724938534636	0.0861058961800495	0.0562494340087248
1	2963532	3072923	HAP_1	0.174782608695652	-0.0644739819285935	0.067158902373575	0.337457291989007
1	2963532	3072923	HAP_2	0.113913043478261	0.164724938534636	0.0861058961800495	0.0562494340087248
1	2963532	3072923	HAP_3	0.16695652173913	0.088872588894938	0.0572060035126071	0.120853878809261
1	2963532	3072923	HAP_4	0.130434782608696	-0.0585569944611139	0.0930143940544967	0.529246411120381
1	2963532	3072923	HAP_5	0.12	-0.0969579528393945	0.081160133452184	0.232727737744946
1	2963532	3072923	HAP_6	0.118260869565217	-0.0427012643889449	0.0745876372545444	0.567213667548003
1	2999989	3153221	HAP_1	0.175652173913043	-0.0644739819285935	0.067158902373575	0.337457291989007
1	2999989	3153221	HAP_2	0.122608695652174	-0.118911629220755	0.0764776533733828	0.120543636774986
1	2999989	3153221	HAP_3	0.272173913043478	0.0313819409402712	0.0359313249606983	0.382825369658209
1	2999989	3153221	HAP_4	0.167826086956522	0.088872588894938	0.0572060035126071	0.120853878809261
1	2999989	3153221	HAP_5	0.125217391304348	-0.0969579528393945	0.081160133452184	0.232727737744946
1	3021052	3188350	HAP_1	0.272173913043478	0.0313819409402712	0.0359313249606983	0.382825369658209
1	3021052	3188350	HAP_2	0.167826086956522	0.088872588894938	0.0572060035126071	0.120853878809261
1	3021052	3188350	HAP_3	0.125217391304348	-0.0969579528393945	0.081160133452184	0.232727737744946
1	3021052	3188350	HAP_4	0.175652173913043	-0.0644739819285935	0.067158902373575	0.337457291989007
1	3021052	3188350	HAP_5	0.123478260869565	-0.0675212549694891	0.0728331353552992	0.354289281363869
1	3056961	3223919	HAP_1	0.125217391304348	-0.0969579528393945	0.081160133452184	0.232727737744946
1	3056961	3223919	HAP_2	0.176521739130435	-0.0644739819285935	0.067158902373575	0.337457291989007
1	3056961	3223919	HAP_3	0.123478260869565	-0.0675212549694891	0.0728331353552992	0.354289281363869
1	3056961	3223919	HAP_4	0.167826086956522	0.088872588894938	0.0572060035126071	0.120853878809261
1	3056961	3223919	HAP_5	0.272173913043478	0.0313819409402712	0.0359313249606983	0.382825369658209
1	3147689	3261757	HAP_1	0.135652173913043	-0.0443883537832337	0.0665865039588148	0.505284063107664
1	3147689	3261757	HAP_2	0.138260869565217	0.160546606352937	0.0759243235154761	0.0349070480072169
1	3147689	3261757	HAP_3	0.132173913043478	-0.0585569944611139	0.0930143940544967	0.529246411120381
1	3147689	3261757	HAP_4	0.161739130434783	-0.066902039620769	0.0740034913126425	0.366362090686427
1	3147689	3261757	HAP_5	0.175652173913043	0.0802673359389955	0.0558965118280746	0.151558989190139
1	3147689	3261757	HAP_6	0.122608695652174	-0.0675212549694891	0.0728331353552992	0.354289281363869
1	3179438	3303269	HAP_1	0.14	-0.070932145865307	0.0778184593148252	0.362418592698154
1	3179438	3303269	HAP_2	0.167826086956522	0.088872588894938	0.0572060035126071	0.120853878809261
1	3179438	3303269	HAP_3	0.109565217391304	-0.108180119251695	0.0939160437244421	0.249859689793054
1	3179438	3303269	HAP_4	0.138260869565217	0.160546606352937	0.0759243235154761	0.0349070480072169
1	3179438	3303269	HAP_5	0.132173913043478	-0.0585569944611139	0.0930143940544967	0.529246411120381
1	3179438	3303269	HAP_6	0.121739130434783	-0.0675212549694891	0.0728331353552992	0.354289281363869
1	3208431	3379063	HAP_1	0.109565217391304	-0.108180119251695	0.0939160437244421	0.249859689793054
1	3208431	3379063	HAP_2	0.278260869565217	0.0204877788614552	0.0362657255992753	0.572343381878
1	3208431	3379063	HAP_3	0.167826086956522	0.088872588894938	0.0572060035126071	0.120853878809261
1	3208431	3379063	HAP_4	0.121739130434783	-0.0675212549694891	0.0728331353552992	0.354289281363869
1	3250506	3425621	HAP_1	0.275652173913043	0.0143009434654287	0.0367277918236915	0.697145062937863
1	3250506	3425621	HAP_2	0.107826086956522	-0.0550017532263203	0.0836532056874329	0.51113042459701
1	3250506	3425621	HAP_3	0.168695652173913	0.0833466833240333	0.055591869913828	0.134367623481171
1	3250506	3425621	HAP_4	0.108695652173913	-0.108180119251695	0.0939160437244421	0.249859689793054
1	3292026	3458428	HAP_1	0.194782608695652	-0.0470387195220532	0.0528625282842732	0.373937344727859
1	3292026	3458428	HAP_2	0.138260869565217	0.1320957857192	0.072108409952882	0.067494582732762
1	3292026	3458428	HAP_3	0.10695652173913	-0.108180119251695	0.0939160437244421	0.249859689793054
1	3292026	3458428	HAP_4	0.172173913043478	0.0774657928675633	0.0541002572724288	0.152730281472679
1	3292026	3458428	HAP_5	0.107826086956522	-0.0550017532263203	0.0836532056874329	0.51113042459701
1	3361607	3480350	HAP_1	0.195652173913043	-0.0470387195220532	0.0528625282842732	0.373937344727859
1	3361607	3480350	HAP_2	0.138260869565217	0.1320957857192	0.072108409952882	0.067494582732762
1	3361607	3480350	HAP_3	0.107826086956522	-0.108180119251695	0.0939160437244421	0.249859689793054
1	3361607	3480350	HAP_4	0.17304347826087	0.0774657928675633	0.0541002572724288	0.152730281472679
1	3361607	3480350	HAP_5	0.107826086956522	-0.0550017532263203	0.0836532056874329	0.51113042459701
1	3409942	3514683	HAP_1	0.307826086956522	-0.0589320080072179	0.032533932704197	0.0706124661785508
1	3409942	3514683	HAP_2	0.138260869565217	0.1320957857192	0.072108409952882	0.067494582732762
1	3409942	3514683	HAP_3	0.107826086956522	-0.108180119251695	0.0939160437244421	0.249859689793054
1	3409942	3514683	HAP_4	0.17304347826087	0.0774657928675633	0.0541002572724288	0.152730281472679
1	3444984	3546524	HAP_1	0.329565217391304	-0.0615697599955183	0.0312184230949174	0.0490737572579999
1	3444984	3546524	HAP_2	0.263478260869565	0.00282696643971687	0.0380276098731846	0.940766429041214
1	3444984	3546524	HAP_3	0.172173913043478	0.0774657928675633	0.0541002572724288	0.152730281472679
1	3475914	3598843	HAP_1	0.171304347826087	0.0810480922802292	0.0555784608741315	0.145326274152374
1	3475914	3598843	HAP_2	0.141739130434783	0.115935389110759	0.0688566018127618	0.0927906744316461
1	3475914	3598843	HAP_3	0.119130434782609	-0.101533922315034	0.0811893847895882	0.211607711049971
1	3475914	3598843	HAP_4	0.100869565217391	-0.0320070408002521	0.11480216576584	0.780499555151074
1	3475914	3598843	HAP_5	0.217391304347826	-0.0435301754377858	0.0450522380873861	0.334351898022547
1	3500633	3637756	HAP_1	0.151304347826087	0.0881107279423876	0.0637678528440597	0.167599901968517
1	3500633	3637756	HAP_2	0.119130434782609	-0.101533922315034	0.0811893847895882	0.211607711049971
1	3500633	3637756	HAP_3	0.172173913043478	0.0810480922802292	0.0555784608741315	0.145326274152374
1	3500633	3637756	HAP_4	0.100869565217391	-0.0320070408002521	0.11480216576584	0.780499555151074
1	3500633	3637756	HAP_5	0.214782608695652	-0.0435301754377858	0.0450522380873861	0.334351898022547
1	3531671	3691931	HAP_1	0.151304347826087	0.0881107279423876	0.0637678528440597	0.167599901968517
1	3531671	3691931	HAP_2	0.100869565217391	-0.0320070408002521	0.11480216576584	0.780499555151074
1	3531671	3691931	HAP_3	0.12	-0.101533922315034	0.0811893847895882	0.211607711049971
1	3531671	3691931	HAP_4	0.38695652173913	0.0207034823610029	0.0263842945141535	0.43296619623807
1	3587305	3720622	HAP_1	0.151304347826087	0.0881107279423876	0.0637678528440597	0.167599901968517
1	3587305	3720622	HAP_2	0.100869565217391	-0.0320070408002521	0.11480216576584	0.780499555151074
1	3587305	3720622	HAP_3	0.12	-0.101533922315034	0.0811893847895882	0.211607711049971
1	3587305	3720622	HAP_4	0.40695652173913	0.0110072472970439	0.025718958190129	0.668828291289707
1	3620513	3776228	HAP_1	0.152173913043478	0.0973961834556837	0.061387410637565	0.113169714655231
1	3620513	3776228	HAP_2	0.135652173913043	-0.0898923774311957	0.0763531264024514	0.239564511415892
1	3620513	3776228	HAP_3	0.175652173913043	0.0799512067136296	0.0515068875067243	0.121167012075446
1	3620513	3776228	HAP_4	0.229565217391304	-0.0403540136928016	0.043716492823609	0.356359338127026
1	3620513	3776228	HAP_5	0.100869565217391	-0.0320070408002521	0.11480216576584	0.780499555151074
1	3684324	3840517	HAP_1	0.152173913043478	0.0973961834556837	0.061387410637565	0.113169714655231
1	3684324	3840517	HAP_2	0.100869565217391	-0.0320070408002521	0.11480216576584	0.780499555151074
1	3684324	3840517	HAP_3	0.175652173913043	0.0799512067136296	0.0515068875067243	0.121167012075446
1	3684324	3840517	HAP_4	0.229565217391304	-0.0403540136928016	0.043716492823609	0.356359338127026
1	3684324	3840517	HAP_5	0.136521739130435	-0.0898923774311957	0.0763531264024514	0.239564511415892
1	3712478	3917893	HAP_1	0.100869565217391	-0.0320070408002521	0.11480216576584	0.780499555151074
1	3712478	3917893	HAP_2	0.17304347826087	0.0799512067136296	0.0515068875067243	0.121167012075446
1	3712478	3917893	HAP_3	0.180869565217391	-0.00985447576253389	0.0533629672696407	0.85355542867889
1	3712478	3917893	HAP_4	0.119130434782609	-0.101533922315034	0.0811893847895882	0.211607711049971
1	3712478	3917893	HAP_5	0.151304347826087	0.0973961834556837	0.061387410637565	0.113169714655231
1	3755154	3959925	HAP_1	0.151304347826087	0.0973961834556837	0.061387410637565	0.113169714655231
1	3755154	3959925	HAP_2	0.100869565217391	-0.0320070408002521	0.11480216576584	0.780499555151074
1	3755154	3959925	HAP_3	0.172173913043478	0.0799512067136296	0.0515068875067243	0.121167012075446
1	3755154	3959925	HAP_4	0.180869565217391	-0.00985447576253389	0.0533629672696407	0.85355542867889
1	3755154	3959925	HAP_5	0.0773913043478261	-0.0766162880420828	0.131748284568765	0.561112852716928
1	3823705	4005583	HAP_1	0.171304347826087	-0.00379209897173385	0.0577073736948381	0.947630044903197
1	3823705	4005583	HAP_2	0.0782608695652174	-0.0766162880420828	0.131748284568765	0.561112852716928
1	3823705	4005583	HAP_3	0.171304347826087	0.0799512067136296	0.0515068875067243	0.121167012075446
1	3823705	4005583	HAP_4	0.150434782608696	0.0973961834556837	0.061387410637565	0.113169714655231
1	3823705	4005583	HAP_5	0.101739130434783	-0.0371549343231803	0.103602694478981	0.720007301973389
1	3895421	4045338	HAP_1	0.150434782608696	0.0973961834556837	0.061387410637565	0.113169714655231
1	3895421	4045338	HAP_2	0.193913043478261	-0.00379209897173385	0.0577073736948381	0.947630044903197
1	3895421	4045338	HAP_3	0.105217391304348	-0.0371549343231803	0.103602694478981	0.720007301973389
1	3895421	4045338	HAP_4	0.249565217391304	0.0451490434104102	0.0393576977579642	0.251809221675976
1	3954394	4091992	HAP_1	0.119130434782609	-0.0371549343231803	0.103602694478981	0.720007301973389
1	3954394	4091992	HAP_2	0.0808695652173913	-0.0573007284289944	0.113675053050548	0.614406370025498
1	3954394	4091992	HAP_3	0.281739130434783	0.0432389669368016	0.0363678534397966	0.234967865609623
1	3954394	4091992	HAP_4	0.18	0.0500638706040261	0.0525104328139321	0.340793230252619
1	3954394	4091992	HAP_5	0.194782608695652	-0.00379209897173385	0.0577073736948381	0.947630044903197
1	3989772	4127064	HAP_1	0.119130434782609	-0.0371549343231803	0.103602694478981	0.720007301973389
1	3989772	4127064	HAP_2	0.0817391304347826	-0.0573007284289944	0.113675053050548	0.614406370025498
1	3989772	4127064	HAP_3	0.301739130434783	0.0347726702550809	0.0334746133725079	0.299355001089904
1	3989772	4127064	HAP_4	0.18	0.0500638706040261	0.0525104328139321	0.340793230252619
1	3989772	4127064	HAP_5	0.209565217391304	-0.012492420796462	0.0516117698814691	0.808832841541253
1	4033099	4162383	HAP_1	0.0817391304347826	-0.0573007284289944	0.113675053050548	0.614406370025498
1	4033099	4162383	HAP_2	0.301739130434783	0.0347726702550809	0.0334746133725079	0.299355001089904
1	4033099	4162383	HAP_3	0.181739130434783	0.0398114009672879	0.051499731797391	0.439823157019853
1	4033099	4162383	HAP_4	0.119130434782609	-0.0371549343231803	0.103602694478981	0.720007301973389
1	4033099	4162383	HAP_5	0.214782608695652	0.00857344970663559	0.0502330066213148	0.864541823414662
1	4077498	4215889	HAP_1	0.119130434782609	-0.0371549343231803	0.103602694478981	0.720007301973389
1	4077498	4215889	HAP_2	0.188695652173913	0.0216592904643242	0.0558256584982318	0.698177063210841
1	4077498	4215889	HAP_3	0.167826086956522	0.00460057276389439	0.0598772876370667	0.93878346202423
1	4077498	4215889	HAP_4	0.191304347826087	0.0465769574370309	0.0519214394062938	0.370067816646005
1	4077498	4215889	HAP_5	0.176521739130435	0.0398114009672879	0.051499731797391	0.439823157019853
1	4113357	4261708	HAP_1	0.188695652173913	0.0216592904643242	0.0558256584982318	0.698177063210841
1	4113357	4261708	HAP_2	0.12	-0.0684440896978417	0.102711590965704	0.505447044402992
1	4113357	4261708	HAP_3	0.16695652173913	-0.0540684450497525	0.0604529189494773	0.371496489708808
1	4113357	4261708	HAP_4	0.149565217391304	0.0875740636002338	0.0611271238828841	0.152512522938593
1	4113357	4261708	HAP_5	0.176521739130435	0.0398114009672879	0.051499731797391	0.439823157019853
1	4155630	4294917	HAP_1	0.188695652173913	0.0216592904643242	0.0558256584982318	0.698177063210841
1	4155630	4294917	HAP_2	0.12	-0.0684440896978417	0.102711590965704	0.505447044402992
1	4155630	4294917	HAP_3	0.166086956521739	-0.0540684450497525	0.0604529189494773	0.371496489708808
1	4155630	4294917	HAP_4	0.149565217391304	0.0875740636002338	0.0611271238828841	0.152512522938593
1	4155630	4294917	HAP_5	0.171304347826087	0.0168666472137784	0.0554217501667995	0.760987138692833
1	4202221	4307054	HAP_1	0.120869565217391	-0.0684440896978417	0.102711590965704	0.505447044402992
1	4202221	4307054	HAP_2	0.166086956521739	-0.0540684450497525	0.0604529189494773	0.371496489708808
1	4202221	4307054	HAP_3	0.190434782608696	0.0271669305851991	0.0546820536975436	0.619512944385348
1	4202221	4307054	HAP_4	0.149565217391304	0.0875740636002338	0.0611271238828841	0.152512522938593
1	4202221	4307054	HAP_5	0.171304347826087	0.0168666472137784	0.0554217501667995	0.760987138692833
1	4239676	4323165	HAP_1	0.106086956521739	-0.0766162880420828	0.131748284568765	0.561112852716928
1	4239676	4323165	HAP_2	0.149565217391304	0.0875740636002338	0.0611271238828841	0.152512522938593
1	4239676	4323165	HAP_3	0.171304347826087	0.0168666472137784	0.0554217501667995	0.760987138692833
1	4239676	4323165	HAP_4	0.181739130434783	0.0271669305851991	0.0546820536975436	0.619512944385348
1	4239676	4323165	HAP_5	0.151304347826087	-0.0602942418544349	0.0738432440304103	0.414550638963796
1	4289010	4360633	HAP_1	0.171304347826087	0.0168666472137784	0.0554217501667995	0.760987138692833
1	4289010	4360633	HAP_2	0.181739130434783	0.0271669305851991	0.0546820536975436	0.619512944385348
1	4289010	4360633	HAP_3	0.151304347826087	-0.0602942418544349	0.0738432440304103	0.414550638963796
1	4289010	4360633	HAP_4	0.102608695652174	-0.00998286611855582	0.0927681261364009	0.914342716194034
1	4289010	4360633	HAP_5	0.112173913043478	-0.0766162880420828	0.131748284568765	0.561112852716928
1	4289010	4360633	HAP_6	0.16695652173913	0.0838901018686492	0.0591619010578013	0.156752259900257
1	4301373	4418006	HAP_1	0.151304347826087	-0.0602942418544349	0.0738432440304103	0.414550638963796
1	4301373	4418006	HAP_2	0.27304347826087	0.0282684172684129	0.0397179796285838	0.476928251517842
1	4301373	4418006	HAP_3	0.112173913043478	-0.0766162880420828	0.131748284568765	0.561112852716928
1	4301373	4418006	HAP_4	0.16695652173913	0.0838901018686492	0.0591619010578013	0.156752259900257
1	4301373	4418006	HAP_5	0.171304347826087	0.0168666472137784	0.0554217501667995	0.760987138692833
1	4316516	4487030	HAP_1	0.151304347826087	-0.0602942418544349	0.0738432440304103	0.414550638963796
1	4316516	4487030	HAP_2	0.171304347826087	0.0168666472137784	0.0554217501667995	0.760987138692833
1	4316516	4487030	HAP_3	0.27304347826087	0.0282684172684129	0.0397179796285838	0.476928251517842
1	4316516	4487030	HAP_4	0.112173913043478	-0.0766162880420828	0.131748284568765	0.561112852716928
1	4316516	4487030	HAP_5	0.167826086956522	0.0838901018686492	0.0591619010578013	0.156752259900257
1	4350915	4525112	HAP_1	0.17304347826087	0.00892313445583414	0.0543182857719119	0.869573753293916
1	4350915	4525112	HAP_2	0.110434782608696	-0.0766162880420828	0.131748284568765	0.561112852716928
1	4350915	4525112	HAP_3	0.196521739130435	0.00435782187937059	0.0485260332567111	0.928475128159357
1	4350915	4525112	HAP_4	0.319130434782609	0.0110887759538586	0.0341370825977954	0.745430008439776
1	4394936	4571717	HAP_1	0.184347826086957	0.0209439792162417	0.0532801708650361	0.694401009367292
1	4394936	4571717	HAP_2	0.170434782608696	0.00892313445583414	0.0543182857719119	0.869573753293916
1	4394936	4571717	HAP_3	0.316521739130435	0.0110887759538586	0.0341370825977954	0.745430008439776
1	4394936	4571717	HAP_4	0.110434782608696	-0.0766162880420828	0.131748284568765	0.561112852716928
1	4473638	4606890	HAP_1	0.185217391304348	0.0209439792162417	0.0532801708650361	0.694401009367292
1	4473638	4606890	HAP_2	0.170434782608696	0.00892313445583414	0.0543182857719119	0.869573753293916
1	4473638	4606890	HAP_3	0.149565217391304	-0.0602942418544349	0.0738432440304103	0.414550638963796
1	4473638	4606890	HAP_4	0.167826086956522	0.0838901018686492	0.0591619010578013	0.156752259900257
1	4473638	4606890	HAP_5	0.111304347826087	-0.0766162880420828	0.131748284568765	0.561112852716928
1	4507685	4674574	HAP_1	0.112173913043478	-0.0766162880420828	0.131748284568765	0.561112852716928
1	4507685	4674574	HAP_2	0.170434782608696	-0.00165259700602078	0.0576052309545301	0.97712336016896
1	4507685	4674574	HAP_3	0.168695652173913	0.00892313445583414	0.0543182857719119	0.869573753293916
1	4507685	4674574	HAP_4	0.149565217391304	-0.0602942418544349	0.0738432440304103	0.414550638963796
1	4507685	4674574	HAP_5	0.16695652173913	0.0838901018686492	0.0591619010578013	0.156752259900257
1	4565039	4716471	HAP_1	0.149565217391304	-0.0602942418544349	0.0738432440304103	0.414550638963796
1	4565039	4716471	HAP_2	0.167826086956522	0.0146634532858902	0.0556822186446423	0.792383698826968
1	4565039	4716471	HAP_3	0.166086956521739	0.0838901018686492	0.0591619010578013	0.156752259900257
1	4565039	4716471	HAP_4	0.12695652173913	-0.0731030801753075	0.102149092923379	0.474504217713203
1	4565039	4716471	HAP_5	0.169565217391304	-0.00165259700602078	0.0576052309545301	0.97712336016896
1	4584093	4743473	HAP_1	0.149565217391304	-0.0602942418544349	0.0738432440304103	0.414550638963796
1	4584093	4743473	HAP_2	0.167826086956522	0.0146634532858902	0.0556822186446423	0.792383698826968
1	4584093	4743473	HAP_3	0.166086956521739	0.0838901018686492	0.0591619010578013	0.156752259900257
1	4584093	4743473	HAP_4	0.12695652173913	-0.0731030801753075	0.102149092923379	0.474504217713203
1	4584093	4743473	HAP_5	0.169565217391304	-0.00165259700602078	0.0576052309545301	0.97712336016896
1	4647633	4781618	HAP_1	0.127826086956522	-0.0731030801753075	0.102149092923379	0.474504217713203
1	4647633	4781618	HAP_2	0.167826086956522	0.0146634532858902	0.0556822186446423	0.792383698826968
1	4647633	4781618	HAP_3	0.16695652173913	0.0838901018686492	0.0591619010578013	0.156752259900257
1	4647633	4781618	HAP_4	0.169565217391304	-0.00165259700602078	0.0576052309545301	0.97712336016896
1	4647633	4781618	HAP_5	0.120869565217391	-0.0371549343231803	0.103602694478981	0.720007301973389
1	4709876	4888776	HAP_1	0.128695652173913	-0.0731030801753075	0.102149092923379	0.474504217713203
1	4709876	4888776	HAP_2	0.170434782608696	-0.00165259700602078	0.0576052309545301	0.97712336016896
1	4709876	4888776	HAP_3	0.164347826086957	-0.0332970314695359	0.0611108769131592	0.586064159993785
1	4709876	4888776	HAP_4	0.120869565217391	-0.0371549343231803	0.103602694478981	0.720007301973389
1	4709876	4888776	HAP_5	0.167826086956522	0.0146634532858902	0.0556822186446423	0.792383698826968
1	4734157	4996526	HAP_1	0.171304347826087	-0.00165259700602078	0.0576052309545301	0.97712336016896
1	4734157	4996526	HAP_2	0.120869565217391	-0.0371549343231803	0.103602694478981	0.720007301973389
1	4734157	4996526	HAP_3	0.16695652173913	0.0146634532858902	0.0556822186446423	0.792383698826968
1	4734157	4996526	HAP_4	0.164347826086957	-0.0332970314695359	0.0611108769131592	0.586064159993785
1	4760410	5066737	HAP_1	0.167826086956522	-0.0331446312960199	0.0590720223662677	0.574960861815543
1	4760410	5066737	HAP_2	0.166086956521739	0.0146634532858902	0.0556822186446423	0.792383698826968
1	4760410	5066737	HAP_3	0.171304347826087	-0.00165259700602078	0.0576052309545301	0.97712336016896
1	4760410	5066737	HAP_4	0.119130434782609	-0.0371549343231803	0.103602694478981	0.720007301973389
1	4830120	5099108	HAP_1	0.166086956521739	0.0146634532858902	0.0556822186446423	0.792383698826968
1	4830120	5099108	HAP_2	0.167826086956522	-0.0331446312960199	0.0590720223662677	0.574960861815543
1	4830120	5099108	HAP_3	0.172173913043478	-0.00165259700602078	0.0576052309545301	0.97712336016896
1	4830120	5099108	HAP_4	0.119130434782609	-0.0371549343231803	0.103602694478981	0.720007301973389
1	4986559	5186570	HAP_1	0.166086956521739	0.0146634532858902	0.0556822186446423	0.792383698826968
1	4986559	5186570	HAP_2	0.326086956521739	-0.019185771555267	0.0327831229455129	0.558625832574039
1	4986559	5186570	HAP_3	0.16695652173913	-0.0331446312960199	0.0590720223662677	0.574960861815543
1	4986559	5186570	HAP_4	0.117391304347826	-0.0371549343231803	0.103602694478981	0.720007301973389
1	5057978	5331327	HAP_1	0.239130434782609	-0.059222552646113	0.0430251713857061	0.169226506690268
1	5057978	5331327	HAP_2	0.113913043478261	-0.05977836979266	0.115004352634823	0.60341305751388
1	5057978	5331327	HAP_3	0.167826086956522	-0.0331446312960199	0.0590720223662677	0.574960861815543
1	5057978	5331327	HAP_4	0.117391304347826	-0.0371549343231803	0.103602694478981	0.720007301973389
1	5057978	5331327	HAP_5	0.166086956521739	0.0146634532858902	0.0556822186446423	0.792383698826968
1	5087212	5366547	HAP_1	0.168695652173913	-0.0331446312960199	0.0590720223662677	0.574960861815543
1	5087212	5366547	HAP_2	0.200869565217391	-0.0394765477044721	0.0474698956797497	0.405981029021876
1	5087212	5366547	HAP_3	0.113913043478261	-0.05977836979266	0.115004352634823	0.60341305751388
1	5087212	5366547	HAP_4	0.117391304347826	-0.0371549343231803	0.103602694478981	0.720007301973389
1	5087212	5366547	HAP_5	0.166086956521739	0.0146634532858902	0.0556822186446423	0.792383698826968
1	5147933	5422754	HAP_1	0.169565217391304	-0.0331446312960199	0.0590720223662677	0.574960861815543
1	5147933	5422754	HAP_2	0.199130434782609	-0.041451821333336	0.0484719082528027	0.392820321979662
1	5147933	5422754	HAP_3	0.12	-0.0371549343231803	0.103602694478981	0.720007301973389
1	5147933	5422754	HAP_4	0.114782608695652	-0.0648920603745706	0.115392117044945	0.57409411623737
1	5147933	5422754	HAP_5	0.164347826086957	0.0146634532858902	0.0556822186446423	0.792383698826968
1	5305646	5488869	HAP_1	0.169565217391304	-0.0331446312960199	0.0590720223662677	0.574960861815543
1	5305646	5488869	HAP_2	0.2	-0.041451821333336	0.0484719082528027	0.392820321979662
1	5305646	5488869	HAP_3	0.166086956521739	0.0146634532858902	0.0556822186446423	0.792383698826968
1	5305646	5488869	HAP_4	0.103478260869565	-0.0648920603745706	0.115392117044945	0.57409411623737
1	5305646	5488869	HAP_5	0.12	-0.0371549343231803	0.103602694478981	0.720007301973389
1	5356977	5519231	HAP_1	0.2	-0.041451821333336	0.0484719082528027	0.392820321979662
1	5356977	5519231	HAP_2	0.166086956521739	0.0146634532858902	0.0556822186446423	0.792383698826968
1	5356977	5519231	HAP_3	0.169565217391304	-0.0331446312960199	0.0590720223662677	0.574960861815543
1	5356977	5519231	HAP_4	0.102608695652174	-0.0648920603745706	0.115392117044945	0.57409411623737
1	5356977	5519231	HAP_5	0.126086956521739	-0.0346939080178326	0.0938923800620262	0.71188891213665
1	5391649	5550567	HAP_1	0.169565217391304	-0.0331446312960199	0.0590720223662677	0.574960861815543
1	5391649	5550567	HAP_2	0.2	-0.041451821333336	0.0484719082528027	0.392820321979662
1	5391649	5550567	HAP_3	0.102608695652174	-0.0648920603745706	0.115392117044945	0.57409411623737
1	5391649	5550567	HAP_4	0.12695652173913	-0.0346939080178326	0.0938923800620262	0.71188891213665
1	5391649	5550567	HAP_5	0.166086956521739	0.0146634532858902	0.0556822186446423	0.792383698826968
1	5470488	5573890	HAP_1	0.12695652173913	-0.0346939080178326	0.0938923800620262	0.71188891213665
1	5470488	5573890	HAP_2	0.166086956521739	0.0146634532858902	0.0556822186446423	0.792383698826968
1	5470488	5573890	HAP_3	0.170434782608696	-0.0331446312960199	0.0590720223662677	0.574960861815543
1	5470488	5573890	HAP_4	0.102608695652174	-0.0648920603745706	0.115392117044945	0.57409411623737
1	5470488	5573890	HAP_5	0.212173913043478	-0.0257345341215175	0.0440605303097939	0.559406044386472
1	5510131	5630208	HAP_1	0.0991304347826087	-0.0648920603745706	0.115392117044945	0.57409411623737
1	5510131	5630208	HAP_2	0.194782608695652	-0.041451821333336	0.0484719082528027	0.392820321979662
1	5510131	5630208	HAP_3	0.12695652173913	-0.0346939080178326	0.0938923800620262	0.71188891213665
1	5510131	5630208	HAP_4	0.164347826086957	0.0146634532858902	0.0556822186446423	0.792383698826968
1	5510131	5630208	HAP_5	0.169565217391304	-0.0331446312960199	0.0590720223662677	0.574960861815543
1	5539390	5668141	HAP_1	0.190434782608696	-0.041451821333336	0.0484719082528027	0.392820321979662
1	5539390	5668141	HAP_2	0.12695652173913	-0.0346939080178326	0.0938923800620262	0.71188891213665
1	5539390	5668141	HAP_3	0.163478260869565	0.0146634532858902	0.0556822186446423	0.792383698826968
1	5539390	5668141	HAP_4	0.167826086956522	-0.0331446312960199	0.0590720223662677	0.574960861815543
1	5539390	5668141	HAP_5	0.0939130434782609	-0.0648920603745706	0.115392117044945	0.57409411623737
1	5561667	5730545	HAP_1	0.190434782608696	-0.0363673155613155	0.049353922937255	0.461510252575024
1	5561667	5730545	HAP_2	0.170434782608696	-0.0328219347848527	0.0572282745815658	0.566517656129639
1	5561667	5730545	HAP_3	0.12695652173913	-0.0346939080178326	0.0938923800620262	0.71188891213665
1	5561667	5730545	HAP_4	0.0930434782608696	-0.0648920603745706	0.115392117044945	0.57409411623737
1	5561667	5730545	HAP_5	0.162608695652174	-0.00476380537284083	0.0588181864548147	0.935477110552434
1	5614060	5764859	HAP_1	0.122608695652174	-0.0371549343231803	0.103602694478981	0.720007301973389
1	5614060	5764859	HAP_2	0.354782608695652	0.00316701773701344	0.0293774429461132	0.914189323992675
1	5614060	5764859	HAP_3	0.17304347826087	-0.0328219347848527	0.0572282745815658	0.566517656129639
1	5656543	5807646	HAP_1	0.360869565217391	-0.00126708486324196	0.0288983642329024	0.965042535279537
1	5656543	5807646	HAP_2	0.123478260869565	-0.0371549343231803	0.103602694478981	0.720007301973389
1	5656543	5807646	HAP_3	0.17304347826087	-0.0328219347848527	0.0572282745815658	0.566517656129639
1	5710366	5882239	HAP_1	0.16695652173913	-0.0332061643210377	0.0590261546668953	0.573954124024875
1	5710366	5882239	HAP_2	0.36695652173913	-0.00367809294691954	0.028349858168955	0.896819047938824
1	5710366	5882239	HAP_3	0.123478260869565	-0.0371549343231803	0.103602694478981	0.720007301973389
1	5753019	5945254	HAP_1	0.16695652173913	-0.0332061643210377	0.0590261546668953	0.573954124024875
1	5753019	5945254	HAP_2	0.123478260869565	-0.0371549343231803	0.103602694478981	0.720007301973389
1	5753019	5945254	HAP_3	0.377391304347826	-0.00915669174217034	0.0277945860749946	0.741944703684449
1	5783354	5988894	HAP_1	0.16695652173913	-0.0332061643210377	0.0590261546668953	0.573954124024875
1	5783354	5988894	HAP_2	0.204347826086957	-0.0476756462273538	0.0458327114128135	0.298689626196439
1	5783354	5988894	HAP_3	0.17304347826087	0.0146634532858902	0.0556822186446423	0.792383698826968
1	5783354	5988894	HAP_4	0.123478260869565	-0.0371549343231803	0.103602694478981	0.720007301973389
1	5846627	6046468	HAP_1	0.16695652173913	-0.0332061643210377	0.0590261546668953	0.573954124024875
1	5846627	6046468	HAP_2	0.124347826086957	-0.0371549343231803	0.103602694478981	0.720007301973389
1	5846627	6046468	HAP_3	0.212173913043478	-0.0539067304206768	0.0455074296814708	0.236688261447386
1	5846627	6046468	HAP_4	0.17304347826087	0.0146634532858902	0.0556822186446423	0.792383698826968
1	5922932	6090860	HAP_1	0.16695652173913	-0.0317140507171716	0.0572889903244108	0.580086343880619
1	5922932	6090860	HAP_2	0.124347826086957	-0.0371549343231803	0.103602694478981	0.720007301973389
1	5922932	6090860	HAP_3	0.209565217391304	-0.0498699162029897	0.0460698709419673	0.279501574154
1	5922932	6090860	HAP_4	0.170434782608696	0.0178235460526147	0.0571078969295312	0.755078004062942
1	5983887	6133181	HAP_1	0.170434782608696	0.0178235460526147	0.0571078969295312	0.755078004062942
1	5983887	6133181	HAP_2	0.159130434782609	-0.0301232668533461	0.0573488997332004	0.599607391682811
1	5983887	6133181	HAP_3	0.209565217391304	-0.0498699162029897	0.0460698709419673	0.279501574154
1	5983887	6133181	HAP_4	0.123478260869565	-0.0371549343231803	0.103602694478981	0.720007301973389
1	6026812	6171754	HAP_1	0.123478260869565	-0.0371549343231803	0.103602694478981	0.720007301973389
1	6026812	6171754	HAP_2	0.209565217391304	-0.0498699162029897	0.0460698709419673	0.279501574154
1	6026812	6171754	HAP_3	0.16	-0.0301232668533461	0.0573488997332004	0.599607391682811
1	6026812	6171754	HAP_4	0.170434782608696	0.0178235460526147	0.0571078969295312	0.755078004062942
1	6069957	6218619	HAP_1	0.16	-0.0301232668533461	0.0573488997332004	0.599607391682811
1	6069957	6218619	HAP_2	0.170434782608696	0.0178235460526147	0.0571078969295312	0.755078004062942
1	6069957	6218619	HAP_3	0.211304347826087	-0.0498699162029897	0.0460698709419673	0.279501574154
1	6069957	6218619	HAP_4	0.123478260869565	-0.0371549343231803	0.103602694478981	0.720007301973389
1	6069957	6218619	HAP_5	0.0452173913043478	-0.0952006088199772	0.131985625257953	0.471027811311541
1	6114436	6264645	HAP_1	0.123478260869565	-0.0371549343231803	0.103602694478981	0.720007301973389
1	6114436	6264645	HAP_2	0.16	-0.0301232668533461	0.0573488997332004	0.599607391682811
1	6114436	6264645	HAP_3	0.0452173913043478	-0.0952006088199772	0.131985625257953	0.471027811311541
1	6114436	6264645	HAP_4	0.17304347826087	0.0178235460526147	0.0571078969295312	0.755078004062942
1	6114436	6264645	HAP_5	0.212173913043478	-0.0498699162029897	0.0460698709419673	0.279501574154
1	6158046	6307242	HAP_1	0.162608695652174	-0.0301232668533461	0.0573488997332004	0.599607391682811
1	6158046	6307242	HAP_2	0.123478260869565	-0.0371549343231803	0.103602694478981	0.720007301973389
1	6158046	6307242	HAP_3	0.0443478260869565	-0.0952006088199772	0.131985625257953	0.471027811311541
1	6158046	6307242	HAP_4	0.173913043478261	0.0178235460526147	0.0571078969295312	0.755078004062942
1	6158046	6307242	HAP_5	0.213913043478261	-0.0498699162029897	0.0460698709419673	0.279501574154
1	6211327	6334008	HAP_1	0.214782608695652	-0.0498699162029897	0.0460698709419673	0.279501574154
1	6211327	6334008	HAP_2	0.162608695652174	-0.0301232668533461	0.0573488997332004	0.599607391682811
1	6211327	6334008	HAP_3	0.123478260869565	-0.0371549343231803	0.103602694478981	0.720007301973389
1	6211327	6334008	HAP_4	0.0434782608695652	-0.0952006088199772	0.131985625257953	0.471027811311541
1	6211327	6334008	HAP_5	0.173913043478261	0.0178235460526147	0.0571078969295312	0.755078004062942
1	6238245	6363482	HAP_1	0.214782608695652	-0.0498699162029897	0.0460698709419673	0.279501574154
1	6238245	6363482	HAP_2	0.0434782608695652	-0.0952006088199772	0.131985625257953	0.471027811311541
1	6238245	6363482	HAP_3	0.18	0.0178235460526147	0.0571078969295312	0.755078004062942
1	6238245	6363482	HAP_4	0.121739130434783	-0.0830184209976516	0.0761083259455365	0.275831463800093
1	6238245	6363482	HAP_5	0.175652173913043	-0.030786518741088	0.055666171060874	0.580444877652587
1	6238245	6363482	HAP_6	0.123478260869565	-0.0371549343231803	0.103602694478981	0.720007301973389
1	6290541	6406191	HAP_1	0.216521739130435	-0.0498699162029897	0.0460698709419673	0.279501574154
1	6290541	6406191	HAP_2	0.163478260869565	-0.0301232668533461	0.0573488997332004	0.599607391682811
1	6290541	6406191	HAP_3	0.167826086956522	0.023506738793779	0.0524771218495417	0.654367240113333
1	6290541	6406191	HAP_4	0.303478260869565	0.00993990472864461	0.0348487400573098	0.775573053045509
1	6290541	6406191	HAP_5	0.0434782608695652	-0.0952006088199772	0.131985625257953	0.471027811311541
1	6326900	6449104	HAP_1	0.167826086956522	0.023506738793779	0.0524771218495417	0.654367240113333
1	6326900	6449104	HAP_2	0.051304347826087	-0.0777677277463516	0.11427478983755	0.496447505429596
1	6326900	6449104	HAP_3	0.18	0.0178235460526147	0.0571078969295312	0.755078004062942
1	6326900	6449104	HAP_4	0.123478260869565	-0.0371549343231803	0.103602694478981	0.720007301973389
1	6326900	6449104	HAP_5	0.217391304347826	-0.0498699162029897	0.0460698709419673	0.279501574154
1	6326900	6449104	HAP_6	0.163478260869565	-0.0301232668533461	0.0573488997332004	0.599607391682811
1	6355340	6494875	HAP_1	0.121739130434783	-0.0707588101726875	0.0656836963348787	0.281823654214881
1	6355340	6494875	HAP_2	0.217391304347826	-0.0498699162029897	0.0460698709419673	0.279501574154
1	6355340	6494875	HAP_3	0.166086956521739	-0.0301232668533461	0.0573488997332004	0.599607391682811
1	6355340	6494875	HAP_4	0.195652173913043	-0.00099724982027499	0.049443253755447	0.983915250704997
1	6355340	6494875	HAP_5	0.123478260869565	-0.0371549343231803	0.103602694478981	0.720007301973389
1	6394259	6539650	HAP_1	0.16695652173913	-0.0301232668533461	0.0573488997332004	0.599607391682811
1	6394259	6539650	HAP_2	0.10695652173913	-0.0526953874167622	0.0815067893922404	0.518209615093042
1	6394259	6539650	HAP_3	0.217391304347826	-0.0498699162029897	0.0460698709419673	0.279501574154
1	6394259	6539650	HAP_4	0.194782608695652	-0.00099724982027499	0.049443253755447	0.983915250704997
1	6394259	6539650	HAP_5	0.123478260869565	-0.0371549343231803	0.103602694478981	0.720007301973389
1	6440687	6581802	HAP_1	0.122608695652174	-0.0371549343231803	0.103602694478981	0.720007301973389
1	6440687	6581802	HAP_2	0.179130434782609	-0.0569032182731189	0.0544438596671575	0.296392638120249
1	6440687	6581802	HAP_3	0.216521739130435	-0.0498699162029897	0.0460698709419673	0.279501574154
1	6440687	6581802	HAP_4	0.163478260869565	-0.0301232668533461	0.0573488997332004	0.599607391682811
1	6440687	6581802	HAP_5	0.048695652173913	-0.0416776338260565	0.132133296007734	0.752559013312477
1	6478088	6617974	HAP_1	0.163478260869565	-0.0301232668533461	0.0573488997332004	0.599607391682811
1	6478088	6617974	HAP_2	0.259130434782609	-0.0245668230160891	0.0369906716667527	0.506875883295769
1	6478088	6617974	HAP_3	0.121739130434783	-0.0371549343231803	0.103602694478981	0.720007301973389
1	6478088	6617974	HAP_4	0.178260869565217	-0.0569032182731189	0.0544438596671575	0.296392638120249
1	6534487	6643362	HAP_1	0.312173913043478	-0.000948206334142936	0.0321873768998921	0.976509015782539
1	6534487	6643362	HAP_2	0.178260869565217	-0.0569032182731189	0.0544438596671575	0.296392638120249
1	6534487	6643362	HAP_3	0.164347826086957	-0.0301232668533461	0.0573488997332004	0.599607391682811
1	6534487	6643362	HAP_4	0.121739130434783	-0.0371549343231803	0.103602694478981	0.720007301973389
1	6577244	6734261	HAP_1	0.0895652173913044	-0.0145529939493591	0.113013490723081	0.897583985792056
1	6577244	6734261	HAP_2	0.165217391304348	-0.0555803378665394	0.063102077970875	0.378802353412443
1	6577244	6734261	HAP_3	0.100869565217391	-0.0378123797271255	0.131163496596367	0.773235395578413
1	6577244	6734261	HAP_4	0.210434782608696	-0.0433331556414105	0.0454937955695758	0.341249425846305
1	6577244	6734261	HAP_5	0.164347826086957	-0.0301232668533461	0.0573488997332004	0.599607391682811
1	6612693	6796330	HAP_1	0.0852173913043478	0.00313318035822444	0.130461748072916	0.980848303482783
1	6612693	6796330	HAP_2	0.165217391304348	-0.0555803378665394	0.063102077970875	0.378802353412443
1	6612693	6796330	HAP_3	0.1	-0.0378123797271255	0.131163496596367	0.773235395578413
1	6612693	6796330	HAP_4	0.210434782608696	-0.0433331556414105	0.0454937955695758	0.341249425846305
1	6612693	6796330	HAP_5	0.164347826086957	-0.0301232668533461	0.0573488997332004	0.599607391682811
1	6633732	6839575	HAP_1	0.210434782608696	-0.0433331556414105	0.0454937955695758	0.341249425846305
1	6633732	6839575	HAP_2	0.164347826086957	-0.0301232668533461	0.0573488997332004	0.599607391682811
1	6633732	6839575	HAP_3	0.0852173913043478	0.00313318035822444	0.130461748072916	0.980848303482783
1	6633732	6839575	HAP_4	0.165217391304348	-0.0555803378665394	0.063102077970875	0.378802353412443
1	6633732	6839575	HAP_5	0.1	-0.0378123797271255	0.131163496596367	0.773235395578413
1	6712326	6899688	HAP_1	0.165217391304348	-0.0555803378665394	0.063102077970875	0.378802353412443
1	6712326	6899688	HAP_2	0.16695652173913	-0.0411555641493988	0.0556887838460551	0.460198603333419
1	6712326	6899688	HAP_3	0.186086956521739	-0.0184734540314716	0.0620808701264465	0.766140729530176
1	6712326	6899688	HAP_4	0.0626086956521739	-0.0507268429760476	0.103777360944349	0.625170786913977
1	6712326	6899688	HAP_5	0.210434782608696	-0.0433331556414105	0.0454937955695758	0.341249425846305
1	6781489	6933766	HAP_1	0.188695652173913	-0.024777755430388	0.0598289384429202	0.678927156727342
1	6781489	6933766	HAP_2	0.167826086956522	-0.0411555641493988	0.0556887838460551	0.460198603333419
1	6781489	6933766	HAP_3	0.088695652173913	-0.154607256966202	0.135571043817514	0.254599190476212
1	6781489	6933766	HAP_4	0.137391304347826	-0.0349617878539041	0.0943745919258674	0.71118111968589
1	6781489	6933766	HAP_5	0.216521739130435	-0.0433331556414105	0.0454937955695758	0.341249425846305
1	6830134	6990464	HAP_1	0.248695652173913	-0.024224800763721	0.039491791180504	0.539851090114624
1	6830134	6990464	HAP_2	0.100869565217391	-0.0378123797271255	0.131163496596367	0.773235395578413
1	6830134	6990464	HAP_3	0.088695652173913	-0.0247562852384281	0.112860630015694	0.826454946539479
1	6830134	6990464	HAP_4	0.088695652173913	-0.154607256966202	0.135571043817514	0.254599190476212
1	6830134	6990464	HAP_5	0.137391304347826	-0.0349617878539041	0.0943745919258674	0.71118111968589
1	6830134	6990464	HAP_6	0.167826086956522	-0.0411555641493988	0.0556887838460551	0.460198603333419
1	6864130	7035600	HAP_1	0.088695652173913	-0.154607256966202	0.135571043817514	0.254599190476212
1	6864130	7035600	HAP_2	0.154782608695652	-0.0369983685648843	0.0873728526141036	0.672126187114864
1	6864130	7035600	HAP_3	0.189565217391304	-0.0296854621239315	0.0514015564719623	0.563819060781821
1	6864130	7035600	HAP_4	0.167826086956522	-0.0411555641493988	0.0556887838460551	0.460198603333419
1	6864130	7035600	HAP_5	0.100869565217391	-0.0378123797271255	0.131163496596367	0.773235395578413
1	6864130	7035600	HAP_6	0.0826086956521739	0.00313318035822444	0.130461748072916	0.980848303482783
1	6923025	7062501	HAP_1	0.100869565217391	-0.0378123797271255	0.131163496596367	0.773235395578413
1	6923025	7062501	HAP_2	0.104347826086957	-0.129596963953782	0.11607871879969	0.264703428823061
1	6923025	7062501	HAP_3	0.169565217391304	-0.0411555641493988	0.0556887838460551	0.460198603333419
1	6923025	7062501	HAP_4	0.149565217391304	-0.0369983685648843	0.0873728526141036	0.672126187114864
1	6923025	7062501	HAP_5	0.0756521739130435	-0.0627877733197913	0.131519590290917	0.633261181285417
1	6923025	7062501	HAP_6	0.114782608695652	-0.0280606231899343	0.0840888041520224	0.738728722685251
1	6965434	7118368	HAP_1	0.100869565217391	-0.129596963953782	0.11607871879969	0.264703428823061
1	6965434	7118368	HAP_2	0.169565217391304	-0.0411555641493988	0.0556887838460551	0.460198603333419
1	6965434	7118368	HAP_3	0.151304347826087	-0.0460619869469287	0.0776004711399089	0.55303274718816
1	6965434	7118368	HAP_4	0.0756521739130435	-0.0627877733197913	0.131519590290917	0.633261181285417
1	6965434	7118368	HAP_5	0.114782608695652	-0.0280606231899343	0.0840888041520224	0.738728722685251
1	6965434	7118368	HAP_6	0.100869565217391	-0.0378123797271255	0.131163496596367	0.773235395578413
1	7029810	7168764	HAP_1	0.08	-0.0627877733197913	0.131519590290917	0.633261181285417
1	7029810	7168764	HAP_2	0.280869565217391	-0.0177853832527805	0.0355194864637413	0.616762923820654
1	7029810	7168764	HAP_3	0.102608695652174	-0.038874073322169	0.113454381096026	0.73199699312201
1	7029810	7168764	HAP_4	0.100869565217391	-0.129596963953782	0.11607871879969	0.264703428823061
1	7029810	7168764	HAP_5	0.0643478260869565	-0.0507268429760476	0.103777360944349	0.625170786913977
1	7047544	7216900	HAP_1	0.281739130434783	-0.0177853832527805	0.0355194864637413	0.616762923820654
1	7047544	7216900	HAP_2	0.100869565217391	-0.129596963953782	0.11607871879969	0.264703428823061
1	7047544	7216900	HAP_3	0.122608695652174	0.0237022470664887	0.0863938074890239	0.783915534845567
1	7047544	7216900	HAP_4	0.0643478260869565	-0.0507268429760476	0.103777360944349	0.625170786913977
1	7047544	7216900	HAP_5	0.102608695652174	-0.038874073322169	0.113454381096026	0.73199699312201
1	7108873	7259443	HAP_1	0.280869565217391	-0.0177853832527805	0.0355194864637413	0.616762923820654
1	7108873	7259443	HAP_2	0.101739130434783	-0.129596963953782	0.11607871879969	0.264703428823061
1	7108873	7259443	HAP_3	0.126086956521739	0.0332071246653849	0.0855925601405294	0.698187050194769
1	7108873	7259443	HAP_4	0.0643478260869565	-0.0507268429760476	0.103777360944349	0.625170786913977
1	7108873	7259443	HAP_5	0.123478260869565	0.0237022470664887	0.0863938074890239	0.783915534845567
1	7108873	7259443	HAP_6	0.102608695652174	-0.038874073322169	0.113454381096026	0.73199699312201
1	7159731	7325749	HAP_1	0.141739130434783	-0.00108089182417777	0.0785109158907912	0.989020430440215
1	7159731	7325749	HAP_2	0.123478260869565	0.0237022470664887	0.0863938074890239	0.783915534845567
1	7159731	7325749	HAP_3	0.103478260869565	0.00964298510388779	0.101647745618083	0.92445452924995
1	7159731	7325749	HAP_4	0.100869565217391	-0.129596963953782	0.11607871879969	0.264703428823061
1	7159731	7325749	HAP_5	0.28695652173913	-0.0222291704932861	0.0349225154280274	0.524691282789715
1	7159731	7325749	HAP_6	0.125217391304348	0.0332071246653849	0.0855925601405294	0.698187050194769
1	7196708	7399747	HAP_1	0.102608695652174	0.00964298510388779	0.101647745618083	0.92445452924995
1	7196708	7399747	HAP_2	0.100869565217391	-0.129596963953782	0.11607871879969	0.264703428823061
1	7196708	7399747	HAP_3	0.28695652173913	-0.0222291704932861	0.0349225154280274	0.524691282789715
1	7196708	7399747	HAP_4	0.0643478260869565	-0.0507268429760476	0.103777360944349	0.625170786913977
1	7196708	7399747	HAP_5	0.088695652173913	-0.069094677610713	0.130454379436949	0.596566356364101
1	7196708	7399747	HAP_6	0.118260869565217	0.0325670104188764	0.0933986897854828	0.727454077547966
1	7248213	7435100	HAP_1	0.0643478260869565	-0.0507268429760476	0.103777360944349	0.625170786913977
1	7248213	7435100	HAP_2	0.102608695652174	0.00964298510388779	0.101647745618083	0.92445452924995
1	7248213	7435100	HAP_3	0.117391304347826	0.0325670104188764	0.0933986897854828	0.727454077547966
1	7248213	7435100	HAP_4	0.28	-0.0274302456164269	0.0358949281608428	0.445079714982107
1	7248213	7435100	HAP_5	0.1	-0.129596963953782	0.11607871879969	0.264703428823061
1	7306412	7460318	HAP_1	0.117391304347826	0.0325670104188764	0.0933986897854828	0.727454077547966
1	7306412	7460318	HAP_2	0.28	-0.0274302456164269	0.0358949281608428	0.445079714982107
1	7306412	7460318	HAP_3	0.1	-0.129596963953782	0.11607871879969	0.264703428823061
1	7306412	7460318	HAP_4	0.0643478260869565	-0.0507268429760476	0.103777360944349	0.625170786913977
1	7306412	7460318	HAP_5	0.102608695652174	0.00964298510388779	0.101647745618083	0.92445452924995
1	7378233	7502240	HAP_1	0.19304347826087	-0.0446646918394678	0.0517711433810156	0.388652091529702
1	7378233	7502240	HAP_2	0.319130434782609	-0.0259728608819464	0.0325799082297538	0.425668740948694
1	7378233	7502240	HAP_3	0.1	-0.129596963953782	0.11607871879969	0.264703428823061
1	7378233	7502240	HAP_4	0.0782608695652174	-0.0507268429760476	0.103777360944349	0.625170786913977
1	7378233	7502240	HAP_5	0.106086956521739	-0.00520916191134461	0.0931508586121606	0.955423994170945
1	7423349	7533869	HAP_1	0.191304347826087	-0.0434330526200831	0.0529080674816003	0.412042474911055
1	7423349	7533869	HAP_2	0.276521739130435	-0.027164030921353	0.0367082839670918	0.459610642209335
1	7423349	7533869	HAP_3	0.0652173913043478	-0.0507268429760476	0.103777360944349	0.625170786913977
1	7423349	7533869	HAP_4	0.10695652173913	-0.00520916191134461	0.0931508586121606	0.955423994170945
1	7423349	7533869	HAP_5	0.1	-0.129596963953782	0.11607871879969	0.264703428823061
1	7452388	7563595	HAP_1	0.1	-0.129596963953782	0.11607871879969	0.264703428823061
1	7452388	7563595	HAP_2	0.191304347826087	-0.0434330526200831	0.0529080674816003	0.412042474911055
1	7452388	7563595	HAP_3	0.277391304347826	-0.027164030921353	0.0367082839670918	0.459610642209335
1	7452388	7563595	HAP_4	0.188695652173913	-0.0196157765688815	0.0577184367502018	0.734094302935255
1	7452388	7563595	HAP_5	0.0739130434782609	-0.0507268429760476	0.103777360944349	0.625170786913977
1	7484154	7597217	HAP_1	0.276521739130435	-0.027164030921353	0.0367082839670918	0.459610642209335
1	7484154	7597217	HAP_2	0.188695652173913	-0.0196157765688815	0.0577184367502018	0.734094302935255
1	7484154	7597217	HAP_3	0.0739130434782609	-0.0507268429760476	0.103777360944349	0.625170786913977
1	7484154	7597217	HAP_4	0.1	-0.129596963953782	0.11607871879969	0.264703428823061
1	7484154	7597217	HAP_5	0.191304347826087	-0.0434330526200831	0.0529080674816003	0.412042474911055
1	7522016	7642302	HAP_1	0.191304347826087	-0.0434330526200831	0.0529080674816003	0.412042474911055
1	7522016	7642302	HAP_2	0.277391304347826	-0.0270321481937727	0.0363264510851011	0.457099753545033
1	7522016	7642302	HAP_3	0.187826086956522	-0.0196157765688815	0.0577184367502018	0.734094302935255
1	7522016	7642302	HAP_4	0.0678260869565217	-0.0507268429760476	0.103777360944349	0.625170786913977
1	7522016	7642302	HAP_5	0.1	-0.129596963953782	0.11607871879969	0.264703428823061
1	7552128	7679364	HAP_1	0.294782608695652	-0.0147951833279956	0.0336779368809774	0.660603020241109
1	7552128	7679364	HAP_2	0.199130434782609	-0.0426650784409776	0.0516194446711304	0.40885362485003
1	7552128	7679364	HAP_3	0.0643478260869565	-0.0507268429760476	0.103777360944349	0.625170786913977
1	7552128	7679364	HAP_4	0.187826086956522	-0.0196157765688815	0.0577184367502018	0.734094302935255
1	7552128	7679364	HAP_5	0.100869565217391	-0.129596963953782	0.11607871879969	0.264703428823061
1	7575218	7753844	HAP_1	0.115652173913043	0.0504784127214342	0.101708440758684	0.619873254773245
1	7575218	7753844	HAP_2	0.0643478260869565	-0.0507268429760476	0.103777360944349	0.625170786913977
1	7575218	7753844	HAP_3	0.279130434782609	-0.0270321481937727	0.0363264510851011	0.457099753545033
1	7575218	7753844	HAP_4	0.101739130434783	0.0973701436991922	0.104219557868513	0.350561235481699
1	7575218	7753844	HAP_5	0.186086956521739	-0.0196157765688815	0.0577184367502018	0.734094302935255
1	7628267	7802701	HAP_1	0.115652173913043	0.0504784127214342	0.101708440758684	0.619873254773245
1	7628267	7802701	HAP_2	0.278260869565217	-0.0212177139206506	0.036534976818056	0.561641277426973
1	7628267	7802701	HAP_3	0.102608695652174	0.067488121973577	0.0955010551215839	0.480061908987828
1	7628267	7802701	HAP_4	0.184347826086957	-0.0196157765688815	0.0577184367502018	0.734094302935255
1	7628267	7802701	HAP_5	0.0643478260869565	-0.0507268429760476	0.103777360944349	0.625170786913977
1	7661203	7864905	HAP_1	0.184347826086957	-0.0196157765688815	0.0577184367502018	0.734094302935255
1	7661203	7864905	HAP_2	0.06	-0.0507268429760476	0.103777360944349	0.625170786913977
1	7661203	7864905	HAP_3	0.114782608695652	0.0504784127214342	0.101708440758684	0.619873254773245
1	7661203	7864905	HAP_4	0.272173913043478	-0.0212177139206506	0.036534976818056	0.561641277426973
1	7661203	7864905	HAP_5	0.102608695652174	0.067488121973577	0.0955010551215839	0.480061908987828
1	7734968	7940886	HAP_1	0.12695652173913	0.0265551356124164	0.0868889702674859	0.760006032087836
1	7734968	7940886	HAP_2	0.271304347826087	-0.0212177139206506	0.036534976818056	0.561641277426973
1	7734968	7940886	HAP_3	0.103478260869565	0.067488121973577	0.0955010551215839	0.480061908987828
1	7734968	7940886	HAP_4	0.06	-0.0507268429760476	0.103777360944349	0.625170786913977
1	7734968	7940886	HAP_5	0.181739130434783	-0.0134266121956776	0.0597590258957612	0.822310484408867
1	7788418	8016049	HAP_1	0.135652173913043	0.010888796800794	0.0764878395786309	0.88684680088618
1	7788418	8016049	HAP_2	0.27304347826087	-0.0270321481937727	0.0363264510851011	0.457099753545033
1	7788418	8016049	HAP_3	0.103478260869565	0.067488121973577	0.0955010551215839	0.480061908987828
1	7788418	8016049	HAP_4	0.182608695652174	-0.0134266121956776	0.0597590258957612	0.822310484408867
1	7788418	8016049	HAP_5	0.06	-0.0507268429760476	0.103777360944349	0.625170786913977
1	7845180	8104625	HAP_1	0.135652173913043	0.010888796800794	0.0764878395786309	0.88684680088618
1	7845180	8104625	HAP_2	0.102608695652174	0.067488121973577	0.0955010551215839	0.480061908987828
1	7845180	8104625	HAP_3	0.06	-0.0507268429760476	0.103777360944349	0.625170786913977
1	7845180	8104625	HAP_4	0.110434782608696	-0.00520916191134461	0.0931508586121606	0.955423994170945
1	7845180	8104625	HAP_5	0.272173913043478	-0.028039244719768	0.0358808738118054	0.434864717091201
1	7919477	8211738	HAP_1	0.0956521739130435	0.0707575037741103	0.101410702305147	0.485633298642548
1	7919477	8211738	HAP_2	0.11304347826087	-0.00520916191134461	0.0931508586121606	0.955423994170945
1	7919477	8211738	HAP_3	0.272173913043478	-0.0223816213649849	0.0360848199652127	0.535344410659443
1	7919477	8211738	HAP_4	0.06	-0.0507268429760476	0.103777360944349	0.625170786913977
1	7919477	8211738	HAP_5	0.104347826086957	0.067488121973577	0.0955010551215839	0.480061908987828
1	7996760	8289511	HAP_1	0.104347826086957	0.067488121973577	0.0955010551215839	0.480061908987828
1	7996760	8289511	HAP_2	0.0956521739130435	0.0707575037741103	0.101410702305147	0.485633298642548
1	7996760	8289511	HAP_3	0.117391304347826	0.0514107676365905	0.0863380461544991	0.551776391798241
1	7996760	8289511	HAP_4	0.06	-0.0507268429760476	0.103777360944349	0.625170786913977
1	7996760	8289511	HAP_5	0.272173913043478	-0.0223816213649849	0.0360848199652127	0.535344410659443
1	8075890	8326936	HAP_1	0.272173913043478	-0.0223816213649849	0.0360848199652127	0.535344410659443
1	8075890	8326936	HAP_2	0.104347826086957	0.067488121973577	0.0955010551215839	0.480061908987828
1	8075890	8326936	HAP_3	0.118260869565217	0.0514107676365905	0.0863380461544991	0.551776391798241
1	8075890	8326936	HAP_4	0.0878260869565217	-0.0292190059357579	0.114027314487217	0.797854912770925
1	8075890	8326936	HAP_5	0.0956521739130435	0.0707575037741103	0.101410702305147	0.485633298642548
1	8075890	8326936	HAP_6	0.06	-0.0507268429760476	0.103777360944349	0.625170786913977
1	8170038	8373080	HAP_1	0.105217391304348	0.067488121973577	0.0955010551215839	0.480061908987828
1	8170038	8373080	HAP_2	0.172173913043478	0.0358899081196194	0.0621698600031529	0.563976167032209
1	8170038	8373080	HAP_3	0.0617391304347826	-0.0507268429760476	0.103777360944349	0.625170786913977
1	8170038	8373080	HAP_4	0.284347826086957	-0.0280745509655128	0.0354791899557517	0.429104942133229
1	8170038	8373080	HAP_5	0.088695652173913	0.145706607981487	0.130552556857882	0.264866461874249
1	8170038	8373080	HAP_6	0.118260869565217	0.0514107676365905	0.0863380461544991	0.551776391798241
1	8257321	8464233	HAP_1	0.105217391304348	0.067488121973577	0.0955010551215839	0.480061908987828
1	8257321	8464233	HAP_2	0.0617391304347826	-0.0507268429760476	0.103777360944349	0.625170786913977
1	8257321	8464233	HAP_3	0.292173913043478	-0.0329483740050247	0.0342335897264665	0.336233780608188
1	8257321	8464233	HAP_4	0.088695652173913	0.145706607981487	0.130552556857882	0.264866461874249
1	8257321	8464233	HAP_5	0.118260869565217	0.0514107676365905	0.0863380461544991	0.551776391798241
1	8305311	8528279	HAP_1	0.27304347826087	-0.0276707404167225	0.0362658841994832	0.445785665256302
1	8305311	8528279	HAP_2	0.0869565217391304	0.145706607981487	0.130552556857882	0.264866461874249
1	8305311	8528279	HAP_3	0.117391304347826	0.0514107676365905	0.0863380461544991	0.551776391798241
1	8305311	8528279	HAP_4	0.105217391304348	0.067488121973577	0.0955010551215839	0.480061908987828
1	8305311	8528279	HAP_5	0.0617391304347826	-0.0507268429760476	0.103777360944349	0.625170786913977
1	8358037	8607680	HAP_1	0.0617391304347826	-0.0507268429760476	0.103777360944349	0.625170786913977
1	8358037	8607680	HAP_2	0.0869565217391304	0.145706607981487	0.130552556857882	0.264866461874249
1	8358037	8607680	HAP_3	0.151304347826087	0.00230810119605488	0.0573817371679898	0.967929131706453
1	8358037	8607680	HAP_4	0.378260869565217	-0.0219915885103908	0.02848949838374	0.440486793703775
1	8430684	8651065	HAP_1	0.0869565217391304	0.145706607981487	0.130552556857882	0.264866461874249
1	8430684	8651065	HAP_2	0.231304347826087	-0.0380395252655976	0.0383538329442842	0.321719454188057
1	8430684	8651065	HAP_3	0.379130434782609	-0.022005540069405	0.0283277094791659	0.437591623219012
1	8430684	8651065	HAP_4	0.0617391304347826	-0.0507268429760476	0.103777360944349	0.625170786913977
1	8498193	8707568	HAP_1	0.378260869565217	-0.0238422171894632	0.0282347236890617	0.39878907922664
1	8498193	8707568	HAP_2	0.0878260869565217	0.145706607981487	0.130552556857882	0.264866461874249
1	8498193	8707568	HAP_3	0.29304347826087	-0.0427049679950716	0.032565332062	0.190270689609956
1	8575763	8752633	HAP_1	0.0878260869565217	0.145706607981487	0.130552556857882	0.264866461874249
1	8575763	8752633	HAP_2	0.384347826086957	-0.0307891930433602	0.0275731572945577	0.264626962125373
1	8575763	8752633	HAP_3	0.0617391304347826	-0.0418499007292948	0.115167480567286	0.716455468511487
1	8575763	8752633	HAP_4	0.3	-0.015875324994282	0.0318682149398181	0.61856936123995
1	8640490	8812607	HAP_1	0.088695652173913	0.145706607981487	0.130552556857882	0.264866461874249
1	8640490	8812607	HAP_2	0.384347826086957	-0.0307891930433602	0.0275731572945577	0.264626962125373
1	8640490	8812607	HAP_3	0.0608695652173913	-0.0418499007292948	0.115167480567286	0.716455468511487
1	8640490	8812607	HAP_4	0.23304347826087	-0.038232705809526	0.037465028820767	0.307934979060847
1	8699372	8854887	HAP_1	0.0982608695652174	0.145706607981487	0.130552556857882	0.264866461874249
1	8699372	8854887	HAP_2	0.0608695652173913	-0.0418499007292948	0.115167480567286	0.716455468511487
1	8699372	8854887	HAP_3	0.220869565217391	-0.0509507038543374	0.038954395885437	0.191422377762905
1	8699372	8854887	HAP_4	0.386086956521739	-0.0307891930433602	0.0275731572945577	0.264626962125373
1	8745844	8914176	HAP_1	0.0608695652173913	-0.0418499007292948	0.115167480567286	0.716455468511487
1	8745844	8914176	HAP_2	0.222608695652174	-0.0509507038543374	0.038954395885437	0.191422377762905
1	8745844	8914176	HAP_3	0.485217391304348	-0.0129202982636863	0.0226009888726542	0.567774394998191
1	8787290	8990544	HAP_1	0.22695652173913	-0.0522135039506278	0.0384218334900626	0.174706280882249
1	8787290	8990544	HAP_2	0.575652173913043	-0.0283907072040257	0.0202485584750446	0.161434473454308
1	8842230	9051929	HAP_1	0.211304347826087	-0.0518737835800419	0.0418244979820922	0.215392100864603
1	8842230	9051929	HAP_2	0.392173913043478	-0.0336171530379674	0.0269517273459594	0.212803452346288
1	8903343	9104278	HAP_1	0.212173913043478	-0.0518737835800419	0.0418244979820922	0.215392100864603
1	8903343	9104278	HAP_2	0.392173913043478	-0.0336171530379674	0.0269517273459594	0.212803452346288
1	8946823	9198237	HAP_1	0.390434782608696	-0.0332103892239705	0.0271079859259107	0.221045253419027
1	8946823	9198237	HAP_2	0.211304347826087	-0.0518737835800419	0.0418244979820922	0.215392100864603
1	9034299	9245476	HAP_1	0.21304347826087	-0.0518737835800419	0.0418244979820922	0.215392100864603
1	9034299	9245476	HAP_2	0.403478260869565	-0.0284154016882848	0.0265963312639365	0.285800818715414
1	9084433	9289447	HAP_1	0.215652173913043	-0.0528934296981168	0.0400954220577507	0.187643234448974
1	9084433	9289447	HAP_2	0.47304347826087	-0.00233752576851129	0.0235246125740403	0.920883814662698
1	9172231	9345129	HAP_1	0.139130434782609	-0.018467116122046	0.0691379064454637	0.789485906727552
1	9172231	9345129	HAP_2	0.408695652173913	-0.0317547528532771	0.0264967729269799	0.231251472022133
1	9236222	9412234	HAP_1	0.139130434782609	-0.018467116122046	0.0691379064454637	0.789485906727552
1	9236222	9412234	HAP_2	0.40695652173913	-0.0262779482932409	0.0265059710262405	0.321918259151021
1	9271520	9464578	HAP_1	0.133913043478261	-0.018467116122046	0.0691379064454637	0.789485906727552
1	9271520	9464578	HAP_2	0.40695652173913	-0.0262779482932409	0.0265059710262405	0.321918259151021
1	9322111	9515565	HAP_1	0.40695652173913	-0.0262779482932409	0.0265059710262405	0.321918259151021
1	9322111	9515565	HAP_2	0.133913043478261	-0.018467116122046	0.0691379064454637	0.789485906727552
1	9390629	9565793	HAP_1	0.476521739130435	-0.0371951613021166	0.0238412344346822	0.119294691581448
1	9390629	9565793	HAP_2	0.133913043478261	-0.018467116122046	0.0691379064454637	0.789485906727552
1	9446832	9620382	HAP_1	0.133913043478261	-0.018467116122046	0.0691379064454637	0.789485906727552
1	9446832	9620382	HAP_2	0.484347826086957	-0.0404818679472062	0.0235764033398089	0.0865209497438746
1	9502502	9663536	HAP_1	0.133913043478261	-0.018467116122046	0.0691379064454637	0.789485906727552
1	9502502	9663536	HAP_2	0.484347826086957	-0.0404818679472062	0.0235764033398089	0.0865209497438746
1	9555749	9739491	HAP_1	0.134782608695652	-0.018467116122046	0.0691379064454637	0.789485906727552
1	9555749	9739491	HAP_2	0.483478260869565	-0.0398623591229529	0.0236389492999424	0.0922930422525711
1	9592005	9800213	HAP_1	0.11304347826087	-0.0287588176643628	0.101804779287416	0.777671928147302
1	9592005	9800213	HAP_2	0.0773913043478261	-0.0448586134523871	0.131214811878509	0.732575346100364
1	9592005	9800213	HAP_3	0.417391304347826	-0.0335210122270758	0.0259653314783479	0.197237545387104
1	9639183	9851960	HAP_1	0.11304347826087	0.00190654050800723	0.0759461500370073	0.979981042875687
1	9639183	9851960	HAP_2	0.111304347826087	-0.0867095837749877	0.11347305985381	0.445103047027669
1	9639183	9851960	HAP_3	0.427826086956522	-0.0318775529356109	0.0253453419577832	0.209012394099548
1	9710661	9913900	HAP_1	0.111304347826087	-0.0867095837749877	0.11347305985381	0.445103047027669
1	9710661	9913900	HAP_2	0.0773913043478261	-0.0448586134523871	0.131214811878509	0.732575346100364
1	9710661	9913900	HAP_3	0.145217391304348	0.00578565895165088	0.0719535987388635	0.935941234612559
1	9710661	9913900	HAP_4	0.311304347826087	-0.0452317733019523	0.0329771386052233	0.170732208498897
1	9710661	9913900	HAP_5	0.116521739130435	-0.0280606231899343	0.0840888041520224	0.738728722685251
1	9773647	9958472	HAP_1	0.109565217391304	-0.0544948516514086	0.102964436036573	0.596834795451097
1	9773647	9958472	HAP_2	0.144347826086957	0.00578565895165088	0.0719535987388635	0.935941234612559
1	9773647	9958472	HAP_3	0.311304347826087	-0.0452317733019523	0.0329771386052233	0.170732208498897
1	9773647	9958472	HAP_4	0.116521739130435	-0.0280606231899343	0.0840888041520224	0.738728722685251
1	9773647	9958472	HAP_5	0.117391304347826	-0.0867095837749877	0.11347305985381	0.445103047027669
1	9843069	10006649	HAP_1	0.311304347826087	-0.0452317733019523	0.0329771386052233	0.170732208498897
1	9843069	10006649	HAP_2	0.168695652173913	-0.0145051312192927	0.0639117105757964	0.82054066849384
1	9843069	10006649	HAP_3	0.152173913043478	-0.0335235180095306	0.0748700523981337	0.654501815382475
1	9843069	10006649	HAP_4	0.111304347826087	-0.0867095837749877	0.11347305985381	0.445103047027669
1	9843069	10006649	HAP_5	0.143478260869565	0.00578565895165088	0.0719535987388635	0.935941234612559
1	9893305	10037375	HAP_1	0.111304347826087	-0.0867095837749877	0.11347305985381	0.445103047027669
1	9893305	10037375	HAP_2	0.168695652173913	-0.0145051312192927	0.0639117105757964	0.82054066849384
1	9893305	10037375	HAP_3	0.311304347826087	-0.0452317733019523	0.0329771386052233	0.170732208498897
1	9893305	10037375	HAP_4	0.160869565217391	-0.0335235180095306	0.0748700523981337	0.654501815382475
1	9893305	10037375	HAP_5	0.144347826086957	0.00275443139423254	0.0685972309034746	0.967984864324543
1	9947101	10066272	HAP_1	0.15304347826087	-0.0335235180095306	0.0748700523981337	0.654501815382475
1	9947101	10066272	HAP_2	0.168695652173913	-0.0145051312192927	0.0639117105757964	0.82054066849384
1	9947101	10066272	HAP_3	0.111304347826087	-0.0867095837749877	0.11347305985381	0.445103047027669
1	9947101	10066272	HAP_4	0.144347826086957	0.00275443139423254	0.0685972309034746	0.967984864324543
1	9947101	10066272	HAP_5	0.312173913043478	-0.0452317733019523	0.0329771386052233	0.170732208498897
1	9995804	10135402	HAP_1	0.111304347826087	-0.0867095837749877	0.11347305985381	0.445103047027669
1	9995804	10135402	HAP_2	0.150434782608696	-0.0582903475848888	0.0637357481007373	0.360813380764677
1	9995804	10135402	HAP_3	0.31304347826087	-0.0467403585228039	0.0327394498910667	0.153949065175786
1	9995804	10135402	HAP_4	0.152173913043478	-0.0335235180095306	0.0748700523981337	0.654501815382475
1	10029104	10154066	HAP_1	0.31304347826087	-0.0467403585228039	0.0327394498910667	0.153949065175786
1	10029104	10154066	HAP_2	0.133913043478261	-0.0590806675613025	0.0688606225214541	0.39127221483426
1	10029104	10154066	HAP_3	0.151304347826087	-0.0335235180095306	0.0748700523981337	0.654501815382475
1	10029104	10154066	HAP_4	0.111304347826087	-0.0867095837749877	0.11347305985381	0.445103047027669
1	10052241	10209708	HAP_1	0.068695652173913	-0.0706909764557648	0.130390435603399	0.587931116285908
1	10052241	10209708	HAP_2	0.151304347826087	-0.0335235180095306	0.0748700523981337	0.654501815382475
1	10052241	10209708	HAP_3	0.304347826086957	-0.0474880341376772	0.0333151741513633	0.154591680365641
1	10052241	10209708	HAP_4	0.110434782608696	-0.0867095837749877	0.11347305985381	0.445103047027669
1	10115433	10242514	HAP_1	0.32	0.0122353252192745	0.0316098051258365	0.69884815386899
1	10115433	10242514	HAP_2	0.068695652173913	-0.0706909764557648	0.130390435603399	0.587931116285908
1	10115433	10242514	HAP_3	0.110434782608696	-0.0867095837749877	0.11347305985381	0.445103047027669
1	10115433	10242514	HAP_4	0.153913043478261	-0.0335235180095306	0.0748700523981337	0.654501815382475
1	10147081	10280606	HAP_1	0.068695652173913	-0.0706909764557648	0.130390435603399	0.587931116285908
1	10147081	10280606	HAP_2	0.320869565217391	0.0301836519817351	0.0314856860330478	0.338148932629047
1	10147081	10280606	HAP_3	0.152173913043478	-0.0335235180095306	0.0748700523981337	0.654501815382475
1	10188215	10329288	HAP_1	0.16695652173913	-0.0606316531082912	0.0725680112500519	0.403782933134303
1	10188215	10329288	HAP_2	0.068695652173913	-0.0706909764557648	0.130390435603399	0.587931116285908
1	10188215	10329288	HAP_3	0.321739130434783	0.0260721447013603	0.0312324160826741	0.404197227069338
1	10188215	10329288	HAP_4	0.154782608695652	-0.0335235180095306	0.0748700523981337	0.654501815382475
1	10236893	10379097	HAP_1	0.154782608695652	-0.0335235180095306	0.0748700523981337	0.654501815382475
1	10236893	10379097	HAP_2	0.488695652173913	0.0174710860435394	0.0237417467402796	0.46211050146371
1	10236893	10379097	HAP_3	0.127826086956522	0.00275443139423254	0.0685972309034746	0.967984864324543
1	10273354	10413209	HAP_1	0.0678260869565217	-0.0706909764557648	0.130390435603399	0.587931116285908
1	10273354	10413209	HAP_2	0.153913043478261	-0.0335235180095306	0.0748700523981337	0.654501815382475
1	10273354	10413209	HAP_3	0.497391304347826	0.0113563158597041	0.0234876031583384	0.628927274652491
1	10315745	10453602	HAP_1	0.493913043478261	0.015107142242209	0.0237890406761202	0.525656674636839
1	10315745	10453602	HAP_2	0.0930434782608696	0.0984340807506725	0.129865815983027	0.448788089916197
1	10315745	10453602	HAP_3	0.0660869565217391	-0.0706909764557648	0.130390435603399	0.587931116285908
1	10315745	10453602	HAP_4	0.15304347826087	-0.0335235180095306	0.0748700523981337	0.654501815382475
1	10361996	10482668	HAP_1	0.152173913043478	-0.0335235180095306	0.0748700523981337	0.654501815382475
1	10361996	10482668	HAP_2	0.164347826086957	-0.062392131801398	0.0804869074909187	0.438557209299595
1	10361996	10482668	HAP_3	0.318260869565217	0.0319051156197995	0.0317920681336037	0.316024637712018
1	10399147	10523839	HAP_1	0.163478260869565	-0.062392131801398	0.0804869074909187	0.438557209299595
1	10399147	10523839	HAP_2	0.318260869565217	0.0319051156197995	0.0317920681336037	0.316024637712018
1	10399147	10523839	HAP_3	0.149565217391304	-0.0335235180095306	0.0748700523981337	0.654501815382475
1	10439622	10538971	HAP_1	0.164347826086957	-0.0573414197985507	0.0762542846352995	0.452380081371803
1	10439622	10538971	HAP_2	0.320869565217391	0.0260721447013603	0.0312324160826741	0.404197227069338
1	10439622	10538971	HAP_3	0.149565217391304	-0.0335235180095306	0.0748700523981337	0.654501815382475
1	10477227	10565732	HAP_1	0.150434782608696	-0.0335235180095306	0.0748700523981337	0.654501815382475
1	10477227	10565732	HAP_2	0.320869565217391	0.0260721447013603	0.0312324160826741	0.404197227069338
1	10477227	10565732	HAP_3	0.229565217391304	-0.0685875391704287	0.0430755970874574	0.111888622594025
1	10513579	10591457	HAP_1	0.39304347826087	-0.00595409414730358	0.0274225098676331	0.828190250826591
1	10513579	10591457	HAP_2	0.320869565217391	0.0260721447013603	0.0312324160826741	0.404197227069338
1	10513579	10591457	HAP_3	0.150434782608696	-0.0335235180095306	0.0748700523981337	0.654501815382475
1	10535644	10632901	HAP_1	0.320869565217391	0.0260721447013603	0.0312324160826741	0.404197227069338
1	10535644	10632901	HAP_2	0.150434782608696	-0.0335235180095306	0.0748700523981337	0.654501815382475
1	10535644	10632901	HAP_3	0.165217391304348	-0.0557247953570472	0.0729468898901172	0.44524198089594
1	10556115	10715729	HAP_1	0.150434782608696	-0.0335235180095306	0.0748700523981337	0.654501815382475
1	10556115	10715729	HAP_2	0.165217391304348	-0.0557247953570472	0.0729468898901172	0.44524198089594
1	10556115	10715729	HAP_3	0.320869565217391	0.0260721447013603	0.0312324160826741	0.404197227069338
1	10580877	10762241	HAP_1	0.305217391304348	0.0307109822130632	0.0322061022512061	0.340708010139686
1	10580877	10762241	HAP_2	0.164347826086957	-0.0557247953570472	0.0729468898901172	0.44524198089594
1	10580877	10762241	HAP_3	0.150434782608696	-0.0335235180095306	0.0748700523981337	0.654501815382475
1	10610579	10783671	HAP_1	0.305217391304348	0.0307109822130632	0.0322061022512061	0.340708010139686
1	10610579	10783671	HAP_2	0.165217391304348	-0.0557247953570472	0.0729468898901172	0.44524198089594
1	10610579	10783671	HAP_3	0.0808695652173913	-0.0477867422423533	0.113421522250786	0.673682602497953
1	10610579	10783671	HAP_4	0.150434782608696	-0.0335235180095306	0.0748700523981337	0.654501815382475
1	10692448	10838284	HAP_1	0.294782608695652	0.0113636867537334	0.0328920848026666	0.72985986420726
1	10692448	10838284	HAP_2	0.091304347826087	-0.055640792136709	0.102393219869869	0.587067768011516
1	10692448	10838284	HAP_3	0.165217391304348	-0.0557247953570472	0.0729468898901172	0.44524198089594
1	10692448	10838284	HAP_4	0.150434782608696	-0.0335235180095306	0.0748700523981337	0.654501815382475
1	10747495	10888253	HAP_1	0.150434782608696	-0.0335235180095306	0.0748700523981337	0.654501815382475
1	10747495	10888253	HAP_2	0.293913043478261	0.0159797287170886	0.0332074792531757	0.630555458976157
1	10747495	10888253	HAP_3	0.103478260869565	-0.0342512684103638	0.0862585828942563	0.691461693519106
1	10747495	10888253	HAP_4	0.165217391304348	-0.0557247953570472	0.0729468898901172	0.44524198089594
1	10776649	10972991	HAP_1	0.288695652173913	0.0169263276572065	0.0335098278618379	0.613675854287053
1	10776649	10972991	HAP_2	0.091304347826087	-0.055640792136709	0.102393219869869	0.587067768011516
1	10776649	10972991	HAP_3	0.165217391304348	-0.0557247953570472	0.0729468898901172	0.44524198089594
1	10776649	10972991	HAP_4	0.150434782608696	-0.0335235180095306	0.0748700523981337	0.654501815382475
1	10826689	11037942	HAP_1	0.287826086956522	0.0207581857280855	0.0337889497745899	0.539233774838105
1	10826689	11037942	HAP_2	0.150434782608696	-0.0335235180095306	0.0748700523981337	0.654501815382475
1	10826689	11037942	HAP_3	0.171304347826087	-0.0573128660192413	0.0668262200612907	0.391456647656658
1	10826689	11037942	HAP_4	0.0947826086956522	-0.055640792136709	0.102393219869869	0.587067768011516
1	10875498	11075998	HAP_1	0.287826086956522	0.0207581857280855	0.0337889497745899	0.539233774838105
1	10875498	11075998	HAP_2	0.163478260869565	-0.0557247953570472	0.0729468898901172	0.44524198089594
1	10875498	11075998	HAP_3	0.0947826086956522	-0.055640792136709	0.102393219869869	0.587067768011516
1	10875498	11075998	HAP_4	0.150434782608696	-0.0335235180095306	0.0748700523981337	0.654501815382475
1	10957096	11130967	HAP_1	0.145217391304348	-0.0603543898413826	0.0809639874881084	0.456312976402484
1	10957096	11130967	HAP_2	0.147826086956522	-0.0430281729434082	0.0826511847446013	0.602850769178874
1	10957096	11130967	HAP_3	0.28695652173913	0.0258285530023563	0.0342302154146199	0.450832567107937
1	11028533	11181385	HAP_1	0.292173913043478	0.024664131469305	0.033901753640702	0.467211739311288
1	11028533	11181385	HAP_2	0.161739130434783	-0.0635098173663122	0.0691422140598551	0.358730814432285
1	11028533	11181385	HAP_3	0.144347826086957	-0.0580738478186471	0.0864394265603788	0.501958816322954
1	11068552	11236771	HAP_1	0.14695652173913	-0.0314328327724725	0.0877765970290622	0.720402655139485
1	11068552	11236771	HAP_2	0.291304347826087	0.024664131469305	0.033901753640702	0.467211739311288
1	11068552	11236771	HAP_3	0.144347826086957	-0.0580738478186471	0.0864394265603788	0.501958816322954
1	11117957	11313680	HAP_1	0.233913043478261	-0.0462508937228975	0.0460223763524414	0.315346025395142
1	11117957	11313680	HAP_2	0.14695652173913	-0.0314328327724725	0.0877765970290622	0.720402655139485
1	11117957	11313680	HAP_3	0.291304347826087	0.024664131469305	0.033901753640702	0.467211739311288
1	11160981	11394467	HAP_1	0.127826086956522	-0.0295480003042869	0.114813882716394	0.796998442476887
1	11160981	11394467	HAP_2	0.14695652173913	-0.0314328327724725	0.0877765970290622	0.720402655139485
1	11160981	11394467	HAP_3	0.237391304347826	-0.0562290764769512	0.0427239616386119	0.188676471967398
1	11227266	11469495	HAP_1	0.236521739130435	-0.0562290764769512	0.0427239616386119	0.188676471967398
1	11227266	11469495	HAP_2	0.14695652173913	-0.0314328327724725	0.0877765970290622	0.720402655139485
1	11296054	11519084	HAP_1	0.208695652173913	-0.0542904265109042	0.0555510869399065	0.328838031827985
1	11296054	11519084	HAP_2	0.237391304347826	-0.0562290764769512	0.0427239616386119	0.188676471967398
1	11368762	11586009	HAP_1	0.14695652173913	-0.0314328327724725	0.0877765970290622	0.720402655139485
1	11368762	11586009	HAP_2	0.302608695652174	-0.0640123569672917	0.035857420382549	0.0747694797145672
1	11443076	11667549	HAP_1	0.11304347826087	0.0164537548238406	0.0858455839045467	0.848072382691669
1	11443076	11667549	HAP_2	0.148695652173913	-0.0314328327724725	0.0877765970290622	0.720402655139485
1	11443076	11667549	HAP_3	0.332173913043478	-0.0521685699496398	0.0329370459858628	0.113781888605007
1	11495736	11731681	HAP_1	0.119130434782609	-0.0943644711134867	0.132712774636933	0.477352667165959
1	11495736	11731681	HAP_2	0.11304347826087	0.0164537548238406	0.0858455839045467	0.848072382691669
1	11495736	11731681	HAP_3	0.260869565217391	-0.0568959595193512	0.0400816874713439	0.156307681714403
1	11495736	11731681	HAP_4	0.238260869565217	-0.0281812368238369	0.0454030762665204	0.535055216287122
1	11562944	11776956	HAP_1	0.12	-0.0943644711134867	0.132712774636933	0.477352667165959
1	11562944	11776956	HAP_2	0.260869565217391	-0.0568959595193512	0.0400816874713439	0.156307681714403
1	11562944	11776956	HAP_3	0.385217391304348	0.012738820458963	0.0280173700461717	0.649518055005863
1	11635516	11833307	HAP_1	0.260869565217391	-0.0568959595193512	0.0400816874713439	0.156307681714403
1	11635516	11833307	HAP_2	0.385217391304348	0.012738820458963	0.0280173700461717	0.649518055005863
1	11715739	11880489	HAP_1	0.102608695652174	-0.0727612682714473	0.112555979853445	0.518255000479638
1	11715739	11880489	HAP_2	0.260869565217391	-0.0568959595193512	0.0400816874713439	0.156307681714403
1	11715739	11880489	HAP_3	0.384347826086957	0.012738820458963	0.0280173700461717	0.649518055005863
1	11768871	11915013	HAP_1	0.169565217391304	-0.0342224630354078	0.0649271118692999	0.598338745267194
1	11768871	11915013	HAP_2	0.260869565217391	-0.0568959595193512	0.0400816874713439	0.156307681714403
1	11768871	11915013	HAP_3	0.394782608695652	0.0132859297234056	0.0272189653160867	0.625660210982815
1	11807482	11964513	HAP_1	0.260869565217391	-0.0568959595193512	0.0400816874713439	0.156307681714403
1	11807482	11964513	HAP_2	0.247826086956522	-0.0320580924591184	0.0454733407028388	0.481110685169786
1	11807482	11964513	HAP_3	0.393913043478261	0.0132859297234056	0.0272189653160867	0.625660210982815
1	11869629	12059144	HAP_1	0.353913043478261	0.0315033269345731	0.0305133550655926	0.302308304789266
1	11869629	12059144	HAP_2	0.26	-0.0568959595193512	0.0400816874713439	0.156307681714403
1	11869629	12059144	HAP_3	0.113913043478261	-0.0831311812084276	0.13161988778512	0.527904801930254
1	11907907	12100919	HAP_1	0.353913043478261	0.0315033269345731	0.0305133550655926	0.302308304789266
1	11907907	12100919	HAP_2	0.26	-0.0568959595193512	0.0400816874713439	0.156307681714403
1	11907907	12100919	HAP_3	0.113913043478261	-0.0831311812084276	0.13161988778512	0.527904801930254
1	11934480	12184244	HAP_1	0.353913043478261	0.0315033269345731	0.0305133550655926	0.302308304789266
1	11934480	12184244	HAP_2	0.26	-0.0568959595193512	0.0400816874713439	0.156307681714403
1	11934480	12184244	HAP_3	0.113913043478261	-0.0831311812084276	0.13161988778512	0.527904801930254
1	12036167	12253784	HAP_1	0.254782608695652	-0.0529441606094818	0.0407222061392773	0.194089372225499
1	12036167	12253784	HAP_2	0.372173913043478	0.040203592291713	0.0298074634297736	0.17795213884488
1	12036167	12253784	HAP_3	0.167826086956522	-0.0551014632090664	0.0769008332693833	0.473964129004513
1	12077285	12310963	HAP_1	0.206086956521739	-0.0542904265109042	0.0555510869399065	0.328838031827985
1	12077285	12310963	HAP_2	0.166086956521739	0.00858265032116677	0.0599879187451252	0.886283825145129
1	12077285	12310963	HAP_3	0.167826086956522	-0.0551014632090664	0.0769008332693833	0.473964129004513
1	12077285	12310963	HAP_4	0.253913043478261	-0.0529441606094818	0.0407222061392773	0.194089372225499
1	12159225	12367799	HAP_1	0.205217391304348	-0.0542904265109042	0.0555510869399065	0.328838031827985
1	12159225	12367799	HAP_2	0.253913043478261	-0.0529441606094818	0.0407222061392773	0.194089372225499
1	12228328	12410625	HAP_1	0.205217391304348	-0.0542904265109042	0.0555510869399065	0.328838031827985
1	12228328	12410625	HAP_2	0.113913043478261	-0.0688159541630483	0.100867070815552	0.495365761236711
1	12228328	12410625	HAP_3	0.254782608695652	-0.0529441606094818	0.0407222061392773	0.194089372225499
1	12288899	12447748	HAP_1	0.107826086956522	-0.0898716860657783	0.131197358908965	0.493619149642616
1	12288899	12447748	HAP_2	0.254782608695652	-0.0529441606094818	0.0407222061392773	0.194089372225499
1	12288899	12447748	HAP_3	0.247826086956522	-0.0644771290686141	0.0446007743117295	0.148832664081542
1	12288899	12447748	HAP_4	0.159130434782609	-0.0582584607668562	0.0717150851394873	0.416929103555317
1	12349904	12495996	HAP_1	0.16695652173913	-0.0605127356614892	0.0688203881728903	0.379622560844913
1	12349904	12495996	HAP_2	0.107826086956522	-0.0898716860657783	0.131197358908965	0.493619149642616
1	12349904	12495996	HAP_3	0.254782608695652	-0.0529441606094818	0.0407222061392773	0.194089372225499
1	12349904	12495996	HAP_4	0.144347826086957	-0.0314328327724725	0.0877765970290622	0.720402655139485
1	12391498	12566832	HAP_1	0.146086956521739	-0.0314328327724725	0.0877765970290622	0.720402655139485
1	12391498	12566832	HAP_2	0.254782608695652	-0.0529441606094818	0.0407222061392773	0.194089372225499
1	12391498	12566832	HAP_3	0.107826086956522	-0.0898716860657783	0.131197358908965	0.493619149642616
1	12391498	12566832	HAP_4	0.200869565217391	-0.0719021261273523	0.0592590699672202	0.225504880209507
1	12442460	12631796	HAP_1	0.101739130434783	-0.0898716860657783	0.131197358908965	0.493619149642616
1	12442460	12631796	HAP_2	0.18	-0.0627234059407273	0.0629353566388835	0.319371957162339
1	12442460	12631796	HAP_3	0.252173913043478	-0.0490865655249983	0.0412286412005298	0.234315720356959
1	12442460	12631796	HAP_4	0.146086956521739	-0.0314328327724725	0.0877765970290622	0.720402655139485
1	12479322	12693559	HAP_1	0.145217391304348	-0.0314328327724725	0.0877765970290622	0.720402655139485
1	12479322	12693559	HAP_2	0.238260869565217	-0.0492289705789324	0.0438808663247527	0.26239348799724
1	12543647	12775375	HAP_1	0.238260869565217	-0.0492289705789324	0.0438808663247527	0.26239348799724
1	12543647	12775375	HAP_2	0.146086956521739	-0.0314328327724725	0.0877765970290622	0.720402655139485
1	12606447	12853203	HAP_1	0.0695652173913043	-0.0389492136266834	0.131969185685769	0.767996928291376
1	12606447	12853203	HAP_2	0.239130434782609	-0.0492289705789324	0.0438808663247527	0.26239348799724
1	12606447	12853203	HAP_3	0.19304347826087	-0.052998927928684	0.0565552052938979	0.349100145938544
1	12676844	12903805	HAP_1	0.242608695652174	-0.0535629972039726	0.0432663805161776	0.216239674544753
1	12676844	12903805	HAP_2	0.135652173913043	-0.0663029246006404	0.0773151321371558	0.391497022941201
1	12676844	12903805	HAP_3	0.318260869565217	-0.0321258283256286	0.0329016970651868	0.329277177753368
1	12743592	12950327	HAP_1	0.242608695652174	-0.0535629972039726	0.0432663805161776	0.216239674544753
1	12743592	12950327	HAP_2	0.134782608695652	-0.0688107780460869	0.0813092048621738	0.397753847503006
1	12743592	12950327	HAP_3	0.392173913043478	0.020317118409751	0.0272752388798505	0.456648142810914
1	12837234	13034308	HAP_1	0.392173913043478	0.020317118409751	0.0272752388798505	0.456648142810914
1	12837234	13034308	HAP_2	0.242608695652174	-0.0535629972039726	0.0432663805161776	0.216239674544753
1	12887875	13085347	HAP_1	0.242608695652174	-0.0535629972039726	0.0432663805161776	0.216239674544753
1	12887875	13085347	HAP_2	0.373913043478261	0.0350995864132458	0.0288683219514908	0.224552037231205
1	12934724	13112862	HAP_1	0.242608695652174	-0.0535629972039726	0.0432663805161776	0.216239674544753
1	12934724	13112862	HAP_2	0.281739130434783	0.0280031239708662	0.0388857574102403	0.471739228828085
1	12980154	13158835	HAP_1	0.242608695652174	-0.0535629972039726	0.0432663805161776	0.216239674544753
1	12980154	13158835	HAP_2	0.280869565217391	0.0280031239708662	0.0388857574102403	0.471739228828085
1	13080688	13212735	HAP_1	0.071304347826087	0.315618605028965	0.130474601730255	0.015879620651539
1	13080688	13212735	HAP_2	0.24695652173913	-0.0387273999828907	0.0421961935272699	0.359120588464671
1	13080688	13212735	HAP_3	0.36	0.0605171308105586	0.0294502659911191	0.0403510965655486
1	13107909	13288892	HAP_1	0.071304347826087	0.315618605028965	0.130474601730255	0.015879620651539
1	13107909	13288892	HAP_2	0.443478260869565	0.0469397266231578	0.0245658227286073	0.0565421909650788
1	13107909	13288892	HAP_3	0.0852173913043478	0.111974093568245	0.131678575313432	0.39548752074645
1	13107909	13288892	HAP_4	0.247826086956522	-0.0387273999828907	0.0421961935272699	0.359120588464671
1	13141007	13331772	HAP_1	0.243478260869565	-0.0387273999828907	0.0421961935272699	0.359120588464671
1	13141007	13331772	HAP_2	0.071304347826087	0.315618605028965	0.130474601730255	0.015879620651539
1	13141007	13331772	HAP_3	0.32695652173913	0.0654653051610789	0.0327329075631193	0.045982701500403
1	13207040	13395358	HAP_1	0.071304347826087	0.315618605028965	0.130474601730255	0.015879620651539
1	13207040	13395358	HAP_2	0.239130434782609	0.0995618192889149	0.0432001521818922	0.0215490319424676
1	13207040	13395358	HAP_3	0.243478260869565	-0.0387273999828907	0.0421961935272699	0.359120588464671
1	13253220	13439013	HAP_1	0.155652173913043	-0.0314328327724725	0.0877765970290622	0.720402655139485
1	13253220	13439013	HAP_2	0.243478260869565	-0.0387273999828907	0.0421961935272699	0.359120588464671
1	13253220	13439013	HAP_3	0.0704347826086957	0.315618605028965	0.130474601730255	0.015879620651539
1	13325800	13492360	HAP_1	0.219130434782609	0.00447572887714378	0.0486919501553325	0.926794929689768
1	13325800	13492360	HAP_2	0.243478260869565	-0.0387273999828907	0.0421961935272699	0.359120588464671
1	13376228	13532908	HAP_1	0.274782608695652	-0.0315578849504847	0.0377943531784559	0.404078475625571
1	13376228	13532908	HAP_2	0.243478260869565	-0.0387273999828907	0.0421961935272699	0.359120588464671
1	13376228	13532908	HAP_3	0.154782608695652	-0.0457523411588197	0.0807108155720069	0.571030507624189
1	13424571	13580209	HAP_1	0.161739130434783	-0.0565072046485537	0.0856931176167728	0.509900339286923
1	13424571	13580209	HAP_2	0.402608695652174	-0.0017286374439567	0.0276071075754195	0.950094816443865
1	13424571	13580209	HAP_3	0.243478260869565	-0.0387273999828907	0.0421961935272699	0.359120588464671
1	13463249	13598030	HAP_1	0.4	-0.00182000568811115	0.0272990224280714	0.946868715031711
1	13463249	13598030	HAP_2	0.243478260869565	-0.0387273999828907	0.0421961935272699	0.359120588464671
1	13463249	13598030	HAP_3	0.160869565217391	-0.0565072046485537	0.0856931176167728	0.509900339286923
1	13525711	13668972	HAP_1	0.144347826086957	-0.0286685564177113	0.081725627609972	0.725877135241972
1	13525711	13668972	HAP_2	0.159130434782609	0.0624317682865599	0.0578788016421014	0.281200363860154
1	13525711	13668972	HAP_3	0.225217391304348	-0.0411233170916427	0.0456217909836494	0.367763731110635
1	13560034	13725800	HAP_1	0.225217391304348	-0.0411233170916427	0.0456217909836494	0.367763731110635
1	13560034	13725800	HAP_2	0.144347826086957	-0.0286685564177113	0.081725627609972	0.725877135241972
1	13560034	13725800	HAP_3	0.0704347826086957	0.315618605028965	0.130474601730255	0.015879620651539
1	13593070	13778296	HAP_1	0.225217391304348	-0.0411233170916427	0.0456217909836494	0.367763731110635
1	13593070	13778296	HAP_2	0.144347826086957	-0.0286685564177113	0.081725627609972	0.725877135241972
1	13593070	13778296	HAP_3	0.0704347826086957	0.315618605028965	0.130474601730255	0.015879620651539
1	13657759	13850697	HAP_1	0.371304347826087	-0.00605957760503657	0.0295807789227072	0.837764676421208
1	13657759	13850697	HAP_2	0.071304347826087	0.315618605028965	0.130474601730255	0.015879620651539
1	13657759	13850697	HAP_3	0.1	0.0874257127818557	0.101539596778839	0.389604571489156
1	13711980	13936005	HAP_1	0.471304347826087	0.0463758375873108	0.0232956860679954	0.0469924363941695
1	13711980	13936005	HAP_2	0.158260869565217	-0.0461453343913417	0.0700942265116449	0.510593841829169
1	13711980	13936005	HAP_3	0.0852173913043478	0.184038468038372	0.101650056734099	0.070750604942486
1	13746152	14037621	HAP_1	0.203478260869565	0.0386171389256558	0.047340457344846	0.414998861553459
1	13746152	14037621	HAP_2	0.134782608695652	0.111650410117403	0.0686541460039732	0.104452065685078
1	13746152	14037621	HAP_3	0.472173913043478	0.0463758375873108	0.0232956860679954	0.0469924363941695
1	13834725	14062958	HAP_1	0.280869565217391	0.0215350750691953	0.0361752045016734	0.551883029511369
1	13834725	14062958	HAP_2	0.472173913043478	0.0463758375873108	0.0232956860679954	0.0469924363941695
1	13834725	14062958	HAP_3	0.14	0.111650410117403	0.0686541460039732	0.104452065685078
1	13910692	14114440	HAP_1	0.115652173913043	-0.0223875879202192	0.1040398337243	0.829702826197502
1	13910692	14114440	HAP_2	0.356521739130435	0.0500862513182754	0.0294204370608554	0.08922766002053
1	13910692	14114440	HAP_3	0.0921739130434783	0.184038468038372	0.101650056734099	0.070750604942486
1	13910692	14114440	HAP_4	0.179130434782609	0.0895377924826018	0.0596625124927557	0.133984951957603
1	13910692	14114440	HAP_5	0.149565217391304	-0.0605310299867298	0.0723784350626823	0.403334252928712
1	14004385	14194506	HAP_1	0.115652173913043	-0.0223875879202192	0.1040398337243	0.829702826197502
1	14004385	14194506	HAP_2	0.356521739130435	0.0500862513182754	0.0294204370608554	0.08922766002053
1	14004385	14194506	HAP_3	0.176521739130435	0.0824544745709574	0.0578141829491813	0.154366422551087
1	14004385	14194506	HAP_4	0.162608695652174	0.111022901788014	0.0720910575619405	0.124114146787511
1	14058696	14248776	HAP_1	0.0895652173913044	0.587838618862726	0.127959731105486	5.37367035709356e-06
1	14058696	14248776	HAP_2	0.115652173913043	-0.0223875879202192	0.1040398337243	0.829702826197502
1	14058696	14248776	HAP_3	0.071304347826087	0.315618605028965	0.130474601730255	0.015879620651539
1	14058696	14248776	HAP_4	0.356521739130435	0.0500862513182754	0.0294204370608554	0.08922766002053
1	14091291	14286844	HAP_1	0.357391304347826	0.0577712023567519	0.0292169999768133	0.0484942856285947
1	14091291	14286844	HAP_2	0.071304347826087	0.315618605028965	0.130474601730255	0.015879620651539
1	14091291	14286844	HAP_3	0.0895652173913044	0.587838618862726	0.127959731105486	5.37367035709356e-06
1	14091291	14286844	HAP_4	0.162608695652174	0.0192708116233159	0.0625009853550793	0.757946915479555
1	14174967	14320480	HAP_1	0.071304347826087	0.315618605028965	0.130474601730255	0.015879620651539
1	14174967	14320480	HAP_2	0.162608695652174	0.0192708116233159	0.0625009853550793	0.757946915479555
1	14174967	14320480	HAP_3	0.0895652173913044	0.587838618862726	0.127959731105486	5.37367035709356e-06
1	14174967	14320480	HAP_4	0.357391304347826	0.0577712023567519	0.0292169999768133	0.0484942856285947
1	14235061	14353940	HAP_1	0.244347826086957	0.0883759616824031	0.043692800213047	0.0435805947876829
1	14235061	14353940	HAP_2	0.0973913043478261	0.184038468038372	0.101650056734099	0.070750604942486
1	14235061	14353940	HAP_3	0.509565217391304	0.0328025305746732	0.0222676917472177	0.141283982029419
1	14277857	14409719	HAP_1	0.56695652173913	0.00385032423314795	0.0208430470492769	0.853507901726445
1	14277857	14409719	HAP_2	0.1	0.024279158846168	0.0934059372334273	0.795011698538829
1	14277857	14409719	HAP_3	0.163478260869565	0.0192708116233159	0.0625009853550793	0.757946915479555
1	14300401	14464404	HAP_1	0.563478260869565	0.0050099150966836	0.0209441306049503	0.811034782771286
1	14300401	14464404	HAP_2	0.1	0.024279158846168	0.0934059372334273	0.795011698538829
1	14300401	14464404	HAP_3	0.163478260869565	0.0192708116233159	0.0625009853550793	0.757946915479555
1	14340365	14529990	HAP_1	0.120869565217391	0.0376875604356271	0.0857272403331288	0.66038007375623
1	14340365	14529990	HAP_2	0.118260869565217	0.0408241886085887	0.0807072051474693	0.613173788410256
1	14340365	14529990	HAP_3	0.288695652173913	0.0260352601324896	0.0378308156738269	0.491609258620086
1	14340365	14529990	HAP_4	0.16	0.0192708116233159	0.0625009853550793	0.757946915479555
1	14398852	14590649	HAP_1	0.16	0.0192708116233159	0.0625009853550793	0.757946915479555
1	14398852	14590649	HAP_2	0.0695652173913043	0.160583639028397	0.130591633427357	0.219338033314733
1	14398852	14590649	HAP_3	0.071304347826087	0.315618605028965	0.130474601730255	0.015879620651539
1	14398852	14590649	HAP_4	0.218260869565217	0.0392943338872921	0.0479706113229937	0.413057479014147
1	14444478	14655035	HAP_1	0.0904347826086957	0.587838618862726	0.127959731105486	5.37367035709356e-06
1	14444478	14655035	HAP_2	0.16	0.0192708116233159	0.0625009853550793	0.757946915479555
1	14444478	14655035	HAP_3	0.158260869565217	-0.0565072046485537	0.0856931176167728	0.509900339286923
1	14444478	14655035	HAP_4	0.071304347826087	0.315618605028965	0.130474601730255	0.015879620651539
1	14444478	14655035	HAP_5	0.178260869565217	-0.0134293243334131	0.0639508167268795	0.83374801588935
1	14508643	14723669	HAP_1	0.071304347826087	0.315618605028965	0.130474601730255	0.015879620651539
1	14508643	14723669	HAP_2	0.0904347826086957	0.587838618862726	0.127959731105486	5.37367035709356e-06
1	14508643	14723669	HAP_3	0.161739130434783	-0.0565072046485537	0.0856931176167728	0.509900339286923
1	14508643	14723669	HAP_4	0.177391304347826	-0.0134293243334131	0.0639508167268795	0.83374801588935
1	14508643	14723669	HAP_5	0.236521739130435	0.0152042342934187	0.0433090045824954	0.72567186552733
1	14563828	14775232	HAP_1	0.177391304347826	-0.0134293243334131	0.0639508167268795	0.83374801588935
1	14563828	14775232	HAP_2	0.237391304347826	0.0152042342934187	0.0433090045824954	0.72567186552733
1	14563828	14775232	HAP_3	0.108695652173913	0.240401047772697	0.093192413617736	0.0101437512894097
1	14629667	14813674	HAP_1	0.277391304347826	-0.00290039154144603	0.0371266922489342	0.937759239508837
1	14629667	14813674	HAP_2	0.108695652173913	0.240401047772697	0.093192413617736	0.0101437512894097
1	14629667	14813674	HAP_3	0.177391304347826	-0.0134293243334131	0.0639508167268795	0.83374801588935
1	14709803	14871304	HAP_1	0.355652173913043	0.0318152460453864	0.0294679725355319	0.280758930977791
1	14709803	14871304	HAP_2	0.108695652173913	0.240401047772697	0.093192413617736	0.0101437512894097
1	14709803	14871304	HAP_3	0.182608695652174	-0.0262923104847233	0.0577130173923838	0.648875292402908
1	14762452	14901630	HAP_1	0.128695652173913	-0.0550198906840561	0.0920945891867666	0.550462260871445
1	14762452	14901630	HAP_2	0.485217391304348	0.0207921509448024	0.0228263568231562	0.362747296119166
1	14762452	14901630	HAP_3	0.182608695652174	-0.0262923104847233	0.0577130173923838	0.648875292402908
1	14804510	14946992	HAP_1	0.485217391304348	0.0207921509448024	0.0228263568231562	0.362747296119166
1	14804510	14946992	HAP_2	0.182608695652174	-0.0262923104847233	0.0577130173923838	0.648875292402908
1	14804510	14946992	HAP_3	0.128695652173913	-0.0550198906840561	0.0920945891867666	0.550462260871445
1	14854129	15009567	HAP_1	0.679130434782609	0.0211216275133539	0.0200040894819551	0.291483353536092
1	14854129	15009567	HAP_2	0.182608695652174	-0.0262923104847233	0.0577130173923838	0.648875292402908
1	14890884	15068643	HAP_1	0.352173913043478	0.0220047203805197	0.0290476248967066	0.449044272229898
1	14890884	15068643	HAP_2	0.325217391304348	0.0165052840220169	0.034350462866985	0.631061230469016
1	14890884	15068643	HAP_3	0.182608695652174	-0.0262923104847233	0.0577130173923838	0.648875292402908
1	14928233	15107973	HAP_1	0.350434782608696	0.0220047203805197	0.0290476248967066	0.449044272229898
1	14928233	15107973	HAP_2	0.325217391304348	0.0165052840220169	0.034350462866985	0.631061230469016
1	14928233	15107973	HAP_3	0.182608695652174	-0.0262923104847233	0.0577130173923838	0.648875292402908
1	14986215	15176283	HAP_1	0.258260869565217	0.00364209540144977	0.0377074509295327	0.923087848505456
1	14986215	15176283	HAP_2	0.273913043478261	0.0375361714721017	0.039085636016743	0.337288462860173
1	14986215	15176283	HAP_3	0.244347826086957	-0.054237206708724	0.0491380937810949	0.270164830589464
1	14986215	15176283	HAP_4	0.107826086956522	0.170597177358154	0.102130037586604	0.0953986527797098
1	15043428	15233923	HAP_1	0.258260869565217	0.00364209540144977	0.0377074509295327	0.923087848505456
1	15043428	15233923	HAP_2	0.2	-0.0259165287075699	0.0528690136540058	0.624181845086631
1	15043428	15233923	HAP_3	0.239130434782609	-0.0535645253045298	0.0503451573782222	0.287810113652949
1	15043428	15233923	HAP_4	0.0721739130434783	0.315618605028965	0.130474601730255	0.015879620651539
1	15092475	15295952	HAP_1	0.258260869565217	0.00364209540144977	0.0377074509295327	0.923087848505456
1	15092475	15295952	HAP_2	0.179130434782609	-0.0262923104847233	0.0577130173923838	0.648875292402908
1	15092475	15295952	HAP_3	0.156521739130435	-0.0622613117054574	0.0682963776749094	0.36235219015386
1	15092475	15295952	HAP_4	0.0721739130434783	0.315618605028965	0.130474601730255	0.015879620651539
1	15151447	15377098	HAP_1	0.259130434782609	-0.000894243756287311	0.0374741852321826	0.980970415828
1	15151447	15377098	HAP_2	0.179130434782609	-0.0262923104847233	0.0577130173923838	0.648875292402908
1	15151447	15377098	HAP_3	0.0765217391304348	-0.0355477809491639	0.130165596232354	0.784879288382708
1	15151447	15377098	HAP_4	0.0756521739130435	0.315618605028965	0.130474601730255	0.015879620651539
1	15209586	15433328	HAP_1	0.259130434782609	-0.000894243756287311	0.0374741852321826	0.980970415828
1	15209586	15433328	HAP_2	0.0765217391304348	-0.0355477809491639	0.130165596232354	0.784879288382708
1	15209586	15433328	HAP_3	0.0721739130434783	0.315618605028965	0.130474601730255	0.015879620651539
1	15209586	15433328	HAP_4	0.179130434782609	-0.0262923104847233	0.0577130173923838	0.648875292402908
1	15276897	15479165	HAP_1	0.0765217391304348	-0.0355477809491639	0.130165596232354	0.784879288382708
1	15276897	15479165	HAP_2	0.259130434782609	-0.000894243756287311	0.0374741852321826	0.980970415828
1	15276897	15479165	HAP_3	0.220869565217391	-0.0416046096546736	0.047655968951918	0.383025079581378
1	15276897	15479165	HAP_4	0.0721739130434783	0.315618605028965	0.130474601730255	0.015879620651539
1	15346076	15504349	HAP_1	0.220869565217391	-0.0416046096546736	0.047655968951918	0.383025079581378
1	15346076	15504349	HAP_2	0.259130434782609	-0.000894243756287311	0.0374741852321826	0.980970415828
1	15346076	15504349	HAP_3	0.0721739130434783	0.315618605028965	0.130474601730255	0.015879620651539
1	15346076	15504349	HAP_4	0.155652173913043	-0.0622613117054574	0.0682963776749094	0.36235219015386
1	15415550	15558805	HAP_1	0.213913043478261	-0.00518439968877293	0.048254473812837	0.914479268085687
1	15415550	15558805	HAP_2	0.26	-0.000894243756287311	0.0374741852321826	0.980970415828
1	15415550	15558805	HAP_3	0.155652173913043	-0.0622613117054574	0.0682963776749094	0.36235219015386
1	15415550	15558805	HAP_4	0.0756521739130435	0.315618605028965	0.130474601730255	0.015879620651539
1	15415550	15558805	HAP_5	0.0947826086956522	-0.0560704800006153	0.101380910310175	0.580437161848365
1	15469825	15577736	HAP_1	0.0939130434782609	-0.0560704800006153	0.101380910310175	0.580437161848365
1	15469825	15577736	HAP_2	0.213913043478261	-0.00518439968877293	0.048254473812837	0.914479268085687
1	15469825	15577736	HAP_3	0.240869565217391	-0.0535645253045298	0.0503451573782222	0.287810113652949
1	15469825	15577736	HAP_4	0.335652173913043	0.00122385397206102	0.0294194084939196	0.966832169640596
1	15492702	15613532	HAP_1	0.0939130434782609	-0.0560704800006153	0.101380910310175	0.580437161848365
1	15492702	15613532	HAP_2	0.213913043478261	-0.00518439968877293	0.048254473812837	0.914479268085687
1	15492702	15613532	HAP_3	0.262608695652174	-0.00307255389255624	0.0369919884507935	0.93383342073048
1	15492702	15613532	HAP_4	0.312173913043478	0.00999327462816487	0.0371628236051855	0.788101361153901
1	15550342	15653451	HAP_1	0.213913043478261	-0.00518439968877293	0.048254473812837	0.914479268085687
1	15550342	15653451	HAP_2	0.264347826086957	-0.00307255389255624	0.0369919884507935	0.93383342073048
1	15550342	15653451	HAP_3	0.0739130434782609	0.315618605028965	0.130474601730255	0.015879620651539
1	15550342	15653451	HAP_4	0.240869565217391	-0.0535645253045298	0.0503451573782222	0.287810113652949
1	15550342	15653451	HAP_5	0.136521739130435	-0.0561755540196414	0.0690641313895294	0.416343261880563
1	15573523	15690224	HAP_1	0.26	-0.000894243756287311	0.0374741852321826	0.980970415828
1	15573523	15690224	HAP_2	0.0739130434782609	0.315618605028965	0.130474601730255	0.015879620651539
1	15573523	15690224	HAP_3	0.185217391304348	-0.0560118821409573	0.0718811915570848	0.436173045233874
1	15573523	15690224	HAP_4	0.177391304347826	-0.0262923104847233	0.0577130173923838	0.648875292402908
1	15605937	15735006	HAP_1	0.177391304347826	-0.0262923104847233	0.0577130173923838	0.648875292402908
1	15605937	15735006	HAP_2	0.0739130434782609	0.315618605028965	0.130474601730255	0.015879620651539
1	15605937	15735006	HAP_3	0.185217391304348	-0.0560118821409573	0.0718811915570848	0.436173045233874
1	15605937	15735006	HAP_4	0.26	-0.000894243756287311	0.0374741852321826	0.980970415828
1	15641488	15812807	HAP_1	0.0739130434782609	0.315618605028965	0.130474601730255	0.015879620651539
1	15641488	15812807	HAP_2	0.177391304347826	-0.0262923104847233	0.0577130173923838	0.648875292402908
1	15641488	15812807	HAP_3	0.185217391304348	-0.0560118821409573	0.0718811915570848	0.436173045233874
1	15641488	15812807	HAP_4	0.260869565217391	-0.000894243756287311	0.0374741852321826	0.980970415828
1	15680611	15886962	HAP_1	0.22	0.0184643276531454	0.043914247739044	0.674307785052162
1	15680611	15886962	HAP_2	0.0878260869565217	-0.0559164575219329	0.130382602175024	0.66818624047422
1	15680611	15886962	HAP_3	0.105217391304348	-0.0302535384665822	0.130209325881729	0.816354333734788
1	15680611	15886962	HAP_4	0.0739130434782609	0.315618605028965	0.130474601730255	0.015879620651539
1	15680611	15886962	HAP_5	0.17304347826087	-0.0134293243334131	0.0639508167268795	0.83374801588935
1	15714762	15945872	HAP_1	0.0739130434782609	0.315618605028965	0.130474601730255	0.015879620651539
1	15714762	15945872	HAP_2	0.22	0.0184643276531454	0.043914247739044	0.674307785052162
1	15714762	15945872	HAP_3	0.170434782608696	-0.0134293243334131	0.0639508167268795	0.83374801588935
1	15714762	15945872	HAP_4	0.16695652173913	-0.0466826151151398	0.0591170519248963	0.430056982353868
1	15714762	15945872	HAP_5	0.105217391304348	-0.0302535384665822	0.130209325881729	0.816354333734788
1	15784835	16007329	HAP_1	0.170434782608696	-0.0134293243334131	0.0639508167268795	0.83374801588935
1	15784835	16007329	HAP_2	0.0869565217391304	-0.0549952451832564	0.11304667928882	0.626814672457093
1	15784835	16007329	HAP_3	0.105217391304348	-0.0302535384665822	0.130209325881729	0.816354333734788
1	15784835	16007329	HAP_4	0.22	0.0184643276531454	0.043914247739044	0.674307785052162
1	15784835	16007329	HAP_5	0.0730434782608696	0.315618605028965	0.130474601730255	0.015879620651539
1	15859988	16070054	HAP_1	0.0860869565217391	0.429111109050964	0.111572176034293	0.000133780981456543
1	15859988	16070054	HAP_2	0.22	0.0184643276531454	0.043914247739044	0.674307785052162
1	15859988	16070054	HAP_3	0.0730434782608696	0.315618605028965	0.130474601730255	0.015879620651539
1	15859988	16070054	HAP_4	0.170434782608696	-0.0134293243334131	0.0639508167268795	0.83374801588935
1	15931146	16103133	HAP_1	0.169565217391304	-0.0134293243334131	0.0639508167268795	0.83374801588935
1	15931146	16103133	HAP_2	0.218260869565217	0.0184643276531454	0.043914247739044	0.674307785052162
1	15931146	16103133	HAP_3	0.0730434782608696	0.315618605028965	0.130474601730255	0.015879620651539
1	15931146	16103133	HAP_4	0.0878260869565217	0.429111109050964	0.111572176034293	0.000133780981456543
1	15990556	16140772	HAP_1	0.218260869565217	0.0184643276531454	0.043914247739044	0.674307785052162
1	15990556	16140772	HAP_2	0.169565217391304	-0.0134293243334131	0.0639508167268795	0.83374801588935
1	15990556	16140772	HAP_3	0.15304347826087	0.0647741020634231	0.0644363394727774	0.315213041208953
1	16048863	16193650	HAP_1	0.156521739130435	-0.00670428748630328	0.0638808583182089	0.91645303548314
1	16048863	16193650	HAP_2	0.106086956521739	-0.0666566951867204	0.0939722231833028	0.478417981714653
1	16048863	16193650	HAP_3	0.15304347826087	0.0647741020634231	0.0644363394727774	0.315213041208953
1	16048863	16193650	HAP_4	0.225217391304348	0.0184643276531454	0.043914247739044	0.674307785052162
1	16048863	16193650	HAP_5	0.071304347826087	-0.0877538658288165	0.101418655521678	0.387263347152801
1	16090310	16276033	HAP_1	0.106086956521739	-0.0666566951867204	0.0939722231833028	0.478417981714653
1	16090310	16276033	HAP_2	0.174782608695652	0.0209729877289612	0.0593770160625147	0.724058007708968
1	16090310	16276033	HAP_3	0.15304347826087	0.0647741020634231	0.0644363394727774	0.315213041208953
1	16090310	16276033	HAP_4	0.132173913043478	-0.0725960332567134	0.0613191435503169	0.236951212163938
1	16090310	16276033	HAP_5	0.225217391304348	0.0184643276531454	0.043914247739044	0.674307785052162
1	16127799	16355046	HAP_1	0.119130434782609	-0.0932002452954248	0.0733510792792588	0.204394942962883
1	16127799	16355046	HAP_2	0.225217391304348	0.0184643276531454	0.043914247739044	0.674307785052162
1	16127799	16355046	HAP_3	0.15304347826087	0.0647741020634231	0.0644363394727774	0.315213041208953
1	16127799	16355046	HAP_4	0.106086956521739	-0.0666566951867204	0.0939722231833028	0.478417981714653
1	16127799	16355046	HAP_5	0.175652173913043	0.0209729877289612	0.0593770160625147	0.724058007708968
1	16183119	16433091	HAP_1	0.24	0.0303615546324483	0.0439381836724619	0.489846994956304
1	16183119	16433091	HAP_2	0.15304347826087	0.0647741020634231	0.0644363394727774	0.315213041208953
1	16183119	16433091	HAP_3	0.222608695652174	0.0184643276531454	0.043914247739044	0.674307785052162
1	16183119	16433091	HAP_4	0.105217391304348	-0.0698114284248199	0.103380624605946	0.499772181270159
1	16250353	16495715	HAP_1	0.239130434782609	0.0303615546324483	0.0439381836724619	0.489846994956304
1	16250353	16495715	HAP_2	0.0730434782608696	0.315618605028965	0.130474601730255	0.015879620651539
1	16250353	16495715	HAP_3	0.105217391304348	-0.0698114284248199	0.103380624605946	0.499772181270159
1	16250353	16495715	HAP_4	0.222608695652174	0.0184643276531454	0.043914247739044	0.674307785052162
1	16322597	16522782	HAP_1	0.222608695652174	0.0184643276531454	0.043914247739044	0.674307785052162
1	16322597	16522782	HAP_2	0.105217391304348	-0.0698114284248199	0.103380624605946	0.499772181270159
1	16322597	16522782	HAP_3	0.239130434782609	0.0303615546324483	0.0439381836724619	0.489846994956304
1	16322597	16522782	HAP_4	0.0730434782608696	0.315618605028965	0.130474601730255	0.015879620651539
1	16401831	16604159	HAP_1	0.220869565217391	0.0184643276531454	0.043914247739044	0.674307785052162
1	16401831	16604159	HAP_2	0.0817391304347826	-0.0577653289641395	0.113500132724266	0.610990499890068
1	16401831	16604159	HAP_3	0.0730434782608696	0.315618605028965	0.130474601730255	0.015879620651539
1	16401831	16604159	HAP_4	0.172173913043478	-0.0164229936385093	0.0612449727489089	0.788680315656981
1	16401831	16604159	HAP_5	0.105217391304348	-0.0698114284248199	0.103380624605946	0.499772181270159
1	16463899	16643923	HAP_1	0.220869565217391	0.0184643276531454	0.043914247739044	0.674307785052162
1	16463899	16643923	HAP_2	0.0817391304347826	-0.0577653289641395	0.113500132724266	0.610990499890068
1	16463899	16643923	HAP_3	0.105217391304348	-0.0698114284248199	0.103380624605946	0.499772181270159
1	16463899	16643923	HAP_4	0.0730434782608696	0.315618605028965	0.130474601730255	0.015879620651539
1	16463899	16643923	HAP_5	0.172173913043478	-0.0164229936385093	0.0612449727489089	0.788680315656981
1	16508177	16686406	HAP_1	0.220869565217391	0.0184643276531454	0.043914247739044	0.674307785052162
1	16508177	16686406	HAP_2	0.0817391304347826	-0.0577653289641395	0.113500132724266	0.610990499890068
1	16508177	16686406	HAP_3	0.0730434782608696	0.315618605028965	0.130474601730255	0.015879620651539
1	16508177	16686406	HAP_4	0.172173913043478	-0.0164229936385093	0.0612449727489089	0.788680315656981
1	16508177	16686406	HAP_5	0.101739130434783	-0.0698114284248199	0.103380624605946	0.499772181270159
1	16571855	16747732	HAP_1	0.0730434782608696	0.315618605028965	0.130474601730255	0.015879620651539
1	16571855	16747732	HAP_2	0.302608695652174	0.050271975091138	0.0330318975187733	0.128591033400334
1	16571855	16747732	HAP_3	0.172173913043478	-0.0164229936385093	0.0612449727489089	0.788680315656981
1	16571855	16747732	HAP_4	0.0617391304347826	-0.0577653289641395	0.113500132724266	0.610990499890068
1	16635130	16836572	HAP_1	0.302608695652174	0.050271975091138	0.0330318975187733	0.128591033400334
1	16635130	16836572	HAP_2	0.0730434782608696	0.315618605028965	0.130474601730255	0.015879620651539
1	16635130	16836572	HAP_3	0.172173913043478	-0.0164229936385093	0.0612449727489089	0.788680315656981
1	16669446	16922627	HAP_1	0.340869565217391	0.0411330397557319	0.0305301686445891	0.178429277226496
1	16669446	16922627	HAP_2	0.0930434782608696	-0.0763396245532156	0.113743753127775	0.502397899404476
1	16669446	16922627	HAP_3	0.0730434782608696	0.315618605028965	0.130474601730255	0.015879620651539
1	16669446	16922627	HAP_4	0.172173913043478	-0.0164229936385093	0.0612449727489089	0.788680315656981
1	16723481	16962160	HAP_1	0.0930434782608696	-0.0763396245532156	0.113743753127775	0.502397899404476
1	16723481	16962160	HAP_2	0.172173913043478	-0.0164229936385093	0.0612449727489089	0.788680315656981
1	16723481	16962160	HAP_3	0.34695652173913	0.0370770820579078	0.0298906980900323	0.215336917602264
1	16723481	16962160	HAP_4	0.0730434782608696	0.315618605028965	0.130474601730255	0.015879620651539
1	16808617	17025174	HAP_1	0.0730434782608696	0.315618605028965	0.130474601730255	0.015879620651539
1	16808617	17025174	HAP_2	0.172173913043478	-0.0164229936385093	0.0612449727489089	0.788680315656981
1	16808617	17025174	HAP_3	0.314782608695652	0.0229072064981374	0.0328539079104676	0.485938119114412
1	16808617	17025174	HAP_4	0.0930434782608696	-0.0763396245532156	0.113743753127775	0.502397899404476
1	16886150	17075114	HAP_1	0.0730434782608696	0.315618605028965	0.130474601730255	0.015879620651539
1	16886150	17075114	HAP_2	0.314782608695652	0.0229072064981374	0.0328539079104676	0.485938119114412
1	16886150	17075114	HAP_3	0.172173913043478	-0.0164229936385093	0.0612449727489089	0.788680315656981
1	16886150	17075114	HAP_4	0.0921739130434783	-0.0763396245532156	0.113743753127775	0.502397899404476
1	16952601	17128546	HAP_1	0.0730434782608696	0.315618605028965	0.130474601730255	0.015879620651539
1	16952601	17128546	HAP_2	0.175652173913043	-0.0272644904130834	0.0578318953877513	0.637506781142289
1	16952601	17128546	HAP_3	0.0895652173913044	-0.048246453559564	0.101172584919482	0.633638072772836
1	16952601	17128546	HAP_4	0.118260869565217	-0.0831620619242536	0.0816633876365273	0.308948958245096
1	16952601	17128546	HAP_5	0.372173913043478	0.0171123581323128	0.028205552369979	0.544293859713116
1	17007158	17167034	HAP_1	0.368695652173913	0.0135344299101481	0.0284104994864309	0.633982913200129
1	17007158	17167034	HAP_2	0.0730434782608696	0.315618605028965	0.130474601730255	0.015879620651539
1	17007158	17167034	HAP_3	0.175652173913043	-0.0272644904130834	0.0578318953877513	0.637506781142289
1	17007158	17167034	HAP_4	0.0895652173913044	-0.048246453559564	0.101172584919482	0.633638072772836
1	17043129	17235751	HAP_1	0.175652173913043	-0.0272644904130834	0.0578318953877513	0.637506781142289
1	17043129	17235751	HAP_2	0.0895652173913044	-0.048246453559564	0.101172584919482	0.633638072772836
1	17043129	17235751	HAP_3	0.368695652173913	0.0135344299101481	0.0284104994864309	0.633982913200129
1	17043129	17235751	HAP_4	0.0730434782608696	0.315618605028965	0.130474601730255	0.015879620651539
1	17108080	17326467	HAP_1	0.175652173913043	-0.0320160834612337	0.0564614283243586	0.570911065157801
1	17108080	17326467	HAP_2	0.0730434782608696	0.315618605028965	0.130474601730255	0.015879620651539
1	17108080	17326467	HAP_3	0.088695652173913	-0.0459255178056723	0.113122630232994	0.684911872784514
1	17108080	17326467	HAP_4	0.367826086956522	0.0135344299101481	0.0284104994864309	0.633982913200129
1	17148366	17431872	HAP_1	0.088695652173913	-0.0459255178056723	0.113122630232994	0.684911872784514
1	17148366	17431872	HAP_2	0.0730434782608696	0.315618605028965	0.130474601730255	0.015879620651539
1	17148366	17431872	HAP_3	0.372173913043478	0.0171123581323128	0.028205552369979	0.544293859713116
1	17148366	17431872	HAP_4	0.173913043478261	-0.0272644904130834	0.0578318953877513	0.637506781142289
1	17200924	17474463	HAP_1	0.173913043478261	-0.0272644904130834	0.0578318953877513	0.637506781142289
1	17200924	17474463	HAP_2	0.372173913043478	0.0171123581323128	0.028205552369979	0.544293859713116
1	17200924	17474463	HAP_3	0.088695652173913	-0.0459255178056723	0.113122630232994	0.684911872784514
1	17200924	17474463	HAP_4	0.0730434782608696	0.315618605028965	0.130474601730255	0.015879620651539
1	17292283	17515670	HAP_1	0.368695652173913	0.0155599780509651	0.0281883285200498	0.581167284045935
1	17292283	17515670	HAP_2	0.0730434782608696	0.315618605028965	0.130474601730255	0.015879620651539
1	17292283	17515670	HAP_3	0.179130434782609	-0.0526548012456866	0.0717448647297429	0.463305173425804
1	17292283	17515670	HAP_4	0.0921739130434783	-0.048246453559564	0.101172584919482	0.633638072772836
1	17292283	17515670	HAP_5	0.173913043478261	-0.0272644904130834	0.0578318953877513	0.637506781142289
1	17404509	17543004	HAP_1	0.413913043478261	0.00572491490654854	0.0261056236406716	0.82649742708775
1	17404509	17543004	HAP_2	0.186086956521739	-0.0526548012456866	0.0717448647297429	0.463305173425804
1	17404509	17543004	HAP_3	0.0921739130434783	-0.048246453559564	0.101172584919482	0.633638072772836
1	17404509	17543004	HAP_4	0.0730434782608696	0.315618605028965	0.130474601730255	0.015879620651539
1	17404509	17543004	HAP_5	0.173913043478261	-0.0272644904130834	0.0578318953877513	0.637506781142289
1	17463352	17580720	HAP_1	0.416521739130435	0.00572491490654854	0.0261056236406716	0.82649742708775
1	17463352	17580720	HAP_2	0.116521739130435	-0.065944759916951	0.0802781549695669	0.411736412373467
1	17463352	17580720	HAP_3	0.0739130434782609	0.315618605028965	0.130474601730255	0.015879620651539
1	17463352	17580720	HAP_4	0.173913043478261	-0.0272644904130834	0.0578318953877513	0.637506781142289
1	17504279	17619065	HAP_1	0.156521739130435	-0.0116247539528491	0.0617796026173339	0.850815292663777
1	17504279	17619065	HAP_2	0.0730434782608696	0.315618605028965	0.130474601730255	0.015879620651539
1	17504279	17619065	HAP_3	0.317391304347826	-0.0327564832500664	0.034156264033276	0.337961899861733
1	17504279	17619065	HAP_4	0.0991304347826087	-0.050905227308983	0.130250859033414	0.696075070282544
1	17504279	17619065	HAP_5	0.091304347826087	-0.048246453559564	0.101172584919482	0.633638072772836
1	17530637	17703897	HAP_1	0.156521739130435	-0.0116247539528491	0.0617796026173339	0.850815292663777
1	17530637	17703897	HAP_2	0.0730434782608696	0.315618605028965	0.130474601730255	0.015879620651539
1	17530637	17703897	HAP_3	0.301739130434783	-0.0314782566969521	0.0349251186064471	0.367811152497481
1	17530637	17703897	HAP_4	0.0869565217391304	-0.050905227308983	0.130250859033414	0.696075070282544
1	17530637	17703897	HAP_5	0.091304347826087	-0.048246453559564	0.101172584919482	0.633638072772836
1	17569889	17771553	HAP_1	0.156521739130435	-0.0116247539528491	0.0617796026173339	0.850815292663777
1	17569889	17771553	HAP_2	0.0730434782608696	0.315618605028965	0.130474601730255	0.015879620651539
1	17569889	17771553	HAP_3	0.091304347826087	-0.048246453559564	0.101172584919482	0.633638072772836
1	17569889	17771553	HAP_4	0.302608695652174	-0.0314782566969521	0.0349251186064471	0.367811152497481
1	17569889	17771553	HAP_5	0.0869565217391304	-0.050905227308983	0.130250859033414	0.696075070282544
1	17593278	17863023	HAP_1	0.0730434782608696	0.315618605028965	0.130474601730255	0.015879620651539
1	17593278	17863023	HAP_2	0.091304347826087	-0.048246453559564	0.101172584919482	0.633638072772836
1	17593278	17863023	HAP_3	0.18695652173913	-0.0889261351088504	0.0595577817205192	0.135970375275916
1	17593278	17863023	HAP_4	0.113913043478261	0.00992322330663348	0.0862857932254144	0.908482918376177
1	17593278	17863023	HAP_5	0.0878260869565217	-0.050905227308983	0.130250859033414	0.696075070282544
1	17593278	17863023	HAP_6	0.156521739130435	-0.0019958047838525	0.0637634335477003	0.975041286266994
1	17672335	17933659	HAP_1	0.0730434782608696	0.315618605028965	0.130474601730255	0.015879620651539
1	17672335	17933659	HAP_2	0.0878260869565217	-0.050905227308983	0.130250859033414	0.696075070282544
1	17672335	17933659	HAP_3	0.156521739130435	-0.0019958047838525	0.0637634335477003	0.975041286266994
1	17672335	17933659	HAP_4	0.18695652173913	-0.0889261351088504	0.0595577817205192	0.135970375275916
1	17672335	17933659	HAP_5	0.11304347826087	0.00992322330663348	0.0862857932254144	0.908482918376177
1	17672335	17933659	HAP_6	0.0930434782608696	-0.048246453559564	0.101172584919482	0.633638072772836
1	17742102	17996624	HAP_1	0.0878260869565217	-0.050905227308983	0.130250859033414	0.696075070282544
1	17742102	17996624	HAP_2	0.0739130434782609	0.315618605028965	0.130474601730255	0.015879620651539
1	17742102	17996624	HAP_3	0.128695652173913	-0.0857334803598615	0.0858940583470931	0.318645632945951
1	17742102	17996624	HAP_4	0.22	-0.0410756745728762	0.0517038489817671	0.427273890677342
1	17742102	17996624	HAP_5	0.18695652173913	-0.0889261351088504	0.0595577817205192	0.135970375275916
1	17742102	17996624	HAP_6	0.11304347826087	0.00992322330663348	0.0862857932254144	0.908482918376177
1	17742102	17996624	HAP_7	0.0930434782608696	-0.048246453559564	0.101172584919482	0.633638072772836
1	17830271	18035272	HAP_1	0.0895652173913044	-0.050905227308983	0.130250859033414	0.696075070282544
1	17830271	18035272	HAP_2	0.0739130434782609	0.315618605028965	0.130474601730255	0.015879620651539
1	17830271	18035272	HAP_3	0.218260869565217	-0.0410756745728762	0.0517038489817671	0.427273890677342
1	17830271	18035272	HAP_4	0.18695652173913	-0.0889261351088504	0.0595577817205192	0.135970375275916
1	17830271	18035272	HAP_5	0.0930434782608696	-0.048246453559564	0.101172584919482	0.633638072772836
1	17830271	18035272	HAP_6	0.11304347826087	0.00992322330663348	0.0862857932254144	0.908482918376177
1	17910922	18103433	HAP_1	0.0878260869565217	-0.050905227308983	0.130250859033414	0.696075070282544
1	17910922	18103433	HAP_2	0.186086956521739	-0.0848734465534244	0.0616344700665042	0.169046537104066
1	17910922	18103433	HAP_3	0.0930434782608696	-0.048246453559564	0.101172584919482	0.633638072772836
1	17910922	18103433	HAP_4	0.126086956521739	0.0645531290590554	0.0763575843291041	0.398244197321777
1	17910922	18103433	HAP_5	0.218260869565217	-0.0410756745728762	0.0517038489817671	0.427273890677342
1	17910922	18103433	HAP_6	0.0730434782608696	0.315618605028965	0.130474601730255	0.015879620651539
1	17965969	18144245	HAP_1	0.186086956521739	-0.0848734465534244	0.0616344700665042	0.169046537104066
1	17965969	18144245	HAP_2	0.0878260869565217	-0.050905227308983	0.130250859033414	0.696075070282544
1	17965969	18144245	HAP_3	0.138260869565217	0.0384840932929142	0.0690919882830648	0.577750600453291
1	17965969	18144245	HAP_4	0.0921739130434783	-0.048246453559564	0.101172584919482	0.633638072772836
1	17965969	18144245	HAP_5	0.218260869565217	-0.0410756745728762	0.0517038489817671	0.427273890677342
1	17965969	18144245	HAP_6	0.0730434782608696	0.315618605028965	0.130474601730255	0.015879620651539
1	18019409	18218440	HAP_1	0.221739130434783	-0.0282570709701086	0.0450350089466616	0.530621253988271
1	18019409	18218440	HAP_2	0.0904347826086957	-0.050905227308983	0.130250859033414	0.696075070282544
1	18019409	18218440	HAP_3	0.405217391304348	-0.0152402654408678	0.0277456027331055	0.583027515079922
1	18019409	18218440	HAP_4	0.091304347826087	-0.048246453559564	0.101172584919482	0.633638072772836
1	18019409	18218440	HAP_5	0.0782608695652174	0.245045094733096	0.113213477453074	0.0308500752696359
1	18081067	18289532	HAP_1	0.091304347826087	-0.048246453559564	0.101172584919482	0.633638072772836
1	18081067	18289532	HAP_2	0.0747826086956522	0.315618605028965	0.130474601730255	0.015879620651539
1	18081067	18289532	HAP_3	0.142608695652174	0.0384840932929142	0.0690919882830648	0.577750600453291
1	18081067	18289532	HAP_4	0.0904347826086957	-0.050905227308983	0.130250859033414	0.696075070282544
1	18081067	18289532	HAP_5	0.0669565217391304	-0.0745205267146583	0.131018566976033	0.569733771464447
1	18081067	18289532	HAP_6	0.153913043478261	-2.06660243149684e-05	0.0727667497403632	0.999773498635072
1	18081067	18289532	HAP_7	0.184347826086957	-0.0931697893282725	0.0617706295665151	0.132034940073122
1	18134138	18345151	HAP_1	0.0747826086956522	0.315618605028965	0.130474601730255	0.015879620651539
1	18134138	18345151	HAP_2	0.128695652173913	0.0645531290590554	0.0763575843291041	0.398244197321777
1	18134138	18345151	HAP_3	0.0904347826086957	-0.050905227308983	0.130250859033414	0.696075070282544
1	18134138	18345151	HAP_4	0.0669565217391304	-0.0745205267146583	0.131018566976033	0.569733771464447
1	18134138	18345151	HAP_5	0.15304347826087	-2.06660243149684e-05	0.0727667497403632	0.999773498635072
1	18134138	18345151	HAP_6	0.184347826086957	-0.0931697893282725	0.0617706295665151	0.132034940073122
1	18134138	18345151	HAP_7	0.091304347826087	-0.048246453559564	0.101172584919482	0.633638072772836
1	18185785	18374886	HAP_1	0.0904347826086957	-0.050905227308983	0.130250859033414	0.696075070282544
1	18185785	18374886	HAP_2	0.0669565217391304	-0.0745205267146583	0.131018566976033	0.569733771464447
1	18185785	18374886	HAP_3	0.153913043478261	0.00755220278128401	0.0768784677865721	0.92178023662625
1	18185785	18374886	HAP_4	0.0765217391304348	0.315618605028965	0.130474601730255	0.015879620651539
1	18185785	18374886	HAP_5	0.166086956521739	-0.0462759270720862	0.0661815234437801	0.484699280989285
1	18185785	18374886	HAP_6	0.184347826086957	-0.0931697893282725	0.0617706295665151	0.132034940073122
1	18185785	18374886	HAP_7	0.128695652173913	0.0645531290590554	0.0763575843291041	0.398244197321777
1	18276048	18399880	HAP_1	0.0895652173913044	-0.0460814894522557	0.112881948744319	0.683262316043066
1	18276048	18399880	HAP_2	0.110434782608696	-0.0718827505530963	0.0945360295366637	0.447349861616723
1	18276048	18399880	HAP_3	0.152173913043478	0.00755220278128401	0.0768784677865721	0.92178023662625
1	18276048	18399880	HAP_4	0.244347826086957	0.0173585589437406	0.0426865506402645	0.68441862368988
1	18276048	18399880	HAP_5	0.0739130434782609	0.315618605028965	0.130474601730255	0.015879620651539
1	18340122	18448083	HAP_1	0.0739130434782609	0.315618605028965	0.130474601730255	0.015879620651539
1	18340122	18448083	HAP_2	0.245217391304348	0.0294864333602535	0.0420010964218127	0.482945100830605
1	18340122	18448083	HAP_3	0.0895652173913044	-0.0460814894522557	0.112881948744319	0.683262316043066
1	18340122	18448083	HAP_4	0.0904347826086957	-0.050905227308983	0.130250859033414	0.696075070282544
1	18340122	18448083	HAP_5	0.166086956521739	0.00755220278128401	0.0768784677865721	0.92178023662625
1	18366232	18508210	HAP_1	0.0739130434782609	0.315618605028965	0.130474601730255	0.015879620651539
1	18366232	18508210	HAP_2	0.152173913043478	0.00755220278128401	0.0768784677865721	0.92178023662625
1	18366232	18508210	HAP_3	0.0895652173913044	-0.0460814894522557	0.112881948744319	0.683262316043066
1	18366232	18508210	HAP_4	0.0904347826086957	-0.050905227308983	0.130250859033414	0.696075070282544
1	18366232	18508210	HAP_5	0.115652173913043	-0.0998950519120395	0.094227945281385	0.289535160487864
1	18366232	18508210	HAP_6	0.128695652173913	0.0645531290590554	0.0763575843291041	0.398244197321777
1	18388905	18550600	HAP_1	0.0669565217391304	-0.0547022133598343	0.130212905772085	0.674574246756336
1	18388905	18550600	HAP_2	0.15304347826087	-2.06660243149684e-05	0.0727667497403632	0.999773498635072
1	18388905	18550600	HAP_3	0.0747826086956522	0.315618605028965	0.130474601730255	0.015879620651539
1	18388905	18550600	HAP_4	0.0904347826086957	-0.0460814894522557	0.112881948744319	0.683262316043066
1	18388905	18550600	HAP_5	0.0904347826086957	-0.050905227308983	0.130250859033414	0.696075070282544
1	18388905	18550600	HAP_6	0.127826086956522	-0.0824628383674164	0.0811598085238936	0.310040354966816
1	18388905	18550600	HAP_7	0.180869565217391	0.0437221240757583	0.049297243544097	0.375507757934113
1	18388905	18550600	HAP_8	0.0773913043478261	-0.061239735754583	0.132228468104563	0.643446328623724
1	18425564	18619081	HAP_1	0.114782608695652	-0.0998950519120395	0.094227945281385	0.289535160487864
1	18425564	18619081	HAP_2	0.175652173913043	0.0555037893256299	0.0516560658244709	0.283065408842009
1	18425564	18619081	HAP_3	0.0773913043478261	-0.061239735754583	0.132228468104563	0.643446328623724
1	18425564	18619081	HAP_4	0.0904347826086957	-0.050905227308983	0.130250859033414	0.696075070282544
1	18425564	18619081	HAP_5	0.123478260869565	-0.0767391740104878	0.0805629696989822	0.341234420732205
1	18425564	18619081	HAP_6	0.154782608695652	-2.06660243149684e-05	0.0727667497403632	0.999773498635072
1	18425564	18619081	HAP_7	0.0747826086956522	0.315618605028965	0.130474601730255	0.015879620651539
1	18425564	18619081	HAP_8	0.0904347826086957	-0.0460814894522557	0.112881948744319	0.683262316043066
1	18484079	18667846	HAP_1	0.114782608695652	-0.0998950519120395	0.094227945281385	0.289535160487864
1	18484079	18667846	HAP_2	0.136521739130435	-0.034069645957429	0.0637824772195927	0.59344642496602
1	18484079	18667846	HAP_3	0.155652173913043	-2.06660243149684e-05	0.0727667497403632	0.999773498635072
1	18484079	18667846	HAP_4	0.0904347826086957	-0.0460814894522557	0.112881948744319	0.683262316043066
1	18484079	18667846	HAP_5	0.114782608695652	0.0458556954607229	0.100996827913375	0.649981768318989
1	18484079	18667846	HAP_6	0.12695652173913	0.0645531290590554	0.0763575843291041	0.398244197321777
1	18484079	18667846	HAP_7	0.08	0.2007075442278	0.112790155922284	0.0757018341717545
1	18484079	18667846	HAP_8	0.0956521739130435	0.0616801764647664	0.0936751065037991	0.510520015368681
1	18541914	18718088	HAP_1	0.0765217391304348	-0.061239735754583	0.132228468104563	0.643446328623724
1	18541914	18718088	HAP_2	0.0904347826086957	-0.0460814894522557	0.112881948744319	0.683262316043066
1	18541914	18718088	HAP_3	0.0921739130434783	-0.050905227308983	0.130250859033414	0.696075070282544
1	18541914	18718088	HAP_4	0.12695652173913	0.0645531290590554	0.0763575843291041	0.398244197321777
1	18541914	18718088	HAP_5	0.15304347826087	-2.06660243149684e-05	0.0727667497403632	0.999773498635072
1	18541914	18718088	HAP_6	0.115652173913043	-0.0998950519120395	0.094227945281385	0.289535160487864
1	18541914	18718088	HAP_7	0.123478260869565	-0.0767391740104878	0.0805629696989822	0.341234420732205
1	18599889	18771888	HAP_1	0.0921739130434783	-0.050905227308983	0.130250859033414	0.696075070282544
1	18599889	18771888	HAP_2	0.113913043478261	0.00992322330663348	0.0862857932254144	0.908482918376177
1	18599889	18771888	HAP_3	0.0904347826086957	-0.0460814894522557	0.112881948744319	0.683262316043066
1	18599889	18771888	HAP_4	0.123478260869565	-0.0767391740104878	0.0805629696989822	0.341234420732205
1	18599889	18771888	HAP_5	0.15304347826087	-2.06660243149684e-05	0.0727667497403632	0.999773498635072
1	18599889	18771888	HAP_6	0.0765217391304348	-0.061239735754583	0.132228468104563	0.643446328623724
1	18599889	18771888	HAP_7	0.12	-0.0998950519120395	0.094227945281385	0.289535160487864
1	18651110	18859078	HAP_1	0.11304347826087	0.00992322330663348	0.0862857932254144	0.908482918376177
1	18651110	18859078	HAP_2	0.123478260869565	-0.0767391740104878	0.0805629696989822	0.341234420732205
1	18651110	18859078	HAP_3	0.15304347826087	-0.00610967529844885	0.069237772904903	0.929715819170079
1	18651110	18859078	HAP_4	0.0921739130434783	-0.050905227308983	0.130250859033414	0.696075070282544
1	18651110	18859078	HAP_5	0.0921739130434783	-0.0473771688606448	0.100911802307164	0.63890091235632
1	18651110	18859078	HAP_6	0.0765217391304348	-0.061239735754583	0.132228468104563	0.643446328623724
1	18651110	18859078	HAP_7	0.117391304347826	-0.0998950519120395	0.094227945281385	0.289535160487864
1	18690083	18947598	HAP_1	0.11304347826087	0.00992322330663348	0.0862857932254144	0.908482918376177
1	18690083	18947598	HAP_2	0.116521739130435	-0.0998950519120395	0.094227945281385	0.289535160487864
1	18690083	18947598	HAP_3	0.0895652173913044	-0.050905227308983	0.130250859033414	0.696075070282544
1	18690083	18947598	HAP_4	0.15304347826087	-0.00610967529844885	0.069237772904903	0.929715819170079
1	18690083	18947598	HAP_5	0.091304347826087	-0.0473771688606448	0.100911802307164	0.63890091235632
1	18690083	18947598	HAP_6	0.0765217391304348	-0.061239735754583	0.132228468104563	0.643446328623724
1	18690083	18947598	HAP_7	0.123478260869565	-0.0767391740104878	0.0805629696989822	0.341234420732205
1	18756669	19016808	HAP_1	0.154782608695652	-0.00610967529844885	0.069237772904903	0.929715819170079
1	18756669	19016808	HAP_2	0.091304347826087	-0.0473771688606448	0.100911802307164	0.63890091235632
1	18756669	19016808	HAP_3	0.123478260869565	-0.0767391740104878	0.0805629696989822	0.341234420732205
1	18756669	19016808	HAP_4	0.0739130434782609	0.315618605028965	0.130474601730255	0.015879620651539
1	18756669	19016808	HAP_5	0.113913043478261	0.00992322330663348	0.0862857932254144	0.908482918376177
1	18756669	19016808	HAP_6	0.0895652173913044	-0.050905227308983	0.130250859033414	0.696075070282544
1	18756669	19016808	HAP_7	0.0773913043478261	-0.061239735754583	0.132228468104563	0.643446328623724
1	18756669	19016808	HAP_8	0.114782608695652	-0.0998950519120395	0.094227945281385	0.289535160487864
1	18832003	19101381	HAP_1	0.113913043478261	0.00992322330663348	0.0862857932254144	0.908482918376177
1	18832003	19101381	HAP_2	0.091304347826087	-0.0473771688606448	0.100911802307164	0.63890091235632
1	18832003	19101381	HAP_3	0.0739130434782609	0.315618605028965	0.130474601730255	0.015879620651539
1	18832003	19101381	HAP_4	0.0773913043478261	-0.061239735754583	0.132228468104563	0.643446328623724
1	18832003	19101381	HAP_5	0.0904347826086957	-0.050905227308983	0.130250859033414	0.696075070282544
1	18832003	19101381	HAP_6	0.123478260869565	-0.0767391740104878	0.0805629696989822	0.341234420732205
1	18832003	19101381	HAP_7	0.114782608695652	-0.0998950519120395	0.094227945281385	0.289535160487864
1	18832003	19101381	HAP_8	0.16695652173913	-0.0112587571162291	0.0661689712761309	0.864952138388023
1	18930376	19175978	HAP_1	0.123478260869565	-0.0767391740104878	0.0805629696989822	0.341234420732205
1	18930376	19175978	HAP_2	0.0739130434782609	0.315618605028965	0.130474601730255	0.015879620651539
1	18930376	19175978	HAP_3	0.113913043478261	0.00992322330663348	0.0862857932254144	0.908482918376177
1	18930376	19175978	HAP_4	0.114782608695652	-0.0998950519120395	0.094227945281385	0.289535160487864
1	18930376	19175978	HAP_5	0.16695652173913	-0.0112587571162291	0.0661689712761309	0.864952138388023
1	18930376	19175978	HAP_6	0.168695652173913	-0.0538264440335086	0.0598966766849506	0.369221338656685
1	18930376	19175978	HAP_7	0.0904347826086957	-0.050905227308983	0.130250859033414	0.696075070282544
1	18993576	19269782	HAP_1	0.113913043478261	-0.0998950519120395	0.094227945281385	0.289535160487864
1	18993576	19269782	HAP_2	0.16695652173913	-0.0112587571162291	0.0661689712761309	0.864952138388023
1	18993576	19269782	HAP_3	0.168695652173913	-0.0538264440335086	0.0598966766849506	0.369221338656685
1	18993576	19269782	HAP_4	0.0947826086956522	-0.050905227308983	0.130250859033414	0.696075070282544
1	18993576	19269782	HAP_5	0.123478260869565	-0.0767391740104878	0.0805629696989822	0.341234420732205
1	18993576	19269782	HAP_6	0.0739130434782609	0.315618605028965	0.130474601730255	0.015879620651539
1	18993576	19269782	HAP_7	0.113913043478261	0.00992322330663348	0.0862857932254144	0.908482918376177
1	19069747	19336588	HAP_1	0.114782608695652	-0.104271289803098	0.0949638418109631	0.272670127413922
1	19069747	19336588	HAP_2	0.0773913043478261	-0.061239735754583	0.132228468104563	0.643446328623724
1	19069747	19336588	HAP_3	0.13304347826087	-0.0391903577777262	0.080191115461532	0.62523627720993
1	19069747	19336588	HAP_4	0.113913043478261	0.00992322330663348	0.0862857932254144	0.908482918376177
1	19069747	19336588	HAP_5	0.305217391304348	-0.0355980311442031	0.0334765967939136	0.28807057800948
1	19069747	19336588	HAP_6	0.0739130434782609	0.315618605028965	0.130474601730255	0.015879620651539
1	19069747	19336588	HAP_7	0.0930434782608696	-0.050905227308983	0.130250859033414	0.696075070282544
1	19147587	19374028	HAP_1	0.232173913043478	-0.0130663409382236	0.0403015246466165	0.745896231750824
1	19147587	19374028	HAP_2	0.0739130434782609	0.315618605028965	0.130474601730255	0.015879620651539
1	19147587	19374028	HAP_3	0.11304347826087	-0.112595914921761	0.103645459194378	0.277787042237735
1	19147587	19374028	HAP_4	0.0904347826086957	-0.050905227308983	0.130250859033414	0.696075070282544
1	19147587	19374028	HAP_5	0.11304347826087	0.00992322330663348	0.0862857932254144	0.908482918376177
1	19147587	19374028	HAP_6	0.0773913043478261	-0.061239735754583	0.132228468104563	0.643446328623724
1	19147587	19374028	HAP_7	0.132173913043478	-0.0391903577777262	0.080191115461532	0.62523627720993
1	19253956	19436094	HAP_1	0.187826086956522	-0.0310182269557232	0.0520344769474981	0.55134233117309
1	19253956	19436094	HAP_2	0.088695652173913	-0.050905227308983	0.130250859033414	0.696075070282544
1	19253956	19436094	HAP_3	0.112173913043478	-0.112595914921761	0.103645459194378	0.277787042237735
1	19253956	19436094	HAP_4	0.0773913043478261	-0.061239735754583	0.132228468104563	0.643446328623724
1	19253956	19436094	HAP_5	0.192173913043478	-0.029730843261319	0.0561898733376111	0.596935353663336
1	19253956	19436094	HAP_6	0.0739130434782609	0.315618605028965	0.130474601730255	0.015879620651539
1	19318625	19484677	HAP_1	0.11304347826087	-0.112595914921761	0.103645459194378	0.277787042237735
1	19318625	19484677	HAP_2	0.188695652173913	-0.0310182269557232	0.0520344769474981	0.55134233117309
1	19318625	19484677	HAP_3	0.088695652173913	-0.050905227308983	0.130250859033414	0.696075070282544
1	19318625	19484677	HAP_4	0.0773913043478261	-0.061239735754583	0.132228468104563	0.643446328623724
1	19318625	19484677	HAP_5	0.192173913043478	-0.029730843261319	0.0561898733376111	0.596935353663336
1	19318625	19484677	HAP_6	0.0739130434782609	0.315618605028965	0.130474601730255	0.015879620651539
1	19352346	19499241	HAP_1	0.11304347826087	-0.112595914921761	0.103645459194378	0.277787042237735
1	19352346	19499241	HAP_2	0.19304347826087	-0.029730843261319	0.0561898733376111	0.596935353663336
1	19352346	19499241	HAP_3	0.0739130434782609	0.315618605028965	0.130474601730255	0.015879620651539
1	19352346	19499241	HAP_4	0.179130434782609	-0.0310182269557232	0.0520344769474981	0.55134233117309
1	19352346	19499241	HAP_5	0.088695652173913	-0.050905227308983	0.130250859033414	0.696075070282544
1	19352346	19499241	HAP_6	0.0773913043478261	-0.061239735754583	0.132228468104563	0.643446328623724
1	19420435	19535686	HAP_1	0.0773913043478261	-0.061239735754583	0.132228468104563	0.643446328623724
1	19420435	19535686	HAP_2	0.0817391304347826	0.189509473136841	0.113802552868064	0.0964205991484846
1	19420435	19535686	HAP_3	0.11304347826087	-0.112595914921761	0.103645459194378	0.277787042237735
1	19420435	19535686	HAP_4	0.180869565217391	-0.0310182269557232	0.0520344769474981	0.55134233117309
1	19420435	19535686	HAP_5	0.19304347826087	-0.029730843261319	0.0561898733376111	0.596935353663336
1	19420435	19535686	HAP_6	0.0878260869565217	-0.050905227308983	0.130250859033414	0.696075070282544
1	19474711	19617746	HAP_1	0.194782608695652	-0.029730843261319	0.0561898733376111	0.596935353663336
1	19474711	19617746	HAP_2	0.0817391304347826	0.189509473136841	0.113802552868064	0.0964205991484846
1	19474711	19617746	HAP_3	0.115652173913043	-0.0998950519120395	0.094227945281385	0.289535160487864
1	19474711	19617746	HAP_4	0.258260869565217	0.0348749276319823	0.0364213930167998	0.338706675119586
1	19474711	19617746	HAP_5	0.0878260869565217	-0.050905227308983	0.130250859033414	0.696075070282544
1	19492649	19686160	HAP_1	0.327826086956522	0.00972506375025372	0.0322775353701165	0.763300909090083
1	19492649	19686160	HAP_2	0.0878260869565217	-0.050905227308983	0.130250859033414	0.696075070282544
1	19492649	19686160	HAP_3	0.115652173913043	-0.0998950519120395	0.094227945281385	0.289535160487864
1	19492649	19686160	HAP_4	0.194782608695652	-0.029730843261319	0.0561898733376111	0.596935353663336
1	19492649	19686160	HAP_5	0.0817391304347826	0.189509473136841	0.113802552868064	0.0964205991484846
1	19515387	19736140	HAP_1	0.115652173913043	-0.0998950519120395	0.094227945281385	0.289535160487864
1	19515387	19736140	HAP_2	0.194782608695652	-0.029730843261319	0.0561898733376111	0.596935353663336
1	19515387	19736140	HAP_3	0.32695652173913	0.00972506375025372	0.0322775353701165	0.763300909090083
1	19515387	19736140	HAP_4	0.0878260869565217	-0.050905227308983	0.130250859033414	0.696075070282544
1	19515387	19736140	HAP_5	0.0817391304347826	0.189509473136841	0.113802552868064	0.0964205991484846
1	19591116	19840115	HAP_1	0.222608695652174	-0.0282487563434628	0.0470203504363583	0.54823057233995
1	19591116	19840115	HAP_2	0.0834782608695652	0.189509473136841	0.113802552868064	0.0964205991484846
1	19591116	19840115	HAP_3	0.522608695652174	-0.0195416681295377	0.0228378587336762	0.392545051294016
1	19661123	19905066	HAP_1	0.071304347826087	-0.0458622883141842	0.115223896784008	0.690761010722177
1	19661123	19905066	HAP_2	0.102608695652174	0.0975076389747723	0.0867853248459425	0.261683745131627
1	19661123	19905066	HAP_3	0.18695652173913	-0.0293354682139046	0.0497391958788292	0.555571343144108
1	19661123	19905066	HAP_4	0.335652173913043	-0.0456975976253603	0.0311380714795483	0.142777860012937
1	19661123	19905066	HAP_5	0.202608695652174	0.00437376201795969	0.0499803431085447	0.930297591399775
1	19728682	19955364	HAP_1	0.183478260869565	-0.0310182269557232	0.0520344769474981	0.55134233117309
1	19728682	19955364	HAP_2	0.466086956521739	0.0160184995641862	0.0236572506754013	0.498616424780554
1	19728682	19955364	HAP_3	0.0782608695652174	-0.00553503362106014	0.0871527862166884	0.949383342166851
1	19728682	19955364	HAP_4	0.105217391304348	0.0975076389747723	0.0867853248459425	0.261683745131627
1	19802045	20037490	HAP_1	0.183478260869565	-0.0310182269557232	0.0520344769474981	0.55134233117309
1	19802045	20037490	HAP_2	0.0426086956521739	-0.0300761857641576	0.13010902982418	0.817273546934541
1	19802045	20037490	HAP_3	0.088695652173913	-0.050905227308983	0.130250859033414	0.696075070282544
1	19802045	20037490	HAP_4	0.225217391304348	0.0273189622147302	0.0459154383545509	0.552093484206661
1	19802045	20037490	HAP_5	0.173913043478261	0.00804960774721868	0.0577538093164863	0.889201424685128
1	19887186	20089442	HAP_1	0.088695652173913	-0.050905227308983	0.130250859033414	0.696075070282544
1	19887186	20089442	HAP_2	0.226086956521739	0.0273189622147302	0.0459154383545509	0.552093484206661
1	19887186	20089442	HAP_3	0.173913043478261	0.00804960774721868	0.0577538093164863	0.889201424685128
1	19887186	20089442	HAP_4	0.183478260869565	-0.0310182269557232	0.0520344769474981	0.55134233117309
1	19887186	20089442	HAP_5	0.0556521739130435	-0.035056215460182	0.11340499084822	0.757341695533415
1	19929109	20164215	HAP_1	0.088695652173913	-0.050905227308983	0.130250859033414	0.696075070282544
1	19929109	20164215	HAP_2	0.195652173913043	0.0489040601086122	0.0509438016181887	0.337487678356134
1	19929109	20164215	HAP_3	0.173913043478261	0.00804960774721868	0.0577538093164863	0.889201424685128
1	19929109	20164215	HAP_4	0.183478260869565	-0.0310182269557232	0.0520344769474981	0.55134233117309
1	19929109	20164215	HAP_5	0.0556521739130435	-0.035056215460182	0.11340499084822	0.757341695533415
1	20008856	20217215	HAP_1	0.088695652173913	-0.050905227308983	0.130250859033414	0.696075070282544
1	20008856	20217215	HAP_2	0.0834782608695652	-0.0492380580820019	0.0926877200475516	0.595472573752246
1	20008856	20217215	HAP_3	0.195652173913043	0.0489040601086122	0.0509438016181887	0.337487678356134
1	20008856	20217215	HAP_4	0.183478260869565	-0.0310182269557232	0.0520344769474981	0.55134233117309
1	20008856	20217215	HAP_5	0.173913043478261	0.00804960774721868	0.0577538093164863	0.889201424685128
1	20079747	20263578	HAP_1	0.212173913043478	-0.000738800860827264	0.0506346399530736	0.988363802071786
1	20079747	20263578	HAP_2	0.195652173913043	0.0489040601086122	0.0509438016181887	0.337487678356134
1	20079747	20263578	HAP_3	0.272173913043478	0.0306697788579796	0.0370515414672607	0.408157862016265
1	20144224	20294759	HAP_1	0.409565217391304	0.012205843408957	0.0255332048497999	0.632809011479218
1	20144224	20294759	HAP_2	0.18	-0.00916910247337195	0.0526527548002693	0.861815883420969
1	20144224	20294759	HAP_3	0.195652173913043	0.0489040601086122	0.0509438016181887	0.337487678356134
1	20199697	20336514	HAP_1	0.194782608695652	0.0489040601086122	0.0509438016181887	0.337487678356134
1	20199697	20336514	HAP_2	0.196521739130435	-0.0392582143807954	0.0453448742112944	0.386985947708577
1	20199697	20336514	HAP_3	0.0869565217391304	-0.050905227308983	0.130250859033414	0.696075070282544
1	20199697	20336514	HAP_4	0.0973913043478261	-0.0952172852231254	0.113274289220442	0.40093489512064
1	20257579	20416935	HAP_1	0.196521739130435	-0.0392582143807954	0.0453448742112944	0.386985947708577
1	20257579	20416935	HAP_2	0.0869565217391304	-0.050905227308983	0.130250859033414	0.696075070282544
1	20257579	20416935	HAP_3	0.0973913043478261	-0.0952172852231254	0.113274289220442	0.40093489512064
1	20257579	20416935	HAP_4	0.194782608695652	0.0489040601086122	0.0509438016181887	0.337487678356134
1	20285058	20472980	HAP_1	0.196521739130435	-0.0392582143807954	0.0453448742112944	0.386985947708577
1	20285058	20472980	HAP_2	0.0869565217391304	-0.050905227308983	0.130250859033414	0.696075070282544
1	20285058	20472980	HAP_3	0.0973913043478261	-0.0952172852231254	0.113274289220442	0.40093489512064
1	20285058	20472980	HAP_4	0.194782608695652	0.0489040601086122	0.0509438016181887	0.337487678356134
1	20309995	20550672	HAP_1	0.195652173913043	-0.0392582143807954	0.0453448742112944	0.386985947708577
1	20309995	20550672	HAP_2	0.0973913043478261	-0.0952172852231254	0.113274289220442	0.40093489512064
1	20309995	20550672	HAP_3	0.0869565217391304	-0.050905227308983	0.130250859033414	0.696075070282544
1	20309995	20550672	HAP_4	0.126086956521739	-0.0282693450791109	0.0768842376498594	0.713244963358704
1	20396102	20587049	HAP_1	0.125217391304348	-0.0173059110001782	0.0732612326620147	0.813346515625634
1	20396102	20587049	HAP_2	0.0973913043478261	-0.0952172852231254	0.113274289220442	0.40093489512064
1	20396102	20587049	HAP_3	0.105217391304348	0.0597859314130577	0.0853923794677743	0.484134634728448
1	20396102	20587049	HAP_4	0.195652173913043	-0.0392582143807954	0.0453448742112944	0.386985947708577
1	20447544	20629717	HAP_1	0.125217391304348	-0.0173059110001782	0.0732612326620147	0.813346515625634
1	20447544	20629717	HAP_2	0.0947826086956522	-0.113749640352526	0.130771218465264	0.384760858244134
1	20447544	20629717	HAP_3	0.196521739130435	-0.0392582143807954	0.0453448742112944	0.386985947708577
1	20447544	20629717	HAP_4	0.179130434782609	0.099403304641301	0.0587722259033132	0.0913279413109591
1	20528824	20676803	HAP_1	0.255652173913043	-0.0171332527158399	0.0376535648300529	0.649268133807481
1	20528824	20676803	HAP_2	0.0930434782608696	0.0155175841881661	0.0933030413511936	0.867969815353388
1	20528824	20676803	HAP_3	0.0869565217391304	-0.050905227308983	0.130250859033414	0.696075070282544
1	20528824	20676803	HAP_4	0.0947826086956522	-0.113749640352526	0.130771218465264	0.384760858244134
1	20572869	20732893	HAP_1	0.0860869565217391	-0.0537353473874884	0.130058154458711	0.679644053497198
1	20572869	20732893	HAP_2	0.0895652173913044	-0.0430125002073842	0.112965591182126	0.70352705034982
1	20572869	20732893	HAP_3	0.0930434782608696	0.0155175841881661	0.0933030413511936	0.867969815353388
1	20572869	20732893	HAP_4	0.282608695652174	0.0114487155569007	0.0348686352244852	0.742778030285609
1	20572869	20732893	HAP_5	0.0956521739130435	-0.113749640352526	0.130771218465264	0.384760858244134
1	20618002	20799206	HAP_1	0.0860869565217391	-0.0537353473874884	0.130058154458711	0.679644053497198
1	20618002	20799206	HAP_2	0.0895652173913044	-0.0430125002073842	0.112965591182126	0.70352705034982
1	20618002	20799206	HAP_3	0.0921739130434783	0.0155175841881661	0.0933030413511936	0.867969815353388
1	20618002	20799206	HAP_4	0.284347826086957	0.0114487155569007	0.0348686352244852	0.742778030285609
1	20618002	20799206	HAP_5	0.0947826086956522	-0.113749640352526	0.130771218465264	0.384760858244134
1	20664136	20899506	HAP_1	0.0895652173913044	-0.0430125002073842	0.112965591182126	0.70352705034982
1	20664136	20899506	HAP_2	0.286086956521739	0.0113870527085762	0.0345512292819495	0.741847599932517
1	20664136	20899506	HAP_3	0.0860869565217391	-0.0537353473874884	0.130058154458711	0.679644053497198
1	20664136	20899506	HAP_4	0.0921739130434783	0.0155175841881661	0.0933030413511936	0.867969815353388
1	20664136	20899506	HAP_5	0.0947826086956522	-0.113749640352526	0.130771218465264	0.384760858244134
1	20716311	20975199	HAP_1	0.0860869565217391	-0.0537353473874884	0.130058154458711	0.679644053497198
1	20716311	20975199	HAP_2	0.375652173913043	0.0333108328746382	0.0279841490151624	0.234412808481188
1	20716311	20975199	HAP_3	0.0921739130434783	-0.113749640352526	0.130771218465264	0.384760858244134
1	20716311	20975199	HAP_4	0.0921739130434783	0.0155175841881661	0.0933030413511936	0.867969815353388
1	20774446	21025812	HAP_1	0.0930434782608696	-0.113749640352526	0.130771218465264	0.384760858244134
1	20774446	21025812	HAP_2	0.0947826086956522	0.00357176891739923	0.0862260810458996	0.966973148870849
1	20774446	21025812	HAP_3	0.0930434782608696	-0.050905227308983	0.130250859033414	0.696075070282544
1	20774446	21025812	HAP_4	0.313913043478261	0.0159842500462623	0.0334381201162091	0.63281844826067
1	20774446	21025812	HAP_5	0.0860869565217391	-0.0537353473874884	0.130058154458711	0.679644053497198
1	20844518	21079216	HAP_1	0.0939130434782609	-0.113749640352526	0.130771218465264	0.384760858244134
1	20844518	21079216	HAP_2	0.0956521739130435	0.00357176891739923	0.0862260810458996	0.966973148870849
1	20844518	21079216	HAP_3	0.0947826086956522	-0.050905227308983	0.130250859033414	0.696075070282544
1	20844518	21079216	HAP_4	0.304347826086957	0.0220662289299418	0.034747477623359	0.525657202420963
1	20844518	21079216	HAP_5	0.108695652173913	-0.0793155441898081	0.112363851554567	0.480554439312624
1	20955011	21099477	HAP_1	0.0939130434782609	-0.113749640352526	0.130771218465264	0.384760858244134
1	20955011	21099477	HAP_2	0.163478260869565	-0.028872223296457	0.0609352362789602	0.635813575717189
1	20955011	21099477	HAP_3	0.0956521739130435	0.00357176891739923	0.0862260810458996	0.966973148870849
1	20955011	21099477	HAP_4	0.0956521739130435	-0.050905227308983	0.130250859033414	0.696075070282544
1	20955011	21099477	HAP_5	0.329565217391304	0.0372068518280045	0.0320640316187493	0.246381854492635
1	21005976	21158799	HAP_1	0.0939130434782609	-0.113749640352526	0.130771218465264	0.384760858244134
1	21005976	21158799	HAP_2	0.14695652173913	-0.0271238217909537	0.0657693670001733	0.680197572588503
1	21005976	21158799	HAP_3	0.0956521739130435	0.00357176891739923	0.0862260810458996	0.966973148870849
1	21005976	21158799	HAP_4	0.329565217391304	0.0372068518280045	0.0320640316187493	0.246381854492635
1	21005976	21158799	HAP_5	0.0956521739130435	-0.050905227308983	0.130250859033414	0.696075070282544
1	21060557	21212230	HAP_1	0.329565217391304	0.0372068518280045	0.0320640316187493	0.246381854492635
1	21060557	21212230	HAP_2	0.116521739130435	0.0476810244264661	0.0699745439046638	0.495895758492362
1	21060557	21212230	HAP_3	0.164347826086957	-0.0304411809400258	0.0598825939636139	0.611408977503297
1	21060557	21212230	HAP_4	0.184347826086957	-0.00521055004474112	0.0534415492492925	0.922364110462553
1	21060557	21212230	HAP_5	0.0982608695652174	-0.050905227308983	0.130250859033414	0.696075070282544
1	21092388	21248341	HAP_1	0.329565217391304	0.0372068518280045	0.0320640316187493	0.246381854492635
1	21092388	21248341	HAP_2	0.116521739130435	0.0476810244264661	0.0699745439046638	0.495895758492362
1	21092388	21248341	HAP_3	0.129565217391304	-0.0636550118141897	0.0864107574939493	0.461638898165284
1	21092388	21248341	HAP_4	0.184347826086957	-0.00521055004474112	0.0534415492492925	0.922364110462553
1	21092388	21248341	HAP_5	0.0982608695652174	-0.050905227308983	0.130250859033414	0.696075070282544
1	21142067	21302128	HAP_1	0.460869565217391	0.00716422323402279	0.0236388740282972	0.7619489990539
1	21142067	21302128	HAP_2	0.184347826086957	-0.00521055004474112	0.0534415492492925	0.922364110462553
1	21142067	21302128	HAP_3	0.118260869565217	0.0476810244264661	0.0699745439046638	0.495895758492362
1	21142067	21302128	HAP_4	0.0982608695652174	-0.050905227308983	0.130250859033414	0.696075070282544
1	21199202	21333330	HAP_1	0.581739130434783	0.0116881764132503	0.0204822211347378	0.568465106373014
1	21199202	21333330	HAP_2	0.115652173913043	0.0597859314130577	0.0853923794677743	0.484134634728448
1	21199202	21333330	HAP_3	0.248695652173913	-0.0291158715863445	0.0416823171879645	0.48514190204166
1	21239756	21366392	HAP_1	0.115652173913043	0.0597859314130577	0.0853923794677743	0.484134634728448
1	21239756	21366392	HAP_2	0.184347826086957	-0.00521055004474112	0.0534415492492925	0.922364110462553
1	21239756	21366392	HAP_3	0.616521739130435	0.00972005893014298	0.0202478046352682	0.631375101500044
1	21278418	21451919	HAP_1	0.0973913043478261	-0.050905227308983	0.130250859033414	0.696075070282544
1	21278418	21451919	HAP_2	0.145217391304348	-0.0271238217909537	0.0657693670001733	0.680197572588503
1	21278418	21451919	HAP_3	0.0965217391304348	0.00357176891739923	0.0862260810458996	0.966973148870849
1	21278418	21451919	HAP_4	0.329565217391304	0.036567469271298	0.0317966951697881	0.250616554571605
1	21278418	21451919	HAP_5	0.0939130434782609	-0.113749640352526	0.130771218465264	0.384760858244134
1	21324921	21498156	HAP_1	0.0965217391304348	-0.050905227308983	0.130250859033414	0.696075070282544
1	21324921	21498156	HAP_2	0.0939130434782609	-0.113749640352526	0.130771218465264	0.384760858244134
1	21324921	21498156	HAP_3	0.145217391304348	-0.0271238217909537	0.0657693670001733	0.680197572588503
1	21324921	21498156	HAP_4	0.0965217391304348	0.00357176891739923	0.0862260810458996	0.966973148870849
1	21324921	21498156	HAP_5	0.329565217391304	0.036567469271298	0.0317966951697881	0.250616554571605
1	21351372	21549541	HAP_1	0.145217391304348	-0.0271238217909537	0.0657693670001733	0.680197572588503
1	21351372	21549541	HAP_2	0.0965217391304348	0.00357176891739923	0.0862260810458996	0.966973148870849
1	21351372	21549541	HAP_3	0.328695652173913	0.036567469271298	0.0317966951697881	0.250616554571605
1	21351372	21549541	HAP_4	0.0965217391304348	-0.050905227308983	0.130250859033414	0.696075070282544
1	21351372	21549541	HAP_5	0.0939130434782609	-0.113749640352526	0.130771218465264	0.384760858244134
1	21426865	21593553	HAP_1	0.0965217391304348	0.00357176891739923	0.0862260810458996	0.966973148870849
1	21426865	21593553	HAP_2	0.0965217391304348	-0.050905227308983	0.130250859033414	0.696075070282544
1	21426865	21593553	HAP_3	0.337391304347826	0.0347346132347298	0.0314789789552501	0.270315981052591
1	21426865	21593553	HAP_4	0.176521739130435	-0.0549730454387401	0.071502839379021	0.442321207681025
1	21426865	21593553	HAP_5	0.110434782608696	-0.103120681882339	0.0928643302268872	0.267282420691282
1	21477210	21624708	HAP_1	0.0965217391304348	0.00357176891739923	0.0862260810458996	0.966973148870849
1	21477210	21624708	HAP_2	0.110434782608696	-0.103120681882339	0.0928643302268872	0.267282420691282
1	21477210	21624708	HAP_3	0.0965217391304348	-0.050905227308983	0.130250859033414	0.696075070282544
1	21477210	21624708	HAP_4	0.337391304347826	0.0347346132347298	0.0314789789552501	0.270315981052591
1	21477210	21624708	HAP_5	0.251304347826087	0.0196891115370238	0.0457510742496108	0.667103867498267
1	21529824	21662722	HAP_1	0.105217391304348	-0.119859429670886	0.101998720205494	0.240449452641399
1	21529824	21662722	HAP_2	0.0965217391304348	-0.050905227308983	0.130250859033414	0.696075070282544
1	21529824	21662722	HAP_3	0.0965217391304348	0.00357176891739923	0.0862260810458996	0.966973148870849
1	21529824	21662722	HAP_4	0.337391304347826	0.0466101272317824	0.0312180149474704	0.135984678881259
1	21529824	21662722	HAP_5	0.168695652173913	-0.0606021204983079	0.0798182786213704	0.448020659909237
1	21584870	21717449	HAP_1	0.337391304347826	0.0466101272317824	0.0312180149474704	0.135984678881259
1	21584870	21717449	HAP_2	0.1	-0.050905227308983	0.130250859033414	0.696075070282544
1	21584870	21717449	HAP_3	0.168695652173913	-0.0606021204983079	0.0798182786213704	0.448020659909237
1	21584870	21717449	HAP_4	0.190434782608696	-0.0585255089256889	0.0478304911012303	0.221614975585938
1	21584870	21717449	HAP_5	0.0721739130434783	-0.102918716270521	0.0935585561112648	0.271783045535058
1	21618641	21750572	HAP_1	0.101739130434783	0.0705202775614479	0.113042986219452	0.532988454490384
1	21618641	21750572	HAP_2	0.330434782608696	0.0468008045198342	0.0315222863053633	0.138186773032306
1	21618641	21750572	HAP_3	0.190434782608696	-0.0585255089256889	0.0478304911012303	0.221614975585938
1	21618641	21750572	HAP_4	0.168695652173913	-0.0606021204983079	0.0798182786213704	0.448020659909237
1	21644616	21786737	HAP_1	0.329565217391304	0.0468008045198342	0.0315222863053633	0.138186773032306
1	21644616	21786737	HAP_2	0.1	0.0705202775614479	0.113042986219452	0.532988454490384
1	21644616	21786737	HAP_3	0.0965217391304348	0.00357176891739923	0.0862260810458996	0.966973148870849
1	21644616	21786737	HAP_4	0.0939130434782609	-0.113749640352526	0.130771218465264	0.384760858244134
1	21644616	21786737	HAP_5	0.168695652173913	-0.0606021204983079	0.0798182786213704	0.448020659909237
1	21691443	21829520	HAP_1	0.329565217391304	0.0468008045198342	0.0315222863053633	0.138186773032306
1	21691443	21829520	HAP_2	0.0956521739130435	0.00357176891739923	0.0862260810458996	0.966973148870849
1	21691443	21829520	HAP_3	0.0947826086956522	-0.113749640352526	0.130771218465264	0.384760858244134
1	21691443	21829520	HAP_4	0.0930434782608696	-0.050905227308983	0.130250859033414	0.696075070282544
1	21691443	21829520	HAP_5	0.168695652173913	-0.0606021204983079	0.0798182786213704	0.448020659909237
1	21738281	21887191	HAP_1	0.0930434782608696	-0.050905227308983	0.130250859033414	0.696075070282544
1	21738281	21887191	HAP_2	0.151304347826087	-0.0444213284977052	0.0800180732039354	0.579018975957182
1	21738281	21887191	HAP_3	0.0956521739130435	0.00357176891739923	0.0862260810458996	0.966973148870849
1	21738281	21887191	HAP_4	0.0947826086956522	-0.113749640352526	0.130771218465264	0.384760858244134
1	21738281	21887191	HAP_5	0.330434782608696	0.0425136955961353	0.0313282610231393	0.175313343863648
1	21777287	21951746	HAP_1	0.0947826086956522	-0.113749640352526	0.130771218465264	0.384760858244134
1	21777287	21951746	HAP_2	0.333913043478261	0.0404554184045421	0.0311042029068272	0.193914244083127
1	21777287	21951746	HAP_3	0.0930434782608696	-0.050905227308983	0.130250859033414	0.696075070282544
1	21777287	21951746	HAP_4	0.152173913043478	-0.0444213284977052	0.0800180732039354	0.579018975957182
1	21777287	21951746	HAP_5	0.0956521739130435	0.00357176891739923	0.0862260810458996	0.966973148870849
1	21824637	22024056	HAP_1	0.0956521739130435	-0.113749640352526	0.130771218465264	0.384760858244134
1	21824637	22024056	HAP_2	0.489565217391304	0.00552242541201496	0.0227071061899218	0.807937256802484
1	21824637	22024056	HAP_3	0.0939130434782609	-0.050905227308983	0.130250859033414	0.696075070282544
1	21824637	22024056	HAP_4	0.0947826086956522	-0.00844781877046134	0.0925821395593392	0.9273290466241
1	21877978	22096754	HAP_1	0.0939130434782609	-0.050905227308983	0.130250859033414	0.696075070282544
1	21877978	22096754	HAP_2	0.0956521739130435	-0.00844781877046134	0.0925821395593392	0.9273290466241
1	21877978	22096754	HAP_3	0.251304347826087	-0.0298617186113919	0.0405031204606414	0.461266114315985
1	21877978	22096754	HAP_4	0.333913043478261	0.0396457512403792	0.0308766127765299	0.199669000974842
1	21923652	22152784	HAP_1	0.0956521739130435	-0.00844781877046134	0.0925821395593392	0.9273290466241
1	21923652	22152784	HAP_2	0.0947826086956522	-0.050905227308983	0.130250859033414	0.696075070282544
1	21923652	22152784	HAP_3	0.129565217391304	-0.0504800471194485	0.112684812914733	0.654343440486574
1	21923652	22152784	HAP_4	0.100869565217391	-0.113749640352526	0.130771218465264	0.384760858244134
1	21923652	22152784	HAP_5	0.129565217391304	0.0797818261465816	0.0861653004019781	0.354887085000279
1	21923652	22152784	HAP_6	0.260869565217391	0.0995704036731191	0.0369982259723755	0.00733107501646065
1	21994065	22225114	HAP_1	0.0947826086956522	-0.050905227308983	0.130250859033414	0.696075070282544
1	21994065	22225114	HAP_2	0.129565217391304	-0.0504800471194485	0.112684812914733	0.654343440486574
1	21994065	22225114	HAP_3	0.100869565217391	-0.113749640352526	0.130771218465264	0.384760858244134
1	21994065	22225114	HAP_4	0.110434782608696	0.0952886836583076	0.0931558354320123	0.306797359029278
1	21994065	22225114	HAP_5	0.26	0.0965682185381614	0.0375024887199972	0.0102791643534376
1	21994065	22225114	HAP_6	0.0956521739130435	-0.00844781877046134	0.0925821395593392	0.9273290466241
1	22072511	22272212	HAP_1	0.168695652173913	0.0300783920921002	0.080316377152503	0.708174464622417
1	22072511	22272212	HAP_2	0.100869565217391	-0.113749640352526	0.130771218465264	0.384760858244134
1	22072511	22272212	HAP_3	0.0956521739130435	-0.00844781877046134	0.0925821395593392	0.9273290466241
1	22072511	22272212	HAP_4	0.114782608695652	0.0631252852421939	0.0808630873519377	0.435340575215308
1	22072511	22272212	HAP_5	0.26	0.0965682185381614	0.0375024887199972	0.0102791643534376
1	22072511	22272212	HAP_6	0.0947826086956522	-0.050905227308983	0.130250859033414	0.696075070282544
1	22132505	22311265	HAP_1	0.0973913043478261	-0.113749640352526	0.130771218465264	0.384760858244134
1	22132505	22311265	HAP_2	0.0973913043478261	-0.00844781877046134	0.0925821395593392	0.9273290466241
1	22132505	22311265	HAP_3	0.390434782608696	0.019603476382351	0.0278681837040936	0.482075555012898
1	22132505	22311265	HAP_4	0.278260869565217	0.0712183755404567	0.034354183710312	0.0386215770560158
1	22194771	22382190	HAP_1	0.409565217391304	0.0330365225568674	0.0262472565203599	0.208673688301774
1	22194771	22382190	HAP_2	0.0973913043478261	-0.113749640352526	0.130771218465264	0.384760858244134
1	22194771	22382190	HAP_3	0.0965217391304348	-0.00844781877046134	0.0925821395593392	0.9273290466241
1	22194771	22382190	HAP_4	0.278260869565217	0.0712183755404567	0.034354183710312	0.0386215770560158
1	22265997	22421404	HAP_1	0.0973913043478261	-0.113749640352526	0.130771218465264	0.384760858244134
1	22265997	22421404	HAP_2	0.413913043478261	0.0299907814599416	0.0259004030136527	0.24738558979609
1	22265997	22421404	HAP_3	0.0965217391304348	-0.00844781877046134	0.0925821395593392	0.9273290466241
1	22265997	22421404	HAP_4	0.278260869565217	0.0712183755404567	0.034354183710312	0.0386215770560158
1	22288779	22475646	HAP_1	0.0973913043478261	-0.113749640352526	0.130771218465264	0.384760858244134
1	22288779	22475646	HAP_2	0.105217391304348	-0.0108629634024779	0.0856476093131017	0.89911775456449
1	22288779	22475646	HAP_3	0.276521739130435	0.0728426315495565	0.0347105777397136	0.0363003733053916
1	22288779	22475646	HAP_4	0.176521739130435	0.116355083989487	0.071578222788403	0.104602736005724
1	22288779	22475646	HAP_5	0.129565217391304	-0.0504800471194485	0.112684812914733	0.654343440486574
1	22354504	22518930	HAP_1	0.0965217391304348	-0.113749640352526	0.130771218465264	0.384760858244134
1	22354504	22518930	HAP_2	0.105217391304348	-0.0108629634024779	0.0856476093131017	0.89911775456449
1	22354504	22518930	HAP_3	0.277391304347826	0.0705225630045179	0.0344004915131905	0.0408234599894554
1	22354504	22518930	HAP_4	0.176521739130435	0.116355083989487	0.071578222788403	0.104602736005724
1	22354504	22518930	HAP_5	0.129565217391304	-0.0504800471194485	0.112684812914733	0.654343440486574
1	22409478	22541611	HAP_1	0.201739130434783	-0.0575162448196926	0.0460158988051647	0.211848590886737
1	22409478	22541611	HAP_2	0.277391304347826	0.0705225630045179	0.0344004915131905	0.0408234599894554
1	22409478	22541611	HAP_3	0.176521739130435	0.116355083989487	0.071578222788403	0.104602736005724
1	22409478	22541611	HAP_4	0.129565217391304	-0.0504800471194485	0.112684812914733	0.654343440486574
1	22456503	22591077	HAP_1	0.22695652173913	0.0951738198517713	0.0425317920617682	0.0256310073979286
1	22456503	22591077	HAP_2	0.174782608695652	0.0108195727343752	0.057834509122563	0.851666878818681
1	22456503	22591077	HAP_3	0.305217391304348	0.066559348166336	0.0309721423676784	0.0320602635203946
1	22456503	22591077	HAP_4	0.127826086956522	-0.0440390694221149	0.101037428105067	0.663099241753753
1	22510991	22637089	HAP_1	0.127826086956522	-0.0440390694221149	0.101037428105067	0.663099241753753
1	22510991	22637089	HAP_2	0.305217391304348	0.066559348166336	0.0309721423676784	0.0320602635203946
1	22510991	22637089	HAP_3	0.205217391304348	0.104735269123992	0.0485952370735862	0.0315656308260069
1	22510991	22637089	HAP_4	0.0973913043478261	-0.113749640352526	0.130771218465264	0.384760858244134
1	22535483	22675245	HAP_1	0.106086956521739	-0.050905227308983	0.130250859033414	0.696075070282544
1	22535483	22675245	HAP_2	0.0991304347826087	-0.0157215444202775	0.0856554808735545	0.854437445527736
1	22535483	22675245	HAP_3	0.0973913043478261	-0.113749640352526	0.130771218465264	0.384760858244134
1	22535483	22675245	HAP_4	0.305217391304348	0.066559348166336	0.0309721423676784	0.0320602635203946
1	22535483	22675245	HAP_5	0.126086956521739	-0.0440390694221149	0.101037428105067	0.663099241753753
1	22574342	22777886	HAP_1	0.0939130434782609	-0.050905227308983	0.130250859033414	0.696075070282544
1	22574342	22777886	HAP_2	0.0991304347826087	-0.0157215444202775	0.0856554808735545	0.854437445527736
1	22574342	22777886	HAP_3	0.126086956521739	-0.0440390694221149	0.101037428105067	0.663099241753753
1	22574342	22777886	HAP_4	0.0973913043478261	-0.113749640352526	0.130771218465264	0.384760858244134
1	22574342	22777886	HAP_5	0.286086956521739	0.0852291626439454	0.0325856003140838	0.00914779779152389
1	22625274	22851333	HAP_1	0.0956521739130435	-0.050905227308983	0.130250859033414	0.696075070282544
1	22625274	22851333	HAP_2	0.0991304347826087	-0.0157215444202775	0.0856554808735545	0.854437445527736
1	22625274	22851333	HAP_3	0.286086956521739	0.0852291626439454	0.0325856003140838	0.00914779779152389
1	22625274	22851333	HAP_4	0.126086956521739	-0.0440390694221149	0.101037428105067	0.663099241753753
1	22625274	22851333	HAP_5	0.0982608695652174	-0.113749640352526	0.130771218465264	0.384760858244134
1	22655413	22911665	HAP_1	0.127826086956522	-0.0440390694221149	0.101037428105067	0.663099241753753
1	22655413	22911665	HAP_2	0.286086956521739	0.0852291626439454	0.0325856003140838	0.00914779779152389
1	22655413	22911665	HAP_3	0.0973913043478261	-0.113749640352526	0.130771218465264	0.384760858244134
1	22655413	22911665	HAP_4	0.091304347826087	-0.050905227308983	0.130250859033414	0.696075070282544
1	22655413	22911665	HAP_5	0.0982608695652174	-0.00948059463979805	0.0925271265629418	0.918425834151384
1	22740766	23021830	HAP_1	0.0973913043478261	-0.113749640352526	0.130771218465264	0.384760858244134
1	22740766	23021830	HAP_2	0.28695652173913	0.082792984180954	0.0322795792014625	0.0105798882210897
1	22740766	23021830	HAP_3	0.0991304347826087	-0.00948059463979805	0.0925271265629418	0.918425834151384
1	22740766	23021830	HAP_4	0.0904347826086957	-0.050905227308983	0.130250859033414	0.696075070282544
1	22740766	23021830	HAP_5	0.127826086956522	-0.0440390694221149	0.101037428105067	0.663099241753753
1	22832732	23055218	HAP_1	0.127826086956522	-0.0440390694221149	0.101037428105067	0.663099241753753
1	22832732	23055218	HAP_2	0.0973913043478261	-0.113749640352526	0.130771218465264	0.384760858244134
1	22832732	23055218	HAP_3	0.28695652173913	0.082792984180954	0.0322795792014625	0.0105798882210897
1	22832732	23055218	HAP_4	0.0991304347826087	-0.00948059463979805	0.0925271265629418	0.918425834151384
1	22832732	23055218	HAP_5	0.0904347826086957	-0.050905227308983	0.130250859033414	0.696075070282544
1	22891301	23095055	HAP_1	0.28695652173913	0.082792984180954	0.0322795792014625	0.0105798882210897
1	22891301	23095055	HAP_2	0.0991304347826087	-0.00948059463979805	0.0925271265629418	0.918425834151384
1	22891301	23095055	HAP_3	0.168695652173913	0.129863483571109	0.0751473613882584	0.084516424252735
1	22891301	23095055	HAP_4	0.0982608695652174	-0.113749640352526	0.130771218465264	0.384760858244134
1	22891301	23095055	HAP_5	0.127826086956522	-0.0440390694221149	0.101037428105067	0.663099241753753
1	23012815	23145010	HAP_1	0.18	0.0951738060381212	0.0683000517835651	0.164029716474611
1	23012815	23145010	HAP_2	0.28695652173913	0.082792984180954	0.0322795792014625	0.0105798882210897
1	23012815	23145010	HAP_3	0.128695652173913	-0.0440390694221149	0.101037428105067	0.663099241753753
1	23012815	23145010	HAP_4	0.0973913043478261	-0.113749640352526	0.130771218465264	0.384760858244134
1	23012815	23145010	HAP_5	0.0991304347826087	-0.00948059463979805	0.0925271265629418	0.918425834151384
1	23035575	23197299	HAP_1	0.132173913043478	-0.0440390694221149	0.101037428105067	0.663099241753753
1	23035575	23197299	HAP_2	0.18	0.0951738060381212	0.0683000517835651	0.164029716474611
1	23035575	23197299	HAP_3	0.28695652173913	0.082792984180954	0.0322795792014625	0.0105798882210897
1	23035575	23197299	HAP_4	0.0878260869565217	-0.113749640352526	0.130771218465264	0.384760858244134
1	23035575	23197299	HAP_5	0.0991304347826087	-0.00948059463979805	0.0925271265629418	0.918425834151384
1	23081731	23269424	HAP_1	0.0878260869565217	-0.113749640352526	0.130771218465264	0.384760858244134
1	23081731	23269424	HAP_2	0.132173913043478	-0.0440390694221149	0.101037428105067	0.663099241753753
1	23081731	23269424	HAP_3	0.091304347826087	-0.0625799285285019	0.112857440822474	0.57945440172554
1	23081731	23269424	HAP_4	0.127826086956522	0.0348528243396955	0.0694649421358325	0.616052138735861
1	23081731	23269424	HAP_5	0.284347826086957	0.082792984180954	0.0322795792014625	0.0105798882210897
1	23081731	23269424	HAP_6	0.08	-0.0466303494016814	0.115377644660326	0.686253147181417
1	23121836	23329925	HAP_1	0.134782608695652	-0.0578194650463939	0.0920671848203506	0.530249988956611
1	23121836	23329925	HAP_2	0.0921739130434783	-0.0625799285285019	0.112857440822474	0.57945440172554
1	23121836	23329925	HAP_3	0.153913043478261	0.0357686455449397	0.06359652310176	0.574046780104019
1	23121836	23329925	HAP_4	0.0991304347826087	-0.00948059463979805	0.0925271265629418	0.918425834151384
1	23121836	23329925	HAP_5	0.0878260869565217	-0.113749640352526	0.130771218465264	0.384760858244134
1	23121836	23329925	HAP_6	0.284347826086957	0.082792984180954	0.0322795792014625	0.0105798882210897
1	23175268	23406744	HAP_1	0.134782608695652	-0.0578194650463939	0.0920671848203506	0.530249988956611
1	23175268	23406744	HAP_2	0.0921739130434783	-0.0625799285285019	0.112857440822474	0.57945440172554
1	23175268	23406744	HAP_3	0.284347826086957	0.082792984180954	0.0322795792014625	0.0105798882210897
1	23175268	23406744	HAP_4	0.0991304347826087	-0.00948059463979805	0.0925271265629418	0.918425834151384
1	23175268	23406744	HAP_5	0.135652173913043	0.0560991558043411	0.0764447131915675	0.463344576491918
1	23175268	23406744	HAP_6	0.0878260869565217	-0.113749640352526	0.130771218465264	0.384760858244134
1	23236091	23450749	HAP_1	0.133913043478261	-0.0578194650463939	0.0920671848203506	0.530249988956611
1	23236091	23450749	HAP_2	0.0904347826086957	-0.0625799285285019	0.112857440822474	0.57945440172554
1	23236091	23450749	HAP_3	0.282608695652174	0.082792984180954	0.0322795792014625	0.0105798882210897
1	23236091	23450749	HAP_4	0.0991304347826087	-0.00948059463979805	0.0925271265629418	0.918425834151384
1	23236091	23450749	HAP_5	0.0878260869565217	-0.113749640352526	0.130771218465264	0.384760858244134
1	23236091	23450749	HAP_6	0.0904347826086957	0.204528798587626	0.113443111602215	0.0719363999734038
1	23309941	23505884	HAP_1	0.0904347826086957	-0.0625799285285019	0.112857440822474	0.57945440172554
1	23309941	23505884	HAP_2	0.285217391304348	0.082792984180954	0.0322795792014625	0.0105798882210897
1	23309941	23505884	HAP_3	0.13304347826087	-0.0578793878365527	0.100763374222303	0.565920910904321
1	23309941	23505884	HAP_4	0.0991304347826087	-0.00948059463979805	0.0925271265629418	0.918425834151384
1	23382846	23538524	HAP_1	0.285217391304348	0.082792984180954	0.0322795792014625	0.0105798882210897
1	23382846	23538524	HAP_2	0.13304347826087	-0.0578793878365527	0.100763374222303	0.565920910904321
1	23382846	23538524	HAP_3	0.0921739130434783	-0.0625799285285019	0.112857440822474	0.57945440172554
1	23382846	23538524	HAP_4	0.100869565217391	-0.00948059463979805	0.0925271265629418	0.918425834151384
1	23436633	23563293	HAP_1	0.133913043478261	-0.0578793878365527	0.100763374222303	0.565920910904321
1	23436633	23563293	HAP_2	0.144347826086957	-0.0282343643068513	0.0664523167771393	0.671085634534354
1	23436633	23563293	HAP_3	0.0904347826086957	-0.101550534396155	0.102405021428585	0.321792211308727
1	23436633	23563293	HAP_4	0.12	-0.0537943581654151	0.07627076874229	0.480911007209306
1	23436633	23563293	HAP_5	0.284347826086957	0.0875486556124059	0.0325319147020935	0.00733235349576565
1	23493262	23611313	HAP_1	0.310434782608696	0.0101530034849293	0.0326004362432632	0.755583422269652
1	23493262	23611313	HAP_2	0.16	0.0325401029899157	0.0720398969628031	0.651662567256506
1	23493262	23611313	HAP_3	0.12	-0.0537943581654151	0.07627076874229	0.480911007209306
1	23493262	23611313	HAP_4	0.285217391304348	0.0875486556124059	0.0325319147020935	0.00733235349576565
1	23524493	23636829	HAP_1	0.108695652173913	0.268416461624375	0.130153759377107	0.0396379572468612
1	23524493	23636829	HAP_2	0.285217391304348	0.0875486556124059	0.0325319147020935	0.00733235349576565
1	23524493	23636829	HAP_3	0.12	-0.0537943581654151	0.07627076874229	0.480911007209306
1	23524493	23636829	HAP_4	0.311304347826087	0.0101530034849293	0.0326004362432632	0.755583422269652
1	23556596	23678274	HAP_1	0.286086956521739	0.0875486556124059	0.0325319147020935	0.00733235349576565
1	23556596	23678274	HAP_2	0.312173913043478	0.0101530034849293	0.0326004362432632	0.755583422269652
1	23556596	23678274	HAP_3	0.228695652173913	0.00544348518294621	0.0508565776415838	0.914798609084012
1	23592345	23718726	HAP_1	0.296521739130435	0.0165868348935248	0.0346003645890025	0.631852499312946
1	23592345	23718726	HAP_2	0.147826086956522	-0.0786787676547027	0.0641194838750583	0.220311978306745
1	23592345	23718726	HAP_3	0.286086956521739	0.0875486556124059	0.0325319147020935	0.00733235349576565
1	23631135	23796339	HAP_1	0.195652173913043	-0.0481217147418258	0.0462816952968945	0.298899938692552
1	23631135	23796339	HAP_2	0.260869565217391	0.0723503828474874	0.036802262944768	0.0497994681763808
1	23631135	23796339	HAP_3	0.295652173913043	0.0165868348935248	0.0346003645890025	0.631852499312946
1	23663115	23829504	HAP_1	0.26	0.0737779708584924	0.0371773090122846	0.0476872026973806
1	23663115	23829504	HAP_2	0.105217391304348	-0.134025183625872	0.0926223224473741	0.148452388288148
1	23663115	23829504	HAP_3	0.091304347826087	-0.0625799285285019	0.112857440822474	0.57945440172554
1	23663115	23829504	HAP_4	0.295652173913043	0.0165868348935248	0.0346003645890025	0.631852499312946
1	23689854	23873652	HAP_1	0.143478260869565	-0.0282343643068513	0.0664523167771393	0.671085634534354
1	23689854	23873652	HAP_2	0.132173913043478	-0.0578793878365527	0.100763374222303	0.565920910904321
1	23689854	23873652	HAP_3	0.26	0.0737779708584924	0.0371773090122846	0.0476872026973806
1	23689854	23873652	HAP_4	0.091304347826087	-0.0625799285285019	0.112857440822474	0.57945440172554
1	23764367	23929066	HAP_1	0.143478260869565	-0.0282343643068513	0.0664523167771393	0.671085634534354
1	23764367	23929066	HAP_2	0.12695652173913	-0.0578793878365527	0.100763374222303	0.565920910904321
1	23764367	23929066	HAP_3	0.091304347826087	-0.0625799285285019	0.112857440822474	0.57945440172554
1	23764367	23929066	HAP_4	0.259130434782609	0.0737779708584924	0.0371773090122846	0.0476872026973806
1	23819150	24003791	HAP_1	0.091304347826087	-0.0625799285285019	0.112857440822474	0.57945440172554
1	23819150	24003791	HAP_2	0.259130434782609	0.0737779708584924	0.0371773090122846	0.0476872026973806
1	23819150	24003791	HAP_3	0.144347826086957	-0.0282343643068513	0.0664523167771393	0.671085634534354
1	23819150	24003791	HAP_4	0.12695652173913	-0.0578793878365527	0.100763374222303	0.565920910904321
1	23852637	24084391	HAP_1	0.127826086956522	-0.0511955337337715	0.0919990183469373	0.578104862583254
1	23852637	24084391	HAP_2	0.258260869565217	0.075192885236841	0.0375679325743813	0.0458168607917298
1	23852637	24084391	HAP_3	0.0921739130434783	-0.0625799285285019	0.112857440822474	0.57945440172554
1	23852637	24084391	HAP_4	0.144347826086957	-0.0282343643068513	0.0664523167771393	0.671085634534354
1	23916838	24144013	HAP_1	0.206086956521739	0.0142285095459894	0.0508718811693279	0.779815949265993
1	23916838	24144013	HAP_2	0.256521739130435	0.0787802712278137	0.0380753342233842	0.0389967482150809
1	23916838	24144013	HAP_3	0.0930434782608696	-0.0625799285285019	0.112857440822474	0.57945440172554
1	23916838	24144013	HAP_4	0.145217391304348	-0.0282343643068513	0.0664523167771393	0.671085634534354
1	23997686	24222791	HAP_1	0.0930434782608696	-0.0625799285285019	0.112857440822474	0.57945440172554
1	23997686	24222791	HAP_2	0.21304347826087	0.0225450442903391	0.0497865503539925	0.650843019028669
1	23997686	24222791	HAP_3	0.337391304347826	0.00807848958806011	0.0295628971749121	0.78475030989181
1	23997686	24222791	HAP_4	0.102608695652174	-0.00948059463979805	0.0925271265629418	0.918425834151384
1	24053320	24268228	HAP_1	0.088695652173913	-0.050905227308983	0.130250859033414	0.696075070282544
1	24053320	24268228	HAP_2	0.212173913043478	0.0225450442903391	0.0497865503539925	0.650843019028669
1	24053320	24268228	HAP_3	0.169565217391304	0.00195584579281216	0.0531988143846517	0.970685565163965
1	24053320	24268228	HAP_4	0.102608695652174	-0.00948059463979805	0.0925271265629418	0.918425834151384
1	24124112	24327170	HAP_1	0.088695652173913	-0.050905227308983	0.130250859033414	0.696075070282544
1	24124112	24327170	HAP_2	0.212173913043478	0.0225450442903391	0.0497865503539925	0.650843019028669
1	24124112	24327170	HAP_3	0.0773913043478261	-0.0769836454134108	0.129883777511854	0.553612464430182
1	24124112	24327170	HAP_4	0.17304347826087	-0.0446447649377449	0.0540731566529775	0.409360730794099
1	24200820	24375020	HAP_1	0.088695652173913	-0.050905227308983	0.130250859033414	0.696075070282544
1	24200820	24375020	HAP_2	0.0773913043478261	-0.0769836454134108	0.129883777511854	0.553612464430182
1	24200820	24375020	HAP_3	0.173913043478261	-0.0494252146932721	0.0527670738609012	0.349331830300669
1	24200820	24375020	HAP_4	0.212173913043478	0.0225450442903391	0.0497865503539925	0.650843019028669
1	24253399	24425717	HAP_1	0.21304347826087	0.0220100548168213	0.0486881239110688	0.651398681047668
1	24253399	24425717	HAP_2	0.0895652173913044	-0.0616950478260975	0.102134577381945	0.54604988146185
1	24253399	24425717	HAP_3	0.174782608695652	-0.0494252146932721	0.0527670738609012	0.349331830300669
1	24253399	24425717	HAP_4	0.088695652173913	-0.050905227308983	0.130250859033414	0.696075070282544
1	24308441	24461068	HAP_1	0.088695652173913	-0.050905227308983	0.130250859033414	0.696075070282544
1	24308441	24461068	HAP_2	0.21304347826087	0.0220100548168213	0.0486881239110688	0.651398681047668
1	24308441	24461068	HAP_3	0.174782608695652	-0.0494252146932721	0.0527670738609012	0.349331830300669
1	24308441	24461068	HAP_4	0.0895652173913044	-0.0616950478260975	0.102134577381945	0.54604988146185
1	24357818	24518171	HAP_1	0.139130434782609	-0.048078860913487	0.072566082090844	0.507888623279161
1	24357818	24518171	HAP_2	0.0895652173913044	-0.0616950478260975	0.102134577381945	0.54604988146185
1	24357818	24518171	HAP_3	0.21304347826087	0.0220100548168213	0.0486881239110688	0.651398681047668
1	24357818	24518171	HAP_4	0.173913043478261	-0.0494252146932721	0.0527670738609012	0.349331830300669
1	24412399	24562856	HAP_1	0.198260869565217	0.0350750269175235	0.0522588974558159	0.502382844925937
1	24412399	24562856	HAP_2	0.173913043478261	-0.0494252146932721	0.0527670738609012	0.349331830300669
1	24412399	24562856	HAP_3	0.0895652173913044	-0.0616950478260975	0.102134577381945	0.54604988146185
1	24450311	24595486	HAP_1	0.173913043478261	-0.0494252146932721	0.0527670738609012	0.349331830300669
1	24450311	24595486	HAP_2	0.0904347826086957	-0.0616950478260975	0.102134577381945	0.54604988146185
1	24450311	24595486	HAP_3	0.0982608695652174	-0.0575338850595698	0.132320848620471	0.663870232643684
1	24450311	24595486	HAP_4	0.199130434782609	0.0350750269175235	0.0522588974558159	0.502382844925937
1	24496008	24631426	HAP_1	0.135652173913043	0.257784485535051	0.100190256529727	0.0103389868541332
1	24496008	24631426	HAP_2	0.0982608695652174	-0.0575338850595698	0.132320848620471	0.663870232643684
1	24496008	24631426	HAP_3	0.198260869565217	0.0385900925843804	0.0536099033811446	0.471928044143163
1	24496008	24631426	HAP_4	0.0773913043478261	-0.0769836454134108	0.129883777511854	0.553612464430182
1	24496008	24631426	HAP_5	0.17304347826087	-0.0494252146932721	0.0527670738609012	0.349331830300669
1	24548452	24674936	HAP_1	0.12695652173913	0.257784485535051	0.100190256529727	0.0103389868541332
1	24548452	24674936	HAP_2	0.08	-0.0769836454134108	0.129883777511854	0.553612464430182
1	24548452	24674936	HAP_3	0.109565217391304	-0.0911367508363274	0.113208585361545	0.421140550774696
1	24548452	24674936	HAP_4	0.173913043478261	-0.0494252146932721	0.0527670738609012	0.349331830300669
1	24548452	24674936	HAP_5	0.127826086956522	0.0922930827168849	0.102220081250008	0.366973204135636
1	24548452	24674936	HAP_6	0.198260869565217	0.0385900925843804	0.0536099033811446	0.471928044143163
1	24587834	24715677	HAP_1	0.173913043478261	-0.0494252146932721	0.0527670738609012	0.349331830300669
1	24587834	24715677	HAP_2	0.123478260869565	0.257784485535051	0.100190256529727	0.0103389868541332
1	24587834	24715677	HAP_3	0.08	-0.0769836454134108	0.129883777511854	0.553612464430182
1	24587834	24715677	HAP_4	0.110434782608696	-0.0911367508363274	0.113208585361545	0.421140550774696
1	24587834	24715677	HAP_5	0.0860869565217391	0.241426580729243	0.113817018358783	0.0343436511336683
1	24587834	24715677	HAP_6	0.199130434782609	0.0385900925843804	0.0536099033811446	0.471928044143163
1	24622301	24760985	HAP_1	0.110434782608696	-0.0911367508363274	0.113208585361545	0.421140550774696
1	24622301	24760985	HAP_2	0.08	-0.0769836454134108	0.129883777511854	0.553612464430182
1	24622301	24760985	HAP_3	0.123478260869565	0.257784485535051	0.100190256529727	0.0103389868541332
1	24622301	24760985	HAP_4	0.17304347826087	-0.0511397022268711	0.0541996604111296	0.345808744527498
1	24622301	24760985	HAP_5	0.193913043478261	0.0459851213648604	0.0565729501521678	0.416650302985483
1	24622301	24760985	HAP_6	0.0834782608695652	0.241426580729243	0.113817018358783	0.0343436511336683
1	24654236	24799632	HAP_1	0.192173913043478	0.0459851213648604	0.0565729501521678	0.416650302985483
1	24654236	24799632	HAP_2	0.0834782608695652	0.241426580729243	0.113817018358783	0.0343436511336683
1	24654236	24799632	HAP_3	0.110434782608696	-0.0911367508363274	0.113208585361545	0.421140550774696
1	24654236	24799632	HAP_4	0.203478260869565	0.0827631709524705	0.0562710922158436	0.141906558415343
1	24654236	24799632	HAP_5	0.173913043478261	-0.0511397022268711	0.0541996604111296	0.345808744527498
1	24703186	24838128	HAP_1	0.191304347826087	0.0459851213648604	0.0565729501521678	0.416650302985483
1	24703186	24838128	HAP_2	0.0834782608695652	0.241426580729243	0.113817018358783	0.0343436511336683
1	24703186	24838128	HAP_3	0.203478260869565	0.0827631709524705	0.0562710922158436	0.141906558415343
1	24703186	24838128	HAP_4	0.110434782608696	-0.0911367508363274	0.113208585361545	0.421140550774696
1	24703186	24838128	HAP_5	0.173913043478261	-0.0511397022268711	0.0541996604111296	0.345808744527498
1	24752603	24901336	HAP_1	0.0834782608695652	0.241426580729243	0.113817018358783	0.0343436511336683
1	24752603	24901336	HAP_2	0.115652173913043	-0.0911367508363274	0.113208585361545	0.421140550774696
1	24752603	24901336	HAP_3	0.188695652173913	0.0459851213648604	0.0565729501521678	0.416650302985483
1	24752603	24901336	HAP_4	0.171304347826087	-0.0461844067763261	0.0556249025998078	0.406731399629809
1	24752603	24901336	HAP_5	0.0869565217391304	-0.073600134832397	0.112681577364393	0.513914325213027
1	24752603	24901336	HAP_6	0.143478260869565	0.1522004352084	0.0772055792296888	0.0491721805657025
1	24782983	24959571	HAP_1	0.0834782608695652	0.241426580729243	0.113817018358783	0.0343436511336683
1	24782983	24959571	HAP_2	0.171304347826087	-0.0461844067763261	0.0556249025998078	0.406731399629809
1	24782983	24959571	HAP_3	0.115652173913043	-0.0911367508363274	0.113208585361545	0.421140550774696
1	24782983	24959571	HAP_4	0.0869565217391304	-0.073600134832397	0.112681577364393	0.513914325213027
1	24782983	24959571	HAP_5	0.124347826086957	0.257784485535051	0.100190256529727	0.0103389868541332
1	24782983	24959571	HAP_6	0.18695652173913	0.0345171705359373	0.0549304622911957	0.530010713927668
1	24821185	25018581	HAP_1	0.0834782608695652	0.241426580729243	0.113817018358783	0.0343436511336683
1	24821185	25018581	HAP_2	0.171304347826087	-0.0461844067763261	0.0556249025998078	0.406731399629809
1	24821185	25018581	HAP_3	0.115652173913043	-0.0911367508363274	0.113208585361545	0.421140550774696
1	24821185	25018581	HAP_4	0.0852173913043478	-0.073600134832397	0.112681577364393	0.513914325213027
1	24821185	25018581	HAP_5	0.124347826086957	0.257784485535051	0.100190256529727	0.0103389868541332
1	24821185	25018581	HAP_6	0.18695652173913	0.0345171705359373	0.0549304622911957	0.530010713927668
1	24885890	25052468	HAP_1	0.0843478260869565	0.27814654030442	0.130696657767518	0.0337562884733492
1	24885890	25052468	HAP_2	0.0869565217391304	0.241426580729243	0.113817018358783	0.0343436511336683
1	24885890	25052468	HAP_3	0.171304347826087	-0.0461844067763261	0.0556249025998078	0.406731399629809
1	24885890	25052468	HAP_4	0.116521739130435	-0.0911367508363274	0.113208585361545	0.421140550774696
1	24885890	25052468	HAP_5	0.12	0.0630188442896713	0.0729641839923618	0.388123587843779
1	24885890	25052468	HAP_6	0.0852173913043478	-0.073600134832397	0.112681577364393	0.513914325213027
1	24941722	25106764	HAP_1	0.0843478260869565	0.27814654030442	0.130696657767518	0.0337562884733492
1	24941722	25106764	HAP_2	0.116521739130435	-0.0911367508363274	0.113208585361545	0.421140550774696
1	24941722	25106764	HAP_3	0.0852173913043478	-0.073600134832397	0.112681577364393	0.513914325213027
1	24941722	25106764	HAP_4	0.139130434782609	0.0486362470695889	0.0692294710110807	0.482635375532481
1	24941722	25106764	HAP_5	0.170434782608696	-0.0461844067763261	0.0556249025998078	0.406731399629809
1	24941722	25106764	HAP_6	0.0904347826086957	0.241426580729243	0.113817018358783	0.0343436511336683
1	24996688	25141602	HAP_1	0.119130434782609	0.0630188442896713	0.0729641839923618	0.388123587843779
1	24996688	25141602	HAP_2	0.0852173913043478	-0.073600134832397	0.112681577364393	0.513914325213027
1	24996688	25141602	HAP_3	0.0895652173913044	0.241426580729243	0.113817018358783	0.0343436511336683
1	24996688	25141602	HAP_4	0.115652173913043	-0.0911367508363274	0.113208585361545	0.421140550774696
1	24996688	25141602	HAP_5	0.0843478260869565	0.27814654030442	0.130696657767518	0.0337562884733492
1	24996688	25141602	HAP_6	0.169565217391304	-0.0461844067763261	0.0556249025998078	0.406731399629809
1	25040568	25176647	HAP_1	0.152173913043478	0.118887601380204	0.0619672089651807	0.0555467362609975
1	25040568	25176647	HAP_2	0.126086956521739	0.0441570845409901	0.0667927620516891	0.508815366329662
1	25040568	25176647	HAP_3	0.202608695652174	-0.00790120822635655	0.0489818073701644	0.871907976033921
1	25040568	25176647	HAP_4	0.11304347826087	0.0318826139470723	0.0773708403006797	0.68044134258059
1	25040568	25176647	HAP_5	0.171304347826087	-0.0509651369863547	0.0542309538049392	0.347734427162698
1	25086040	25234832	HAP_1	0.15304347826087	0.118887601380204	0.0619672089651807	0.0555467362609975
1	25086040	25234832	HAP_2	0.124347826086957	0.0441570845409901	0.0667927620516891	0.508815366329662
1	25086040	25234832	HAP_3	0.0791304347826087	-0.0769836454134108	0.129883777511854	0.553612464430182
1	25086040	25234832	HAP_4	0.116521739130435	-0.0911367508363274	0.113208585361545	0.421140550774696
1	25086040	25234832	HAP_5	0.111304347826087	0.0318826139470723	0.0773708403006797	0.68044134258059
1	25086040	25234832	HAP_6	0.0843478260869565	0.0387114197933699	0.13082773222505	0.767418705391836
1	25086040	25234832	HAP_7	0.088695652173913	-0.0872337898004092	0.10193996877885	0.392508026385383
[truncated: 187,858 more rows]
