# Supplementary material for: Autosomal recessive loci contribute significantly to quantitative variation of male fertility in a dairy cattle population
Source: BMC Genomics. 2021 Mar 30;22:225. doi: 10.1186/s12864-021-07523-3 (PMC8010996; doi:10.1186/s12864-021-07523-3)
Supplement: Supplementary file 14 — Additional file 14. (TXT 18534 kb) [file 12864_2021_7523_MOESM14_ESM.txt]

CHROM	START	STOP	HAP	FREQ	BETA	SE_BETA	PVAL
1	256361	888832	HAP_1	0.243478260869565	0.0603723562160488	0.0440707668566024	0.171266485883385
1	256361	888832	HAP_2	0.123478260869565	0.0641229014769095	0.0927837772158093	0.48978783348702
1	256361	888832	HAP_3	0.250434782608696	-0.00108003052102032	0.0460737290743227	0.981306540077451
1	256361	888832	HAP_4	0.116521739130435	-0.0731676848382441	0.134001539732303	0.585268022876625
1	719789	949357	HAP_1	0.227826086956522	0.0851322137825388	0.0476940824983893	0.0748064201737744
1	719789	949357	HAP_2	0.109565217391304	0.0850982743724945	0.097291240949472	0.382124073527249
1	719789	949357	HAP_3	0.26695652173913	0.00698696982973386	0.043979141301937	0.873828304763102
1	719789	949357	HAP_4	0.0921739130434783	-0.0731676848382441	0.134001539732303	0.585268022876625
1	809505	997375	HAP_1	0.250434782608696	-0.00108003052102032	0.0460737290743227	0.981306540077451
1	809505	997375	HAP_2	0.0930434782608696	-0.0731676848382441	0.134001539732303	0.585268022876625
1	809505	997375	HAP_3	0.227826086956522	0.0851322137825388	0.0476940824983893	0.0748064201737744
1	809505	997375	HAP_4	0.109565217391304	0.0850982743724945	0.097291240949472	0.382124073527249
1	858145	1029750	HAP_1	0.229565217391304	-0.0177806079329216	0.0493557593757746	0.718792572978234
1	858145	1029750	HAP_2	0.227826086956522	0.0851322137825388	0.0476940824983893	0.0748064201737744
1	858145	1029750	HAP_3	0.0930434782608696	-0.0731676848382441	0.134001539732303	0.585268022876625
1	858145	1029750	HAP_4	0.109565217391304	0.0850982743724945	0.097291240949472	0.382124073527249
1	930560	1061569	HAP_1	0.231304347826087	0.072737080534574	0.0458866846788828	0.113495729575864
1	930560	1061569	HAP_2	0.226086956521739	-0.0105524840954481	0.0508687240010158	0.835737154883358
1	930560	1061569	HAP_3	0.109565217391304	0.0850982743724945	0.097291240949472	0.382124073527249
1	930560	1061569	HAP_4	0.0930434782608696	-0.0731676848382441	0.134001539732303	0.585268022876625
1	990831	1099222	HAP_1	0.253913043478261	0.0811320941248258	0.0450927437980178	0.0725190612527447
1	990831	1099222	HAP_2	0.226086956521739	-0.00743063218899227	0.0517937154612219	0.885973662480834
1	990831	1099222	HAP_3	0.109565217391304	0.0850982743724945	0.097291240949472	0.382124073527249
1	990831	1099222	HAP_4	0.0965217391304348	-0.0731676848382441	0.134001539732303	0.585268022876625
1	1023073	1139082	HAP_1	0.226086956521739	-0.00743063218899227	0.0517937154612219	0.885973662480834
1	1023073	1139082	HAP_2	0.254782608695652	0.0811320941248258	0.0450927437980178	0.0725190612527447
1	1023073	1139082	HAP_3	0.109565217391304	0.0850982743724945	0.097291240949472	0.382124073527249
1	1023073	1139082	HAP_4	0.0973913043478261	-0.0731676848382441	0.134001539732303	0.585268022876625
1	1045142	1197303	HAP_1	0.226086956521739	-0.00743063218899227	0.0517937154612219	0.885973662480834
1	1045142	1197303	HAP_2	0.254782608695652	0.0811320941248258	0.0450927437980178	0.0725190612527447
1	1045142	1197303	HAP_3	0.102608695652174	0.0850982743724945	0.097291240949472	0.382124073527249
1	1045142	1197303	HAP_4	0.0973913043478261	-0.0731676848382441	0.134001539732303	0.585268022876625
1	1091658	1245818	HAP_1	0.102608695652174	-0.0721633924398905	0.109749924533907	0.511112175793695
1	1091658	1245818	HAP_2	0.188695652173913	-0.0134936492715101	0.0592388801896126	0.819897271144378
1	1091658	1245818	HAP_3	0.250434782608696	0.0202259882121191	0.0495771721613429	0.683451233603125
1	1091658	1245818	HAP_4	0.102608695652174	0.0850982743724945	0.097291240949472	0.382124073527249
1	1113772	1299095	HAP_1	0.0973913043478261	-0.0705615807768368	0.119526394456199	0.555197955197997
1	1113772	1299095	HAP_2	0.188695652173913	-0.0134936492715101	0.0592388801896126	0.819897271144378
1	1113772	1299095	HAP_3	0.250434782608696	0.0202259882121191	0.0495771721613429	0.683451233603125
1	1113772	1299095	HAP_4	0.102608695652174	0.0850982743724945	0.097291240949472	0.382124073527249
1	1166331	1346373	HAP_1	0.0947826086956522	-0.0705615807768368	0.119526394456199	0.555197955197997
1	1166331	1346373	HAP_2	0.185217391304348	-0.0134936492715101	0.0592388801896126	0.819897271144378
1	1166331	1346373	HAP_3	0.236521739130435	0.0435034043220982	0.0527228177679739	0.409645454052032
1	1166331	1346373	HAP_4	0.102608695652174	0.0850982743724945	0.097291240949472	0.382124073527249
1	1228432	1400585	HAP_1	0.213913043478261	0.0432100439703483	0.060999575615243	0.479011508927746
1	1228432	1400585	HAP_2	0.109565217391304	0.0850982743724945	0.097291240949472	0.382124073527249
1	1228432	1400585	HAP_3	0.1	-0.0705615807768368	0.119526394456199	0.555197955197997
1	1228432	1400585	HAP_4	0.202608695652174	0.00664362738519903	0.0558415831238035	0.905339448393848
1	1280141	1469010	HAP_1	0.168695652173913	-0.0287481366518599	0.0682143329705401	0.673596151215468
1	1280141	1469010	HAP_2	0.416521739130435	0.0188184269834684	0.0310539959547135	0.544765718736887
1	1280141	1469010	HAP_3	0.102608695652174	-0.0705615807768368	0.119526394456199	0.555197955197997
1	1332918	1540641	HAP_1	0.416521739130435	0.0188184269834684	0.0310539959547135	0.544765718736887
1	1332918	1540641	HAP_2	0.151304347826087	-0.0930869410190379	0.0727972274803544	0.201525047973047
1	1332918	1540641	HAP_3	0.168695652173913	-0.0287481366518599	0.0682143329705401	0.673596151215468
1	1385687	1571852	HAP_1	0.23304347826087	0.0686272677530753	0.054237203756768	0.206281989444672
1	1385687	1571852	HAP_2	0.219130434782609	-0.0210801685255794	0.0543410227796589	0.698219414572568
1	1385687	1571852	HAP_3	0.168695652173913	-0.0287481366518599	0.0682143329705401	0.673596151215468
1	1385687	1571852	HAP_4	0.15304347826087	-0.0930869410190379	0.0727972274803544	0.201525047973047
1	1440329	1606992	HAP_1	0.15304347826087	-0.0930869410190379	0.0727972274803544	0.201525047973047
1	1440329	1606992	HAP_2	0.232173913043478	0.0686272677530753	0.054237203756768	0.206281989444672
1	1440329	1606992	HAP_3	0.220869565217391	-0.0210801685255794	0.0543410227796589	0.698219414572568
1	1440329	1606992	HAP_4	0.168695652173913	-0.0287481366518599	0.0682143329705401	0.673596151215468
1	1523007	1646535	HAP_1	0.0939130434782609	-0.0705615807768368	0.119526394456199	0.555197955197997
1	1523007	1646535	HAP_2	0.168695652173913	-0.0287481366518599	0.0682143329705401	0.673596151215468
1	1523007	1646535	HAP_3	0.232173913043478	0.0686272677530753	0.054237203756768	0.206281989444672
1	1523007	1646535	HAP_4	0.183478260869565	-0.00498969314186766	0.0606689774360002	0.934481525279309
1	1566539	1682584	HAP_1	0.168695652173913	-0.0287481366518599	0.0682143329705401	0.673596151215468
1	1566539	1682584	HAP_2	0.232173913043478	0.0686272677530753	0.054237203756768	0.206281989444672
1	1566539	1682584	HAP_3	0.183478260869565	-0.00498969314186766	0.0606689774360002	0.934481525279309
1	1566539	1682584	HAP_4	0.0939130434782609	-0.0705615807768368	0.119526394456199	0.555197955197997
1	1592085	1721138	HAP_1	0.168695652173913	-0.0287481366518599	0.0682143329705401	0.673596151215468
1	1592085	1721138	HAP_2	0.183478260869565	-0.00498969314186766	0.0606689774360002	0.934481525279309
1	1592085	1721138	HAP_3	0.232173913043478	0.0686272677530753	0.054237203756768	0.206281989444672
1	1592085	1721138	HAP_4	0.0939130434782609	-0.0705615807768368	0.119526394456199	0.555197955197997
1	1627573	1769696	HAP_1	0.180869565217391	-0.0254781875515238	0.0622612073548312	0.682538175011042
1	1627573	1769696	HAP_2	0.24695652173913	0.0528216965293879	0.0514301671378932	0.304835616036342
1	1627573	1769696	HAP_3	0.120869565217391	0.2614926713284	0.100459886265936	0.00948640944587829
1	1627573	1769696	HAP_4	0.0939130434782609	-0.0705615807768368	0.119526394456199	0.555197955197997
1	1627573	1769696	HAP_5	0.171304347826087	-0.0287481366518599	0.0682143329705401	0.673596151215468
1	1676756	1830748	HAP_1	0.180869565217391	-0.0254781875515238	0.0622612073548312	0.682538175011042
1	1676756	1830748	HAP_2	0.24695652173913	0.0528216965293879	0.0514301671378932	0.304835616036342
1	1676756	1830748	HAP_3	0.0939130434782609	-0.0705615807768368	0.119526394456199	0.555197955197997
1	1676756	1830748	HAP_4	0.242608695652174	-0.0318385550832237	0.0506193008177435	0.529617363905834
1	1698908	1883132	HAP_1	0.24695652173913	0.0528216965293879	0.0514301671378932	0.304835616036342
1	1698908	1883132	HAP_2	0.0939130434782609	-0.0705615807768368	0.119526394456199	0.555197955197997
1	1698908	1883132	HAP_3	0.180869565217391	-0.0254781875515238	0.0622612073548312	0.682538175011042
1	1698908	1883132	HAP_4	0.256521739130435	-0.0375969156528009	0.047219359832356	0.426241392823242
1	1752601	1966040	HAP_1	0.0939130434782609	-0.0705615807768368	0.119526394456199	0.555197955197997
1	1752601	1966040	HAP_2	0.182608695652174	-0.00267566390790278	0.0607488198930806	0.964884412716849
1	1752601	1966040	HAP_3	0.232173913043478	-0.0350727148626535	0.0511412727745445	0.49312166717235
1	1752601	1966040	HAP_4	0.246086956521739	0.0528216965293879	0.0514301671378932	0.304835616036342
1	1809526	2015519	HAP_1	0.181739130434783	-0.0254781875515238	0.0622612073548312	0.682538175011042
1	1809526	2015519	HAP_2	0.0939130434782609	-0.0705615807768368	0.119526394456199	0.555197955197997
1	1809526	2015519	HAP_3	0.24695652173913	0.0528216965293879	0.0514301671378932	0.304835616036342
1	1809526	2015519	HAP_4	0.232173913043478	-0.0350727148626535	0.0511412727745445	0.49312166717235
1	1858907	2080108	HAP_1	0.264347826086957	0.0355290132808172	0.0459890940390587	0.440111727669132
1	1858907	2080108	HAP_2	0.0947826086956522	-0.0705615807768368	0.119526394456199	0.555197955197997
1	1858907	2080108	HAP_3	0.181739130434783	-0.0254781875515238	0.0622612073548312	0.682538175011042
1	1858907	2080108	HAP_4	0.219130434782609	-0.0343020139619402	0.0538374100581272	0.524292547245917
1	1935439	2114078	HAP_1	0.454782608695652	0.0162445356910599	0.0286440275579686	0.570860644582278
1	1935439	2114078	HAP_2	0.0947826086956522	-0.0705615807768368	0.119526394456199	0.555197955197997
1	1935439	2114078	HAP_3	0.175652173913043	-0.0358517713634515	0.0621234284646487	0.564099296450338
1	2000237	2180053	HAP_1	0.477391304347826	0.0250603052963588	0.0270818786159542	0.35517933787781
1	2000237	2180053	HAP_2	0.175652173913043	-0.0358517713634515	0.0621234284646487	0.564099296450338
1	2059310	2240729	HAP_1	0.175652173913043	-0.0358517713634515	0.0621234284646487	0.564099296450338
1	2059310	2240729	HAP_2	0.121739130434783	-0.0736472982106103	0.109052469927594	0.499738683396707
1	2059310	2240729	HAP_3	0.352173913043478	0.0358063581160576	0.0361271112750578	0.322052761614253
1	2099121	2261566	HAP_1	0.123478260869565	-0.0736472982106103	0.109052469927594	0.499738683396707
1	2099121	2261566	HAP_2	0.552173913043478	-0.0041508810849904	0.0253400597250476	0.869941912472361
1	2163137	2291600	HAP_1	0.123478260869565	-0.0736472982106103	0.109052469927594	0.499738683396707
1	2163137	2291600	HAP_2	0.111304347826087	-0.132640161697649	0.109605294508153	0.226725479266372
1	2163137	2291600	HAP_3	0.255652173913043	-0.0466123180509836	0.0481762395247619	0.33369158526138
1	2163137	2291600	HAP_4	0.12	0.0416079677189711	0.101485055114391	0.681968725129849
1	2219759	2321768	HAP_1	0.123478260869565	-0.0736472982106103	0.109052469927594	0.499738683396707
1	2219759	2321768	HAP_2	0.111304347826087	-0.132640161697649	0.109605294508153	0.226725479266372
1	2219759	2321768	HAP_3	0.0843478260869565	0.155521753802531	0.155289458805368	0.317018133507925
1	2219759	2321768	HAP_4	0.167826086956522	-0.0360770485843137	0.0673419899904798	0.592357888849763
1	2219759	2321768	HAP_5	0.119130434782609	0.0416079677189711	0.101485055114391	0.681968725129849
1	2219759	2321768	HAP_6	0.0826086956521739	-0.0543565154238892	0.15329986143854	0.723039955065799
1	2250307	2372646	HAP_1	0.114782608695652	-0.137398799389863	0.101966045821481	0.178363645272213
1	2250307	2372646	HAP_2	0.212173913043478	-0.010339256158055	0.0561338874893266	0.853931467337662
1	2250307	2372646	HAP_3	0.181739130434783	-0.00196822730669531	0.0604992979344239	0.974058502199683
1	2250307	2372646	HAP_4	0.119130434782609	0.0416079677189711	0.101485055114391	0.681968725129849
1	2250307	2372646	HAP_5	0.122608695652174	-0.016387182200946	0.074295459102092	0.825509118444256
1	2284595	2407778	HAP_1	0.451304347826087	-0.0495228961572672	0.0286478727620596	0.084416270340496
1	2284595	2407778	HAP_2	0.188695652173913	-0.00497789525411266	0.0591211711698315	0.93292884512985
1	2284595	2407778	HAP_3	0.107826086956522	-0.15387907959808	0.105629298705446	0.1457344626684
1	2284595	2407778	HAP_4	0.119130434782609	0.0416079677189711	0.101485055114391	0.681968725129849
1	2304587	2465308	HAP_1	0.450434782608696	-0.0495228961572672	0.0286478727620596	0.084416270340496
1	2304587	2465308	HAP_2	0.107826086956522	-0.15387907959808	0.105629298705446	0.1457344626684
1	2304587	2465308	HAP_3	0.119130434782609	0.0416079677189711	0.101485055114391	0.681968725129849
1	2304587	2465308	HAP_4	0.188695652173913	-0.00497789525411266	0.0591211711698315	0.93292884512985
1	2357315	2535083	HAP_1	0.107826086956522	-0.15387907959808	0.105629298705446	0.1457344626684
1	2357315	2535083	HAP_2	0.119130434782609	0.0416079677189711	0.101485055114391	0.681968725129849
1	2357315	2535083	HAP_3	0.626086956521739	-0.0328959157780945	0.0239181628987717	0.169570009907615
1	2390062	2604669	HAP_1	0.119130434782609	0.0416079677189711	0.101485055114391	0.681968725129849
1	2390062	2604669	HAP_2	0.107826086956522	-0.15387907959808	0.105629298705446	0.1457344626684
1	2390062	2604669	HAP_3	0.625217391304348	-0.0328959157780945	0.0239181628987717	0.169570009907615
1	2445051	2658776	HAP_1	0.62	-0.0327746071306514	0.0240500251644943	0.173501403449033
1	2445051	2658776	HAP_2	0.119130434782609	0.0416079677189711	0.101485055114391	0.681968725129849
1	2445051	2658776	HAP_3	0.107826086956522	-0.15387907959808	0.105629298705446	0.1457344626684
1	2516434	2719642	HAP_1	0.107826086956522	-0.15387907959808	0.105629298705446	0.1457344626684
1	2516434	2719642	HAP_2	0.119130434782609	0.0416079677189711	0.101485055114391	0.681968725129849
1	2516434	2719642	HAP_3	0.62	-0.0327746071306514	0.0240500251644943	0.173501403449033
1	2589312	2767613	HAP_1	0.0921739130434783	0.0949893191672734	0.134030726521664	0.478796456834059
1	2589312	2767613	HAP_2	0.199130434782609	0.00139916500912234	0.0546370977708355	0.979578829394154
1	2589312	2767613	HAP_3	0.120869565217391	-0.0736472982106103	0.109052469927594	0.499738683396707
1	2589312	2767613	HAP_4	0.185217391304348	-0.063530918010426	0.072059743600112	0.378347178554254
1	2589312	2767613	HAP_5	0.107826086956522	-0.15387907959808	0.105629298705446	0.1457344626684
1	2589312	2767613	HAP_6	0.119130434782609	0.0416079677189711	0.101485055114391	0.681968725129849
1	2633403	2848684	HAP_1	0.107826086956522	-0.15387907959808	0.105629298705446	0.1457344626684
1	2633403	2848684	HAP_2	0.0791304347826087	0.0949893191672734	0.134030726521664	0.478796456834059
1	2633403	2848684	HAP_3	0.184347826086957	-0.0208301705141512	0.060782550852935	0.73195241929912
1	2633403	2848684	HAP_4	0.120869565217391	-0.0736472982106103	0.109052469927594	0.499738683396707
1	2633403	2848684	HAP_5	0.122608695652174	-0.0922226213498944	0.0957241234305114	0.335750690938647
1	2633403	2848684	HAP_6	0.119130434782609	0.0416079677189711	0.101485055114391	0.681968725129849
1	2699455	2923974	HAP_1	0.119130434782609	0.0416079677189711	0.101485055114391	0.681968725129849
1	2699455	2923974	HAP_2	0.107826086956522	-0.15387907959808	0.105629298705446	0.1457344626684
1	2699455	2923974	HAP_3	0.0791304347826087	0.0949893191672734	0.134030726521664	0.478796456834059
1	2699455	2923974	HAP_4	0.167826086956522	-0.0360770485843137	0.0673419899904798	0.592357888849763
1	2699455	2923974	HAP_5	0.120869565217391	-0.0736472982106103	0.109052469927594	0.499738683396707
1	2699455	2923974	HAP_6	0.122608695652174	-0.0922226213498944	0.0957241234305114	0.335750690938647
1	2752599	2974184	HAP_1	0.0773913043478261	-0.0895780320166685	0.152667993236834	0.557606850842662
1	2752599	2974184	HAP_2	0.107826086956522	-0.15387907959808	0.105629298705446	0.1457344626684
1	2752599	2974184	HAP_3	0.136521739130435	-0.0933186375884475	0.0864254205820493	0.280712616396834
1	2752599	2974184	HAP_4	0.167826086956522	-0.0360770485843137	0.0673419899904798	0.592357888849763
1	2752599	2974184	HAP_5	0.119130434782609	0.0416079677189711	0.101485055114391	0.681968725129849
1	2752599	2974184	HAP_6	0.189565217391304	-0.0482485397572854	0.0708527648876731	0.496171548740949
1	2824770	3010910	HAP_1	0.161739130434783	-0.0319106558443359	0.0822804662982181	0.698290285611335
1	2824770	3010910	HAP_2	0.107826086956522	-0.15387907959808	0.105629298705446	0.1457344626684
1	2824770	3010910	HAP_3	0.10695652173913	-0.0806817804907367	0.110425744193842	0.465301809172683
1	2824770	3010910	HAP_4	0.167826086956522	-0.0360770485843137	0.0673419899904798	0.592357888849763
1	2824770	3010910	HAP_5	0.113913043478261	0.0416079677189711	0.101485055114391	0.681968725129849
1	2889586	3028026	HAP_1	0.121739130434783	-0.085583025207737	0.0954129889651862	0.370116552935413
1	2889586	3028026	HAP_2	0.171304347826087	-0.0360770485843137	0.0673419899904798	0.592357888849763
1	2889586	3028026	HAP_3	0.107826086956522	-0.15387907959808	0.105629298705446	0.1457344626684
1	2889586	3028026	HAP_4	0.161739130434783	-0.0319106558443359	0.0822804662982181	0.698290285611335
1	2889586	3028026	HAP_5	0.113913043478261	0.0416079677189711	0.101485055114391	0.681968725129849
1	2963532	3072923	HAP_1	0.174782608695652	-0.0336696116870067	0.078961213817442	0.669974602890549
1	2963532	3072923	HAP_2	0.113913043478261	0.0416079677189711	0.101485055114391	0.681968725129849
1	2963532	3072923	HAP_3	0.16695652173913	-0.0360770485843137	0.0673419899904798	0.592357888849763
1	2963532	3072923	HAP_4	0.130434782608696	-0.00682791252362058	0.109326737665943	0.950223349175505
1	2963532	3072923	HAP_5	0.12	-0.085583025207737	0.0954129889651862	0.370116552935413
1	2963532	3072923	HAP_6	0.118260869565217	-0.0760283551468274	0.0876046755295085	0.385842889154308
1	2999989	3153221	HAP_1	0.175652173913043	-0.0336696116870067	0.078961213817442	0.669974602890549
1	2999989	3153221	HAP_2	0.122608695652174	-0.0345766453909874	0.0900397625777463	0.701112361275341
1	2999989	3153221	HAP_3	0.272173913043478	0.135782182126968	0.041856599481196	0.00124869434133216
1	2999989	3153221	HAP_4	0.167826086956522	-0.0360770485843137	0.0673419899904798	0.592357888849763
1	2999989	3153221	HAP_5	0.125217391304348	-0.085583025207737	0.0954129889651862	0.370116552935413
1	3021052	3188350	HAP_1	0.272173913043478	0.135782182126968	0.041856599481196	0.00124869434133216
1	3021052	3188350	HAP_2	0.167826086956522	-0.0360770485843137	0.0673419899904798	0.592357888849763
1	3021052	3188350	HAP_3	0.125217391304348	-0.085583025207737	0.0954129889651862	0.370116552935413
1	3021052	3188350	HAP_4	0.175652173913043	-0.0336696116870067	0.078961213817442	0.669974602890549
1	3021052	3188350	HAP_5	0.123478260869565	-0.0438079507599588	0.0856218013747983	0.609100584060606
1	3056961	3223919	HAP_1	0.125217391304348	-0.085583025207737	0.0954129889651862	0.370116552935413
1	3056961	3223919	HAP_2	0.176521739130435	-0.0336696116870067	0.078961213817442	0.669974602890549
1	3056961	3223919	HAP_3	0.123478260869565	-0.0438079507599588	0.0856218013747983	0.609100584060606
1	3056961	3223919	HAP_4	0.167826086956522	-0.0360770485843137	0.0673419899904798	0.592357888849763
1	3056961	3223919	HAP_5	0.272173913043478	0.135782182126968	0.041856599481196	0.00124869434133216
1	3147689	3261757	HAP_1	0.135652173913043	-0.0353358334862488	0.0782534933163216	0.651763085267321
1	3147689	3261757	HAP_2	0.138260869565217	0.322366383331087	0.0885242206220205	0.00029603736084082
1	3147689	3261757	HAP_3	0.132173913043478	-0.00682791252362058	0.109326737665943	0.950223349175505
1	3147689	3261757	HAP_4	0.161739130434783	-0.0762576198559793	0.0869551802758319	0.380874302947359
1	3147689	3261757	HAP_5	0.175652173913043	-0.0372600858787566	0.0657780080244478	0.571312669376063
1	3147689	3261757	HAP_6	0.122608695652174	-0.0438079507599588	0.0856218013747983	0.609100584060606
1	3179438	3303269	HAP_1	0.14	-0.0785791242023364	0.0914414128260721	0.390520195116807
1	3179438	3303269	HAP_2	0.167826086956522	-0.0360770485843137	0.0673419899904798	0.592357888849763
1	3179438	3303269	HAP_3	0.109565217391304	-0.0806817804907367	0.110425744193842	0.465301809172683
1	3179438	3303269	HAP_4	0.138260869565217	0.322366383331087	0.0885242206220205	0.00029603736084082
1	3179438	3303269	HAP_5	0.132173913043478	-0.00682791252362058	0.109326737665943	0.950223349175505
1	3179438	3303269	HAP_6	0.121739130434783	-0.0438079507599588	0.0856218013747983	0.609100584060606
1	3208431	3379063	HAP_1	0.109565217391304	-0.0806817804907367	0.110425744193842	0.465301809172683
1	3208431	3379063	HAP_2	0.278260869565217	0.0520159495499219	0.0425665152208385	0.222222865230274
1	3208431	3379063	HAP_3	0.167826086956522	-0.0360770485843137	0.0673419899904798	0.592357888849763
1	3208431	3379063	HAP_4	0.121739130434783	-0.0438079507599588	0.0856218013747983	0.609100584060606
1	3250506	3425621	HAP_1	0.275652173913043	0.0555352570000428	0.0430960400912947	0.198053685237831
1	3250506	3425621	HAP_2	0.107826086956522	0.0046477591062108	0.0983271267379399	0.962316160550011
1	3250506	3425621	HAP_3	0.168695652173913	0.0240467007477245	0.0654410928873547	0.713417484372541
1	3250506	3425621	HAP_4	0.108695652173913	-0.0806817804907367	0.110425744193842	0.465301809172683
1	3292026	3458428	HAP_1	0.194782608695652	-0.0193905906675935	0.0621499378074925	0.755158562015376
1	3292026	3458428	HAP_2	0.138260869565217	0.276540390587967	0.0841729199370809	0.00108188086354922
1	3292026	3458428	HAP_3	0.10695652173913	-0.0806817804907367	0.110425744193842	0.465301809172683
1	3292026	3458428	HAP_4	0.172173913043478	0.0171674150417356	0.063677597351309	0.78756774561189
1	3292026	3458428	HAP_5	0.107826086956522	0.0046477591062108	0.0983271267379399	0.962316160550011
1	3361607	3480350	HAP_1	0.195652173913043	-0.0193905906675935	0.0621499378074925	0.755158562015376
1	3361607	3480350	HAP_2	0.138260869565217	0.276540390587967	0.0841729199370809	0.00108188086354922
1	3361607	3480350	HAP_3	0.107826086956522	-0.0806817804907367	0.110425744193842	0.465301809172683
1	3361607	3480350	HAP_4	0.17304347826087	0.0171674150417356	0.063677597351309	0.78756774561189
1	3361607	3480350	HAP_5	0.107826086956522	0.0046477591062108	0.0983271267379399	0.962316160550011
1	3409942	3514683	HAP_1	0.307826086956522	-0.0612583515782126	0.0382504519819895	0.109826664284428
1	3409942	3514683	HAP_2	0.138260869565217	0.276540390587967	0.0841729199370809	0.00108188086354922
1	3409942	3514683	HAP_3	0.107826086956522	-0.0806817804907367	0.110425744193842	0.465301809172683
1	3409942	3514683	HAP_4	0.17304347826087	0.0171674150417356	0.063677597351309	0.78756774561189
1	3444984	3546524	HAP_1	0.329565217391304	-0.0543687152827766	0.0367357286598978	0.139434768685137
1	3444984	3546524	HAP_2	0.263478260869565	0.0443498939764165	0.0446421201493133	0.320916280357305
1	3444984	3546524	HAP_3	0.172173913043478	0.0171674150417356	0.063677597351309	0.78756774561189
1	3475914	3598843	HAP_1	0.171304347826087	0.00631015456698134	0.0654255950757769	0.923199314546105
1	3475914	3598843	HAP_2	0.141739130434783	0.255064121855825	0.0803910512551567	0.00159227552354566
1	3475914	3598843	HAP_3	0.119130434782609	-0.0822947075009905	0.0954641715062417	0.389028724928715
1	3475914	3598843	HAP_4	0.100869565217391	-0.0805607010539515	0.134854958811992	0.550489137301082
1	3475914	3598843	HAP_5	0.217391304347826	-0.0604352932180693	0.0529173462950921	0.253911428372716
1	3500633	3637756	HAP_1	0.151304347826087	0.213763870818676	0.0745084613754358	0.00427267518307707
1	3500633	3637756	HAP_2	0.119130434782609	-0.0822947075009905	0.0954641715062417	0.389028724928715
1	3500633	3637756	HAP_3	0.172173913043478	0.00631015456698134	0.0654255950757769	0.923199314546105
1	3500633	3637756	HAP_4	0.100869565217391	-0.0805607010539515	0.134854958811992	0.550489137301082
1	3500633	3637756	HAP_5	0.214782608695652	-0.0604352932180693	0.0529173462950921	0.253911428372716
1	3531671	3691931	HAP_1	0.151304347826087	0.213763870818676	0.0745084613754358	0.00427267518307707
1	3531671	3691931	HAP_2	0.100869565217391	-0.0805607010539515	0.134854958811992	0.550489137301082
1	3531671	3691931	HAP_3	0.12	-0.0822947075009905	0.0954641715062417	0.389028724928715
1	3531671	3691931	HAP_4	0.38695652173913	-0.00309799821152392	0.0310173053495286	0.92047547479139
1	3587305	3720622	HAP_1	0.151304347826087	0.213763870818676	0.0745084613754358	0.00427267518307707
1	3587305	3720622	HAP_2	0.100869565217391	-0.0805607010539515	0.134854958811992	0.550489137301082
1	3587305	3720622	HAP_3	0.12	-0.0822947075009905	0.0954641715062417	0.389028724928715
1	3587305	3720622	HAP_4	0.40695652173913	-0.00691547071915534	0.0302223727788357	0.819092385676953
1	3620513	3776228	HAP_1	0.152173913043478	0.224646092358765	0.0716655812952143	0.00181044660467124
1	3620513	3776228	HAP_2	0.135652173913043	-0.0770088065466674	0.0897639985895892	0.391311721784081
1	3620513	3776228	HAP_3	0.175652173913043	0.00119015947643637	0.0606483228112621	0.984350325446381
1	3620513	3776228	HAP_4	0.229565217391304	-0.0591141218912719	0.051343724310148	0.250081662517209
1	3620513	3776228	HAP_5	0.100869565217391	-0.0805607010539515	0.134854958811992	0.550489137301082
1	3684324	3840517	HAP_1	0.152173913043478	0.224646092358765	0.0716655812952143	0.00181044660467124
1	3684324	3840517	HAP_2	0.100869565217391	-0.0805607010539515	0.134854958811992	0.550489137301082
1	3684324	3840517	HAP_3	0.175652173913043	0.00119015947643637	0.0606483228112621	0.984350325446381
1	3684324	3840517	HAP_4	0.229565217391304	-0.0591141218912719	0.051343724310148	0.250081662517209
1	3684324	3840517	HAP_5	0.136521739130435	-0.0770088065466674	0.0897639985895892	0.391311721784081
1	3712478	3917893	HAP_1	0.100869565217391	-0.0805607010539515	0.134854958811992	0.550489137301082
1	3712478	3917893	HAP_2	0.17304347826087	0.00119015947643637	0.0606483228112621	0.984350325446381
1	3712478	3917893	HAP_3	0.180869565217391	-0.0347783005419365	0.0626843166799659	0.579240835644949
1	3712478	3917893	HAP_4	0.119130434782609	-0.0822947075009905	0.0954641715062417	0.389028724928715
1	3712478	3917893	HAP_5	0.151304347826087	0.224646092358765	0.0716655812952143	0.00181044660467124
1	3755154	3959925	HAP_1	0.151304347826087	0.224646092358765	0.0716655812952143	0.00181044660467124
1	3755154	3959925	HAP_2	0.100869565217391	-0.0805607010539515	0.134854958811992	0.550489137301082
1	3755154	3959925	HAP_3	0.172173913043478	0.00119015947643637	0.0606483228112621	0.984350325446381
1	3755154	3959925	HAP_4	0.180869565217391	-0.0347783005419365	0.0626843166799659	0.579240835644949
1	3755154	3959925	HAP_5	0.0773913043478261	-0.147395121001738	0.154721218102144	0.341177127886142
1	3823705	4005583	HAP_1	0.171304347826087	-0.0237215945813689	0.0677969777197155	0.726551116048828
1	3823705	4005583	HAP_2	0.0782608695652174	-0.147395121001738	0.154721218102144	0.341177127886142
1	3823705	4005583	HAP_3	0.171304347826087	0.00119015947643637	0.0606483228112621	0.984350325446381
1	3823705	4005583	HAP_4	0.150434782608696	0.224646092358765	0.0716655812952143	0.00181044660467124
1	3823705	4005583	HAP_5	0.101739130434783	0.0257999960626452	0.121738526147337	0.832238800266882
1	3895421	4045338	HAP_1	0.150434782608696	0.224646092358765	0.0716655812952143	0.00181044660467124
1	3895421	4045338	HAP_2	0.193913043478261	-0.0237215945813689	0.0677969777197155	0.726551116048828
1	3895421	4045338	HAP_3	0.105217391304348	0.0257999960626452	0.121738526147337	0.832238800266882
1	3895421	4045338	HAP_4	0.249565217391304	-0.00155779794225715	0.0462979505488689	0.973170403396294
1	3954394	4091992	HAP_1	0.119130434782609	0.0257999960626452	0.121738526147337	0.832238800266882
1	3954394	4091992	HAP_2	0.0808695652173913	-0.119112876061758	0.133499795258125	0.372650104585046
1	3954394	4091992	HAP_3	0.281739130434783	-0.00617939407758212	0.0427838391331126	0.885210414905492
1	3954394	4091992	HAP_4	0.18	0.190662965259579	0.0612217407508412	0.00193774228023042
1	3954394	4091992	HAP_5	0.194782608695652	-0.0237215945813689	0.0677969777197155	0.726551116048828
1	3989772	4127064	HAP_1	0.119130434782609	0.0257999960626452	0.121738526147337	0.832238800266882
1	3989772	4127064	HAP_2	0.0817391304347826	-0.119112876061758	0.133499795258125	0.372650104585046
1	3989772	4127064	HAP_3	0.301739130434783	-0.0284852692607728	0.0393508739887139	0.469441258414704
1	3989772	4127064	HAP_4	0.18	0.190662965259579	0.0612217407508412	0.00193774228023042
1	3989772	4127064	HAP_5	0.209565217391304	-0.0130275152952067	0.0606426555163124	0.829982244933419
1	4033099	4162383	HAP_1	0.0817391304347826	-0.119112876061758	0.133499795258125	0.372650104585046
1	4033099	4162383	HAP_2	0.301739130434783	-0.0284852692607728	0.0393508739887139	0.469441258414704
1	4033099	4162383	HAP_3	0.181739130434783	0.178929381101098	0.0600701891345806	0.00301997697318263
1	4033099	4162383	HAP_4	0.119130434782609	0.0257999960626452	0.121738526147337	0.832238800266882
1	4033099	4162383	HAP_5	0.214782608695652	-0.0164901221142632	0.0590194176946289	0.780039405367201
1	4077498	4215889	HAP_1	0.119130434782609	0.0257999960626452	0.121738526147337	0.832238800266882
1	4077498	4215889	HAP_2	0.188695652173913	-0.0273321847676972	0.0655918048065403	0.677056071329899
1	4077498	4215889	HAP_3	0.167826086956522	-0.0448351983259151	0.0703286169565558	0.524052312697401
1	4077498	4215889	HAP_4	0.191304347826087	0.0245839276073702	0.0610406885242603	0.687287827610761
1	4077498	4215889	HAP_5	0.176521739130435	0.178929381101098	0.0600701891345806	0.00301997697318263
1	4113357	4261708	HAP_1	0.188695652173913	-0.0273321847676972	0.0655918048065403	0.677056071329899
1	4113357	4261708	HAP_2	0.12	-0.0615453917156451	0.120702199032314	0.610325527653511
1	4113357	4261708	HAP_3	0.16695652173913	-0.0453402164817093	0.0710548163357857	0.523667233524482
1	4113357	4261708	HAP_4	0.149565217391304	0.0277125301015884	0.0719437214754536	0.700236955696359
1	4113357	4261708	HAP_5	0.176521739130435	0.178929381101098	0.0600701891345806	0.00301997697318263
1	4155630	4294917	HAP_1	0.188695652173913	-0.0273321847676972	0.0655918048065403	0.677056071329899
1	4155630	4294917	HAP_2	0.12	-0.0615453917156451	0.120702199032314	0.610325527653511
1	4155630	4294917	HAP_3	0.166086956521739	-0.0453402164817093	0.0710548163357857	0.523667233524482
1	4155630	4294917	HAP_4	0.149565217391304	0.0277125301015884	0.0719437214754536	0.700236955696359
1	4155630	4294917	HAP_5	0.171304347826087	0.222325801918264	0.0644451404932665	0.000602993010113526
1	4202221	4307054	HAP_1	0.120869565217391	-0.0615453917156451	0.120702199032314	0.610325527653511
1	4202221	4307054	HAP_2	0.166086956521739	-0.0453402164817093	0.0710548163357857	0.523667233524482
1	4202221	4307054	HAP_3	0.190434782608696	-0.0317395124735606	0.0642496175676522	0.621496982937198
1	4202221	4307054	HAP_4	0.149565217391304	0.0277125301015884	0.0719437214754536	0.700236955696359
1	4202221	4307054	HAP_5	0.171304347826087	0.222325801918264	0.0644451404932665	0.000602993010113526
1	4239676	4323165	HAP_1	0.106086956521739	-0.147395121001738	0.154721218102144	0.341177127886142
1	4239676	4323165	HAP_2	0.149565217391304	0.0277125301015884	0.0719437214754536	0.700236955696359
1	4239676	4323165	HAP_3	0.171304347826087	0.222325801918264	0.0644451404932665	0.000602993010113526
1	4239676	4323165	HAP_4	0.181739130434783	-0.0317395124735606	0.0642496175676522	0.621496982937198
1	4239676	4323165	HAP_5	0.151304347826087	-0.0488411963981149	0.0867901704587141	0.573829324967315
1	4289010	4360633	HAP_1	0.171304347826087	0.222325801918264	0.0644451404932665	0.000602993010113526
1	4289010	4360633	HAP_2	0.181739130434783	-0.0317395124735606	0.0642496175676522	0.621496982937198
1	4289010	4360633	HAP_3	0.151304347826087	-0.0488411963981149	0.0867901704587141	0.573829324967315
1	4289010	4360633	HAP_4	0.102608695652174	-0.0468394152484164	0.108982446179785	0.667514147583949
1	4289010	4360633	HAP_5	0.112173913043478	-0.147395121001738	0.154721218102144	0.341177127886142
1	4289010	4360633	HAP_6	0.16695652173913	0.0764534791236862	0.0695626385470705	0.272212706952909
1	4301373	4418006	HAP_1	0.151304347826087	-0.0488411963981149	0.0867901704587141	0.573829324967315
1	4301373	4418006	HAP_2	0.27304347826087	0.0338273900070086	0.0466664227208724	0.468829526262724
1	4301373	4418006	HAP_3	0.112173913043478	-0.147395121001738	0.154721218102144	0.341177127886142
1	4301373	4418006	HAP_4	0.16695652173913	0.0764534791236862	0.0695626385470705	0.272212706952909
1	4301373	4418006	HAP_5	0.171304347826087	0.222325801918264	0.0644451404932665	0.000602993010113526
1	4316516	4487030	HAP_1	0.151304347826087	-0.0488411963981149	0.0867901704587141	0.573829324967315
1	4316516	4487030	HAP_2	0.171304347826087	0.222325801918264	0.0644451404932665	0.000602993010113526
1	4316516	4487030	HAP_3	0.27304347826087	0.0338273900070086	0.0466664227208724	0.468829526262724
1	4316516	4487030	HAP_4	0.112173913043478	-0.147395121001738	0.154721218102144	0.341177127886142
1	4316516	4487030	HAP_5	0.167826086956522	0.0764534791236862	0.0695626385470705	0.272212706952909
1	4350915	4525112	HAP_1	0.17304347826087	0.207034990310148	0.0632232500063289	0.00112296616888877
1	4350915	4525112	HAP_2	0.110434782608696	-0.147395121001738	0.154721218102144	0.341177127886142
1	4350915	4525112	HAP_3	0.196521739130435	0.0274049985073494	0.0570050432457086	0.630883477416773
1	4350915	4525112	HAP_4	0.319130434782609	-0.0146420865835051	0.0401088615832488	0.715204970182406
1	4394936	4571717	HAP_1	0.184347826086957	-0.0349374700456929	0.062593554605995	0.576954673312972
1	4394936	4571717	HAP_2	0.170434782608696	0.207034990310148	0.0632232500063289	0.00112296616888877
1	4394936	4571717	HAP_3	0.316521739130435	-0.0146420865835051	0.0401088615832488	0.715204970182406
1	4394936	4571717	HAP_4	0.110434782608696	-0.147395121001738	0.154721218102144	0.341177127886142
1	4473638	4606890	HAP_1	0.185217391304348	-0.0349374700456929	0.062593554605995	0.576954673312972
1	4473638	4606890	HAP_2	0.170434782608696	0.207034990310148	0.0632232500063289	0.00112296616888877
1	4473638	4606890	HAP_3	0.149565217391304	-0.0488411963981149	0.0867901704587141	0.573829324967315
1	4473638	4606890	HAP_4	0.167826086956522	0.0764534791236862	0.0695626385470705	0.272212706952909
1	4473638	4606890	HAP_5	0.111304347826087	-0.147395121001738	0.154721218102144	0.341177127886142
1	4507685	4674574	HAP_1	0.112173913043478	-0.147395121001738	0.154721218102144	0.341177127886142
1	4507685	4674574	HAP_2	0.170434782608696	-0.0192797315037427	0.0676792505291955	0.775849323644447
1	4507685	4674574	HAP_3	0.168695652173913	0.207034990310148	0.0632232500063289	0.00112296616888877
1	4507685	4674574	HAP_4	0.149565217391304	-0.0488411963981149	0.0867901704587141	0.573829324967315
1	4507685	4674574	HAP_5	0.16695652173913	0.0764534791236862	0.0695626385470705	0.272212706952909
1	4565039	4716471	HAP_1	0.149565217391304	-0.0488411963981149	0.0867901704587141	0.573829324967315
1	4565039	4716471	HAP_2	0.167826086956522	0.225360487325271	0.0647343777525283	0.000537731196883384
1	4565039	4716471	HAP_3	0.166086956521739	0.0764534791236862	0.0695626385470705	0.272212706952909
1	4565039	4716471	HAP_4	0.12695652173913	-0.033164093391289	0.12006805904909	0.782487712538731
1	4565039	4716471	HAP_5	0.169565217391304	-0.0192797315037427	0.0676792505291955	0.775849323644447
1	4584093	4743473	HAP_1	0.149565217391304	-0.0488411963981149	0.0867901704587141	0.573829324967315
1	4584093	4743473	HAP_2	0.167826086956522	0.225360487325271	0.0647343777525283	0.000537731196883384
1	4584093	4743473	HAP_3	0.166086956521739	0.0764534791236862	0.0695626385470705	0.272212706952909
1	4584093	4743473	HAP_4	0.12695652173913	-0.033164093391289	0.12006805904909	0.782487712538731
1	4584093	4743473	HAP_5	0.169565217391304	-0.0192797315037427	0.0676792505291955	0.775849323644447
1	4647633	4781618	HAP_1	0.127826086956522	-0.033164093391289	0.12006805904909	0.782487712538731
1	4647633	4781618	HAP_2	0.167826086956522	0.225360487325271	0.0647343777525283	0.000537731196883384
1	4647633	4781618	HAP_3	0.16695652173913	0.0764534791236862	0.0695626385470705	0.272212706952909
1	4647633	4781618	HAP_4	0.169565217391304	-0.0192797315037427	0.0676792505291955	0.775849323644447
1	4647633	4781618	HAP_5	0.120869565217391	0.0257999960626452	0.121738526147337	0.832238800266882
1	4709876	4888776	HAP_1	0.128695652173913	-0.033164093391289	0.12006805904909	0.782487712538731
1	4709876	4888776	HAP_2	0.170434782608696	-0.0192797315037427	0.0676792505291955	0.775849323644447
1	4709876	4888776	HAP_3	0.164347826086957	0.0483944340035827	0.0717930410561477	0.500536008883647
1	4709876	4888776	HAP_4	0.120869565217391	0.0257999960626452	0.121738526147337	0.832238800266882
1	4709876	4888776	HAP_5	0.167826086956522	0.225360487325271	0.0647343777525283	0.000537731196883384
1	4734157	4996526	HAP_1	0.171304347826087	-0.0192797315037427	0.0676792505291955	0.775849323644447
1	4734157	4996526	HAP_2	0.120869565217391	0.0257999960626452	0.121738526147337	0.832238800266882
1	4734157	4996526	HAP_3	0.16695652173913	0.225360487325271	0.0647343777525283	0.000537731196883384
1	4734157	4996526	HAP_4	0.164347826086957	0.0483944340035827	0.0717930410561477	0.500536008883647
1	4760410	5066737	HAP_1	0.167826086956522	0.0401456188057888	0.0694062961277132	0.563215911711887
1	4760410	5066737	HAP_2	0.166086956521739	0.225360487325271	0.0647343777525283	0.000537731196883384
1	4760410	5066737	HAP_3	0.171304347826087	-0.0192797315037427	0.0676792505291955	0.775849323644447
1	4760410	5066737	HAP_4	0.119130434782609	0.0257999960626452	0.121738526147337	0.832238800266882
1	4830120	5099108	HAP_1	0.166086956521739	0.225360487325271	0.0647343777525283	0.000537731196883384
1	4830120	5099108	HAP_2	0.167826086956522	0.0401456188057888	0.0694062961277132	0.563215911711887
1	4830120	5099108	HAP_3	0.172173913043478	-0.0192797315037427	0.0676792505291955	0.775849323644447
1	4830120	5099108	HAP_4	0.119130434782609	0.0257999960626452	0.121738526147337	0.832238800266882
1	4986559	5186570	HAP_1	0.166086956521739	0.225360487325271	0.0647343777525283	0.000537731196883384
1	4986559	5186570	HAP_2	0.326086956521739	-0.0526592642545101	0.0384666508119573	0.171558998900114
1	4986559	5186570	HAP_3	0.16695652173913	0.0401456188057888	0.0694062961277132	0.563215911711887
1	4986559	5186570	HAP_4	0.117391304347826	0.0257999960626452	0.121738526147337	0.832238800266882
1	5057978	5331327	HAP_1	0.239130434782609	-0.0676867073616949	0.0505576225521357	0.181176030051445
1	5057978	5331327	HAP_2	0.113913043478261	-0.139676251908591	0.135029998547755	0.301389876421348
1	5057978	5331327	HAP_3	0.167826086956522	0.0401456188057888	0.0694062961277132	0.563215911711887
1	5057978	5331327	HAP_4	0.117391304347826	0.0257999960626452	0.121738526147337	0.832238800266882
1	5057978	5331327	HAP_5	0.166086956521739	0.225360487325271	0.0647343777525283	0.000537731196883384
1	5087212	5366547	HAP_1	0.168695652173913	0.0401456188057888	0.0694062961277132	0.563215911711887
1	5087212	5366547	HAP_2	0.200869565217391	-0.0440270078770837	0.055778828817528	0.430261399233685
1	5087212	5366547	HAP_3	0.113913043478261	-0.139676251908591	0.135029998547755	0.301389876421348
1	5087212	5366547	HAP_4	0.117391304347826	0.0257999960626452	0.121738526147337	0.832238800266882
1	5087212	5366547	HAP_5	0.166086956521739	0.225360487325271	0.0647343777525283	0.000537731196883384
1	5147933	5422754	HAP_1	0.169565217391304	0.0401456188057888	0.0694062961277132	0.563215911711887
1	5147933	5422754	HAP_2	0.199130434782609	-0.0523032471008006	0.0569470806083669	0.358775481074848
1	5147933	5422754	HAP_3	0.12	0.0257999960626452	0.121738526147337	0.832238800266882
1	5147933	5422754	HAP_4	0.114782608695652	-0.0525040562585517	0.135601669258023	0.698759698418096
1	5147933	5422754	HAP_5	0.164347826086957	0.225360487325271	0.0647343777525283	0.000537731196883384
1	5305646	5488869	HAP_1	0.169565217391304	0.0401456188057888	0.0694062961277132	0.563215911711887
1	5305646	5488869	HAP_2	0.2	-0.0523032471008006	0.0569470806083669	0.358775481074848
1	5305646	5488869	HAP_3	0.166086956521739	0.225360487325271	0.0647343777525283	0.000537731196883384
1	5305646	5488869	HAP_4	0.103478260869565	-0.0525040562585517	0.135601669258023	0.698759698418096
1	5305646	5488869	HAP_5	0.12	0.0257999960626452	0.121738526147337	0.832238800266882
1	5356977	5519231	HAP_1	0.2	-0.0523032471008006	0.0569470806083669	0.358775481074848
1	5356977	5519231	HAP_2	0.166086956521739	0.225360487325271	0.0647343777525283	0.000537731196883384
1	5356977	5519231	HAP_3	0.169565217391304	0.0401456188057888	0.0694062961277132	0.563215911711887
1	5356977	5519231	HAP_4	0.102608695652174	-0.0525040562585517	0.135601669258023	0.698759698418096
1	5356977	5519231	HAP_5	0.126086956521739	0.00724760059348453	0.110333166637089	0.947649329637156
1	5391649	5550567	HAP_1	0.169565217391304	0.0401456188057888	0.0694062961277132	0.563215911711887
1	5391649	5550567	HAP_2	0.2	-0.0523032471008006	0.0569470806083669	0.358775481074848
1	5391649	5550567	HAP_3	0.102608695652174	-0.0525040562585517	0.135601669258023	0.698759698418096
1	5391649	5550567	HAP_4	0.12695652173913	0.00724760059348453	0.110333166637089	0.947649329637156
1	5391649	5550567	HAP_5	0.166086956521739	0.225360487325271	0.0647343777525283	0.000537731196883384
1	5470488	5573890	HAP_1	0.12695652173913	0.00724760059348453	0.110333166637089	0.947649329637156
1	5470488	5573890	HAP_2	0.166086956521739	0.225360487325271	0.0647343777525283	0.000537731196883384
1	5470488	5573890	HAP_3	0.170434782608696	0.0401456188057888	0.0694062961277132	0.563215911711887
1	5470488	5573890	HAP_4	0.102608695652174	-0.0525040562585517	0.135601669258023	0.698759698418096
1	5470488	5573890	HAP_5	0.212173913043478	-0.0363671425325917	0.0517625310498218	0.482610554739
1	5510131	5630208	HAP_1	0.0991304347826087	-0.0525040562585517	0.135601669258023	0.698759698418096
1	5510131	5630208	HAP_2	0.194782608695652	-0.0523032471008006	0.0569470806083669	0.358775481074848
1	5510131	5630208	HAP_3	0.12695652173913	0.00724760059348453	0.110333166637089	0.947649329637156
1	5510131	5630208	HAP_4	0.164347826086957	0.225360487325271	0.0647343777525283	0.000537731196883384
1	5510131	5630208	HAP_5	0.169565217391304	0.0401456188057888	0.0694062961277132	0.563215911711887
1	5539390	5668141	HAP_1	0.190434782608696	-0.0523032471008006	0.0569470806083669	0.358775481074848
1	5539390	5668141	HAP_2	0.12695652173913	0.00724760059348453	0.110333166637089	0.947649329637156
1	5539390	5668141	HAP_3	0.163478260869565	0.225360487325271	0.0647343777525283	0.000537731196883384
1	5539390	5668141	HAP_4	0.167826086956522	0.0401456188057888	0.0694062961277132	0.563215911711887
1	5539390	5668141	HAP_5	0.0939130434782609	-0.0525040562585517	0.135601669258023	0.698759698418096
1	5561667	5730545	HAP_1	0.190434782608696	-0.0475727472749604	0.0579823857958098	0.412296680858175
1	5561667	5730545	HAP_2	0.170434782608696	0.0640579439752198	0.0672065526263345	0.340923699823721
1	5561667	5730545	HAP_3	0.12695652173913	0.00724760059348453	0.110333166637089	0.947649329637156
1	5561667	5730545	HAP_4	0.0930434782608696	-0.0525040562585517	0.135601669258023	0.698759698418096
1	5561667	5730545	HAP_5	0.162608695652174	0.0874430119453303	0.0690111655780051	0.20564971547193
1	5614060	5764859	HAP_1	0.122608695652174	0.0257999960626452	0.121738526147337	0.832238800266882
1	5614060	5764859	HAP_2	0.354782608695652	0.0319100944142095	0.0344915471760325	0.355281352815326
1	5614060	5764859	HAP_3	0.17304347826087	0.0640579439752198	0.0672065526263345	0.340923699823721
1	5656543	5807646	HAP_1	0.360869565217391	0.0258675772533806	0.0339370658497262	0.446247304042043
1	5656543	5807646	HAP_2	0.123478260869565	0.0257999960626452	0.121738526147337	0.832238800266882
1	5656543	5807646	HAP_3	0.17304347826087	0.0640579439752198	0.0672065526263345	0.340923699823721
1	5710366	5882239	HAP_1	0.16695652173913	0.0747881238691542	0.069301378382696	0.280973886680659
1	5710366	5882239	HAP_2	0.36695652173913	0.0694880090638147	0.0331813532438971	0.0366905164952879
1	5710366	5882239	HAP_3	0.123478260869565	0.0257999960626452	0.121738526147337	0.832238800266882
1	5753019	5945254	HAP_1	0.16695652173913	0.0747881238691542	0.069301378382696	0.280973886680659
1	5753019	5945254	HAP_2	0.123478260869565	0.0257999960626452	0.121738526147337	0.832238800266882
1	5753019	5945254	HAP_3	0.377391304347826	0.0787027030897375	0.0324916325357186	0.0157401710236199
1	5783354	5988894	HAP_1	0.16695652173913	0.0747881238691542	0.069301378382696	0.280973886680659
1	5783354	5988894	HAP_2	0.204347826086957	-0.0108273044798293	0.0539016789321902	0.840871823311101
1	5783354	5988894	HAP_3	0.17304347826087	0.225360487325271	0.0647343777525283	0.000537731196883384
1	5783354	5988894	HAP_4	0.123478260869565	0.0257999960626452	0.121738526147337	0.832238800266882
1	5846627	6046468	HAP_1	0.16695652173913	0.0747881238691542	0.069301378382696	0.280973886680659
1	5846627	6046468	HAP_2	0.124347826086957	0.0257999960626452	0.121738526147337	0.832238800266882
1	5846627	6046468	HAP_3	0.212173913043478	-0.0167195969616716	0.0535316673597234	0.754904864758317
1	5846627	6046468	HAP_4	0.17304347826087	0.225360487325271	0.0647343777525283	0.000537731196883384
1	5922932	6090860	HAP_1	0.16695652173913	0.0976674163135988	0.0672047042173774	0.146703493930575
1	5922932	6090860	HAP_2	0.124347826086957	0.0257999960626452	0.121738526147337	0.832238800266882
1	5922932	6090860	HAP_3	0.209565217391304	-0.00925249415896755	0.0541854475711259	0.86447702856628
1	5922932	6090860	HAP_4	0.170434782608696	0.207379530251323	0.0665329355878355	0.00192074461148723
1	5983887	6133181	HAP_1	0.170434782608696	0.207379530251323	0.0665329355878355	0.00192074461148723
1	5983887	6133181	HAP_2	0.159130434782609	0.0677214428964152	0.0673388796636036	0.315001765280097
1	5983887	6133181	HAP_3	0.209565217391304	-0.00925249415896755	0.0541854475711259	0.86447702856628
1	5983887	6133181	HAP_4	0.123478260869565	0.0257999960626452	0.121738526147337	0.832238800266882
1	6026812	6171754	HAP_1	0.123478260869565	0.0257999960626452	0.121738526147337	0.832238800266882
1	6026812	6171754	HAP_2	0.209565217391304	-0.00925249415896755	0.0541854475711259	0.86447702856628
1	6026812	6171754	HAP_3	0.16	0.0677214428964152	0.0673388796636036	0.315001765280097
1	6026812	6171754	HAP_4	0.170434782608696	0.207379530251323	0.0665329355878355	0.00192074461148723
1	6069957	6218619	HAP_1	0.16	0.0677214428964152	0.0673388796636036	0.315001765280097
1	6069957	6218619	HAP_2	0.170434782608696	0.207379530251323	0.0665329355878355	0.00192074461148723
1	6069957	6218619	HAP_3	0.211304347826087	-0.00925249415896755	0.0541854475711259	0.86447702856628
1	6069957	6218619	HAP_4	0.123478260869565	0.0257999960626452	0.121738526147337	0.832238800266882
1	6069957	6218619	HAP_5	0.0452173913043478	-0.157790707376923	0.155007317937741	0.309136643250419
1	6114436	6264645	HAP_1	0.123478260869565	0.0257999960626452	0.121738526147337	0.832238800266882
1	6114436	6264645	HAP_2	0.16	0.0677214428964152	0.0673388796636036	0.315001765280097
1	6114436	6264645	HAP_3	0.0452173913043478	-0.157790707376923	0.155007317937741	0.309136643250419
1	6114436	6264645	HAP_4	0.17304347826087	0.207379530251323	0.0665329355878355	0.00192074461148723
1	6114436	6264645	HAP_5	0.212173913043478	-0.00925249415896755	0.0541854475711259	0.86447702856628
1	6158046	6307242	HAP_1	0.162608695652174	0.0677214428964152	0.0673388796636036	0.315001765280097
1	6158046	6307242	HAP_2	0.123478260869565	0.0257999960626452	0.121738526147337	0.832238800266882
1	6158046	6307242	HAP_3	0.0443478260869565	-0.157790707376923	0.155007317937741	0.309136643250419
1	6158046	6307242	HAP_4	0.173913043478261	0.207379530251323	0.0665329355878355	0.00192074461148723
1	6158046	6307242	HAP_5	0.213913043478261	-0.00925249415896755	0.0541854475711259	0.86447702856628
1	6211327	6334008	HAP_1	0.214782608695652	-0.00925249415896755	0.0541854475711259	0.86447702856628
1	6211327	6334008	HAP_2	0.162608695652174	0.0677214428964152	0.0673388796636036	0.315001765280097
1	6211327	6334008	HAP_3	0.123478260869565	0.0257999960626452	0.121738526147337	0.832238800266882
1	6211327	6334008	HAP_4	0.0434782608695652	-0.157790707376923	0.155007317937741	0.309136643250419
1	6211327	6334008	HAP_5	0.173913043478261	0.207379530251323	0.0665329355878355	0.00192074461148723
1	6238245	6363482	HAP_1	0.214782608695652	-0.00925249415896755	0.0541854475711259	0.86447702856628
1	6238245	6363482	HAP_2	0.0434782608695652	-0.157790707376923	0.155007317937741	0.309136643250419
1	6238245	6363482	HAP_3	0.18	0.207379530251323	0.0665329355878355	0.00192074461148723
1	6238245	6363482	HAP_4	0.121739130434783	-0.0121121916008825	0.0895177160525229	0.892419204793671
1	6238245	6363482	HAP_5	0.175652173913043	0.0585119638617234	0.0653769833139488	0.371173800895964
1	6238245	6363482	HAP_6	0.123478260869565	0.0257999960626452	0.121738526147337	0.832238800266882
1	6290541	6406191	HAP_1	0.216521739130435	-0.00925249415896755	0.0541854475711259	0.86447702856628
1	6290541	6406191	HAP_2	0.163478260869565	0.0677214428964152	0.0673388796636036	0.315001765280097
1	6290541	6406191	HAP_3	0.167826086956522	-0.0386318864793837	0.061648214115535	0.531142791736202
1	6290541	6406191	HAP_4	0.303478260869565	0.097613776390082	0.0407414412156028	0.016904112625365
1	6290541	6406191	HAP_5	0.0434782608695652	-0.157790707376923	0.155007317937741	0.309136643250419
1	6326900	6449104	HAP_1	0.167826086956522	-0.0386318864793837	0.061648214115535	0.531142791736202
1	6326900	6449104	HAP_2	0.051304347826087	-0.143180160546612	0.134188252979608	0.286425619314634
1	6326900	6449104	HAP_3	0.18	0.207379530251323	0.0665329355878355	0.00192074461148723
1	6326900	6449104	HAP_4	0.123478260869565	0.0257999960626452	0.121738526147337	0.832238800266882
1	6326900	6449104	HAP_5	0.217391304347826	-0.00925249415896755	0.0541854475711259	0.86447702856628
1	6326900	6449104	HAP_6	0.163478260869565	0.0677214428964152	0.0673388796636036	0.315001765280097
1	6355340	6494875	HAP_1	0.121739130434783	-0.0810068943795511	0.0771800296625096	0.294360724843475
1	6355340	6494875	HAP_2	0.217391304347826	-0.00925249415896755	0.0541854475711259	0.86447702856628
1	6355340	6494875	HAP_3	0.166086956521739	0.0677214428964152	0.0673388796636036	0.315001765280097
1	6355340	6494875	HAP_4	0.195652173913043	0.178502106473449	0.057604045107921	0.00204037592884722
1	6355340	6494875	HAP_5	0.123478260869565	0.0257999960626452	0.121738526147337	0.832238800266882
1	6394259	6539650	HAP_1	0.16695652173913	0.0677214428964152	0.0673388796636036	0.315001765280097
1	6394259	6539650	HAP_2	0.10695652173913	-0.111028595991259	0.0956886234339097	0.246414725791865
1	6394259	6539650	HAP_3	0.217391304347826	-0.00925249415896755	0.0541854475711259	0.86447702856628
1	6394259	6539650	HAP_4	0.194782608695652	0.178502106473449	0.057604045107921	0.00204037592884722
1	6394259	6539650	HAP_5	0.123478260869565	0.0257999960626452	0.121738526147337	0.832238800266882
1	6440687	6581802	HAP_1	0.122608695652174	0.0257999960626452	0.121738526147337	0.832238800266882
1	6440687	6581802	HAP_2	0.179130434782609	0.0745834121863738	0.0639543923399125	0.24402950925968
1	6440687	6581802	HAP_3	0.216521739130435	-0.00925249415896755	0.0541854475711259	0.86447702856628
1	6440687	6581802	HAP_4	0.163478260869565	0.0677214428964152	0.0673388796636036	0.315001765280097
1	6440687	6581802	HAP_5	0.048695652173913	-0.125051350513227	0.155176009293957	0.420659918555512
1	6478088	6617974	HAP_1	0.163478260869565	0.0677214428964152	0.0673388796636036	0.315001765280097
1	6478088	6617974	HAP_2	0.259130434782609	-0.010439443565682	0.0434775389648822	0.810331615177282
1	6478088	6617974	HAP_3	0.121739130434783	0.0257999960626452	0.121738526147337	0.832238800266882
1	6478088	6617974	HAP_4	0.178260869565217	0.0745834121863738	0.0639543923399125	0.24402950925968
1	6534487	6643362	HAP_1	0.312173913043478	-0.0111228256564509	0.0378161359021584	0.768767861872598
1	6534487	6643362	HAP_2	0.178260869565217	0.0745834121863738	0.0639543923399125	0.24402950925968
1	6534487	6643362	HAP_3	0.164347826086957	0.0677214428964152	0.0673388796636036	0.315001765280097
1	6534487	6643362	HAP_4	0.121739130434783	0.0257999960626452	0.121738526147337	0.832238800266882
1	6577244	6734261	HAP_1	0.0895652173913044	0.185372308058225	0.132558340549282	0.162538369481668
1	6577244	6734261	HAP_2	0.165217391304348	0.0913833694529592	0.0740936371358703	0.21796089465534
1	6577244	6734261	HAP_3	0.100869565217391	-0.0852707344815618	0.154081836075134	0.580201421528664
1	6577244	6734261	HAP_4	0.210434782608696	-0.00534476038416974	0.0534962376213249	0.920452128686761
1	6577244	6734261	HAP_5	0.164347826086957	0.0677214428964152	0.0673388796636036	0.315001765280097
1	6612693	6796330	HAP_1	0.0852173913043478	0.117172237983158	0.153208263436119	0.444717265392488
1	6612693	6796330	HAP_2	0.165217391304348	0.0913833694529592	0.0740936371358703	0.21796089465534
1	6612693	6796330	HAP_3	0.1	-0.0852707344815618	0.154081836075134	0.580201421528664
1	6612693	6796330	HAP_4	0.210434782608696	-0.00534476038416974	0.0534962376213249	0.920452128686761
1	6612693	6796330	HAP_5	0.164347826086957	0.0677214428964152	0.0673388796636036	0.315001765280097
1	6633732	6839575	HAP_1	0.210434782608696	-0.00534476038416974	0.0534962376213249	0.920452128686761
1	6633732	6839575	HAP_2	0.164347826086957	0.0677214428964152	0.0673388796636036	0.315001765280097
1	6633732	6839575	HAP_3	0.0852173913043478	0.117172237983158	0.153208263436119	0.444717265392488
1	6633732	6839575	HAP_4	0.165217391304348	0.0913833694529592	0.0740936371358703	0.21796089465534
1	6633732	6839575	HAP_5	0.1	-0.0852707344815618	0.154081836075134	0.580201421528664
1	6712326	6899688	HAP_1	0.165217391304348	0.0913833694529592	0.0740936371358703	0.21796089465534
1	6712326	6899688	HAP_2	0.16695652173913	0.0575963946026695	0.0654190173335943	0.379006641172204
1	6712326	6899688	HAP_3	0.186086956521739	-0.0209244779834206	0.072943209298204	0.774325361782448
1	6712326	6899688	HAP_4	0.0626086956521739	-0.123716240548858	0.121848902873455	0.310387821560157
1	6712326	6899688	HAP_5	0.210434782608696	-0.00534476038416974	0.0534962376213249	0.920452128686761
1	6781489	6933766	HAP_1	0.188695652173913	-0.0275249955896778	0.0702980021735182	0.695541118982687
1	6781489	6933766	HAP_2	0.167826086956522	0.0575963946026695	0.0654190173335943	0.379006641172204
1	6781489	6933766	HAP_3	0.088695652173913	-0.0617471655886631	0.159454062776211	0.698724330879172
1	6781489	6933766	HAP_4	0.137391304347826	0.244903699564628	0.110418099403051	0.0269561188062517
1	6781489	6933766	HAP_5	0.216521739130435	-0.00534476038416974	0.0534962376213249	0.920452128686761
1	6830134	6990464	HAP_1	0.248695652173913	-0.0392502119955991	0.046387436010269	0.397835412254596
1	6830134	6990464	HAP_2	0.100869565217391	-0.0852707344815618	0.154081836075134	0.580201421528664
1	6830134	6990464	HAP_3	0.088695652173913	0.058920980523809	0.132589589138889	0.656934477028244
1	6830134	6990464	HAP_4	0.088695652173913	-0.0617471655886631	0.159454062776211	0.698724330879172
1	6830134	6990464	HAP_5	0.137391304347826	0.244903699564628	0.110418099403051	0.0269561188062517
1	6830134	6990464	HAP_6	0.167826086956522	0.0575963946026695	0.0654190173335943	0.379006641172204
1	6864130	7035600	HAP_1	0.088695652173913	-0.0617471655886631	0.159454062776211	0.698724330879172
1	6864130	7035600	HAP_2	0.154782608695652	0.184973662168096	0.102379453754961	0.0713366246439244
1	6864130	7035600	HAP_3	0.189565217391304	-0.0363112595993165	0.0603934896756175	0.547919509158661
1	6864130	7035600	HAP_4	0.167826086956522	0.0575963946026695	0.0654190173335943	0.379006641172204
1	6864130	7035600	HAP_5	0.100869565217391	-0.0852707344815618	0.154081836075134	0.580201421528664
1	6864130	7035600	HAP_6	0.0826086956521739	0.117172237983158	0.153208263436119	0.444717265392488
1	6923025	7062501	HAP_1	0.100869565217391	-0.0852707344815618	0.154081836075134	0.580201421528664
1	6923025	7062501	HAP_2	0.104347826086957	-0.070841718659574	0.13650680687238	0.603992178109797
1	6923025	7062501	HAP_3	0.169565217391304	0.0575963946026695	0.0654190173335943	0.379006641172204
1	6923025	7062501	HAP_4	0.149565217391304	0.184973662168096	0.102379453754961	0.0713366246439244
1	6923025	7062501	HAP_5	0.0756521739130435	-0.00620767360207699	0.154561926183622	0.967977423660233
1	6923025	7062501	HAP_6	0.114782608695652	0.00501477707051532	0.0988109004176631	0.959541767045072
1	6965434	7118368	HAP_1	0.100869565217391	-0.070841718659574	0.13650680687238	0.603992178109797
1	6965434	7118368	HAP_2	0.169565217391304	0.0575963946026695	0.0654190173335943	0.379006641172204
1	6965434	7118368	HAP_3	0.151304347826087	0.106196856163606	0.0910962798060258	0.244203971270825
1	6965434	7118368	HAP_4	0.0756521739130435	-0.00620767360207699	0.154561926183622	0.967977423660233
1	6965434	7118368	HAP_5	0.114782608695652	0.00501477707051532	0.0988109004176631	0.959541767045072
1	6965434	7118368	HAP_6	0.100869565217391	-0.0852707344815618	0.154081836075134	0.580201421528664
1	7029810	7168764	HAP_1	0.08	-0.00620767360207699	0.154561926183622	0.967977423660233
1	7029810	7168764	HAP_2	0.280869565217391	0.0443783550557887	0.0417014392710944	0.287698563429824
1	7029810	7168764	HAP_3	0.102608695652174	0.0432266231449808	0.133306295092293	0.745857739424998
1	7029810	7168764	HAP_4	0.100869565217391	-0.070841718659574	0.13650680687238	0.603992178109797
1	7029810	7168764	HAP_5	0.0643478260869565	-0.123716240548858	0.121848902873455	0.310387821560157
1	7047544	7216900	HAP_1	0.281739130434783	0.0443783550557887	0.0417014392710944	0.287698563429824
1	7047544	7216900	HAP_2	0.100869565217391	-0.070841718659574	0.13650680687238	0.603992178109797
1	7047544	7216900	HAP_3	0.122608695652174	-0.00758467789739962	0.10151592857757	0.94046872278746
1	7047544	7216900	HAP_4	0.0643478260869565	-0.123716240548858	0.121848902873455	0.310387821560157
1	7047544	7216900	HAP_5	0.102608695652174	0.0432266231449808	0.133306295092293	0.745857739424998
1	7108873	7259443	HAP_1	0.280869565217391	0.0443783550557887	0.0417014392710944	0.287698563429824
1	7108873	7259443	HAP_2	0.101739130434783	-0.070841718659574	0.13650680687238	0.603992178109797
1	7108873	7259443	HAP_3	0.126086956521739	0.022575291433407	0.100577156847631	0.822482957862139
1	7108873	7259443	HAP_4	0.0643478260869565	-0.123716240548858	0.121848902873455	0.310387821560157
1	7108873	7259443	HAP_5	0.123478260869565	-0.00758467789739962	0.10151592857757	0.94046872278746
1	7108873	7259443	HAP_6	0.102608695652174	0.0432266231449808	0.133306295092293	0.745857739424998
1	7159731	7325749	HAP_1	0.141739130434783	-0.0462331376217927	0.0922269176958128	0.616357951165007
1	7159731	7325749	HAP_2	0.123478260869565	-0.00758467789739962	0.10151592857757	0.94046872278746
1	7159731	7325749	HAP_3	0.103478260869565	0.0140772349504928	0.119431947458118	0.906214161808998
1	7159731	7325749	HAP_4	0.100869565217391	-0.070841718659574	0.13650680687238	0.603992178109797
1	7159731	7325749	HAP_5	0.28695652173913	0.0390805801574378	0.0410143791234782	0.341075346202709
1	7159731	7325749	HAP_6	0.125217391304348	0.022575291433407	0.100577156847631	0.822482957862139
1	7196708	7399747	HAP_1	0.102608695652174	0.0140772349504928	0.119431947458118	0.906214161808998
1	7196708	7399747	HAP_2	0.100869565217391	-0.070841718659574	0.13650680687238	0.603992178109797
1	7196708	7399747	HAP_3	0.28695652173913	0.0390805801574378	0.0410143791234782	0.341075346202709
1	7196708	7399747	HAP_4	0.0643478260869565	-0.123716240548858	0.121848902873455	0.310387821560157
1	7196708	7399747	HAP_5	0.088695652173913	0.0787349201910627	0.153281505392776	0.607690045468524
1	7196708	7399747	HAP_6	0.118260869565217	-0.0234035730908704	0.109747551529818	0.831209960368498
1	7248213	7435100	HAP_1	0.0643478260869565	-0.123716240548858	0.121848902873455	0.310387821560157
1	7248213	7435100	HAP_2	0.102608695652174	0.0140772349504928	0.119431947458118	0.906214161808998
1	7248213	7435100	HAP_3	0.117391304347826	-0.0234035730908704	0.109747551529818	0.831209960368498
1	7248213	7435100	HAP_4	0.28	0.0484749464073423	0.0421475914181454	0.250582061141987
1	7248213	7435100	HAP_5	0.1	-0.070841718659574	0.13650680687238	0.603992178109797
1	7306412	7460318	HAP_1	0.117391304347826	-0.0234035730908704	0.109747551529818	0.831209960368498
1	7306412	7460318	HAP_2	0.28	0.0484749464073423	0.0421475914181454	0.250582061141987
1	7306412	7460318	HAP_3	0.1	-0.070841718659574	0.13650680687238	0.603992178109797
1	7306412	7460318	HAP_4	0.0643478260869565	-0.123716240548858	0.121848902873455	0.310387821560157
1	7306412	7460318	HAP_5	0.102608695652174	0.0140772349504928	0.119431947458118	0.906214161808998
1	7378233	7502240	HAP_1	0.19304347826087	-0.0188994507590375	0.0608642893669948	0.756282280543937
1	7378233	7502240	HAP_2	0.319130434782609	0.0281664349327129	0.0382834335027837	0.462199358057741
1	7378233	7502240	HAP_3	0.1	-0.070841718659574	0.13650680687238	0.603992178109797
1	7378233	7502240	HAP_4	0.0782608695652174	-0.123716240548858	0.121848902873455	0.310387821560157
1	7378233	7502240	HAP_5	0.106086956521739	-0.0110228851983519	0.109448245740866	0.919814035162261
1	7423349	7533869	HAP_1	0.191304347826087	-0.0287944404883947	0.0621904882594647	0.643540781341509
1	7423349	7533869	HAP_2	0.276521739130435	0.0423343709584544	0.043114962752709	0.326574029799626
1	7423349	7533869	HAP_3	0.0652173913043478	-0.123716240548858	0.121848902873455	0.310387821560157
1	7423349	7533869	HAP_4	0.10695652173913	-0.0110228851983519	0.109448245740866	0.919814035162261
1	7423349	7533869	HAP_5	0.1	-0.070841718659574	0.13650680687238	0.603992178109797
1	7452388	7563595	HAP_1	0.1	-0.070841718659574	0.13650680687238	0.603992178109797
1	7452388	7563595	HAP_2	0.191304347826087	-0.0287944404883947	0.0621904882594647	0.643540781341509
1	7452388	7563595	HAP_3	0.277391304347826	0.0423343709584544	0.043114962752709	0.326574029799626
1	7452388	7563595	HAP_4	0.188695652173913	-0.0467225974009798	0.0677954267622289	0.491000504408141
1	7452388	7563595	HAP_5	0.0739130434782609	-0.123716240548858	0.121848902873455	0.310387821560157
1	7484154	7597217	HAP_1	0.276521739130435	0.0423343709584544	0.043114962752709	0.326574029799626
1	7484154	7597217	HAP_2	0.188695652173913	-0.0467225974009798	0.0677954267622289	0.491000504408141
1	7484154	7597217	HAP_3	0.0739130434782609	-0.123716240548858	0.121848902873455	0.310387821560157
1	7484154	7597217	HAP_4	0.1	-0.070841718659574	0.13650680687238	0.603992178109797
1	7484154	7597217	HAP_5	0.191304347826087	-0.0287944404883947	0.0621904882594647	0.643540781341509
1	7522016	7642302	HAP_1	0.191304347826087	-0.0287944404883947	0.0621904882594647	0.643540781341509
1	7522016	7642302	HAP_2	0.277391304347826	0.0391393221696726	0.0426713769474728	0.35941734772748
1	7522016	7642302	HAP_3	0.187826086956522	-0.0467225974009798	0.0677954267622289	0.491000504408141
1	7522016	7642302	HAP_4	0.0678260869565217	-0.123716240548858	0.121848902873455	0.310387821560157
1	7522016	7642302	HAP_5	0.1	-0.070841718659574	0.13650680687238	0.603992178109797
1	7552128	7679364	HAP_1	0.294782608695652	0.0505243946165449	0.0395197400502892	0.201615103452905
1	7552128	7679364	HAP_2	0.199130434782609	-0.0301955577903377	0.0606744859646509	0.618914962001778
1	7552128	7679364	HAP_3	0.0643478260869565	-0.123716240548858	0.121848902873455	0.310387821560157
1	7552128	7679364	HAP_4	0.187826086956522	-0.0467225974009798	0.0677954267622289	0.491000504408141
1	7552128	7679364	HAP_5	0.100869565217391	-0.070841718659574	0.13650680687238	0.603992178109797
1	7575218	7753844	HAP_1	0.115652173913043	-0.0612085826168958	0.119502078811221	0.608714500512895
1	7575218	7753844	HAP_2	0.0643478260869565	-0.123716240548858	0.121848902873455	0.310387821560157
1	7575218	7753844	HAP_3	0.279130434782609	0.0391393221696726	0.0426713769474728	0.35941734772748
1	7575218	7753844	HAP_4	0.101739130434783	-0.0695342607688604	0.122514207505691	0.570559884126453
1	7575218	7753844	HAP_5	0.186086956521739	-0.0467225974009798	0.0677954267622289	0.491000504408141
1	7628267	7802701	HAP_1	0.115652173913043	-0.0612085826168958	0.119502078811221	0.608714500512895
1	7628267	7802701	HAP_2	0.278260869565217	0.0392454919307428	0.0429082471540083	0.360774212378984
1	7628267	7802701	HAP_3	0.102608695652174	-0.0742942442822725	0.112216416760798	0.508202759584066
1	7628267	7802701	HAP_4	0.184347826086957	-0.0467225974009798	0.0677954267622289	0.491000504408141
1	7628267	7802701	HAP_5	0.0643478260869565	-0.123716240548858	0.121848902873455	0.310387821560157
1	7661203	7864905	HAP_1	0.184347826086957	-0.0467225974009798	0.0677954267622289	0.491000504408141
1	7661203	7864905	HAP_2	0.06	-0.123716240548858	0.121848902873455	0.310387821560157
1	7661203	7864905	HAP_3	0.114782608695652	-0.0612085826168958	0.119502078811221	0.608714500512895
1	7661203	7864905	HAP_4	0.272173913043478	0.0392454919307428	0.0429082471540083	0.360774212378984
1	7661203	7864905	HAP_5	0.102608695652174	-0.0742942442822725	0.112216416760798	0.508202759584066
1	7734968	7940886	HAP_1	0.12695652173913	0.133903721984981	0.101943557180928	0.189547656849435
1	7734968	7940886	HAP_2	0.271304347826087	0.0392454919307428	0.0429082471540083	0.360774212378984
1	7734968	7940886	HAP_3	0.103478260869565	-0.0742942442822725	0.112216416760798	0.508202759584066
1	7734968	7940886	HAP_4	0.06	-0.123716240548858	0.121848902873455	0.310387821560157
1	7734968	7940886	HAP_5	0.181739130434783	-0.0420113604086884	0.0701955065279498	0.549753667425321
1	7788418	8016049	HAP_1	0.135652173913043	0.0785134820960593	0.089811053350405	0.382378761356584
1	7788418	8016049	HAP_2	0.27304347826087	0.0391393221696726	0.0426713769474728	0.35941734772748
1	7788418	8016049	HAP_3	0.103478260869565	-0.0742942442822725	0.112216416760798	0.508202759584066
1	7788418	8016049	HAP_4	0.182608695652174	-0.0420113604086884	0.0701955065279498	0.549753667425321
1	7788418	8016049	HAP_5	0.06	-0.123716240548858	0.121848902873455	0.310387821560157
1	7845180	8104625	HAP_1	0.135652173913043	0.0785134820960593	0.089811053350405	0.382378761356584
1	7845180	8104625	HAP_2	0.102608695652174	-0.0742942442822725	0.112216416760798	0.508202759584066
1	7845180	8104625	HAP_3	0.06	-0.123716240548858	0.121848902873455	0.310387821560157
1	7845180	8104625	HAP_4	0.110434782608696	-0.0110228851983519	0.109448245740866	0.919814035162261
1	7845180	8104625	HAP_5	0.272173913043478	0.0367126230166994	0.0421532054725189	0.384162538265739
1	7919477	8211738	HAP_1	0.0956521739130435	-0.0512000070135174	0.119185980606202	0.667665264389517
1	7919477	8211738	HAP_2	0.11304347826087	-0.0110228851983519	0.109448245740866	0.919814035162261
1	7919477	8211738	HAP_3	0.272173913043478	0.0367950497242765	0.0423844733893962	0.385696081016983
1	7919477	8211738	HAP_4	0.06	-0.123716240548858	0.121848902873455	0.310387821560157
1	7919477	8211738	HAP_5	0.104347826086957	-0.0742942442822725	0.112216416760798	0.508202759584066
1	7996760	8289511	HAP_1	0.104347826086957	-0.0742942442822725	0.112216416760798	0.508202759584066
1	7996760	8289511	HAP_2	0.0956521739130435	-0.0512000070135174	0.119185980606202	0.667665264389517
1	7996760	8289511	HAP_3	0.117391304347826	0.00211889501307286	0.101476074455136	0.983348205747301
1	7996760	8289511	HAP_4	0.06	-0.123716240548858	0.121848902873455	0.310387821560157
1	7996760	8289511	HAP_5	0.272173913043478	0.0367950497242765	0.0423844733893962	0.385696081016983
1	8075890	8326936	HAP_1	0.272173913043478	0.0367950497242765	0.0423844733893962	0.385696081016983
1	8075890	8326936	HAP_2	0.104347826086957	-0.0742942442822725	0.112216416760798	0.508202759584066
1	8075890	8326936	HAP_3	0.118260869565217	0.00211889501307286	0.101476074455136	0.983348205747301
1	8075890	8326936	HAP_4	0.0878260869565217	-0.114944581335813	0.133898085283585	0.391010946702512
1	8075890	8326936	HAP_5	0.0956521739130435	-0.0512000070135174	0.119185980606202	0.667665264389517
1	8075890	8326936	HAP_6	0.06	-0.123716240548858	0.121848902873455	0.310387821560157
1	8170038	8373080	HAP_1	0.105217391304348	-0.0742942442822725	0.112216416760798	0.508202759584066
1	8170038	8373080	HAP_2	0.172173913043478	0.186189114103225	0.0726456980251239	0.0106371755943584
1	8170038	8373080	HAP_3	0.0617391304347826	-0.123716240548858	0.121848902873455	0.310387821560157
1	8170038	8373080	HAP_4	0.284347826086957	0.0460400645134559	0.0416647582423314	0.269627163318449
1	8170038	8373080	HAP_5	0.088695652173913	-0.0112842121873691	0.153563748662005	0.941448501210339
1	8170038	8373080	HAP_6	0.118260869565217	0.00211889501307286	0.101476074455136	0.983348205747301
1	8257321	8464233	HAP_1	0.105217391304348	-0.0742942442822725	0.112216416760798	0.508202759584066
1	8257321	8464233	HAP_2	0.0617391304347826	-0.123716240548858	0.121848902873455	0.310387821560157
1	8257321	8464233	HAP_3	0.292173913043478	0.0205316508920481	0.040247062308459	0.610153419163903
1	8257321	8464233	HAP_4	0.088695652173913	-0.0112842121873691	0.153563748662005	0.941448501210339
1	8257321	8464233	HAP_5	0.118260869565217	0.00211889501307286	0.101476074455136	0.983348205747301
1	8305311	8528279	HAP_1	0.27304347826087	0.0389801892639739	0.0426014615850965	0.360585867758048
1	8305311	8528279	HAP_2	0.0869565217391304	-0.0112842121873691	0.153563748662005	0.941448501210339
1	8305311	8528279	HAP_3	0.117391304347826	0.00211889501307286	0.101476074455136	0.983348205747301
1	8305311	8528279	HAP_4	0.105217391304348	-0.0742942442822725	0.112216416760798	0.508202759584066
1	8305311	8528279	HAP_5	0.0617391304347826	-0.123716240548858	0.121848902873455	0.310387821560157
1	8358037	8607680	HAP_1	0.0617391304347826	-0.123716240548858	0.121848902873455	0.310387821560157
1	8358037	8607680	HAP_2	0.0869565217391304	-0.0112842121873691	0.153563748662005	0.941448501210339
1	8358037	8607680	HAP_3	0.151304347826087	0.0220417233068553	0.0674151756273834	0.743823718823057
1	8358037	8607680	HAP_4	0.378260869565217	0.00650578912366223	0.033490758542791	0.846045437344348
1	8430684	8651065	HAP_1	0.0869565217391304	-0.0112842121873691	0.153563748662005	0.941448501210339
1	8430684	8651065	HAP_2	0.231304347826087	0.042544493006413	0.0450680864825313	0.345572807313151
1	8430684	8651065	HAP_3	0.379130434782609	0.00427049553197735	0.0333014234024214	0.898006798183672
1	8430684	8651065	HAP_4	0.0617391304347826	-0.123716240548858	0.121848902873455	0.310387821560157
1	8498193	8707568	HAP_1	0.378260869565217	0.00873025718639503	0.0331937874916394	0.792640211964192
1	8498193	8707568	HAP_2	0.0878260869565217	-0.0112842121873691	0.153563748662005	0.941448501210339
1	8498193	8707568	HAP_3	0.29304347826087	0.0395611904810082	0.0382852446955454	0.301895182191111
1	8575763	8752633	HAP_1	0.0878260869565217	-0.0112842121873691	0.153563748662005	0.941448501210339
1	8575763	8752633	HAP_2	0.384347826086957	0.0157329996830765	0.0324266027984733	0.627732041144608
1	8575763	8752633	HAP_3	0.0617391304347826	-0.127140569045013	0.135227260517614	0.347519291262837
1	8575763	8752633	HAP_4	0.3	-0.00795437820791698	0.0374507763123442	0.831875469264768
1	8640490	8812607	HAP_1	0.088695652173913	-0.0112842121873691	0.153563748662005	0.941448501210339
1	8640490	8812607	HAP_2	0.384347826086957	0.0157329996830765	0.0324266027984733	0.627732041144608
1	8640490	8812607	HAP_3	0.0608695652173913	-0.127140569045013	0.135227260517614	0.347519291262837
1	8640490	8812607	HAP_4	0.23304347826087	0.0287897831937332	0.044044096445489	0.513599412753832
1	8699372	8854887	HAP_1	0.0982608695652174	-0.0112842121873691	0.153563748662005	0.941448501210339
1	8699372	8854887	HAP_2	0.0608695652173913	-0.127140569045013	0.135227260517614	0.347519291262837
1	8699372	8854887	HAP_3	0.220869565217391	0.0337051269556342	0.0458175786148085	0.4622582581424
1	8699372	8854887	HAP_4	0.386086956521739	0.0157329996830765	0.0324266027984733	0.627732041144608
1	8745844	8914176	HAP_1	0.0608695652173913	-0.127140569045013	0.135227260517614	0.347519291262837
1	8745844	8914176	HAP_2	0.222608695652174	0.0337051269556342	0.0458175786148085	0.4622582581424
1	8745844	8914176	HAP_3	0.485217391304348	0.0149142030319802	0.0265556228724037	0.574597964080489
1	8787290	8990544	HAP_1	0.22695652173913	0.0449124862781457	0.0451786881817856	0.320598207637723
1	8787290	8990544	HAP_2	0.575652173913043	-0.0184937177883178	0.023820136948663	0.43784532915944
1	8842230	9051929	HAP_1	0.211304347826087	0.0384991700214846	0.0491826944689203	0.434086735705193
1	8842230	9051929	HAP_2	0.392173913043478	0.00814146545247855	0.0317092584102896	0.797462976416739
1	8903343	9104278	HAP_1	0.212173913043478	0.0384991700214846	0.0491826944689203	0.434086735705193
1	8903343	9104278	HAP_2	0.392173913043478	0.00814146545247855	0.0317092584102896	0.797462976416739
1	8946823	9198237	HAP_1	0.390434782608696	0.00197520871724489	0.0318933085476248	0.950639194150076
1	8946823	9198237	HAP_2	0.211304347826087	0.0384991700214846	0.0491826944689203	0.434086735705193
1	9034299	9245476	HAP_1	0.21304347826087	0.0384991700214846	0.0491826944689203	0.434086735705193
1	9034299	9245476	HAP_2	0.403478260869565	0.0245067301245715	0.0312643719558965	0.433455505169986
1	9084433	9289447	HAP_1	0.215652173913043	0.0272296976597292	0.0471695886544082	0.563986688042389
1	9084433	9289447	HAP_2	0.47304347826087	0.0149601692673233	0.027633616971483	0.588463176747254
1	9172231	9345129	HAP_1	0.139130434782609	-0.0166856900276001	0.0812366756541325	0.837337101901854
1	9172231	9345129	HAP_2	0.408695652173913	0.0283036071105443	0.0311496452170965	0.363933162457223
1	9236222	9412234	HAP_1	0.139130434782609	-0.0166856900276001	0.0812366756541325	0.837337101901854
1	9236222	9412234	HAP_2	0.40695652173913	0.0302382085528796	0.0311446812692828	0.332018340616767
1	9271520	9464578	HAP_1	0.133913043478261	-0.0166856900276001	0.0812366756541325	0.837337101901854
1	9271520	9464578	HAP_2	0.40695652173913	0.0302382085528796	0.0311446812692828	0.332018340616767
1	9322111	9515565	HAP_1	0.40695652173913	0.0302382085528796	0.0311446812692828	0.332018340616767
1	9322111	9515565	HAP_2	0.133913043478261	-0.0166856900276001	0.0812366756541325	0.837337101901854
1	9390629	9565793	HAP_1	0.476521739130435	0.037877745349053	0.028027687329494	0.177098168180768
1	9390629	9565793	HAP_2	0.133913043478261	-0.0166856900276001	0.0812366756541325	0.837337101901854
1	9446832	9620382	HAP_1	0.133913043478261	-0.0166856900276001	0.0812366756541325	0.837337101901854
1	9446832	9620382	HAP_2	0.484347826086957	0.0338428142066443	0.0277372845315758	0.222931140839343
1	9502502	9663536	HAP_1	0.133913043478261	-0.0166856900276001	0.0812366756541325	0.837337101901854
1	9502502	9663536	HAP_2	0.484347826086957	0.0338428142066443	0.0277372845315758	0.222931140839343
1	9555749	9739491	HAP_1	0.134782608695652	-0.0166856900276001	0.0812366756541325	0.837337101901854
1	9555749	9739491	HAP_2	0.483478260869565	0.0322399078991217	0.0278118693824194	0.246861260541475
1	9592005	9800213	HAP_1	0.11304347826087	-0.10035990149281	0.119550536603743	0.401558755494256
1	9592005	9800213	HAP_2	0.0773913043478261	0.0765562976976674	0.154154922367155	0.619651786727239
1	9592005	9800213	HAP_3	0.417391304347826	0.0223469936428887	0.030538995298207	0.464624511549434
1	9639183	9851960	HAP_1	0.11304347826087	0.238953266697079	0.0886629497986619	0.00724791224904089
1	9639183	9851960	HAP_2	0.111304347826087	-0.0990797958159319	0.133330544770658	0.457723175436729
1	9639183	9851960	HAP_3	0.427826086956522	0.0159797727574759	0.0298141335188085	0.592184584168447
1	9710661	9913900	HAP_1	0.111304347826087	-0.0990797958159319	0.133330544770658	0.457723175436729
1	9710661	9913900	HAP_2	0.0773913043478261	0.0765562976976674	0.154154922367155	0.619651786727239
1	9710661	9913900	HAP_3	0.145217391304348	0.0531291786438278	0.0845136830372054	0.529836323906964
1	9710661	9913900	HAP_4	0.311304347826087	-0.00176949900004423	0.0388116864095417	0.963651710733299
1	9710661	9913900	HAP_5	0.116521739130435	0.00501477707051532	0.0988109004176631	0.959541767045072
1	9773647	9958472	HAP_1	0.109565217391304	-0.0108509512831795	0.121008811769205	0.92858080487437
1	9773647	9958472	HAP_2	0.144347826086957	0.0531291786438278	0.0845136830372054	0.529836323906964
1	9773647	9958472	HAP_3	0.311304347826087	-0.00176949900004423	0.0388116864095417	0.963651710733299
1	9773647	9958472	HAP_4	0.116521739130435	0.00501477707051532	0.0988109004176631	0.959541767045072
1	9773647	9958472	HAP_5	0.117391304347826	-0.0990797958159319	0.133330544770658	0.457723175436729
1	9843069	10006649	HAP_1	0.311304347826087	-0.00176949900004423	0.0388116864095417	0.963651710733299
1	9843069	10006649	HAP_2	0.168695652173913	-0.0601734796249611	0.075054507943244	0.423047786968677
1	9843069	10006649	HAP_3	0.152173913043478	-0.0158913350371324	0.0879827710738941	0.856731977820036
1	9843069	10006649	HAP_4	0.111304347826087	-0.0990797958159319	0.133330544770658	0.457723175436729
1	9843069	10006649	HAP_5	0.143478260869565	0.0531291786438278	0.0845136830372054	0.529836323906964
1	9893305	10037375	HAP_1	0.111304347826087	-0.0990797958159319	0.133330544770658	0.457723175436729
1	9893305	10037375	HAP_2	0.168695652173913	-0.0601734796249611	0.075054507943244	0.423047786968677
1	9893305	10037375	HAP_3	0.311304347826087	-0.00176949900004423	0.0388116864095417	0.963651710733299
1	9893305	10037375	HAP_4	0.160869565217391	-0.0158913350371324	0.0879827710738941	0.856731977820036
1	9893305	10037375	HAP_5	0.144347826086957	0.0387533002657289	0.0805828304927842	0.630765767870081
1	9947101	10066272	HAP_1	0.15304347826087	-0.0158913350371324	0.0879827710738941	0.856731977820036
1	9947101	10066272	HAP_2	0.168695652173913	-0.0601734796249611	0.075054507943244	0.423047786968677
1	9947101	10066272	HAP_3	0.111304347826087	-0.0990797958159319	0.133330544770658	0.457723175436729
1	9947101	10066272	HAP_4	0.144347826086957	0.0387533002657289	0.0805828304927842	0.630765767870081
1	9947101	10066272	HAP_5	0.312173913043478	-0.00176949900004423	0.0388116864095417	0.963651710733299
1	9995804	10135402	HAP_1	0.111304347826087	-0.0990797958159319	0.133330544770658	0.457723175436729
1	9995804	10135402	HAP_2	0.150434782608696	0.00723012987960296	0.0749423116564519	0.923176975575566
1	9995804	10135402	HAP_3	0.31304347826087	-0.00317614664609995	0.0385371415367305	0.934343822158186
1	9995804	10135402	HAP_4	0.152173913043478	-0.0158913350371324	0.0879827710738941	0.856731977820036
1	10029104	10154066	HAP_1	0.31304347826087	-0.00317614664609995	0.0385371415367305	0.934343822158186
1	10029104	10154066	HAP_2	0.133913043478261	0.0170436281566429	0.0809585483914335	0.833335887681076
1	10029104	10154066	HAP_3	0.151304347826087	-0.0158913350371324	0.0879827710738941	0.856731977820036
1	10029104	10154066	HAP_4	0.111304347826087	-0.0990797958159319	0.133330544770658	0.457723175436729
1	10052241	10209708	HAP_1	0.068695652173913	0.154271448464949	0.153105923504344	0.314074130384424
1	10052241	10209708	HAP_2	0.151304347826087	-0.0158913350371324	0.0879827710738941	0.856731977820036
1	10052241	10209708	HAP_3	0.304347826086957	-0.0103302715444193	0.0392124131727576	0.792305009038238
1	10052241	10209708	HAP_4	0.110434782608696	-0.0990797958159319	0.133330544770658	0.457723175436729
1	10115433	10242514	HAP_1	0.32	0.0060325060742501	0.0371444697870199	0.87104406952172
1	10115433	10242514	HAP_2	0.068695652173913	0.154271448464949	0.153105923504344	0.314074130384424
1	10115433	10242514	HAP_3	0.110434782608696	-0.0990797958159319	0.133330544770658	0.457723175436729
1	10115433	10242514	HAP_4	0.153913043478261	-0.0158913350371324	0.0879827710738941	0.856731977820036
1	10147081	10280606	HAP_1	0.068695652173913	0.154271448464949	0.153105923504344	0.314074130384424
1	10147081	10280606	HAP_2	0.320869565217391	0.00541362051638594	0.0370240863880002	0.883801031796311
1	10147081	10280606	HAP_3	0.152173913043478	-0.0158913350371324	0.0879827710738941	0.856731977820036
1	10188215	10329288	HAP_1	0.16695652173913	-0.0404599971408716	0.0853006860234033	0.635454498974396
1	10188215	10329288	HAP_2	0.068695652173913	0.154271448464949	0.153105923504344	0.314074130384424
1	10188215	10329288	HAP_3	0.321739130434783	0.0028357972938876	0.0367195218082524	0.938469175419348
1	10188215	10329288	HAP_4	0.154782608695652	-0.0158913350371324	0.0879827710738941	0.856731977820036
1	10236893	10379097	HAP_1	0.154782608695652	-0.0158913350371324	0.0879827710738941	0.856731977820036
1	10236893	10379097	HAP_2	0.488695652173913	0.000146307226942471	0.0279091393519842	0.995819153601399
1	10236893	10379097	HAP_3	0.127826086956522	0.0387533002657289	0.0805828304927842	0.630765767870081
1	10273354	10413209	HAP_1	0.0678260869565217	0.154271448464949	0.153105923504344	0.314074130384424
1	10273354	10413209	HAP_2	0.153913043478261	-0.0158913350371324	0.0879827710738941	0.856731977820036
1	10273354	10413209	HAP_3	0.497391304347826	-0.00551255749468448	0.0276018537711696	0.841774213380859
1	10315745	10453602	HAP_1	0.493913043478261	-0.000900098503175826	0.027961273536563	0.974331243704883
1	10315745	10453602	HAP_2	0.0930434782608696	-0.09985778514291	0.152607542418851	0.513158071099073
1	10315745	10453602	HAP_3	0.0660869565217391	0.154271448464949	0.153105923504344	0.314074130384424
1	10315745	10453602	HAP_4	0.15304347826087	-0.0158913350371324	0.0879827710738941	0.856731977820036
1	10361996	10482668	HAP_1	0.152173913043478	-0.0158913350371324	0.0879827710738941	0.856731977820036
1	10361996	10482668	HAP_2	0.164347826086957	-0.0326166801780946	0.0946097803208021	0.73041163074137
1	10361996	10482668	HAP_3	0.318260869565217	0.00745200034533521	0.0373866774524818	0.842082691520883
1	10399147	10523839	HAP_1	0.163478260869565	-0.0326166801780946	0.0946097803208021	0.73041163074137
1	10399147	10523839	HAP_2	0.318260869565217	0.00745200034533521	0.0373866774524818	0.842082691520883
1	10399147	10523839	HAP_3	0.149565217391304	-0.0158913350371324	0.0879827710738941	0.856731977820036
1	10439622	10538971	HAP_1	0.164347826086957	-0.0360028988818805	0.0896282559993146	0.688063865605094
1	10439622	10538971	HAP_2	0.320869565217391	0.0028357972938876	0.0367195218082524	0.938469175419348
1	10439622	10538971	HAP_3	0.149565217391304	-0.0158913350371324	0.0879827710738941	0.856731977820036
1	10477227	10565732	HAP_1	0.150434782608696	-0.0158913350371324	0.0879827710738941	0.856731977820036
1	10477227	10565732	HAP_2	0.320869565217391	0.0028357972938876	0.0367195218082524	0.938469175419348
1	10477227	10565732	HAP_3	0.229565217391304	0.0576290624754473	0.0506680373628359	0.255862086669857
1	10513579	10591457	HAP_1	0.39304347826087	0.00446144030173915	0.032221270570295	0.889924438167831
1	10513579	10591457	HAP_2	0.320869565217391	0.0028357972938876	0.0367195218082524	0.938469175419348
1	10513579	10591457	HAP_3	0.150434782608696	-0.0158913350371324	0.0879827710738941	0.856731977820036
1	10535644	10632901	HAP_1	0.320869565217391	0.0028357972938876	0.0367195218082524	0.938469175419348
1	10535644	10632901	HAP_2	0.150434782608696	-0.0158913350371324	0.0879827710738941	0.856731977820036
1	10535644	10632901	HAP_3	0.165217391304348	-0.0421257776863814	0.0857360624034827	0.623375996642072
1	10556115	10715729	HAP_1	0.150434782608696	-0.0158913350371324	0.0879827710738941	0.856731977820036
1	10556115	10715729	HAP_2	0.165217391304348	-0.0421257776863814	0.0857360624034827	0.623375996642072
1	10556115	10715729	HAP_3	0.320869565217391	0.0028357972938876	0.0367195218082524	0.938469175419348
1	10580877	10762241	HAP_1	0.305217391304348	0.00898104118911101	0.0378697246939656	0.812622012892404
1	10580877	10762241	HAP_2	0.164347826086957	-0.0421257776863814	0.0857360624034827	0.623375996642072
1	10580877	10762241	HAP_3	0.150434782608696	-0.0158913350371324	0.0879827710738941	0.856731977820036
1	10610579	10783671	HAP_1	0.305217391304348	0.00898104118911101	0.0378697246939656	0.812622012892404
1	10610579	10783671	HAP_2	0.165217391304348	-0.0421257776863814	0.0857360624034827	0.623375996642072
1	10610579	10783671	HAP_3	0.0808695652173913	0.05621874192151	0.133266180756298	0.673293613847916
1	10610579	10783671	HAP_4	0.150434782608696	-0.0158913350371324	0.0879827710738941	0.856731977820036
1	10692448	10838284	HAP_1	0.294782608695652	0.0144909185438979	0.0386462937566218	0.707829666626016
1	10692448	10838284	HAP_2	0.091304347826087	0.0267566282512353	0.120334682208686	0.824120842954852
1	10692448	10838284	HAP_3	0.165217391304348	-0.0421257776863814	0.0857360624034827	0.623375996642072
1	10692448	10838284	HAP_4	0.150434782608696	-0.0158913350371324	0.0879827710738941	0.856731977820036
1	10747495	10888253	HAP_1	0.150434782608696	-0.0158913350371324	0.0879827710738941	0.856731977820036
1	10747495	10888253	HAP_2	0.293913043478261	0.0185542584764572	0.0390177894305469	0.634591672322274
1	10747495	10888253	HAP_3	0.103478260869565	0.0738546792299633	0.10131708182199	0.466338364935787
1	10747495	10888253	HAP_4	0.165217391304348	-0.0421257776863814	0.0857360624034827	0.623375996642072
1	10776649	10972991	HAP_1	0.288695652173913	0.0205273781501951	0.0393722657632817	0.602316907029927
1	10776649	10972991	HAP_2	0.091304347826087	0.0267566282512353	0.120334682208686	0.824120842954852
1	10776649	10972991	HAP_3	0.165217391304348	-0.0421257776863814	0.0857360624034827	0.623375996642072
1	10776649	10972991	HAP_4	0.150434782608696	-0.0158913350371324	0.0879827710738941	0.856731977820036
1	10826689	11037942	HAP_1	0.287826086956522	0.0237250877360164	0.0397015251603955	0.550356707634451
1	10826689	11037942	HAP_2	0.150434782608696	-0.0158913350371324	0.0879827710738941	0.856731977820036
1	10826689	11037942	HAP_3	0.171304347826087	0.0356025287447451	0.0785554311978034	0.650568596100207
1	10826689	11037942	HAP_4	0.0947826086956522	0.0267566282512353	0.120334682208686	0.824120842954852
1	10875498	11075998	HAP_1	0.287826086956522	0.0237250877360164	0.0397015251603955	0.550356707634451
1	10875498	11075998	HAP_2	0.163478260869565	-0.0421257776863814	0.0857360624034827	0.623375996642072
1	10875498	11075998	HAP_3	0.0947826086956522	0.0267566282512353	0.120334682208686	0.824120842954852
1	10875498	11075998	HAP_4	0.150434782608696	-0.0158913350371324	0.0879827710738941	0.856731977820036
1	10957096	11130967	HAP_1	0.145217391304348	-0.100178000144101	0.095082954493585	0.292525590781297
1	10957096	11130967	HAP_2	0.147826086956522	-0.129702238904525	0.0969813969592506	0.181635399867233
1	10957096	11130967	HAP_3	0.28695652173913	0.0174759632291268	0.0402328939790897	0.664186478342528
1	11028533	11181385	HAP_1	0.292173913043478	0.0154688069608411	0.0398467591195776	0.698009560229728
1	11028533	11181385	HAP_2	0.161739130434783	-0.151206776025843	0.0810500048527936	0.0626183364694014
1	11028533	11181385	HAP_3	0.144347826086957	-0.089865934060056	0.101533273787607	0.376487415942829
1	11068552	11236771	HAP_1	0.14695652173913	-0.127178440582086	0.103006524223404	0.217471572946971
1	11068552	11236771	HAP_2	0.291304347826087	0.0154688069608411	0.0398467591195776	0.698009560229728
1	11068552	11236771	HAP_3	0.144347826086957	-0.089865934060056	0.101533273787607	0.376487415942829
1	11117957	11313680	HAP_1	0.233913043478261	-0.0281414885409355	0.0541101936859568	0.603214430502701
1	11117957	11313680	HAP_2	0.14695652173913	-0.127178440582086	0.103006524223404	0.217471572946971
1	11117957	11313680	HAP_3	0.291304347826087	0.0154688069608411	0.0398467591195776	0.698009560229728
1	11160981	11394467	HAP_1	0.127826086956522	-0.101832392767022	0.134841754362017	0.450445803927807
1	11160981	11394467	HAP_2	0.14695652173913	-0.127178440582086	0.103006524223404	0.217471572946971
1	11160981	11394467	HAP_3	0.237391304347826	0.000256700284585868	0.0502764255657687	0.995928007810809
1	11227266	11469495	HAP_1	0.236521739130435	0.000256700284585868	0.0502764255657687	0.995928007810809
1	11227266	11469495	HAP_2	0.14695652173913	-0.127178440582086	0.103006524223404	0.217471572946971
1	11296054	11519084	HAP_1	0.208695652173913	-0.0516213926846091	0.0652896801272899	0.42948081479064
1	11296054	11519084	HAP_2	0.237391304347826	0.000256700284585868	0.0502764255657687	0.995928007810809
1	11368762	11586009	HAP_1	0.14695652173913	-0.127178440582086	0.103006524223404	0.217471572946971
1	11368762	11586009	HAP_2	0.302608695652174	0.0121951531092534	0.0422473421700549	0.772947372951116
1	11443076	11667549	HAP_1	0.11304347826087	-0.0885702359430417	0.100799573641263	0.379952113113132
1	11443076	11667549	HAP_2	0.148695652173913	-0.127178440582086	0.103006524223404	0.217471572946971
1	11443076	11667549	HAP_3	0.332173913043478	0.0141957088030488	0.0387815083971583	0.714470560743646
1	11495736	11731681	HAP_1	0.119130434782609	0.0458528078637985	0.155990898853281	0.76890814862892
1	11495736	11731681	HAP_2	0.11304347826087	-0.0885702359430417	0.100799573641263	0.379952113113132
1	11495736	11731681	HAP_3	0.260869565217391	-0.00526657047295983	0.0471783771459137	0.911155830385578
1	11495736	11731681	HAP_4	0.238260869565217	0.00385618850668699	0.0533650254209197	0.942420231515639
1	11562944	11776956	HAP_1	0.12	0.0458528078637985	0.155990898853281	0.76890814862892
1	11562944	11776956	HAP_2	0.260869565217391	-0.00526657047295983	0.0471783771459137	0.911155830385578
1	11562944	11776956	HAP_3	0.385217391304348	0.00146072567834789	0.032925404678971	0.96462945815235
1	11635516	11833307	HAP_1	0.260869565217391	-0.00526657047295983	0.0471783771459137	0.911155830385578
1	11635516	11833307	HAP_2	0.385217391304348	0.00146072567834789	0.032925404678971	0.96462945815235
1	11715739	11880489	HAP_1	0.102608695652174	0.294409756042789	0.131714236896297	0.0257952314525443
1	11715739	11880489	HAP_2	0.260869565217391	-0.00526657047295983	0.0471783771459137	0.911155830385578
1	11715739	11880489	HAP_3	0.384347826086957	0.00146072567834789	0.032925404678971	0.96462945815235
1	11768871	11915013	HAP_1	0.169565217391304	0.0832377473116303	0.0762250642048497	0.275301135089786
1	11768871	11915013	HAP_2	0.260869565217391	-0.00526657047295983	0.0471783771459137	0.911155830385578
1	11768871	11915013	HAP_3	0.394782608695652	-0.00662615656041134	0.0319868684065719	0.835965875096218
1	11807482	11964513	HAP_1	0.260869565217391	-0.00526657047295983	0.0471783771459137	0.911155830385578
1	11807482	11964513	HAP_2	0.247826086956522	0.0217888085480409	0.0534452673861594	0.683660552144332
1	11807482	11964513	HAP_3	0.393913043478261	-0.00662615656041134	0.0319868684065719	0.835965875096218
1	11869629	12059144	HAP_1	0.353913043478261	0.014268596398417	0.0358810376978062	0.691028887098168
1	11869629	12059144	HAP_2	0.26	-0.00526657047295983	0.0471783771459137	0.911155830385578
1	11869629	12059144	HAP_3	0.113913043478261	-0.0948203147022542	0.154651825563469	0.540044234184422
1	11907907	12100919	HAP_1	0.353913043478261	0.014268596398417	0.0358810376978062	0.691028887098168
1	11907907	12100919	HAP_2	0.26	-0.00526657047295983	0.0471783771459137	0.911155830385578
1	11907907	12100919	HAP_3	0.113913043478261	-0.0948203147022542	0.154651825563469	0.540044234184422
1	11934480	12184244	HAP_1	0.353913043478261	0.014268596398417	0.0358810376978062	0.691028887098168
1	11934480	12184244	HAP_2	0.26	-0.00526657047295983	0.0471783771459137	0.911155830385578
1	11934480	12184244	HAP_3	0.113913043478261	-0.0948203147022542	0.154651825563469	0.540044234184422
1	12036167	12253784	HAP_1	0.254782608695652	-0.00131007861975171	0.0479190059463333	0.978198707912163
1	12036167	12253784	HAP_2	0.372173913043478	0.0270234419064006	0.0350608166494958	0.441173661008744
1	12036167	12253784	HAP_3	0.167826086956522	0.11223612587877	0.0902729291711198	0.214276555034413
1	12077285	12310963	HAP_1	0.206086956521739	-0.0516213926846091	0.0652896801272899	0.42948081479064
1	12077285	12310963	HAP_2	0.166086956521739	-0.0179835055037453	0.0704808614403555	0.798697156705311
1	12077285	12310963	HAP_3	0.167826086956522	0.11223612587877	0.0902729291711198	0.214276555034413
1	12077285	12310963	HAP_4	0.253913043478261	-0.00131007861975171	0.0479190059463333	0.978198707912163
1	12159225	12367799	HAP_1	0.205217391304348	-0.0516213926846091	0.0652896801272899	0.42948081479064
1	12159225	12367799	HAP_2	0.253913043478261	-0.00131007861975171	0.0479190059463333	0.978198707912163
1	12228328	12410625	HAP_1	0.205217391304348	-0.0516213926846091	0.0652896801272899	0.42948081479064
1	12228328	12410625	HAP_2	0.113913043478261	0.213533587336448	0.118221628561906	0.0714197212622932
1	12228328	12410625	HAP_3	0.254782608695652	-0.00131007861975171	0.0479190059463333	0.978198707912163
1	12288899	12447748	HAP_1	0.107826086956522	0.0721064285085089	0.154186549704344	0.640211138169157
1	12288899	12447748	HAP_2	0.254782608695652	-0.00131007861975171	0.0479190059463333	0.978198707912163
1	12288899	12447748	HAP_3	0.247826086956522	-0.0178159847707071	0.0524962837607437	0.734453190880179
1	12288899	12447748	HAP_4	0.159130434782609	0.0805348447027444	0.0842436515593685	0.339495773769043
1	12349904	12495996	HAP_1	0.16695652173913	0.0698884890985858	0.0808633756822668	0.387803565333819
1	12349904	12495996	HAP_2	0.107826086956522	0.0721064285085089	0.154186549704344	0.640211138169157
1	12349904	12495996	HAP_3	0.254782608695652	-0.00131007861975171	0.0479190059463333	0.978198707912163
1	12349904	12495996	HAP_4	0.144347826086957	-0.127178440582086	0.103006524223404	0.217471572946971
1	12391498	12566832	HAP_1	0.146086956521739	-0.127178440582086	0.103006524223404	0.217471572946971
1	12391498	12566832	HAP_2	0.254782608695652	-0.00131007861975171	0.0479190059463333	0.978198707912163
1	12391498	12566832	HAP_3	0.107826086956522	0.0721064285085089	0.154186549704344	0.640211138169157
1	12391498	12566832	HAP_4	0.200869565217391	0.0210077641385412	0.0697127955033192	0.763261124942513
1	12442460	12631796	HAP_1	0.101739130434783	0.0721064285085089	0.154186549704344	0.640211138169157
1	12442460	12631796	HAP_2	0.18	0.036699145936494	0.0739959203487722	0.620115296256262
1	12442460	12631796	HAP_3	0.252173913043478	0.000236081163194783	0.0485032321057873	0.996118176284801
1	12442460	12631796	HAP_4	0.146086956521739	-0.127178440582086	0.103006524223404	0.217471572946971
1	12479322	12693559	HAP_1	0.145217391304348	-0.127178440582086	0.103006524223404	0.217471572946971
1	12479322	12693559	HAP_2	0.238260869565217	-0.0187125803642723	0.0516101141731154	0.71705807288079
1	12543647	12775375	HAP_1	0.238260869565217	-0.0187125803642723	0.0516101141731154	0.71705807288079
1	12543647	12775375	HAP_2	0.146086956521739	-0.127178440582086	0.103006524223404	0.217471572946971
1	12606447	12853203	HAP_1	0.0695652173913043	-0.0818487978533289	0.155032651893891	0.597745515565512
1	12606447	12853203	HAP_2	0.239130434782609	-0.0187125803642723	0.0516101141731154	0.71705807288079
1	12606447	12853203	HAP_3	0.19304347826087	-0.0957819725780528	0.0663793949634783	0.149592415565564
1	12676844	12903805	HAP_1	0.242608695652174	-0.0199395398714653	0.0508987707887873	0.695392218682483
1	12676844	12903805	HAP_2	0.135652173913043	-0.0308259532228193	0.0908926335735618	0.734625769721853
1	12676844	12903805	HAP_3	0.318260869565217	-0.0755391211522239	0.0385596614182191	0.050604564382119
1	12743592	12950327	HAP_1	0.242608695652174	-0.0199395398714653	0.0508987707887873	0.695392218682483
1	12743592	12950327	HAP_2	0.134782608695652	-0.0175937625694705	0.0955933828171791	0.854042255685443
1	12743592	12950327	HAP_3	0.392173913043478	-0.0309031753090904	0.0320367368792097	0.335151652340242
1	12837234	13034308	HAP_1	0.392173913043478	-0.0309031753090904	0.0320367368792097	0.335151652340242
1	12837234	13034308	HAP_2	0.242608695652174	-0.0199395398714653	0.0508987707887873	0.695392218682483
1	12887875	13085347	HAP_1	0.242608695652174	-0.0199395398714653	0.0508987707887873	0.695392218682483
1	12887875	13085347	HAP_2	0.373913043478261	-0.026441828961446	0.033945508237507	0.436337457138342
1	12934724	13112862	HAP_1	0.242608695652174	-0.0199395398714653	0.0508987707887873	0.695392218682483
1	12934724	13112862	HAP_2	0.281739130434783	-0.00561228566548117	0.0457098374388079	0.902324654308491
1	12980154	13158835	HAP_1	0.242608695652174	-0.0199395398714653	0.0508987707887873	0.695392218682483
1	12980154	13158835	HAP_2	0.280869565217391	-0.00561228566548117	0.0457098374388079	0.902324654308491
1	13080688	13212735	HAP_1	0.071304347826087	-0.130050078849249	0.154001349449321	0.398764124228552
1	13080688	13212735	HAP_2	0.24695652173913	-0.0254571307490119	0.0496045384464398	0.608011950022084
1	13080688	13212735	HAP_3	0.36	0.0783204436284814	0.0345752794328949	0.02387930479575
1	13107909	13288892	HAP_1	0.071304347826087	-0.130050078849249	0.154001349449321	0.398764124228552
1	13107909	13288892	HAP_2	0.443478260869565	0.0618917598379733	0.0288396401946745	0.0322953008301029
1	13107909	13288892	HAP_3	0.0852173913043478	-0.103988094327953	0.154754968304993	0.501889630466034
1	13107909	13288892	HAP_4	0.247826086956522	-0.0254571307490119	0.0496045384464398	0.608011950022084
1	13141007	13331772	HAP_1	0.243478260869565	-0.0254571307490119	0.0496045384464398	0.608011950022084
1	13141007	13331772	HAP_2	0.071304347826087	-0.130050078849249	0.154001349449321	0.398764124228552
1	13141007	13331772	HAP_3	0.32695652173913	0.0985661766069379	0.0383720218648836	0.0104651335846331
1	13207040	13395358	HAP_1	0.071304347826087	-0.130050078849249	0.154001349449321	0.398764124228552
1	13207040	13395358	HAP_2	0.239130434782609	0.112982363147561	0.0507747516803553	0.0264660740139829
1	13207040	13395358	HAP_3	0.243478260869565	-0.0254571307490119	0.0496045384464398	0.608011950022084
1	13253220	13439013	HAP_1	0.155652173913043	-0.127178440582086	0.103006524223404	0.217471572946971
1	13253220	13439013	HAP_2	0.243478260869565	-0.0254571307490119	0.0496045384464398	0.608011950022084
1	13253220	13439013	HAP_3	0.0704347826086957	-0.130050078849249	0.154001349449321	0.398764124228552
1	13325800	13492360	HAP_1	0.219130434782609	-0.0454548122772961	0.0571795919943182	0.426979233319393
1	13325800	13492360	HAP_2	0.243478260869565	-0.0254571307490119	0.0496045384464398	0.608011950022084
1	13376228	13532908	HAP_1	0.274782608695652	-0.0441862699586686	0.0443954414674349	0.320024324928796
1	13376228	13532908	HAP_2	0.243478260869565	-0.0254571307490119	0.0496045384464398	0.608011950022084
1	13376228	13532908	HAP_3	0.154782608695652	0.00615367618098621	0.0948590754848633	0.948299165191184
1	13424571	13580209	HAP_1	0.161739130434783	0.151142127012704	0.100523316458134	0.13325823668951
1	13424571	13580209	HAP_2	0.402608695652174	-0.00933185775609116	0.0324350890715785	0.773675780850287
1	13424571	13580209	HAP_3	0.243478260869565	-0.0254571307490119	0.0496045384464398	0.608011950022084
1	13463249	13598030	HAP_1	0.4	-0.010454439634096	0.0320724706317314	0.74457366397582
1	13463249	13598030	HAP_2	0.243478260869565	-0.0254571307490119	0.0496045384464398	0.608011950022084
1	13463249	13598030	HAP_3	0.160869565217391	0.151142127012704	0.100523316458134	0.13325823668951
1	13525711	13668972	HAP_1	0.144347826086957	-0.120681891766174	0.0959001846006259	0.208765517407561
1	13525711	13668972	HAP_2	0.159130434782609	0.0266782300750555	0.0680665806471219	0.695248799395854
1	13525711	13668972	HAP_3	0.225217391304348	-0.0241570152576711	0.053633029270453	0.652586353471423
1	13560034	13725800	HAP_1	0.225217391304348	-0.0241570152576711	0.053633029270453	0.652586353471423
1	13560034	13725800	HAP_2	0.144347826086957	-0.120681891766174	0.0959001846006259	0.208765517407561
1	13560034	13725800	HAP_3	0.0704347826086957	-0.130050078849249	0.154001349449321	0.398764124228552
1	13593070	13778296	HAP_1	0.225217391304348	-0.0241570152576711	0.053633029270453	0.652586353471423
1	13593070	13778296	HAP_2	0.144347826086957	-0.120681891766174	0.0959001846006259	0.208765517407561
1	13593070	13778296	HAP_3	0.0704347826086957	-0.130050078849249	0.154001349449321	0.398764124228552
1	13657759	13850697	HAP_1	0.371304347826087	-0.0179730202839882	0.0347493858732233	0.605207236088642
1	13657759	13850697	HAP_2	0.071304347826087	-0.130050078849249	0.154001349449321	0.398764124228552
1	13657759	13850697	HAP_3	0.1	0.146673941561531	0.119223627270363	0.219121107962047
1	13711980	13936005	HAP_1	0.471304347826087	0.0360454199666761	0.0274258220944118	0.189285560489645
1	13711980	13936005	HAP_2	0.158260869565217	-0.0105303830702135	0.0823887632931824	0.898342412946165
1	13711980	13936005	HAP_3	0.0852173913043478	-0.13213832199493	0.11965323085868	0.269916555249666
1	13746152	14037621	HAP_1	0.203478260869565	-0.015473133477666	0.0556524375902211	0.781090395382018
1	13746152	14037621	HAP_2	0.134782608695652	-0.0862357008176595	0.0807738830012442	0.28615096675911
1	13746152	14037621	HAP_3	0.472173913043478	0.0360454199666761	0.0274258220944118	0.189285560489645
1	13834725	14062958	HAP_1	0.280869565217391	-0.0319778054899218	0.0424965684101393	0.452077679914907
1	13834725	14062958	HAP_2	0.472173913043478	0.0360454199666761	0.0274258220944118	0.189285560489645
1	13834725	14062958	HAP_3	0.14	-0.0862357008176595	0.0807738830012442	0.28615096675911
1	13910692	14114440	HAP_1	0.115652173913043	-0.14029185367889	0.122104799744698	0.251066889840262
1	13910692	14114440	HAP_2	0.356521739130435	0.0534053190016728	0.0345836872781831	0.123094441911796
1	13910692	14114440	HAP_3	0.0921739130434783	-0.13213832199493	0.11965323085868	0.269916555249666
1	13910692	14114440	HAP_4	0.179130434782609	0.017261314775686	0.0702378704065258	0.805961539064575
1	13910692	14114440	HAP_5	0.149565217391304	-0.0328625004304085	0.0850836838658135	0.699467039300481
1	14004385	14194506	HAP_1	0.115652173913043	-0.14029185367889	0.122104799744698	0.251066889840262
1	14004385	14194506	HAP_2	0.356521739130435	0.0534053190016728	0.0345836872781831	0.123094441911796
1	14004385	14194506	HAP_3	0.176521739130435	0.0108977947589499	0.0680508629939658	0.872826833763842
1	14004385	14194506	HAP_4	0.162608695652174	-0.0974157649693684	0.084783435592242	0.251046706719743
1	14058696	14248776	HAP_1	0.0895652173913044	0.150949737795397	0.153012602559016	0.32430334549297
1	14058696	14248776	HAP_2	0.115652173913043	-0.14029185367889	0.122104799744698	0.251066889840262
1	14058696	14248776	HAP_3	0.071304347826087	-0.130050078849249	0.154001349449321	0.398764124228552
1	14058696	14248776	HAP_4	0.356521739130435	0.0534053190016728	0.0345836872781831	0.123094441911796
1	14091291	14286844	HAP_1	0.357391304347826	0.0508931395246175	0.0343811759184147	0.139363763069738
1	14091291	14286844	HAP_2	0.071304347826087	-0.130050078849249	0.154001349449321	0.398764124228552
1	14091291	14286844	HAP_3	0.0895652173913044	0.150949737795397	0.153012602559016	0.32430334549297
1	14091291	14286844	HAP_4	0.162608695652174	-0.027594747095848	0.0734334093966136	0.707222857925424
1	14174967	14320480	HAP_1	0.071304347826087	-0.130050078849249	0.154001349449321	0.398764124228552
1	14174967	14320480	HAP_2	0.162608695652174	-0.027594747095848	0.0734334093966136	0.707222857925424
1	14174967	14320480	HAP_3	0.0895652173913044	0.150949737795397	0.153012602559016	0.32430334549297
1	14174967	14320480	HAP_4	0.357391304347826	0.0508931395246175	0.0343811759184147	0.139363763069738
1	14235061	14353940	HAP_1	0.244347826086957	0.0116159983068389	0.0515216697067023	0.821704567994976
1	14235061	14353940	HAP_2	0.0973913043478261	-0.13213832199493	0.11965323085868	0.269916555249666
1	14235061	14353940	HAP_3	0.509565217391304	0.0110467758024503	0.0262100635629636	0.673572500048268
1	14277857	14409719	HAP_1	0.56695652173913	-0.00628608322884158	0.0244891431756283	0.797513133595843
1	14277857	14409719	HAP_2	0.1	0.00790690075501031	0.109754727251816	0.942594471138977
1	14277857	14409719	HAP_3	0.163478260869565	-0.027594747095848	0.0734334093966136	0.707222857925424
1	14300401	14464404	HAP_1	0.563478260869565	-0.00339585668988733	0.0246094405481827	0.890297746558463
1	14300401	14464404	HAP_2	0.1	0.00790690075501031	0.109754727251816	0.942594471138977
1	14300401	14464404	HAP_3	0.163478260869565	-0.027594747095848	0.0734334093966136	0.707222857925424
1	14340365	14529990	HAP_1	0.120869565217391	0.120947735609291	0.100614493209239	0.229834690854536
1	14340365	14529990	HAP_2	0.118260869565217	0.0868744007891647	0.094778846901875	0.359744828945325
1	14340365	14529990	HAP_3	0.288695652173913	-0.0407104035755461	0.04443541144309	0.3599705412638
1	14340365	14529990	HAP_4	0.16	-0.027594747095848	0.0734334093966136	0.707222857925424
1	14398852	14590649	HAP_1	0.16	-0.027594747095848	0.0734334093966136	0.707222857925424
1	14398852	14590649	HAP_2	0.0695652173913043	0.108556638690857	0.153578526628434	0.479954049415356
1	14398852	14590649	HAP_3	0.071304347826087	-0.130050078849249	0.154001349449321	0.398764124228552
1	14398852	14590649	HAP_4	0.218260869565217	0.0114798459047333	0.0563953111437509	0.838770810951033
1	14444478	14655035	HAP_1	0.0904347826086957	0.150949737795397	0.153012602559016	0.32430334549297
1	14444478	14655035	HAP_2	0.16	-0.027594747095848	0.0734334093966136	0.707222857925424
1	14444478	14655035	HAP_3	0.158260869565217	0.151142127012704	0.100523316458134	0.13325823668951
1	14444478	14655035	HAP_4	0.071304347826087	-0.130050078849249	0.154001349449321	0.398764124228552
1	14444478	14655035	HAP_5	0.178260869565217	0.0252650445342452	0.0751353134105172	0.736799880346665
1	14508643	14723669	HAP_1	0.071304347826087	-0.130050078849249	0.154001349449321	0.398764124228552
1	14508643	14723669	HAP_2	0.0904347826086957	0.150949737795397	0.153012602559016	0.32430334549297
1	14508643	14723669	HAP_3	0.161739130434783	0.151142127012704	0.100523316458134	0.13325823668951
1	14508643	14723669	HAP_4	0.177391304347826	0.0252650445342452	0.0751353134105172	0.736799880346665
1	14508643	14723669	HAP_5	0.236521739130435	-0.0281116672930984	0.0508782944906084	0.580806535747816
1	14563828	14775232	HAP_1	0.177391304347826	0.0252650445342452	0.0751353134105172	0.736799880346665
1	14563828	14775232	HAP_2	0.237391304347826	-0.0281116672930984	0.0508782944906084	0.580806535747816
1	14563828	14775232	HAP_3	0.108695652173913	-0.0959153586319264	0.11006977342605	0.383905110880976
1	14629667	14813674	HAP_1	0.277391304347826	-0.0174442022498702	0.0436165664419272	0.689349420070493
1	14629667	14813674	HAP_2	0.108695652173913	-0.0959153586319264	0.11006977342605	0.383905110880976
1	14629667	14813674	HAP_3	0.177391304347826	0.0252650445342452	0.0751353134105172	0.736799880346665
1	14709803	14871304	HAP_1	0.355652173913043	0.0146465519633364	0.0346541956784278	0.672713222867217
1	14709803	14871304	HAP_2	0.108695652173913	-0.0959153586319264	0.11006977342605	0.383905110880976
1	14709803	14871304	HAP_3	0.182608695652174	0.0197294447413865	0.067818145997069	0.771222204688598
1	14762452	14901630	HAP_1	0.128695652173913	0.0952846779945315	0.108167554919435	0.378749110208119
1	14762452	14901630	HAP_2	0.485217391304348	-0.00413671864901549	0.026839376689914	0.877563578025009
1	14762452	14901630	HAP_3	0.182608695652174	0.0197294447413865	0.067818145997069	0.771222204688598
1	14804510	14946992	HAP_1	0.485217391304348	-0.00413671864901549	0.026839376689914	0.877563578025009
1	14804510	14946992	HAP_2	0.182608695652174	0.0197294447413865	0.067818145997069	0.771222204688598
1	14804510	14946992	HAP_3	0.128695652173913	0.0952846779945315	0.108167554919435	0.378749110208119
1	14854129	15009567	HAP_1	0.679130434782609	0.0180346814078329	0.0235150888594357	0.443438758472493
1	14854129	15009567	HAP_2	0.182608695652174	0.0197294447413865	0.067818145997069	0.771222204688598
1	14890884	15068643	HAP_1	0.352173913043478	0.00259403849565134	0.0341471663561285	0.939472836189392
1	14890884	15068643	HAP_2	0.325217391304348	0.0161608092270336	0.0403630990683361	0.689024577846511
1	14890884	15068643	HAP_3	0.182608695652174	0.0197294447413865	0.067818145997069	0.771222204688598
1	14928233	15107973	HAP_1	0.350434782608696	0.00259403849565134	0.0341471663561285	0.939472836189392
1	14928233	15107973	HAP_2	0.325217391304348	0.0161608092270336	0.0403630990683361	0.689024577846511
1	14928233	15107973	HAP_3	0.182608695652174	0.0197294447413865	0.067818145997069	0.771222204688598
1	14986215	15176283	HAP_1	0.258260869565217	0.00461126942036699	0.0443048476105618	0.917142619818594
1	14986215	15176283	HAP_2	0.273913043478261	0.0626984767384242	0.045885735274394	0.172358462492269
1	14986215	15176283	HAP_3	0.244347826086957	0.0560469918056785	0.0577496761593424	0.332206789027581
1	14986215	15176283	HAP_4	0.107826086956522	0.0351951840621197	0.120287497891347	0.769941864676595
1	15043428	15233923	HAP_1	0.258260869565217	0.00461126942036699	0.0443048476105618	0.917142619818594
1	15043428	15233923	HAP_2	0.2	0.00381585571088594	0.0621322715483177	0.951050511953435
1	15043428	15233923	HAP_3	0.239130434782609	0.0394491484936941	0.0591899169373173	0.505375119072427
1	15043428	15233923	HAP_4	0.0721739130434783	-0.130050078849249	0.154001349449321	0.398764124228552
1	15092475	15295952	HAP_1	0.258260869565217	0.00461126942036699	0.0443048476105618	0.917142619818594
1	15092475	15295952	HAP_2	0.179130434782609	0.0197294447413865	0.067818145997069	0.771222204688598
1	15092475	15295952	HAP_3	0.156521739130435	0.0562863406520716	0.0802700066870332	0.483460583014132
1	15092475	15295952	HAP_4	0.0721739130434783	-0.130050078849249	0.154001349449321	0.398764124228552
1	15151447	15377098	HAP_1	0.259130434782609	0.000341693327775878	0.0440308479637885	0.993810979055834
1	15151447	15377098	HAP_2	0.179130434782609	0.0197294447413865	0.067818145997069	0.771222204688598
1	15151447	15377098	HAP_3	0.0765217391304348	-0.0696757905726142	0.152921828706324	0.648831971377778
1	15151447	15377098	HAP_4	0.0756521739130435	-0.130050078849249	0.154001349449321	0.398764124228552
1	15209586	15433328	HAP_1	0.259130434782609	0.000341693327775878	0.0440308479637885	0.993810979055834
1	15209586	15433328	HAP_2	0.0765217391304348	-0.0696757905726142	0.152921828706324	0.648831971377778
1	15209586	15433328	HAP_3	0.0721739130434783	-0.130050078849249	0.154001349449321	0.398764124228552
1	15209586	15433328	HAP_4	0.179130434782609	0.0197294447413865	0.067818145997069	0.771222204688598
1	15276897	15479165	HAP_1	0.0765217391304348	-0.0696757905726142	0.152921828706324	0.648831971377778
1	15276897	15479165	HAP_2	0.259130434782609	0.000341693327775878	0.0440308479637885	0.993810979055834
1	15276897	15479165	HAP_3	0.220869565217391	-0.00432805762071009	0.0560317181568666	0.938457731409615
1	15276897	15479165	HAP_4	0.0721739130434783	-0.130050078849249	0.154001349449321	0.398764124228552
1	15346076	15504349	HAP_1	0.220869565217391	-0.00432805762071009	0.0560317181568666	0.938457731409615
1	15346076	15504349	HAP_2	0.259130434782609	0.000341693327775878	0.0440308479637885	0.993810979055834
1	15346076	15504349	HAP_3	0.0721739130434783	-0.130050078849249	0.154001349449321	0.398764124228552
1	15346076	15504349	HAP_4	0.155652173913043	0.0562863406520716	0.0802700066870332	0.483460583014132
1	15415550	15558805	HAP_1	0.213913043478261	0.00674288591021471	0.0566971505349034	0.905374794959361
1	15415550	15558805	HAP_2	0.26	0.000341693327775878	0.0440308479637885	0.993810979055834
1	15415550	15558805	HAP_3	0.155652173913043	0.0562863406520716	0.0802700066870332	0.483460583014132
1	15415550	15558805	HAP_4	0.0756521739130435	-0.130050078849249	0.154001349449321	0.398764124228552
1	15415550	15558805	HAP_5	0.0947826086956522	0.281020904983114	0.118560217511592	0.0181111770711263
1	15469825	15577736	HAP_1	0.0939130434782609	0.281020904983114	0.118560217511592	0.0181111770711263
1	15469825	15577736	HAP_2	0.213913043478261	0.00674288591021471	0.0566971505349034	0.905374794959361
1	15469825	15577736	HAP_3	0.240869565217391	0.0394491484936941	0.0591899169373173	0.505375119072427
1	15469825	15577736	HAP_4	0.335652173913043	-0.0210306584100454	0.0345554210235262	0.543031110249645
1	15492702	15613532	HAP_1	0.0939130434782609	0.281020904983114	0.118560217511592	0.0181111770711263
1	15492702	15613532	HAP_2	0.213913043478261	0.00674288591021471	0.0566971505349034	0.905374794959361
1	15492702	15613532	HAP_3	0.262608695652174	-0.00245006784126779	0.043464407939817	0.955067471842542
1	15492702	15613532	HAP_4	0.312173913043478	-0.00868542106483965	0.0436662612749352	0.842409292645772
1	15550342	15653451	HAP_1	0.213913043478261	0.00674288591021471	0.0566971505349034	0.905374794959361
1	15550342	15653451	HAP_2	0.264347826086957	-0.00245006784126779	0.043464407939817	0.955067471842542
1	15550342	15653451	HAP_3	0.0739130434782609	-0.130050078849249	0.154001349449321	0.398764124228552
1	15550342	15653451	HAP_4	0.240869565217391	0.0394491484936941	0.0591899169373173	0.505375119072427
1	15550342	15653451	HAP_5	0.136521739130435	0.18127601303113	0.0808347678335482	0.0253149158227895
1	15573523	15690224	HAP_1	0.26	0.000341693327775878	0.0440308479637885	0.993810979055834
1	15573523	15690224	HAP_2	0.0739130434782609	-0.130050078849249	0.154001349449321	0.398764124228552
1	15573523	15690224	HAP_3	0.185217391304348	0.13554376310699	0.0843097937521499	0.108465358592612
1	15573523	15690224	HAP_4	0.177391304347826	0.0197294447413865	0.067818145997069	0.771222204688598
1	15605937	15735006	HAP_1	0.177391304347826	0.0197294447413865	0.067818145997069	0.771222204688598
1	15605937	15735006	HAP_2	0.0739130434782609	-0.130050078849249	0.154001349449321	0.398764124228552
1	15605937	15735006	HAP_3	0.185217391304348	0.13554376310699	0.0843097937521499	0.108465358592612
1	15605937	15735006	HAP_4	0.26	0.000341693327775878	0.0440308479637885	0.993810979055834
1	15641488	15812807	HAP_1	0.0739130434782609	-0.130050078849249	0.154001349449321	0.398764124228552
1	15641488	15812807	HAP_2	0.177391304347826	0.0197294447413865	0.067818145997069	0.771222204688598
1	15641488	15812807	HAP_3	0.185217391304348	0.13554376310699	0.0843097937521499	0.108465358592612
1	15641488	15812807	HAP_4	0.260869565217391	0.000341693327775878	0.0440308479637885	0.993810979055834
1	15680611	15886962	HAP_1	0.22	-0.00402324492064844	0.0516055071347489	0.937886393201521
1	15680611	15886962	HAP_2	0.0878260869565217	0.261580394014327	0.152822136723242	0.0875100280763969
1	15680611	15886962	HAP_3	0.105217391304348	-0.0527326720941244	0.152982480294932	0.730450782940404
1	15680611	15886962	HAP_4	0.0739130434782609	-0.130050078849249	0.154001349449321	0.398764124228552
1	15680611	15886962	HAP_5	0.17304347826087	0.0252650445342452	0.0751353134105172	0.736799880346665
1	15714762	15945872	HAP_1	0.0739130434782609	-0.130050078849249	0.154001349449321	0.398764124228552
1	15714762	15945872	HAP_2	0.22	-0.00402324492064844	0.0516055071347489	0.937886393201521
1	15714762	15945872	HAP_3	0.170434782608696	0.0252650445342452	0.0751353134105172	0.736799880346665
1	15714762	15945872	HAP_4	0.16695652173913	0.0930227065007547	0.0693880857651805	0.180587137764632
1	15714762	15945872	HAP_5	0.105217391304348	-0.0527326720941244	0.152982480294932	0.730450782940404
1	15784835	16007329	HAP_1	0.170434782608696	0.0252650445342452	0.0751353134105172	0.736799880346665
1	15784835	16007329	HAP_2	0.0869565217391304	0.273620042175477	0.132351454862886	0.0391560672489482
1	15784835	16007329	HAP_3	0.105217391304348	-0.0527326720941244	0.152982480294932	0.730450782940404
1	15784835	16007329	HAP_4	0.22	-0.00402324492064844	0.0516055071347489	0.937886393201521
1	15784835	16007329	HAP_5	0.0730434782608696	-0.130050078849249	0.154001349449321	0.398764124228552
1	15859988	16070054	HAP_1	0.0860869565217391	0.209463334299252	0.132513078271418	0.11450941158581
1	15859988	16070054	HAP_2	0.22	-0.00402324492064844	0.0516055071347489	0.937886393201521
1	15859988	16070054	HAP_3	0.0730434782608696	-0.130050078849249	0.154001349449321	0.398764124228552
1	15859988	16070054	HAP_4	0.170434782608696	0.0252650445342452	0.0751353134105172	0.736799880346665
1	15931146	16103133	HAP_1	0.169565217391304	0.0252650445342452	0.0751353134105172	0.736799880346665
1	15931146	16103133	HAP_2	0.218260869565217	-0.00402324492064844	0.0516055071347489	0.937886393201521
1	15931146	16103133	HAP_3	0.0730434782608696	-0.130050078849249	0.154001349449321	0.398764124228552
1	15931146	16103133	HAP_4	0.0878260869565217	0.209463334299252	0.132513078271418	0.11450941158581
1	15990556	16140772	HAP_1	0.218260869565217	-0.00402324492064844	0.0516055071347489	0.937886393201521
1	15990556	16140772	HAP_2	0.169565217391304	0.0252650445342452	0.0751353134105172	0.736799880346665
1	15990556	16140772	HAP_3	0.15304347826087	0.0391844970347146	0.0757604019802952	0.605208834798114
1	16048863	16193650	HAP_1	0.156521739130435	0.0619204671388788	0.0750129999361027	0.409458948273088
1	16048863	16193650	HAP_2	0.106086956521739	0.0126965005234218	0.110462118488419	0.908533843380983
1	16048863	16193650	HAP_3	0.15304347826087	0.0391844970347146	0.0757604019802952	0.605208834798114
1	16048863	16193650	HAP_4	0.225217391304348	-0.00402324492064844	0.0516055071347489	0.937886393201521
1	16048863	16193650	HAP_5	0.071304347826087	-0.105114185149551	0.119160175327998	0.378086275615064
1	16090310	16276033	HAP_1	0.106086956521739	0.0126965005234218	0.110462118488419	0.908533843380983
1	16090310	16276033	HAP_2	0.174782608695652	0.0451672115256113	0.0697475969759086	0.517520496080396
1	16090310	16276033	HAP_3	0.15304347826087	0.0391844970347146	0.0757604019802952	0.605208834798114
1	16090310	16276033	HAP_4	0.132173913043478	-0.049130976566766	0.0721078130441209	0.495927919282874
1	16090310	16276033	HAP_5	0.225217391304348	-0.00402324492064844	0.0516055071347489	0.937886393201521
1	16127799	16355046	HAP_1	0.119130434782609	-0.0223470927643811	0.0863034493703678	0.79577922853523
1	16127799	16355046	HAP_2	0.225217391304348	-0.00402324492064844	0.0516055071347489	0.937886393201521
1	16127799	16355046	HAP_3	0.15304347826087	0.0391844970347146	0.0757604019802952	0.605208834798114
1	16127799	16355046	HAP_4	0.106086956521739	0.0126965005234218	0.110462118488419	0.908533843380983
1	16127799	16355046	HAP_5	0.175652173913043	0.0451672115256113	0.0697475969759086	0.517520496080396
1	16183119	16433091	HAP_1	0.24	0.0303494489322715	0.0516318526973856	0.556899452926674
1	16183119	16433091	HAP_2	0.15304347826087	0.0391844970347146	0.0757604019802952	0.605208834798114
1	16183119	16433091	HAP_3	0.222608695652174	-0.00402324492064844	0.0516055071347489	0.937886393201521
1	16183119	16433091	HAP_4	0.105217391304348	-0.0649605701714837	0.121486909131407	0.593060148288333
1	16250353	16495715	HAP_1	0.239130434782609	0.0303494489322715	0.0516318526973856	0.556899452926674
1	16250353	16495715	HAP_2	0.0730434782608696	-0.130050078849249	0.154001349449321	0.398764124228552
1	16250353	16495715	HAP_3	0.105217391304348	-0.0649605701714837	0.121486909131407	0.593060148288333
1	16250353	16495715	HAP_4	0.222608695652174	-0.00402324492064844	0.0516055071347489	0.937886393201521
1	16322597	16522782	HAP_1	0.222608695652174	-0.00402324492064844	0.0516055071347489	0.937886393201521
1	16322597	16522782	HAP_2	0.105217391304348	-0.0649605701714837	0.121486909131407	0.593060148288333
1	16322597	16522782	HAP_3	0.239130434782609	0.0303494489322715	0.0516318526973856	0.556899452926674
1	16322597	16522782	HAP_4	0.0730434782608696	-0.130050078849249	0.154001349449321	0.398764124228552
1	16401831	16604159	HAP_1	0.220869565217391	-0.00402324492064844	0.0516055071347489	0.937886393201521
1	16401831	16604159	HAP_2	0.0817391304347826	0.0301612314292908	0.133383259742548	0.821186754052739
1	16401831	16604159	HAP_3	0.0730434782608696	-0.130050078849249	0.154001349449321	0.398764124228552
1	16401831	16604159	HAP_4	0.172173913043478	0.0223253083923581	0.0719590949491239	0.756485875979103
1	16401831	16604159	HAP_5	0.105217391304348	-0.0649605701714837	0.121486909131407	0.593060148288333
1	16463899	16643923	HAP_1	0.220869565217391	-0.00402324492064844	0.0516055071347489	0.937886393201521
1	16463899	16643923	HAP_2	0.0817391304347826	0.0301612314292908	0.133383259742548	0.821186754052739
1	16463899	16643923	HAP_3	0.105217391304348	-0.0649605701714837	0.121486909131407	0.593060148288333
1	16463899	16643923	HAP_4	0.0730434782608696	-0.130050078849249	0.154001349449321	0.398764124228552
1	16463899	16643923	HAP_5	0.172173913043478	0.0223253083923581	0.0719590949491239	0.756485875979103
1	16508177	16686406	HAP_1	0.220869565217391	-0.00402324492064844	0.0516055071347489	0.937886393201521
1	16508177	16686406	HAP_2	0.0817391304347826	0.0301612314292908	0.133383259742548	0.821186754052739
1	16508177	16686406	HAP_3	0.0730434782608696	-0.130050078849249	0.154001349449321	0.398764124228552
1	16508177	16686406	HAP_4	0.172173913043478	0.0223253083923581	0.0719590949491239	0.756485875979103
1	16508177	16686406	HAP_5	0.101739130434783	-0.0649605701714837	0.121486909131407	0.593060148288333
1	16571855	16747732	HAP_1	0.0730434782608696	-0.130050078849249	0.154001349449321	0.398764124228552
1	16571855	16747732	HAP_2	0.302608695652174	0.0145733469381939	0.0388863368658509	0.707974539279291
1	16571855	16747732	HAP_3	0.172173913043478	0.0223253083923581	0.0719590949491239	0.756485875979103
1	16571855	16747732	HAP_4	0.0617391304347826	0.0301612314292908	0.133383259742548	0.821186754052739
1	16635130	16836572	HAP_1	0.302608695652174	0.0145733469381939	0.0388863368658509	0.707974539279291
1	16635130	16836572	HAP_2	0.0730434782608696	-0.130050078849249	0.154001349449321	0.398764124228552
1	16635130	16836572	HAP_3	0.172173913043478	0.0223253083923581	0.0719590949491239	0.756485875979103
1	16669446	16922627	HAP_1	0.340869565217391	0.00462239288827761	0.0359292119481303	0.897678429047861
1	16669446	16922627	HAP_2	0.0930434782608696	0.181571439421699	0.133478828782875	0.174279916741983
1	16669446	16922627	HAP_3	0.0730434782608696	-0.130050078849249	0.154001349449321	0.398764124228552
1	16669446	16922627	HAP_4	0.172173913043478	0.0223253083923581	0.0719590949491239	0.756485875979103
1	16723481	16962160	HAP_1	0.0930434782608696	0.181571439421699	0.133478828782875	0.174279916741983
1	16723481	16962160	HAP_2	0.172173913043478	0.0223253083923581	0.0719590949491239	0.756485875979103
1	16723481	16962160	HAP_3	0.34695652173913	0.0108727688190323	0.0351655546819866	0.757293085577566
1	16723481	16962160	HAP_4	0.0730434782608696	-0.130050078849249	0.154001349449321	0.398764124228552
1	16808617	17025174	HAP_1	0.0730434782608696	-0.130050078849249	0.154001349449321	0.398764124228552
1	16808617	17025174	HAP_2	0.172173913043478	0.0223253083923581	0.0719590949491239	0.756485875979103
1	16808617	17025174	HAP_3	0.314782608695652	-0.00491898060295119	0.0386183024141138	0.89868968928786
1	16808617	17025174	HAP_4	0.0930434782608696	0.181571439421699	0.133478828782875	0.174279916741983
1	16886150	17075114	HAP_1	0.0730434782608696	-0.130050078849249	0.154001349449321	0.398764124228552
1	16886150	17075114	HAP_2	0.314782608695652	-0.00491898060295119	0.0386183024141138	0.89868968928786
1	16886150	17075114	HAP_3	0.172173913043478	0.0223253083923581	0.0719590949491239	0.756485875979103
1	16886150	17075114	HAP_4	0.0921739130434783	0.181571439421699	0.133478828782875	0.174279916741983
1	16952601	17128546	HAP_1	0.0730434782608696	-0.130050078849249	0.154001349449321	0.398764124228552
1	16952601	17128546	HAP_2	0.175652173913043	0.00759763015900472	0.0679630892170406	0.911029406361143
1	16952601	17128546	HAP_3	0.0895652173913044	-0.083776056116007	0.11884569034639	0.481155444639879
1	16952601	17128546	HAP_4	0.118260869565217	0.0145154946530059	0.0960380966569847	0.879917077658221
1	16952601	17128546	HAP_5	0.372173913043478	0.0139841601487852	0.0331461182532541	0.673263465923668
1	17007158	17167034	HAP_1	0.368695652173913	0.0186720561855241	0.0333787690569508	0.576112175942748
1	17007158	17167034	HAP_2	0.0730434782608696	-0.130050078849249	0.154001349449321	0.398764124228552
1	17007158	17167034	HAP_3	0.175652173913043	0.00759763015900472	0.0679630892170406	0.911029406361143
1	17007158	17167034	HAP_4	0.0895652173913044	-0.083776056116007	0.11884569034639	0.481155444639879
1	17043129	17235751	HAP_1	0.175652173913043	0.00759763015900472	0.0679630892170406	0.911029406361143
1	17043129	17235751	HAP_2	0.0895652173913044	-0.083776056116007	0.11884569034639	0.481155444639879
1	17043129	17235751	HAP_3	0.368695652173913	0.0186720561855241	0.0333787690569508	0.576112175942748
1	17043129	17235751	HAP_4	0.0730434782608696	-0.130050078849249	0.154001349449321	0.398764124228552
1	17108080	17326467	HAP_1	0.175652173913043	0.0362438917935871	0.0663415207551282	0.58506081416883
1	17108080	17326467	HAP_2	0.0730434782608696	-0.130050078849249	0.154001349449321	0.398764124228552
1	17108080	17326467	HAP_3	0.088695652173913	-0.0782235095465276	0.132893577533089	0.55635425736695
1	17108080	17326467	HAP_4	0.367826086956522	0.0186720561855241	0.0333787690569508	0.576112175942748
1	17148366	17431872	HAP_1	0.088695652173913	-0.0782235095465276	0.132893577533089	0.55635425736695
1	17148366	17431872	HAP_2	0.0730434782608696	-0.130050078849249	0.154001349449321	0.398764124228552
1	17148366	17431872	HAP_3	0.372173913043478	0.0139841601487852	0.0331461182532541	0.673263465923668
1	17148366	17431872	HAP_4	0.173913043478261	0.00759763015900472	0.0679630892170406	0.911029406361143
1	17200924	17474463	HAP_1	0.173913043478261	0.00759763015900472	0.0679630892170406	0.911029406361143
1	17200924	17474463	HAP_2	0.372173913043478	0.0139841601487852	0.0331461182532541	0.673263465923668
1	17200924	17474463	HAP_3	0.088695652173913	-0.0782235095465276	0.132893577533089	0.55635425736695
1	17200924	17474463	HAP_4	0.0730434782608696	-0.130050078849249	0.154001349449321	0.398764124228552
1	17292283	17515670	HAP_1	0.368695652173913	0.0130048598992098	0.0331247135131279	0.694761626854252
1	17292283	17515670	HAP_2	0.0730434782608696	-0.130050078849249	0.154001349449321	0.398764124228552
1	17292283	17515670	HAP_3	0.179130434782609	0.0271895595883717	0.0843302391914845	0.747256200832364
1	17292283	17515670	HAP_4	0.0921739130434783	-0.083776056116007	0.11884569034639	0.481155444639879
1	17292283	17515670	HAP_5	0.173913043478261	0.00759763015900472	0.0679630892170406	0.911029406361143
1	17404509	17543004	HAP_1	0.413913043478261	-0.000423647577750419	0.030674481705433	0.988985607887062
1	17404509	17543004	HAP_2	0.186086956521739	0.0271895595883717	0.0843302391914845	0.747256200832364
1	17404509	17543004	HAP_3	0.0921739130434783	-0.083776056116007	0.11884569034639	0.481155444639879
1	17404509	17543004	HAP_4	0.0730434782608696	-0.130050078849249	0.154001349449321	0.398764124228552
1	17404509	17543004	HAP_5	0.173913043478261	0.00759763015900472	0.0679630892170406	0.911029406361143
1	17463352	17580720	HAP_1	0.416521739130435	-0.000423647577750419	0.030674481705433	0.988985607887062
1	17463352	17580720	HAP_2	0.116521739130435	-0.0353622695897607	0.0943687835483289	0.708006929314227
1	17463352	17580720	HAP_3	0.0739130434782609	-0.130050078849249	0.154001349449321	0.398764124228552
1	17463352	17580720	HAP_4	0.173913043478261	0.00759763015900472	0.0679630892170406	0.911029406361143
1	17504279	17619065	HAP_1	0.156521739130435	-0.00475106077949149	0.0725908344339534	0.947839092092336
1	17504279	17619065	HAP_2	0.0730434782608696	-0.130050078849249	0.154001349449321	0.398764124228552
1	17504279	17619065	HAP_3	0.317391304347826	-0.0345892320719828	0.0401387042902601	0.389196698356442
1	17504279	17619065	HAP_4	0.0991304347826087	-0.0722697421562261	0.153030537154516	0.636926680603721
1	17504279	17619065	HAP_5	0.091304347826087	-0.083776056116007	0.11884569034639	0.481155444639879
1	17530637	17703897	HAP_1	0.156521739130435	-0.00475106077949149	0.0725908344339534	0.947839092092336
1	17530637	17703897	HAP_2	0.0730434782608696	-0.130050078849249	0.154001349449321	0.398764124228552
1	17530637	17703897	HAP_3	0.301739130434783	-0.0284575777886996	0.0410478643922456	0.488421568597674
1	17530637	17703897	HAP_4	0.0869565217391304	-0.0722697421562261	0.153030537154516	0.636926680603721
1	17530637	17703897	HAP_5	0.091304347826087	-0.083776056116007	0.11884569034639	0.481155444639879
1	17569889	17771553	HAP_1	0.156521739130435	-0.00475106077949149	0.0725908344339534	0.947839092092336
1	17569889	17771553	HAP_2	0.0730434782608696	-0.130050078849249	0.154001349449321	0.398764124228552
1	17569889	17771553	HAP_3	0.091304347826087	-0.083776056116007	0.11884569034639	0.481155444639879
1	17569889	17771553	HAP_4	0.302608695652174	-0.0284575777886996	0.0410478643922456	0.488421568597674
1	17569889	17771553	HAP_5	0.0869565217391304	-0.0722697421562261	0.153030537154516	0.636926680603721
1	17593278	17863023	HAP_1	0.0730434782608696	-0.130050078849249	0.154001349449321	0.398764124228552
1	17593278	17863023	HAP_2	0.091304347826087	-0.083776056116007	0.11884569034639	0.481155444639879
1	17593278	17863023	HAP_3	0.18695652173913	-0.0331411217691605	0.0701029860031818	0.636575748958878
1	17593278	17863023	HAP_4	0.113913043478261	-0.079048903148071	0.101329065789322	0.435648251223545
1	17593278	17863023	HAP_5	0.0878260869565217	-0.0722697421562261	0.153030537154516	0.636926680603721
1	17593278	17863023	HAP_6	0.156521739130435	-0.0353253647562347	0.074905000125503	0.637393768599097
1	17672335	17933659	HAP_1	0.0730434782608696	-0.130050078849249	0.154001349449321	0.398764124228552
1	17672335	17933659	HAP_2	0.0878260869565217	-0.0722697421562261	0.153030537154516	0.636926680603721
1	17672335	17933659	HAP_3	0.156521739130435	-0.0353253647562347	0.074905000125503	0.637393768599097
1	17672335	17933659	HAP_4	0.18695652173913	-0.0331411217691605	0.0701029860031818	0.636575748958878
1	17672335	17933659	HAP_5	0.11304347826087	-0.079048903148071	0.101329065789322	0.435648251223545
1	17672335	17933659	HAP_6	0.0930434782608696	-0.083776056116007	0.11884569034639	0.481155444639879
1	17742102	17996624	HAP_1	0.0878260869565217	-0.0722697421562261	0.153030537154516	0.636926680603721
1	17742102	17996624	HAP_2	0.0739130434782609	-0.130050078849249	0.154001349449321	0.398764124228552
1	17742102	17996624	HAP_3	0.128695652173913	0.0327471416116685	0.10100241607347	0.745891077196368
1	17742102	17996624	HAP_4	0.22	-0.0542270493504653	0.0607412210261484	0.372370311195244
1	17742102	17996624	HAP_5	0.18695652173913	-0.0331411217691605	0.0701029860031818	0.636575748958878
1	17742102	17996624	HAP_6	0.11304347826087	-0.079048903148071	0.101329065789322	0.435648251223545
1	17742102	17996624	HAP_7	0.0930434782608696	-0.083776056116007	0.11884569034639	0.481155444639879
1	17830271	18035272	HAP_1	0.0895652173913044	-0.0722697421562261	0.153030537154516	0.636926680603721
1	17830271	18035272	HAP_2	0.0739130434782609	-0.130050078849249	0.154001349449321	0.398764124228552
1	17830271	18035272	HAP_3	0.218260869565217	-0.0542270493504653	0.0607412210261484	0.372370311195244
1	17830271	18035272	HAP_4	0.18695652173913	-0.0331411217691605	0.0701029860031818	0.636575748958878
1	17830271	18035272	HAP_5	0.0930434782608696	-0.083776056116007	0.11884569034639	0.481155444639879
1	17830271	18035272	HAP_6	0.11304347826087	-0.079048903148071	0.101329065789322	0.435648251223545
1	17910922	18103433	HAP_1	0.0878260869565217	-0.0722697421562261	0.153030537154516	0.636926680603721
1	17910922	18103433	HAP_2	0.186086956521739	-0.0251019226468781	0.0725326415784342	0.729413914291038
1	17910922	18103433	HAP_3	0.0930434782608696	-0.083776056116007	0.11884569034639	0.481155444639879
1	17910922	18103433	HAP_4	0.126086956521739	-0.0769058935825172	0.0897158288845079	0.391690602525142
1	17910922	18103433	HAP_5	0.218260869565217	-0.0542270493504653	0.0607412210261484	0.372370311195244
1	17910922	18103433	HAP_6	0.0730434782608696	-0.130050078849249	0.154001349449321	0.398764124228552
1	17965969	18144245	HAP_1	0.186086956521739	-0.0251019226468781	0.0725326415784342	0.729413914291038
1	17965969	18144245	HAP_2	0.0878260869565217	-0.0722697421562261	0.153030537154516	0.636926680603721
1	17965969	18144245	HAP_3	0.138260869565217	-0.00067509894918759	0.0812030157266053	0.993369639656403
1	17965969	18144245	HAP_4	0.0921739130434783	-0.083776056116007	0.11884569034639	0.481155444639879
1	17965969	18144245	HAP_5	0.218260869565217	-0.0542270493504653	0.0607412210261484	0.372370311195244
1	17965969	18144245	HAP_6	0.0730434782608696	-0.130050078849249	0.154001349449321	0.398764124228552
1	18019409	18218440	HAP_1	0.221739130434783	0.0433199061302279	0.0529015052023802	0.413202823701205
1	18019409	18218440	HAP_2	0.0904347826086957	-0.0722697421562261	0.153030537154516	0.636926680603721
1	18019409	18218440	HAP_3	0.405217391304348	-0.04596294593543	0.0325511513016439	0.15849689296117
1	18019409	18218440	HAP_4	0.091304347826087	-0.083776056116007	0.11884569034639	0.481155444639879
1	18019409	18218440	HAP_5	0.0782608695652174	0.0116940611186926	0.133574164384017	0.93026765254361
1	18081067	18289532	HAP_1	0.091304347826087	-0.083776056116007	0.11884569034639	0.481155444639879
1	18081067	18289532	HAP_2	0.0747826086956522	-0.130050078849249	0.154001349449321	0.398764124228552
1	18081067	18289532	HAP_3	0.142608695652174	-0.00067509894918759	0.0812030157266053	0.993369639656403
1	18081067	18289532	HAP_4	0.0904347826086957	-0.0722697421562261	0.153030537154516	0.636926680603721
1	18081067	18289532	HAP_5	0.0669565217391304	-0.0906395886221205	0.153938959859322	0.556230585907705
1	18081067	18289532	HAP_6	0.153913043478261	-0.0687456683342936	0.0854491379924966	0.421436055830002
1	18081067	18289532	HAP_7	0.184347826086957	-0.0634128879354147	0.0726758249746864	0.383284057756136
1	18134138	18345151	HAP_1	0.0747826086956522	-0.130050078849249	0.154001349449321	0.398764124228552
1	18134138	18345151	HAP_2	0.128695652173913	-0.0769058935825172	0.0897158288845079	0.391690602525142
1	18134138	18345151	HAP_3	0.0904347826086957	-0.0722697421562261	0.153030537154516	0.636926680603721
1	18134138	18345151	HAP_4	0.0669565217391304	-0.0906395886221205	0.153938959859322	0.556230585907705
1	18134138	18345151	HAP_5	0.15304347826087	-0.0687456683342936	0.0854491379924966	0.421436055830002
1	18134138	18345151	HAP_6	0.184347826086957	-0.0634128879354147	0.0726758249746864	0.383284057756136
1	18134138	18345151	HAP_7	0.091304347826087	-0.083776056116007	0.11884569034639	0.481155444639879
1	18185785	18374886	HAP_1	0.0904347826086957	-0.0722697421562261	0.153030537154516	0.636926680603721
1	18185785	18374886	HAP_2	0.0669565217391304	-0.0906395886221205	0.153938959859322	0.556230585907705
1	18185785	18374886	HAP_3	0.153913043478261	-0.0669861458722514	0.0902860213640086	0.458438095990436
1	18185785	18374886	HAP_4	0.0765217391304348	-0.130050078849249	0.154001349449321	0.398764124228552
1	18185785	18374886	HAP_5	0.166086956521739	0.0425958139661979	0.0777739886339047	0.584124181975865
1	18185785	18374886	HAP_6	0.184347826086957	-0.0634128879354147	0.0726758249746864	0.383284057756136
1	18185785	18374886	HAP_7	0.128695652173913	-0.0769058935825172	0.0897158288845079	0.391690602525142
1	18276048	18399880	HAP_1	0.0895652173913044	-0.0851289540038248	0.132603304464139	0.521146540356384
1	18276048	18399880	HAP_2	0.110434782608696	-0.0541612580623753	0.111110090454565	0.626125443503827
1	18276048	18399880	HAP_3	0.152173913043478	-0.0669861458722514	0.0902860213640086	0.458438095990436
1	18276048	18399880	HAP_4	0.244347826086957	-0.026480729576486	0.0501501109516255	0.597687399385263
1	18276048	18399880	HAP_5	0.0739130434782609	-0.130050078849249	0.154001349449321	0.398764124228552
1	18340122	18448083	HAP_1	0.0739130434782609	-0.130050078849249	0.154001349449321	0.398764124228552
1	18340122	18448083	HAP_2	0.245217391304348	-0.0299321910152921	0.0493552738130068	0.544451648662818
1	18340122	18448083	HAP_3	0.0895652173913044	-0.0851289540038248	0.132603304464139	0.521146540356384
1	18340122	18448083	HAP_4	0.0904347826086957	-0.0722697421562261	0.153030537154516	0.636926680603721
1	18340122	18448083	HAP_5	0.166086956521739	-0.0669861458722514	0.0902860213640086	0.458438095990436
1	18366232	18508210	HAP_1	0.0739130434782609	-0.130050078849249	0.154001349449321	0.398764124228552
1	18366232	18508210	HAP_2	0.152173913043478	-0.0669861458722514	0.0902860213640086	0.458438095990436
1	18366232	18508210	HAP_3	0.0895652173913044	-0.0851289540038248	0.132603304464139	0.521146540356384
1	18366232	18508210	HAP_4	0.0904347826086957	-0.0722697421562261	0.153030537154516	0.636926680603721
1	18366232	18508210	HAP_5	0.115652173913043	-0.125509477478387	0.110698585893497	0.257364050940262
1	18366232	18508210	HAP_6	0.128695652173913	-0.0769058935825172	0.0897158288845079	0.391690602525142
1	18388905	18550600	HAP_1	0.0669565217391304	0.00454905578915642	0.153019409485722	0.976294040914119
1	18388905	18550600	HAP_2	0.15304347826087	-0.0687456683342936	0.0854491379924966	0.421436055830002
1	18388905	18550600	HAP_3	0.0747826086956522	-0.130050078849249	0.154001349449321	0.398764124228552
1	18388905	18550600	HAP_4	0.0904347826086957	-0.0851289540038248	0.132603304464139	0.521146540356384
1	18388905	18550600	HAP_5	0.0904347826086957	-0.0722697421562261	0.153030537154516	0.636926680603721
1	18388905	18550600	HAP_6	0.127826086956522	-0.109533655227421	0.0953355221342431	0.251074396538723
1	18388905	18550600	HAP_7	0.180869565217391	0.00453423550453135	0.0579627048888298	0.937675506907516
1	18388905	18550600	HAP_8	0.0773913043478261	0.291528464597958	0.154906014399765	0.0603565891136372
1	18425564	18619081	HAP_1	0.114782608695652	-0.125509477478387	0.110698585893497	0.257364050940262
1	18425564	18619081	HAP_2	0.175652173913043	0.0167020397584699	0.0607522559402939	0.783478364183683
1	18425564	18619081	HAP_3	0.0773913043478261	0.291528464597958	0.154906014399765	0.0603565891136372
1	18425564	18619081	HAP_4	0.0904347826086957	-0.0722697421562261	0.153030537154516	0.636926680603721
1	18425564	18619081	HAP_5	0.123478260869565	-0.0292534401699609	0.0947269527925032	0.757574002164818
1	18425564	18619081	HAP_6	0.154782608695652	-0.0687456683342936	0.0854491379924966	0.421436055830002
1	18425564	18619081	HAP_7	0.0747826086956522	-0.130050078849249	0.154001349449321	0.398764124228552
1	18425564	18619081	HAP_8	0.0904347826086957	-0.0851289540038248	0.132603304464139	0.521146540356384
1	18484079	18667846	HAP_1	0.114782608695652	-0.125509477478387	0.110698585893497	0.257364050940262
1	18484079	18667846	HAP_2	0.136521739130435	-0.0572181063705789	0.0749222851527965	0.445366865807428
1	18484079	18667846	HAP_3	0.155652173913043	-0.0687456683342936	0.0854491379924966	0.421436055830002
1	18484079	18667846	HAP_4	0.0904347826086957	-0.0851289540038248	0.132603304464139	0.521146540356384
1	18484079	18667846	HAP_5	0.114782608695652	-0.082129997794175	0.118638851382823	0.489054341445657
1	18484079	18667846	HAP_6	0.12695652173913	-0.0769058935825172	0.0897158288845079	0.391690602525142
1	18484079	18667846	HAP_7	0.08	-0.128086419269422	0.132787349189031	0.335161045396957
1	18484079	18667846	HAP_8	0.0956521739130435	0.116819554773932	0.109997024896396	0.288680634055338
1	18541914	18718088	HAP_1	0.0765217391304348	0.291528464597958	0.154906014399765	0.0603565891136372
1	18541914	18718088	HAP_2	0.0904347826086957	-0.0851289540038248	0.132603304464139	0.521146540356384
1	18541914	18718088	HAP_3	0.0921739130434783	-0.0722697421562261	0.153030537154516	0.636926680603721
1	18541914	18718088	HAP_4	0.12695652173913	-0.0769058935825172	0.0897158288845079	0.391690602525142
1	18541914	18718088	HAP_5	0.15304347826087	-0.0687456683342936	0.0854491379924966	0.421436055830002
1	18541914	18718088	HAP_6	0.115652173913043	-0.125509477478387	0.110698585893497	0.257364050940262
1	18541914	18718088	HAP_7	0.123478260869565	-0.0292534401699609	0.0947269527925032	0.757574002164818
1	18599889	18771888	HAP_1	0.0921739130434783	-0.0722697421562261	0.153030537154516	0.636926680603721
1	18599889	18771888	HAP_2	0.113913043478261	-0.079048903148071	0.101329065789322	0.435648251223545
1	18599889	18771888	HAP_3	0.0904347826086957	-0.0851289540038248	0.132603304464139	0.521146540356384
1	18599889	18771888	HAP_4	0.123478260869565	-0.0292534401699609	0.0947269527925032	0.757574002164818
1	18599889	18771888	HAP_5	0.15304347826087	-0.0687456683342936	0.0854491379924966	0.421436055830002
1	18599889	18771888	HAP_6	0.0765217391304348	0.291528464597958	0.154906014399765	0.0603565891136372
1	18599889	18771888	HAP_7	0.12	-0.125509477478387	0.110698585893497	0.257364050940262
1	18651110	18859078	HAP_1	0.11304347826087	-0.079048903148071	0.101329065789322	0.435648251223545
1	18651110	18859078	HAP_2	0.123478260869565	-0.0292534401699609	0.0947269527925032	0.757574002164818
1	18651110	18859078	HAP_3	0.15304347826087	-0.0679048684778113	0.0813020287878733	0.403950236612363
1	18651110	18859078	HAP_4	0.0921739130434783	-0.0722697421562261	0.153030537154516	0.636926680603721
1	18651110	18859078	HAP_5	0.0921739130434783	-0.0793715461340635	0.11854373834985	0.503416523155511
1	18651110	18859078	HAP_6	0.0765217391304348	0.291528464597958	0.154906014399765	0.0603565891136372
1	18651110	18859078	HAP_7	0.117391304347826	-0.125509477478387	0.110698585893497	0.257364050940262
1	18690083	18947598	HAP_1	0.11304347826087	-0.079048903148071	0.101329065789322	0.435648251223545
1	18690083	18947598	HAP_2	0.116521739130435	-0.125509477478387	0.110698585893497	0.257364050940262
1	18690083	18947598	HAP_3	0.0895652173913044	-0.0722697421562261	0.153030537154516	0.636926680603721
1	18690083	18947598	HAP_4	0.15304347826087	-0.0679048684778113	0.0813020287878733	0.403950236612363
1	18690083	18947598	HAP_5	0.091304347826087	-0.0793715461340635	0.11854373834985	0.503416523155511
1	18690083	18947598	HAP_6	0.0765217391304348	0.291528464597958	0.154906014399765	0.0603565891136372
1	18690083	18947598	HAP_7	0.123478260869565	-0.0292534401699609	0.0947269527925032	0.757574002164818
1	18756669	19016808	HAP_1	0.154782608695652	-0.0679048684778113	0.0813020287878733	0.403950236612363
1	18756669	19016808	HAP_2	0.091304347826087	-0.0793715461340635	0.11854373834985	0.503416523155511
1	18756669	19016808	HAP_3	0.123478260869565	-0.0292534401699609	0.0947269527925032	0.757574002164818
1	18756669	19016808	HAP_4	0.0739130434782609	-0.130050078849249	0.154001349449321	0.398764124228552
1	18756669	19016808	HAP_5	0.113913043478261	-0.079048903148071	0.101329065789322	0.435648251223545
1	18756669	19016808	HAP_6	0.0895652173913044	-0.0722697421562261	0.153030537154516	0.636926680603721
1	18756669	19016808	HAP_7	0.0773913043478261	0.291528464597958	0.154906014399765	0.0603565891136372
1	18756669	19016808	HAP_8	0.114782608695652	-0.125509477478387	0.110698585893497	0.257364050940262
1	18832003	19101381	HAP_1	0.113913043478261	-0.079048903148071	0.101329065789322	0.435648251223545
1	18832003	19101381	HAP_2	0.091304347826087	-0.0793715461340635	0.11854373834985	0.503416523155511
1	18832003	19101381	HAP_3	0.0739130434782609	-0.130050078849249	0.154001349449321	0.398764124228552
1	18832003	19101381	HAP_4	0.0773913043478261	0.291528464597958	0.154906014399765	0.0603565891136372
1	18832003	19101381	HAP_5	0.0904347826086957	-0.0722697421562261	0.153030537154516	0.636926680603721
1	18832003	19101381	HAP_6	0.123478260869565	-0.0292534401699609	0.0947269527925032	0.757574002164818
1	18832003	19101381	HAP_7	0.114782608695652	-0.125509477478387	0.110698585893497	0.257364050940262
1	18832003	19101381	HAP_8	0.16695652173913	-0.0700380174860782	0.0776920260039948	0.367717891211177
1	18930376	19175978	HAP_1	0.123478260869565	-0.0292534401699609	0.0947269527925032	0.757574002164818
1	18930376	19175978	HAP_2	0.0739130434782609	-0.130050078849249	0.154001349449321	0.398764124228552
1	18930376	19175978	HAP_3	0.113913043478261	-0.079048903148071	0.101329065789322	0.435648251223545
1	18930376	19175978	HAP_4	0.114782608695652	-0.125509477478387	0.110698585893497	0.257364050940262
1	18930376	19175978	HAP_5	0.16695652173913	-0.0700380174860782	0.0776920260039948	0.367717891211177
1	18930376	19175978	HAP_6	0.168695652173913	0.055897580537493	0.0703875181236774	0.427448822636582
1	18930376	19175978	HAP_7	0.0904347826086957	-0.0722697421562261	0.153030537154516	0.636926680603721
1	18993576	19269782	HAP_1	0.113913043478261	-0.125509477478387	0.110698585893497	0.257364050940262
1	18993576	19269782	HAP_2	0.16695652173913	-0.0700380174860782	0.0776920260039948	0.367717891211177
1	18993576	19269782	HAP_3	0.168695652173913	0.055897580537493	0.0703875181236774	0.427448822636582
1	18993576	19269782	HAP_4	0.0947826086956522	-0.0722697421562261	0.153030537154516	0.636926680603721
1	18993576	19269782	HAP_5	0.123478260869565	-0.0292534401699609	0.0947269527925032	0.757574002164818
1	18993576	19269782	HAP_6	0.0739130434782609	-0.130050078849249	0.154001349449321	0.398764124228552
1	18993576	19269782	HAP_7	0.113913043478261	-0.079048903148071	0.101329065789322	0.435648251223545
1	19069747	19336588	HAP_1	0.114782608695652	-0.0404358725439849	0.111685713429237	0.717450358098051
1	19069747	19336588	HAP_2	0.0773913043478261	0.291528464597958	0.154906014399765	0.0603565891136372
1	19069747	19336588	HAP_3	0.13304347826087	-0.0805436996259483	0.0941804505606509	0.392801470696449
1	19069747	19336588	HAP_4	0.113913043478261	-0.079048903148071	0.101329065789322	0.435648251223545
1	19069747	19336588	HAP_5	0.305217391304348	-0.0107714867571177	0.0393707331071593	0.784499301633825
1	19069747	19336588	HAP_6	0.0739130434782609	-0.130050078849249	0.154001349449321	0.398764124228552
1	19069747	19336588	HAP_7	0.0930434782608696	-0.0722697421562261	0.153030537154516	0.636926680603721
1	19147587	19374028	HAP_1	0.232173913043478	-0.0107181964135263	0.0473551206858443	0.821021938500131
1	19147587	19374028	HAP_2	0.0739130434782609	-0.130050078849249	0.154001349449321	0.398764124228552
1	19147587	19374028	HAP_3	0.11304347826087	-0.139627298367783	0.12176514470903	0.251996289198944
1	19147587	19374028	HAP_4	0.0904347826086957	-0.0722697421562261	0.153030537154516	0.636926680603721
1	19147587	19374028	HAP_5	0.11304347826087	-0.079048903148071	0.101329065789322	0.435648251223545
1	19147587	19374028	HAP_6	0.0773913043478261	0.291528464597958	0.154906014399765	0.0603565891136372
1	19147587	19374028	HAP_7	0.132173913043478	-0.0805436996259483	0.0941804505606509	0.392801470696449
1	19253956	19436094	HAP_1	0.187826086956522	-0.0438261328680108	0.0611300281511108	0.473713296100084
1	19253956	19436094	HAP_2	0.088695652173913	-0.0722697421562261	0.153030537154516	0.636926680603721
1	19253956	19436094	HAP_3	0.112173913043478	-0.139627298367783	0.12176514470903	0.251996289198944
1	19253956	19436094	HAP_4	0.0773913043478261	0.291528464597958	0.154906014399765	0.0603565891136372
1	19253956	19436094	HAP_5	0.192173913043478	-0.0422697249256471	0.0660134589102586	0.522225680908946
1	19253956	19436094	HAP_6	0.0739130434782609	-0.130050078849249	0.154001349449321	0.398764124228552
1	19318625	19484677	HAP_1	0.11304347826087	-0.139627298367783	0.12176514470903	0.251996289198944
1	19318625	19484677	HAP_2	0.188695652173913	-0.0438261328680108	0.0611300281511108	0.473713296100084
1	19318625	19484677	HAP_3	0.088695652173913	-0.0722697421562261	0.153030537154516	0.636926680603721
1	19318625	19484677	HAP_4	0.0773913043478261	0.291528464597958	0.154906014399765	0.0603565891136372
1	19318625	19484677	HAP_5	0.192173913043478	-0.0422697249256471	0.0660134589102586	0.522225680908946
1	19318625	19484677	HAP_6	0.0739130434782609	-0.130050078849249	0.154001349449321	0.398764124228552
1	19352346	19499241	HAP_1	0.11304347826087	-0.139627298367783	0.12176514470903	0.251996289198944
1	19352346	19499241	HAP_2	0.19304347826087	-0.0422697249256471	0.0660134589102586	0.522225680908946
1	19352346	19499241	HAP_3	0.0739130434782609	-0.130050078849249	0.154001349449321	0.398764124228552
1	19352346	19499241	HAP_4	0.179130434782609	-0.0438261328680108	0.0611300281511108	0.473713296100084
1	19352346	19499241	HAP_5	0.088695652173913	-0.0722697421562261	0.153030537154516	0.636926680603721
1	19352346	19499241	HAP_6	0.0773913043478261	0.291528464597958	0.154906014399765	0.0603565891136372
1	19420435	19535686	HAP_1	0.0773913043478261	0.291528464597958	0.154906014399765	0.0603565891136372
1	19420435	19535686	HAP_2	0.0817391304347826	-0.141162300999509	0.13391109027675	0.292267485651638
1	19420435	19535686	HAP_3	0.11304347826087	-0.139627298367783	0.12176514470903	0.251996289198944
1	19420435	19535686	HAP_4	0.180869565217391	-0.0438261328680108	0.0611300281511108	0.473713296100084
1	19420435	19535686	HAP_5	0.19304347826087	-0.0422697249256471	0.0660134589102586	0.522225680908946
1	19420435	19535686	HAP_6	0.0878260869565217	-0.0722697421562261	0.153030537154516	0.636926680603721
1	19474711	19617746	HAP_1	0.194782608695652	-0.0422697249256471	0.0660134589102586	0.522225680908946
1	19474711	19617746	HAP_2	0.0817391304347826	-0.141162300999509	0.13391109027675	0.292267485651638
1	19474711	19617746	HAP_3	0.115652173913043	-0.125509477478387	0.110698585893497	0.257364050940262
1	19474711	19617746	HAP_4	0.258260869565217	-0.00232116891718964	0.0428286169283357	0.956797724420803
1	19474711	19617746	HAP_5	0.0878260869565217	-0.0722697421562261	0.153030537154516	0.636926680603721
1	19492649	19686160	HAP_1	0.327826086956522	-0.00545937962753308	0.0379273139059166	0.885596907035736
1	19492649	19686160	HAP_2	0.0878260869565217	-0.0722697421562261	0.153030537154516	0.636926680603721
1	19492649	19686160	HAP_3	0.115652173913043	-0.125509477478387	0.110698585893497	0.257364050940262
1	19492649	19686160	HAP_4	0.194782608695652	-0.0422697249256471	0.0660134589102586	0.522225680908946
1	19492649	19686160	HAP_5	0.0817391304347826	-0.141162300999509	0.13391109027675	0.292267485651638
1	19515387	19736140	HAP_1	0.115652173913043	-0.125509477478387	0.110698585893497	0.257364050940262
1	19515387	19736140	HAP_2	0.194782608695652	-0.0422697249256471	0.0660134589102586	0.522225680908946
1	19515387	19736140	HAP_3	0.32695652173913	-0.00545937962753308	0.0379273139059166	0.885596907035736
1	19515387	19736140	HAP_4	0.0878260869565217	-0.0722697421562261	0.153030537154516	0.636926680603721
1	19515387	19736140	HAP_5	0.0817391304347826	-0.141162300999509	0.13391109027675	0.292267485651638
1	19591116	19840115	HAP_1	0.222608695652174	-0.0326608903682801	0.0552477933250892	0.554643572512867
1	19591116	19840115	HAP_2	0.0834782608695652	-0.141162300999509	0.13391109027675	0.292267485651638
1	19591116	19840115	HAP_3	0.522608695652174	0.0258420574402621	0.0268290050443962	0.335854694391744
1	19661123	19905066	HAP_1	0.071304347826087	0.201889526996884	0.135134961366223	0.135740911074753
1	19661123	19905066	HAP_2	0.102608695652174	-0.058122477352237	0.102054666144264	0.569228843296381
1	19661123	19905066	HAP_3	0.18695652173913	-0.0475079218194047	0.0584255017933608	0.41648400537097
1	19661123	19905066	HAP_4	0.335652173913043	0.0337544320276213	0.0366284957019635	0.35716671930065
1	19661123	19905066	HAP_5	0.202608695652174	-0.0456426330912387	0.0586939472470704	0.43710978563209
1	19728682	19955364	HAP_1	0.183478260869565	-0.0438261328680108	0.0611300281511108	0.473713296100084
1	19728682	19955364	HAP_2	0.466086956521739	0.0109471460282589	0.0278039251454452	0.693932204000483
1	19728682	19955364	HAP_3	0.0782608695652174	0.0769071964580488	0.102350375005472	0.452719887065142
1	19728682	19955364	HAP_4	0.105217391304348	-0.058122477352237	0.102054666144264	0.569228843296381
1	19802045	20037490	HAP_1	0.183478260869565	-0.0438261328680108	0.0611300281511108	0.473713296100084
1	19802045	20037490	HAP_2	0.0426086956521739	0.0111733738952468	0.15287999988252	0.941763757580438
1	19802045	20037490	HAP_3	0.088695652173913	-0.0722697421562261	0.153030537154516	0.636926680603721
1	19802045	20037490	HAP_4	0.225217391304348	-0.0170357514135322	0.0539612026479737	0.752344619685133
1	19802045	20037490	HAP_5	0.173913043478261	-0.0280935746717073	0.067849485878827	0.678990120138324
1	19887186	20089442	HAP_1	0.088695652173913	-0.0722697421562261	0.153030537154516	0.636926680603721
1	19887186	20089442	HAP_2	0.226086956521739	-0.0170357514135322	0.0539612026479737	0.752344619685133
1	19887186	20089442	HAP_3	0.173913043478261	-0.0280935746717073	0.067849485878827	0.678990120138324
1	19887186	20089442	HAP_4	0.183478260869565	-0.0438261328680108	0.0611300281511108	0.473713296100084
1	19887186	20089442	HAP_5	0.0556521739130435	-0.0197697085098938	0.133255528403323	0.882112365062438
1	19929109	20164215	HAP_1	0.088695652173913	-0.0722697421562261	0.153030537154516	0.636926680603721
1	19929109	20164215	HAP_2	0.195652173913043	-0.00583607111987882	0.0599056944314262	0.92242682167632
1	19929109	20164215	HAP_3	0.173913043478261	-0.0280935746717073	0.067849485878827	0.678990120138324
1	19929109	20164215	HAP_4	0.183478260869565	-0.0438261328680108	0.0611300281511108	0.473713296100084
1	19929109	20164215	HAP_5	0.0556521739130435	-0.0197697085098938	0.133255528403323	0.882112365062438
1	20008856	20217215	HAP_1	0.088695652173913	-0.0722697421562261	0.153030537154516	0.636926680603721
1	20008856	20217215	HAP_2	0.0834782608695652	-0.0452599546568816	0.108915365022382	0.67789675995088
1	20008856	20217215	HAP_3	0.195652173913043	-0.00583607111987882	0.0599056944314262	0.92242682167632
1	20008856	20217215	HAP_4	0.183478260869565	-0.0438261328680108	0.0611300281511108	0.473713296100084
1	20008856	20217215	HAP_5	0.173913043478261	-0.0280935746717073	0.067849485878827	0.678990120138324
1	20079747	20263578	HAP_1	0.212173913043478	0.0330459940091762	0.0594775704013194	0.578702490003531
1	20079747	20263578	HAP_2	0.195652173913043	-0.00583607111987882	0.0599056944314262	0.92242682167632
1	20079747	20263578	HAP_3	0.272173913043478	-0.0203358337608385	0.043552319898368	0.640731761392097
1	20144224	20294759	HAP_1	0.409565217391304	0.0337371046140474	0.0299729360583813	0.260821420061648
1	20144224	20294759	HAP_2	0.18	0.0107470157955991	0.0618651128086889	0.862150505596516
1	20144224	20294759	HAP_3	0.195652173913043	-0.00583607111987882	0.0599056944314262	0.92242682167632
1	20199697	20336514	HAP_1	0.194782608695652	-0.00583607111987882	0.0599056944314262	0.92242682167632
1	20199697	20336514	HAP_2	0.196521739130435	-0.0475043474098912	0.0532764526547261	0.372958142687767
1	20199697	20336514	HAP_3	0.0869565217391304	-0.0722697421562261	0.153030537154516	0.636926680603721
1	20199697	20336514	HAP_4	0.0973913043478261	-0.102555595987949	0.133106601014313	0.441340661911645
1	20257579	20416935	HAP_1	0.196521739130435	-0.0475043474098912	0.0532764526547261	0.372958142687767
1	20257579	20416935	HAP_2	0.0869565217391304	-0.0722697421562261	0.153030537154516	0.636926680603721
1	20257579	20416935	HAP_3	0.0973913043478261	-0.102555595987949	0.133106601014313	0.441340661911645
1	20257579	20416935	HAP_4	0.194782608695652	-0.00583607111987882	0.0599056944314262	0.92242682167632
1	20285058	20472980	HAP_1	0.196521739130435	-0.0475043474098912	0.0532764526547261	0.372958142687767
1	20285058	20472980	HAP_2	0.0869565217391304	-0.0722697421562261	0.153030537154516	0.636926680603721
1	20285058	20472980	HAP_3	0.0973913043478261	-0.102555595987949	0.133106601014313	0.441340661911645
1	20285058	20472980	HAP_4	0.194782608695652	-0.00583607111987882	0.0599056944314262	0.92242682167632
1	20309995	20550672	HAP_1	0.195652173913043	-0.0475043474098912	0.0532764526547261	0.372958142687767
1	20309995	20550672	HAP_2	0.0973913043478261	-0.102555595987949	0.133106601014313	0.441340661911645
1	20309995	20550672	HAP_3	0.0869565217391304	-0.0722697421562261	0.153030537154516	0.636926680603721
1	20309995	20550672	HAP_4	0.126086956521739	-1.00169936046581e-05	0.0903470956873862	0.999911576017822
1	20396102	20587049	HAP_1	0.125217391304348	0.0337927855270786	0.0860717997533781	0.694755245843443
1	20396102	20587049	HAP_2	0.0973913043478261	-0.102555595987949	0.133106601014313	0.441340661911645
1	20396102	20587049	HAP_3	0.105217391304348	0.199682182441174	0.100022705006324	0.0463757831854802
1	20396102	20587049	HAP_4	0.195652173913043	-0.0475043474098912	0.0532764526547261	0.372958142687767
1	20447544	20629717	HAP_1	0.125217391304348	0.0337927855270786	0.0860717997533781	0.694755245843443
1	20447544	20629717	HAP_2	0.0947826086956522	-0.117228438690078	0.153675362482954	0.445883835122647
1	20447544	20629717	HAP_3	0.196521739130435	-0.0475043474098912	0.0532764526547261	0.372958142687767
1	20447544	20629717	HAP_4	0.179130434782609	0.0828608504557745	0.0691424986059301	0.231263741570858
1	20528824	20676803	HAP_1	0.255652173913043	0.00137984458942207	0.0442497031168942	0.975134558235005
1	20528824	20676803	HAP_2	0.0930434782608696	0.0812931296824393	0.10957679252702	0.458468312927501
1	20528824	20676803	HAP_3	0.0869565217391304	-0.0722697421562261	0.153030537154516	0.636926680603721
1	20528824	20676803	HAP_4	0.0947826086956522	-0.117228438690078	0.153675362482954	0.445883835122647
1	20572869	20732893	HAP_1	0.0860869565217391	0.258521453259591	0.152447348183011	0.0904760559947079
1	20572869	20732893	HAP_2	0.0895652173913044	-0.0579522307505701	0.132725139699623	0.662544926276058
1	20572869	20732893	HAP_3	0.0930434782608696	0.0812931296824393	0.10957679252702	0.458468312927501
1	20572869	20732893	HAP_4	0.282608695652174	0.0221978565821809	0.0409626285323469	0.588098676213465
1	20572869	20732893	HAP_5	0.0956521739130435	-0.117228438690078	0.153675362482954	0.445883835122647
1	20618002	20799206	HAP_1	0.0860869565217391	0.258521453259591	0.152447348183011	0.0904760559947079
1	20618002	20799206	HAP_2	0.0895652173913044	-0.0579522307505701	0.132725139699623	0.662544926276058
1	20618002	20799206	HAP_3	0.0921739130434783	0.0812931296824393	0.10957679252702	0.458468312927501
1	20618002	20799206	HAP_4	0.284347826086957	0.0221978565821809	0.0409626285323469	0.588098676213465
1	20618002	20799206	HAP_5	0.0947826086956522	-0.117228438690078	0.153675362482954	0.445883835122647
1	20664136	20899506	HAP_1	0.0895652173913044	-0.0579522307505701	0.132725139699623	0.662544926276058
1	20664136	20899506	HAP_2	0.286086956521739	0.0201888418592162	0.0405914495446076	0.619124897566204
1	20664136	20899506	HAP_3	0.0860869565217391	0.258521453259591	0.152447348183011	0.0904760559947079
1	20664136	20899506	HAP_4	0.0921739130434783	0.0812931296824393	0.10957679252702	0.458468312927501
1	20664136	20899506	HAP_5	0.0947826086956522	-0.117228438690078	0.153675362482954	0.445883835122647
1	20716311	20975199	HAP_1	0.0860869565217391	0.258521453259591	0.152447348183011	0.0904760559947079
1	20716311	20975199	HAP_2	0.375652173913043	0.0154892921949127	0.0329153137262623	0.638123186916237
1	20716311	20975199	HAP_3	0.0921739130434783	-0.117228438690078	0.153675362482954	0.445883835122647
1	20716311	20975199	HAP_4	0.0921739130434783	0.0812931296824393	0.10957679252702	0.458468312927501
1	20774446	21025812	HAP_1	0.0930434782608696	-0.117228438690078	0.153675362482954	0.445883835122647
1	20774446	21025812	HAP_2	0.0947826086956522	0.0433720915414811	0.10129619686944	0.668690683207017
1	20774446	21025812	HAP_3	0.0930434782608696	-0.0722697421562261	0.153030537154516	0.636926680603721
1	20774446	21025812	HAP_4	0.313913043478261	0.00705700778330738	0.039295454768207	0.85754044334178
1	20774446	21025812	HAP_5	0.0860869565217391	0.258521453259591	0.152447348183011	0.0904760559947079
1	20844518	21079216	HAP_1	0.0939130434782609	-0.117228438690078	0.153675362482954	0.445883835122647
1	20844518	21079216	HAP_2	0.0956521739130435	0.0433720915414811	0.10129619686944	0.668690683207017
1	20844518	21079216	HAP_3	0.0947826086956522	-0.0722697421562261	0.153030537154516	0.636926680603721
1	20844518	21079216	HAP_4	0.304347826086957	0.0123533656585986	0.0408383654226518	0.762387331706415
1	20844518	21079216	HAP_5	0.108695652173913	0.150867746098649	0.131928618319914	0.25329473783481
1	20955011	21099477	HAP_1	0.0939130434782609	-0.117228438690078	0.153675362482954	0.445883835122647
1	20955011	21099477	HAP_2	0.163478260869565	0.0287912828197288	0.071600724064331	0.687756822538786
1	20955011	21099477	HAP_3	0.0956521739130435	0.0433720915414811	0.10129619686944	0.668690683207017
1	20955011	21099477	HAP_4	0.0956521739130435	-0.0722697421562261	0.153030537154516	0.636926680603721
1	20955011	21099477	HAP_5	0.329565217391304	0.0835974766591968	0.037553996211679	0.026405877599552
1	21005976	21158799	HAP_1	0.0939130434782609	-0.117228438690078	0.153675362482954	0.445883835122647
1	21005976	21158799	HAP_2	0.14695652173913	0.0507703439076998	0.0772586702684795	0.511355085725482
1	21005976	21158799	HAP_3	0.0956521739130435	0.0433720915414811	0.10129619686944	0.668690683207017
1	21005976	21158799	HAP_4	0.329565217391304	0.0835974766591968	0.037553996211679	0.026405877599552
1	21005976	21158799	HAP_5	0.0956521739130435	-0.0722697421562261	0.153030537154516	0.636926680603721
1	21060557	21212230	HAP_1	0.329565217391304	0.0835974766591968	0.037553996211679	0.026405877599552
1	21060557	21212230	HAP_2	0.116521739130435	0.160848083398663	0.0819712187002049	0.050226323086804
1	21060557	21212230	HAP_3	0.164347826086957	0.080353737437548	0.0702944097806038	0.253482614401056
1	21060557	21212230	HAP_4	0.184347826086957	-0.0490102884573598	0.062758398718817	0.435168998641512
1	21060557	21212230	HAP_5	0.0982608695652174	-0.0722697421562261	0.153030537154516	0.636926680603721
1	21092388	21248341	HAP_1	0.329565217391304	0.0835974766591968	0.037553996211679	0.026405877599552
1	21092388	21248341	HAP_2	0.116521739130435	0.160848083398663	0.0819712187002049	0.050226323086804
1	21092388	21248341	HAP_3	0.129565217391304	0.176505448420719	0.10130532471372	0.0820009516904041
1	21092388	21248341	HAP_4	0.184347826086957	-0.0490102884573598	0.062758398718817	0.435168998641512
1	21092388	21248341	HAP_5	0.0982608695652174	-0.0722697421562261	0.153030537154516	0.636926680603721
1	21142067	21302128	HAP_1	0.460869565217391	0.0470760330149124	0.0277060289124729	0.0898488617705588
1	21142067	21302128	HAP_2	0.184347826086957	-0.0490102884573598	0.062758398718817	0.435168998641512
1	21142067	21302128	HAP_3	0.118260869565217	0.160848083398663	0.0819712187002049	0.050226323086804
1	21142067	21302128	HAP_4	0.0982608695652174	-0.0722697421562261	0.153030537154516	0.636926680603721
1	21199202	21333330	HAP_1	0.581739130434783	0.0415473711455976	0.0240089681663983	0.0840910107497125
1	21199202	21333330	HAP_2	0.115652173913043	0.199682182441174	0.100022705006324	0.0463757831854802
1	21199202	21333330	HAP_3	0.248695652173913	-0.0590910073912776	0.048933043829993	0.22771333217529
1	21239756	21366392	HAP_1	0.115652173913043	0.199682182441174	0.100022705006324	0.0463757831854802
1	21239756	21366392	HAP_2	0.184347826086957	-0.0490102884573598	0.062758398718817	0.435168998641512
1	21239756	21366392	HAP_3	0.616521739130435	0.0336457897788143	0.0237529605112954	0.157186629561537
1	21278418	21451919	HAP_1	0.0973913043478261	-0.0722697421562261	0.153030537154516	0.636926680603721
1	21278418	21451919	HAP_2	0.145217391304348	0.0507703439076998	0.0772586702684795	0.511355085725482
1	21278418	21451919	HAP_3	0.0965217391304348	0.0433720915414811	0.10129619686944	0.668690683207017
1	21278418	21451919	HAP_4	0.329565217391304	0.08107923753876	0.0372472232724508	0.0299120349707423
1	21278418	21451919	HAP_5	0.0939130434782609	-0.117228438690078	0.153675362482954	0.445883835122647
1	21324921	21498156	HAP_1	0.0965217391304348	-0.0722697421562261	0.153030537154516	0.636926680603721
1	21324921	21498156	HAP_2	0.0939130434782609	-0.117228438690078	0.153675362482954	0.445883835122647
1	21324921	21498156	HAP_3	0.145217391304348	0.0507703439076998	0.0772586702684795	0.511355085725482
1	21324921	21498156	HAP_4	0.0965217391304348	0.0433720915414811	0.10129619686944	0.668690683207017
1	21324921	21498156	HAP_5	0.329565217391304	0.08107923753876	0.0372472232724508	0.0299120349707423
1	21351372	21549541	HAP_1	0.145217391304348	0.0507703439076998	0.0772586702684795	0.511355085725482
1	21351372	21549541	HAP_2	0.0965217391304348	0.0433720915414811	0.10129619686944	0.668690683207017
1	21351372	21549541	HAP_3	0.328695652173913	0.08107923753876	0.0372472232724508	0.0299120349707423
1	21351372	21549541	HAP_4	0.0965217391304348	-0.0722697421562261	0.153030537154516	0.636926680603721
1	21351372	21549541	HAP_5	0.0939130434782609	-0.117228438690078	0.153675362482954	0.445883835122647
1	21426865	21593553	HAP_1	0.0965217391304348	0.0433720915414811	0.10129619686944	0.668690683207017
1	21426865	21593553	HAP_2	0.0965217391304348	-0.0722697421562261	0.153030537154516	0.636926680603721
1	21426865	21593553	HAP_3	0.337391304347826	0.0774636820321598	0.0368822529978951	0.0361477726834063
1	21426865	21593553	HAP_4	0.176521739130435	0.0126135749723536	0.0840557654914474	0.880769551393306
1	21426865	21593553	HAP_5	0.110434782608696	-0.130466668061076	0.109093178156749	0.232232272617152
1	21477210	21624708	HAP_1	0.0965217391304348	0.0433720915414811	0.10129619686944	0.668690683207017
1	21477210	21624708	HAP_2	0.110434782608696	-0.130466668061076	0.109093178156749	0.232232272617152
1	21477210	21624708	HAP_3	0.0965217391304348	-0.0722697421562261	0.153030537154516	0.636926680603721
1	21477210	21624708	HAP_4	0.337391304347826	0.0774636820321598	0.0368822529978951	0.0361477726834063
1	21477210	21624708	HAP_5	0.251304347826087	-0.0412837606955367	0.053736523099183	0.442653884643923
1	21529824	21662722	HAP_1	0.105217391304348	-0.142838972059952	0.119840620462654	0.233800454361225
1	21529824	21662722	HAP_2	0.0965217391304348	-0.0722697421562261	0.153030537154516	0.636926680603721
1	21529824	21662722	HAP_3	0.0965217391304348	0.0433720915414811	0.10129619686944	0.668690683207017
1	21529824	21662722	HAP_4	0.337391304347826	0.0821074043075322	0.0365891666726738	0.0252185572307573
1	21529824	21662722	HAP_5	0.168695652173913	0.0380120126407714	0.0938180090441856	0.685508539671142
1	21584870	21717449	HAP_1	0.337391304347826	0.0821074043075322	0.0365891666726738	0.0252185572307573
1	21584870	21717449	HAP_2	0.1	-0.0722697421562261	0.153030537154516	0.636926680603721
1	21584870	21717449	HAP_3	0.168695652173913	0.0380120126407714	0.0938180090441856	0.685508539671142
1	21584870	21717449	HAP_4	0.190434782608696	-0.0242871369333576	0.0562645999589912	0.666154609000284
1	21584870	21717449	HAP_5	0.0721739130434783	-0.0783067762520235	0.109996658430089	0.476821235850131
1	21618641	21750572	HAP_1	0.101739130434783	-0.0664660294056599	0.132837863176215	0.617021320744315
1	21618641	21750572	HAP_2	0.330434782608696	0.0846250282699008	0.0369380370814934	0.0223326736821902
1	21618641	21750572	HAP_3	0.190434782608696	-0.0242871369333576	0.0562645999589912	0.666154609000284
1	21618641	21750572	HAP_4	0.168695652173913	0.0380120126407714	0.0938180090441856	0.685508539671142
1	21644616	21786737	HAP_1	0.329565217391304	0.0846250282699008	0.0369380370814934	0.0223326736821902
1	21644616	21786737	HAP_2	0.1	-0.0664660294056599	0.132837863176215	0.617021320744315
1	21644616	21786737	HAP_3	0.0965217391304348	0.0433720915414811	0.10129619686944	0.668690683207017
1	21644616	21786737	HAP_4	0.0939130434782609	-0.117228438690078	0.153675362482954	0.445883835122647
1	21644616	21786737	HAP_5	0.168695652173913	0.0380120126407714	0.0938180090441856	0.685508539671142
1	21691443	21829520	HAP_1	0.329565217391304	0.0846250282699008	0.0369380370814934	0.0223326736821902
1	21691443	21829520	HAP_2	0.0956521739130435	0.0433720915414811	0.10129619686944	0.668690683207017
1	21691443	21829520	HAP_3	0.0947826086956522	-0.117228438690078	0.153675362482954	0.445883835122647
1	21691443	21829520	HAP_4	0.0930434782608696	-0.0722697421562261	0.153030537154516	0.636926680603721
1	21691443	21829520	HAP_5	0.168695652173913	0.0380120126407714	0.0938180090441856	0.685508539671142
1	21738281	21887191	HAP_1	0.0930434782608696	-0.0722697421562261	0.153030537154516	0.636926680603721
1	21738281	21887191	HAP_2	0.151304347826087	0.0466014992143783	0.0940236031969567	0.620344874136963
1	21738281	21887191	HAP_3	0.0956521739130435	0.0433720915414811	0.10129619686944	0.668690683207017
1	21738281	21887191	HAP_4	0.0947826086956522	-0.117228438690078	0.153675362482954	0.445883835122647
1	21738281	21887191	HAP_5	0.330434782608696	0.0847023323167279	0.0366963154215987	0.0213503275104177
1	21777287	21951746	HAP_1	0.0947826086956522	-0.117228438690078	0.153675362482954	0.445883835122647
1	21777287	21951746	HAP_2	0.333913043478261	0.0867941211861675	0.0364177161391142	0.0174896882683298
1	21777287	21951746	HAP_3	0.0930434782608696	-0.0722697421562261	0.153030537154516	0.636926680603721
1	21777287	21951746	HAP_4	0.152173913043478	0.0466014992143783	0.0940236031969567	0.620344874136963
1	21777287	21951746	HAP_5	0.0956521739130435	0.0433720915414811	0.10129619686944	0.668690683207017
1	21824637	22024056	HAP_1	0.0956521739130435	-0.117228438690078	0.153675362482954	0.445883835122647
1	21824637	22024056	HAP_2	0.489565217391304	0.0255284278493012	0.0266597024675983	0.338693329650072
1	21824637	22024056	HAP_3	0.0939130434782609	-0.0722697421562261	0.153030537154516	0.636926680603721
1	21824637	22024056	HAP_4	0.0947826086956522	0.0737809424036496	0.108736979799999	0.497717106253817
1	21877978	22096754	HAP_1	0.0939130434782609	-0.0722697421562261	0.153030537154516	0.636926680603721
1	21877978	22096754	HAP_2	0.0956521739130435	0.0737809424036496	0.108736979799999	0.497717106253817
1	21877978	22096754	HAP_3	0.251304347826087	-0.0229012818272323	0.0476029263558382	0.630639929333942
1	21877978	22096754	HAP_4	0.333913043478261	0.072400747021499	0.0362035033262914	0.0459997452161848
1	21923652	22152784	HAP_1	0.0956521739130435	0.0737809424036496	0.108736979799999	0.497717106253817
1	21923652	22152784	HAP_2	0.0947826086956522	-0.0722697421562261	0.153030537154516	0.636926680603721
1	21923652	22152784	HAP_3	0.129565217391304	0.172028503594992	0.132225291347824	0.193782806679307
1	21923652	22152784	HAP_4	0.100869565217391	-0.117228438690078	0.153675362482954	0.445883835122647
1	21923652	22152784	HAP_5	0.129565217391304	0.0317942790276997	0.10130946209726	0.753764132018006
1	21923652	22152784	HAP_6	0.260869565217391	0.122292513588268	0.0434456261707944	0.00505123024403287
1	21994065	22225114	HAP_1	0.0947826086956522	-0.0722697421562261	0.153030537154516	0.636926680603721
1	21994065	22225114	HAP_2	0.129565217391304	0.172028503594992	0.132225291347824	0.193782806679307
1	21994065	22225114	HAP_3	0.100869565217391	-0.117228438690078	0.153675362482954	0.445883835122647
1	21994065	22225114	HAP_4	0.110434782608696	0.0472250244301098	0.109538506585955	0.666541233647742
1	21994065	22225114	HAP_5	0.26	0.128352717999462	0.0439913314845887	0.00366746757501037
1	21994065	22225114	HAP_6	0.0956521739130435	0.0737809424036496	0.108736979799999	0.497717106253817
1	22072511	22272212	HAP_1	0.168695652173913	0.0652716909773174	0.0943404771553336	0.489302405044277
1	22072511	22272212	HAP_2	0.100869565217391	-0.117228438690078	0.153675362482954	0.445883835122647
1	22072511	22272212	HAP_3	0.0956521739130435	0.0737809424036496	0.108736979799999	0.497717106253817
1	22072511	22272212	HAP_4	0.114782608695652	0.0155886788452776	0.0950604614304953	0.869800343989612
1	22072511	22272212	HAP_5	0.26	0.128352717999462	0.0439913314845887	0.00366746757501037
1	22072511	22272212	HAP_6	0.0947826086956522	-0.0722697421562261	0.153030537154516	0.636926680603721
1	22132505	22311265	HAP_1	0.0973913043478261	-0.117228438690078	0.153675362482954	0.445883835122647
1	22132505	22311265	HAP_2	0.0973913043478261	0.0737809424036496	0.108736979799999	0.497717106253817
1	22132505	22311265	HAP_3	0.390434782608696	-0.00960144365620836	0.0327560276899596	0.769538703972759
1	22132505	22311265	HAP_4	0.278260869565217	0.0985657512403548	0.0403050958871206	0.0147712790641631
1	22194771	22382190	HAP_1	0.409565217391304	-0.0222367188411623	0.0308687768221609	0.471601142121136
1	22194771	22382190	HAP_2	0.0973913043478261	-0.117228438690078	0.153675362482954	0.445883835122647
1	22194771	22382190	HAP_3	0.0965217391304348	0.0737809424036496	0.108736979799999	0.497717106253817
1	22194771	22382190	HAP_4	0.278260869565217	0.0985657512403548	0.0403050958871206	0.0147712790641631
1	22265997	22421404	HAP_1	0.0973913043478261	-0.117228438690078	0.153675362482954	0.445883835122647
1	22265997	22421404	HAP_2	0.413913043478261	-0.0195945490646211	0.0304571144052868	0.520260193118658
1	22265997	22421404	HAP_3	0.0965217391304348	0.0737809424036496	0.108736979799999	0.497717106253817
1	22265997	22421404	HAP_4	0.278260869565217	0.0985657512403548	0.0403050958871206	0.0147712790641631
1	22288779	22475646	HAP_1	0.0973913043478261	-0.117228438690078	0.153675362482954	0.445883835122647
1	22288779	22475646	HAP_2	0.105217391304348	0.0554818413186582	0.100607101959542	0.581530424035639
1	22288779	22475646	HAP_3	0.276521739130435	0.0896727063749439	0.040768066283168	0.0282429890474108
1	22288779	22475646	HAP_4	0.176521739130435	-0.025650082061407	0.0842923960855109	0.761012835405406
1	22288779	22475646	HAP_5	0.129565217391304	0.172028503594992	0.132225291347824	0.193782806679307
1	22354504	22518930	HAP_1	0.0965217391304348	-0.117228438690078	0.153675362482954	0.445883835122647
1	22354504	22518930	HAP_2	0.105217391304348	0.0554818413186582	0.100607101959542	0.581530424035639
1	22354504	22518930	HAP_3	0.277391304347826	0.0858363429632042	0.040408299901752	0.0340872647170141
1	22354504	22518930	HAP_4	0.176521739130435	-0.025650082061407	0.0842923960855109	0.761012835405406
1	22354504	22518930	HAP_5	0.129565217391304	0.172028503594992	0.132225291347824	0.193782806679307
1	22409478	22541611	HAP_1	0.201739130434783	-0.00665882362029294	0.0541414057788189	0.902159393692924
1	22409478	22541611	HAP_2	0.277391304347826	0.0858363429632042	0.040408299901752	0.0340872647170141
1	22409478	22541611	HAP_3	0.176521739130435	-0.025650082061407	0.0842923960855109	0.761012835405406
1	22409478	22541611	HAP_4	0.129565217391304	0.172028503594992	0.132225291347824	0.193782806679307
1	22456503	22591077	HAP_1	0.22695652173913	0.0435173452177435	0.0501618926833359	0.386017600050492
1	22456503	22591077	HAP_2	0.174782608695652	-0.030204751542909	0.0679436512904194	0.656811862767257
1	22456503	22591077	HAP_3	0.305217391304348	0.0676423309271351	0.0364288026317513	0.0638574355579728
1	22456503	22591077	HAP_4	0.127826086956522	0.124242096504148	0.118619711594433	0.295366108059852
1	22510991	22637089	HAP_1	0.127826086956522	0.124242096504148	0.118619711594433	0.295366108059852
1	22510991	22637089	HAP_2	0.305217391304348	0.0676423309271351	0.0364288026317513	0.0638574355579728
1	22510991	22637089	HAP_3	0.205217391304348	0.00601716353318464	0.0573325855531234	0.916451425302142
1	22510991	22637089	HAP_4	0.0973913043478261	-0.117228438690078	0.153675362482954	0.445883835122647
1	22535483	22675245	HAP_1	0.106086956521739	-0.0722697421562261	0.153030537154516	0.636926680603721
1	22535483	22675245	HAP_2	0.0991304347826087	0.0489671071239699	0.100623946361441	0.626706924393541
1	22535483	22675245	HAP_3	0.0973913043478261	-0.117228438690078	0.153675362482954	0.445883835122647
1	22535483	22675245	HAP_4	0.305217391304348	0.0676423309271351	0.0364288026317513	0.0638574355579728
1	22535483	22675245	HAP_5	0.126086956521739	0.124242096504148	0.118619711594433	0.295366108059852
1	22574342	22777886	HAP_1	0.0939130434782609	-0.0722697421562261	0.153030537154516	0.636926680603721
1	22574342	22777886	HAP_2	0.0991304347826087	0.0489671071239699	0.100623946361441	0.626706924393541
1	22574342	22777886	HAP_3	0.126086956521739	0.124242096504148	0.118619711594433	0.295366108059852
1	22574342	22777886	HAP_4	0.0973913043478261	-0.117228438690078	0.153675362482954	0.445883835122647
1	22574342	22777886	HAP_5	0.286086956521739	0.0786884156374226	0.038375958976925	0.0407827372415299
1	22625274	22851333	HAP_1	0.0956521739130435	-0.0722697421562261	0.153030537154516	0.636926680603721
1	22625274	22851333	HAP_2	0.0991304347826087	0.0489671071239699	0.100623946361441	0.626706924393541
1	22625274	22851333	HAP_3	0.286086956521739	0.0786884156374226	0.038375958976925	0.0407827372415299
1	22625274	22851333	HAP_4	0.126086956521739	0.124242096504148	0.118619711594433	0.295366108059852
1	22625274	22851333	HAP_5	0.0982608695652174	-0.117228438690078	0.153675362482954	0.445883835122647
1	22655413	22911665	HAP_1	0.127826086956522	0.124242096504148	0.118619711594433	0.295366108059852
1	22655413	22911665	HAP_2	0.286086956521739	0.0786884156374226	0.038375958976925	0.0407827372415299
1	22655413	22911665	HAP_3	0.0973913043478261	-0.117228438690078	0.153675362482954	0.445883835122647
1	22655413	22911665	HAP_4	0.091304347826087	-0.0722697421562261	0.153030537154516	0.636926680603721
1	22655413	22911665	HAP_5	0.0982608695652174	0.0666611465418704	0.108680710584613	0.539881946366255
1	22740766	23021830	HAP_1	0.0973913043478261	-0.117228438690078	0.153675362482954	0.445883835122647
1	22740766	23021830	HAP_2	0.28695652173913	0.0748906895315619	0.0380176620720674	0.0493413430524526
1	22740766	23021830	HAP_3	0.0991304347826087	0.0666611465418704	0.108680710584613	0.539881946366255
1	22740766	23021830	HAP_4	0.0904347826086957	-0.0722697421562261	0.153030537154516	0.636926680603721
1	22740766	23021830	HAP_5	0.127826086956522	0.124242096504148	0.118619711594433	0.295366108059852
1	22832732	23055218	HAP_1	0.127826086956522	0.124242096504148	0.118619711594433	0.295366108059852
1	22832732	23055218	HAP_2	0.0973913043478261	-0.117228438690078	0.153675362482954	0.445883835122647
1	22832732	23055218	HAP_3	0.28695652173913	0.0748906895315619	0.0380176620720674	0.0493413430524526
1	22832732	23055218	HAP_4	0.0991304347826087	0.0666611465418704	0.108680710584613	0.539881946366255
1	22832732	23055218	HAP_5	0.0904347826086957	-0.0722697421562261	0.153030537154516	0.636926680603721
1	22891301	23095055	HAP_1	0.28695652173913	0.0748906895315619	0.0380176620720674	0.0493413430524526
1	22891301	23095055	HAP_2	0.0991304347826087	0.0666611465418704	0.108680710584613	0.539881946366255
1	22891301	23095055	HAP_3	0.168695652173913	-0.0176246440364317	0.0885266256900859	0.842265425773641
1	22891301	23095055	HAP_4	0.0982608695652174	-0.117228438690078	0.153675362482954	0.445883835122647
1	22891301	23095055	HAP_5	0.127826086956522	0.124242096504148	0.118619711594433	0.295366108059852
1	23012815	23145010	HAP_1	0.18	-0.0361620747993204	0.0803741606060743	0.652940425231636
1	23012815	23145010	HAP_2	0.28695652173913	0.0748906895315619	0.0380176620720674	0.0493413430524526
1	23012815	23145010	HAP_3	0.128695652173913	0.124242096504148	0.118619711594433	0.295366108059852
1	23012815	23145010	HAP_4	0.0973913043478261	-0.117228438690078	0.153675362482954	0.445883835122647
1	23012815	23145010	HAP_5	0.0991304347826087	0.0666611465418704	0.108680710584613	0.539881946366255
1	23035575	23197299	HAP_1	0.132173913043478	0.124242096504148	0.118619711594433	0.295366108059852
1	23035575	23197299	HAP_2	0.18	-0.0361620747993204	0.0803741606060743	0.652940425231636
1	23035575	23197299	HAP_3	0.28695652173913	0.0748906895315619	0.0380176620720674	0.0493413430524526
1	23035575	23197299	HAP_4	0.0878260869565217	-0.117228438690078	0.153675362482954	0.445883835122647
1	23035575	23197299	HAP_5	0.0991304347826087	0.0666611465418704	0.108680710584613	0.539881946366255
1	23081731	23269424	HAP_1	0.0878260869565217	-0.117228438690078	0.153675362482954	0.445883835122647
1	23081731	23269424	HAP_2	0.132173913043478	0.124242096504148	0.118619711594433	0.295366108059852
1	23081731	23269424	HAP_3	0.091304347826087	-0.0859323397213603	0.132590187977395	0.517181849315976
1	23081731	23269424	HAP_4	0.127826086956522	0.157436568115949	0.0813665326588623	0.0535033090430277
1	23081731	23269424	HAP_5	0.284347826086957	0.0748906895315619	0.0380176620720674	0.0493413430524526
1	23081731	23269424	HAP_6	0.08	-0.0599304625521088	0.135560736989092	0.658591930137245
1	23121836	23329925	HAP_1	0.134782608695652	0.0859720436417601	0.108152818261885	0.426999880428968
1	23121836	23329925	HAP_2	0.0921739130434783	-0.0859323397213603	0.132590187977395	0.517181849315976
1	23121836	23329925	HAP_3	0.153913043478261	-0.0662349929060799	0.0746924305360861	0.375582148356988
1	23121836	23329925	HAP_4	0.0991304347826087	0.0666611465418704	0.108680710584613	0.539881946366255
1	23121836	23329925	HAP_5	0.0878260869565217	-0.117228438690078	0.153675362482954	0.445883835122647
1	23121836	23329925	HAP_6	0.284347826086957	0.0748906895315619	0.0380176620720674	0.0493413430524526
1	23175268	23406744	HAP_1	0.134782608695652	0.0859720436417601	0.108152818261885	0.426999880428968
1	23175268	23406744	HAP_2	0.0921739130434783	-0.0859323397213603	0.132590187977395	0.517181849315976
1	23175268	23406744	HAP_3	0.284347826086957	0.0748906895315619	0.0380176620720674	0.0493413430524526
1	23175268	23406744	HAP_4	0.0991304347826087	0.0666611465418704	0.108680710584613	0.539881946366255
1	23175268	23406744	HAP_5	0.135652173913043	-0.0140997475694941	0.0898608618585001	0.875374938628335
1	23175268	23406744	HAP_6	0.0878260869565217	-0.117228438690078	0.153675362482954	0.445883835122647
1	23236091	23450749	HAP_1	0.133913043478261	0.0859720436417601	0.108152818261885	0.426999880428968
1	23236091	23450749	HAP_2	0.0904347826086957	-0.0859323397213603	0.132590187977395	0.517181849315976
1	23236091	23450749	HAP_3	0.282608695652174	0.0748906895315619	0.0380176620720674	0.0493413430524526
1	23236091	23450749	HAP_4	0.0991304347826087	0.0666611465418704	0.108680710584613	0.539881946366255
1	23236091	23450749	HAP_5	0.0878260869565217	-0.117228438690078	0.153675362482954	0.445883835122647
1	23236091	23450749	HAP_6	0.0904347826086957	-0.141865684840194	0.133542499441992	0.288543933887782
1	23309941	23505884	HAP_1	0.0904347826086957	-0.0859323397213603	0.132590187977395	0.517181849315976
1	23309941	23505884	HAP_2	0.285217391304348	0.0748906895315619	0.0380176620720674	0.0493413430524526
1	23309941	23505884	HAP_3	0.13304347826087	0.126265936213095	0.11830827988661	0.286311764384006
1	23309941	23505884	HAP_4	0.0991304347826087	0.0666611465418704	0.108680710584613	0.539881946366255
1	23382846	23538524	HAP_1	0.285217391304348	0.0748906895315619	0.0380176620720674	0.0493413430524526
1	23382846	23538524	HAP_2	0.13304347826087	0.126265936213095	0.11830827988661	0.286311764384006
1	23382846	23538524	HAP_3	0.0921739130434783	-0.0859323397213603	0.132590187977395	0.517181849315976
1	23382846	23538524	HAP_4	0.100869565217391	0.0666611465418704	0.108680710584613	0.539881946366255
1	23436633	23563293	HAP_1	0.133913043478261	0.126265936213095	0.11830827988661	0.286311764384006
1	23436633	23563293	HAP_2	0.144347826086957	0.0161133518413132	0.0780886777794683	0.836594724958811
1	23436633	23563293	HAP_3	0.0904347826086957	0.00808104545512181	0.120426980187861	0.94652334729437
1	23436633	23563293	HAP_4	0.12	-0.0263383892022726	0.0896481956711206	0.769021339840305
1	23436633	23563293	HAP_5	0.284347826086957	0.0779165443339686	0.0383286781449349	0.0425369512997321
1	23493262	23611313	HAP_1	0.310434782608696	0.0314357023841527	0.0382846949361336	0.411935399676653
1	23493262	23611313	HAP_2	0.16	-0.093631476517974	0.0845674867681519	0.268689531831815
1	23493262	23611313	HAP_3	0.12	-0.0263383892022726	0.0896481956711206	0.769021339840305
1	23493262	23611313	HAP_4	0.285217391304348	0.0779165443339686	0.0383286781449349	0.0425369512997321
1	23524493	23636829	HAP_1	0.108695652173913	-0.126994602869734	0.153410077758173	0.408128725119555
1	23524493	23636829	HAP_2	0.285217391304348	0.0779165443339686	0.0383286781449349	0.0425369512997321
1	23524493	23636829	HAP_3	0.12	-0.0263383892022726	0.0896481956711206	0.769021339840305
1	23524493	23636829	HAP_4	0.311304347826087	0.0314357023841527	0.0382846949361336	0.411935399676653
1	23556596	23678274	HAP_1	0.286086956521739	0.0779165443339686	0.0383286781449349	0.0425369512997321
1	23556596	23678274	HAP_2	0.312173913043478	0.0314357023841527	0.0382846949361336	0.411935399676653
1	23556596	23678274	HAP_3	0.228695652173913	-0.0426993122979282	0.059728118010244	0.474970995185991
1	23592345	23718726	HAP_1	0.296521739130435	0.0467986013148794	0.0406145556269653	0.249703406810355
1	23592345	23718726	HAP_2	0.147826086956522	-0.0553193956816366	0.0754028561971669	0.463467284168868
1	23592345	23718726	HAP_3	0.286086956521739	0.0779165443339686	0.0383286781449349	0.0425369512997321
1	23631135	23796339	HAP_1	0.195652173913043	-0.037244904436877	0.0544089378232892	0.493918633952416
1	23631135	23796339	HAP_2	0.260869565217391	-0.000866747419615131	0.0433897576231419	0.984069725122753
1	23631135	23796339	HAP_3	0.295652173913043	0.0467986013148794	0.0406145556269653	0.249703406810355
1	23663115	23829504	HAP_1	0.26	0.00125245170642441	0.0438347602105294	0.977215996886006
1	23663115	23829504	HAP_2	0.105217391304348	-0.113136037124667	0.108925963045755	0.2994138296252
1	23663115	23829504	HAP_3	0.091304347826087	-0.0859323397213603	0.132590187977395	0.517181849315976
1	23663115	23829504	HAP_4	0.295652173913043	0.0467986013148794	0.0406145556269653	0.249703406810355
1	23689854	23873652	HAP_1	0.143478260869565	0.0161133518413132	0.0780886777794683	0.836594724958811
1	23689854	23873652	HAP_2	0.132173913043478	0.126265936213095	0.11830827988661	0.286311764384006
1	23689854	23873652	HAP_3	0.26	0.00125245170642441	0.0438347602105294	0.977215996886006
1	23689854	23873652	HAP_4	0.091304347826087	-0.0859323397213603	0.132590187977395	0.517181849315976
1	23764367	23929066	HAP_1	0.143478260869565	0.0161133518413132	0.0780886777794683	0.836594724958811
1	23764367	23929066	HAP_2	0.12695652173913	0.126265936213095	0.11830827988661	0.286311764384006
1	23764367	23929066	HAP_3	0.091304347826087	-0.0859323397213603	0.132590187977395	0.517181849315976
1	23764367	23929066	HAP_4	0.259130434782609	0.00125245170642441	0.0438347602105294	0.977215996886006
1	23819150	24003791	HAP_1	0.091304347826087	-0.0859323397213603	0.132590187977395	0.517181849315976
1	23819150	24003791	HAP_2	0.259130434782609	0.00125245170642441	0.0438347602105294	0.977215996886006
1	23819150	24003791	HAP_3	0.144347826086957	0.0161133518413132	0.0780886777794683	0.836594724958811
1	23819150	24003791	HAP_4	0.12695652173913	0.126265936213095	0.11830827988661	0.286311764384006
1	23852637	24084391	HAP_1	0.127826086956522	0.0934661041262102	0.108053429691425	0.387408430148034
1	23852637	24084391	HAP_2	0.258260869565217	0.0019491060575495	0.0442979459692798	0.964920096555648
1	23852637	24084391	HAP_3	0.0921739130434783	-0.0859323397213603	0.132590187977395	0.517181849315976
1	23852637	24084391	HAP_4	0.144347826086957	0.0161133518413132	0.0780886777794683	0.836594724958811
1	23916838	24144013	HAP_1	0.206086956521739	-0.0178189067460688	0.0597720758588885	0.765726155972939
1	23916838	24144013	HAP_2	0.256521739130435	-3.27618668792199e-06	0.0449072254726068	0.999941816574365
1	23916838	24144013	HAP_3	0.0930434782608696	-0.0859323397213603	0.132590187977395	0.517181849315976
1	23916838	24144013	HAP_4	0.145217391304348	0.0161133518413132	0.0780886777794683	0.836594724958811
1	23997686	24222791	HAP_1	0.0930434782608696	-0.0859323397213603	0.132590187977395	0.517181849315976
1	23997686	24222791	HAP_2	0.21304347826087	-0.0249799760498963	0.0584985986201872	0.669529490793179
1	23997686	24222791	HAP_3	0.337391304347826	-0.00733942065808445	0.0347362753063867	0.832737736029605
1	23997686	24222791	HAP_4	0.102608695652174	0.0666611465418704	0.108680710584613	0.539881946366255
1	24053320	24268228	HAP_1	0.088695652173913	-0.0722697421562261	0.153030537154516	0.636926680603721
1	24053320	24268228	HAP_2	0.212173913043478	-0.0249799760498963	0.0584985986201872	0.669529490793179
1	24053320	24268228	HAP_3	0.169565217391304	0.0283712873538271	0.0624953224261636	0.650022389849829
1	24053320	24268228	HAP_4	0.102608695652174	0.0666611465418704	0.108680710584613	0.539881946366255
1	24124112	24327170	HAP_1	0.088695652173913	-0.0722697421562261	0.153030537154516	0.636926680603721
1	24124112	24327170	HAP_2	0.212173913043478	-0.0249799760498963	0.0584985986201872	0.669529490793179
1	24124112	24327170	HAP_3	0.0773913043478261	0.262341534960236	0.152254857833359	0.0854309722468769
1	24124112	24327170	HAP_4	0.17304347826087	0.0263735603892524	0.0635628110591334	0.67835790405014
1	24200820	24375020	HAP_1	0.088695652173913	-0.0722697421562261	0.153030537154516	0.636926680603721
1	24200820	24375020	HAP_2	0.0773913043478261	0.262341534960236	0.152254857833359	0.0854309722468769
1	24200820	24375020	HAP_3	0.173913043478261	0.0219520554401592	0.0620408906343175	0.723597455462159
1	24200820	24375020	HAP_4	0.212173913043478	-0.0249799760498963	0.0584985986201872	0.669529490793179
1	24253399	24425717	HAP_1	0.21304347826087	-0.0264112224229299	0.0572063578107293	0.644487068555355
1	24253399	24425717	HAP_2	0.0895652173913044	0.306074192805798	0.11934710600997	0.0105889397977984
1	24253399	24425717	HAP_3	0.174782608695652	0.0219520554401592	0.0620408906343175	0.723597455462159
1	24253399	24425717	HAP_4	0.088695652173913	-0.0722697421562261	0.153030537154516	0.636926680603721
1	24308441	24461068	HAP_1	0.088695652173913	-0.0722697421562261	0.153030537154516	0.636926680603721
1	24308441	24461068	HAP_2	0.21304347826087	-0.0264112224229299	0.0572063578107293	0.644487068555355
1	24308441	24461068	HAP_3	0.174782608695652	0.0219520554401592	0.0620408906343175	0.723597455462159
1	24308441	24461068	HAP_4	0.0895652173913044	0.306074192805798	0.11934710600997	0.0105889397977984
1	24357818	24518171	HAP_1	0.139130434782609	-0.0609038449539751	0.0852571465274401	0.475304457971958
1	24357818	24518171	HAP_2	0.0895652173913044	0.306074192805798	0.11934710600997	0.0105889397977984
1	24357818	24518171	HAP_3	0.21304347826087	-0.0264112224229299	0.0572063578107293	0.644487068555355
1	24357818	24518171	HAP_4	0.173913043478261	0.0219520554401592	0.0620408906343175	0.723597455462159
1	24412399	24562856	HAP_1	0.198260869565217	-0.02128531639464	0.0614203781003271	0.729058095213871
1	24412399	24562856	HAP_2	0.173913043478261	0.0219520554401592	0.0620408906343175	0.723597455462159
1	24412399	24562856	HAP_3	0.0895652173913044	0.306074192805798	0.11934710600997	0.0105889397977984
1	24450311	24595486	HAP_1	0.173913043478261	0.0219520554401592	0.0620408906343175	0.723597455462159
1	24450311	24595486	HAP_2	0.0904347826086957	0.306074192805798	0.11934710600997	0.0105889397977984
1	24450311	24595486	HAP_3	0.0982608695652174	-0.0889015913137564	0.155453188871287	0.567627484220336
1	24450311	24595486	HAP_4	0.199130434782609	-0.02128531639464	0.0614203781003271	0.729058095213871
1	24496008	24631426	HAP_1	0.135652173913043	-0.0664880900052888	0.11837806098271	0.574572356691158
1	24496008	24631426	HAP_2	0.0982608695652174	-0.0889015913137564	0.155453188871287	0.567627484220336
1	24496008	24631426	HAP_3	0.198260869565217	-0.0182214523033687	0.0630140636617303	0.772561864720742
1	24496008	24631426	HAP_4	0.0773913043478261	0.262341534960236	0.152254857833359	0.0854309722468769
1	24496008	24631426	HAP_5	0.17304347826087	0.0219520554401592	0.0620408906343175	0.723597455462159
1	24548452	24674936	HAP_1	0.12695652173913	-0.0664880900052888	0.11837806098271	0.574572356691158
1	24548452	24674936	HAP_2	0.08	0.262341534960236	0.152254857833359	0.0854309722468769
1	24548452	24674936	HAP_3	0.109565217391304	-0.101466541928677	0.133023874072435	0.445920961883467
1	24548452	24674936	HAP_4	0.173913043478261	0.0219520554401592	0.0620408906343175	0.723597455462159
1	24548452	24674936	HAP_5	0.127826086956522	-0.112319599990857	0.120098598612553	0.350072362340997
1	24548452	24674936	HAP_6	0.198260869565217	-0.0182214523033687	0.0630140636617303	0.772561864720742
1	24587834	24715677	HAP_1	0.173913043478261	0.0219520554401592	0.0620408906343175	0.723597455462159
1	24587834	24715677	HAP_2	0.123478260869565	-0.0664880900052888	0.11837806098271	0.574572356691158
1	24587834	24715677	HAP_3	0.08	0.262341534960236	0.152254857833359	0.0854309722468769
1	24587834	24715677	HAP_4	0.110434782608696	-0.101466541928677	0.133023874072435	0.445920961883467
1	24587834	24715677	HAP_5	0.0860869565217391	0.522682267748464	0.132442538870509	8.93590321308205e-05
1	24587834	24715677	HAP_6	0.199130434782609	-0.0182214523033687	0.0630140636617303	0.772561864720742
1	24622301	24760985	HAP_1	0.110434782608696	-0.101466541928677	0.133023874072435	0.445920961883467
1	24622301	24760985	HAP_2	0.08	0.262341534960236	0.152254857833359	0.0854309722468769
1	24622301	24760985	HAP_3	0.123478260869565	-0.0664880900052888	0.11837806098271	0.574572356691158
1	24622301	24760985	HAP_4	0.17304347826087	0.0279424358689733	0.0637221836468413	0.661189443521425
1	24622301	24760985	HAP_5	0.193913043478261	-0.0094313433600344	0.0665090663826354	0.887284553318802
1	24622301	24760985	HAP_6	0.0834782608695652	0.522682267748464	0.132442538870509	8.93590321308205e-05
1	24654236	24799632	HAP_1	0.192173913043478	-0.0094313433600344	0.0665090663826354	0.887284553318802
1	24654236	24799632	HAP_2	0.0834782608695652	0.522682267748464	0.132442538870509	8.93590321308205e-05
1	24654236	24799632	HAP_3	0.110434782608696	-0.101466541928677	0.133023874072435	0.445920961883467
1	24654236	24799632	HAP_4	0.203478260869565	-0.00791779723868279	0.0662428044843994	0.904900641612197
1	24654236	24799632	HAP_5	0.173913043478261	0.0279424358689733	0.0637221836468413	0.661189443521425
1	24703186	24838128	HAP_1	0.191304347826087	-0.0094313433600344	0.0665090663826354	0.887284553318802
1	24703186	24838128	HAP_2	0.0834782608695652	0.522682267748464	0.132442538870509	8.93590321308205e-05
1	24703186	24838128	HAP_3	0.203478260869565	-0.00791779723868279	0.0662428044843994	0.904900641612197
1	24703186	24838128	HAP_4	0.110434782608696	-0.101466541928677	0.133023874072435	0.445920961883467
1	24703186	24838128	HAP_5	0.173913043478261	0.0279424358689733	0.0637221836468413	0.661189443521425
1	24752603	24901336	HAP_1	0.0834782608695652	0.522682267748464	0.132442538870509	8.93590321308205e-05
1	24752603	24901336	HAP_2	0.115652173913043	-0.101466541928677	0.133023874072435	0.445920961883467
1	24752603	24901336	HAP_3	0.188695652173913	-0.0094313433600344	0.0665090663826354	0.887284553318802
1	24752603	24901336	HAP_4	0.171304347826087	0.032944047877581	0.065382578128472	0.614553108087777
1	24752603	24901336	HAP_5	0.0869565217391304	0.169655362554175	0.13225358532666	0.200089720663796
1	24752603	24901336	HAP_6	0.143478260869565	-0.109409252221032	0.0909098309479327	0.229292687743792
1	24782983	24959571	HAP_1	0.0834782608695652	0.522682267748464	0.132442538870509	8.93590321308205e-05
1	24782983	24959571	HAP_2	0.171304347826087	0.032944047877581	0.065382578128472	0.614553108087777
1	24782983	24959571	HAP_3	0.115652173913043	-0.101466541928677	0.133023874072435	0.445920961883467
1	24782983	24959571	HAP_4	0.0869565217391304	0.169655362554175	0.13225358532666	0.200089720663796
1	24782983	24959571	HAP_5	0.124347826086957	-0.0664880900052888	0.11837806098271	0.574572356691158
1	24782983	24959571	HAP_6	0.18695652173913	-0.0139208305644406	0.0645613284499797	0.829360783559892
1	24821185	25018581	HAP_1	0.0834782608695652	0.522682267748464	0.132442538870509	8.93590321308205e-05
1	24821185	25018581	HAP_2	0.171304347826087	0.032944047877581	0.065382578128472	0.614553108087777
1	24821185	25018581	HAP_3	0.115652173913043	-0.101466541928677	0.133023874072435	0.445920961883467
1	24821185	25018581	HAP_4	0.0852173913043478	0.169655362554175	0.13225358532666	0.200089720663796
1	24821185	25018581	HAP_5	0.124347826086957	-0.0664880900052888	0.11837806098271	0.574572356691158
1	24821185	25018581	HAP_6	0.18695652173913	-0.0139208305644406	0.0645613284499797	0.829360783559892
1	24885890	25052468	HAP_1	0.0843478260869565	-0.130423288590758	0.154083259880444	0.397663788674642
1	24885890	25052468	HAP_2	0.0869565217391304	0.522682267748464	0.132442538870509	8.93590321308205e-05
1	24885890	25052468	HAP_3	0.171304347826087	0.032944047877581	0.065382578128472	0.614553108087777
1	24885890	25052468	HAP_4	0.116521739130435	-0.101466541928677	0.133023874072435	0.445920961883467
1	24885890	25052468	HAP_5	0.12	-0.0680272508337156	0.0857391796605648	0.427867527644666
1	24885890	25052468	HAP_6	0.0852173913043478	0.169655362554175	0.13225358532666	0.200089720663796
1	24941722	25106764	HAP_1	0.0843478260869565	-0.130423288590758	0.154083259880444	0.397663788674642
1	24941722	25106764	HAP_2	0.116521739130435	-0.101466541928677	0.133023874072435	0.445920961883467
1	24941722	25106764	HAP_3	0.0852173913043478	0.169655362554175	0.13225358532666	0.200089720663796
1	24941722	25106764	HAP_4	0.139130434782609	-0.0770146798698193	0.0813129932532365	0.343975184630647
1	24941722	25106764	HAP_5	0.170434782608696	0.032944047877581	0.065382578128472	0.614553108087777
1	24941722	25106764	HAP_6	0.0904347826086957	0.522682267748464	0.132442538870509	8.93590321308205e-05
1	24996688	25141602	HAP_1	0.119130434782609	-0.0680272508337156	0.0857391796605648	0.427867527644666
1	24996688	25141602	HAP_2	0.0852173913043478	0.169655362554175	0.13225358532666	0.200089720663796
1	24996688	25141602	HAP_3	0.0895652173913044	0.522682267748464	0.132442538870509	8.93590321308205e-05
1	24996688	25141602	HAP_4	0.115652173913043	-0.101466541928677	0.133023874072435	0.445920961883467
1	24996688	25141602	HAP_5	0.0843478260869565	-0.130423288590758	0.154083259880444	0.397663788674642
1	24996688	25141602	HAP_6	0.169565217391304	0.032944047877581	0.065382578128472	0.614553108087777
1	25040568	25176647	HAP_1	0.152173913043478	0.166360278181703	0.0727094428523287	0.022507126206644
1	25040568	25176647	HAP_2	0.126086956521739	-0.0450046528398353	0.0784866622862085	0.566599805082955
1	25040568	25176647	HAP_3	0.202608695652174	-0.00538891807688052	0.0575527560429704	0.925432949293635
1	25040568	25176647	HAP_4	0.11304347826087	-0.100100397156099	0.0908236035016344	0.270872234761865
1	25040568	25176647	HAP_5	0.171304347826087	0.0233318246155147	0.0637618848086468	0.714561581962168
1	25086040	25234832	HAP_1	0.15304347826087	0.166360278181703	0.0727094428523287	0.022507126206644
1	25086040	25234832	HAP_2	0.124347826086957	-0.0450046528398353	0.0784866622862085	0.566599805082955
1	25086040	25234832	HAP_3	0.0791304347826087	0.262341534960236	0.152254857833359	0.0854309722468769
1	25086040	25234832	HAP_4	0.116521739130435	-0.101466541928677	0.133023874072435	0.445920961883467
1	25086040	25234832	HAP_5	0.111304347826087	-0.100100397156099	0.0908236035016344	0.270872234761865
1	25086040	25234832	HAP_6	0.0843478260869565	0.223203276590125	0.153441289934119	0.146324625025731
1	25086040	25234832	HAP_7	0.088695652173913	0.105383134857591	0.11977136193479	0.379306233893401
[truncated: 187,858 more rows]
