# Supplementary material for: Autosomal recessive loci contribute significantly to quantitative variation of male fertility in a dairy cattle population
Source: BMC Genomics. 2021 Mar 30;22:225. doi: 10.1186/s12864-021-07523-3 (PMC8010996; doi:10.1186/s12864-021-07523-3)
Supplement: Supplementary file 15 — Additional file 15. (TXT 18124 kb) [file 12864_2021_7523_MOESM15_ESM.txt]

CHROM	START	STOP	HAP	FREQ	BETA	SE_BETA	PVAL
1	256361	888832	HAP_1	0.243478260869565	0.498302622831946	0.426338873381739	0.242981871873333
1	256361	888832	HAP_2	0.123478260869565	1.16532449304928	0.896214288860384	0.194039918332304
1	256361	888832	HAP_3	0.250434782608696	0.276897297018758	0.445360709872909	0.534366845123688
1	256361	888832	HAP_4	0.116521739130435	-0.362584599579874	1.29599207051381	0.779754008741441
1	719789	949357	HAP_1	0.227826086956522	0.825782994002304	0.461173528710116	0.0738936358564264
1	719789	949357	HAP_2	0.109565217391304	1.19909421542189	0.940045795823631	0.202634552083869
1	719789	949357	HAP_3	0.26695652173913	0.107086509935484	0.425245403669904	0.801270053568649
1	719789	949357	HAP_4	0.0921739130434783	-0.362584599579874	1.29599207051381	0.779754008741441
1	809505	997375	HAP_1	0.250434782608696	0.276897297018758	0.445360709872909	0.534366845123688
1	809505	997375	HAP_2	0.0930434782608696	-0.362584599579874	1.29599207051381	0.779754008741441
1	809505	997375	HAP_3	0.227826086956522	0.825782994002304	0.461173528710116	0.0738936358564264
1	809505	997375	HAP_4	0.109565217391304	1.19909421542189	0.940045795823631	0.202634552083869
1	858145	1029750	HAP_1	0.229565217391304	1.00760627878527	0.475408392803228	0.0344899052531528
1	858145	1029750	HAP_2	0.227826086956522	0.825782994002304	0.461173528710116	0.0738936358564264
1	858145	1029750	HAP_3	0.0930434782608696	-0.362584599579874	1.29599207051381	0.779754008741441
1	858145	1029750	HAP_4	0.109565217391304	1.19909421542189	0.940045795823631	0.202634552083869
1	930560	1061569	HAP_1	0.231304347826087	0.869972036792246	0.44317900026395	0.0501358947133078
1	930560	1061569	HAP_2	0.226086956521739	0.726618379379856	0.490942193407821	0.139420577969897
1	930560	1061569	HAP_3	0.109565217391304	1.19909421542189	0.940045795823631	0.202634552083869
1	930560	1061569	HAP_4	0.0930434782608696	-0.362584599579874	1.29599207051381	0.779754008741441
1	990831	1099222	HAP_1	0.253913043478261	0.79802977785474	0.435984267023555	0.0677181328424114
1	990831	1099222	HAP_2	0.226086956521739	0.719803272939832	0.499911439727596	0.150463354574691
1	990831	1099222	HAP_3	0.109565217391304	1.19909421542189	0.940045795823631	0.202634552083869
1	990831	1099222	HAP_4	0.0965217391304348	-0.362584599579874	1.29599207051381	0.779754008741441
1	1023073	1139082	HAP_1	0.226086956521739	0.719803272939832	0.499911439727596	0.150463354574691
1	1023073	1139082	HAP_2	0.254782608695652	0.79802977785474	0.435984267023555	0.0677181328424114
1	1023073	1139082	HAP_3	0.109565217391304	1.19909421542189	0.940045795823631	0.202634552083869
1	1023073	1139082	HAP_4	0.0973913043478261	-0.362584599579874	1.29599207051381	0.779754008741441
1	1045142	1197303	HAP_1	0.226086956521739	0.719803272939832	0.499911439727596	0.150463354574691
1	1045142	1197303	HAP_2	0.254782608695652	0.79802977785474	0.435984267023555	0.0677181328424114
1	1045142	1197303	HAP_3	0.102608695652174	1.19909421542189	0.940045795823631	0.202634552083869
1	1045142	1197303	HAP_4	0.0973913043478261	-0.362584599579874	1.29599207051381	0.779754008741441
1	1091658	1245818	HAP_1	0.102608695652174	-0.244058331109281	1.06159392854612	0.818254673694785
1	1091658	1245818	HAP_2	0.188695652173913	0.73293909895167	0.572006627133785	0.200600169413333
1	1091658	1245818	HAP_3	0.250434782608696	0.601511257025087	0.478789587889642	0.209523212654375
1	1091658	1245818	HAP_4	0.102608695652174	1.19909421542189	0.940045795823631	0.202634552083869
1	1113772	1299095	HAP_1	0.0973913043478261	-0.1154791083942	1.15611812683535	0.920471073748296
1	1113772	1299095	HAP_2	0.188695652173913	0.73293909895167	0.572006627133785	0.200600169413333
1	1113772	1299095	HAP_3	0.250434782608696	0.601511257025087	0.478789587889642	0.209523212654375
1	1113772	1299095	HAP_4	0.102608695652174	1.19909421542189	0.940045795823631	0.202634552083869
1	1166331	1346373	HAP_1	0.0947826086956522	-0.1154791083942	1.15611812683535	0.920471073748296
1	1166331	1346373	HAP_2	0.185217391304348	0.73293909895167	0.572006627133785	0.200600169413333
1	1166331	1346373	HAP_3	0.236521739130435	0.765791258872464	0.50909242901734	0.13308433334991
1	1166331	1346373	HAP_4	0.102608695652174	1.19909421542189	0.940045795823631	0.202634552083869
1	1228432	1400585	HAP_1	0.213913043478261	0.29437709683557	0.589972900381535	0.61799777346043
1	1228432	1400585	HAP_2	0.109565217391304	1.19909421542189	0.940045795823631	0.202634552083869
1	1228432	1400585	HAP_3	0.1	-0.1154791083942	1.15611812683535	0.920471073748296
1	1228432	1400585	HAP_4	0.202608695652174	0.455451971660743	0.539629591733266	0.399023756810424
1	1280141	1469010	HAP_1	0.168695652173913	0.434919843298291	0.659453058149764	0.509834633127581
1	1280141	1469010	HAP_2	0.416521739130435	0.196157519479433	0.300263213508012	0.513839590543345
1	1280141	1469010	HAP_3	0.102608695652174	-0.1154791083942	1.15611812683535	0.920471073748296
1	1332918	1540641	HAP_1	0.416521739130435	0.196157519479433	0.300263213508012	0.513839590543345
1	1332918	1540641	HAP_2	0.151304347826087	-0.0782650525630688	0.704934183882403	0.911636458263103
1	1332918	1540641	HAP_3	0.168695652173913	0.434919843298291	0.659453058149764	0.509834633127581
1	1385687	1571852	HAP_1	0.23304347826087	0.0564698915331501	0.525192101741467	0.91441296458547
1	1385687	1571852	HAP_2	0.219130434782609	0.944303865605573	0.524013456656493	0.0720716384953649
1	1385687	1571852	HAP_3	0.168695652173913	0.434919843298291	0.659453058149764	0.509834633127581
1	1385687	1571852	HAP_4	0.15304347826087	-0.0782650525630688	0.704934183882403	0.911636458263103
1	1440329	1606992	HAP_1	0.15304347826087	-0.0782650525630688	0.704934183882403	0.911636458263103
1	1440329	1606992	HAP_2	0.232173913043478	0.0564698915331501	0.525192101741467	0.91441296458547
1	1440329	1606992	HAP_3	0.220869565217391	0.944303865605573	0.524013456656493	0.0720716384953649
1	1440329	1606992	HAP_4	0.168695652173913	0.434919843298291	0.659453058149764	0.509834633127581
1	1523007	1646535	HAP_1	0.0939130434782609	-0.1154791083942	1.15611812683535	0.920471073748296
1	1523007	1646535	HAP_2	0.168695652173913	0.434919843298291	0.659453058149764	0.509834633127581
1	1523007	1646535	HAP_3	0.232173913043478	0.0564698915331501	0.525192101741467	0.91441296458547
1	1523007	1646535	HAP_4	0.183478260869565	0.724815328416978	0.585849817080032	0.216528308198142
1	1566539	1682584	HAP_1	0.168695652173913	0.434919843298291	0.659453058149764	0.509834633127581
1	1566539	1682584	HAP_2	0.232173913043478	0.0564698915331501	0.525192101741467	0.91441296458547
1	1566539	1682584	HAP_3	0.183478260869565	0.724815328416978	0.585849817080032	0.216528308198142
1	1566539	1682584	HAP_4	0.0939130434782609	-0.1154791083942	1.15611812683535	0.920471073748296
1	1592085	1721138	HAP_1	0.168695652173913	0.434919843298291	0.659453058149764	0.509834633127581
1	1592085	1721138	HAP_2	0.183478260869565	0.724815328416978	0.585849817080032	0.216528308198142
1	1592085	1721138	HAP_3	0.232173913043478	0.0564698915331501	0.525192101741467	0.91441296458547
1	1592085	1721138	HAP_4	0.0939130434782609	-0.1154791083942	1.15611812683535	0.920471073748296
1	1627573	1769696	HAP_1	0.180869565217391	0.78828390907647	0.601210599614065	0.190338819993701
1	1627573	1769696	HAP_2	0.24695652173913	-0.134421328792812	0.497742335549262	0.787211634937419
1	1627573	1769696	HAP_3	0.120869565217391	-0.000383409447712201	0.977242960713975	0.999687098879479
1	1627573	1769696	HAP_4	0.0939130434782609	-0.1154791083942	1.15611812683535	0.920471073748296
1	1627573	1769696	HAP_5	0.171304347826087	0.434919843298291	0.659453058149764	0.509834633127581
1	1676756	1830748	HAP_1	0.180869565217391	0.78828390907647	0.601210599614065	0.190338819993701
1	1676756	1830748	HAP_2	0.24695652173913	-0.134421328792812	0.497742335549262	0.787211634937419
1	1676756	1830748	HAP_3	0.0939130434782609	-0.1154791083942	1.15611812683535	0.920471073748296
1	1676756	1830748	HAP_4	0.242608695652174	-0.12386821849938	0.489611771101012	0.800366342742428
1	1698908	1883132	HAP_1	0.24695652173913	-0.134421328792812	0.497742335549262	0.787211634937419
1	1698908	1883132	HAP_2	0.0939130434782609	-0.1154791083942	1.15611812683535	0.920471073748296
1	1698908	1883132	HAP_3	0.180869565217391	0.78828390907647	0.601210599614065	0.190338819993701
1	1698908	1883132	HAP_4	0.256521739130435	-0.316431367329162	0.456653820398892	0.488636651694921
1	1752601	1966040	HAP_1	0.0939130434782609	-0.1154791083942	1.15611812683535	0.920471073748296
1	1752601	1966040	HAP_2	0.182608695652174	0.713398671065202	0.586645291205226	0.224470773628142
1	1752601	1966040	HAP_3	0.232173913043478	-0.338079498139323	0.494515942395203	0.494473278475142
1	1752601	1966040	HAP_4	0.246086956521739	-0.134421328792812	0.497742335549262	0.787211634937419
1	1809526	2015519	HAP_1	0.181739130434783	0.78828390907647	0.601210599614065	0.190338819993701
1	1809526	2015519	HAP_2	0.0939130434782609	-0.1154791083942	1.15611812683535	0.920471073748296
1	1809526	2015519	HAP_3	0.24695652173913	-0.134421328792812	0.497742335549262	0.787211634937419
1	1809526	2015519	HAP_4	0.232173913043478	-0.338079498139323	0.494515942395203	0.494473278475142
1	1858907	2080108	HAP_1	0.264347826086957	-0.279169409085532	0.444775447175623	0.530479200734943
1	1858907	2080108	HAP_2	0.0947826086956522	-0.1154791083942	1.15611812683535	0.920471073748296
1	1858907	2080108	HAP_3	0.181739130434783	0.78828390907647	0.601210599614065	0.190338819993701
1	1858907	2080108	HAP_4	0.219130434782609	-0.0117570862300969	0.520772915214724	0.981996322373237
1	1935439	2114078	HAP_1	0.454782608695652	-0.593761584229917	0.275920530931113	0.0318281648783719
1	1935439	2114078	HAP_2	0.0947826086956522	-0.1154791083942	1.15611812683535	0.920471073748296
1	1935439	2114078	HAP_3	0.175652173913043	0.714261345279327	0.600129619313955	0.234478767913549
1	2000237	2180053	HAP_1	0.477391304347826	-0.551468604821316	0.261035358928109	0.0350736731346528
1	2000237	2180053	HAP_2	0.175652173913043	0.714261345279327	0.600129619313955	0.234478767913549
1	2059310	2240729	HAP_1	0.175652173913043	0.714261345279327	0.600129619313955	0.234478767913549
1	2059310	2240729	HAP_2	0.121739130434783	-0.446943736556248	1.05475094116335	0.671915099337764
1	2059310	2240729	HAP_3	0.352173913043478	-0.349002067532003	0.349329105520834	0.318193738830694
1	2099121	2261566	HAP_1	0.123478260869565	-0.446943736556248	1.05475094116335	0.671915099337764
1	2099121	2261566	HAP_2	0.552173913043478	0.106665999964261	0.244992281936351	0.66345005012
1	2163137	2291600	HAP_1	0.123478260869565	-0.446943736556248	1.05475094116335	0.671915099337764
1	2163137	2291600	HAP_2	0.111304347826087	-0.139597146475194	1.06120087126202	0.895390167389546
1	2163137	2291600	HAP_3	0.255652173913043	0.410749201960505	0.465909784766317	0.378366402862904
1	2163137	2291600	HAP_4	0.12	-0.340064209854654	0.981359815818558	0.729079049242293
1	2219759	2321768	HAP_1	0.123478260869565	-0.446943736556248	1.05475094116335	0.671915099337764
1	2219759	2321768	HAP_2	0.111304347826087	-0.139597146475194	1.06120087126202	0.895390167389546
1	2219759	2321768	HAP_3	0.0843478260869565	-0.457817194416116	1.50279916938794	0.760750870587719
1	2219759	2321768	HAP_4	0.167826086956522	0.515779537789741	0.650971562590554	0.428506863924083
1	2219759	2321768	HAP_5	0.119130434782609	-0.340064209854654	0.981359815818558	0.729079049242293
1	2219759	2321768	HAP_6	0.0826086956521739	-0.584330922041339	1.48230622364402	0.693580027478891
1	2250307	2372646	HAP_1	0.114782608695652	-0.458839127004711	0.987370680238527	0.642320508563575
1	2250307	2372646	HAP_2	0.212173913043478	-0.524059559532474	0.542357196351069	0.334328329852621
1	2250307	2372646	HAP_3	0.181739130434783	0.289180678570252	0.58487618797275	0.621195323878366
1	2250307	2372646	HAP_4	0.119130434782609	-0.340064209854654	0.981359815818558	0.729079049242293
1	2250307	2372646	HAP_5	0.122608695652174	-0.236679895140522	0.718367641413898	0.741923947844129
1	2284595	2407778	HAP_1	0.451304347826087	-0.443784475237111	0.277116846150516	0.109842628355929
1	2284595	2407778	HAP_2	0.188695652173913	0.150131947604736	0.571645449129018	0.792931071465901
1	2284595	2407778	HAP_3	0.107826086956522	-1.72491962167066	1.02072760399292	0.0916031494429959
1	2284595	2407778	HAP_4	0.119130434782609	-0.340064209854654	0.981359815818558	0.729079049242293
1	2304587	2465308	HAP_1	0.450434782608696	-0.443784475237111	0.277116846150516	0.109842628355929
1	2304587	2465308	HAP_2	0.107826086956522	-1.72491962167066	1.02072760399292	0.0916031494429959
1	2304587	2465308	HAP_3	0.119130434782609	-0.340064209854654	0.981359815818558	0.729079049242293
1	2304587	2465308	HAP_4	0.188695652173913	0.150131947604736	0.571645449129018	0.792931071465901
1	2357315	2535083	HAP_1	0.107826086956522	-1.72491962167066	1.02072760399292	0.0916031494429959
1	2357315	2535083	HAP_2	0.119130434782609	-0.340064209854654	0.981359815818558	0.729079049242293
1	2357315	2535083	HAP_3	0.626086956521739	0.385807425426521	0.231095165813296	0.0955803099821094
1	2390062	2604669	HAP_1	0.119130434782609	-0.340064209854654	0.981359815818558	0.729079049242293
1	2390062	2604669	HAP_2	0.107826086956522	-1.72491962167066	1.02072760399292	0.0916031494429959
1	2390062	2604669	HAP_3	0.625217391304348	0.385807425426521	0.231095165813296	0.0955803099821094
1	2445051	2658776	HAP_1	0.62	0.440654697547862	0.232194754381488	0.0582371697989899
1	2445051	2658776	HAP_2	0.119130434782609	-0.340064209854654	0.981359815818558	0.729079049242293
1	2445051	2658776	HAP_3	0.107826086956522	-1.72491962167066	1.02072760399292	0.0916031494429959
1	2516434	2719642	HAP_1	0.107826086956522	-1.72491962167066	1.02072760399292	0.0916031494429959
1	2516434	2719642	HAP_2	0.119130434782609	-0.340064209854654	0.981359815818558	0.729079049242293
1	2516434	2719642	HAP_3	0.62	0.440654697547862	0.232194754381488	0.0582371697989899
1	2589312	2767613	HAP_1	0.0921739130434783	-1.20310983860272	1.29560632530257	0.35349115278774
1	2589312	2767613	HAP_2	0.199130434782609	0.0342226229742606	0.52831614927495	0.948374757671769
1	2589312	2767613	HAP_3	0.120869565217391	-0.446943736556248	1.05475094116335	0.671915099337764
1	2589312	2767613	HAP_4	0.185217391304348	-0.45226474958328	0.697008144589953	0.516690175747804
1	2589312	2767613	HAP_5	0.107826086956522	-1.72491962167066	1.02072760399292	0.0916031494429959
1	2589312	2767613	HAP_6	0.119130434782609	-0.340064209854654	0.981359815818558	0.729079049242293
1	2633403	2848684	HAP_1	0.107826086956522	-1.72491962167066	1.02072760399292	0.0916031494429959
1	2633403	2848684	HAP_2	0.0791304347826087	-1.20310983860272	1.29560632530257	0.35349115278774
1	2633403	2848684	HAP_3	0.184347826086957	0.124398068881876	0.587779751692333	0.832464146440111
1	2633403	2848684	HAP_4	0.120869565217391	-0.446943736556248	1.05475094116335	0.671915099337764
1	2633403	2848684	HAP_5	0.122608695652174	-0.128895945247034	0.926360197040605	0.889387500116177
1	2633403	2848684	HAP_6	0.119130434782609	-0.340064209854654	0.981359815818558	0.729079049242293
1	2699455	2923974	HAP_1	0.119130434782609	-0.340064209854654	0.981359815818558	0.729079049242293
1	2699455	2923974	HAP_2	0.107826086956522	-1.72491962167066	1.02072760399292	0.0916031494429959
1	2699455	2923974	HAP_3	0.0791304347826087	-1.20310983860272	1.29560632530257	0.35349115278774
1	2699455	2923974	HAP_4	0.167826086956522	0.515779537789741	0.650971562590554	0.428506863924083
1	2699455	2923974	HAP_5	0.120869565217391	-0.446943736556248	1.05475094116335	0.671915099337764
1	2699455	2923974	HAP_6	0.122608695652174	-0.128895945247034	0.926360197040605	0.889387500116177
1	2752599	2974184	HAP_1	0.0773913043478261	-0.280472276445962	1.47664014534837	0.84942513018199
1	2752599	2974184	HAP_2	0.107826086956522	-1.72491962167066	1.02072760399292	0.0916031494429959
1	2752599	2974184	HAP_3	0.136521739130435	-0.395000946990478	0.836397996089473	0.636921444824943
1	2752599	2974184	HAP_4	0.167826086956522	0.515779537789741	0.650971562590554	0.428506863924083
1	2752599	2974184	HAP_5	0.119130434782609	-0.340064209854654	0.981359815818558	0.729079049242293
1	2752599	2974184	HAP_6	0.189565217391304	-0.459223330099678	0.685125310982515	0.502956931721429
1	2824770	3010910	HAP_1	0.161739130434783	-0.711095978773642	0.795158485405146	0.371553803952153
1	2824770	3010910	HAP_2	0.107826086956522	-1.72491962167066	1.02072760399292	0.0916031494429959
1	2824770	3010910	HAP_3	0.10695652173913	-0.234117549887137	1.06823198312229	0.826602193008667
1	2824770	3010910	HAP_4	0.167826086956522	0.515779537789741	0.650971562590554	0.428506863924083
1	2824770	3010910	HAP_5	0.113913043478261	-0.340064209854654	0.981359815818558	0.729079049242293
1	2889586	3028026	HAP_1	0.121739130434783	-0.543449402846719	0.922979103004763	0.556232522389823
1	2889586	3028026	HAP_2	0.171304347826087	0.515779537789741	0.650971562590554	0.428506863924083
1	2889586	3028026	HAP_3	0.107826086956522	-1.72491962167066	1.02072760399292	0.0916031494429959
1	2889586	3028026	HAP_4	0.161739130434783	-0.711095978773642	0.795158485405146	0.371553803952153
1	2889586	3028026	HAP_5	0.113913043478261	-0.340064209854654	0.981359815818558	0.729079049242293
1	2963532	3072923	HAP_1	0.174782608695652	-0.54261358179823	0.763302210993958	0.477455699110802
1	2963532	3072923	HAP_2	0.113913043478261	-0.340064209854654	0.981359815818558	0.729079049242293
1	2963532	3072923	HAP_3	0.16695652173913	0.515779537789741	0.650971562590554	0.428506863924083
1	2963532	3072923	HAP_4	0.130434782608696	-0.671162141888521	1.05676818804186	0.525616334297245
1	2963532	3072923	HAP_5	0.12	-0.543449402846719	0.922979103004763	0.556232522389823
1	2963532	3072923	HAP_6	0.118260869565217	-1.84488341370508	0.844088057284307	0.0292530029672507
1	2999989	3153221	HAP_1	0.175652173913043	-0.54261358179823	0.763302210993958	0.477455699110802
1	2999989	3153221	HAP_2	0.122608695652174	-0.300779228877127	0.870668511258322	0.729879494784822
1	2999989	3153221	HAP_3	0.272173913043478	0.685817492265541	0.407481873410823	0.0929183601713124
1	2999989	3153221	HAP_4	0.167826086956522	0.515779537789741	0.650971562590554	0.428506863924083
1	2999989	3153221	HAP_5	0.125217391304348	-0.543449402846719	0.922979103004763	0.556232522389823
1	3021052	3188350	HAP_1	0.272173913043478	0.685817492265541	0.407481873410823	0.0929183601713124
1	3021052	3188350	HAP_2	0.167826086956522	0.515779537789741	0.650971562590554	0.428506863924083
1	3021052	3188350	HAP_3	0.125217391304348	-0.543449402846719	0.922979103004763	0.556232522389823
1	3021052	3188350	HAP_4	0.175652173913043	-0.54261358179823	0.763302210993958	0.477455699110802
1	3021052	3188350	HAP_5	0.123478260869565	-0.532456759619075	0.827815058765947	0.520351891993737
1	3056961	3223919	HAP_1	0.125217391304348	-0.543449402846719	0.922979103004763	0.556232522389823
1	3056961	3223919	HAP_2	0.176521739130435	-0.54261358179823	0.763302210993958	0.477455699110802
1	3056961	3223919	HAP_3	0.123478260869565	-0.532456759619075	0.827815058765947	0.520351891993737
1	3056961	3223919	HAP_4	0.167826086956522	0.515779537789741	0.650971562590554	0.428506863924083
1	3056961	3223919	HAP_5	0.272173913043478	0.685817492265541	0.407481873410823	0.0929183601713124
1	3147689	3261757	HAP_1	0.135652173913043	-0.785120761251787	0.756090728039341	0.299532786538279
1	3147689	3261757	HAP_2	0.138260869565217	-0.430809986695511	0.865841514589368	0.618987285451062
1	3147689	3261757	HAP_3	0.132173913043478	-0.671162141888521	1.05676818804186	0.525616334297245
1	3147689	3261757	HAP_4	0.161739130434783	-0.296268112439019	0.841302422719219	0.724854695908089
1	3147689	3261757	HAP_5	0.175652173913043	0.569370420037101	0.635773799094843	0.370873873572489
1	3147689	3261757	HAP_6	0.122608695652174	-0.532456759619075	0.827815058765947	0.520351891993737
1	3179438	3303269	HAP_1	0.14	-0.478368259812874	0.88455069057915	0.588857187310989
1	3179438	3303269	HAP_2	0.167826086956522	0.515779537789741	0.650971562590554	0.428506863924083
1	3179438	3303269	HAP_3	0.109565217391304	-0.234117549887137	1.06823198312229	0.826602193008667
1	3179438	3303269	HAP_4	0.138260869565217	-0.430809986695511	0.865841514589368	0.618987285451062
1	3179438	3303269	HAP_5	0.132173913043478	-0.671162141888521	1.05676818804186	0.525616334297245
1	3179438	3303269	HAP_6	0.121739130434783	-0.532456759619075	0.827815058765947	0.520351891993737
1	3208431	3379063	HAP_1	0.109565217391304	-0.234117549887137	1.06823198312229	0.826602193008667
1	3208431	3379063	HAP_2	0.278260869565217	-0.767496791390581	0.41087328188803	0.0622871712176639
1	3208431	3379063	HAP_3	0.167826086956522	0.515779537789741	0.650971562590554	0.428506863924083
1	3208431	3379063	HAP_4	0.121739130434783	-0.532456759619075	0.827815058765947	0.520351891993737
1	3250506	3425621	HAP_1	0.275652173913043	-0.748554565934174	0.416139595531478	0.0725857227548189
1	3250506	3425621	HAP_2	0.107826086956522	0.0645006527678322	0.950780060939843	0.945937353110432
1	3250506	3425621	HAP_3	0.168695652173913	0.344481900730253	0.632697079211099	0.586336958074004
1	3250506	3425621	HAP_4	0.108695652173913	-0.234117549887137	1.06823198312229	0.826602193008667
1	3292026	3458428	HAP_1	0.194782608695652	-1.11211602815654	0.599182240953934	0.0639687350243241
1	3292026	3458428	HAP_2	0.138260869565217	-0.297619837419544	0.82159976551443	0.717305645658654
1	3292026	3458428	HAP_3	0.10695652173913	-0.234117549887137	1.06823198312229	0.826602193008667
1	3292026	3458428	HAP_4	0.172173913043478	0.863922403202551	0.614696168339406	0.160441185910299
1	3292026	3458428	HAP_5	0.107826086956522	0.0645006527678322	0.950780060939843	0.945937353110432
1	3361607	3480350	HAP_1	0.195652173913043	-1.11211602815654	0.599182240953934	0.0639687350243241
1	3361607	3480350	HAP_2	0.138260869565217	-0.297619837419544	0.82159976551443	0.717305645658654
1	3361607	3480350	HAP_3	0.107826086956522	-0.234117549887137	1.06823198312229	0.826602193008667
1	3361607	3480350	HAP_4	0.17304347826087	0.863922403202551	0.614696168339406	0.160441185910299
1	3361607	3480350	HAP_5	0.107826086956522	0.0645006527678322	0.950780060939843	0.945937353110432
1	3409942	3514683	HAP_1	0.307826086956522	-0.406951137703695	0.370311182946126	0.272263179911793
1	3409942	3514683	HAP_2	0.138260869565217	-0.297619837419544	0.82159976551443	0.717305645658654
1	3409942	3514683	HAP_3	0.107826086956522	-0.234117549887137	1.06823198312229	0.826602193008667
1	3409942	3514683	HAP_4	0.17304347826087	0.863922403202551	0.614696168339406	0.160441185910299
1	3444984	3546524	HAP_1	0.329565217391304	-0.310138684466397	0.355670121580995	0.383589426751813
1	3444984	3546524	HAP_2	0.263478260869565	-0.332445868127385	0.4318217995599	0.441701552967383
1	3444984	3546524	HAP_3	0.172173913043478	0.863922403202551	0.614696168339406	0.160441185910299
1	3475914	3598843	HAP_1	0.171304347826087	0.995160125373379	0.631249045343662	0.11547478028446
1	3475914	3598843	HAP_2	0.141739130434783	-0.158465263652404	0.784250325915829	0.83994329436096
1	3475914	3598843	HAP_3	0.119130434782609	-0.744134617416506	0.923175097172402	0.4205491288832
1	3475914	3598843	HAP_4	0.100869565217391	-1.42893959609459	1.30301141242534	0.273266739841521
1	3475914	3598843	HAP_5	0.217391304347826	0.228391093842829	0.512191373918022	0.655834221765815
1	3500633	3637756	HAP_1	0.151304347826087	-0.450655038389389	0.725473363821529	0.534728077417358
1	3500633	3637756	HAP_2	0.119130434782609	-0.744134617416506	0.923175097172402	0.4205491288832
1	3500633	3637756	HAP_3	0.172173913043478	0.995160125373379	0.631249045343662	0.11547478028446
1	3500633	3637756	HAP_4	0.100869565217391	-1.42893959609459	1.30301141242534	0.273266739841521
1	3500633	3637756	HAP_5	0.214782608695652	0.228391093842829	0.512191373918022	0.655834221765815
1	3531671	3691931	HAP_1	0.151304347826087	-0.450655038389389	0.725473363821529	0.534728077417358
1	3531671	3691931	HAP_2	0.100869565217391	-1.42893959609459	1.30301141242534	0.273266739841521
1	3531671	3691931	HAP_3	0.12	-0.744134617416506	0.923175097172402	0.4205491288832
1	3531671	3691931	HAP_4	0.38695652173913	1.08925437431414	0.29638663058429	0.000260516680716718
1	3587305	3720622	HAP_1	0.151304347826087	-0.450655038389389	0.725473363821529	0.534728077417358
1	3587305	3720622	HAP_2	0.100869565217391	-1.42893959609459	1.30301141242534	0.273266739841521
1	3587305	3720622	HAP_3	0.12	-0.744134617416506	0.923175097172402	0.4205491288832
1	3587305	3720622	HAP_4	0.40695652173913	1.14686091549399	0.288219423388193	7.8228151950897e-05
1	3620513	3776228	HAP_1	0.152173913043478	-0.398344111002314	0.698805852177926	0.568881452065157
1	3620513	3776228	HAP_2	0.135652173913043	-0.798035604789696	0.867895776118961	0.358225316234691
1	3620513	3776228	HAP_3	0.175652173913043	0.622875762320552	0.585855156718465	0.288152090297845
1	3620513	3776228	HAP_4	0.229565217391304	0.228863939914135	0.496963680498218	0.645317944638341
1	3620513	3776228	HAP_5	0.100869565217391	-1.42893959609459	1.30301141242534	0.273266739841521
1	3684324	3840517	HAP_1	0.152173913043478	-0.398344111002314	0.698805852177926	0.568881452065157
1	3684324	3840517	HAP_2	0.100869565217391	-1.42893959609459	1.30301141242534	0.273266739841521
1	3684324	3840517	HAP_3	0.175652173913043	0.622875762320552	0.585855156718465	0.288152090297845
1	3684324	3840517	HAP_4	0.229565217391304	0.228863939914135	0.496963680498218	0.645317944638341
1	3684324	3840517	HAP_5	0.136521739130435	-0.798035604789696	0.867895776118961	0.358225316234691
1	3712478	3917893	HAP_1	0.100869565217391	-1.42893959609459	1.30301141242534	0.273266739841521
1	3712478	3917893	HAP_2	0.17304347826087	0.622875762320552	0.585855156718465	0.288152090297845
1	3712478	3917893	HAP_3	0.180869565217391	-0.000577115435385676	0.606297017431417	0.999240856177054
1	3712478	3917893	HAP_4	0.119130434782609	-0.744134617416506	0.923175097172402	0.4205491288832
1	3712478	3917893	HAP_5	0.151304347826087	-0.398344111002314	0.698805852177926	0.568881452065157
1	3755154	3959925	HAP_1	0.151304347826087	-0.398344111002314	0.698805852177926	0.568881452065157
1	3755154	3959925	HAP_2	0.100869565217391	-1.42893959609459	1.30301141242534	0.273266739841521
1	3755154	3959925	HAP_3	0.172173913043478	0.622875762320552	0.585855156718465	0.288152090297845
1	3755154	3959925	HAP_4	0.180869565217391	-0.000577115435385676	0.606297017431417	0.999240856177054
1	3755154	3959925	HAP_5	0.0773913043478261	0.00601534421295452	1.49729673359383	0.996795957217809
1	3823705	4005583	HAP_1	0.171304347826087	0.106157935856633	0.655624438372447	0.871427977079246
1	3823705	4005583	HAP_2	0.0782608695652174	0.00601534421295452	1.49729673359383	0.996795957217809
1	3823705	4005583	HAP_3	0.171304347826087	0.622875762320552	0.585855156718465	0.288152090297845
1	3823705	4005583	HAP_4	0.150434782608696	-0.398344111002314	0.698805852177926	0.568881452065157
1	3823705	4005583	HAP_5	0.101739130434783	-1.76874413493801	1.17484078856945	0.132752723011011
1	3895421	4045338	HAP_1	0.150434782608696	-0.398344111002314	0.698805852177926	0.568881452065157
1	3895421	4045338	HAP_2	0.193913043478261	0.106157935856633	0.655624438372447	0.871427977079246
1	3895421	4045338	HAP_3	0.105217391304348	-1.76874413493801	1.17484078856945	0.132752723011011
1	3895421	4045338	HAP_4	0.249565217391304	0.594122165672626	0.446980178588215	0.184324196540979
1	3954394	4091992	HAP_1	0.119130434782609	-1.76874413493801	1.17484078856945	0.132752723011011
1	3954394	4091992	HAP_2	0.0808695652173913	-0.305482891657115	1.29173669444842	0.81313858543813
1	3954394	4091992	HAP_3	0.281739130434783	0.547130222474917	0.413065197930738	0.185855024845699
1	3954394	4091992	HAP_4	0.18	0.277118799688181	0.596960462512364	0.642672523025905
1	3954394	4091992	HAP_5	0.194782608695652	0.106157935856633	0.655624438372447	0.871427977079246
1	3989772	4127064	HAP_1	0.119130434782609	-1.76874413493801	1.17484078856945	0.132752723011011
1	3989772	4127064	HAP_2	0.0817391304347826	-0.305482891657115	1.29173669444842	0.81313858543813
1	3989772	4127064	HAP_3	0.301739130434783	0.60090932505682	0.379838960400442	0.114209690323991
1	3989772	4127064	HAP_4	0.18	0.277118799688181	0.596960462512364	0.642672523025905
1	3989772	4127064	HAP_5	0.209565217391304	-0.099355372763042	0.586398136000421	0.865516798554613
1	4033099	4162383	HAP_1	0.0817391304347826	-0.305482891657115	1.29173669444842	0.81313858543813
1	4033099	4162383	HAP_2	0.301739130434783	0.60090932505682	0.379838960400442	0.114209690323991
1	4033099	4162383	HAP_3	0.181739130434783	0.258452954982731	0.585319115448282	0.658978158883768
1	4033099	4162383	HAP_4	0.119130434782609	-1.76874413493801	1.17484078856945	0.132752723011011
1	4033099	4162383	HAP_5	0.214782608695652	-0.139011631502693	0.570702519302625	0.807645124885734
1	4077498	4215889	HAP_1	0.119130434782609	-1.76874413493801	1.17484078856945	0.132752723011011
1	4077498	4215889	HAP_2	0.188695652173913	0.0439087894918719	0.634340503526948	0.944839451351833
1	4077498	4215889	HAP_3	0.167826086956522	-0.830557615543578	0.679391325617242	0.222030086046998
1	4077498	4215889	HAP_4	0.191304347826087	1.22447866103351	0.58805900187855	0.03777251713306
1	4077498	4215889	HAP_5	0.176521739130435	0.258452954982731	0.585319115448282	0.658978158883768
1	4113357	4261708	HAP_1	0.188695652173913	0.0439087894918719	0.634340503526948	0.944839451351833
1	4113357	4261708	HAP_2	0.12	-0.309120678786487	1.16733674082581	0.79125408813703
1	4113357	4261708	HAP_3	0.16695652173913	-1.39021282315111	0.684812828648182	0.0428206741598966
1	4113357	4261708	HAP_4	0.149565217391304	1.35774425806146	0.69339614091086	0.0507117115682702
1	4113357	4261708	HAP_5	0.176521739130435	0.258452954982731	0.585319115448282	0.658978158883768
1	4155630	4294917	HAP_1	0.188695652173913	0.0439087894918719	0.634340503526948	0.944839451351833
1	4155630	4294917	HAP_2	0.12	-0.309120678786487	1.16733674082581	0.79125408813703
1	4155630	4294917	HAP_3	0.166086956521739	-1.39021282315111	0.684812828648182	0.0428206741598966
1	4155630	4294917	HAP_4	0.149565217391304	1.35774425806146	0.69339614091086	0.0507117115682702
1	4155630	4294917	HAP_5	0.171304347826087	0.198425906699617	0.629665556943144	0.75278064725132
1	4202221	4307054	HAP_1	0.120869565217391	-0.309120678786487	1.16733674082581	0.79125408813703
1	4202221	4307054	HAP_2	0.166086956521739	-1.39021282315111	0.684812828648182	0.0428206741598966
1	4202221	4307054	HAP_3	0.190434782608696	0.0602550290129675	0.621396521518422	0.922787077964597
1	4202221	4307054	HAP_4	0.149565217391304	1.35774425806146	0.69339614091086	0.0507117115682702
1	4202221	4307054	HAP_5	0.171304347826087	0.198425906699617	0.629665556943144	0.75278064725132
1	4239676	4323165	HAP_1	0.106086956521739	0.00601534421295452	1.49729673359383	0.996795957217809
1	4239676	4323165	HAP_2	0.149565217391304	1.35774425806146	0.69339614091086	0.0507117115682702
1	4239676	4323165	HAP_3	0.171304347826087	0.198425906699617	0.629665556943144	0.75278064725132
1	4239676	4323165	HAP_4	0.181739130434783	0.0602550290129675	0.621396521518422	0.922787077964597
1	4239676	4323165	HAP_5	0.151304347826087	-1.38954571570148	0.837412110442597	0.0976065581405236
1	4289010	4360633	HAP_1	0.171304347826087	0.198425906699617	0.629665556943144	0.75278064725132
1	4289010	4360633	HAP_2	0.181739130434783	0.0602550290129675	0.621396521518422	0.922787077964597
1	4289010	4360633	HAP_3	0.151304347826087	-1.38954571570148	0.837412110442597	0.0976065581405236
1	4289010	4360633	HAP_4	0.102608695652174	-0.117545638550926	1.05397603932439	0.911239138228889
1	4289010	4360633	HAP_5	0.112173913043478	0.00601534421295452	1.49729673359383	0.996795957217809
1	4289010	4360633	HAP_6	0.16695652173913	1.13820134297417	0.671650153419659	0.0906988117370172
1	4301373	4418006	HAP_1	0.151304347826087	-1.38954571570148	0.837412110442597	0.0976065581405236
1	4301373	4418006	HAP_2	0.27304347826087	-0.393373096609854	0.451150574903847	0.383617243815755
1	4301373	4418006	HAP_3	0.112173913043478	0.00601534421295452	1.49729673359383	0.996795957217809
1	4301373	4418006	HAP_4	0.16695652173913	1.13820134297417	0.671650153419659	0.0906988117370172
1	4301373	4418006	HAP_5	0.171304347826087	0.198425906699617	0.629665556943144	0.75278064725132
1	4316516	4487030	HAP_1	0.151304347826087	-1.38954571570148	0.837412110442597	0.0976065581405236
1	4316516	4487030	HAP_2	0.171304347826087	0.198425906699617	0.629665556943144	0.75278064725132
1	4316516	4487030	HAP_3	0.27304347826087	-0.393373096609854	0.451150574903847	0.383617243815755
1	4316516	4487030	HAP_4	0.112173913043478	0.00601534421295452	1.49729673359383	0.996795957217809
1	4316516	4487030	HAP_5	0.167826086956522	1.13820134297417	0.671650153419659	0.0906988117370172
1	4350915	4525112	HAP_1	0.17304347826087	0.0914111791827071	0.617135160483918	0.882299762871476
1	4350915	4525112	HAP_2	0.110434782608696	0.00601534421295452	1.49729673359383	0.996795957217809
1	4350915	4525112	HAP_3	0.196521739130435	-0.324716800700585	0.551158005424774	0.555994884739403
1	4350915	4525112	HAP_4	0.319130434782609	0.472552850166865	0.387369312516806	0.223013451202259
1	4394936	4571717	HAP_1	0.184347826086957	-0.0588865756531469	0.605416056258574	0.922549600329087
1	4394936	4571717	HAP_2	0.170434782608696	0.0914111791827071	0.617135160483918	0.882299762871476
1	4394936	4571717	HAP_3	0.316521739130435	0.472552850166865	0.387369312516806	0.223013451202259
1	4394936	4571717	HAP_4	0.110434782608696	0.00601534421295452	1.49729673359383	0.996795957217809
1	4473638	4606890	HAP_1	0.185217391304348	-0.0588865756531469	0.605416056258574	0.922549600329087
1	4473638	4606890	HAP_2	0.170434782608696	0.0914111791827071	0.617135160483918	0.882299762871476
1	4473638	4606890	HAP_3	0.149565217391304	-1.38954571570148	0.837412110442597	0.0976065581405236
1	4473638	4606890	HAP_4	0.167826086956522	1.13820134297417	0.671650153419659	0.0906988117370172
1	4473638	4606890	HAP_5	0.111304347826087	0.00601534421295452	1.49729673359383	0.996795957217809
1	4507685	4674574	HAP_1	0.112173913043478	0.00601534421295452	1.49729673359383	0.996795957217809
1	4507685	4674574	HAP_2	0.170434782608696	0.152657949056736	0.654445525360152	0.81564209563956
1	4507685	4674574	HAP_3	0.168695652173913	0.0914111791827071	0.617135160483918	0.882299762871476
1	4507685	4674574	HAP_4	0.149565217391304	-1.38954571570148	0.837412110442597	0.0976065581405236
1	4507685	4674574	HAP_5	0.16695652173913	1.13820134297417	0.671650153419659	0.0906988117370172
1	4565039	4716471	HAP_1	0.149565217391304	-1.38954571570148	0.837412110442597	0.0976065581405236
1	4565039	4716471	HAP_2	0.167826086956522	0.265150671271542	0.632568750397539	0.675255722021881
1	4565039	4716471	HAP_3	0.166086956521739	1.13820134297417	0.671650153419659	0.0906988117370172
1	4565039	4716471	HAP_4	0.12695652173913	-0.475822144725254	1.16091306342704	0.682058314843293
1	4565039	4716471	HAP_5	0.169565217391304	0.152657949056736	0.654445525360152	0.81564209563956
1	4584093	4743473	HAP_1	0.149565217391304	-1.38954571570148	0.837412110442597	0.0976065581405236
1	4584093	4743473	HAP_2	0.167826086956522	0.265150671271542	0.632568750397539	0.675255722021881
1	4584093	4743473	HAP_3	0.166086956521739	1.13820134297417	0.671650153419659	0.0906988117370172
1	4584093	4743473	HAP_4	0.12695652173913	-0.475822144725254	1.16091306342704	0.682058314843293
1	4584093	4743473	HAP_5	0.169565217391304	0.152657949056736	0.654445525360152	0.81564209563956
1	4647633	4781618	HAP_1	0.127826086956522	-0.475822144725254	1.16091306342704	0.682058314843293
1	4647633	4781618	HAP_2	0.167826086956522	0.265150671271542	0.632568750397539	0.675255722021881
1	4647633	4781618	HAP_3	0.16695652173913	1.13820134297417	0.671650153419659	0.0906988117370172
1	4647633	4781618	HAP_4	0.169565217391304	0.152657949056736	0.654445525360152	0.81564209563956
1	4647633	4781618	HAP_5	0.120869565217391	-1.76874413493801	1.17484078856945	0.132752723011011
1	4709876	4888776	HAP_1	0.128695652173913	-0.475822144725254	1.16091306342704	0.682058314843293
1	4709876	4888776	HAP_2	0.170434782608696	0.152657949056736	0.654445525360152	0.81564209563956
1	4709876	4888776	HAP_3	0.164347826086957	0.770464865444104	0.693728298358505	0.267209159884858
1	4709876	4888776	HAP_4	0.120869565217391	-1.76874413493801	1.17484078856945	0.132752723011011
1	4709876	4888776	HAP_5	0.167826086956522	0.265150671271542	0.632568750397539	0.675255722021881
1	4734157	4996526	HAP_1	0.171304347826087	0.152657949056736	0.654445525360152	0.81564209563956
1	4734157	4996526	HAP_2	0.120869565217391	-1.76874413493801	1.17484078856945	0.132752723011011
1	4734157	4996526	HAP_3	0.16695652173913	0.265150671271542	0.632568750397539	0.675255722021881
1	4734157	4996526	HAP_4	0.164347826086957	0.770464865444104	0.693728298358505	0.267209159884858
1	4760410	5066737	HAP_1	0.167826086956522	0.769225493454466	0.670544880594302	0.251801641111473
1	4760410	5066737	HAP_2	0.166086956521739	0.265150671271542	0.632568750397539	0.675255722021881
1	4760410	5066737	HAP_3	0.171304347826087	0.152657949056736	0.654445525360152	0.81564209563956
1	4760410	5066737	HAP_4	0.119130434782609	-1.76874413493801	1.17484078856945	0.132752723011011
1	4830120	5099108	HAP_1	0.166086956521739	0.265150671271542	0.632568750397539	0.675255722021881
1	4830120	5099108	HAP_2	0.167826086956522	0.769225493454466	0.670544880594302	0.251801641111473
1	4830120	5099108	HAP_3	0.172173913043478	0.152657949056736	0.654445525360152	0.81564209563956
1	4830120	5099108	HAP_4	0.119130434782609	-1.76874413493801	1.17484078856945	0.132752723011011
1	4986559	5186570	HAP_1	0.166086956521739	0.265150671271542	0.632568750397539	0.675255722021881
1	4986559	5186570	HAP_2	0.326086956521739	0.28878789088189	0.372376821462279	0.438355138742701
1	4986559	5186570	HAP_3	0.16695652173913	0.769225493454466	0.670544880594302	0.251801641111473
1	4986559	5186570	HAP_4	0.117391304347826	-1.76874413493801	1.17484078856945	0.132752723011011
1	5057978	5331327	HAP_1	0.239130434782609	0.0256238647961859	0.48964876720247	0.958283458115525
1	5057978	5331327	HAP_2	0.113913043478261	0.284114741394138	1.30687085095929	0.827974927665466
1	5057978	5331327	HAP_3	0.167826086956522	0.769225493454466	0.670544880594302	0.251801641111473
1	5057978	5331327	HAP_4	0.117391304347826	-1.76874413493801	1.17484078856945	0.132752723011011
1	5057978	5331327	HAP_5	0.166086956521739	0.265150671271542	0.632568750397539	0.675255722021881
1	5087212	5366547	HAP_1	0.168695652173913	0.769225493454466	0.670544880594302	0.251801641111473
1	5087212	5366547	HAP_2	0.200869565217391	0.179403642793556	0.53960368478628	0.739656114860267
1	5087212	5366547	HAP_3	0.113913043478261	0.284114741394138	1.30687085095929	0.827974927665466
1	5087212	5366547	HAP_4	0.117391304347826	-1.76874413493801	1.17484078856945	0.132752723011011
1	5087212	5366547	HAP_5	0.166086956521739	0.265150671271542	0.632568750397539	0.675255722021881
1	5147933	5422754	HAP_1	0.169565217391304	0.769225493454466	0.670544880594302	0.251801641111473
1	5147933	5422754	HAP_2	0.199130434782609	0.203796731312239	0.551000428995554	0.711621120692461
1	5147933	5422754	HAP_3	0.12	-1.76874413493801	1.17484078856945	0.132752723011011
1	5147933	5422754	HAP_4	0.114782608695652	-0.0695183158888615	1.31138285058926	0.957741616581443
1	5147933	5422754	HAP_5	0.164347826086957	0.265150671271542	0.632568750397539	0.675255722021881
1	5305646	5488869	HAP_1	0.169565217391304	0.769225493454466	0.670544880594302	0.251801641111473
1	5305646	5488869	HAP_2	0.2	0.203796731312239	0.551000428995554	0.711621120692461
1	5305646	5488869	HAP_3	0.166086956521739	0.265150671271542	0.632568750397539	0.675255722021881
1	5305646	5488869	HAP_4	0.103478260869565	-0.0695183158888615	1.31138285058926	0.957741616581443
1	5305646	5488869	HAP_5	0.12	-1.76874413493801	1.17484078856945	0.132752723011011
1	5356977	5519231	HAP_1	0.2	0.203796731312239	0.551000428995554	0.711621120692461
1	5356977	5519231	HAP_2	0.166086956521739	0.265150671271542	0.632568750397539	0.675255722021881
1	5356977	5519231	HAP_3	0.169565217391304	0.769225493454466	0.670544880594302	0.251801641111473
1	5356977	5519231	HAP_4	0.102608695652174	-0.0695183158888615	1.31138285058926	0.957741616581443
1	5356977	5519231	HAP_5	0.126086956521739	-1.14742719402704	1.06578104830005	0.282117866237066
1	5391649	5550567	HAP_1	0.169565217391304	0.769225493454466	0.670544880594302	0.251801641111473
1	5391649	5550567	HAP_2	0.2	0.203796731312239	0.551000428995554	0.711621120692461
1	5391649	5550567	HAP_3	0.102608695652174	-0.0695183158888615	1.31138285058926	0.957741616581443
1	5391649	5550567	HAP_4	0.12695652173913	-1.14742719402704	1.06578104830005	0.282117866237066
1	5391649	5550567	HAP_5	0.166086956521739	0.265150671271542	0.632568750397539	0.675255722021881
1	5470488	5573890	HAP_1	0.12695652173913	-1.14742719402704	1.06578104830005	0.282117866237066
1	5470488	5573890	HAP_2	0.166086956521739	0.265150671271542	0.632568750397539	0.675255722021881
1	5470488	5573890	HAP_3	0.170434782608696	0.769225493454466	0.670544880594302	0.251801641111473
1	5470488	5573890	HAP_4	0.102608695652174	-0.0695183158888615	1.31138285058926	0.957741616581443
1	5470488	5573890	HAP_5	0.212173913043478	0.0850631481778824	0.500728863111925	0.865166696808371
1	5510131	5630208	HAP_1	0.0991304347826087	-0.0695183158888615	1.31138285058926	0.957741616581443
1	5510131	5630208	HAP_2	0.194782608695652	0.203796731312239	0.551000428995554	0.711621120692461
1	5510131	5630208	HAP_3	0.12695652173913	-1.14742719402704	1.06578104830005	0.282117866237066
1	5510131	5630208	HAP_4	0.164347826086957	0.265150671271542	0.632568750397539	0.675255722021881
1	5510131	5630208	HAP_5	0.169565217391304	0.769225493454466	0.670544880594302	0.251801641111473
1	5539390	5668141	HAP_1	0.190434782608696	0.203796731312239	0.551000428995554	0.711621120692461
1	5539390	5668141	HAP_2	0.12695652173913	-1.14742719402704	1.06578104830005	0.282117866237066
1	5539390	5668141	HAP_3	0.163478260869565	0.265150671271542	0.632568750397539	0.675255722021881
1	5539390	5668141	HAP_4	0.167826086956522	0.769225493454466	0.670544880594302	0.251801641111473
1	5539390	5668141	HAP_5	0.0939130434782609	-0.0695183158888615	1.31138285058926	0.957741616581443
1	5561667	5730545	HAP_1	0.190434782608696	0.317832932738621	0.560840805025571	0.571138882549529
1	5561667	5730545	HAP_2	0.170434782608696	0.618422121231008	0.649860848365415	0.341697608651314
1	5561667	5730545	HAP_3	0.12695652173913	-1.14742719402704	1.06578104830005	0.282117866237066
1	5561667	5730545	HAP_4	0.0930434782608696	-0.0695183158888615	1.31138285058926	0.957741616581443
1	5561667	5730545	HAP_5	0.162608695652174	0.280878701519904	0.668156471736711	0.674369561033473
1	5614060	5764859	HAP_1	0.122608695652174	-1.76874413493801	1.17484078856945	0.132752723011011
1	5614060	5764859	HAP_2	0.354782608695652	-0.226563623265525	0.333635813209752	0.497370123081021
1	5614060	5764859	HAP_3	0.17304347826087	0.618422121231008	0.649860848365415	0.341697608651314
1	5656543	5807646	HAP_1	0.360869565217391	-0.208814140486234	0.328208590826331	0.524889532778475
1	5656543	5807646	HAP_2	0.123478260869565	-1.76874413493801	1.17484078856945	0.132752723011011
1	5656543	5807646	HAP_3	0.17304347826087	0.618422121231008	0.649860848365415	0.341697608651314
1	5710366	5882239	HAP_1	0.16695652173913	0.0196579241916229	0.670808710864001	0.976631891229105
1	5710366	5882239	HAP_2	0.36695652173913	-0.291896863034937	0.321863794703923	0.364850674732267
1	5710366	5882239	HAP_3	0.123478260869565	-1.76874413493801	1.17484078856945	0.132752723011011
1	5753019	5945254	HAP_1	0.16695652173913	0.0196579241916229	0.670808710864001	0.976631891229105
1	5753019	5945254	HAP_2	0.123478260869565	-1.76874413493801	1.17484078856945	0.132752723011011
1	5753019	5945254	HAP_3	0.377391304347826	-0.53917242945965	0.314996207451056	0.0875075338288554
1	5783354	5988894	HAP_1	0.16695652173913	0.0196579241916229	0.670808710864001	0.976631891229105
1	5783354	5988894	HAP_2	0.204347826086957	-0.496547323265348	0.520804309475191	0.340785175832688
1	5783354	5988894	HAP_3	0.17304347826087	0.265150671271542	0.632568750397539	0.675255722021881
1	5783354	5988894	HAP_4	0.123478260869565	-1.76874413493801	1.17484078856945	0.132752723011011
1	5846627	6046468	HAP_1	0.16695652173913	0.0196579241916229	0.670808710864001	0.976631891229105
1	5846627	6046468	HAP_2	0.124347826086957	-1.76874413493801	1.17484078856945	0.132752723011011
1	5846627	6046468	HAP_3	0.212173913043478	-0.54854927898279	0.51715628795568	0.289280471419144
1	5846627	6046468	HAP_4	0.17304347826087	0.265150671271542	0.632568750397539	0.675255722021881
1	5922932	6090860	HAP_1	0.16695652173913	-0.0305796107678959	0.651059943549279	0.962554649070237
1	5922932	6090860	HAP_2	0.124347826086957	-1.76874413493801	1.17484078856945	0.132752723011011
1	5922932	6090860	HAP_3	0.209565217391304	-0.475522797360826	0.523580046051733	0.36415438154028
1	5922932	6090860	HAP_4	0.170434782608696	0.238054955167805	0.648804831355519	0.713821989599332
1	5983887	6133181	HAP_1	0.170434782608696	0.238054955167805	0.648804831355519	0.713821989599332
1	5983887	6133181	HAP_2	0.159130434782609	0.027678048827678	0.651723312075798	0.966139893583246
1	5983887	6133181	HAP_3	0.209565217391304	-0.475522797360826	0.523580046051733	0.36415438154028
1	5983887	6133181	HAP_4	0.123478260869565	-1.76874413493801	1.17484078856945	0.132752723011011
1	6026812	6171754	HAP_1	0.123478260869565	-1.76874413493801	1.17484078856945	0.132752723011011
1	6026812	6171754	HAP_2	0.209565217391304	-0.475522797360826	0.523580046051733	0.36415438154028
1	6026812	6171754	HAP_3	0.16	0.027678048827678	0.651723312075798	0.966139893583246
1	6026812	6171754	HAP_4	0.170434782608696	0.238054955167805	0.648804831355519	0.713821989599332
1	6069957	6218619	HAP_1	0.16	0.027678048827678	0.651723312075798	0.966139893583246
1	6069957	6218619	HAP_2	0.170434782608696	0.238054955167805	0.648804831355519	0.713821989599332
1	6069957	6218619	HAP_3	0.211304347826087	-0.475522797360826	0.523580046051733	0.36415438154028
1	6069957	6218619	HAP_4	0.123478260869565	-1.76874413493801	1.17484078856945	0.132752723011011
1	6069957	6218619	HAP_5	0.0452173913043478	0.663102906127136	1.4999761392332	0.658604538558081
1	6114436	6264645	HAP_1	0.123478260869565	-1.76874413493801	1.17484078856945	0.132752723011011
1	6114436	6264645	HAP_2	0.16	0.027678048827678	0.651723312075798	0.966139893583246
1	6114436	6264645	HAP_3	0.0452173913043478	0.663102906127136	1.4999761392332	0.658604538558081
1	6114436	6264645	HAP_4	0.17304347826087	0.238054955167805	0.648804831355519	0.713821989599332
1	6114436	6264645	HAP_5	0.212173913043478	-0.475522797360826	0.523580046051733	0.36415438154028
1	6158046	6307242	HAP_1	0.162608695652174	0.027678048827678	0.651723312075798	0.966139893583246
1	6158046	6307242	HAP_2	0.123478260869565	-1.76874413493801	1.17484078856945	0.132752723011011
1	6158046	6307242	HAP_3	0.0443478260869565	0.663102906127136	1.4999761392332	0.658604538558081
1	6158046	6307242	HAP_4	0.173913043478261	0.238054955167805	0.648804831355519	0.713821989599332
1	6158046	6307242	HAP_5	0.213913043478261	-0.475522797360826	0.523580046051733	0.36415438154028
1	6211327	6334008	HAP_1	0.214782608695652	-0.475522797360826	0.523580046051733	0.36415438154028
1	6211327	6334008	HAP_2	0.162608695652174	0.027678048827678	0.651723312075798	0.966139893583246
1	6211327	6334008	HAP_3	0.123478260869565	-1.76874413493801	1.17484078856945	0.132752723011011
1	6211327	6334008	HAP_4	0.0434782608695652	0.663102906127136	1.4999761392332	0.658604538558081
1	6211327	6334008	HAP_5	0.173913043478261	0.238054955167805	0.648804831355519	0.713821989599332
1	6238245	6363482	HAP_1	0.214782608695652	-0.475522797360826	0.523580046051733	0.36415438154028
1	6238245	6363482	HAP_2	0.0434782608695652	0.663102906127136	1.4999761392332	0.658604538558081
1	6238245	6363482	HAP_3	0.18	0.238054955167805	0.648804831355519	0.713821989599332
1	6238245	6363482	HAP_4	0.121739130434783	-0.0929183632327154	0.865603983090393	0.914553500021801
1	6238245	6363482	HAP_5	0.175652173913043	0.00499305201978454	0.632618316683733	0.993705421100359
1	6238245	6363482	HAP_6	0.123478260869565	-1.76874413493801	1.17484078856945	0.132752723011011
1	6290541	6406191	HAP_1	0.216521739130435	-0.475522797360826	0.523580046051733	0.36415438154028
1	6290541	6406191	HAP_2	0.163478260869565	0.027678048827678	0.651723312075798	0.966139893583246
1	6290541	6406191	HAP_3	0.167826086956522	0.280280738139949	0.596203378868445	0.638459317647532
1	6290541	6406191	HAP_4	0.303478260869565	0.150563056480559	0.395908589902284	0.703868260073431
1	6290541	6406191	HAP_5	0.0434782608695652	0.663102906127136	1.4999761392332	0.658604538558081
1	6326900	6449104	HAP_1	0.167826086956522	0.280280738139949	0.596203378868445	0.638459317647532
1	6326900	6449104	HAP_2	0.051304347826087	2.88975948956684	1.29312509488093	0.0258286567875225
1	6326900	6449104	HAP_3	0.18	0.238054955167805	0.648804831355519	0.713821989599332
1	6326900	6449104	HAP_4	0.123478260869565	-1.76874413493801	1.17484078856945	0.132752723011011
1	6326900	6449104	HAP_5	0.217391304347826	-0.475522797360826	0.523580046051733	0.36415438154028
1	6326900	6449104	HAP_6	0.163478260869565	0.027678048827678	0.651723312075798	0.966139893583246
1	6355340	6494875	HAP_1	0.121739130434783	0.110113519544305	0.747015151352398	0.882865487802189
1	6355340	6494875	HAP_2	0.217391304347826	-0.475522797360826	0.523580046051733	0.36415438154028
1	6355340	6494875	HAP_3	0.166086956521739	0.027678048827678	0.651723312075798	0.966139893583246
1	6355340	6494875	HAP_4	0.195652173913043	-0.0816967327606227	0.561734778285505	0.884418403881945
1	6355340	6494875	HAP_5	0.123478260869565	-1.76874413493801	1.17484078856945	0.132752723011011
1	6394259	6539650	HAP_1	0.16695652173913	0.027678048827678	0.651723312075798	0.966139893583246
1	6394259	6539650	HAP_2	0.10695652173913	-0.235254041477731	0.926323310458036	0.79961519977691
1	6394259	6539650	HAP_3	0.217391304347826	-0.475522797360826	0.523580046051733	0.36415438154028
1	6394259	6539650	HAP_4	0.194782608695652	-0.0816967327606227	0.561734778285505	0.884418403881945
1	6394259	6539650	HAP_5	0.123478260869565	-1.76874413493801	1.17484078856945	0.132752723011011
1	6440687	6581802	HAP_1	0.122608695652174	-1.76874413493801	1.17484078856945	0.132752723011011
1	6440687	6581802	HAP_2	0.179130434782609	-0.474661630334965	0.618836129017601	0.443389850881835
1	6440687	6581802	HAP_3	0.216521739130435	-0.475522797360826	0.523580046051733	0.36415438154028
1	6440687	6581802	HAP_4	0.163478260869565	0.027678048827678	0.651723312075798	0.966139893583246
1	6440687	6581802	HAP_5	0.048695652173913	0.601228470357958	1.50113938644705	0.688929625386214
1	6478088	6617974	HAP_1	0.163478260869565	0.027678048827678	0.651723312075798	0.966139893583246
1	6478088	6617974	HAP_2	0.259130434782609	-0.268378603105822	0.420278679941638	0.52336091030689
1	6478088	6617974	HAP_3	0.121739130434783	-1.76874413493801	1.17484078856945	0.132752723011011
1	6478088	6617974	HAP_4	0.178260869565217	-0.474661630334965	0.618836129017601	0.443389850881835
1	6534487	6643362	HAP_1	0.312173913043478	0.0444607601726227	0.36568950328531	0.903274613081615
1	6534487	6643362	HAP_2	0.178260869565217	-0.474661630334965	0.618836129017601	0.443389850881835
1	6534487	6643362	HAP_3	0.164347826086957	0.027678048827678	0.651723312075798	0.966139893583246
1	6534487	6643362	HAP_4	0.121739130434783	-1.76874413493801	1.17484078856945	0.132752723011011
1	6577244	6734261	HAP_1	0.0895652173913044	-0.325091959958232	1.28393847174163	0.800207016608177
1	6577244	6734261	HAP_2	0.165217391304348	-0.280774060539598	0.717325566690681	0.695636728880273
1	6577244	6734261	HAP_3	0.100869565217391	-1.07829678316588	1.48961834400872	0.469443966908004
1	6577244	6734261	HAP_4	0.210434782608696	-0.452485793860698	0.516938513425516	0.381774618650505
1	6577244	6734261	HAP_5	0.164347826086957	0.027678048827678	0.651723312075798	0.966139893583246
1	6612693	6796330	HAP_1	0.0852173913043478	-0.206419746849768	1.48220477399897	0.889290370946112
1	6612693	6796330	HAP_2	0.165217391304348	-0.280774060539598	0.717325566690681	0.695636728880273
1	6612693	6796330	HAP_3	0.1	-1.07829678316588	1.48961834400872	0.469443966908004
1	6612693	6796330	HAP_4	0.210434782608696	-0.452485793860698	0.516938513425516	0.381774618650505
1	6612693	6796330	HAP_5	0.164347826086957	0.027678048827678	0.651723312075798	0.966139893583246
1	6633732	6839575	HAP_1	0.210434782608696	-0.452485793860698	0.516938513425516	0.381774618650505
1	6633732	6839575	HAP_2	0.164347826086957	0.027678048827678	0.651723312075798	0.966139893583246
1	6633732	6839575	HAP_3	0.0852173913043478	-0.206419746849768	1.48220477399897	0.889290370946112
1	6633732	6839575	HAP_4	0.165217391304348	-0.280774060539598	0.717325566690681	0.695636728880273
1	6633732	6839575	HAP_5	0.1	-1.07829678316588	1.48961834400872	0.469443966908004
1	6712326	6899688	HAP_1	0.165217391304348	-0.280774060539598	0.717325566690681	0.695636728880273
1	6712326	6899688	HAP_2	0.16695652173913	0.119238633285459	0.632990561059928	0.85065188828907
1	6712326	6899688	HAP_3	0.186086956521739	-0.612147529551352	0.704909078607426	0.385542590958998
1	6712326	6899688	HAP_4	0.0626086956521739	0.185787742722851	1.17928185592529	0.874873412637768
1	6712326	6899688	HAP_5	0.210434782608696	-0.452485793860698	0.516938513425516	0.381774618650505
1	6781489	6933766	HAP_1	0.188695652173913	-0.581657486414943	0.679402003687397	0.392289894541042
1	6781489	6933766	HAP_2	0.167826086956522	0.119238633285459	0.632990561059928	0.85065188828907
1	6781489	6933766	HAP_3	0.088695652173913	0.0527619022414974	1.54205797335261	0.9727176527212
1	6781489	6933766	HAP_4	0.137391304347826	-1.06895500971381	1.07141104438278	0.318850509969202
1	6781489	6933766	HAP_5	0.216521739130435	-0.452485793860698	0.516938513425516	0.381774618650505
1	6830134	6990464	HAP_1	0.248695652173913	-0.190935115987056	0.448760394215724	0.67065528647042
1	6830134	6990464	HAP_2	0.100869565217391	-1.07829678316588	1.48961834400872	0.469443966908004
1	6830134	6990464	HAP_3	0.088695652173913	-0.200851780384794	1.28228294534933	0.875587913628837
1	6830134	6990464	HAP_4	0.088695652173913	0.0527619022414974	1.54205797335261	0.9727176527212
1	6830134	6990464	HAP_5	0.137391304347826	-1.06895500971381	1.07141104438278	0.318850509969202
1	6830134	6990464	HAP_6	0.167826086956522	0.119238633285459	0.632990561059928	0.85065188828907
1	6864130	7035600	HAP_1	0.088695652173913	0.0527619022414974	1.54205797335261	0.9727176527212
1	6864130	7035600	HAP_2	0.154782608695652	-1.05598953160949	0.991837517548543	0.287477992527156
1	6864130	7035600	HAP_3	0.189565217391304	-0.0558991872662512	0.584162735429609	0.923800003104673
1	6864130	7035600	HAP_4	0.167826086956522	0.119238633285459	0.632990561059928	0.85065188828907
1	6864130	7035600	HAP_5	0.100869565217391	-1.07829678316588	1.48961834400872	0.469443966908004
1	6864130	7035600	HAP_6	0.0826086956521739	-0.206419746849768	1.48220477399897	0.889290370946112
1	6923025	7062501	HAP_1	0.100869565217391	-1.07829678316588	1.48961834400872	0.469443966908004
1	6923025	7062501	HAP_2	0.104347826086957	-0.457678112875877	1.32013863064417	0.728954419038775
1	6923025	7062501	HAP_3	0.169565217391304	0.119238633285459	0.632990561059928	0.85065188828907
1	6923025	7062501	HAP_4	0.149565217391304	-1.05598953160949	0.991837517548543	0.287477992527156
1	6923025	7062501	HAP_5	0.0756521739130435	-0.363667827693671	1.49447239629004	0.807829303523015
1	6923025	7062501	HAP_6	0.114782608695652	0.338739499912064	0.955355291528703	0.723045406980897
1	6965434	7118368	HAP_1	0.100869565217391	-0.457678112875877	1.32013863064417	0.728954419038775
1	6965434	7118368	HAP_2	0.169565217391304	0.119238633285459	0.632990561059928	0.85065188828907
1	6965434	7118368	HAP_3	0.151304347826087	-0.686172654308338	0.881452100206376	0.436627204418956
1	6965434	7118368	HAP_4	0.0756521739130435	-0.363667827693671	1.49447239629004	0.807829303523015
1	6965434	7118368	HAP_5	0.114782608695652	0.338739499912064	0.955355291528703	0.723045406980897
1	6965434	7118368	HAP_6	0.100869565217391	-1.07829678316588	1.48961834400872	0.469443966908004
1	7029810	7168764	HAP_1	0.08	-0.363667827693671	1.49447239629004	0.807829303523015
1	7029810	7168764	HAP_2	0.280869565217391	0.522344600447403	0.403039671876879	0.195503033334976
1	7029810	7168764	HAP_3	0.102608695652174	-0.373056209261132	1.28904047584759	0.77237733972302
1	7029810	7168764	HAP_4	0.100869565217391	-0.457678112875877	1.32013863064417	0.728954419038775
1	7029810	7168764	HAP_5	0.0643478260869565	0.185787742722851	1.17928185592529	0.874873412637768
1	7047544	7216900	HAP_1	0.281739130434783	0.522344600447403	0.403039671876879	0.195503033334976
1	7047544	7216900	HAP_2	0.100869565217391	-0.457678112875877	1.32013863064417	0.728954419038775
1	7047544	7216900	HAP_3	0.122608695652174	1.59829578285055	0.9793032954309	0.103223982676285
1	7047544	7216900	HAP_4	0.0643478260869565	0.185787742722851	1.17928185592529	0.874873412637768
1	7047544	7216900	HAP_5	0.102608695652174	-0.373056209261132	1.28904047584759	0.77237733972302
1	7108873	7259443	HAP_1	0.280869565217391	0.522344600447403	0.403039671876879	0.195503033334976
1	7108873	7259443	HAP_2	0.101739130434783	-0.457678112875877	1.32013863064417	0.728954419038775
1	7108873	7259443	HAP_3	0.126086956521739	0.0437573521770396	0.972580750850933	0.964130487166599
1	7108873	7259443	HAP_4	0.0643478260869565	0.185787742722851	1.17928185592529	0.874873412637768
1	7108873	7259443	HAP_5	0.123478260869565	1.59829578285055	0.9793032954309	0.103223982676285
1	7108873	7259443	HAP_6	0.102608695652174	-0.373056209261132	1.28904047584759	0.77237733972302
1	7159731	7325749	HAP_1	0.141739130434783	1.60663177549797	0.889416671474966	0.0713925244565431
1	7159731	7325749	HAP_2	0.123478260869565	1.59829578285055	0.9793032954309	0.103223982676285
1	7159731	7325749	HAP_3	0.103478260869565	0.106006194762092	1.15486244340172	0.926896654652959
1	7159731	7325749	HAP_4	0.100869565217391	-0.457678112875877	1.32013863064417	0.728954419038775
1	7159731	7325749	HAP_5	0.28695652173913	0.524751106229576	0.396294352335779	0.185993234679106
1	7159731	7325749	HAP_6	0.125217391304348	0.0437573521770396	0.972580750850933	0.964130487166599
1	7196708	7399747	HAP_1	0.102608695652174	0.106006194762092	1.15486244340172	0.926896654652959
1	7196708	7399747	HAP_2	0.100869565217391	-0.457678112875877	1.32013863064417	0.728954419038775
1	7196708	7399747	HAP_3	0.28695652173913	0.524751106229576	0.396294352335779	0.185993234679106
1	7196708	7399747	HAP_4	0.0643478260869565	0.185787742722851	1.17928185592529	0.874873412637768
1	7196708	7399747	HAP_5	0.088695652173913	-0.382143395311384	1.48242809551219	0.796669460591355
1	7196708	7399747	HAP_6	0.118260869565217	2.00242455302602	1.05788892929947	0.0588914251376526
1	7248213	7435100	HAP_1	0.0643478260869565	0.185787742722851	1.17928185592529	0.874873412637768
1	7248213	7435100	HAP_2	0.102608695652174	0.106006194762092	1.15486244340172	0.926896654652959
1	7248213	7435100	HAP_3	0.117391304347826	2.00242455302602	1.05788892929947	0.0588914251376526
1	7248213	7435100	HAP_4	0.28	0.385112423330762	0.407705359577186	0.345276625847178
1	7248213	7435100	HAP_5	0.1	-0.457678112875877	1.32013863064417	0.728954419038775
1	7306412	7460318	HAP_1	0.117391304347826	2.00242455302602	1.05788892929947	0.0588914251376526
1	7306412	7460318	HAP_2	0.28	0.385112423330762	0.407705359577186	0.345276625847178
1	7306412	7460318	HAP_3	0.1	-0.457678112875877	1.32013863064417	0.728954419038775
1	7306412	7460318	HAP_4	0.0643478260869565	0.185787742722851	1.17928185592529	0.874873412637768
1	7306412	7460318	HAP_5	0.102608695652174	0.106006194762092	1.15486244340172	0.926896654652959
1	7378233	7502240	HAP_1	0.19304347826087	-0.419103577882467	0.588317065428481	0.476526957738724
1	7378233	7502240	HAP_2	0.319130434782609	0.433064478142334	0.369912182975471	0.242206544512242
1	7378233	7502240	HAP_3	0.1	-0.457678112875877	1.32013863064417	0.728954419038775
1	7378233	7502240	HAP_4	0.0782608695652174	0.185787742722851	1.17928185592529	0.874873412637768
1	7378233	7502240	HAP_5	0.106086956521739	-0.165147220634995	1.05830524169131	0.876050623009456
1	7423349	7533869	HAP_1	0.191304347826087	-0.366543428691232	0.601271845964732	0.542364251914722
1	7423349	7533869	HAP_2	0.276521739130435	0.425947519926844	0.416874024613128	0.307331495509966
1	7423349	7533869	HAP_3	0.0652173913043478	0.185787742722851	1.17928185592529	0.874873412637768
1	7423349	7533869	HAP_4	0.10695652173913	-0.165147220634995	1.05830524169131	0.876050623009456
1	7423349	7533869	HAP_5	0.1	-0.457678112875877	1.32013863064417	0.728954419038775
1	7452388	7563595	HAP_1	0.1	-0.457678112875877	1.32013863064417	0.728954419038775
1	7452388	7563595	HAP_2	0.191304347826087	-0.366543428691232	0.601271845964732	0.542364251914722
1	7452388	7563595	HAP_3	0.277391304347826	0.425947519926844	0.416874024613128	0.307331495509966
1	7452388	7563595	HAP_4	0.188695652173913	-0.244044121846444	0.655749486466598	0.709913569046845
1	7452388	7563595	HAP_5	0.0739130434782609	0.185787742722851	1.17928185592529	0.874873412637768
1	7484154	7597217	HAP_1	0.276521739130435	0.425947519926844	0.416874024613128	0.307331495509966
1	7484154	7597217	HAP_2	0.188695652173913	-0.244044121846444	0.655749486466598	0.709913569046845
1	7484154	7597217	HAP_3	0.0739130434782609	0.185787742722851	1.17928185592529	0.874873412637768
1	7484154	7597217	HAP_4	0.1	-0.457678112875877	1.32013863064417	0.728954419038775
1	7484154	7597217	HAP_5	0.191304347826087	-0.366543428691232	0.601271845964732	0.542364251914722
1	7522016	7642302	HAP_1	0.191304347826087	-0.366543428691232	0.601271845964732	0.542364251914722
1	7522016	7642302	HAP_2	0.277391304347826	0.426412940005082	0.412531085107279	0.301744191609384
1	7522016	7642302	HAP_3	0.187826086956522	-0.244044121846444	0.655749486466598	0.709913569046845
1	7522016	7642302	HAP_4	0.0678260869565217	0.185787742722851	1.17928185592529	0.874873412637768
1	7522016	7642302	HAP_5	0.1	-0.457678112875877	1.32013863064417	0.728954419038775
1	7552128	7679364	HAP_1	0.294782608695652	0.255999384867877	0.382542202769688	0.503639144807343
1	7552128	7679364	HAP_2	0.199130434782609	-0.37723031376235	0.586610303983235	0.520442262418516
1	7552128	7679364	HAP_3	0.0643478260869565	0.185787742722851	1.17928185592529	0.874873412637768
1	7552128	7679364	HAP_4	0.187826086956522	-0.244044121846444	0.655749486466598	0.709913569046845
1	7552128	7679364	HAP_5	0.100869565217391	-0.457678112875877	1.32013863064417	0.728954419038775
1	7575218	7753844	HAP_1	0.115652173913043	2.63772067722054	1.15043659124629	0.0222280355750672
1	7575218	7753844	HAP_2	0.0643478260869565	0.185787742722851	1.17928185592529	0.874873412637768
1	7575218	7753844	HAP_3	0.279130434782609	0.426412940005082	0.412531085107279	0.301744191609384
1	7575218	7753844	HAP_4	0.101739130434783	-0.720878525820269	1.18461022779468	0.543077595283938
1	7575218	7753844	HAP_5	0.186086956521739	-0.244044121846444	0.655749486466598	0.709913569046845
1	7628267	7802701	HAP_1	0.115652173913043	2.63772067722054	1.15043659124629	0.0222280355750672
1	7628267	7802701	HAP_2	0.278260869565217	0.421250413865568	0.414833034388319	0.310318904962918
1	7628267	7802701	HAP_3	0.102608695652174	-0.637126547822167	1.08517598963402	0.557360125208716
1	7628267	7802701	HAP_4	0.184347826086957	-0.244044121846444	0.655749486466598	0.709913569046845
1	7628267	7802701	HAP_5	0.0643478260869565	0.185787742722851	1.17928185592529	0.874873412637768
1	7661203	7864905	HAP_1	0.184347826086957	-0.244044121846444	0.655749486466598	0.709913569046845
1	7661203	7864905	HAP_2	0.06	0.185787742722851	1.17928185592529	0.874873412637768
1	7661203	7864905	HAP_3	0.114782608695652	2.63772067722054	1.15043659124629	0.0222280355750672
1	7661203	7864905	HAP_4	0.272173913043478	0.421250413865568	0.414833034388319	0.310318904962918
1	7661203	7864905	HAP_5	0.102608695652174	-0.637126547822167	1.08517598963402	0.557360125208716
1	7734968	7940886	HAP_1	0.12695652173913	1.81741070813775	0.984282359834688	0.0653550610991018
1	7734968	7940886	HAP_2	0.271304347826087	0.421250413865568	0.414833034388319	0.310318904962918
1	7734968	7940886	HAP_3	0.103478260869565	-0.637126547822167	1.08517598963402	0.557360125208716
1	7734968	7940886	HAP_4	0.06	0.185787742722851	1.17928185592529	0.874873412637768
1	7734968	7940886	HAP_5	0.181739130434783	-0.248577257256737	0.678896398163707	0.7143916644439
1	7788418	8016049	HAP_1	0.135652173913043	2.75016567224075	0.861247500307077	0.00148561078134812
1	7788418	8016049	HAP_2	0.27304347826087	0.426412940005082	0.412531085107279	0.301744191609384
1	7788418	8016049	HAP_3	0.103478260869565	-0.637126547822167	1.08517598963402	0.557360125208716
1	7788418	8016049	HAP_4	0.182608695652174	-0.248577257256737	0.678896398163707	0.7143916644439
1	7788418	8016049	HAP_5	0.06	0.185787742722851	1.17928185592529	0.874873412637768
1	7845180	8104625	HAP_1	0.135652173913043	2.75016567224075	0.861247500307077	0.00148561078134812
1	7845180	8104625	HAP_2	0.102608695652174	-0.637126547822167	1.08517598963402	0.557360125208716
1	7845180	8104625	HAP_3	0.06	0.185787742722851	1.17928185592529	0.874873412637768
1	7845180	8104625	HAP_4	0.110434782608696	-0.165147220634995	1.05830524169131	0.876050623009456
1	7845180	8104625	HAP_5	0.272173913043478	0.370266613563769	0.407579637029253	0.364028755805896
1	7919477	8211738	HAP_1	0.0956521739130435	5.03229875709919	1.13295282836117	1.07483266379314e-05
1	7919477	8211738	HAP_2	0.11304347826087	-0.165147220634995	1.05830524169131	0.876050623009456
1	7919477	8211738	HAP_3	0.272173913043478	0.364673042762136	0.409826186961067	0.373941308085798
1	7919477	8211738	HAP_4	0.06	0.185787742722851	1.17928185592529	0.874873412637768
1	7919477	8211738	HAP_5	0.104347826086957	-0.637126547822167	1.08517598963402	0.557360125208716
1	7996760	8289511	HAP_1	0.104347826086957	-0.637126547822167	1.08517598963402	0.557360125208716
1	7996760	8289511	HAP_2	0.0956521739130435	5.03229875709919	1.13295282836117	1.07483266379314e-05
1	7996760	8289511	HAP_3	0.117391304347826	-0.124543970995086	0.981217383835481	0.899042775249388
1	7996760	8289511	HAP_4	0.06	0.185787742722851	1.17928185592529	0.874873412637768
1	7996760	8289511	HAP_5	0.272173913043478	0.364673042762136	0.409826186961067	0.373941308085798
1	8075890	8326936	HAP_1	0.272173913043478	0.364673042762136	0.409826186961067	0.373941308085798
1	8075890	8326936	HAP_2	0.104347826086957	-0.637126547822167	1.08517598963402	0.557360125208716
1	8075890	8326936	HAP_3	0.118260869565217	-0.124543970995086	0.981217383835481	0.899042775249388
1	8075890	8326936	HAP_4	0.0878260869565217	0.33275635357932	1.29551086882727	0.797385960238353
1	8075890	8326936	HAP_5	0.0956521739130435	5.03229875709919	1.13295282836117	1.07483266379314e-05
1	8075890	8326936	HAP_6	0.06	0.185787742722851	1.17928185592529	0.874873412637768
1	8170038	8373080	HAP_1	0.105217391304348	-0.637126547822167	1.08517598963402	0.557360125208716
1	8170038	8373080	HAP_2	0.172173913043478	-0.073375945527115	0.70653997026587	0.917323448345423
1	8170038	8373080	HAP_3	0.0617391304347826	0.185787742722851	1.17928185592529	0.874873412637768
1	8170038	8373080	HAP_4	0.284347826086957	0.322211226894599	0.403089080626423	0.424422368430487
1	8170038	8373080	HAP_5	0.088695652173913	4.43312323884392	1.47308226208728	0.00273484320839271
1	8170038	8373080	HAP_6	0.118260869565217	-0.124543970995086	0.981217383835481	0.899042775249388
1	8257321	8464233	HAP_1	0.105217391304348	-0.637126547822167	1.08517598963402	0.557360125208716
1	8257321	8464233	HAP_2	0.0617391304347826	0.185787742722851	1.17928185592529	0.874873412637768
1	8257321	8464233	HAP_3	0.292173913043478	0.373151824251332	0.388943927455847	0.337771100967554
1	8257321	8464233	HAP_4	0.088695652173913	4.43312323884392	1.47308226208728	0.00273484320839271
1	8257321	8464233	HAP_5	0.118260869565217	-0.124543970995086	0.981217383835481	0.899042775249388
1	8305311	8528279	HAP_1	0.27304347826087	0.250489497445335	0.412109547115068	0.54355066899908
1	8305311	8528279	HAP_2	0.0869565217391304	4.43312323884392	1.47308226208728	0.00273484320839271
1	8305311	8528279	HAP_3	0.117391304347826	-0.124543970995086	0.981217383835481	0.899042775249388
1	8305311	8528279	HAP_4	0.105217391304348	-0.637126547822167	1.08517598963402	0.557360125208716
1	8305311	8528279	HAP_5	0.0617391304347826	0.185787742722851	1.17928185592529	0.874873412637768
1	8358037	8607680	HAP_1	0.0617391304347826	0.185787742722851	1.17928185592529	0.874873412637768
1	8358037	8607680	HAP_2	0.0869565217391304	4.43312323884392	1.47308226208728	0.00273484320839271
1	8358037	8607680	HAP_3	0.151304347826087	-0.177853505275325	0.651895291524621	0.785087755095846
1	8358037	8607680	HAP_4	0.378260869565217	0.0983337424751199	0.323825891594361	0.761497504615464
1	8430684	8651065	HAP_1	0.0869565217391304	4.43312323884392	1.47308226208728	0.00273484320839271
1	8430684	8651065	HAP_2	0.231304347826087	-0.0460571114522861	0.436130533235689	0.915934263478173
1	8430684	8651065	HAP_3	0.379130434782609	0.0812210772152956	0.321997277768085	0.800946621766125
1	8430684	8651065	HAP_4	0.0617391304347826	0.185787742722851	1.17928185592529	0.874873412637768
1	8498193	8707568	HAP_1	0.378260869565217	0.0572886670979329	0.320980655003537	0.858410247875987
1	8498193	8707568	HAP_2	0.0878260869565217	4.43312323884392	1.47308226208728	0.00273484320839271
1	8498193	8707568	HAP_3	0.29304347826087	-0.36274218808874	0.370237712236468	0.327628717419344
1	8575763	8752633	HAP_1	0.0878260869565217	4.43312323884392	1.47308226208728	0.00273484320839271
1	8575763	8752633	HAP_2	0.384347826086957	0.143799363366588	0.3135586412575	0.646695592172363
1	8575763	8752633	HAP_3	0.0617391304347826	0.0267391817816383	1.30861834702587	0.983705099781926
1	8575763	8752633	HAP_4	0.3	0.0742181518236811	0.362134296577212	0.837688139714897
1	8640490	8812607	HAP_1	0.088695652173913	4.43312323884392	1.47308226208728	0.00273484320839271
1	8640490	8812607	HAP_2	0.384347826086957	0.143799363366588	0.3135586412575	0.646695592172363
1	8640490	8812607	HAP_3	0.0608695652173913	0.0267391817816383	1.30861834702587	0.983705099781926
1	8640490	8812607	HAP_4	0.23304347826087	-0.048372697174445	0.426044911465035	0.909643821869154
1	8699372	8854887	HAP_1	0.0982608695652174	4.43312323884392	1.47308226208728	0.00273484320839271
1	8699372	8854887	HAP_2	0.0608695652173913	0.0267391817816383	1.30861834702587	0.983705099781926
1	8699372	8854887	HAP_3	0.220869565217391	-0.0475810506113936	0.443245472693977	0.914552046936281
1	8699372	8854887	HAP_4	0.386086956521739	0.143799363366588	0.3135586412575	0.646695592172363
1	8745844	8914176	HAP_1	0.0608695652173913	0.0267391817816383	1.30861834702587	0.983705099781926
1	8745844	8914176	HAP_2	0.222608695652174	-0.0475810506113936	0.443245472693977	0.914552046936281
1	8745844	8914176	HAP_3	0.485217391304348	0.192183292085063	0.256725816707326	0.454415388249958
1	8787290	8990544	HAP_1	0.22695652173913	-0.0839183434992811	0.437228560339181	0.847864455343663
1	8787290	8990544	HAP_2	0.575652173913043	0.154149679018106	0.230362467066472	0.503667293961167
1	8842230	9051929	HAP_1	0.211304347826087	0.00454669436220245	0.475835170143834	0.992379570104292
1	8842230	9051929	HAP_2	0.392173913043478	0.101135819050297	0.306603529358466	0.741629698865428
1	8903343	9104278	HAP_1	0.212173913043478	0.00454669436220245	0.475835170143834	0.992379570104292
1	8903343	9104278	HAP_2	0.392173913043478	0.101135819050297	0.306603529358466	0.741629698865428
1	8946823	9198237	HAP_1	0.390434782608696	0.0947455862481738	0.308370067979651	0.75876966370306
1	8946823	9198237	HAP_2	0.211304347826087	0.00454669436220245	0.475835170143834	0.992379570104292
1	9034299	9245476	HAP_1	0.21304347826087	0.00454669436220245	0.475835170143834	0.992379570104292
1	9034299	9245476	HAP_2	0.403478260869565	0.0972054825574054	0.302450779806032	0.748032281114003
1	9084433	9289447	HAP_1	0.215652173913043	0.0181017259074314	0.456244701471732	0.968365943214774
1	9084433	9289447	HAP_2	0.47304347826087	0.0365162159869051	0.267270710074894	0.891375092208689
1	9172231	9345129	HAP_1	0.139130434782609	-0.459763301167267	0.785314617202663	0.558479444870405
1	9172231	9345129	HAP_2	0.408695652173913	0.0747532018098774	0.301408669863681	0.804215110239698
1	9236222	9412234	HAP_1	0.139130434782609	-0.459763301167267	0.785314617202663	0.558479444870405
1	9236222	9412234	HAP_2	0.40695652173913	0.0408085346623691	0.301403543003087	0.892348051388939
1	9271520	9464578	HAP_1	0.133913043478261	-0.459763301167267	0.785314617202663	0.558479444870405
1	9271520	9464578	HAP_2	0.40695652173913	0.0408085346623691	0.301403543003087	0.892348051388939
1	9322111	9515565	HAP_1	0.40695652173913	0.0408085346623691	0.301403543003087	0.892348051388939
1	9322111	9515565	HAP_2	0.133913043478261	-0.459763301167267	0.785314617202663	0.558479444870405
1	9390629	9565793	HAP_1	0.476521739130435	-0.246726292718033	0.27125641175214	0.363440016018356
1	9390629	9565793	HAP_2	0.133913043478261	-0.459763301167267	0.785314617202663	0.558479444870405
1	9446832	9620382	HAP_1	0.133913043478261	-0.459763301167267	0.785314617202663	0.558479444870405
1	9446832	9620382	HAP_2	0.484347826086957	-0.254819854230281	0.268347707256601	0.34272962744047
1	9502502	9663536	HAP_1	0.133913043478261	-0.459763301167267	0.785314617202663	0.558479444870405
1	9502502	9663536	HAP_2	0.484347826086957	-0.254819854230281	0.268347707256601	0.34272962744047
1	9555749	9739491	HAP_1	0.134782608695652	-0.459763301167267	0.785314617202663	0.558479444870405
1	9555749	9739491	HAP_2	0.483478260869565	-0.25093028411742	0.269042292090067	0.351385880288018
1	9592005	9800213	HAP_1	0.11304347826087	-0.467979181836572	1.15655963682965	0.68590316699758
1	9592005	9800213	HAP_2	0.0773913043478261	-0.759444772867863	1.49059625992187	0.610608384623657
1	9592005	9800213	HAP_3	0.417391304347826	0.0493527568362467	0.295432581551945	0.867388814134807
1	9639183	9851960	HAP_1	0.11304347826087	0.9615497969919	0.86190208913214	0.265064309649328
1	9639183	9851960	HAP_2	0.111304347826087	-1.08765190358425	1.2890674740297	0.399167578994366
1	9639183	9851960	HAP_3	0.427826086956522	0.0851877131218954	0.28834144498042	0.767766590597032
1	9710661	9913900	HAP_1	0.111304347826087	-1.08765190358425	1.2890674740297	0.399167578994366
1	9710661	9913900	HAP_2	0.0773913043478261	-0.759444772867863	1.49059625992187	0.610608384623657
1	9710661	9913900	HAP_3	0.145217391304348	-0.21402573004997	0.81744928472406	0.793555056965579
1	9710661	9913900	HAP_4	0.311304347826087	-0.064113899600632	0.375283673976054	0.864410149343906
1	9710661	9913900	HAP_5	0.116521739130435	0.338739499912064	0.955355291528703	0.723045406980897
1	9773647	9958472	HAP_1	0.109565217391304	-0.641971709831696	1.1697994153117	0.583368997946531
1	9773647	9958472	HAP_2	0.144347826086957	-0.21402573004997	0.81744928472406	0.793555056965579
1	9773647	9958472	HAP_3	0.311304347826087	-0.064113899600632	0.375283673976054	0.864410149343906
1	9773647	9958472	HAP_4	0.116521739130435	0.338739499912064	0.955355291528703	0.723045406980897
1	9773647	9958472	HAP_5	0.117391304347826	-1.08765190358425	1.2890674740297	0.399167578994366
1	9843069	10006649	HAP_1	0.311304347826087	-0.064113899600632	0.375283673976054	0.864410149343906
1	9843069	10006649	HAP_2	0.168695652173913	0.0959049713140679	0.726149241734424	0.894973535514017
1	9843069	10006649	HAP_3	0.152173913043478	0.860348788491457	0.850006781455169	0.311893789638288
1	9843069	10006649	HAP_4	0.111304347826087	-1.08765190358425	1.2890674740297	0.399167578994366
1	9843069	10006649	HAP_5	0.143478260869565	-0.21402573004997	0.81744928472406	0.793555056965579
1	9893305	10037375	HAP_1	0.111304347826087	-1.08765190358425	1.2890674740297	0.399167578994366
1	9893305	10037375	HAP_2	0.168695652173913	0.0959049713140679	0.726149241734424	0.894973535514017
1	9893305	10037375	HAP_3	0.311304347826087	-0.064113899600632	0.375283673976054	0.864410149343906
1	9893305	10037375	HAP_4	0.160869565217391	0.860348788491457	0.850006781455169	0.311893789638288
1	9893305	10037375	HAP_5	0.144347826086957	-0.393076244241856	0.779186078281562	0.614128645537092
1	9947101	10066272	HAP_1	0.15304347826087	0.860348788491457	0.850006781455169	0.311893789638288
1	9947101	10066272	HAP_2	0.168695652173913	0.0959049713140679	0.726149241734424	0.894973535514017
1	9947101	10066272	HAP_3	0.111304347826087	-1.08765190358425	1.2890674740297	0.399167578994366
1	9947101	10066272	HAP_4	0.144347826086957	-0.393076244241856	0.779186078281562	0.614128645537092
1	9947101	10066272	HAP_5	0.312173913043478	-0.064113899600632	0.375283673976054	0.864410149343906
1	9995804	10135402	HAP_1	0.111304347826087	-1.08765190358425	1.2890674740297	0.399167578994366
1	9995804	10135402	HAP_2	0.150434782608696	-1.45760957374041	0.722053580450537	0.0439928212801777
1	9995804	10135402	HAP_3	0.31304347826087	-0.0929403150846919	0.372619619378371	0.803123875627933
1	9995804	10135402	HAP_4	0.152173913043478	0.860348788491457	0.850006781455169	0.311893789638288
1	10029104	10154066	HAP_1	0.31304347826087	-0.0929403150846919	0.372619619378371	0.803123875627933
1	10029104	10154066	HAP_2	0.133913043478261	-1.66185251147319	0.779721182958417	0.0334942241448268
1	10029104	10154066	HAP_3	0.151304347826087	0.860348788491457	0.850006781455169	0.311893789638288
1	10029104	10154066	HAP_4	0.111304347826087	-1.08765190358425	1.2890674740297	0.399167578994366
1	10052241	10209708	HAP_1	0.068695652173913	-1.43574949890462	1.48056854584141	0.332598994339208
1	10052241	10209708	HAP_2	0.151304347826087	0.860348788491457	0.850006781455169	0.311893789638288
1	10052241	10209708	HAP_3	0.304347826086957	-0.0157123621145607	0.379190416605452	0.966962550667539
1	10052241	10209708	HAP_4	0.110434782608696	-1.08765190358425	1.2890674740297	0.399167578994366
1	10115433	10242514	HAP_1	0.32	0.0592477645376634	0.359171172683467	0.869037218410484
1	10115433	10242514	HAP_2	0.068695652173913	-1.43574949890462	1.48056854584141	0.332598994339208
1	10115433	10242514	HAP_3	0.110434782608696	-1.08765190358425	1.2890674740297	0.399167578994366
1	10115433	10242514	HAP_4	0.153913043478261	0.860348788491457	0.850006781455169	0.311893789638288
1	10147081	10280606	HAP_1	0.068695652173913	-1.43574949890462	1.48056854584141	0.332598994339208
1	10147081	10280606	HAP_2	0.320869565217391	0.0564187894194755	0.35800628203088	0.874835211510839
1	10147081	10280606	HAP_3	0.152173913043478	0.860348788491457	0.850006781455169	0.311893789638288
1	10188215	10329288	HAP_1	0.16695652173913	-1.07786652753258	0.823733074888696	0.191233781331869
1	10188215	10329288	HAP_2	0.068695652173913	-1.43574949890462	1.48056854584141	0.332598994339208
1	10188215	10329288	HAP_3	0.321739130434783	0.0514580976411005	0.355057619877384	0.884818996282678
1	10188215	10329288	HAP_4	0.154782608695652	0.860348788491457	0.850006781455169	0.311893789638288
1	10236893	10379097	HAP_1	0.154782608695652	0.860348788491457	0.850006781455169	0.311893789638288
1	10236893	10379097	HAP_2	0.488695652173913	0.134580630819169	0.269809959002768	0.618116964595187
1	10236893	10379097	HAP_3	0.127826086956522	-0.393076244241856	0.779186078281562	0.614128645537092
1	10273354	10413209	HAP_1	0.0678260869565217	-1.43574949890462	1.48056854584141	0.332598994339208
1	10273354	10413209	HAP_2	0.153913043478261	0.860348788491457	0.850006781455169	0.311893789638288
1	10273354	10413209	HAP_3	0.497391304347826	0.300575371578557	0.266606499640122	0.260049428060193
1	10315745	10453602	HAP_1	0.493913043478261	0.221738799805878	0.270212195055914	0.412216438451855
1	10315745	10453602	HAP_2	0.0930434782608696	-1.39588721851032	1.47503813978193	0.344382027044578
1	10315745	10453602	HAP_3	0.0660869565217391	-1.43574949890462	1.48056854584141	0.332598994339208
1	10315745	10453602	HAP_4	0.15304347826087	0.860348788491457	0.850006781455169	0.311893789638288
1	10361996	10482668	HAP_1	0.152173913043478	0.860348788491457	0.850006781455169	0.311893789638288
1	10361996	10482668	HAP_2	0.164347826086957	-0.848444042277848	0.91423335794075	0.353785830250808
1	10361996	10482668	HAP_3	0.318260869565217	0.0776582478584026	0.361511422451112	0.829989113144099
1	10399147	10523839	HAP_1	0.163478260869565	-0.848444042277848	0.91423335794075	0.353785830250808
1	10399147	10523839	HAP_2	0.318260869565217	0.0776582478584026	0.361511422451112	0.829989113144099
1	10399147	10523839	HAP_3	0.149565217391304	0.860348788491457	0.850006781455169	0.311893789638288
1	10439622	10538971	HAP_1	0.164347826086957	-1.02772656438971	0.865707248757688	0.235668996035169
1	10439622	10538971	HAP_2	0.320869565217391	0.0514580976411005	0.355057619877384	0.884818996282678
1	10439622	10538971	HAP_3	0.149565217391304	0.860348788491457	0.850006781455169	0.311893789638288
1	10477227	10565732	HAP_1	0.150434782608696	0.860348788491457	0.850006781455169	0.311893789638288
1	10477227	10565732	HAP_2	0.320869565217391	0.0514580976411005	0.355057619877384	0.884818996282678
1	10477227	10565732	HAP_3	0.229565217391304	-0.16467802302048	0.49045303392225	0.737171766146339
1	10513579	10591457	HAP_1	0.39304347826087	-0.397666145933076	0.311119597401276	0.201714404373112
1	10513579	10591457	HAP_2	0.320869565217391	0.0514580976411005	0.355057619877384	0.884818996282678
1	10513579	10591457	HAP_3	0.150434782608696	0.860348788491457	0.850006781455169	0.311893789638288
1	10535644	10632901	HAP_1	0.320869565217391	0.0514580976411005	0.355057619877384	0.884818996282678
1	10535644	10632901	HAP_2	0.150434782608696	0.860348788491457	0.850006781455169	0.311893789638288
1	10535644	10632901	HAP_3	0.165217391304348	-0.78973187159723	0.82854036998297	0.340918573331442
1	10556115	10715729	HAP_1	0.150434782608696	0.860348788491457	0.850006781455169	0.311893789638288
1	10556115	10715729	HAP_2	0.165217391304348	-0.78973187159723	0.82854036998297	0.340918573331442
1	10556115	10715729	HAP_3	0.320869565217391	0.0514580976411005	0.355057619877384	0.884818996282678
1	10580877	10762241	HAP_1	0.305217391304348	0.116234663861762	0.366169848063435	0.75103240799125
1	10580877	10762241	HAP_2	0.164347826086957	-0.78973187159723	0.82854036998297	0.340918573331442
1	10580877	10762241	HAP_3	0.150434782608696	0.860348788491457	0.850006781455169	0.311893789638288
1	10610579	10783671	HAP_1	0.305217391304348	0.116234663861762	0.366169848063435	0.75103240799125
1	10610579	10783671	HAP_2	0.165217391304348	-0.78973187159723	0.82854036998297	0.340918573331442
1	10610579	10783671	HAP_3	0.0808695652173913	1.54514830082181	1.28718293430218	0.230485572081862
1	10610579	10783671	HAP_4	0.150434782608696	0.860348788491457	0.850006781455169	0.311893789638288
1	10692448	10838284	HAP_1	0.294782608695652	0.150197889430111	0.373686482197035	0.687884252344916
1	10692448	10838284	HAP_2	0.091304347826087	0.955102623412119	1.16293940863814	0.411833211973374
1	10692448	10838284	HAP_3	0.165217391304348	-0.78973187159723	0.82854036998297	0.340918573331442
1	10692448	10838284	HAP_4	0.150434782608696	0.860348788491457	0.850006781455169	0.311893789638288
1	10747495	10888253	HAP_1	0.150434782608696	0.860348788491457	0.850006781455169	0.311893789638288
1	10747495	10888253	HAP_2	0.293913043478261	0.125295866501258	0.377324536653272	0.739964796334974
1	10747495	10888253	HAP_3	0.103478260869565	0.862990138489008	0.979480470170162	0.378656967533617
1	10747495	10888253	HAP_4	0.165217391304348	-0.78973187159723	0.82854036998297	0.340918573331442
1	10776649	10972991	HAP_1	0.288695652173913	0.111733428901969	0.380776182260811	0.769297258582781
1	10776649	10972991	HAP_2	0.091304347826087	0.955102623412119	1.16293940863814	0.411833211973374
1	10776649	10972991	HAP_3	0.165217391304348	-0.78973187159723	0.82854036998297	0.340918573331442
1	10776649	10972991	HAP_4	0.150434782608696	0.860348788491457	0.850006781455169	0.311893789638288
1	10826689	11037942	HAP_1	0.287826086956522	0.139545585270297	0.383973925027524	0.716424360155441
1	10826689	11037942	HAP_2	0.150434782608696	0.860348788491457	0.850006781455169	0.311893789638288
1	10826689	11037942	HAP_3	0.171304347826087	-0.898402080268207	0.758791099072231	0.23691701779837
1	10826689	11037942	HAP_4	0.0947826086956522	0.955102623412119	1.16293940863814	0.411833211973374
1	10875498	11075998	HAP_1	0.287826086956522	0.139545585270297	0.383973925027524	0.716424360155441
1	10875498	11075998	HAP_2	0.163478260869565	-0.78973187159723	0.82854036998297	0.340918573331442
1	10875498	11075998	HAP_3	0.0947826086956522	0.955102623412119	1.16293940863814	0.411833211973374
1	10875498	11075998	HAP_4	0.150434782608696	0.860348788491457	0.850006781455169	0.311893789638288
1	10957096	11130967	HAP_1	0.145217391304348	-0.302991400875426	0.92023107462006	0.742085032222298
1	10957096	11130967	HAP_2	0.147826086956522	-0.240426991510656	0.939205752200624	0.798052466600433
1	10957096	11130967	HAP_3	0.28695652173913	0.198844800418495	0.389010087435588	0.609442645661464
1	11028533	11181385	HAP_1	0.292173913043478	0.211273962416062	0.385250032792094	0.583629983157247
1	11028533	11181385	HAP_2	0.161739130434783	-0.674169278288705	0.785628048039101	0.391187709628384
1	11028533	11181385	HAP_3	0.144347826086957	-0.0683080317445589	0.98246396030783	0.944594662403356
1	11068552	11236771	HAP_1	0.14695652173913	-0.146266037953559	0.997360714864532	0.883458431722375
1	11068552	11236771	HAP_2	0.291304347826087	0.211273962416062	0.385250032792094	0.583629983157247
1	11068552	11236771	HAP_3	0.144347826086957	-0.0683080317445589	0.98246396030783	0.944594662403356
1	11117957	11313680	HAP_1	0.233913043478261	-0.714809877043983	0.522479436072191	0.171824058404039
1	11117957	11313680	HAP_2	0.14695652173913	-0.146266037953559	0.997360714864532	0.883458431722375
1	11117957	11313680	HAP_3	0.291304347826087	0.211273962416062	0.385250032792094	0.583629983157247
1	11160981	11394467	HAP_1	0.127826086956522	-0.297466051955334	1.30446426752046	0.819700457468253
1	11160981	11394467	HAP_2	0.14695652173913	-0.146266037953559	0.997360714864532	0.883458431722375
1	11160981	11394467	HAP_3	0.237391304347826	0.41978874949033	0.485829351575958	0.387920122707294
1	11227266	11469495	HAP_1	0.236521739130435	0.41978874949033	0.485829351575958	0.387920122707294
1	11227266	11469495	HAP_2	0.14695652173913	-0.146266037953559	0.997360714864532	0.883458431722375
1	11296054	11519084	HAP_1	0.208695652173913	-0.798396828474158	0.630776403467368	0.206131834810415
1	11296054	11519084	HAP_2	0.237391304347826	0.41978874949033	0.485829351575958	0.387920122707294
1	11368762	11586009	HAP_1	0.14695652173913	-0.146266037953559	0.997360714864532	0.883458431722375
1	11368762	11586009	HAP_2	0.302608695652174	-0.0131099494261601	0.408543983390278	0.974412114103646
1	11443076	11667549	HAP_1	0.11304347826087	-0.380378847891796	0.975226883162176	0.696653720820037
1	11443076	11667549	HAP_2	0.148695652173913	-0.146266037953559	0.997360714864532	0.883458431722375
1	11443076	11667549	HAP_3	0.332173913043478	-0.170826111003894	0.374976385137581	0.648878787486351
1	11495736	11731681	HAP_1	0.119130434782609	-0.162657877674732	1.50846689039208	0.914169085487101
1	11495736	11731681	HAP_2	0.11304347826087	-0.380378847891796	0.975226883162176	0.696653720820037
1	11495736	11731681	HAP_3	0.260869565217391	0.238031855324574	0.456089661875193	0.601947628006564
1	11495736	11731681	HAP_4	0.238260869565217	-0.448104159044643	0.515673489751469	0.38523515553979
1	11562944	11776956	HAP_1	0.12	-0.162657877674732	1.50846689039208	0.914169085487101
1	11562944	11776956	HAP_2	0.260869565217391	0.238031855324574	0.456089661875193	0.601947628006564
1	11562944	11776956	HAP_3	0.385217391304348	0.215939778280561	0.318245076211913	0.49771312247004
1	11635516	11833307	HAP_1	0.260869565217391	0.238031855324574	0.456089661875193	0.601947628006564
1	11635516	11833307	HAP_2	0.385217391304348	0.215939778280561	0.318245076211913	0.49771312247004
1	11715739	11880489	HAP_1	0.102608695652174	-1.3412500577504	1.27801843497374	0.294410044448033
1	11715739	11880489	HAP_2	0.260869565217391	0.238031855324574	0.456089661875193	0.601947628006564
1	11715739	11880489	HAP_3	0.384347826086957	0.215939778280561	0.318245076211913	0.49771312247004
1	11768871	11915013	HAP_1	0.169565217391304	-0.624543496324516	0.737375466864067	0.397365870495291
1	11768871	11915013	HAP_2	0.260869565217391	0.238031855324574	0.456089661875193	0.601947628006564
1	11768871	11915013	HAP_3	0.394782608695652	0.338153804190448	0.308982329228653	0.274243382735268
1	11807482	11964513	HAP_1	0.260869565217391	0.238031855324574	0.456089661875193	0.601947628006564
1	11807482	11964513	HAP_2	0.247826086956522	0.243326999509651	0.516767802540373	0.637921051697912
1	11807482	11964513	HAP_3	0.393913043478261	0.338153804190448	0.308982329228653	0.274243382735268
1	11869629	12059144	HAP_1	0.353913043478261	0.0283061469263323	0.347001336853183	0.93501484082932
1	11869629	12059144	HAP_2	0.26	0.238031855324574	0.456089661875193	0.601947628006564
1	11869629	12059144	HAP_3	0.113913043478261	0.149258449044137	1.49590507521916	0.920556138395335
1	11907907	12100919	HAP_1	0.353913043478261	0.0283061469263323	0.347001336853183	0.93501484082932
1	11907907	12100919	HAP_2	0.26	0.238031855324574	0.456089661875193	0.601947628006564
1	11907907	12100919	HAP_3	0.113913043478261	0.149258449044137	1.49590507521916	0.920556138395335
1	11934480	12184244	HAP_1	0.353913043478261	0.0283061469263323	0.347001336853183	0.93501484082932
1	11934480	12184244	HAP_2	0.26	0.238031855324574	0.456089661875193	0.601947628006564
1	11934480	12184244	HAP_3	0.113913043478261	0.149258449044137	1.49590507521916	0.920556138395335
1	12036167	12253784	HAP_1	0.254782608695652	0.27672656109934	0.46320993397795	0.550473846513169
1	12036167	12253784	HAP_2	0.372173913043478	-0.0650096195797403	0.339191439995235	0.84807733154894
1	12036167	12253784	HAP_3	0.167826086956522	0.205361888790217	0.87405806588687	0.814331392730263
1	12077285	12310963	HAP_1	0.206086956521739	-0.798396828474158	0.630776403467368	0.206131834810415
1	12077285	12310963	HAP_2	0.166086956521739	-0.354098001107238	0.681396142025267	0.603501413759441
1	12077285	12310963	HAP_3	0.167826086956522	0.205361888790217	0.87405806588687	0.814331392730263
1	12077285	12310963	HAP_4	0.253913043478261	0.27672656109934	0.46320993397795	0.550473846513169
1	12159225	12367799	HAP_1	0.205217391304348	-0.798396828474158	0.630776403467368	0.206131834810415
1	12159225	12367799	HAP_2	0.253913043478261	0.27672656109934	0.46320993397795	0.550473846513169
1	12228328	12410625	HAP_1	0.205217391304348	-0.798396828474158	0.630776403467368	0.206131834810415
1	12228328	12410625	HAP_2	0.113913043478261	-0.702177469928463	1.14608406942543	0.540338845463784
1	12228328	12410625	HAP_3	0.254782608695652	0.27672656109934	0.46320993397795	0.550473846513169
1	12288899	12447748	HAP_1	0.107826086956522	-0.556680568519604	1.49102441874765	0.709025459373207
1	12288899	12447748	HAP_2	0.254782608695652	0.27672656109934	0.46320993397795	0.550473846513169
1	12288899	12447748	HAP_3	0.247826086956522	-0.959416057382677	0.50605336066141	0.0584887212914046
1	12288899	12447748	HAP_4	0.159130434782609	1.08406647159237	0.813979342149446	0.183462243671065
1	12349904	12495996	HAP_1	0.16695652173913	1.11533906416438	0.781018613224394	0.153830924425776
1	12349904	12495996	HAP_2	0.107826086956522	-0.556680568519604	1.49102441874765	0.709025459373207
1	12349904	12495996	HAP_3	0.254782608695652	0.27672656109934	0.46320993397795	0.550473846513169
1	12349904	12495996	HAP_4	0.144347826086957	-0.146266037953559	0.997360714864532	0.883458431722375
1	12391498	12566832	HAP_1	0.146086956521739	-0.146266037953559	0.997360714864532	0.883458431722375
1	12391498	12566832	HAP_2	0.254782608695652	0.27672656109934	0.46320993397795	0.550473846513169
1	12391498	12566832	HAP_3	0.107826086956522	-0.556680568519604	1.49102441874765	0.709025459373207
1	12391498	12566832	HAP_4	0.200869565217391	0.844558030343518	0.673205966263375	0.210170404757816
1	12442460	12631796	HAP_1	0.101739130434783	-0.556680568519604	1.49102441874765	0.709025459373207
1	12442460	12631796	HAP_2	0.18	0.934888106295619	0.714578714045646	0.191304124846274
1	12442460	12631796	HAP_3	0.252173913043478	0.285155334839073	0.468851642614949	0.543300876243812
1	12442460	12631796	HAP_4	0.146086956521739	-0.146266037953559	0.997360714864532	0.883458431722375
1	12479322	12693559	HAP_1	0.145217391304348	-0.146266037953559	0.997360714864532	0.883458431722375
1	12479322	12693559	HAP_2	0.238260869565217	0.56759773295488	0.498531908090167	0.255380818600293
1	12543647	12775375	HAP_1	0.238260869565217	0.56759773295488	0.498531908090167	0.255380818600293
1	12543647	12775375	HAP_2	0.146086956521739	-0.146266037953559	0.997360714864532	0.883458431722375
1	12606447	12853203	HAP_1	0.0695652173913043	0.726226371394585	1.49915944223246	0.628274875579157
1	12606447	12853203	HAP_2	0.239130434782609	0.56759773295488	0.498531908090167	0.255380818600293
1	12606447	12853203	HAP_3	0.19304347826087	-0.506686708020544	0.642693489743338	0.430806867607105
1	12676844	12903805	HAP_1	0.242608695652174	0.55027389106266	0.491689360076642	0.263554469856082
1	12676844	12903805	HAP_2	0.135652173913043	-0.225059913026794	0.878932298137811	0.79799775839887
1	12676844	12903805	HAP_3	0.318260869565217	0.323554097106007	0.373877620892465	0.387187947761342
1	12743592	12950327	HAP_1	0.242608695652174	0.55027389106266	0.491689360076642	0.263554469856082
1	12743592	12950327	HAP_2	0.134782608695652	-0.305066981991817	0.924286186471236	0.74148000335608
1	12743592	12950327	HAP_3	0.392173913043478	0.303104857843591	0.309774399048435	0.328263080289891
1	12837234	13034308	HAP_1	0.392173913043478	0.303104857843591	0.309774399048435	0.328263080289891
1	12837234	13034308	HAP_2	0.242608695652174	0.55027389106266	0.491689360076642	0.263554469856082
1	12887875	13085347	HAP_1	0.242608695652174	0.55027389106266	0.491689360076642	0.263554469856082
1	12887875	13085347	HAP_2	0.373913043478261	0.192373147736317	0.32831569815506	0.558151379395694
1	12934724	13112862	HAP_1	0.242608695652174	0.55027389106266	0.491689360076642	0.263554469856082
1	12934724	13112862	HAP_2	0.281739130434783	-0.152871482867677	0.441953837091451	0.72954790825682
1	12980154	13158835	HAP_1	0.242608695652174	0.55027389106266	0.491689360076642	0.263554469856082
1	12980154	13158835	HAP_2	0.280869565217391	-0.152871482867677	0.441953837091451	0.72954790825682
1	13080688	13212735	HAP_1	0.071304347826087	-1.78938584023498	1.48815994532638	0.229709140683624
1	13080688	13212735	HAP_2	0.24695652173913	0.518975864568568	0.479267739446156	0.279338643291194
1	13080688	13212735	HAP_3	0.36	0.194387539669549	0.335751116924302	0.562845972838442
1	13107909	13288892	HAP_1	0.071304347826087	-1.78938584023498	1.48815994532638	0.229709140683624
1	13107909	13288892	HAP_2	0.443478260869565	-0.0627985627828173	0.279995019658814	0.822617395598708
1	13107909	13288892	HAP_3	0.0852173913043478	0.633303257527933	1.49677824422355	0.672376174988087
1	13107909	13288892	HAP_4	0.247826086956522	0.518975864568568	0.479267739446156	0.279338643291194
1	13141007	13331772	HAP_1	0.243478260869565	0.518975864568568	0.479267739446156	0.279338643291194
1	13141007	13331772	HAP_2	0.071304347826087	-1.78938584023498	1.48815994532638	0.229709140683624
1	13141007	13331772	HAP_3	0.32695652173913	0.378612063368971	0.372871247605819	0.310353917225345
1	13207040	13395358	HAP_1	0.071304347826087	-1.78938584023498	1.48815994532638	0.229709140683624
1	13207040	13395358	HAP_2	0.239130434782609	0.835703104620665	0.491866962323472	0.0898645073439359
1	13207040	13395358	HAP_3	0.243478260869565	0.518975864568568	0.479267739446156	0.279338643291194
1	13253220	13439013	HAP_1	0.155652173913043	-0.146266037953559	0.997360714864532	0.883458431722375
1	13253220	13439013	HAP_2	0.243478260869565	0.518975864568568	0.479267739446156	0.279338643291194
1	13253220	13439013	HAP_3	0.0704347826086957	-1.78938584023498	1.48815994532638	0.229709140683624
1	13325800	13492360	HAP_1	0.219130434782609	-1.04562729491197	0.551452324443951	0.0584550126272999
1	13325800	13492360	HAP_2	0.243478260869565	0.518975864568568	0.479267739446156	0.279338643291194
1	13376228	13532908	HAP_1	0.274782608695652	-1.10860589154614	0.427111046651121	0.00968961979298811
1	13376228	13532908	HAP_2	0.243478260869565	0.518975864568568	0.479267739446156	0.279338643291194
1	13376228	13532908	HAP_3	0.154782608695652	-0.792080781460458	0.91664216203134	0.387895443362422
1	13424571	13580209	HAP_1	0.161739130434783	-0.0640659261480396	0.973967580494724	0.947577729302239
1	13424571	13580209	HAP_2	0.402608695652174	-0.553337513912092	0.312787115724476	0.0774270614539446
1	13424571	13580209	HAP_3	0.243478260869565	0.518975864568568	0.479267739446156	0.279338643291194
1	13463249	13598030	HAP_1	0.4	-0.335384148025634	0.309833828053514	0.279510360004555
1	13463249	13598030	HAP_2	0.243478260869565	0.518975864568568	0.479267739446156	0.279338643291194
1	13463249	13598030	HAP_3	0.160869565217391	-0.0640659261480396	0.973967580494724	0.947577729302239
1	13525711	13668972	HAP_1	0.144347826086957	-0.203803759984369	0.928580327544783	0.826356729551667
1	13525711	13668972	HAP_2	0.159130434782609	-1.54143581369378	0.655046034431089	0.0189576416883408
1	13525711	13668972	HAP_3	0.225217391304348	0.662701184419292	0.517948669875561	0.201258613827409
1	13560034	13725800	HAP_1	0.225217391304348	0.662701184419292	0.517948669875561	0.201258613827409
1	13560034	13725800	HAP_2	0.144347826086957	-0.203803759984369	0.928580327544783	0.826356729551667
1	13560034	13725800	HAP_3	0.0704347826086957	-1.78938584023498	1.48815994532638	0.229709140683624
1	13593070	13778296	HAP_1	0.225217391304348	0.662701184419292	0.517948669875561	0.201258613827409
1	13593070	13778296	HAP_2	0.144347826086957	-0.203803759984369	0.928580327544783	0.826356729551667
1	13593070	13778296	HAP_3	0.0704347826086957	-1.78938584023498	1.48815994532638	0.229709140683624
1	13657759	13850697	HAP_1	0.371304347826087	0.414678113765878	0.335636440995255	0.217161469802342
1	13657759	13850697	HAP_2	0.071304347826087	-1.78938584023498	1.48815994532638	0.229709140683624
1	13657759	13850697	HAP_3	0.1	-0.176958166373458	1.15436961286678	0.878221298760364
1	13711980	13936005	HAP_1	0.471304347826087	0.175495610129419	0.265500246709745	0.508883311562969
1	13711980	13936005	HAP_2	0.158260869565217	0.0878889306324775	0.796667728528445	0.912194435506099
1	13711980	13936005	HAP_3	0.0852173913043478	-0.952022839139891	1.157554845353	0.411173640038912
1	13746152	14037621	HAP_1	0.203478260869565	-0.3026661802346	0.538021270618315	0.573962739002987
1	13746152	14037621	HAP_2	0.134782608695652	-0.0273398303152343	0.781840344779751	0.97211722795541
1	13746152	14037621	HAP_3	0.472173913043478	0.175495610129419	0.265500246709745	0.508883311562969
1	13834725	14062958	HAP_1	0.280869565217391	-0.394871601893745	0.410793388208485	0.336844196153558
1	13834725	14062958	HAP_2	0.472173913043478	0.175495610129419	0.265500246709745	0.508883311562969
1	13834725	14062958	HAP_3	0.14	-0.0273398303152343	0.781840344779751	0.97211722795541
1	13910692	14114440	HAP_1	0.115652173913043	-1.34785049382857	1.18071994152424	0.254127402688242
1	13910692	14114440	HAP_2	0.356521739130435	0.0791997617137208	0.335101821057637	0.813250801336789
1	13910692	14114440	HAP_3	0.0921739130434783	-0.952022839139891	1.157554845353	0.411173640038912
1	13910692	14114440	HAP_4	0.179130434782609	0.0972206150340082	0.679194851434854	0.886230148750911
1	13910692	14114440	HAP_5	0.149565217391304	0.252000801922358	0.8227640471924	0.759500614398222
1	14004385	14194506	HAP_1	0.115652173913043	-1.34785049382857	1.18071994152424	0.254127402688242
1	14004385	14194506	HAP_2	0.356521739130435	0.0791997617137208	0.335101821057637	0.813250801336789
1	14004385	14194506	HAP_3	0.176521739130435	0.207406519749078	0.65798014594093	0.752713915422067
1	14004385	14194506	HAP_4	0.162608695652174	0.895910054183199	0.819912112771165	0.274997944948622
1	14058696	14248776	HAP_1	0.0895652173913044	0.360698993665584	1.48077003901723	0.807638194226973
1	14058696	14248776	HAP_2	0.115652173913043	-1.34785049382857	1.18071994152424	0.254127402688242
1	14058696	14248776	HAP_3	0.071304347826087	-1.78938584023498	1.48815994532638	0.229709140683624
1	14058696	14248776	HAP_4	0.356521739130435	0.0791997617137208	0.335101821057637	0.813250801336789
1	14091291	14286844	HAP_1	0.357391304347826	0.10111442450463	0.333071703258065	0.761559062495632
1	14091291	14286844	HAP_2	0.071304347826087	-1.78938584023498	1.48815994532638	0.229709140683624
1	14091291	14286844	HAP_3	0.0895652173913044	0.360698993665584	1.48077003901723	0.807638194226973
1	14091291	14286844	HAP_4	0.162608695652174	0.215318813188852	0.710101378329638	0.761832409273167
1	14174967	14320480	HAP_1	0.071304347826087	-1.78938584023498	1.48815994532638	0.229709140683624
1	14174967	14320480	HAP_2	0.162608695652174	0.215318813188852	0.710101378329638	0.761832409273167
1	14174967	14320480	HAP_3	0.0895652173913044	0.360698993665584	1.48077003901723	0.807638194226973
1	14174967	14320480	HAP_4	0.357391304347826	0.10111442450463	0.333071703258065	0.761559062495632
1	14235061	14353940	HAP_1	0.244347826086957	0.27757758545386	0.498077852110925	0.577546007886585
1	14235061	14353940	HAP_2	0.0973913043478261	-0.952022839139891	1.157554845353	0.411173640038912
1	14235061	14353940	HAP_3	0.509565217391304	0.170338839977915	0.25337850924414	0.501687934756403
1	14277857	14409719	HAP_1	0.56695652173913	0.197844366323252	0.236666522439335	0.403531205580211
1	14277857	14409719	HAP_2	0.1	0.639225035867415	1.06094447402588	0.54708062779211
1	14277857	14409719	HAP_3	0.163478260869565	0.215318813188852	0.710101378329638	0.761832409273167
1	14300401	14464404	HAP_1	0.563478260869565	0.157687042696523	0.23787401587736	0.507665421789611
1	14300401	14464404	HAP_2	0.1	0.639225035867415	1.06094447402588	0.54708062779211
1	14300401	14464404	HAP_3	0.163478260869565	0.215318813188852	0.710101378329638	0.761832409273167
1	14340365	14529990	HAP_1	0.120869565217391	-1.13076942230939	0.972981434413439	0.2456598820012
1	14340365	14529990	HAP_2	0.118260869565217	-0.11851261341522	0.917142842389403	0.897230307244373
1	14340365	14529990	HAP_3	0.288695652173913	0.168741861416687	0.42993361415547	0.694849788675353
1	14340365	14529990	HAP_4	0.16	0.215318813188852	0.710101378329638	0.761832409273167
1	14398852	14590649	HAP_1	0.16	0.215318813188852	0.710101378329638	0.761832409273167
1	14398852	14590649	HAP_2	0.0695652173913043	-0.68329630665977	1.48542027970122	0.645692690939731
1	14398852	14590649	HAP_3	0.071304347826087	-1.78938584023498	1.48815994532638	0.229709140683624
1	14398852	14590649	HAP_4	0.218260869565217	0.570386178336732	0.544808075139197	0.295573234517981
1	14444478	14655035	HAP_1	0.0904347826086957	0.360698993665584	1.48077003901723	0.807638194226973
1	14444478	14655035	HAP_2	0.16	0.215318813188852	0.710101378329638	0.761832409273167
1	14444478	14655035	HAP_3	0.158260869565217	-0.0640659261480396	0.973967580494724	0.947577729302239
1	14444478	14655035	HAP_4	0.071304347826087	-1.78938584023498	1.48815994532638	0.229709140683624
1	14444478	14655035	HAP_5	0.178260869565217	0.165541841425275	0.726566486172597	0.819852497484801
1	14508643	14723669	HAP_1	0.071304347826087	-1.78938584023498	1.48815994532638	0.229709140683624
1	14508643	14723669	HAP_2	0.0904347826086957	0.360698993665584	1.48077003901723	0.807638194226973
1	14508643	14723669	HAP_3	0.161739130434783	-0.0640659261480396	0.973967580494724	0.947577729302239
1	14508643	14723669	HAP_4	0.177391304347826	0.165541841425275	0.726566486172597	0.819852497484801
1	14508643	14723669	HAP_5	0.236521739130435	0.245516487984417	0.491996378034038	0.617959913719265
1	14563828	14775232	HAP_1	0.177391304347826	0.165541841425275	0.726566486172597	0.819852497484801
1	14563828	14775232	HAP_2	0.237391304347826	0.245516487984417	0.491996378034038	0.617959913719265
1	14563828	14775232	HAP_3	0.108695652173913	-1.27487297793704	1.06368877226431	0.231212219122613
1	14629667	14813674	HAP_1	0.277391304347826	0.195567165191504	0.421733237687258	0.643026167311615
1	14629667	14813674	HAP_2	0.108695652173913	-1.27487297793704	1.06368877226431	0.231212219122613
1	14629667	14813674	HAP_3	0.177391304347826	0.165541841425275	0.726566486172597	0.819852497484801
1	14709803	14871304	HAP_1	0.355652173913043	0.468633308940097	0.334561277262253	0.161843775084091
1	14709803	14871304	HAP_2	0.108695652173913	-1.27487297793704	1.06368877226431	0.231212219122613
1	14709803	14871304	HAP_3	0.182608695652174	0.285325540540646	0.655711945036927	0.663628919491143
1	14762452	14901630	HAP_1	0.128695652173913	0.851321921675088	1.04604048254359	0.416074542904577
1	14762452	14901630	HAP_2	0.485217391304348	0.549720527527657	0.258492996674243	0.0338853879642741
1	14762452	14901630	HAP_3	0.182608695652174	0.285325540540646	0.655711945036927	0.663628919491143
1	14804510	14946992	HAP_1	0.485217391304348	0.549720527527657	0.258492996674243	0.0338853879642741
1	14804510	14946992	HAP_2	0.182608695652174	0.285325540540646	0.655711945036927	0.663628919491143
1	14804510	14946992	HAP_3	0.128695652173913	0.851321921675088	1.04604048254359	0.416074542904577
1	14854129	15009567	HAP_1	0.679130434782609	0.356101849900284	0.22700355383811	0.117279281617088
1	14854129	15009567	HAP_2	0.182608695652174	0.285325540540646	0.655711945036927	0.663628919491143
1	14890884	15068643	HAP_1	0.352173913043478	0.0535238782117085	0.33018274887114	0.871282377557284
1	14890884	15068643	HAP_2	0.325217391304348	-0.13869436799616	0.390306050254879	0.722462429782869
1	14890884	15068643	HAP_3	0.182608695652174	0.285325540540646	0.655711945036927	0.663628919491143
1	14928233	15107973	HAP_1	0.350434782608696	0.0535238782117085	0.33018274887114	0.871282377557284
1	14928233	15107973	HAP_2	0.325217391304348	-0.13869436799616	0.390306050254879	0.722462429782869
1	14928233	15107973	HAP_3	0.182608695652174	0.285325540540646	0.655711945036927	0.663628919491143
1	14986215	15176283	HAP_1	0.258260869565217	0.0684787480072859	0.428403679442888	0.873059574118837
1	14986215	15176283	HAP_2	0.273913043478261	-0.139462251819618	0.444393278691359	0.753769497239704
1	14986215	15176283	HAP_3	0.244347826086957	-0.215605693946904	0.558808886099387	0.699767971434298
1	14986215	15176283	HAP_4	0.107826086956522	-1.05822839047366	1.16236140368206	0.362995288976008
1	15043428	15233923	HAP_1	0.258260869565217	0.0684787480072859	0.428403679442888	0.873059574118837
1	15043428	15233923	HAP_2	0.2	0.127270749460097	0.600771028470752	0.832304230616242
1	15043428	15233923	HAP_3	0.239130434782609	-0.192452230093756	0.572510253667909	0.736879393431159
1	15043428	15233923	HAP_4	0.0721739130434783	-1.78938584023498	1.48815994532638	0.229709140683624
1	15092475	15295952	HAP_1	0.258260869565217	0.0684787480072859	0.428403679442888	0.873059574118837
1	15092475	15295952	HAP_2	0.179130434782609	0.285325540540646	0.655711945036927	0.663628919491143
1	15092475	15295952	HAP_3	0.156521739130435	0.0849180928755723	0.776508494816737	0.912956889741085
1	15092475	15295952	HAP_4	0.0721739130434783	-1.78938584023498	1.48815994532638	0.229709140683624
1	15151447	15377098	HAP_1	0.259130434782609	0.124932224929083	0.425727233873599	0.76928193465868
1	15151447	15377098	HAP_2	0.179130434782609	0.285325540540646	0.655711945036927	0.663628919491143
1	15151447	15377098	HAP_3	0.0765217391304348	-0.0821392418809536	1.47895895255087	0.955729153827082
1	15151447	15377098	HAP_4	0.0756521739130435	-1.78938584023498	1.48815994532638	0.229709140683624
1	15209586	15433328	HAP_1	0.259130434782609	0.124932224929083	0.425727233873599	0.76928193465868
1	15209586	15433328	HAP_2	0.0765217391304348	-0.0821392418809536	1.47895895255087	0.955729153827082
1	15209586	15433328	HAP_3	0.0721739130434783	-1.78938584023498	1.48815994532638	0.229709140683624
1	15209586	15433328	HAP_4	0.179130434782609	0.285325540540646	0.655711945036927	0.663628919491143
1	15276897	15479165	HAP_1	0.0765217391304348	-0.0821392418809536	1.47895895255087	0.955729153827082
1	15276897	15479165	HAP_2	0.259130434782609	0.124932224929083	0.425727233873599	0.76928193465868
1	15276897	15479165	HAP_3	0.220869565217391	-0.164340253217898	0.541761733173262	0.761739861965961
1	15276897	15479165	HAP_4	0.0721739130434783	-1.78938584023498	1.48815994532638	0.229709140683624
1	15346076	15504349	HAP_1	0.220869565217391	-0.164340253217898	0.541761733173262	0.761739861965961
1	15346076	15504349	HAP_2	0.259130434782609	0.124932224929083	0.425727233873599	0.76928193465868
1	15346076	15504349	HAP_3	0.0721739130434783	-1.78938584023498	1.48815994532638	0.229709140683624
1	15346076	15504349	HAP_4	0.155652173913043	0.0849180928755723	0.776508494816737	0.912956889741085
1	15415550	15558805	HAP_1	0.213913043478261	0.00763390348610689	0.548244463422514	0.988895341128419
1	15415550	15558805	HAP_2	0.26	0.124932224929083	0.425727233873599	0.76928193465868
1	15415550	15558805	HAP_3	0.155652173913043	0.0849180928755723	0.776508494816737	0.912956889741085
1	15415550	15558805	HAP_4	0.0756521739130435	-1.78938584023498	1.48815994532638	0.229709140683624
1	15415550	15558805	HAP_5	0.0947826086956522	-1.26706374856395	1.15090325370521	0.271398492670978
1	15469825	15577736	HAP_1	0.0939130434782609	-1.26706374856395	1.15090325370521	0.271398492670978
1	15469825	15577736	HAP_2	0.213913043478261	0.00763390348610689	0.548244463422514	0.988895341128419
1	15469825	15577736	HAP_3	0.240869565217391	-0.192452230093756	0.572510253667909	0.736879393431159
1	15469825	15577736	HAP_4	0.335652173913043	0.0194183476562812	0.334245513340315	0.95369276232256
1	15492702	15613532	HAP_1	0.0939130434782609	-1.26706374856395	1.15090325370521	0.271398492670978
1	15492702	15613532	HAP_2	0.213913043478261	0.00763390348610689	0.548244463422514	0.988895341128419
1	15492702	15613532	HAP_3	0.262608695652174	0.0816175658951196	0.420269676579533	0.846087233024395
1	15492702	15613532	HAP_4	0.312173913043478	-0.0134934368464128	0.422248905132137	0.974518389335198
1	15550342	15653451	HAP_1	0.213913043478261	0.00763390348610689	0.548244463422514	0.988895341128419
1	15550342	15653451	HAP_2	0.264347826086957	0.0816175658951196	0.420269676579533	0.846087233024395
1	15550342	15653451	HAP_3	0.0739130434782609	-1.78938584023498	1.48815994532638	0.229709140683624
1	15550342	15653451	HAP_4	0.240869565217391	-0.192452230093756	0.572510253667909	0.736879393431159
1	15550342	15653451	HAP_5	0.136521739130435	-0.91752909661278	0.784173183342759	0.242473065459099
1	15573523	15690224	HAP_1	0.26	0.124932224929083	0.425727233873599	0.76928193465868
1	15573523	15690224	HAP_2	0.0739130434782609	-1.78938584023498	1.48815994532638	0.229709140683624
1	15573523	15690224	HAP_3	0.185217391304348	-0.0397824483333454	0.817111120448069	0.961186267926231
1	15573523	15690224	HAP_4	0.177391304347826	0.285325540540646	0.655711945036927	0.663628919491143
1	15605937	15735006	HAP_1	0.177391304347826	0.285325540540646	0.655711945036927	0.663628919491143
1	15605937	15735006	HAP_2	0.0739130434782609	-1.78938584023498	1.48815994532638	0.229709140683624
1	15605937	15735006	HAP_3	0.185217391304348	-0.0397824483333454	0.817111120448069	0.961186267926231
1	15605937	15735006	HAP_4	0.26	0.124932224929083	0.425727233873599	0.76928193465868
1	15641488	15812807	HAP_1	0.0739130434782609	-1.78938584023498	1.48815994532638	0.229709140683624
1	15641488	15812807	HAP_2	0.177391304347826	0.285325540540646	0.655711945036927	0.663628919491143
1	15641488	15812807	HAP_3	0.185217391304348	-0.0397824483333454	0.817111120448069	0.961186267926231
1	15641488	15812807	HAP_4	0.260869565217391	0.124932224929083	0.425727233873599	0.76928193465868
1	15680611	15886962	HAP_1	0.22	0.150371828035823	0.498965985980352	0.763246210824979
1	15680611	15886962	HAP_2	0.0878260869565217	4.26481023607682	1.47060999701072	0.0038772179021168
1	15680611	15886962	HAP_3	0.105217391304348	-0.455685778226193	1.47930788831892	0.758166143774996
1	15680611	15886962	HAP_4	0.0739130434782609	-1.78938584023498	1.48815994532638	0.229709140683624
1	15680611	15886962	HAP_5	0.17304347826087	0.165541841425275	0.726566486172597	0.819852497484801
1	15714762	15945872	HAP_1	0.0739130434782609	-1.78938584023498	1.48815994532638	0.229709140683624
1	15714762	15945872	HAP_2	0.22	0.150371828035823	0.498965985980352	0.763246210824979
1	15714762	15945872	HAP_3	0.170434782608696	0.165541841425275	0.726566486172597	0.819852497484801
1	15714762	15945872	HAP_4	0.16695652173913	0.722076603514304	0.671335043300729	0.282575293268245
1	15714762	15945872	HAP_5	0.105217391304348	-0.455685778226193	1.47930788831892	0.758166143774996
1	15784835	16007329	HAP_1	0.170434782608696	0.165541841425275	0.726566486172597	0.819852497484801
1	15784835	16007329	HAP_2	0.0869565217391304	-1.43037436066806	1.28322250928534	0.26546672842044
1	15784835	16007329	HAP_3	0.105217391304348	-0.455685778226193	1.47930788831892	0.758166143774996
1	15784835	16007329	HAP_4	0.22	0.150371828035823	0.498965985980352	0.763246210824979
1	15784835	16007329	HAP_5	0.0730434782608696	-1.78938584023498	1.48815994532638	0.229709140683624
1	15859988	16070054	HAP_1	0.0860869565217391	-0.168473828453347	1.2841714345859	0.89566987491257
1	15859988	16070054	HAP_2	0.22	0.150371828035823	0.498965985980352	0.763246210824979
1	15859988	16070054	HAP_3	0.0730434782608696	-1.78938584023498	1.48815994532638	0.229709140683624
1	15859988	16070054	HAP_4	0.170434782608696	0.165541841425275	0.726566486172597	0.819852497484801
1	15931146	16103133	HAP_1	0.169565217391304	0.165541841425275	0.726566486172597	0.819852497484801
1	15931146	16103133	HAP_2	0.218260869565217	0.150371828035823	0.498965985980352	0.763246210824979
1	15931146	16103133	HAP_3	0.0730434782608696	-1.78938584023498	1.48815994532638	0.229709140683624
1	15931146	16103133	HAP_4	0.0878260869565217	-0.168473828453347	1.2841714345859	0.89566987491257
1	15990556	16140772	HAP_1	0.218260869565217	0.150371828035823	0.498965985980352	0.763246210824979
1	15990556	16140772	HAP_2	0.169565217391304	0.165541841425275	0.726566486172597	0.819852497484801
1	15990556	16140772	HAP_3	0.15304347826087	-0.697579871828093	0.732154558299295	0.341112769977936
1	16048863	16193650	HAP_1	0.156521739130435	0.112869454002662	0.725768206113455	0.876469419925104
1	16048863	16193650	HAP_2	0.106086956521739	0.0524376400145589	1.06813260713738	0.960862768285985
1	16048863	16193650	HAP_3	0.15304347826087	-0.697579871828093	0.732154558299295	0.341112769977936
1	16048863	16193650	HAP_4	0.225217391304348	0.150371828035823	0.498965985980352	0.763246210824979
1	16048863	16193650	HAP_5	0.071304347826087	0.17286332778839	1.15300325820612	0.880878045333226
1	16090310	16276033	HAP_1	0.106086956521739	0.0524376400145589	1.06813260713738	0.960862768285985
1	16090310	16276033	HAP_2	0.174782608695652	0.828555815944024	0.673775703456648	0.21931632404061
1	16090310	16276033	HAP_3	0.15304347826087	-0.697579871828093	0.732154558299295	0.341112769977936
1	16090310	16276033	HAP_4	0.132173913043478	-0.30365763783481	0.697422609096511	0.663439447937426
1	16090310	16276033	HAP_5	0.225217391304348	0.150371828035823	0.498965985980352	0.763246210824979
1	16127799	16355046	HAP_1	0.119130434782609	-0.747874682592525	0.833971461806714	0.370229408639246
1	16127799	16355046	HAP_2	0.225217391304348	0.150371828035823	0.498965985980352	0.763246210824979
1	16127799	16355046	HAP_3	0.15304347826087	-0.697579871828093	0.732154558299295	0.341112769977936
1	16127799	16355046	HAP_4	0.106086956521739	0.0524376400145589	1.06813260713738	0.960862768285985
1	16127799	16355046	HAP_5	0.175652173913043	0.828555815944024	0.673775703456648	0.21931632404061
1	16183119	16433091	HAP_1	0.24	0.600567607236734	0.498768849581721	0.229057784163333
1	16183119	16433091	HAP_2	0.15304347826087	-0.697579871828093	0.732154558299295	0.341112769977936
1	16183119	16433091	HAP_3	0.222608695652174	0.150371828035823	0.498965985980352	0.763246210824979
1	16183119	16433091	HAP_4	0.105217391304348	0.431607337878531	1.1748851711835	0.713487832274433
1	16250353	16495715	HAP_1	0.239130434782609	0.600567607236734	0.498768849581721	0.229057784163333
1	16250353	16495715	HAP_2	0.0730434782608696	-1.78938584023498	1.48815994532638	0.229709140683624
1	16250353	16495715	HAP_3	0.105217391304348	0.431607337878531	1.1748851711835	0.713487832274433
1	16250353	16495715	HAP_4	0.222608695652174	0.150371828035823	0.498965985980352	0.763246210824979
1	16322597	16522782	HAP_1	0.222608695652174	0.150371828035823	0.498965985980352	0.763246210824979
1	16322597	16522782	HAP_2	0.105217391304348	0.431607337878531	1.1748851711835	0.713487832274433
1	16322597	16522782	HAP_3	0.239130434782609	0.600567607236734	0.498768849581721	0.229057784163333
1	16322597	16522782	HAP_4	0.0730434782608696	-1.78938584023498	1.48815994532638	0.229709140683624
1	16401831	16604159	HAP_1	0.220869565217391	0.150371828035823	0.498965985980352	0.763246210824979
1	16401831	16604159	HAP_2	0.0817391304347826	-1.32304332570736	1.28861086344324	0.304993742209855
1	16401831	16604159	HAP_3	0.0730434782608696	-1.78938584023498	1.48815994532638	0.229709140683624
1	16401831	16604159	HAP_4	0.172173913043478	0.915573289477576	0.694801276656956	0.188124781491507
1	16401831	16604159	HAP_5	0.105217391304348	0.431607337878531	1.1748851711835	0.713487832274433
1	16463899	16643923	HAP_1	0.220869565217391	0.150371828035823	0.498965985980352	0.763246210824979
1	16463899	16643923	HAP_2	0.0817391304347826	-1.32304332570736	1.28861086344324	0.304993742209855
1	16463899	16643923	HAP_3	0.105217391304348	0.431607337878531	1.1748851711835	0.713487832274433
1	16463899	16643923	HAP_4	0.0730434782608696	-1.78938584023498	1.48815994532638	0.229709140683624
1	16463899	16643923	HAP_5	0.172173913043478	0.915573289477576	0.694801276656956	0.188124781491507
1	16508177	16686406	HAP_1	0.220869565217391	0.150371828035823	0.498965985980352	0.763246210824979
1	16508177	16686406	HAP_2	0.0817391304347826	-1.32304332570736	1.28861086344324	0.304993742209855
1	16508177	16686406	HAP_3	0.0730434782608696	-1.78938584023498	1.48815994532638	0.229709140683624
1	16508177	16686406	HAP_4	0.172173913043478	0.915573289477576	0.694801276656956	0.188124781491507
1	16508177	16686406	HAP_5	0.101739130434783	0.431607337878531	1.1748851711835	0.713487832274433
1	16571855	16747732	HAP_1	0.0730434782608696	-1.78938584023498	1.48815994532638	0.229709140683624
1	16571855	16747732	HAP_2	0.302608695652174	0.031124130658462	0.376059254028797	0.934068742844537
1	16571855	16747732	HAP_3	0.172173913043478	0.915573289477576	0.694801276656956	0.188124781491507
1	16571855	16747732	HAP_4	0.0617391304347826	-1.32304332570736	1.28861086344324	0.304993742209855
1	16635130	16836572	HAP_1	0.302608695652174	0.031124130658462	0.376059254028797	0.934068742844537
1	16635130	16836572	HAP_2	0.0730434782608696	-1.78938584023498	1.48815994532638	0.229709140683624
1	16635130	16836572	HAP_3	0.172173913043478	0.915573289477576	0.694801276656956	0.188124781491507
1	16669446	16922627	HAP_1	0.340869565217391	0.382196122309509	0.347051257530593	0.271251869295894
1	16669446	16922627	HAP_2	0.0930434782608696	-0.821067671755897	1.29234333934967	0.525470199981094
1	16669446	16922627	HAP_3	0.0730434782608696	-1.78938584023498	1.48815994532638	0.229709140683624
1	16669446	16922627	HAP_4	0.172173913043478	0.915573289477576	0.694801276656956	0.188124781491507
1	16723481	16962160	HAP_1	0.0930434782608696	-0.821067671755897	1.29234333934967	0.525470199981094
1	16723481	16962160	HAP_2	0.172173913043478	0.915573289477576	0.694801276656956	0.188124781491507
1	16723481	16962160	HAP_3	0.34695652173913	0.325330477314471	0.339788068100014	0.338751278563739
1	16723481	16962160	HAP_4	0.0730434782608696	-1.78938584023498	1.48815994532638	0.229709140683624
1	16808617	17025174	HAP_1	0.0730434782608696	-1.78938584023498	1.48815994532638	0.229709140683624
1	16808617	17025174	HAP_2	0.172173913043478	0.915573289477576	0.694801276656956	0.188124781491507
1	16808617	17025174	HAP_3	0.314782608695652	0.0664982449441016	0.373417637266412	0.858724251223318
1	16808617	17025174	HAP_4	0.0930434782608696	-0.821067671755897	1.29234333934967	0.525470199981094
1	16886150	17075114	HAP_1	0.0730434782608696	-1.78938584023498	1.48815994532638	0.229709140683624
1	16886150	17075114	HAP_2	0.314782608695652	0.0664982449441016	0.373417637266412	0.858724251223318
1	16886150	17075114	HAP_3	0.172173913043478	0.915573289477576	0.694801276656956	0.188124781491507
1	16886150	17075114	HAP_4	0.0921739130434783	-0.821067671755897	1.29234333934967	0.525470199981094
1	16952601	17128546	HAP_1	0.0730434782608696	-1.78938584023498	1.48815994532638	0.229709140683624
1	16952601	17128546	HAP_2	0.175652173913043	0.578943359306777	0.656727956034016	0.378393090904717
1	16952601	17128546	HAP_3	0.0895652173913044	-0.724486174313366	1.14928964865998	0.528703951309921
1	16952601	17128546	HAP_4	0.118260869565217	0.728753621673739	0.928158051650157	0.4326899650439
1	16952601	17128546	HAP_5	0.372173913043478	0.345287369447871	0.320228746102041	0.281383770648542
1	17007158	17167034	HAP_1	0.368695652173913	0.427960174167807	0.322343433695774	0.184831833684296
1	17007158	17167034	HAP_2	0.0730434782608696	-1.78938584023498	1.48815994532638	0.229709140683624
1	17007158	17167034	HAP_3	0.175652173913043	0.578943359306777	0.656727956034016	0.378393090904717
1	17007158	17167034	HAP_4	0.0895652173913044	-0.724486174313366	1.14928964865998	0.528703951309921
1	17043129	17235751	HAP_1	0.175652173913043	0.578943359306777	0.656727956034016	0.378393090904717
1	17043129	17235751	HAP_2	0.0895652173913044	-0.724486174313366	1.14928964865998	0.528703951309921
1	17043129	17235751	HAP_3	0.368695652173913	0.427960174167807	0.322343433695774	0.184831833684296
1	17043129	17235751	HAP_4	0.0730434782608696	-1.78938584023498	1.48815994532638	0.229709140683624
1	17108080	17326467	HAP_1	0.175652173913043	0.452826083239647	0.641380623587291	0.480469681953141
1	17108080	17326467	HAP_2	0.0730434782608696	-1.78938584023498	1.48815994532638	0.229709140683624
1	17108080	17326467	HAP_3	0.088695652173913	-1.07504227399912	1.28462103102238	0.403029453178667
1	17108080	17326467	HAP_4	0.367826086956522	0.427960174167807	0.322343433695774	0.184831833684296
1	17148366	17431872	HAP_1	0.088695652173913	-1.07504227399912	1.28462103102238	0.403029453178667
1	17148366	17431872	HAP_2	0.0730434782608696	-1.78938584023498	1.48815994532638	0.229709140683624
1	17148366	17431872	HAP_3	0.372173913043478	0.345287369447871	0.320228746102041	0.281383770648542
1	17148366	17431872	HAP_4	0.173913043478261	0.578943359306777	0.656727956034016	0.378393090904717
1	17200924	17474463	HAP_1	0.173913043478261	0.578943359306777	0.656727956034016	0.378393090904717
1	17200924	17474463	HAP_2	0.372173913043478	0.345287369447871	0.320228746102041	0.281383770648542
1	17200924	17474463	HAP_3	0.088695652173913	-1.07504227399912	1.28462103102238	0.403029453178667
1	17200924	17474463	HAP_4	0.0730434782608696	-1.78938584023498	1.48815994532638	0.229709140683624
1	17292283	17515670	HAP_1	0.368695652173913	0.361927977730389	0.319982000115862	0.258500255381121
1	17292283	17515670	HAP_2	0.0730434782608696	-1.78938584023498	1.48815994532638	0.229709140683624
1	17292283	17515670	HAP_3	0.179130434782609	0.35236765444536	0.815377979728885	0.665796318528231
1	17292283	17515670	HAP_4	0.0921739130434783	-0.724486174313366	1.14928964865998	0.528703951309921
1	17292283	17515670	HAP_5	0.173913043478261	0.578943359306777	0.656727956034016	0.378393090904717
1	17404509	17543004	HAP_1	0.413913043478261	0.0821566380586119	0.29658917297509	0.781878238484857
1	17404509	17543004	HAP_2	0.186086956521739	0.35236765444536	0.815377979728885	0.665796318528231
1	17404509	17543004	HAP_3	0.0921739130434783	-0.724486174313366	1.14928964865998	0.528703951309921
1	17404509	17543004	HAP_4	0.0730434782608696	-1.78938584023498	1.48815994532638	0.229709140683624
1	17404509	17543004	HAP_5	0.173913043478261	0.578943359306777	0.656727956034016	0.378393090904717
1	17463352	17580720	HAP_1	0.416521739130435	0.0821566380586119	0.29658917297509	0.781878238484857
1	17463352	17580720	HAP_2	0.116521739130435	-0.210999042327269	0.912577133285635	0.817234039879815
1	17463352	17580720	HAP_3	0.0739130434782609	-1.78938584023498	1.48815994532638	0.229709140683624
1	17463352	17580720	HAP_4	0.173913043478261	0.578943359306777	0.656727956034016	0.378393090904717
1	17504279	17619065	HAP_1	0.156521739130435	0.739302993803698	0.701232479957757	0.292202811986119
1	17504279	17619065	HAP_2	0.0730434782608696	-1.78938584023498	1.48815994532638	0.229709140683624
1	17504279	17619065	HAP_3	0.317391304347826	0.0294405490479592	0.388378785445412	0.93960224820086
1	17504279	17619065	HAP_4	0.0991304347826087	-1.79048114351965	1.47810633408909	0.226276342215185
1	17504279	17619065	HAP_5	0.091304347826087	-0.724486174313366	1.14928964865998	0.528703951309921
1	17530637	17703897	HAP_1	0.156521739130435	0.739302993803698	0.701232479957757	0.292202811986119
1	17530637	17703897	HAP_2	0.0730434782608696	-1.78938584023498	1.48815994532638	0.229709140683624
1	17530637	17703897	HAP_3	0.301739130434783	0.055858960722044	0.397078325718586	0.888177166158399
1	17530637	17703897	HAP_4	0.0869565217391304	-1.79048114351965	1.47810633408909	0.226276342215185
1	17530637	17703897	HAP_5	0.091304347826087	-0.724486174313366	1.14928964865998	0.528703951309921
1	17569889	17771553	HAP_1	0.156521739130435	0.739302993803698	0.701232479957757	0.292202811986119
1	17569889	17771553	HAP_2	0.0730434782608696	-1.78938584023498	1.48815994532638	0.229709140683624
1	17569889	17771553	HAP_3	0.091304347826087	-0.724486174313366	1.14928964865998	0.528703951309921
1	17569889	17771553	HAP_4	0.302608695652174	0.055858960722044	0.397078325718586	0.888177166158399
1	17569889	17771553	HAP_5	0.0869565217391304	-1.79048114351965	1.47810633408909	0.226276342215185
1	17593278	17863023	HAP_1	0.0730434782608696	-1.78938584023498	1.48815994532638	0.229709140683624
1	17593278	17863023	HAP_2	0.091304347826087	-0.724486174313366	1.14928964865998	0.528703951309921
1	17593278	17863023	HAP_3	0.18695652173913	-0.407683758157362	0.67778310265054	0.547752286573383
1	17593278	17863023	HAP_4	0.113913043478261	-0.0853307189915814	0.980333320215944	0.930668688299421
1	17593278	17863023	HAP_5	0.0878260869565217	-1.79048114351965	1.47810633408909	0.226276342215185
1	17593278	17863023	HAP_6	0.156521739130435	0.898798548838065	0.723450453761359	0.214615471371736
1	17672335	17933659	HAP_1	0.0730434782608696	-1.78938584023498	1.48815994532638	0.229709140683624
1	17672335	17933659	HAP_2	0.0878260869565217	-1.79048114351965	1.47810633408909	0.226276342215185
1	17672335	17933659	HAP_3	0.156521739130435	0.898798548838065	0.723450453761359	0.214615471371736
1	17672335	17933659	HAP_4	0.18695652173913	-0.407683758157362	0.67778310265054	0.547752286573383
1	17672335	17933659	HAP_5	0.11304347826087	-0.0853307189915814	0.980333320215944	0.930668688299421
1	17672335	17933659	HAP_6	0.0930434782608696	-0.724486174313366	1.14928964865998	0.528703951309921
1	17742102	17996624	HAP_1	0.0878260869565217	-1.79048114351965	1.47810633408909	0.226276342215185
1	17742102	17996624	HAP_2	0.0739130434782609	-1.78938584023498	1.48815994532638	0.229709140683624
1	17742102	17996624	HAP_3	0.128695652173913	0.789415796550797	0.976174529198554	0.419039677953254
1	17742102	17996624	HAP_4	0.22	0.128413705923283	0.587733491238552	0.827126909652656
1	17742102	17996624	HAP_5	0.18695652173913	-0.407683758157362	0.67778310265054	0.547752286573383
1	17742102	17996624	HAP_6	0.11304347826087	-0.0853307189915814	0.980333320215944	0.930668688299421
1	17742102	17996624	HAP_7	0.0930434782608696	-0.724486174313366	1.14928964865998	0.528703951309921
1	17830271	18035272	HAP_1	0.0895652173913044	-1.79048114351965	1.47810633408909	0.226276342215185
1	17830271	18035272	HAP_2	0.0739130434782609	-1.78938584023498	1.48815994532638	0.229709140683624
1	17830271	18035272	HAP_3	0.218260869565217	0.128413705923283	0.587733491238552	0.827126909652656
1	17830271	18035272	HAP_4	0.18695652173913	-0.407683758157362	0.67778310265054	0.547752286573383
1	17830271	18035272	HAP_5	0.0930434782608696	-0.724486174313366	1.14928964865998	0.528703951309921
1	17830271	18035272	HAP_6	0.11304347826087	-0.0853307189915814	0.980333320215944	0.930668688299421
1	17910922	18103433	HAP_1	0.0878260869565217	-1.79048114351965	1.47810633408909	0.226276342215185
1	17910922	18103433	HAP_2	0.186086956521739	-0.269667022281598	0.701342702369823	0.700752549032632
1	17910922	18103433	HAP_3	0.0930434782608696	-0.724486174313366	1.14928964865998	0.528703951309921
1	17910922	18103433	HAP_4	0.126086956521739	-0.715727396023852	0.867556212742101	0.409725857822002
1	17910922	18103433	HAP_5	0.218260869565217	0.128413705923283	0.587733491238552	0.827126909652656
1	17910922	18103433	HAP_6	0.0730434782608696	-1.78938584023498	1.48815994532638	0.229709140683624
1	17965969	18144245	HAP_1	0.186086956521739	-0.269667022281598	0.701342702369823	0.700752549032632
1	17965969	18144245	HAP_2	0.0878260869565217	-1.79048114351965	1.47810633408909	0.226276342215185
1	17965969	18144245	HAP_3	0.138260869565217	-0.509009237930648	0.784905522374599	0.516928132363238
1	17965969	18144245	HAP_4	0.0921739130434783	-0.724486174313366	1.14928964865998	0.528703951309921
1	17965969	18144245	HAP_5	0.218260869565217	0.128413705923283	0.587733491238552	0.827126909652656
1	17965969	18144245	HAP_6	0.0730434782608696	-1.78938584023498	1.48815994532638	0.229709140683624
1	18019409	18218440	HAP_1	0.221739130434783	-0.488860490244987	0.511424873800128	0.339544163856703
1	18019409	18218440	HAP_2	0.0904347826086957	-1.79048114351965	1.47810633408909	0.226276342215185
1	18019409	18218440	HAP_3	0.405217391304348	-0.148091576667544	0.315251925842378	0.638711356150297
1	18019409	18218440	HAP_4	0.091304347826087	-0.724486174313366	1.14928964865998	0.528703951309921
1	18019409	18218440	HAP_5	0.0782608695652174	-1.88226642931465	1.28917221803488	0.144832849658243
1	18081067	18289532	HAP_1	0.091304347826087	-0.724486174313366	1.14928964865998	0.528703951309921
1	18081067	18289532	HAP_2	0.0747826086956522	-1.78938584023498	1.48815994532638	0.229709140683624
1	18081067	18289532	HAP_3	0.142608695652174	-0.509009237930648	0.784905522374599	0.516928132363238
1	18081067	18289532	HAP_4	0.0904347826086957	-1.79048114351965	1.47810633408909	0.226276342215185
1	18081067	18289532	HAP_5	0.0669565217391304	0.531273925717	1.48881555358935	0.721343025363209
1	18081067	18289532	HAP_6	0.153913043478261	0.127470263136659	0.826715492464486	0.877516232001239
1	18081067	18289532	HAP_7	0.184347826086957	-0.373482337812819	0.703044079035878	0.595465123124367
1	18134138	18345151	HAP_1	0.0747826086956522	-1.78938584023498	1.48815994532638	0.229709140683624
1	18134138	18345151	HAP_2	0.128695652173913	-0.715727396023852	0.867556212742101	0.409725857822002
1	18134138	18345151	HAP_3	0.0904347826086957	-1.79048114351965	1.47810633408909	0.226276342215185
1	18134138	18345151	HAP_4	0.0669565217391304	0.531273925717	1.48881555358935	0.721343025363209
1	18134138	18345151	HAP_5	0.15304347826087	0.127470263136659	0.826715492464486	0.877516232001239
1	18134138	18345151	HAP_6	0.184347826086957	-0.373482337812819	0.703044079035878	0.595465123124367
1	18134138	18345151	HAP_7	0.091304347826087	-0.724486174313366	1.14928964865998	0.528703951309921
1	18185785	18374886	HAP_1	0.0904347826086957	-1.79048114351965	1.47810633408909	0.226276342215185
1	18185785	18374886	HAP_2	0.0669565217391304	0.531273925717	1.48881555358935	0.721343025363209
1	18185785	18374886	HAP_3	0.153913043478261	0.499904392359502	0.873200814223258	0.56721461687248
1	18185785	18374886	HAP_4	0.0765217391304348	-1.78938584023498	1.48815994532638	0.229709140683624
1	18185785	18374886	HAP_5	0.166086956521739	-0.916469694862429	0.751248482372345	0.22300352637619
1	18185785	18374886	HAP_6	0.184347826086957	-0.373482337812819	0.703044079035878	0.595465123124367
1	18185785	18374886	HAP_7	0.128695652173913	-0.715727396023852	0.867556212742101	0.409725857822002
1	18276048	18399880	HAP_1	0.0895652173913044	-0.546756169520774	1.28248102711107	0.670032896828083
1	18276048	18399880	HAP_2	0.110434782608696	-1.15925502695565	1.07350188562056	0.280658081652598
1	18276048	18399880	HAP_3	0.152173913043478	0.499904392359502	0.873200814223258	0.56721461687248
1	18276048	18399880	HAP_4	0.244347826086957	-0.296503812488965	0.484889528707577	0.541124256334519
1	18276048	18399880	HAP_5	0.0739130434782609	-1.78938584023498	1.48815994532638	0.229709140683624
1	18340122	18448083	HAP_1	0.0739130434782609	-1.78938584023498	1.48815994532638	0.229709140683624
1	18340122	18448083	HAP_2	0.245217391304348	-0.0837332173059714	0.477387865096529	0.860829527246891
1	18340122	18448083	HAP_3	0.0895652173913044	-0.546756169520774	1.28248102711107	0.670032896828083
1	18340122	18448083	HAP_4	0.0904347826086957	-1.79048114351965	1.47810633408909	0.226276342215185
1	18340122	18448083	HAP_5	0.166086956521739	0.499904392359502	0.873200814223258	0.56721461687248
1	18366232	18508210	HAP_1	0.0739130434782609	-1.78938584023498	1.48815994532638	0.229709140683624
1	18366232	18508210	HAP_2	0.152173913043478	0.499904392359502	0.873200814223258	0.56721461687248
1	18366232	18508210	HAP_3	0.0895652173913044	-0.546756169520774	1.28248102711107	0.670032896828083
1	18366232	18508210	HAP_4	0.0904347826086957	-1.79048114351965	1.47810633408909	0.226276342215185
1	18366232	18508210	HAP_5	0.115652173913043	-0.944151234324379	1.07089206160117	0.378343395766574
1	18366232	18508210	HAP_6	0.128695652173913	-0.715727396023852	0.867556212742101	0.409725857822002
1	18388905	18550600	HAP_1	0.0669565217391304	-1.03910128120219	1.47898528916152	0.482610200658653
1	18388905	18550600	HAP_2	0.15304347826087	0.127470263136659	0.826715492464486	0.877516232001239
1	18388905	18550600	HAP_3	0.0747826086956522	-1.78938584023498	1.48815994532638	0.229709140683624
1	18388905	18550600	HAP_4	0.0904347826086957	-0.546756169520774	1.28248102711107	0.670032896828083
1	18388905	18550600	HAP_5	0.0904347826086957	-1.79048114351965	1.47810633408909	0.226276342215185
1	18388905	18550600	HAP_6	0.127826086956522	-0.460062462690112	0.922732448464472	0.618265396111317
1	18388905	18550600	HAP_7	0.180869565217391	0.0578614515948666	0.560472775908831	0.917811810556806
1	18388905	18550600	HAP_8	0.0773913043478261	0.445958370002567	1.50247092099049	0.766716165658286
1	18425564	18619081	HAP_1	0.114782608695652	-0.944151234324379	1.07089206160117	0.378343395766574
1	18425564	18619081	HAP_2	0.175652173913043	-0.389944713547826	0.587258011025011	0.506956746800036
1	18425564	18619081	HAP_3	0.0773913043478261	0.445958370002567	1.50247092099049	0.766716165658286
1	18425564	18619081	HAP_4	0.0904347826086957	-1.79048114351965	1.47810633408909	0.226276342215185
1	18425564	18619081	HAP_5	0.123478260869565	-0.342459382107452	0.915933697272536	0.708626409889975
1	18425564	18619081	HAP_6	0.154782608695652	0.127470263136659	0.826715492464486	0.877516232001239
1	18425564	18619081	HAP_7	0.0747826086956522	-1.78938584023498	1.48815994532638	0.229709140683624
1	18425564	18619081	HAP_8	0.0904347826086957	-0.546756169520774	1.28248102711107	0.670032896828083
1	18484079	18667846	HAP_1	0.114782608695652	-0.944151234324379	1.07089206160117	0.378343395766574
1	18484079	18667846	HAP_2	0.136521739130435	0.463336666211051	0.724579339610602	0.522786833763044
1	18484079	18667846	HAP_3	0.155652173913043	0.127470263136659	0.826715492464486	0.877516232001239
1	18484079	18667846	HAP_4	0.0904347826086957	-0.546756169520774	1.28248102711107	0.670032896828083
1	18484079	18667846	HAP_5	0.114782608695652	-1.19180125953257	1.14657532257244	0.299045098806908
1	18484079	18667846	HAP_6	0.12695652173913	-0.715727396023852	0.867556212742101	0.409725857822002
1	18484079	18667846	HAP_7	0.08	-1.15658462442967	1.2841339651903	0.368148065313011
1	18484079	18667846	HAP_8	0.0956521739130435	0.0657801218284126	1.06468824467952	0.950757242317057
1	18541914	18718088	HAP_1	0.0765217391304348	0.445958370002567	1.50247092099049	0.766716165658286
1	18541914	18718088	HAP_2	0.0904347826086957	-0.546756169520774	1.28248102711107	0.670032896828083
1	18541914	18718088	HAP_3	0.0921739130434783	-1.79048114351965	1.47810633408909	0.226276342215185
1	18541914	18718088	HAP_4	0.12695652173913	-0.715727396023852	0.867556212742101	0.409725857822002
1	18541914	18718088	HAP_5	0.15304347826087	0.127470263136659	0.826715492464486	0.877516232001239
1	18541914	18718088	HAP_6	0.115652173913043	-0.944151234324379	1.07089206160117	0.378343395766574
1	18541914	18718088	HAP_7	0.123478260869565	-0.342459382107452	0.915933697272536	0.708626409889975
1	18599889	18771888	HAP_1	0.0921739130434783	-1.79048114351965	1.47810633408909	0.226276342215185
1	18599889	18771888	HAP_2	0.113913043478261	-0.0853307189915814	0.980333320215944	0.930668688299421
1	18599889	18771888	HAP_3	0.0904347826086957	-0.546756169520774	1.28248102711107	0.670032896828083
1	18599889	18771888	HAP_4	0.123478260869565	-0.342459382107452	0.915933697272536	0.708626409889975
1	18599889	18771888	HAP_5	0.15304347826087	0.127470263136659	0.826715492464486	0.877516232001239
1	18599889	18771888	HAP_6	0.0765217391304348	0.445958370002567	1.50247092099049	0.766716165658286
1	18599889	18771888	HAP_7	0.12	-0.944151234324379	1.07089206160117	0.378343395766574
1	18651110	18859078	HAP_1	0.11304347826087	-0.0853307189915814	0.980333320215944	0.930668688299421
1	18651110	18859078	HAP_2	0.123478260869565	-0.342459382107452	0.915933697272536	0.708626409889975
1	18651110	18859078	HAP_3	0.15304347826087	0.320157061566013	0.786528335650061	0.684125592951816
1	18651110	18859078	HAP_4	0.0921739130434783	-1.79048114351965	1.47810633408909	0.226276342215185
1	18651110	18859078	HAP_5	0.0921739130434783	-0.419741273459497	1.1465886125251	0.714444369557085
1	18651110	18859078	HAP_6	0.0765217391304348	0.445958370002567	1.50247092099049	0.766716165658286
1	18651110	18859078	HAP_7	0.117391304347826	-0.944151234324379	1.07089206160117	0.378343395766574
1	18690083	18947598	HAP_1	0.11304347826087	-0.0853307189915814	0.980333320215944	0.930668688299421
1	18690083	18947598	HAP_2	0.116521739130435	-0.944151234324379	1.07089206160117	0.378343395766574
1	18690083	18947598	HAP_3	0.0895652173913044	-1.79048114351965	1.47810633408909	0.226276342215185
1	18690083	18947598	HAP_4	0.15304347826087	0.320157061566013	0.786528335650061	0.684125592951816
1	18690083	18947598	HAP_5	0.091304347826087	-0.419741273459497	1.1465886125251	0.714444369557085
1	18690083	18947598	HAP_6	0.0765217391304348	0.445958370002567	1.50247092099049	0.766716165658286
1	18690083	18947598	HAP_7	0.123478260869565	-0.342459382107452	0.915933697272536	0.708626409889975
1	18756669	19016808	HAP_1	0.154782608695652	0.320157061566013	0.786528335650061	0.684125592951816
1	18756669	19016808	HAP_2	0.091304347826087	-0.419741273459497	1.1465886125251	0.714444369557085
1	18756669	19016808	HAP_3	0.123478260869565	-0.342459382107452	0.915933697272536	0.708626409889975
1	18756669	19016808	HAP_4	0.0739130434782609	-1.78938584023498	1.48815994532638	0.229709140683624
1	18756669	19016808	HAP_5	0.113913043478261	-0.0853307189915814	0.980333320215944	0.930668688299421
1	18756669	19016808	HAP_6	0.0895652173913044	-1.79048114351965	1.47810633408909	0.226276342215185
1	18756669	19016808	HAP_7	0.0773913043478261	0.445958370002567	1.50247092099049	0.766716165658286
1	18756669	19016808	HAP_8	0.114782608695652	-0.944151234324379	1.07089206160117	0.378343395766574
1	18832003	19101381	HAP_1	0.113913043478261	-0.0853307189915814	0.980333320215944	0.930668688299421
1	18832003	19101381	HAP_2	0.091304347826087	-0.419741273459497	1.1465886125251	0.714444369557085
1	18832003	19101381	HAP_3	0.0739130434782609	-1.78938584023498	1.48815994532638	0.229709140683624
1	18832003	19101381	HAP_4	0.0773913043478261	0.445958370002567	1.50247092099049	0.766716165658286
1	18832003	19101381	HAP_5	0.0904347826086957	-1.79048114351965	1.47810633408909	0.226276342215185
1	18832003	19101381	HAP_6	0.123478260869565	-0.342459382107452	0.915933697272536	0.708626409889975
1	18832003	19101381	HAP_7	0.114782608695652	-0.944151234324379	1.07089206160117	0.378343395766574
1	18832003	19101381	HAP_8	0.16695652173913	0.123349143937683	0.751774260905102	0.869729227002696
1	18930376	19175978	HAP_1	0.123478260869565	-0.342459382107452	0.915933697272536	0.708626409889975
1	18930376	19175978	HAP_2	0.0739130434782609	-1.78938584023498	1.48815994532638	0.229709140683624
1	18930376	19175978	HAP_3	0.113913043478261	-0.0853307189915814	0.980333320215944	0.930668688299421
1	18930376	19175978	HAP_4	0.114782608695652	-0.944151234324379	1.07089206160117	0.378343395766574
1	18930376	19175978	HAP_5	0.16695652173913	0.123349143937683	0.751774260905102	0.869729227002696
1	18930376	19175978	HAP_6	0.168695652173913	-0.790379244767631	0.680182930444039	0.245724714125309
1	18930376	19175978	HAP_7	0.0904347826086957	-1.79048114351965	1.47810633408909	0.226276342215185
1	18993576	19269782	HAP_1	0.113913043478261	-0.944151234324379	1.07089206160117	0.378343395766574
1	18993576	19269782	HAP_2	0.16695652173913	0.123349143937683	0.751774260905102	0.869729227002696
1	18993576	19269782	HAP_3	0.168695652173913	-0.790379244767631	0.680182930444039	0.245724714125309
1	18993576	19269782	HAP_4	0.0947826086956522	-1.79048114351965	1.47810633408909	0.226276342215185
1	18993576	19269782	HAP_5	0.123478260869565	-0.342459382107452	0.915933697272536	0.708626409889975
1	18993576	19269782	HAP_6	0.0739130434782609	-1.78938584023498	1.48815994532638	0.229709140683624
1	18993576	19269782	HAP_7	0.113913043478261	-0.0853307189915814	0.980333320215944	0.930668688299421
1	19069747	19336588	HAP_1	0.114782608695652	-0.658644054803928	1.07972253222319	0.542100209052245
1	19069747	19336588	HAP_2	0.0773913043478261	0.445958370002567	1.50247092099049	0.766716165658286
1	19069747	19336588	HAP_3	0.13304347826087	-0.515013088311837	0.911018838939552	0.572084778702372
1	19069747	19336588	HAP_4	0.113913043478261	-0.0853307189915814	0.980333320215944	0.930668688299421
1	19069747	19336588	HAP_5	0.305217391304348	0.0762596265438771	0.380710233286126	0.841311509610767
1	19069747	19336588	HAP_6	0.0739130434782609	-1.78938584023498	1.48815994532638	0.229709140683624
1	19069747	19336588	HAP_7	0.0930434782608696	-1.79048114351965	1.47810633408909	0.226276342215185
1	19147587	19374028	HAP_1	0.232173913043478	0.219820526225791	0.457831129015029	0.63131856802746
1	19147587	19374028	HAP_2	0.0739130434782609	-1.78938584023498	1.48815994532638	0.229709140683624
1	19147587	19374028	HAP_3	0.11304347826087	-0.894941066786316	1.17818981791086	0.447818263374782
1	19147587	19374028	HAP_4	0.0904347826086957	-1.79048114351965	1.47810633408909	0.226276342215185
1	19147587	19374028	HAP_5	0.11304347826087	-0.0853307189915814	0.980333320215944	0.930668688299421
1	19147587	19374028	HAP_6	0.0773913043478261	0.445958370002567	1.50247092099049	0.766716165658286
1	19147587	19374028	HAP_7	0.132173913043478	-0.515013088311837	0.911018838939552	0.572084778702372
1	19253956	19436094	HAP_1	0.187826086956522	0.141027307345552	0.591342046655795	0.811590438537038
1	19253956	19436094	HAP_2	0.088695652173913	-1.79048114351965	1.47810633408909	0.226276342215185
1	19253956	19436094	HAP_3	0.112173913043478	-0.894941066786316	1.17818981791086	0.447818263374782
1	19253956	19436094	HAP_4	0.0773913043478261	0.445958370002567	1.50247092099049	0.766716165658286
1	19253956	19436094	HAP_5	0.192173913043478	-0.293545223560382	0.638435188028752	0.645845779718185
1	19253956	19436094	HAP_6	0.0739130434782609	-1.78938584023498	1.48815994532638	0.229709140683624
1	19318625	19484677	HAP_1	0.11304347826087	-0.894941066786316	1.17818981791086	0.447818263374782
1	19318625	19484677	HAP_2	0.188695652173913	0.141027307345552	0.591342046655795	0.811590438537038
1	19318625	19484677	HAP_3	0.088695652173913	-1.79048114351965	1.47810633408909	0.226276342215185
1	19318625	19484677	HAP_4	0.0773913043478261	0.445958370002567	1.50247092099049	0.766716165658286
1	19318625	19484677	HAP_5	0.192173913043478	-0.293545223560382	0.638435188028752	0.645845779718185
1	19318625	19484677	HAP_6	0.0739130434782609	-1.78938584023498	1.48815994532638	0.229709140683624
1	19352346	19499241	HAP_1	0.11304347826087	-0.894941066786316	1.17818981791086	0.447818263374782
1	19352346	19499241	HAP_2	0.19304347826087	-0.293545223560382	0.638435188028752	0.645845779718185
1	19352346	19499241	HAP_3	0.0739130434782609	-1.78938584023498	1.48815994532638	0.229709140683624
1	19352346	19499241	HAP_4	0.179130434782609	0.141027307345552	0.591342046655795	0.811590438537038
1	19352346	19499241	HAP_5	0.088695652173913	-1.79048114351965	1.47810633408909	0.226276342215185
1	19352346	19499241	HAP_6	0.0773913043478261	0.445958370002567	1.50247092099049	0.766716165658286
1	19420435	19535686	HAP_1	0.0773913043478261	0.445958370002567	1.50247092099049	0.766716165658286
1	19420435	19535686	HAP_2	0.0817391304347826	-0.478094443230365	1.29598668043827	0.712338346891577
1	19420435	19535686	HAP_3	0.11304347826087	-0.894941066786316	1.17818981791086	0.447818263374782
1	19420435	19535686	HAP_4	0.180869565217391	0.141027307345552	0.591342046655795	0.811590438537038
1	19420435	19535686	HAP_5	0.19304347826087	-0.293545223560382	0.638435188028752	0.645845779718185
1	19420435	19535686	HAP_6	0.0878260869565217	-1.79048114351965	1.47810633408909	0.226276342215185
1	19474711	19617746	HAP_1	0.194782608695652	-0.293545223560382	0.638435188028752	0.645845779718185
1	19474711	19617746	HAP_2	0.0817391304347826	-0.478094443230365	1.29598668043827	0.712338346891577
1	19474711	19617746	HAP_3	0.115652173913043	-0.944151234324379	1.07089206160117	0.378343395766574
1	19474711	19617746	HAP_4	0.258260869565217	0.236724965625785	0.414015435510773	0.567700917135748
1	19474711	19617746	HAP_5	0.0878260869565217	-1.79048114351965	1.47810633408909	0.226276342215185
1	19492649	19686160	HAP_1	0.327826086956522	0.122398341397365	0.366711629559193	0.738675563610333
1	19492649	19686160	HAP_2	0.0878260869565217	-1.79048114351965	1.47810633408909	0.226276342215185
1	19492649	19686160	HAP_3	0.115652173913043	-0.944151234324379	1.07089206160117	0.378343395766574
1	19492649	19686160	HAP_4	0.194782608695652	-0.293545223560382	0.638435188028752	0.645845779718185
1	19492649	19686160	HAP_5	0.0817391304347826	-0.478094443230365	1.29598668043827	0.712338346891577
1	19515387	19736140	HAP_1	0.115652173913043	-0.944151234324379	1.07089206160117	0.378343395766574
1	19515387	19736140	HAP_2	0.194782608695652	-0.293545223560382	0.638435188028752	0.645845779718185
1	19515387	19736140	HAP_3	0.32695652173913	0.122398341397365	0.366711629559193	0.738675563610333
1	19515387	19736140	HAP_4	0.0878260869565217	-1.79048114351965	1.47810633408909	0.226276342215185
1	19515387	19736140	HAP_5	0.0817391304347826	-0.478094443230365	1.29598668043827	0.712338346891577
1	19591116	19840115	HAP_1	0.222608695652174	-0.867543592556693	0.533134567565807	0.104244355099037
1	19591116	19840115	HAP_2	0.0834782608695652	-0.478094443230365	1.29598668043827	0.712338346891577
1	19591116	19840115	HAP_3	0.522608695652174	-0.159897560267928	0.259551647961693	0.538108996077229
1	19661123	19905066	HAP_1	0.071304347826087	-0.182839729441331	1.30926787869299	0.888986280831383
1	19661123	19905066	HAP_2	0.102608695652174	-1.57695541442834	0.984866651536095	0.109897487141464
1	19661123	19905066	HAP_3	0.18695652173913	0.0602360838730848	0.565276613575652	0.915175787312319
1	19661123	19905066	HAP_4	0.335652173913043	-0.428510477973161	0.353988489081062	0.226587910928441
1	19661123	19905066	HAP_5	0.202608695652174	-0.841644033326816	0.56674019187391	0.138088214190507
1	19728682	19955364	HAP_1	0.183478260869565	0.141027307345552	0.591342046655795	0.811590438537038
1	19728682	19955364	HAP_2	0.466086956521739	0.0115368641054304	0.268888928277157	0.965791954768321
1	19728682	19955364	HAP_3	0.0782608695652174	0.485868953821779	0.989970079524459	0.623765461959951
1	19728682	19955364	HAP_4	0.105217391304348	-1.57695541442834	0.984866651536095	0.109897487141464
1	19802045	20037490	HAP_1	0.183478260869565	0.141027307345552	0.591342046655795	0.811590438537038
1	19802045	20037490	HAP_2	0.0426086956521739	0.802686535989861	1.47790467273641	0.587259287159212
1	19802045	20037490	HAP_3	0.088695652173913	-1.79048114351965	1.47810633408909	0.226276342215185
1	19802045	20037490	HAP_4	0.225217391304348	-0.502494941748791	0.521397783220464	0.335587863258776
1	19802045	20037490	HAP_5	0.173913043478261	-0.977639410590896	0.654878947023663	0.136036261937545
1	19887186	20089442	HAP_1	0.088695652173913	-1.79048114351965	1.47810633408909	0.226276342215185
1	19887186	20089442	HAP_2	0.226086956521739	-0.502494941748791	0.521397783220464	0.335587863258776
1	19887186	20089442	HAP_3	0.173913043478261	-0.977639410590896	0.654878947023663	0.136036261937545
1	19887186	20089442	HAP_4	0.183478260869565	0.141027307345552	0.591342046655795	0.811590438537038
1	19887186	20089442	HAP_5	0.0556521739130435	0.675540152275927	1.28823515785939	0.600212713110213
1	19929109	20164215	HAP_1	0.088695652173913	-1.79048114351965	1.47810633408909	0.226276342215185
1	19929109	20164215	HAP_2	0.195652173913043	-0.536894263903435	0.578824931784619	0.354034559006827
1	19929109	20164215	HAP_3	0.173913043478261	-0.977639410590896	0.654878947023663	0.136036261937545
1	19929109	20164215	HAP_4	0.183478260869565	0.141027307345552	0.591342046655795	0.811590438537038
1	19929109	20164215	HAP_5	0.0556521739130435	0.675540152275927	1.28823515785939	0.600212713110213
1	20008856	20217215	HAP_1	0.088695652173913	-1.79048114351965	1.47810633408909	0.226276342215185
1	20008856	20217215	HAP_2	0.0834782608695652	-0.00840624388436049	1.05332761460698	0.993635258532873
1	20008856	20217215	HAP_3	0.195652173913043	-0.536894263903435	0.578824931784619	0.354034559006827
1	20008856	20217215	HAP_4	0.183478260869565	0.141027307345552	0.591342046655795	0.811590438537038
1	20008856	20217215	HAP_5	0.173913043478261	-0.977639410590896	0.654878947023663	0.136036261937545
1	20079747	20263578	HAP_1	0.212173913043478	-0.937435255489785	0.573920422033312	0.102947289549621
1	20079747	20263578	HAP_2	0.195652173913043	-0.536894263903435	0.578824931784619	0.354034559006827
1	20079747	20263578	HAP_3	0.272173913043478	-0.196320500495129	0.421132926109009	0.641272811414837
1	20144224	20294759	HAP_1	0.409565217391304	-0.129311020614475	0.290100940568476	0.655953175910922
1	20144224	20294759	HAP_2	0.18	0.598206403994759	0.597693315219207	0.317325977974688
1	20144224	20294759	HAP_3	0.195652173913043	-0.536894263903435	0.578824931784619	0.354034559006827
1	20199697	20336514	HAP_1	0.194782608695652	-0.536894263903435	0.578824931784619	0.354034559006827
1	20199697	20336514	HAP_2	0.196521739130435	0.181219300858735	0.515468534085041	0.725298314657386
1	20199697	20336514	HAP_3	0.0869565217391304	-1.79048114351965	1.47810633408909	0.226276342215185
1	20199697	20336514	HAP_4	0.0973913043478261	-0.979271128887411	1.28710188037475	0.447075202258811
1	20257579	20416935	HAP_1	0.196521739130435	0.181219300858735	0.515468534085041	0.725298314657386
1	20257579	20416935	HAP_2	0.0869565217391304	-1.79048114351965	1.47810633408909	0.226276342215185
1	20257579	20416935	HAP_3	0.0973913043478261	-0.979271128887411	1.28710188037475	0.447075202258811
1	20257579	20416935	HAP_4	0.194782608695652	-0.536894263903435	0.578824931784619	0.354034559006827
1	20285058	20472980	HAP_1	0.196521739130435	0.181219300858735	0.515468534085041	0.725298314657386
1	20285058	20472980	HAP_2	0.0869565217391304	-1.79048114351965	1.47810633408909	0.226276342215185
1	20285058	20472980	HAP_3	0.0973913043478261	-0.979271128887411	1.28710188037475	0.447075202258811
1	20285058	20472980	HAP_4	0.194782608695652	-0.536894263903435	0.578824931784619	0.354034559006827
1	20309995	20550672	HAP_1	0.195652173913043	0.181219300858735	0.515468534085041	0.725298314657386
1	20309995	20550672	HAP_2	0.0973913043478261	-0.979271128887411	1.28710188037475	0.447075202258811
1	20309995	20550672	HAP_3	0.0869565217391304	-1.79048114351965	1.47810633408909	0.226276342215185
1	20309995	20550672	HAP_4	0.126086956521739	0.477477131336637	0.873386304894825	0.584804327952707
1	20396102	20587049	HAP_1	0.125217391304348	1.26274158671941	0.830686319929155	0.129043590751063
1	20396102	20587049	HAP_2	0.0973913043478261	-0.979271128887411	1.28710188037475	0.447075202258811
1	20396102	20587049	HAP_3	0.105217391304348	-0.242706645907487	0.970546964374066	0.802623032963322
1	20396102	20587049	HAP_4	0.195652173913043	0.181219300858735	0.515468534085041	0.725298314657386
1	20447544	20629717	HAP_1	0.125217391304348	1.26274158671941	0.830686319929155	0.129043590751063
1	20447544	20629717	HAP_2	0.0947826086956522	-0.911604725109677	1.48624802323814	0.539886641246592
1	20447544	20629717	HAP_3	0.196521739130435	0.181219300858735	0.515468534085041	0.725298314657386
1	20447544	20629717	HAP_4	0.179130434782609	0.07872872051016	0.66942444102253	0.906421407789318
1	20528824	20676803	HAP_1	0.255652173913043	0.463836375054218	0.427428853519464	0.278308112484307
1	20528824	20676803	HAP_2	0.0930434782608696	1.90778881819549	1.05702130007524	0.0716297406837169
1	20528824	20676803	HAP_3	0.0869565217391304	-1.79048114351965	1.47810633408909	0.226276342215185
1	20528824	20676803	HAP_4	0.0947826086956522	-0.911604725109677	1.48624802323814	0.539886641246592
1	20572869	20732893	HAP_1	0.0860869565217391	-0.690155524819309	1.47758182189583	0.640620475500241
1	20572869	20732893	HAP_2	0.0895652173913044	-1.30775806087273	1.2824281665529	0.308285097893224
1	20572869	20732893	HAP_3	0.0930434782608696	1.90778881819549	1.05702130007524	0.0716297406837169
1	20572869	20732893	HAP_4	0.282608695652174	0.413614369641277	0.395810553848521	0.296481165384268
1	20572869	20732893	HAP_5	0.0956521739130435	-0.911604725109677	1.48624802323814	0.539886641246592
1	20618002	20799206	HAP_1	0.0860869565217391	-0.690155524819309	1.47758182189583	0.640620475500241
1	20618002	20799206	HAP_2	0.0895652173913044	-1.30775806087273	1.2824281665529	0.308285097893224
1	20618002	20799206	HAP_3	0.0921739130434783	1.90778881819549	1.05702130007524	0.0716297406837169
1	20618002	20799206	HAP_4	0.284347826086957	0.413614369641277	0.395810553848521	0.296481165384268
1	20618002	20799206	HAP_5	0.0947826086956522	-0.911604725109677	1.48624802323814	0.539886641246592
1	20664136	20899506	HAP_1	0.0895652173913044	-1.30775806087273	1.2824281665529	0.308285097893224
1	20664136	20899506	HAP_2	0.286086956521739	0.614770416278868	0.391731235883093	0.117125071696494
1	20664136	20899506	HAP_3	0.0860869565217391	-0.690155524819309	1.47758182189583	0.640620475500241
1	20664136	20899506	HAP_4	0.0921739130434783	1.90778881819549	1.05702130007524	0.0716297406837169
1	20664136	20899506	HAP_5	0.0947826086956522	-0.911604725109677	1.48624802323814	0.539886641246592
1	20716311	20975199	HAP_1	0.0860869565217391	-0.690155524819309	1.47758182189583	0.640620475500241
1	20716311	20975199	HAP_2	0.375652173913043	0.139972808940562	0.318285213592342	0.660271575467608
1	20716311	20975199	HAP_3	0.0921739130434783	-0.911604725109677	1.48624802323814	0.539886641246592
1	20716311	20975199	HAP_4	0.0921739130434783	1.90778881819549	1.05702130007524	0.0716297406837169
1	20774446	21025812	HAP_1	0.0930434782608696	-0.911604725109677	1.48624802323814	0.539886641246592
1	20774446	21025812	HAP_2	0.0947826086956522	1.29532169941372	0.978126524059394	0.185945557062038
1	20774446	21025812	HAP_3	0.0930434782608696	-1.79048114351965	1.47810633408909	0.226276342215185
1	20774446	21025812	HAP_4	0.313913043478261	0.165200259931403	0.379917560331813	0.663851394822896
1	20774446	21025812	HAP_5	0.0860869565217391	-0.690155524819309	1.47758182189583	0.640620475500241
1	20844518	21079216	HAP_1	0.0939130434782609	-0.911604725109677	1.48624802323814	0.539886641246592
1	20844518	21079216	HAP_2	0.0956521739130435	1.29532169941372	0.978126524059394	0.185945557062038
1	20844518	21079216	HAP_3	0.0947826086956522	-1.79048114351965	1.47810633408909	0.226276342215185
1	20844518	21079216	HAP_4	0.304347826086957	0.0550852489149122	0.394915170541729	0.889115866532489
1	20844518	21079216	HAP_5	0.108695652173913	-0.280318109039087	1.27712299869001	0.826346611746371
1	20955011	21099477	HAP_1	0.0939130434782609	-0.911604725109677	1.48624802323814	0.539886641246592
1	20955011	21099477	HAP_2	0.163478260869565	-0.71136720611006	0.691798066586387	0.304257028936754
1	20955011	21099477	HAP_3	0.0956521739130435	1.29532169941372	0.978126524059394	0.185945557062038
1	20955011	21099477	HAP_4	0.0956521739130435	-1.79048114351965	1.47810633408909	0.226276342215185
1	20955011	21099477	HAP_5	0.329565217391304	0.127877032532023	0.364688910781189	0.725984666119807
1	21005976	21158799	HAP_1	0.0939130434782609	-0.911604725109677	1.48624802323814	0.539886641246592
1	21005976	21158799	HAP_2	0.14695652173913	-0.613767787661851	0.7468973040982	0.411563916099373
1	21005976	21158799	HAP_3	0.0956521739130435	1.29532169941372	0.978126524059394	0.185945557062038
1	21005976	21158799	HAP_4	0.329565217391304	0.127877032532023	0.364688910781189	0.725984666119807
1	21005976	21158799	HAP_5	0.0956521739130435	-1.79048114351965	1.47810633408909	0.226276342215185
1	21060557	21212230	HAP_1	0.329565217391304	0.127877032532023	0.364688910781189	0.725984666119807
1	21060557	21212230	HAP_2	0.116521739130435	2.30535563947089	0.789370452649414	0.00363497227177773
1	21060557	21212230	HAP_3	0.164347826086957	-0.301176523126244	0.680388585988921	0.658186554698387
1	21060557	21212230	HAP_4	0.184347826086957	-0.759942025231869	0.606329757473817	0.210600353569833
1	21060557	21212230	HAP_5	0.0982608695652174	-1.79048114351965	1.47810633408909	0.226276342215185
1	21092388	21248341	HAP_1	0.329565217391304	0.127877032532023	0.364688910781189	0.725984666119807
1	21092388	21248341	HAP_2	0.116521739130435	2.30535563947089	0.789370452649414	0.00363497227177773
1	21092388	21248341	HAP_3	0.129565217391304	0.0599499626784786	0.982218777254024	0.951352839436034
1	21092388	21248341	HAP_4	0.184347826086957	-0.759942025231869	0.606329757473817	0.210600353569833
1	21092388	21248341	HAP_5	0.0982608695652174	-1.79048114351965	1.47810633408909	0.226276342215185
1	21142067	21302128	HAP_1	0.460869565217391	0.0137892826750851	0.268592288728097	0.959073564554878
1	21142067	21302128	HAP_2	0.184347826086957	-0.759942025231869	0.606329757473817	0.210600353569833
1	21142067	21302128	HAP_3	0.118260869565217	2.30535563947089	0.789370452649414	0.00363497227177773
1	21142067	21302128	HAP_4	0.0982608695652174	-1.79048114351965	1.47810633408909	0.226276342215185
1	21199202	21333330	HAP_1	0.581739130434783	-0.116766886246569	0.232722231636289	0.616044400169432
1	21199202	21333330	HAP_2	0.115652173913043	-0.242706645907487	0.970546964374066	0.802623032963322
1	21199202	21333330	HAP_3	0.248695652173913	-0.932259233693045	0.472140610124116	0.0488097911011715
1	21239756	21366392	HAP_1	0.115652173913043	-0.242706645907487	0.970546964374066	0.802623032963322
1	21239756	21366392	HAP_2	0.184347826086957	-0.759942025231869	0.606329757473817	0.210600353569833
1	21239756	21366392	HAP_3	0.616521739130435	-0.143278958124693	0.230011407237719	0.5335890593827
1	21278418	21451919	HAP_1	0.0973913043478261	-1.79048114351965	1.47810633408909	0.226276342215185
1	21278418	21451919	HAP_2	0.145217391304348	-0.613767787661851	0.7468973040982	0.411563916099373
1	21278418	21451919	HAP_3	0.0965217391304348	1.29532169941372	0.978126524059394	0.185945557062038
1	21278418	21451919	HAP_4	0.329565217391304	0.111685836035946	0.361649482714786	0.757570286562045
1	21278418	21451919	HAP_5	0.0939130434782609	-0.911604725109677	1.48624802323814	0.539886641246592
1	21324921	21498156	HAP_1	0.0965217391304348	-1.79048114351965	1.47810633408909	0.226276342215185
1	21324921	21498156	HAP_2	0.0939130434782609	-0.911604725109677	1.48624802323814	0.539886641246592
1	21324921	21498156	HAP_3	0.145217391304348	-0.613767787661851	0.7468973040982	0.411563916099373
1	21324921	21498156	HAP_4	0.0965217391304348	1.29532169941372	0.978126524059394	0.185945557062038
1	21324921	21498156	HAP_5	0.329565217391304	0.111685836035946	0.361649482714786	0.757570286562045
1	21351372	21549541	HAP_1	0.145217391304348	-0.613767787661851	0.7468973040982	0.411563916099373
1	21351372	21549541	HAP_2	0.0965217391304348	1.29532169941372	0.978126524059394	0.185945557062038
1	21351372	21549541	HAP_3	0.328695652173913	0.111685836035946	0.361649482714786	0.757570286562045
1	21351372	21549541	HAP_4	0.0965217391304348	-1.79048114351965	1.47810633408909	0.226276342215185
1	21351372	21549541	HAP_5	0.0939130434782609	-0.911604725109677	1.48624802323814	0.539886641246592
1	21426865	21593553	HAP_1	0.0965217391304348	1.29532169941372	0.978126524059394	0.185945557062038
1	21426865	21593553	HAP_2	0.0965217391304348	-1.79048114351965	1.47810633408909	0.226276342215185
1	21426865	21593553	HAP_3	0.337391304347826	0.0861528275635458	0.358014385312729	0.809921370804601
1	21426865	21593553	HAP_4	0.176521739130435	0.470882972387104	0.812557531817227	0.562479183156961
1	21426865	21593553	HAP_5	0.110434782608696	-1.54253797854206	1.0542205522432	0.143971055893721
1	21477210	21624708	HAP_1	0.0965217391304348	1.29532169941372	0.978126524059394	0.185945557062038
1	21477210	21624708	HAP_2	0.110434782608696	-1.54253797854206	1.0542205522432	0.143971055893721
1	21477210	21624708	HAP_3	0.0965217391304348	-1.79048114351965	1.47810633408909	0.226276342215185
1	21477210	21624708	HAP_4	0.337391304347826	0.0861528275635458	0.358014385312729	0.809921370804601
1	21477210	21624708	HAP_5	0.251304347826087	0.364746135541503	0.519654694354846	0.483031494430974
1	21529824	21662722	HAP_1	0.105217391304348	-1.49106116691586	1.15856621758498	0.198628185764303
1	21529824	21662722	HAP_2	0.0965217391304348	-1.79048114351965	1.47810633408909	0.226276342215185
1	21529824	21662722	HAP_3	0.0965217391304348	1.29532169941372	0.978126524059394	0.185945557062038
1	21529824	21662722	HAP_4	0.337391304347826	0.0691126289194419	0.355371486657565	0.845870373249929
1	21529824	21662722	HAP_5	0.168695652173913	0.354007153814581	0.907190378304776	0.696519019831214
1	21584870	21717449	HAP_1	0.337391304347826	0.0691126289194419	0.355371486657565	0.845870373249929
1	21584870	21717449	HAP_2	0.1	-1.79048114351965	1.47810633408909	0.226276342215185
1	21584870	21717449	HAP_3	0.168695652173913	0.354007153814581	0.907190378304776	0.696519019831214
1	21584870	21717449	HAP_4	0.190434782608696	0.549655683595864	0.543651065176816	0.31242998575097
1	21584870	21717449	HAP_5	0.0721739130434783	-0.304195057726248	1.06402364125732	0.775066754217568
1	21618641	21750572	HAP_1	0.101739130434783	-1.52794733830377	1.28315477660517	0.234245020626994
1	21618641	21750572	HAP_2	0.330434782608696	0.120864587395034	0.358803106615808	0.736352032432408
1	21618641	21750572	HAP_3	0.190434782608696	0.549655683595864	0.543651065176816	0.31242998575097
1	21618641	21750572	HAP_4	0.168695652173913	0.354007153814581	0.907190378304776	0.696519019831214
1	21644616	21786737	HAP_1	0.329565217391304	0.120864587395034	0.358803106615808	0.736352032432408
1	21644616	21786737	HAP_2	0.1	-1.52794733830377	1.28315477660517	0.234245020626994
1	21644616	21786737	HAP_3	0.0965217391304348	1.29532169941372	0.978126524059394	0.185945557062038
1	21644616	21786737	HAP_4	0.0939130434782609	-0.911604725109677	1.48624802323814	0.539886641246592
1	21644616	21786737	HAP_5	0.168695652173913	0.354007153814581	0.907190378304776	0.696519019831214
1	21691443	21829520	HAP_1	0.329565217391304	0.120864587395034	0.358803106615808	0.736352032432408
1	21691443	21829520	HAP_2	0.0956521739130435	1.29532169941372	0.978126524059394	0.185945557062038
1	21691443	21829520	HAP_3	0.0947826086956522	-0.911604725109677	1.48624802323814	0.539886641246592
1	21691443	21829520	HAP_4	0.0930434782608696	-1.79048114351965	1.47810633408909	0.226276342215185
1	21691443	21829520	HAP_5	0.168695652173913	0.354007153814581	0.907190378304776	0.696519019831214
1	21738281	21887191	HAP_1	0.0930434782608696	-1.79048114351965	1.47810633408909	0.226276342215185
1	21738281	21887191	HAP_2	0.151304347826087	-0.0339055805300284	0.909366353265932	0.970271131434264
1	21738281	21887191	HAP_3	0.0956521739130435	1.29532169941372	0.978126524059394	0.185945557062038
1	21738281	21887191	HAP_4	0.0947826086956522	-0.911604725109677	1.48624802323814	0.539886641246592
1	21738281	21887191	HAP_5	0.330434782608696	0.272572138520782	0.356330492236312	0.444627203353634
1	21777287	21951746	HAP_1	0.0947826086956522	-0.911604725109677	1.48624802323814	0.539886641246592
1	21777287	21951746	HAP_2	0.333913043478261	0.231271658106944	0.353784628999993	0.513567657327033
1	21777287	21951746	HAP_3	0.0930434782608696	-1.79048114351965	1.47810633408909	0.226276342215185
1	21777287	21951746	HAP_4	0.152173913043478	-0.0339055805300284	0.909366353265932	0.970271131434264
1	21777287	21951746	HAP_5	0.0956521739130435	1.29532169941372	0.978126524059394	0.185945557062038
1	21824637	22024056	HAP_1	0.0956521739130435	-0.911604725109677	1.48624802323814	0.539886641246592
1	21824637	22024056	HAP_2	0.489565217391304	0.210393952231381	0.257845659593116	0.414863815402275
1	21824637	22024056	HAP_3	0.0939130434782609	-1.79048114351965	1.47810633408909	0.226276342215185
1	21824637	22024056	HAP_4	0.0947826086956522	1.63794994877389	1.04959991525847	0.119193595343756
1	21877978	22096754	HAP_1	0.0939130434782609	-1.79048114351965	1.47810633408909	0.226276342215185
1	21877978	22096754	HAP_2	0.0956521739130435	1.63794994877389	1.04959991525847	0.119193595343756
1	21877978	22096754	HAP_3	0.251304347826087	0.36220636074191	0.460141507796222	0.431518292549318
1	21877978	22096754	HAP_4	0.333913043478261	0.270063657203008	0.351131326278848	0.442142596626855
1	21923652	22152784	HAP_1	0.0956521739130435	1.63794994877389	1.04959991525847	0.119193595343756
1	21923652	22152784	HAP_2	0.0947826086956522	-1.79048114351965	1.47810633408909	0.226276342215185
1	21923652	22152784	HAP_3	0.129565217391304	-1.06759709771786	1.27969492577905	0.404489471407488
1	21923652	22152784	HAP_4	0.100869565217391	-0.911604725109677	1.48624802323814	0.539886641246592
1	21923652	22152784	HAP_5	0.129565217391304	-1.42086629423676	0.977870767282885	0.146776173203407
1	21923652	22152784	HAP_6	0.260869565217391	0.245225412205688	0.422925515159524	0.562260821760027
1	21994065	22225114	HAP_1	0.0947826086956522	-1.79048114351965	1.47810633408909	0.226276342215185
1	21994065	22225114	HAP_2	0.129565217391304	-1.06759709771786	1.27969492577905	0.404489471407488
1	21994065	22225114	HAP_3	0.100869565217391	-0.911604725109677	1.48624802323814	0.539886641246592
1	21994065	22225114	HAP_4	0.110434782608696	-1.26367235951658	1.05802460730039	0.232837288949461
1	21994065	22225114	HAP_5	0.26	0.195850938065537	0.428507673765227	0.647809195139738
1	21994065	22225114	HAP_6	0.0956521739130435	1.63794994877389	1.04959991525847	0.119193595343756
1	22072511	22272212	HAP_1	0.168695652173913	-0.301961408411943	0.912532361156133	0.740839674522458
1	22072511	22272212	HAP_2	0.100869565217391	-0.911604725109677	1.48624802323814	0.539886641246592
1	22072511	22272212	HAP_3	0.0956521739130435	1.63794994877389	1.04959991525847	0.119193595343756
1	22072511	22272212	HAP_4	0.114782608695652	-0.534102366724561	0.91894063196737	0.561328367695595
1	22072511	22272212	HAP_5	0.26	0.195850938065537	0.428507673765227	0.647809195139738
1	22072511	22272212	HAP_6	0.0947826086956522	-1.79048114351965	1.47810633408909	0.226276342215185
1	22132505	22311265	HAP_1	0.0973913043478261	-0.911604725109677	1.48624802323814	0.539886641246592
1	22132505	22311265	HAP_2	0.0973913043478261	1.63794994877389	1.04959991525847	0.119193595343756
1	22132505	22311265	HAP_3	0.390434782608696	-0.148656376199005	0.316699181916705	0.638970810148739
1	22132505	22311265	HAP_4	0.278260869565217	-0.0491350420407009	0.391796038606355	0.900244019722232
1	22194771	22382190	HAP_1	0.409565217391304	-0.29009446504412	0.298375070927713	0.331345616331438
1	22194771	22382190	HAP_2	0.0973913043478261	-0.911604725109677	1.48624802323814	0.539886641246592
1	22194771	22382190	HAP_3	0.0965217391304348	1.63794994877389	1.04959991525847	0.119193595343756
1	22194771	22382190	HAP_4	0.278260869565217	-0.0491350420407009	0.391796038606355	0.900244019722232
1	22265997	22421404	HAP_1	0.0973913043478261	-0.911604725109677	1.48624802323814	0.539886641246592
1	22265997	22421404	HAP_2	0.413913043478261	-0.376054683511431	0.294188586259697	0.201679227553766
1	22265997	22421404	HAP_3	0.0965217391304348	1.63794994877389	1.04959991525847	0.119193595343756
1	22265997	22421404	HAP_4	0.278260869565217	-0.0491350420407009	0.391796038606355	0.900244019722232
1	22288779	22475646	HAP_1	0.0973913043478261	-0.911604725109677	1.48624802323814	0.539886641246592
1	22288779	22475646	HAP_2	0.105217391304348	1.32392062407297	0.971487806370566	0.173498798871874
1	22288779	22475646	HAP_3	0.276521739130435	0.00866781969648067	0.395903135587862	0.982540450196087
1	22288779	22475646	HAP_4	0.176521739130435	-1.31199427440798	0.813258345325288	0.107250137087747
1	22288779	22475646	HAP_5	0.129565217391304	-1.06759709771786	1.27969492577905	0.404489471407488
1	22354504	22518930	HAP_1	0.0965217391304348	-0.911604725109677	1.48624802323814	0.539886641246592
1	22354504	22518930	HAP_2	0.105217391304348	1.32392062407297	0.971487806370566	0.173498798871874
1	22354504	22518930	HAP_3	0.277391304347826	-0.0281853700061661	0.392294973120159	0.942748919019337
1	22354504	22518930	HAP_4	0.176521739130435	-1.31199427440798	0.813258345325288	0.107250137087747
1	22354504	22518930	HAP_5	0.129565217391304	-1.06759709771786	1.27969492577905	0.404489471407488
1	22409478	22541611	HAP_1	0.201739130434783	0.508036849110631	0.523092928571364	0.331857937418611
1	22409478	22541611	HAP_2	0.277391304347826	-0.0281853700061661	0.392294973120159	0.942748919019337
1	22409478	22541611	HAP_3	0.176521739130435	-1.31199427440798	0.813258345325288	0.107250137087747
1	22409478	22541611	HAP_4	0.129565217391304	-1.06759709771786	1.27969492577905	0.404489471407488
1	22456503	22591077	HAP_1	0.22695652173913	0.547435795126563	0.484819496747039	0.259314680502119
1	22456503	22591077	HAP_2	0.174782608695652	-1.02205009334611	0.655686272125889	0.119618801943821
1	22456503	22591077	HAP_3	0.305217391304348	-0.037749273809941	0.353326519823128	0.914954335770633
1	22456503	22591077	HAP_4	0.127826086956522	-1.03442515517055	1.14729232467434	0.367643394488576
1	22510991	22637089	HAP_1	0.127826086956522	-1.03442515517055	1.14729232467434	0.367643394488576
1	22510991	22637089	HAP_2	0.305217391304348	-0.037749273809941	0.353326519823128	0.914954335770633
1	22510991	22637089	HAP_3	0.205217391304348	0.0295895599704376	0.554386077004469	0.957453235803118
1	22510991	22637089	HAP_4	0.0973913043478261	-0.911604725109677	1.48624802323814	0.539886641246592
1	22535483	22675245	HAP_1	0.106086956521739	-1.79048114351965	1.47810633408909	0.226276342215185
1	22535483	22675245	HAP_2	0.0991304347826087	1.32236377222255	0.971596424347672	0.174052331201535
1	22535483	22675245	HAP_3	0.0973913043478261	-0.911604725109677	1.48624802323814	0.539886641246592
1	22535483	22675245	HAP_4	0.305217391304348	-0.037749273809941	0.353326519823128	0.914954335770633
1	22535483	22675245	HAP_5	0.126086956521739	-1.03442515517055	1.14729232467434	0.367643394488576
1	22574342	22777886	HAP_1	0.0939130434782609	-1.79048114351965	1.47810633408909	0.226276342215185
1	22574342	22777886	HAP_2	0.0991304347826087	1.32236377222255	0.971596424347672	0.174052331201535
1	22574342	22777886	HAP_3	0.126086956521739	-1.03442515517055	1.14729232467434	0.367643394488576
1	22574342	22777886	HAP_4	0.0973913043478261	-0.911604725109677	1.48624802323814	0.539886641246592
1	22574342	22777886	HAP_5	0.286086956521739	-0.0432422073694492	0.372460415840455	0.907615712384368
1	22625274	22851333	HAP_1	0.0956521739130435	-1.79048114351965	1.47810633408909	0.226276342215185
1	22625274	22851333	HAP_2	0.0991304347826087	1.32236377222255	0.971596424347672	0.174052331201535
1	22625274	22851333	HAP_3	0.286086956521739	-0.0432422073694492	0.372460415840455	0.907615712384368
1	22625274	22851333	HAP_4	0.126086956521739	-1.03442515517055	1.14729232467434	0.367643394488576
1	22625274	22851333	HAP_5	0.0982608695652174	-0.911604725109677	1.48624802323814	0.539886641246592
1	22655413	22911665	HAP_1	0.127826086956522	-1.03442515517055	1.14729232467434	0.367643394488576
1	22655413	22911665	HAP_2	0.286086956521739	-0.0432422073694492	0.372460415840455	0.907615712384368
1	22655413	22911665	HAP_3	0.0973913043478261	-0.911604725109677	1.48624802323814	0.539886641246592
1	22655413	22911665	HAP_4	0.091304347826087	-1.79048114351965	1.47810633408909	0.226276342215185
1	22655413	22911665	HAP_5	0.0982608695652174	1.52848709816052	1.04926949898892	0.145753402791478
1	22740766	23021830	HAP_1	0.0973913043478261	-0.911604725109677	1.48624802323814	0.539886641246592
1	22740766	23021830	HAP_2	0.28695652173913	-0.128726744436336	0.368841837673621	0.727218107314648
1	22740766	23021830	HAP_3	0.0991304347826087	1.52848709816052	1.04926949898892	0.145753402791478
1	22740766	23021830	HAP_4	0.0904347826086957	-1.79048114351965	1.47810633408909	0.226276342215185
1	22740766	23021830	HAP_5	0.127826086956522	-1.03442515517055	1.14729232467434	0.367643394488576
1	22832732	23055218	HAP_1	0.127826086956522	-1.03442515517055	1.14729232467434	0.367643394488576
1	22832732	23055218	HAP_2	0.0973913043478261	-0.911604725109677	1.48624802323814	0.539886641246592
1	22832732	23055218	HAP_3	0.28695652173913	-0.128726744436336	0.368841837673621	0.727218107314648
1	22832732	23055218	HAP_4	0.0991304347826087	1.52848709816052	1.04926949898892	0.145753402791478
1	22832732	23055218	HAP_5	0.0904347826086957	-1.79048114351965	1.47810633408909	0.226276342215185
1	22891301	23095055	HAP_1	0.28695652173913	-0.128726744436336	0.368841837673621	0.727218107314648
1	22891301	23095055	HAP_2	0.0991304347826087	1.52848709816052	1.04926949898892	0.145753402791478
1	22891301	23095055	HAP_3	0.168695652173913	-1.41558085324201	0.853960375053119	0.0979430001559061
1	22891301	23095055	HAP_4	0.0982608695652174	-0.911604725109677	1.48624802323814	0.539886641246592
1	22891301	23095055	HAP_5	0.127826086956522	-1.03442515517055	1.14729232467434	0.367643394488576
1	23012815	23145010	HAP_1	0.18	-0.921034771715565	0.77635284248184	0.235981033998011
1	23012815	23145010	HAP_2	0.28695652173913	-0.128726744436336	0.368841837673621	0.727218107314648
1	23012815	23145010	HAP_3	0.128695652173913	-1.03442515517055	1.14729232467434	0.367643394488576
1	23012815	23145010	HAP_4	0.0973913043478261	-0.911604725109677	1.48624802323814	0.539886641246592
1	23012815	23145010	HAP_5	0.0991304347826087	1.52848709816052	1.04926949898892	0.145753402791478
1	23035575	23197299	HAP_1	0.132173913043478	-1.03442515517055	1.14729232467434	0.367643394488576
1	23035575	23197299	HAP_2	0.18	-0.921034771715565	0.77635284248184	0.235981033998011
1	23035575	23197299	HAP_3	0.28695652173913	-0.128726744436336	0.368841837673621	0.727218107314648
1	23035575	23197299	HAP_4	0.0878260869565217	-0.911604725109677	1.48624802323814	0.539886641246592
1	23035575	23197299	HAP_5	0.0991304347826087	1.52848709816052	1.04926949898892	0.145753402791478
1	23081731	23269424	HAP_1	0.0878260869565217	-0.911604725109677	1.48624802323814	0.539886641246592
1	23081731	23269424	HAP_2	0.132173913043478	-1.03442515517055	1.14729232467434	0.367643394488576
1	23081731	23269424	HAP_3	0.091304347826087	-0.520348277366334	1.28238268764243	0.685068415964954
1	23081731	23269424	HAP_4	0.127826086956522	2.10889830828325	0.784368058734852	0.00738683701054509
1	23081731	23269424	HAP_5	0.284347826086957	-0.128726744436336	0.368841837673621	0.727218107314648
1	23081731	23269424	HAP_6	0.08	-0.480509197194235	1.31088667338512	0.714090569957427
1	23121836	23329925	HAP_1	0.134782608695652	-0.399215980585289	1.04624461800485	0.702924260935803
1	23121836	23329925	HAP_2	0.0921739130434783	-0.520348277366334	1.28238268764243	0.685068415964954
1	23121836	23329925	HAP_3	0.153913043478261	-0.851642241591554	0.721856214898605	0.238580977631509
1	23121836	23329925	HAP_4	0.0991304347826087	1.52848709816052	1.04926949898892	0.145753402791478
1	23121836	23329925	HAP_5	0.0878260869565217	-0.911604725109677	1.48624802323814	0.539886641246592
1	23121836	23329925	HAP_6	0.284347826086957	-0.128726744436336	0.368841837673621	0.727218107314648
1	23175268	23406744	HAP_1	0.134782608695652	-0.399215980585289	1.04624461800485	0.702924260935803
1	23175268	23406744	HAP_2	0.0921739130434783	-0.520348277366334	1.28238268764243	0.685068415964954
1	23175268	23406744	HAP_3	0.284347826086957	-0.128726744436336	0.368841837673621	0.727218107314648
1	23175268	23406744	HAP_4	0.0991304347826087	1.52848709816052	1.04926949898892	0.145753402791478
1	23175268	23406744	HAP_5	0.135652173913043	-1.18396124274055	0.867499451253363	0.172862801444869
1	23175268	23406744	HAP_6	0.0878260869565217	-0.911604725109677	1.48624802323814	0.539886641246592
1	23236091	23450749	HAP_1	0.133913043478261	-0.399215980585289	1.04624461800485	0.702924260935803
1	23236091	23450749	HAP_2	0.0904347826086957	-0.520348277366334	1.28238268764243	0.685068415964954
1	23236091	23450749	HAP_3	0.282608695652174	-0.128726744436336	0.368841837673621	0.727218107314648
1	23236091	23450749	HAP_4	0.0991304347826087	1.52848709816052	1.04926949898892	0.145753402791478
1	23236091	23450749	HAP_5	0.0878260869565217	-0.911604725109677	1.48624802323814	0.539886641246592
1	23236091	23450749	HAP_6	0.0904347826086957	-1.85415829823698	1.29022736437857	0.151252111764562
1	23309941	23505884	HAP_1	0.0904347826086957	-0.520348277366334	1.28238268764243	0.685068415964954
1	23309941	23505884	HAP_2	0.285217391304348	-0.128726744436336	0.368841837673621	0.727218107314648
1	23309941	23505884	HAP_3	0.13304347826087	-0.0549672032886227	1.14514780527295	0.96173321950278
1	23309941	23505884	HAP_4	0.0991304347826087	1.52848709816052	1.04926949898892	0.145753402791478
1	23382846	23538524	HAP_1	0.285217391304348	-0.128726744436336	0.368841837673621	0.727218107314648
1	23382846	23538524	HAP_2	0.13304347826087	-0.0549672032886227	1.14514780527295	0.96173321950278
1	23382846	23538524	HAP_3	0.0921739130434783	-0.520348277366334	1.28238268764243	0.685068415964954
1	23382846	23538524	HAP_4	0.100869565217391	1.52848709816052	1.04926949898892	0.145753402791478
1	23436633	23563293	HAP_1	0.133913043478261	-0.0549672032886227	1.14514780527295	0.96173321950278
1	23436633	23563293	HAP_2	0.144347826086957	0.486382625188933	0.754834579018739	0.519607135381739
1	23436633	23563293	HAP_3	0.0904347826086957	-1.29399183931103	1.163203062622	0.266425287871816
1	23436633	23563293	HAP_4	0.12	0.069930476902749	0.866921990389218	0.935736892058513
1	23436633	23563293	HAP_5	0.284347826086957	-0.127688697719104	0.371943370559412	0.731500074333561
1	23493262	23611313	HAP_1	0.310434782608696	-0.0125689164809211	0.370418548268452	0.972943693796982
1	23493262	23611313	HAP_2	0.16	0.486107034668832	0.818366610274505	0.552753360012428
1	23493262	23611313	HAP_3	0.12	0.069930476902749	0.866921990389218	0.935736892058513
1	23493262	23611313	HAP_4	0.285217391304348	-0.127688697719104	0.371943370559412	0.731500074333561
1	23524493	23636829	HAP_1	0.108695652173913	0.453881835969985	1.48419172603114	0.759861959906594
1	23524493	23636829	HAP_2	0.285217391304348	-0.127688697719104	0.371943370559412	0.731500074333561
1	23524493	23636829	HAP_3	0.12	0.069930476902749	0.866921990389218	0.935736892058513
1	23524493	23636829	HAP_4	0.311304347826087	-0.0125689164809211	0.370418548268452	0.972943693796982
1	23556596	23678274	HAP_1	0.286086956521739	-0.127688697719104	0.371943370559412	0.731500074333561
1	23556596	23678274	HAP_2	0.312173913043478	-0.0125689164809211	0.370418548268452	0.972943693796982
1	23556596	23678274	HAP_3	0.228695652173913	0.0199550138811245	0.577807776110706	0.972462212540341
1	23592345	23718726	HAP_1	0.296521739130435	-0.250996356962902	0.393046765391474	0.523348803286085
1	23592345	23718726	HAP_2	0.147826086956522	0.793623073436952	0.728694471063542	0.276575413955719
1	23592345	23718726	HAP_3	0.286086956521739	-0.127688697719104	0.371943370559412	0.731500074333561
1	23631135	23796339	HAP_1	0.195652173913043	0.0799103790189871	0.526320095961977	0.879376707171558
1	23631135	23796339	HAP_2	0.260869565217391	-0.242238910775403	0.419436452813147	0.563809916926196
1	23631135	23796339	HAP_3	0.295652173913043	-0.250996356962902	0.393046765391474	0.523348803286085
1	23663115	23829504	HAP_1	0.26	-0.257618451814081	0.423724722816858	0.543442755850827
1	23663115	23829504	HAP_2	0.105217391304348	0.163403462739758	1.05425625597997	0.876881644668919
1	23663115	23829504	HAP_3	0.091304347826087	-0.520348277366334	1.28238268764243	0.685068415964954
1	23663115	23829504	HAP_4	0.295652173913043	-0.250996356962902	0.393046765391474	0.523348803286085
1	23689854	23873652	HAP_1	0.143478260869565	0.486382625188933	0.754834579018739	0.519607135381739
1	23689854	23873652	HAP_2	0.132173913043478	-0.0549672032886227	1.14514780527295	0.96173321950278
1	23689854	23873652	HAP_3	0.26	-0.257618451814081	0.423724722816858	0.543442755850827
1	23689854	23873652	HAP_4	0.091304347826087	-0.520348277366334	1.28238268764243	0.685068415964954
1	23764367	23929066	HAP_1	0.143478260869565	0.486382625188933	0.754834579018739	0.519607135381739
1	23764367	23929066	HAP_2	0.12695652173913	-0.0549672032886227	1.14514780527295	0.96173321950278
1	23764367	23929066	HAP_3	0.091304347826087	-0.520348277366334	1.28238268764243	0.685068415964954
1	23764367	23929066	HAP_4	0.259130434782609	-0.257618451814081	0.423724722816858	0.543442755850827
1	23819150	24003791	HAP_1	0.091304347826087	-0.520348277366334	1.28238268764243	0.685068415964954
1	23819150	24003791	HAP_2	0.259130434782609	-0.257618451814081	0.423724722816858	0.543442755850827
1	23819150	24003791	HAP_3	0.144347826086957	0.486382625188933	0.754834579018739	0.519607135381739
1	23819150	24003791	HAP_4	0.12695652173913	-0.0549672032886227	1.14514780527295	0.96173321950278
1	23852637	24084391	HAP_1	0.127826086956522	0.418936974921035	1.04537726642878	0.688755067197577
1	23852637	24084391	HAP_2	0.258260869565217	-0.240652060921882	0.428222986288436	0.574354802537989
1	23852637	24084391	HAP_3	0.0921739130434783	-0.520348277366334	1.28238268764243	0.685068415964954
1	23852637	24084391	HAP_4	0.144347826086957	0.486382625188933	0.754834579018739	0.519607135381739
1	23916838	24144013	HAP_1	0.206086956521739	0.658384435481231	0.577349014070489	0.254623017165687
1	23916838	24144013	HAP_2	0.256521739130435	-0.214203893391872	0.434140012072298	0.621924011384842
1	23916838	24144013	HAP_3	0.0930434782608696	-0.520348277366334	1.28238268764243	0.685068415964954
1	23916838	24144013	HAP_4	0.145217391304348	0.486382625188933	0.754834579018739	0.519607135381739
1	23997686	24222791	HAP_1	0.0930434782608696	-0.520348277366334	1.28238268764243	0.685068415964954
1	23997686	24222791	HAP_2	0.21304347826087	-0.589585162284969	0.565201757979926	0.297331464119252
1	23997686	24222791	HAP_3	0.337391304347826	0.175255922459746	0.335817187310856	0.601960229532307
1	23997686	24222791	HAP_4	0.102608695652174	1.52848709816052	1.04926949898892	0.145753402791478
1	24053320	24268228	HAP_1	0.088695652173913	-1.79048114351965	1.47810633408909	0.226276342215185
1	24053320	24268228	HAP_2	0.212173913043478	-0.589585162284969	0.565201757979926	0.297331464119252
1	24053320	24268228	HAP_3	0.169565217391304	-0.0478877385365291	0.604410966276554	0.936877546803045
1	24053320	24268228	HAP_4	0.102608695652174	1.52848709816052	1.04926949898892	0.145753402791478
1	24124112	24327170	HAP_1	0.088695652173913	-1.79048114351965	1.47810633408909	0.226276342215185
1	24124112	24327170	HAP_2	0.212173913043478	-0.589585162284969	0.565201757979926	0.297331464119252
1	24124112	24327170	HAP_3	0.0773913043478261	0.930033452267339	1.47560275906325	0.528771779277087
1	24124112	24327170	HAP_4	0.17304347826087	0.0925797615489558	0.614707444391317	0.880339114221359
1	24200820	24375020	HAP_1	0.088695652173913	-1.79048114351965	1.47810633408909	0.226276342215185
1	24200820	24375020	HAP_2	0.0773913043478261	0.930033452267339	1.47560275906325	0.528771779277087
1	24200820	24375020	HAP_3	0.173913043478261	0.0328132589555217	0.599974604920764	0.956404012244885
1	24200820	24375020	HAP_4	0.212173913043478	-0.589585162284969	0.565201757979926	0.297331464119252
1	24253399	24425717	HAP_1	0.21304347826087	-0.567571165483473	0.552748114675191	0.304948377642607
1	24253399	24425717	HAP_2	0.0895652173913044	1.082281629415	1.15987146283878	0.351166565376897
1	24253399	24425717	HAP_3	0.174782608695652	0.0328132589555217	0.599974604920764	0.956404012244885
1	24253399	24425717	HAP_4	0.088695652173913	-1.79048114351965	1.47810633408909	0.226276342215185
1	24308441	24461068	HAP_1	0.088695652173913	-1.79048114351965	1.47810633408909	0.226276342215185
1	24308441	24461068	HAP_2	0.21304347826087	-0.567571165483473	0.552748114675191	0.304948377642607
1	24308441	24461068	HAP_3	0.174782608695652	0.0328132589555217	0.599974604920764	0.956404012244885
1	24308441	24461068	HAP_4	0.0895652173913044	1.082281629415	1.15987146283878	0.351166565376897
1	24357818	24518171	HAP_1	0.139130434782609	-0.393590343707635	0.824607915544541	0.633329767715735
1	24357818	24518171	HAP_2	0.0895652173913044	1.082281629415	1.15987146283878	0.351166565376897
1	24357818	24518171	HAP_3	0.21304347826087	-0.567571165483473	0.552748114675191	0.304948377642607
1	24357818	24518171	HAP_4	0.173913043478261	0.0328132589555217	0.599974604920764	0.956404012244885
1	24412399	24562856	HAP_1	0.198260869565217	-0.555271546675337	0.593510737978276	0.349895840326581
1	24412399	24562856	HAP_2	0.173913043478261	0.0328132589555217	0.599974604920764	0.956404012244885
1	24412399	24562856	HAP_3	0.0895652173913044	1.082281629415	1.15987146283878	0.351166565376897
1	24450311	24595486	HAP_1	0.173913043478261	0.0328132589555217	0.599974604920764	0.956404012244885
1	24450311	24595486	HAP_2	0.0904347826086957	1.082281629415	1.15987146283878	0.351166565376897
1	24450311	24595486	HAP_3	0.0982608695652174	-1.61376527839227	1.50206272365946	0.283119677742956
1	24450311	24595486	HAP_4	0.199130434782609	-0.555271546675337	0.593510737978276	0.349895840326581
1	24496008	24631426	HAP_1	0.135652173913043	-1.25799174390582	1.14375707084163	0.271856756594543
1	24496008	24631426	HAP_2	0.0982608695652174	-1.61376527839227	1.50206272365946	0.283119677742956
1	24496008	24631426	HAP_3	0.198260869565217	-0.625034103979278	0.608794239280663	0.305014989159452
1	24496008	24631426	HAP_4	0.0773913043478261	0.930033452267339	1.47560275906325	0.528771779277087
1	24496008	24631426	HAP_5	0.17304347826087	0.0328132589555217	0.599974604920764	0.956404012244885
1	24548452	24674936	HAP_1	0.12695652173913	-1.25799174390582	1.14375707084163	0.271856756594543
1	24548452	24674936	HAP_2	0.08	0.930033452267339	1.47560275906325	0.528771779277087
1	24548452	24674936	HAP_3	0.109565217391304	-0.598306389239123	1.286703211082	0.64211746632025
1	24548452	24674936	HAP_4	0.173913043478261	0.0328132589555217	0.599974604920764	0.956404012244885
1	24548452	24674936	HAP_5	0.127826086956522	-1.28378121629533	1.16094407450155	0.269282784602729
1	24548452	24674936	HAP_6	0.198260869565217	-0.625034103979278	0.608794239280663	0.305014989159452
1	24587834	24715677	HAP_1	0.173913043478261	0.0328132589555217	0.599974604920764	0.956404012244885
1	24587834	24715677	HAP_2	0.123478260869565	-1.25799174390582	1.14375707084163	0.271856756594543
1	24587834	24715677	HAP_3	0.08	0.930033452267339	1.47560275906325	0.528771779277087
1	24587834	24715677	HAP_4	0.110434782608696	-0.598306389239123	1.286703211082	0.64211746632025
1	24587834	24715677	HAP_5	0.0860869565217391	-0.256211215320301	1.29824307628644	0.843623234420487
1	24587834	24715677	HAP_6	0.199130434782609	-0.625034103979278	0.608794239280663	0.305014989159452
1	24622301	24760985	HAP_1	0.110434782608696	-0.598306389239123	1.286703211082	0.64211746632025
1	24622301	24760985	HAP_2	0.08	0.930033452267339	1.47560275906325	0.528771779277087
1	24622301	24760985	HAP_3	0.123478260869565	-1.25799174390582	1.14375707084163	0.271856756594543
1	24622301	24760985	HAP_4	0.17304347826087	0.142662479724265	0.616242799910634	0.817007785016509
1	24622301	24760985	HAP_5	0.193913043478261	-0.7650621642972	0.642316051583391	0.234117429612247
1	24622301	24760985	HAP_6	0.0834782608695652	-0.256211215320301	1.29824307628644	0.843623234420487
1	24654236	24799632	HAP_1	0.192173913043478	-0.7650621642972	0.642316051583391	0.234117429612247
1	24654236	24799632	HAP_2	0.0834782608695652	-0.256211215320301	1.29824307628644	0.843623234420487
1	24654236	24799632	HAP_3	0.110434782608696	-0.598306389239123	1.286703211082	0.64211746632025
1	24654236	24799632	HAP_4	0.203478260869565	0.829398897219497	0.639592104465016	0.195245160411349
1	24654236	24799632	HAP_5	0.173913043478261	0.142662479724265	0.616242799910634	0.817007785016509
1	24703186	24838128	HAP_1	0.191304347826087	-0.7650621642972	0.642316051583391	0.234117429612247
1	24703186	24838128	HAP_2	0.0834782608695652	-0.256211215320301	1.29824307628644	0.843623234420487
1	24703186	24838128	HAP_3	0.203478260869565	0.829398897219497	0.639592104465016	0.195245160411349
1	24703186	24838128	HAP_4	0.110434782608696	-0.598306389239123	1.286703211082	0.64211746632025
1	24703186	24838128	HAP_5	0.173913043478261	0.142662479724265	0.616242799910634	0.817007785016509
1	24752603	24901336	HAP_1	0.0834782608695652	-0.256211215320301	1.29824307628644	0.843623234420487
1	24752603	24901336	HAP_2	0.115652173913043	-0.598306389239123	1.286703211082	0.64211746632025
1	24752603	24901336	HAP_3	0.188695652173913	-0.7650621642972	0.642316051583391	0.234117429612247
1	24752603	24901336	HAP_4	0.171304347826087	0.211729721842033	0.632301811648472	0.737859052830182
1	24752603	24901336	HAP_5	0.0869565217391304	3.87588585189015	1.2702289232607	0.0023858631998612
1	24752603	24901336	HAP_6	0.143478260869565	-0.534454234185652	0.879903190613899	0.543830040227694
1	24782983	24959571	HAP_1	0.0834782608695652	-0.256211215320301	1.29824307628644	0.843623234420487
1	24782983	24959571	HAP_2	0.171304347826087	0.211729721842033	0.632301811648472	0.737859052830182
1	24782983	24959571	HAP_3	0.115652173913043	-0.598306389239123	1.286703211082	0.64211746632025
1	24782983	24959571	HAP_4	0.0869565217391304	3.87588585189015	1.2702289232607	0.0023858631998612
1	24782983	24959571	HAP_5	0.124347826086957	-1.25799174390582	1.14375707084163	0.271856756594543
1	24782983	24959571	HAP_6	0.18695652173913	-0.6782001200152	0.623650970176558	0.277296441635588
1	24821185	25018581	HAP_1	0.0834782608695652	-0.256211215320301	1.29824307628644	0.843623234420487
1	24821185	25018581	HAP_2	0.171304347826087	0.211729721842033	0.632301811648472	0.737859052830182
1	24821185	25018581	HAP_3	0.115652173913043	-0.598306389239123	1.286703211082	0.64211746632025
1	24821185	25018581	HAP_4	0.0852173913043478	3.87588585189015	1.2702289232607	0.0023858631998612
1	24821185	25018581	HAP_5	0.124347826086957	-1.25799174390582	1.14375707084163	0.271856756594543
1	24821185	25018581	HAP_6	0.18695652173913	-0.6782001200152	0.623650970176558	0.277296441635588
1	24885890	25052468	HAP_1	0.0843478260869565	-2.38034789846634	1.48748482481352	0.110105048480857
1	24885890	25052468	HAP_2	0.0869565217391304	-0.256211215320301	1.29824307628644	0.843623234420487
1	24885890	25052468	HAP_3	0.171304347826087	0.211729721842033	0.632301811648472	0.737859052830182
1	24885890	25052468	HAP_4	0.116521739130435	-0.598306389239123	1.286703211082	0.64211746632025
1	24885890	25052468	HAP_5	0.12	-0.118481026279605	0.829511042144774	0.886473766632162
1	24885890	25052468	HAP_6	0.0852173913043478	3.87588585189015	1.2702289232607	0.0023858631998612
1	24941722	25106764	HAP_1	0.0843478260869565	-2.38034789846634	1.48748482481352	0.110105048480857
1	24941722	25106764	HAP_2	0.116521739130435	-0.598306389239123	1.286703211082	0.64211746632025
1	24941722	25106764	HAP_3	0.0852173913043478	3.87588585189015	1.2702289232607	0.0023858631998612
1	24941722	25106764	HAP_4	0.139130434782609	-0.186655684592756	0.786850409682517	0.812573523951494
1	24941722	25106764	HAP_5	0.170434782608696	0.211729721842033	0.632301811648472	0.737859052830182
1	24941722	25106764	HAP_6	0.0904347826086957	-0.256211215320301	1.29824307628644	0.843623234420487
1	24996688	25141602	HAP_1	0.119130434782609	-0.118481026279605	0.829511042144774	0.886473766632162
1	24996688	25141602	HAP_2	0.0852173913043478	3.87588585189015	1.2702289232607	0.0023858631998612
1	24996688	25141602	HAP_3	0.0895652173913044	-0.256211215320301	1.29824307628644	0.843623234420487
1	24996688	25141602	HAP_4	0.115652173913043	-0.598306389239123	1.286703211082	0.64211746632025
1	24996688	25141602	HAP_5	0.0843478260869565	-2.38034789846634	1.48748482481352	0.110105048480857
1	24996688	25141602	HAP_6	0.169565217391304	0.211729721842033	0.632301811648472	0.737859052830182
1	25040568	25176647	HAP_1	0.152173913043478	-0.702966119219895	0.70571404939524	0.319627244880873
1	25040568	25176647	HAP_2	0.126086956521739	0.208289333670223	0.759104222313826	0.78388704506612
1	25040568	25176647	HAP_3	0.202608695652174	0.570359057013411	0.555995043484728	0.305410793566024
1	25040568	25176647	HAP_4	0.11304347826087	-0.286766550026968	0.879091513188982	0.74438853929924
1	25040568	25176647	HAP_5	0.171304347826087	0.468700339874031	0.616307078049903	0.447275860910752
1	25086040	25234832	HAP_1	0.15304347826087	-0.702966119219895	0.70571404939524	0.319627244880873
1	25086040	25234832	HAP_2	0.124347826086957	0.208289333670223	0.759104222313826	0.78388704506612
1	25086040	25234832	HAP_3	0.0791304347826087	0.930033452267339	1.47560275906325	0.528771779277087
1	25086040	25234832	HAP_4	0.116521739130435	-0.598306389239123	1.286703211082	0.64211746632025
1	25086040	25234832	HAP_5	0.111304347826087	-0.286766550026968	0.879091513188982	0.74438853929924
1	25086040	25234832	HAP_6	0.0843478260869565	2.89876730524491	1.48146577892125	0.0508788506986457
1	25086040	25234832	HAP_7	0.088695652173913	1.40057180256733	1.1574293899272	0.226760341734746
[truncated: 187,858 more rows]
