# Supplementary material for: Autosomal recessive loci contribute significantly to quantitative variation of male fertility in a dairy cattle population
Source: BMC Genomics. 2021 Mar 30;22:225. doi: 10.1186/s12864-021-07523-3 (PMC8010996; doi:10.1186/s12864-021-07523-3)
Supplement: Supplementary file 16 — Additional file 16. (TXT 18227 kb) [file 12864_2021_7523_MOESM16_ESM.txt]

CHROM	START	STOP	HAP	FREQ	BETA	SE_BETA	PVAL
1	256361	888832	HAP_1	0.243478260869565	-0.0785087920703384	0.156533163931862	0.61618237800003
1	256361	888832	HAP_2	0.123478260869565	0.224784565436803	0.329082931208061	0.494848148475097
1	256361	888832	HAP_3	0.250434782608696	-0.0806224722872149	0.163376109388075	0.621867850165033
1	256361	888832	HAP_4	0.116521739130435	-0.277192067217241	0.475250515354231	0.559955868288766
1	719789	949357	HAP_1	0.227826086956522	-0.0716923123251217	0.16961025140869	0.672684182059629
1	719789	949357	HAP_2	0.109565217391304	0.281674599287402	0.345096798766168	0.414720652737315
1	719789	949357	HAP_3	0.26695652173913	-0.0368754112233224	0.155978215637655	0.813197685015825
1	719789	949357	HAP_4	0.0921739130434783	-0.277192067217241	0.475250515354231	0.559955868288766
1	809505	997375	HAP_1	0.250434782608696	-0.0806224722872149	0.163376109388075	0.621867850165033
1	809505	997375	HAP_2	0.0930434782608696	-0.277192067217241	0.475250515354231	0.559955868288766
1	809505	997375	HAP_3	0.227826086956522	-0.0716923123251217	0.16961025140869	0.672684182059629
1	809505	997375	HAP_4	0.109565217391304	0.281674599287402	0.345096798766168	0.414720652737315
1	858145	1029750	HAP_1	0.229565217391304	-0.15858405734061	0.174944284950216	0.365068628702775
1	858145	1029750	HAP_2	0.227826086956522	-0.0716923123251217	0.16961025140869	0.672684182059629
1	858145	1029750	HAP_3	0.0930434782608696	-0.277192067217241	0.475250515354231	0.559955868288766
1	858145	1029750	HAP_4	0.109565217391304	0.281674599287402	0.345096798766168	0.414720652737315
1	930560	1061569	HAP_1	0.231304347826087	-0.0402892340948425	0.163102585831383	0.804984693280279
1	930560	1061569	HAP_2	0.226086956521739	-0.18369678694925	0.180258445733628	0.308606082795246
1	930560	1061569	HAP_3	0.109565217391304	0.281674599287402	0.345096798766168	0.414720652737315
1	930560	1061569	HAP_4	0.0930434782608696	-0.277192067217241	0.475250515354231	0.559955868288766
1	990831	1099222	HAP_1	0.253913043478261	0.276961955474253	0.159966024351959	0.083932822023102
1	990831	1099222	HAP_2	0.226086956521739	-0.166161986464872	0.183568311296518	0.365759002535018
1	990831	1099222	HAP_3	0.109565217391304	0.281674599287402	0.345096798766168	0.414720652737315
1	990831	1099222	HAP_4	0.0965217391304348	-0.277192067217241	0.475250515354231	0.559955868288766
1	1023073	1139082	HAP_1	0.226086956521739	-0.166161986464872	0.183568311296518	0.365759002535018
1	1023073	1139082	HAP_2	0.254782608695652	0.276961955474253	0.159966024351959	0.083932822023102
1	1023073	1139082	HAP_3	0.109565217391304	0.281674599287402	0.345096798766168	0.414720652737315
1	1023073	1139082	HAP_4	0.0973913043478261	-0.277192067217241	0.475250515354231	0.559955868288766
1	1045142	1197303	HAP_1	0.226086956521739	-0.166161986464872	0.183568311296518	0.365759002535018
1	1045142	1197303	HAP_2	0.254782608695652	0.276961955474253	0.159966024351959	0.083932822023102
1	1045142	1197303	HAP_3	0.102608695652174	0.281674599287402	0.345096798766168	0.414720652737315
1	1045142	1197303	HAP_4	0.0973913043478261	-0.277192067217241	0.475250515354231	0.559955868288766
1	1091658	1245818	HAP_1	0.102608695652174	-0.221960122016828	0.389291290655328	0.568793908251479
1	1091658	1245818	HAP_2	0.188695652173913	-0.210802517484388	0.209926210159296	0.315726732492236
1	1091658	1245818	HAP_3	0.250434782608696	0.313408150041118	0.175365634838337	0.0744488644465036
1	1091658	1245818	HAP_4	0.102608695652174	0.281674599287402	0.345096798766168	0.414720652737315
1	1113772	1299095	HAP_1	0.0973913043478261	-0.147060117653666	0.424014790284759	0.728850514999872
1	1113772	1299095	HAP_2	0.188695652173913	-0.210802517484388	0.209926210159296	0.315726732492236
1	1113772	1299095	HAP_3	0.250434782608696	0.313408150041118	0.175365634838337	0.0744488644465036
1	1113772	1299095	HAP_4	0.102608695652174	0.281674599287402	0.345096798766168	0.414720652737315
1	1166331	1346373	HAP_1	0.0947826086956522	-0.147060117653666	0.424014790284759	0.728850514999872
1	1166331	1346373	HAP_2	0.185217391304348	-0.210802517484388	0.209926210159296	0.315726732492236
1	1166331	1346373	HAP_3	0.236521739130435	0.39116811746316	0.186378246518539	0.0362813476942043
1	1166331	1346373	HAP_4	0.102608695652174	0.281674599287402	0.345096798766168	0.414720652737315
1	1228432	1400585	HAP_1	0.213913043478261	0.694735610222803	0.214452951919052	0.00126781873211888
1	1228432	1400585	HAP_2	0.109565217391304	0.281674599287402	0.345096798766168	0.414720652737315
1	1228432	1400585	HAP_3	0.1	-0.147060117653666	0.424014790284759	0.728850514999872
1	1228432	1400585	HAP_4	0.202608695652174	-0.130985481960749	0.197980844682461	0.508494381193202
1	1280141	1469010	HAP_1	0.168695652173913	0.0343242659210895	0.241972227067255	0.887247673991
1	1280141	1469010	HAP_2	0.416521739130435	0.166230126691112	0.1099529898899	0.131139431438787
1	1280141	1469010	HAP_3	0.102608695652174	-0.147060117653666	0.424014790284759	0.728850514999872
1	1332918	1540641	HAP_1	0.416521739130435	0.166230126691112	0.1099529898899	0.131139431438787
1	1332918	1540641	HAP_2	0.151304347826087	0.0396011425584674	0.258562586384088	0.878328000221089
1	1332918	1540641	HAP_3	0.168695652173913	0.0343242659210895	0.241972227067255	0.887247673991
1	1385687	1571852	HAP_1	0.23304347826087	0.44623016383826	0.191717110356116	0.0202904657911909
1	1385687	1571852	HAP_2	0.219130434782609	-0.285161930158619	0.19238345826169	0.138832137300292
1	1385687	1571852	HAP_3	0.168695652173913	0.0343242659210895	0.241972227067255	0.887247673991
1	1385687	1571852	HAP_4	0.15304347826087	0.0396011425584674	0.258562586384088	0.878328000221089
1	1440329	1606992	HAP_1	0.15304347826087	0.0396011425584674	0.258562586384088	0.878328000221089
1	1440329	1606992	HAP_2	0.232173913043478	0.44623016383826	0.191717110356116	0.0202904657911909
1	1440329	1606992	HAP_3	0.220869565217391	-0.285161930158619	0.19238345826169	0.138832137300292
1	1440329	1606992	HAP_4	0.168695652173913	0.0343242659210895	0.241972227067255	0.887247673991
1	1523007	1646535	HAP_1	0.0939130434782609	-0.147060117653666	0.424014790284759	0.728850514999872
1	1523007	1646535	HAP_2	0.168695652173913	0.0343242659210895	0.241972227067255	0.887247673991
1	1523007	1646535	HAP_3	0.232173913043478	0.44623016383826	0.191717110356116	0.0202904657911909
1	1523007	1646535	HAP_4	0.183478260869565	-0.227469835837313	0.214964189274722	0.290430050749412
1	1566539	1682584	HAP_1	0.168695652173913	0.0343242659210895	0.241972227067255	0.887247673991
1	1566539	1682584	HAP_2	0.232173913043478	0.44623016383826	0.191717110356116	0.0202904657911909
1	1566539	1682584	HAP_3	0.183478260869565	-0.227469835837313	0.214964189274722	0.290430050749412
1	1566539	1682584	HAP_4	0.0939130434782609	-0.147060117653666	0.424014790284759	0.728850514999872
1	1592085	1721138	HAP_1	0.168695652173913	0.0343242659210895	0.241972227067255	0.887247673991
1	1592085	1721138	HAP_2	0.183478260869565	-0.227469835837313	0.214964189274722	0.290430050749412
1	1592085	1721138	HAP_3	0.232173913043478	0.44623016383826	0.191717110356116	0.0202904657911909
1	1592085	1721138	HAP_4	0.0939130434782609	-0.147060117653666	0.424014790284759	0.728850514999872
1	1627573	1769696	HAP_1	0.180869565217391	-0.221369251992881	0.220659561645218	0.316188290027751
1	1627573	1769696	HAP_2	0.24695652173913	0.341040360429279	0.182012776051708	0.0614881787256945
1	1627573	1769696	HAP_3	0.120869565217391	-0.106193979649047	0.358418194676904	0.767121798506079
1	1627573	1769696	HAP_4	0.0939130434782609	-0.147060117653666	0.424014790284759	0.728850514999872
1	1627573	1769696	HAP_5	0.171304347826087	0.0343242659210895	0.241972227067255	0.887247673991
1	1676756	1830748	HAP_1	0.180869565217391	-0.221369251992881	0.220659561645218	0.316188290027751
1	1676756	1830748	HAP_2	0.24695652173913	0.341040360429279	0.182012776051708	0.0614881787256945
1	1676756	1830748	HAP_3	0.0939130434782609	-0.147060117653666	0.424014790284759	0.728850514999872
1	1676756	1830748	HAP_4	0.242608695652174	0.0123326602789517	0.179595797771924	0.945277534661274
1	1698908	1883132	HAP_1	0.24695652173913	0.341040360429279	0.182012776051708	0.0614881787256945
1	1698908	1883132	HAP_2	0.0939130434782609	-0.147060117653666	0.424014790284759	0.728850514999872
1	1698908	1883132	HAP_3	0.180869565217391	-0.221369251992881	0.220659561645218	0.316188290027751
1	1698908	1883132	HAP_4	0.256521739130435	-0.0167828677251077	0.167567611207944	0.920256355354395
1	1752601	1966040	HAP_1	0.0939130434782609	-0.147060117653666	0.424014790284759	0.728850514999872
1	1752601	1966040	HAP_2	0.182608695652174	-0.26169259098332	0.215177522527955	0.224430471158517
1	1752601	1966040	HAP_3	0.232173913043478	-0.0242256933022515	0.181457673734874	0.893840988454628
1	1752601	1966040	HAP_4	0.246086956521739	0.341040360429279	0.182012776051708	0.0614881787256945
1	1809526	2015519	HAP_1	0.181739130434783	-0.221369251992881	0.220659561645218	0.316188290027751
1	1809526	2015519	HAP_2	0.0939130434782609	-0.147060117653666	0.424014790284759	0.728850514999872
1	1809526	2015519	HAP_3	0.24695652173913	0.341040360429279	0.182012776051708	0.0614881787256945
1	1809526	2015519	HAP_4	0.232173913043478	-0.0242256933022515	0.181457673734874	0.893840988454628
1	1858907	2080108	HAP_1	0.264347826086957	0.268663193255366	0.162803864620191	0.0994554122122688
1	1858907	2080108	HAP_2	0.0947826086956522	-0.147060117653666	0.424014790284759	0.728850514999872
1	1858907	2080108	HAP_3	0.181739130434783	-0.221369251992881	0.220659561645218	0.316188290027751
1	1858907	2080108	HAP_4	0.219130434782609	0.0120121162057326	0.191015439045544	0.949879978594341
1	1935439	2114078	HAP_1	0.454782608695652	0.194221104424581	0.101291126369281	0.0556868343722254
1	1935439	2114078	HAP_2	0.0947826086956522	-0.147060117653666	0.424014790284759	0.728850514999872
1	1935439	2114078	HAP_3	0.175652173913043	-0.218193164805198	0.220208508462268	0.322186202760329
1	2000237	2180053	HAP_1	0.477391304347826	0.0594301911991006	0.0960927649912267	0.536518204483284
1	2000237	2180053	HAP_2	0.175652173913043	-0.218193164805198	0.220208508462268	0.322186202760329
1	2059310	2240729	HAP_1	0.175652173913043	-0.218193164805198	0.220208508462268	0.322186202760329
1	2059310	2240729	HAP_2	0.121739130434783	-0.165315569030701	0.386874550736074	0.669316831534576
1	2059310	2240729	HAP_3	0.352173913043478	0.101541086755054	0.12817376534427	0.428570010902618
1	2099121	2261566	HAP_1	0.123478260869565	-0.165315569030701	0.386874550736074	0.669316831534576
1	2099121	2261566	HAP_2	0.552173913043478	0.0853658002196778	0.0898045198041859	0.342229511986433
1	2163137	2291600	HAP_1	0.123478260869565	-0.165315569030701	0.386874550736074	0.669316831534576
1	2163137	2291600	HAP_2	0.111304347826087	0.248273983216937	0.389106466713013	0.523693327569862
1	2163137	2291600	HAP_3	0.255652173913043	0.156855073443192	0.170882676762148	0.359059262821629
1	2163137	2291600	HAP_4	0.12	1.44360365757993	0.354806982881088	5.4043168424552e-05
1	2219759	2321768	HAP_1	0.123478260869565	-0.165315569030701	0.386874550736074	0.669316831534576
1	2219759	2321768	HAP_2	0.111304347826087	0.248273983216937	0.389106466713013	0.523693327569862
1	2219759	2321768	HAP_3	0.0843478260869565	-0.0528607787528908	0.551257692456217	0.923641141586591
1	2219759	2321768	HAP_4	0.167826086956522	-0.169980857334823	0.238797716411505	0.476871958948305
1	2219759	2321768	HAP_5	0.119130434782609	1.44360365757993	0.354806982881088	5.4043168424552e-05
1	2219759	2321768	HAP_6	0.0826086956521739	-0.179664882151696	0.543722362759999	0.741194468216217
1	2250307	2372646	HAP_1	0.114782608695652	0.237243823816189	0.362092273214891	0.512605366339673
1	2250307	2372646	HAP_2	0.212173913043478	-0.242232187300176	0.198835800646749	0.223639258491405
1	2250307	2372646	HAP_3	0.181739130434783	-0.119935876724304	0.214515679496623	0.576315684442412
1	2250307	2372646	HAP_4	0.119130434782609	1.44360365757993	0.354806982881088	5.4043168424552e-05
1	2250307	2372646	HAP_5	0.122608695652174	0.0310947957846876	0.263514630398642	0.906109610209145
1	2284595	2407778	HAP_1	0.451304347826087	-0.140971471364794	0.101702564493442	0.166261424746149
1	2284595	2407778	HAP_2	0.188695652173913	-0.14643410318339	0.209597597213701	0.485063539277022
1	2284595	2407778	HAP_3	0.107826086956522	0.202482635311063	0.375248889007448	0.589689696899985
1	2284595	2407778	HAP_4	0.119130434782609	1.44360365757993	0.354806982881088	5.4043168424552e-05
1	2304587	2465308	HAP_1	0.450434782608696	-0.140971471364794	0.101702564493442	0.166261424746149
1	2304587	2465308	HAP_2	0.107826086956522	0.202482635311063	0.375248889007448	0.589689696899985
1	2304587	2465308	HAP_3	0.119130434782609	1.44360365757993	0.354806982881088	5.4043168424552e-05
1	2304587	2465308	HAP_4	0.188695652173913	-0.14643410318339	0.209597597213701	0.485063539277022
1	2357315	2535083	HAP_1	0.107826086956522	0.202482635311063	0.375248889007448	0.589689696899985
1	2357315	2535083	HAP_2	0.119130434782609	1.44360365757993	0.354806982881088	5.4043168424552e-05
1	2357315	2535083	HAP_3	0.626086956521739	-0.162184393830446	0.084698240422403	0.0560190281978039
1	2390062	2604669	HAP_1	0.119130434782609	1.44360365757993	0.354806982881088	5.4043168424552e-05
1	2390062	2604669	HAP_2	0.107826086956522	0.202482635311063	0.375248889007448	0.589689696899985
1	2390062	2604669	HAP_3	0.625217391304348	-0.162184393830446	0.084698240422403	0.0560190281978039
1	2445051	2658776	HAP_1	0.62	-0.169884349518765	0.0851388909687618	0.0464838573483776
1	2445051	2658776	HAP_2	0.119130434782609	1.44360365757993	0.354806982881088	5.4043168424552e-05
1	2445051	2658776	HAP_3	0.107826086956522	0.202482635311063	0.375248889007448	0.589689696899985
1	2516434	2719642	HAP_1	0.107826086956522	0.202482635311063	0.375248889007448	0.589689696899985
1	2516434	2719642	HAP_2	0.119130434782609	1.44360365757993	0.354806982881088	5.4043168424552e-05
1	2516434	2719642	HAP_3	0.62	-0.169884349518765	0.0851388909687618	0.0464838573483776
1	2589312	2767613	HAP_1	0.0921739130434783	-0.0942391972596227	0.475567566300579	0.842990341964095
1	2589312	2767613	HAP_2	0.199130434782609	-0.187558750199431	0.193621981341229	0.333118959174108
1	2589312	2767613	HAP_3	0.120869565217391	-0.165315569030701	0.386874550736074	0.669316831534576
1	2589312	2767613	HAP_4	0.185217391304348	0.0195190272025923	0.255752349492648	0.939191650809627
1	2589312	2767613	HAP_5	0.107826086956522	0.202482635311063	0.375248889007448	0.589689696899985
1	2589312	2767613	HAP_6	0.119130434782609	1.44360365757993	0.354806982881088	5.4043168424552e-05
1	2633403	2848684	HAP_1	0.107826086956522	0.202482635311063	0.375248889007448	0.589689696899985
1	2633403	2848684	HAP_2	0.0791304347826087	-0.0942391972596227	0.475567566300579	0.842990341964095
1	2633403	2848684	HAP_3	0.184347826086957	-0.216094468913304	0.215409495588548	0.316205812820103
1	2633403	2848684	HAP_4	0.120869565217391	-0.165315569030701	0.386874550736074	0.669316831534576
1	2633403	2848684	HAP_5	0.122608695652174	-0.0460214379475951	0.33978303554163	0.892309650052742
1	2633403	2848684	HAP_6	0.119130434782609	1.44360365757993	0.354806982881088	5.4043168424552e-05
1	2699455	2923974	HAP_1	0.119130434782609	1.44360365757993	0.354806982881088	5.4043168424552e-05
1	2699455	2923974	HAP_2	0.107826086956522	0.202482635311063	0.375248889007448	0.589689696899985
1	2699455	2923974	HAP_3	0.0791304347826087	-0.0942391972596227	0.475567566300579	0.842990341964095
1	2699455	2923974	HAP_4	0.167826086956522	-0.169980857334823	0.238797716411505	0.476871958948305
1	2699455	2923974	HAP_5	0.120869565217391	-0.165315569030701	0.386874550736074	0.669316831534576
1	2699455	2923974	HAP_6	0.122608695652174	-0.0460214379475951	0.33978303554163	0.892309650052742
1	2752599	2974184	HAP_1	0.0773913043478261	-0.593608379996414	0.541060016502997	0.273058300909656
1	2752599	2974184	HAP_2	0.107826086956522	0.202482635311063	0.375248889007448	0.589689696899985
1	2752599	2974184	HAP_3	0.136521739130435	-0.00302714844607438	0.3068460368343	0.992132205407878
1	2752599	2974184	HAP_4	0.167826086956522	-0.169980857334823	0.238797716411505	0.476871958948305
1	2752599	2974184	HAP_5	0.119130434782609	1.44360365757993	0.354806982881088	5.4043168424552e-05
1	2752599	2974184	HAP_6	0.189565217391304	-0.20342475821121	0.251253322445993	0.418489728216056
1	2824770	3010910	HAP_1	0.161739130434783	-0.187525368474396	0.291759049329788	0.520654599179805
1	2824770	3010910	HAP_2	0.107826086956522	0.202482635311063	0.375248889007448	0.589689696899985
1	2824770	3010910	HAP_3	0.10695652173913	0.0107988696069403	0.391836830195701	0.978023180511026
1	2824770	3010910	HAP_4	0.167826086956522	-0.169980857334823	0.238797716411505	0.476871958948305
1	2824770	3010910	HAP_5	0.113913043478261	1.44360365757993	0.354806982881088	5.4043168424552e-05
1	2889586	3028026	HAP_1	0.121739130434783	-0.120388862307124	0.338608890378796	0.722318804231533
1	2889586	3028026	HAP_2	0.171304347826087	-0.169980857334823	0.238797716411505	0.476871958948305
1	2889586	3028026	HAP_3	0.107826086956522	0.202482635311063	0.375248889007448	0.589689696899985
1	2889586	3028026	HAP_4	0.161739130434783	-0.187525368474396	0.291759049329788	0.520654599179805
1	2889586	3028026	HAP_5	0.113913043478261	1.44360365757993	0.354806982881088	5.4043168424552e-05
1	2963532	3072923	HAP_1	0.174782608695652	-0.165934923680257	0.280012524974477	0.553688428041329
1	2963532	3072923	HAP_2	0.113913043478261	1.44360365757993	0.354806982881088	5.4043168424552e-05
1	2963532	3072923	HAP_3	0.16695652173913	-0.169980857334823	0.238797716411505	0.476871958948305
1	2963532	3072923	HAP_4	0.130434782608696	-0.00243350835769817	0.387754570457652	0.994994817347155
1	2963532	3072923	HAP_5	0.12	-0.120388862307124	0.338608890378796	0.722318804231533
1	2963532	3072923	HAP_6	0.118260869565217	0.054625244147285	0.310910381124344	0.860597241332273
1	2999989	3153221	HAP_1	0.175652173913043	-0.165934923680257	0.280012524974477	0.553688428041329
1	2999989	3153221	HAP_2	0.122608695652174	0.174132391133817	0.31930482096557	0.585730248845422
1	2999989	3153221	HAP_3	0.272173913043478	0.21219297475527	0.149570241373981	0.156545346345196
1	2999989	3153221	HAP_4	0.167826086956522	-0.169980857334823	0.238797716411505	0.476871958948305
1	2999989	3153221	HAP_5	0.125217391304348	-0.120388862307124	0.338608890378796	0.722318804231533
1	3021052	3188350	HAP_1	0.272173913043478	0.21219297475527	0.149570241373981	0.156545346345196
1	3021052	3188350	HAP_2	0.167826086956522	-0.169980857334823	0.238797716411505	0.476871958948305
1	3021052	3188350	HAP_3	0.125217391304348	-0.120388862307124	0.338608890378796	0.722318804231533
1	3021052	3188350	HAP_4	0.175652173913043	-0.165934923680257	0.280012524974477	0.553688428041329
1	3021052	3188350	HAP_5	0.123478260869565	0.138136907705049	0.303692875246388	0.649387585517864
1	3056961	3223919	HAP_1	0.125217391304348	-0.120388862307124	0.338608890378796	0.722318804231533
1	3056961	3223919	HAP_2	0.176521739130435	-0.165934923680257	0.280012524974477	0.553688428041329
1	3056961	3223919	HAP_3	0.123478260869565	0.138136907705049	0.303692875246388	0.649387585517864
1	3056961	3223919	HAP_4	0.167826086956522	-0.169980857334823	0.238797716411505	0.476871958948305
1	3056961	3223919	HAP_5	0.272173913043478	0.21219297475527	0.149570241373981	0.156545346345196
1	3147689	3261757	HAP_1	0.135652173913043	-0.127436219228589	0.27754288893815	0.646297777843074
1	3147689	3261757	HAP_2	0.138260869565217	1.08793705658686	0.31432232505953	0.000578603906733493
1	3147689	3261757	HAP_3	0.132173913043478	-0.00243350835769817	0.387754570457652	0.994994817347155
1	3147689	3261757	HAP_4	0.161739130434783	-0.105295313191223	0.308586186689646	0.733066635393437
1	3147689	3261757	HAP_5	0.175652173913043	-0.179296461037284	0.233241325779141	0.44238452585861
1	3147689	3261757	HAP_6	0.122608695652174	0.138136907705049	0.303692875246388	0.649387585517864
1	3179438	3303269	HAP_1	0.14	-0.125529639634423	0.324488490891518	0.699010805552554
1	3179438	3303269	HAP_2	0.167826086956522	-0.169980857334823	0.238797716411505	0.476871958948305
1	3179438	3303269	HAP_3	0.109565217391304	0.0107988696069403	0.391836830195701	0.978023180511026
1	3179438	3303269	HAP_4	0.138260869565217	1.08793705658686	0.31432232505953	0.000578603906733493
1	3179438	3303269	HAP_5	0.132173913043478	-0.00243350835769817	0.387754570457652	0.994994817347155
1	3179438	3303269	HAP_6	0.121739130434783	0.138136907705049	0.303692875246388	0.649387585517864
1	3208431	3379063	HAP_1	0.109565217391304	0.0107988696069403	0.391836830195701	0.978023180511026
1	3208431	3379063	HAP_2	0.278260869565217	0.210529096717204	0.150911621148362	0.1635521426269
1	3208431	3379063	HAP_3	0.167826086956522	-0.169980857334823	0.238797716411505	0.476871958948305
1	3208431	3379063	HAP_4	0.121739130434783	0.138136907705049	0.303692875246388	0.649387585517864
1	3250506	3425621	HAP_1	0.275652173913043	0.213775969477423	0.15281015370136	0.162375284031023
1	3250506	3425621	HAP_2	0.107826086956522	0.168393989723425	0.348668850947719	0.629310422338726
1	3250506	3425621	HAP_3	0.168695652173913	-0.209146254968235	0.231962547372413	0.367635416510641
1	3250506	3425621	HAP_4	0.108695652173913	0.0107988696069403	0.391836830195701	0.978023180511026
1	3292026	3458428	HAP_1	0.194782608695652	0.103428819755593	0.220405426175357	0.639061358813136
1	3292026	3458428	HAP_2	0.138260869565217	1.01272885873739	0.298349597276915	0.000736202202005181
1	3292026	3458428	HAP_3	0.10695652173913	0.0107988696069403	0.391836830195701	0.978023180511026
1	3292026	3458428	HAP_4	0.172173913043478	-0.207872489379798	0.225692051668565	0.357422233615249
1	3292026	3458428	HAP_5	0.107826086956522	0.168393989723425	0.348668850947719	0.629310422338726
1	3361607	3480350	HAP_1	0.195652173913043	0.103428819755593	0.220405426175357	0.639061358813136
1	3361607	3480350	HAP_2	0.138260869565217	1.01272885873739	0.298349597276915	0.000736202202005181
1	3361607	3480350	HAP_3	0.107826086956522	0.0107988696069403	0.391836830195701	0.978023180511026
1	3361607	3480350	HAP_4	0.17304347826087	-0.207872489379798	0.225692051668565	0.357422233615249
1	3361607	3480350	HAP_5	0.107826086956522	0.168393989723425	0.348668850947719	0.629310422338726
1	3409942	3514683	HAP_1	0.307826086956522	0.0950546236837719	0.135914396244566	0.484609388839823
1	3409942	3514683	HAP_2	0.138260869565217	1.01272885873739	0.298349597276915	0.000736202202005181
1	3409942	3514683	HAP_3	0.107826086956522	0.0107988696069403	0.391836830195701	0.978023180511026
1	3409942	3514683	HAP_4	0.17304347826087	-0.207872489379798	0.225692051668565	0.357422233615249
1	3444984	3546524	HAP_1	0.329565217391304	0.0654324394653084	0.130516463081626	0.616331859962751
1	3444984	3546524	HAP_2	0.263478260869565	0.273090838005823	0.158053603123552	0.084566819189859
1	3444984	3546524	HAP_3	0.172173913043478	-0.207872489379798	0.225692051668565	0.357422233615249
1	3475914	3598843	HAP_1	0.171304347826087	-0.267753548153955	0.231774300092238	0.248485546803414
1	3475914	3598843	HAP_2	0.141739130434783	0.863859261695166	0.285350935573888	0.00258011579662044
1	3475914	3598843	HAP_3	0.119130434782609	-0.114436561515144	0.338775746403462	0.735644240567934
1	3475914	3598843	HAP_4	0.100869565217391	0.535171422369983	0.477914095007188	0.263274465244422
1	3475914	3598843	HAP_5	0.217391304347826	0.0605074228158807	0.18788426777565	0.747537415846029
1	3500633	3637756	HAP_1	0.151304347826087	0.682882247818229	0.264626932682915	0.010116891662163
1	3500633	3637756	HAP_2	0.119130434782609	-0.114436561515144	0.338775746403462	0.735644240567934
1	3500633	3637756	HAP_3	0.172173913043478	-0.267753548153955	0.231774300092238	0.248485546803414
1	3500633	3637756	HAP_4	0.100869565217391	0.535171422369983	0.477914095007188	0.263274465244422
1	3500633	3637756	HAP_5	0.214782608695652	0.0605074228158807	0.18788426777565	0.747537415846029
1	3531671	3691931	HAP_1	0.151304347826087	0.682882247818229	0.264626932682915	0.010116891662163
1	3531671	3691931	HAP_2	0.100869565217391	0.535171422369983	0.477914095007188	0.263274465244422
1	3531671	3691931	HAP_3	0.12	-0.114436561515144	0.338775746403462	0.735644240567934
1	3531671	3691931	HAP_4	0.38695652173913	-0.0178377311550261	0.110008642665074	0.871247231562835
1	3587305	3720622	HAP_1	0.151304347826087	0.682882247818229	0.264626932682915	0.010116891662163
1	3587305	3720622	HAP_2	0.100869565217391	0.535171422369983	0.477914095007188	0.263274465244422
1	3587305	3720622	HAP_3	0.12	-0.114436561515144	0.338775746403462	0.735644240567934
1	3587305	3720622	HAP_4	0.40695652173913	-0.0508469221940517	0.107174355504081	0.635376307286479
1	3620513	3776228	HAP_1	0.152173913043478	0.626986268004217	0.255023656160255	0.0142507537811566
1	3620513	3776228	HAP_2	0.135652173913043	-0.110746723548524	0.318543485833271	0.728221240584286
1	3620513	3776228	HAP_3	0.175652173913043	-0.280172868740038	0.214778841372392	0.192606829169287
1	3620513	3776228	HAP_4	0.229565217391304	0.0275119173331684	0.182313653664189	0.880105343069594
1	3620513	3776228	HAP_5	0.100869565217391	0.535171422369983	0.477914095007188	0.263274465244422
1	3684324	3840517	HAP_1	0.152173913043478	0.626986268004217	0.255023656160255	0.0142507537811566
1	3684324	3840517	HAP_2	0.100869565217391	0.535171422369983	0.477914095007188	0.263274465244422
1	3684324	3840517	HAP_3	0.175652173913043	-0.280172868740038	0.214778841372392	0.192606829169287
1	3684324	3840517	HAP_4	0.229565217391304	0.0275119173331684	0.182313653664189	0.880105343069594
1	3684324	3840517	HAP_5	0.136521739130435	-0.110746723548524	0.318543485833271	0.728221240584286
1	3712478	3917893	HAP_1	0.100869565217391	0.535171422369983	0.477914095007188	0.263274465244422
1	3712478	3917893	HAP_2	0.17304347826087	-0.280172868740038	0.214778841372392	0.192606829169287
1	3712478	3917893	HAP_3	0.180869565217391	0.0930428026337109	0.222351057834033	0.675777983634782
1	3712478	3917893	HAP_4	0.119130434782609	-0.114436561515144	0.338775746403462	0.735644240567934
1	3712478	3917893	HAP_5	0.151304347826087	0.626986268004217	0.255023656160255	0.0142507537811566
1	3755154	3959925	HAP_1	0.151304347826087	0.626986268004217	0.255023656160255	0.0142507537811566
1	3755154	3959925	HAP_2	0.100869565217391	0.535171422369983	0.477914095007188	0.263274465244422
1	3755154	3959925	HAP_3	0.172173913043478	-0.280172868740038	0.214778841372392	0.192606829169287
1	3755154	3959925	HAP_4	0.180869565217391	0.0930428026337109	0.222351057834033	0.675777983634782
1	3755154	3959925	HAP_5	0.0773913043478261	0.729811031402302	0.548334933056606	0.183742369261985
1	3823705	4005583	HAP_1	0.171304347826087	0.147222003629561	0.240404072772117	0.54052482721768
1	3823705	4005583	HAP_2	0.0782608695652174	0.729811031402302	0.548334933056606	0.183742369261985
1	3823705	4005583	HAP_3	0.171304347826087	-0.280172868740038	0.214778841372392	0.192606829169287
1	3823705	4005583	HAP_4	0.150434782608696	0.626986268004217	0.255023656160255	0.0142507537811566
1	3823705	4005583	HAP_5	0.101739130434783	0.363091684833538	0.431520122602369	0.400467938870194
1	3895421	4045338	HAP_1	0.150434782608696	0.626986268004217	0.255023656160255	0.0142507537811566
1	3895421	4045338	HAP_2	0.193913043478261	0.147222003629561	0.240404072772117	0.54052482721768
1	3895421	4045338	HAP_3	0.105217391304348	0.363091684833538	0.431520122602369	0.400467938870194
1	3895421	4045338	HAP_4	0.249565217391304	-0.192766144185226	0.164005390558529	0.240346549669103
1	3954394	4091992	HAP_1	0.119130434782609	0.363091684833538	0.431520122602369	0.400467938870194
1	3954394	4091992	HAP_2	0.0808695652173913	0.522064093158023	0.473311925923781	0.270498298699088
1	3954394	4091992	HAP_3	0.281739130434783	0.0235756283982134	0.151742603472841	0.876588638998008
1	3954394	4091992	HAP_4	0.18	0.294472924596755	0.218650530897698	0.178595762779429
1	3954394	4091992	HAP_5	0.194782608695652	0.147222003629561	0.240404072772117	0.54052482721768
1	3989772	4127064	HAP_1	0.119130434782609	0.363091684833538	0.431520122602369	0.400467938870194
1	3989772	4127064	HAP_2	0.0817391304347826	0.522064093158023	0.473311925923781	0.270498298699088
1	3989772	4127064	HAP_3	0.301739130434783	0.0119098270895261	0.139631366097058	0.932057415347082
1	3989772	4127064	HAP_4	0.18	0.294472924596755	0.218650530897698	0.178595762779429
1	3989772	4127064	HAP_5	0.209565217391304	0.023482972605111	0.215090129253329	0.913100787114627
1	4033099	4162383	HAP_1	0.0817391304347826	0.522064093158023	0.473311925923781	0.270498298699088
1	4033099	4162383	HAP_2	0.301739130434783	0.0119098270895261	0.139631366097058	0.932057415347082
1	4033099	4162383	HAP_3	0.181739130434783	0.259287950867339	0.214449642821224	0.227138416594992
1	4033099	4162383	HAP_4	0.119130434782609	0.363091684833538	0.431520122602369	0.400467938870194
1	4033099	4162383	HAP_5	0.214782608695652	0.0785396304454296	0.20931470177938	0.707636404825929
1	4077498	4215889	HAP_1	0.119130434782609	0.363091684833538	0.431520122602369	0.400467938870194
1	4077498	4215889	HAP_2	0.188695652173913	0.207357008519096	0.232508381554137	0.372867899109067
1	4077498	4215889	HAP_3	0.167826086956522	0.27411558176615	0.249259267472171	0.271924669180892
1	4077498	4215889	HAP_4	0.191304347826087	-0.195329013992573	0.216369713969739	0.36704226960699
1	4077498	4215889	HAP_5	0.176521739130435	0.259287950867339	0.214449642821224	0.227138416594992
1	4113357	4261708	HAP_1	0.188695652173913	0.207357008519096	0.232508381554137	0.372867899109067
1	4113357	4261708	HAP_2	0.12	0.260069529010703	0.428057473094934	0.543726401316959
1	4113357	4261708	HAP_3	0.16695652173913	-0.00367024045015272	0.252104009204741	0.988389624476086
1	4113357	4261708	HAP_4	0.149565217391304	-0.243788739312311	0.254991895001738	0.339450636064439
1	4113357	4261708	HAP_5	0.176521739130435	0.259287950867339	0.214449642821224	0.227138416594992
1	4155630	4294917	HAP_1	0.188695652173913	0.207357008519096	0.232508381554137	0.372867899109067
1	4155630	4294917	HAP_2	0.12	0.260069529010703	0.428057473094934	0.543726401316959
1	4155630	4294917	HAP_3	0.166086956521739	-0.00367024045015272	0.252104009204741	0.988389624476086
1	4155630	4294917	HAP_4	0.149565217391304	-0.243788739312311	0.254991895001738	0.339450636064439
1	4155630	4294917	HAP_5	0.171304347826087	0.36788538495155	0.230455630799089	0.110975174196008
1	4202221	4307054	HAP_1	0.120869565217391	0.260069529010703	0.428057473094934	0.543726401316959
1	4202221	4307054	HAP_2	0.166086956521739	-0.00367024045015272	0.252104009204741	0.988389624476086
1	4202221	4307054	HAP_3	0.190434782608696	0.188656650020772	0.227787028825662	0.407900280667282
1	4202221	4307054	HAP_4	0.149565217391304	-0.243788739312311	0.254991895001738	0.339450636064439
1	4202221	4307054	HAP_5	0.171304347826087	0.36788538495155	0.230455630799089	0.110975174196008
1	4239676	4323165	HAP_1	0.106086956521739	0.729811031402302	0.548334933056606	0.183742369261985
1	4239676	4323165	HAP_2	0.149565217391304	-0.243788739312311	0.254991895001738	0.339450636064439
1	4239676	4323165	HAP_3	0.171304347826087	0.36788538495155	0.230455630799089	0.110975174196008
1	4239676	4323165	HAP_4	0.181739130434783	0.188656650020772	0.227787028825662	0.407900280667282
1	4239676	4323165	HAP_5	0.151304347826087	0.0436981220501743	0.307903150177378	0.887192756456843
1	4289010	4360633	HAP_1	0.171304347826087	0.36788538495155	0.230455630799089	0.110975174196008
1	4289010	4360633	HAP_2	0.181739130434783	0.188656650020772	0.227787028825662	0.407900280667282
1	4289010	4360633	HAP_3	0.151304347826087	0.0436981220501743	0.307903150177378	0.887192756456843
1	4289010	4360633	HAP_4	0.102608695652174	-0.0388220728988247	0.386592175989258	0.920045706033477
1	4289010	4360633	HAP_5	0.112173913043478	0.729811031402302	0.548334933056606	0.183742369261985
1	4289010	4360633	HAP_6	0.16695652173913	-0.255985398570855	0.246749262124106	0.299981064010478
1	4301373	4418006	HAP_1	0.151304347826087	0.0436981220501743	0.307903150177378	0.887192756456843
1	4301373	4418006	HAP_2	0.27304347826087	0.159654111400629	0.165453901427818	0.334986793666991
1	4301373	4418006	HAP_3	0.112173913043478	0.729811031402302	0.548334933056606	0.183742369261985
1	4301373	4418006	HAP_4	0.16695652173913	-0.255985398570855	0.246749262124106	0.299981064010478
1	4301373	4418006	HAP_5	0.171304347826087	0.36788538495155	0.230455630799089	0.110975174196008
1	4316516	4487030	HAP_1	0.151304347826087	0.0436981220501743	0.307903150177378	0.887192756456843
1	4316516	4487030	HAP_2	0.171304347826087	0.36788538495155	0.230455630799089	0.110975174196008
1	4316516	4487030	HAP_3	0.27304347826087	0.159654111400629	0.165453901427818	0.334986793666991
1	4316516	4487030	HAP_4	0.112173913043478	0.729811031402302	0.548334933056606	0.183742369261985
1	4316516	4487030	HAP_5	0.167826086956522	-0.255985398570855	0.246749262124106	0.299981064010478
1	4350915	4525112	HAP_1	0.17304347826087	0.33201066420495	0.225931815995684	0.142252146130301
1	4350915	4525112	HAP_2	0.110434782608696	0.729811031402302	0.548334933056606	0.183742369261985
1	4350915	4525112	HAP_3	0.196521739130435	0.11913490950286	0.202161040020215	0.555892182641695
1	4350915	4525112	HAP_4	0.319130434782609	-0.0888841440746025	0.142223055939197	0.532249015031653
1	4394936	4571717	HAP_1	0.184347826086957	0.188708543114649	0.221921714410413	0.395499126388969
1	4394936	4571717	HAP_2	0.170434782608696	0.33201066420495	0.225931815995684	0.142252146130301
1	4394936	4571717	HAP_3	0.316521739130435	-0.0888841440746025	0.142223055939197	0.532249015031653
1	4394936	4571717	HAP_4	0.110434782608696	0.729811031402302	0.548334933056606	0.183742369261985
1	4473638	4606890	HAP_1	0.185217391304348	0.188708543114649	0.221921714410413	0.395499126388969
1	4473638	4606890	HAP_2	0.170434782608696	0.33201066420495	0.225931815995684	0.142252146130301
1	4473638	4606890	HAP_3	0.149565217391304	0.0436981220501743	0.307903150177378	0.887192756456843
1	4473638	4606890	HAP_4	0.167826086956522	-0.255985398570855	0.246749262124106	0.299981064010478
1	4473638	4606890	HAP_5	0.111304347826087	0.729811031402302	0.548334933056606	0.183742369261985
1	4507685	4674574	HAP_1	0.112173913043478	0.729811031402302	0.548334933056606	0.183742369261985
1	4507685	4674574	HAP_2	0.170434782608696	0.127277931343264	0.239997819324713	0.596092946886571
1	4507685	4674574	HAP_3	0.168695652173913	0.33201066420495	0.225931815995684	0.142252146130301
1	4507685	4674574	HAP_4	0.149565217391304	0.0436981220501743	0.307903150177378	0.887192756456843
1	4507685	4674574	HAP_5	0.16695652173913	-0.255985398570855	0.246749262124106	0.299981064010478
1	4565039	4716471	HAP_1	0.149565217391304	0.0436981220501743	0.307903150177378	0.887192756456843
1	4565039	4716471	HAP_2	0.167826086956522	0.386900237755979	0.231483646186233	0.0952006756200665
1	4565039	4716471	HAP_3	0.166086956521739	-0.255985398570855	0.246749262124106	0.299981064010478
1	4565039	4716471	HAP_4	0.12695652173913	0.293028353065539	0.425699374676528	0.491519109400404
1	4565039	4716471	HAP_5	0.169565217391304	0.127277931343264	0.239997819324713	0.596092946886571
1	4584093	4743473	HAP_1	0.149565217391304	0.0436981220501743	0.307903150177378	0.887192756456843
1	4584093	4743473	HAP_2	0.167826086956522	0.386900237755979	0.231483646186233	0.0952006756200665
1	4584093	4743473	HAP_3	0.166086956521739	-0.255985398570855	0.246749262124106	0.299981064010478
1	4584093	4743473	HAP_4	0.12695652173913	0.293028353065539	0.425699374676528	0.491519109400404
1	4584093	4743473	HAP_5	0.169565217391304	0.127277931343264	0.239997819324713	0.596092946886571
1	4647633	4781618	HAP_1	0.127826086956522	0.293028353065539	0.425699374676528	0.491519109400404
1	4647633	4781618	HAP_2	0.167826086956522	0.386900237755979	0.231483646186233	0.0952006756200665
1	4647633	4781618	HAP_3	0.16695652173913	-0.255985398570855	0.246749262124106	0.299981064010478
1	4647633	4781618	HAP_4	0.169565217391304	0.127277931343264	0.239997819324713	0.596092946886571
1	4647633	4781618	HAP_5	0.120869565217391	0.363091684833538	0.431520122602369	0.400467938870194
1	4709876	4888776	HAP_1	0.128695652173913	0.293028353065539	0.425699374676528	0.491519109400404
1	4709876	4888776	HAP_2	0.170434782608696	0.127277931343264	0.239997819324713	0.596092946886571
1	4709876	4888776	HAP_3	0.164347826086957	-0.337772490339029	0.254335204034826	0.184697281058815
1	4709876	4888776	HAP_4	0.120869565217391	0.363091684833538	0.431520122602369	0.400467938870194
1	4709876	4888776	HAP_5	0.167826086956522	0.386900237755979	0.231483646186233	0.0952006756200665
1	4734157	4996526	HAP_1	0.171304347826087	0.127277931343264	0.239997819324713	0.596092946886571
1	4734157	4996526	HAP_2	0.120869565217391	0.363091684833538	0.431520122602369	0.400467938870194
1	4734157	4996526	HAP_3	0.16695652173913	0.386900237755979	0.231483646186233	0.0952006756200665
1	4734157	4996526	HAP_4	0.164347826086957	-0.337772490339029	0.254335204034826	0.184697281058815
1	4760410	5066737	HAP_1	0.167826086956522	-0.357780524356486	0.245776240301503	0.146029380998635
1	4760410	5066737	HAP_2	0.166086956521739	0.386900237755979	0.231483646186233	0.0952006756200665
1	4760410	5066737	HAP_3	0.171304347826087	0.127277931343264	0.239997819324713	0.596092946886571
1	4760410	5066737	HAP_4	0.119130434782609	0.363091684833538	0.431520122602369	0.400467938870194
1	4830120	5099108	HAP_1	0.166086956521739	0.386900237755979	0.231483646186233	0.0952006756200665
1	4830120	5099108	HAP_2	0.167826086956522	-0.357780524356486	0.245776240301503	0.146029380998635
1	4830120	5099108	HAP_3	0.172173913043478	0.127277931343264	0.239997819324713	0.596092946886571
1	4830120	5099108	HAP_4	0.119130434782609	0.363091684833538	0.431520122602369	0.400467938870194
1	4986559	5186570	HAP_1	0.166086956521739	0.386900237755979	0.231483646186233	0.0952006756200665
1	4986559	5186570	HAP_2	0.326086956521739	0.133965599901677	0.136541507038994	0.326948529212062
1	4986559	5186570	HAP_3	0.16695652173913	-0.357780524356486	0.245776240301503	0.146029380998635
1	4986559	5186570	HAP_4	0.117391304347826	0.363091684833538	0.431520122602369	0.400467938870194
1	5057978	5331327	HAP_1	0.239130434782609	0.0482112805448228	0.179588818296915	0.788448629479383
1	5057978	5331327	HAP_2	0.113913043478261	0.775225897514306	0.478254981054082	0.105589932960576
1	5057978	5331327	HAP_3	0.167826086956522	-0.357780524356486	0.245776240301503	0.146029380998635
1	5057978	5331327	HAP_4	0.117391304347826	0.363091684833538	0.431520122602369	0.400467938870194
1	5057978	5331327	HAP_5	0.166086956521739	0.386900237755979	0.231483646186233	0.0952006756200665
1	5087212	5366547	HAP_1	0.168695652173913	-0.357780524356486	0.245776240301503	0.146029380998635
1	5087212	5366547	HAP_2	0.200869565217391	0.08273218101807	0.197911721966309	0.676088019537136
1	5087212	5366547	HAP_3	0.113913043478261	0.775225897514306	0.478254981054082	0.105589932960576
1	5087212	5366547	HAP_4	0.117391304347826	0.363091684833538	0.431520122602369	0.400467938870194
1	5087212	5366547	HAP_5	0.166086956521739	0.386900237755979	0.231483646186233	0.0952006756200665
1	5147933	5422754	HAP_1	0.169565217391304	-0.357780524356486	0.245776240301503	0.146029380998635
1	5147933	5422754	HAP_2	0.199130434782609	0.0663661466941801	0.202108483387942	0.742755039907365
1	5147933	5422754	HAP_3	0.12	0.363091684833538	0.431520122602369	0.400467938870194
1	5147933	5422754	HAP_4	0.114782608695652	0.421287777142954	0.480679278681174	0.38116395383836
1	5147933	5422754	HAP_5	0.164347826086957	0.386900237755979	0.231483646186233	0.0952006756200665
1	5305646	5488869	HAP_1	0.169565217391304	-0.357780524356486	0.245776240301503	0.146029380998635
1	5305646	5488869	HAP_2	0.2	0.0663661466941801	0.202108483387942	0.742755039907365
1	5305646	5488869	HAP_3	0.166086956521739	0.386900237755979	0.231483646186233	0.0952006756200665
1	5305646	5488869	HAP_4	0.103478260869565	0.421287777142954	0.480679278681174	0.38116395383836
1	5305646	5488869	HAP_5	0.12	0.363091684833538	0.431520122602369	0.400467938870194
1	5356977	5519231	HAP_1	0.2	0.0663661466941801	0.202108483387942	0.742755039907365
1	5356977	5519231	HAP_2	0.166086956521739	0.386900237755979	0.231483646186233	0.0952006756200665
1	5356977	5519231	HAP_3	0.169565217391304	-0.357780524356486	0.245776240301503	0.146029380998635
1	5356977	5519231	HAP_4	0.102608695652174	0.421287777142954	0.480679278681174	0.38116395383836
1	5356977	5519231	HAP_5	0.126086956521739	0.249645828469274	0.391182562349604	0.523614900475187
1	5391649	5550567	HAP_1	0.169565217391304	-0.357780524356486	0.245776240301503	0.146029380998635
1	5391649	5550567	HAP_2	0.2	0.0663661466941801	0.202108483387942	0.742755039907365
1	5391649	5550567	HAP_3	0.102608695652174	0.421287777142954	0.480679278681174	0.38116395383836
1	5391649	5550567	HAP_4	0.12695652173913	0.249645828469274	0.391182562349604	0.523614900475187
1	5391649	5550567	HAP_5	0.166086956521739	0.386900237755979	0.231483646186233	0.0952006756200665
1	5470488	5573890	HAP_1	0.12695652173913	0.249645828469274	0.391182562349604	0.523614900475187
1	5470488	5573890	HAP_2	0.166086956521739	0.386900237755979	0.231483646186233	0.0952006756200665
1	5470488	5573890	HAP_3	0.170434782608696	-0.357780524356486	0.245776240301503	0.146029380998635
1	5470488	5573890	HAP_4	0.102608695652174	0.421287777142954	0.480679278681174	0.38116395383836
1	5470488	5573890	HAP_5	0.212173913043478	0.00171601501600904	0.1836687014014	0.992548795738892
1	5510131	5630208	HAP_1	0.0991304347826087	0.421287777142954	0.480679278681174	0.38116395383836
1	5510131	5630208	HAP_2	0.194782608695652	0.0663661466941801	0.202108483387942	0.742755039907365
1	5510131	5630208	HAP_3	0.12695652173913	0.249645828469274	0.391182562349604	0.523614900475187
1	5510131	5630208	HAP_4	0.164347826086957	0.386900237755979	0.231483646186233	0.0952006756200665
1	5510131	5630208	HAP_5	0.169565217391304	-0.357780524356486	0.245776240301503	0.146029380998635
1	5539390	5668141	HAP_1	0.190434782608696	0.0663661466941801	0.202108483387942	0.742755039907365
1	5539390	5668141	HAP_2	0.12695652173913	0.249645828469274	0.391182562349604	0.523614900475187
1	5539390	5668141	HAP_3	0.163478260869565	0.386900237755979	0.231483646186233	0.0952006756200665
1	5539390	5668141	HAP_4	0.167826086956522	-0.357780524356486	0.245776240301503	0.146029380998635
1	5539390	5668141	HAP_5	0.0939130434782609	0.421287777142954	0.480679278681174	0.38116395383836
1	5561667	5730545	HAP_1	0.190434782608696	0.0551519677374358	0.205758276272247	0.78876493692536
1	5561667	5730545	HAP_2	0.170434782608696	-0.379672686431704	0.238018374745775	0.111243043668387
1	5561667	5730545	HAP_3	0.12695652173913	0.249645828469274	0.391182562349604	0.523614900475187
1	5561667	5730545	HAP_4	0.0930434782608696	0.421287777142954	0.480679278681174	0.38116395383836
1	5561667	5730545	HAP_5	0.162608695652174	0.459031538772384	0.244347854066293	0.06081671433761
1	5614060	5764859	HAP_1	0.122608695652174	0.363091684833538	0.431520122602369	0.400467938870194
1	5614060	5764859	HAP_2	0.354782608695652	0.155419415491654	0.12224991842217	0.204138848535186
1	5614060	5764859	HAP_3	0.17304347826087	-0.379672686431704	0.238018374745775	0.111243043668387
1	5656543	5807646	HAP_1	0.360869565217391	0.146385401236381	0.120269651462809	0.224060543153571
1	5656543	5807646	HAP_2	0.123478260869565	0.363091684833538	0.431520122602369	0.400467938870194
1	5656543	5807646	HAP_3	0.17304347826087	-0.379672686431704	0.238018374745775	0.111243043668387
1	5710366	5882239	HAP_1	0.16695652173913	-0.392182860743364	0.245491561404534	0.110707213496147
1	5710366	5882239	HAP_2	0.36695652173913	0.134809115642595	0.118006908190873	0.253781203275022
1	5710366	5882239	HAP_3	0.123478260869565	0.363091684833538	0.431520122602369	0.400467938870194
1	5753019	5945254	HAP_1	0.16695652173913	-0.392182860743364	0.245491561404534	0.110707213496147
1	5753019	5945254	HAP_2	0.123478260869565	0.363091684833538	0.431520122602369	0.400467938870194
1	5753019	5945254	HAP_3	0.377391304347826	0.129019696757149	0.115711359985771	0.265321325726166
1	5783354	5988894	HAP_1	0.16695652173913	-0.392182860743364	0.245491561404534	0.110707213496147
1	5783354	5988894	HAP_2	0.204347826086957	0.0609522482936995	0.191164678144737	0.749961144272252
1	5783354	5988894	HAP_3	0.17304347826087	0.386900237755979	0.231483646186233	0.0952006756200665
1	5783354	5988894	HAP_4	0.123478260869565	0.363091684833538	0.431520122602369	0.400467938870194
1	5846627	6046468	HAP_1	0.16695652173913	-0.392182860743364	0.245491561404534	0.110707213496147
1	5846627	6046468	HAP_2	0.124347826086957	0.363091684833538	0.431520122602369	0.400467938870194
1	5846627	6046468	HAP_3	0.212173913043478	0.0312880257660771	0.189874661559853	0.869174411626409
1	5846627	6046468	HAP_4	0.17304347826087	0.386900237755979	0.231483646186233	0.0952006756200665
1	5922932	6090860	HAP_1	0.16695652173913	-0.349839028399024	0.238348507990522	0.142728131541833
1	5922932	6090860	HAP_2	0.124347826086957	0.363091684833538	0.431520122602369	0.400467938870194
1	5922932	6090860	HAP_3	0.209565217391304	0.0212549963139793	0.192184451894249	0.911975523308022
1	5922932	6090860	HAP_4	0.170434782608696	0.434399241201329	0.237299346901331	0.0676902350347592
1	5983887	6133181	HAP_1	0.170434782608696	0.434399241201329	0.237299346901331	0.0676902350347592
1	5983887	6133181	HAP_2	0.159130434782609	-0.283739778694153	0.238748317947285	0.235159212122495
1	5983887	6133181	HAP_3	0.209565217391304	0.0212549963139793	0.192184451894249	0.911975523308022
1	5983887	6133181	HAP_4	0.123478260869565	0.363091684833538	0.431520122602369	0.400467938870194
1	6026812	6171754	HAP_1	0.123478260869565	0.363091684833538	0.431520122602369	0.400467938870194
1	6026812	6171754	HAP_2	0.209565217391304	0.0212549963139793	0.192184451894249	0.911975523308022
1	6026812	6171754	HAP_3	0.16	-0.283739778694153	0.238748317947285	0.235159212122495
1	6026812	6171754	HAP_4	0.170434782608696	0.434399241201329	0.237299346901331	0.0676902350347592
1	6069957	6218619	HAP_1	0.16	-0.283739778694153	0.238748317947285	0.235159212122495
1	6069957	6218619	HAP_2	0.170434782608696	0.434399241201329	0.237299346901331	0.0676902350347592
1	6069957	6218619	HAP_3	0.211304347826087	0.0212549963139793	0.192184451894249	0.911975523308022
1	6069957	6218619	HAP_4	0.123478260869565	0.363091684833538	0.431520122602369	0.400467938870194
1	6069957	6218619	HAP_5	0.0452173913043478	1.10705639498265	0.548291803662197	0.0439510236436826
1	6114436	6264645	HAP_1	0.123478260869565	0.363091684833538	0.431520122602369	0.400467938870194
1	6114436	6264645	HAP_2	0.16	-0.283739778694153	0.238748317947285	0.235159212122495
1	6114436	6264645	HAP_3	0.0452173913043478	1.10705639498265	0.548291803662197	0.0439510236436826
1	6114436	6264645	HAP_4	0.17304347826087	0.434399241201329	0.237299346901331	0.0676902350347592
1	6114436	6264645	HAP_5	0.212173913043478	0.0212549963139793	0.192184451894249	0.911975523308022
1	6158046	6307242	HAP_1	0.162608695652174	-0.283739778694153	0.238748317947285	0.235159212122495
1	6158046	6307242	HAP_2	0.123478260869565	0.363091684833538	0.431520122602369	0.400467938870194
1	6158046	6307242	HAP_3	0.0443478260869565	1.10705639498265	0.548291803662197	0.0439510236436826
1	6158046	6307242	HAP_4	0.173913043478261	0.434399241201329	0.237299346901331	0.0676902350347592
1	6158046	6307242	HAP_5	0.213913043478261	0.0212549963139793	0.192184451894249	0.911975523308022
1	6211327	6334008	HAP_1	0.214782608695652	0.0212549963139793	0.192184451894249	0.911975523308022
1	6211327	6334008	HAP_2	0.162608695652174	-0.283739778694153	0.238748317947285	0.235159212122495
1	6211327	6334008	HAP_3	0.123478260869565	0.363091684833538	0.431520122602369	0.400467938870194
1	6211327	6334008	HAP_4	0.0434782608695652	1.10705639498265	0.548291803662197	0.0439510236436826
1	6211327	6334008	HAP_5	0.173913043478261	0.434399241201329	0.237299346901331	0.0676902350347592
1	6238245	6363482	HAP_1	0.214782608695652	0.0212549963139793	0.192184451894249	0.911975523308022
1	6238245	6363482	HAP_2	0.0434782608695652	1.10705639498265	0.548291803662197	0.0439510236436826
1	6238245	6363482	HAP_3	0.18	0.434399241201329	0.237299346901331	0.0676902350347592
1	6238245	6363482	HAP_4	0.121739130434783	-0.28025792666993	0.317280841834604	0.377445492180531
1	6238245	6363482	HAP_5	0.175652173913043	-0.282240602813694	0.231734553313906	0.223754875335028
1	6238245	6363482	HAP_6	0.123478260869565	0.363091684833538	0.431520122602369	0.400467938870194
1	6290541	6406191	HAP_1	0.216521739130435	0.0212549963139793	0.192184451894249	0.911975523308022
1	6290541	6406191	HAP_2	0.163478260869565	-0.283739778694153	0.238748317947285	0.235159212122495
1	6290541	6406191	HAP_3	0.167826086956522	-0.11315014366879	0.218674325233573	0.60505487111076
1	6290541	6406191	HAP_4	0.303478260869565	0.104798875635613	0.145168014663999	0.470647378645021
1	6290541	6406191	HAP_5	0.0434782608695652	1.10705639498265	0.548291803662197	0.0439510236436826
1	6326900	6449104	HAP_1	0.167826086956522	-0.11315014366879	0.218674325233573	0.60505487111076
1	6326900	6449104	HAP_2	0.051304347826087	0.785893503337773	0.475257542428263	0.0987639674248103
1	6326900	6449104	HAP_3	0.18	0.434399241201329	0.237299346901331	0.0676902350347592
1	6326900	6449104	HAP_4	0.123478260869565	0.363091684833538	0.431520122602369	0.400467938870194
1	6326900	6449104	HAP_5	0.217391304347826	0.0212549963139793	0.192184451894249	0.911975523308022
1	6326900	6449104	HAP_6	0.163478260869565	-0.283739778694153	0.238748317947285	0.235159212122495
1	6355340	6494875	HAP_1	0.121739130434783	0.409034440045666	0.273461678480802	0.135276193078354
1	6355340	6494875	HAP_2	0.217391304347826	0.0212549963139793	0.192184451894249	0.911975523308022
1	6355340	6494875	HAP_3	0.166086956521739	-0.283739778694153	0.238748317947285	0.235159212122495
1	6355340	6494875	HAP_4	0.195652173913043	0.23822806055308	0.205799241261111	0.247529236657572
1	6355340	6494875	HAP_5	0.123478260869565	0.363091684833538	0.431520122602369	0.400467938870194
1	6394259	6539650	HAP_1	0.16695652173913	-0.283739778694153	0.238748317947285	0.235159212122495
1	6394259	6539650	HAP_2	0.10695652173913	0.741768341001449	0.338344968538682	0.0287640439149481
1	6394259	6539650	HAP_3	0.217391304347826	0.0212549963139793	0.192184451894249	0.911975523308022
1	6394259	6539650	HAP_4	0.194782608695652	0.23822806055308	0.205799241261111	0.247529236657572
1	6394259	6539650	HAP_5	0.123478260869565	0.363091684833538	0.431520122602369	0.400467938870194
1	6440687	6581802	HAP_1	0.122608695652174	0.363091684833538	0.431520122602369	0.400467938870194
1	6440687	6581802	HAP_2	0.179130434782609	0.327957597132695	0.226681989972575	0.14851775275885
1	6440687	6581802	HAP_3	0.216521739130435	0.0212549963139793	0.192184451894249	0.911975523308022
1	6440687	6581802	HAP_4	0.163478260869565	-0.283739778694153	0.238748317947285	0.235159212122495
1	6440687	6581802	HAP_5	0.048695652173913	2.06815211821961	0.543732301097175	0.000158219190383471
1	6478088	6617974	HAP_1	0.163478260869565	-0.283739778694153	0.238748317947285	0.235159212122495
1	6478088	6617974	HAP_2	0.259130434782609	0.182428477268286	0.154019206192625	0.236734547943788
1	6478088	6617974	HAP_3	0.121739130434783	0.363091684833538	0.431520122602369	0.400467938870194
1	6478088	6617974	HAP_4	0.178260869565217	0.327957597132695	0.226681989972575	0.14851775275885
1	6534487	6643362	HAP_1	0.312173913043478	0.130553459512009	0.13402113178325	0.330413106992051
1	6534487	6643362	HAP_2	0.178260869565217	0.327957597132695	0.226681989972575	0.14851775275885
1	6534487	6643362	HAP_3	0.164347826086957	-0.283739778694153	0.238748317947285	0.235159212122495
1	6534487	6643362	HAP_4	0.121739130434783	0.363091684833538	0.431520122602369	0.400467938870194
1	6577244	6734261	HAP_1	0.0895652173913044	0.0533086123930037	0.470961541615102	0.909919543926334
1	6577244	6734261	HAP_2	0.165217391304348	0.530599108698307	0.262192503742023	0.0434736651411363
1	6577244	6734261	HAP_3	0.100869565217391	0.472095541146932	0.546273849184305	0.387841017637575
1	6577244	6734261	HAP_4	0.210434782608696	0.0520677093936742	0.189726083746338	0.783850258231978
1	6577244	6734261	HAP_5	0.164347826086957	-0.283739778694153	0.238748317947285	0.235159212122495
1	6612693	6796330	HAP_1	0.0852173913043478	0.272316549964347	0.543550820139397	0.616570404652186
1	6612693	6796330	HAP_2	0.165217391304348	0.530599108698307	0.262192503742023	0.0434736651411363
1	6612693	6796330	HAP_3	0.1	0.472095541146932	0.546273849184305	0.387841017637575
1	6612693	6796330	HAP_4	0.210434782608696	0.0520677093936742	0.189726083746338	0.783850258231978
1	6612693	6796330	HAP_5	0.164347826086957	-0.283739778694153	0.238748317947285	0.235159212122495
1	6633732	6839575	HAP_1	0.210434782608696	0.0520677093936742	0.189726083746338	0.783850258231978
1	6633732	6839575	HAP_2	0.164347826086957	-0.283739778694153	0.238748317947285	0.235159212122495
1	6633732	6839575	HAP_3	0.0852173913043478	0.272316549964347	0.543550820139397	0.616570404652186
1	6633732	6839575	HAP_4	0.165217391304348	0.530599108698307	0.262192503742023	0.0434736651411363
1	6633732	6839575	HAP_5	0.1	0.472095541146932	0.546273849184305	0.387841017637575
1	6712326	6899688	HAP_1	0.165217391304348	0.530599108698307	0.262192503742023	0.0434736651411363
1	6712326	6899688	HAP_2	0.16695652173913	-0.298150226806982	0.231843165224567	0.198972766281641
1	6712326	6899688	HAP_3	0.186086956521739	0.00513680774504497	0.258729263488987	0.984166896606594
1	6712326	6899688	HAP_4	0.0626086956521739	0.509768959700899	0.432027442799316	0.238520985563747
1	6712326	6899688	HAP_5	0.210434782608696	0.0520677093936742	0.189726083746338	0.783850258231978
1	6781489	6933766	HAP_1	0.188695652173913	-0.0455364015707357	0.24935516628645	0.855164685651983
1	6781489	6933766	HAP_2	0.167826086956522	-0.298150226806982	0.231843165224567	0.198972766281641
1	6781489	6933766	HAP_3	0.088695652173913	1.05057870684035	0.563878399871084	0.0629654166984588
1	6781489	6933766	HAP_4	0.137391304347826	0.0287130493871478	0.393332421978593	0.941832530079419
1	6781489	6933766	HAP_5	0.216521739130435	0.0520677093936742	0.189726083746338	0.783850258231978
1	6830134	6990464	HAP_1	0.248695652173913	0.130512639522461	0.164536743428815	0.427988638524908
1	6830134	6990464	HAP_2	0.100869565217391	0.472095541146932	0.546273849184305	0.387841017637575
1	6830134	6990464	HAP_3	0.088695652173913	0.0248319630153838	0.470341913648315	0.957913562710037
1	6830134	6990464	HAP_4	0.088695652173913	1.05057870684035	0.563878399871084	0.0629654166984588
1	6830134	6990464	HAP_5	0.137391304347826	0.0287130493871478	0.393332421978593	0.941832530079419
1	6830134	6990464	HAP_6	0.167826086956522	-0.298150226806982	0.231843165224567	0.198972766281641
1	6864130	7035600	HAP_1	0.088695652173913	1.05057870684035	0.563878399871084	0.0629654166984588
1	6864130	7035600	HAP_2	0.154782608695652	-0.0367455645878149	0.364162776748968	0.919662472063393
1	6864130	7035600	HAP_3	0.189565217391304	0.05221780908439	0.214257410370933	0.807540260568617
1	6864130	7035600	HAP_4	0.167826086956522	-0.298150226806982	0.231843165224567	0.198972766281641
1	6864130	7035600	HAP_5	0.100869565217391	0.472095541146932	0.546273849184305	0.387841017637575
1	6864130	7035600	HAP_6	0.0826086956521739	0.272316549964347	0.543550820139397	0.616570404652186
1	6923025	7062501	HAP_1	0.100869565217391	0.472095541146932	0.546273849184305	0.387841017637575
1	6923025	7062501	HAP_2	0.104347826086957	1.36796400643088	0.480819592852535	0.00460207570162592
1	6923025	7062501	HAP_3	0.169565217391304	-0.298150226806982	0.231843165224567	0.198972766281641
1	6923025	7062501	HAP_4	0.149565217391304	-0.0367455645878149	0.364162776748968	0.919662472063393
1	6923025	7062501	HAP_5	0.0756521739130435	-0.0320758948447709	0.548189694094244	0.953361284041626
1	6923025	7062501	HAP_6	0.114782608695652	0.154533519165843	0.350396498213029	0.659364704817352
1	6965434	7118368	HAP_1	0.100869565217391	1.36796400643088	0.480819592852535	0.00460207570162592
1	6965434	7118368	HAP_2	0.169565217391304	-0.298150226806982	0.231843165224567	0.198972766281641
1	6965434	7118368	HAP_3	0.151304347826087	0.266316718213739	0.323289879648188	0.410419321880714
1	6965434	7118368	HAP_4	0.0756521739130435	-0.0320758948447709	0.548189694094244	0.953361284041626
1	6965434	7118368	HAP_5	0.114782608695652	0.154533519165843	0.350396498213029	0.659364704817352
1	6965434	7118368	HAP_6	0.100869565217391	0.472095541146932	0.546273849184305	0.387841017637575
1	7029810	7168764	HAP_1	0.08	-0.0320758948447709	0.548189694094244	0.953361284041626
1	7029810	7168764	HAP_2	0.280869565217391	-0.100292155794451	0.147992550107933	0.49825108128
1	7029810	7168764	HAP_3	0.102608695652174	0.257603513367399	0.472721786682685	0.586013138346781
1	7029810	7168764	HAP_4	0.100869565217391	1.36796400643088	0.480819592852535	0.00460207570162592
1	7029810	7168764	HAP_5	0.0643478260869565	0.509768959700899	0.432027442799316	0.238520985563747
1	7047544	7216900	HAP_1	0.281739130434783	-0.100292155794451	0.147992550107933	0.49825108128
1	7047544	7216900	HAP_2	0.100869565217391	1.36796400643088	0.480819592852535	0.00460207570162592
1	7047544	7216900	HAP_3	0.122608695652174	0.0157040792376058	0.360051527840112	0.965225830701172
1	7047544	7216900	HAP_4	0.0643478260869565	0.509768959700899	0.432027442799316	0.238520985563747
1	7047544	7216900	HAP_5	0.102608695652174	0.257603513367399	0.472721786682685	0.586013138346781
1	7108873	7259443	HAP_1	0.280869565217391	-0.100292155794451	0.147992550107933	0.49825108128
1	7108873	7259443	HAP_2	0.101739130434783	1.36796400643088	0.480819592852535	0.00460207570162592
1	7108873	7259443	HAP_3	0.126086956521739	-0.149038572662918	0.356681360257523	0.676217892848652
1	7108873	7259443	HAP_4	0.0643478260869565	0.509768959700899	0.432027442799316	0.238520985563747
1	7108873	7259443	HAP_5	0.123478260869565	0.0157040792376058	0.360051527840112	0.965225830701172
1	7108873	7259443	HAP_6	0.102608695652174	0.257603513367399	0.472721786682685	0.586013138346781
1	7159731	7325749	HAP_1	0.141739130434783	0.123082291021379	0.327136593297279	0.706879519117626
1	7159731	7325749	HAP_2	0.123478260869565	0.0157040792376058	0.360051527840112	0.965225830701172
1	7159731	7325749	HAP_3	0.103478260869565	0.326307680754397	0.423375309747314	0.441191392269984
1	7159731	7325749	HAP_4	0.100869565217391	1.36796400643088	0.480819592852535	0.00460207570162592
1	7159731	7325749	HAP_5	0.28695652173913	-0.10051340067164	0.145522938299736	0.490036200942905
1	7159731	7325749	HAP_6	0.125217391304348	-0.149038572662918	0.356681360257523	0.676217892848652
1	7196708	7399747	HAP_1	0.102608695652174	0.326307680754397	0.423375309747314	0.441191392269984
1	7196708	7399747	HAP_2	0.100869565217391	1.36796400643088	0.480819592852535	0.00460207570162592
1	7196708	7399747	HAP_3	0.28695652173913	-0.10051340067164	0.145522938299736	0.490036200942905
1	7196708	7399747	HAP_4	0.0643478260869565	0.509768959700899	0.432027442799316	0.238520985563747
1	7196708	7399747	HAP_5	0.088695652173913	-0.272657226492014	0.543655217179264	0.616197383276644
1	7196708	7399747	HAP_6	0.118260869565217	0.0738971239614848	0.389249021552275	0.849498851414429
1	7248213	7435100	HAP_1	0.0643478260869565	0.509768959700899	0.432027442799316	0.238520985563747
1	7248213	7435100	HAP_2	0.102608695652174	0.326307680754397	0.423375309747314	0.441191392269984
1	7248213	7435100	HAP_3	0.117391304347826	0.0738971239614848	0.389249021552275	0.849498851414429
1	7248213	7435100	HAP_4	0.28	-0.0795229918630025	0.149624665050421	0.595293998673086
1	7248213	7435100	HAP_5	0.1	1.36796400643088	0.480819592852535	0.00460207570162592
1	7306412	7460318	HAP_1	0.117391304347826	0.0738971239614848	0.389249021552275	0.849498851414429
1	7306412	7460318	HAP_2	0.28	-0.0795229918630025	0.149624665050421	0.595293998673086
1	7306412	7460318	HAP_3	0.1	1.36796400643088	0.480819592852535	0.00460207570162592
1	7306412	7460318	HAP_4	0.0643478260869565	0.509768959700899	0.432027442799316	0.238520985563747
1	7306412	7460318	HAP_5	0.102608695652174	0.326307680754397	0.423375309747314	0.441191392269984
1	7378233	7502240	HAP_1	0.19304347826087	0.137791899768716	0.215809915523249	0.523416586608979
1	7378233	7502240	HAP_2	0.319130434782609	-0.055190079136278	0.135826713713903	0.684656927214776
1	7378233	7502240	HAP_3	0.1	1.36796400643088	0.480819592852535	0.00460207570162592
1	7378233	7502240	HAP_4	0.0782608695652174	0.509768959700899	0.432027442799316	0.238520985563747
1	7378233	7502240	HAP_5	0.106086956521739	0.248637774292188	0.388045987117115	0.521950804243577
1	7423349	7533869	HAP_1	0.191304347826087	0.101704196485898	0.220573682893196	0.644912823911938
1	7423349	7533869	HAP_2	0.276521739130435	-0.0797884311221216	0.153011552690543	0.602256216215838
1	7423349	7533869	HAP_3	0.0652173913043478	0.509768959700899	0.432027442799316	0.238520985563747
1	7423349	7533869	HAP_4	0.10695652173913	0.248637774292188	0.388045987117115	0.521950804243577
1	7423349	7533869	HAP_5	0.1	1.36796400643088	0.480819592852535	0.00460207570162592
1	7452388	7563595	HAP_1	0.1	1.36796400643088	0.480819592852535	0.00460207570162592
1	7452388	7563595	HAP_2	0.191304347826087	0.101704196485898	0.220573682893196	0.644912823911938
1	7452388	7563595	HAP_3	0.277391304347826	-0.0797884311221216	0.153011552690543	0.602256216215838
1	7452388	7563595	HAP_4	0.188695652173913	-0.14010734874296	0.24048155318673	0.560388449646066
1	7452388	7563595	HAP_5	0.0739130434782609	0.509768959700899	0.432027442799316	0.238520985563747
1	7484154	7597217	HAP_1	0.276521739130435	-0.0797884311221216	0.153011552690543	0.602256216215838
1	7484154	7597217	HAP_2	0.188695652173913	-0.14010734874296	0.24048155318673	0.560388449646066
1	7484154	7597217	HAP_3	0.0739130434782609	0.509768959700899	0.432027442799316	0.238520985563747
1	7484154	7597217	HAP_4	0.1	1.36796400643088	0.480819592852535	0.00460207570162592
1	7484154	7597217	HAP_5	0.191304347826087	0.101704196485898	0.220573682893196	0.644912823911938
1	7522016	7642302	HAP_1	0.191304347826087	0.101704196485898	0.220573682893196	0.644912823911938
1	7522016	7642302	HAP_2	0.277391304347826	-0.0870792011235059	0.151412860804363	0.565446398436615
1	7522016	7642302	HAP_3	0.187826086956522	-0.14010734874296	0.24048155318673	0.560388449646066
1	7522016	7642302	HAP_4	0.0678260869565217	0.509768959700899	0.432027442799316	0.238520985563747
1	7522016	7642302	HAP_5	0.1	1.36796400643088	0.480819592852535	0.00460207570162592
1	7552128	7679364	HAP_1	0.294782608695652	-0.0945736116021524	0.140313116732587	0.50057679057175
1	7552128	7679364	HAP_2	0.199130434782609	0.191681799041211	0.215091965368743	0.373223594469284
1	7552128	7679364	HAP_3	0.0643478260869565	0.509768959700899	0.432027442799316	0.238520985563747
1	7552128	7679364	HAP_4	0.187826086956522	-0.14010734874296	0.24048155318673	0.560388449646066
1	7552128	7679364	HAP_5	0.100869565217391	1.36796400643088	0.480819592852535	0.00460207570162592
1	7575218	7753844	HAP_1	0.115652173913043	-0.0681357891006157	0.423931674310448	0.872368922642607
1	7575218	7753844	HAP_2	0.0643478260869565	0.509768959700899	0.432027442799316	0.238520985563747
1	7575218	7753844	HAP_3	0.279130434782609	-0.0870792011235059	0.151412860804363	0.565446398436615
1	7575218	7753844	HAP_4	0.101739130434783	1.89141459759612	0.427264867330888	1.14939312513815e-05
1	7575218	7753844	HAP_5	0.186086956521739	-0.14010734874296	0.24048155318673	0.560388449646066
1	7628267	7802701	HAP_1	0.115652173913043	-0.0681357891006157	0.423931674310448	0.872368922642607
1	7628267	7802701	HAP_2	0.278260869565217	-0.106549130011278	0.152231179071942	0.484269000434246
1	7628267	7802701	HAP_3	0.102608695652174	1.61119377756216	0.392313848442855	4.6060103630468e-05
1	7628267	7802701	HAP_4	0.184347826086957	-0.14010734874296	0.24048155318673	0.560388449646066
1	7628267	7802701	HAP_5	0.0643478260869565	0.509768959700899	0.432027442799316	0.238520985563747
1	7661203	7864905	HAP_1	0.184347826086957	-0.14010734874296	0.24048155318673	0.560388449646066
1	7661203	7864905	HAP_2	0.06	0.509768959700899	0.432027442799316	0.238520985563747
1	7661203	7864905	HAP_3	0.114782608695652	-0.0681357891006157	0.423931674310448	0.872368922642607
1	7661203	7864905	HAP_4	0.272173913043478	-0.106549130011278	0.152231179071942	0.484269000434246
1	7661203	7864905	HAP_5	0.102608695652174	1.61119377756216	0.392313848442855	4.6060103630468e-05
1	7734968	7940886	HAP_1	0.12695652173913	-0.0400879217750358	0.362117655848346	0.911890489059694
1	7734968	7940886	HAP_2	0.271304347826087	-0.106549130011278	0.152231179071942	0.484269000434246
1	7734968	7940886	HAP_3	0.103478260869565	1.61119377756216	0.392313848442855	4.6060103630468e-05
1	7734968	7940886	HAP_4	0.06	0.509768959700899	0.432027442799316	0.238520985563747
1	7734968	7940886	HAP_5	0.181739130434783	-0.0999921711280216	0.249008639879372	0.688159748888695
1	7788418	8016049	HAP_1	0.135652173913043	0.00832960996595532	0.318752543672491	0.979161408412857
1	7788418	8016049	HAP_2	0.27304347826087	-0.0870792011235059	0.151412860804363	0.565446398436615
1	7788418	8016049	HAP_3	0.103478260869565	1.61119377756216	0.392313848442855	4.6060103630468e-05
1	7788418	8016049	HAP_4	0.182608695652174	-0.0999921711280216	0.249008639879372	0.688159748888695
1	7788418	8016049	HAP_5	0.06	0.509768959700899	0.432027442799316	0.238520985563747
1	7845180	8104625	HAP_1	0.135652173913043	0.00832960996595532	0.318752543672491	0.979161408412857
1	7845180	8104625	HAP_2	0.102608695652174	1.61119377756216	0.392313848442855	4.6060103630468e-05
1	7845180	8104625	HAP_3	0.06	0.509768959700899	0.432027442799316	0.238520985563747
1	7845180	8104625	HAP_4	0.110434782608696	0.248637774292188	0.388045987117115	0.521950804243577
1	7845180	8104625	HAP_5	0.272173913043478	-0.107389554525686	0.14953861638554	0.472969836638
1	7919477	8211738	HAP_1	0.0956521739130435	-0.0482521163924919	0.422785882751917	0.909176319248806
1	7919477	8211738	HAP_2	0.11304347826087	0.248637774292188	0.388045987117115	0.521950804243577
1	7919477	8211738	HAP_3	0.272173913043478	-0.126619844962499	0.150332508555781	0.399997788746874
1	7919477	8211738	HAP_4	0.06	0.509768959700899	0.432027442799316	0.238520985563747
1	7919477	8211738	HAP_5	0.104347826086957	1.61119377756216	0.392313848442855	4.6060103630468e-05
1	7996760	8289511	HAP_1	0.104347826086957	1.61119377756216	0.392313848442855	4.6060103630468e-05
1	7996760	8289511	HAP_2	0.0956521739130435	-0.0482521163924919	0.422785882751917	0.909176319248806
1	7996760	8289511	HAP_3	0.117391304347826	0.454386473577829	0.359398396595715	0.206647373046554
1	7996760	8289511	HAP_4	0.06	0.509768959700899	0.432027442799316	0.238520985563747
1	7996760	8289511	HAP_5	0.272173913043478	-0.126619844962499	0.150332508555781	0.399997788746874
1	8075890	8326936	HAP_1	0.272173913043478	-0.126619844962499	0.150332508555781	0.399997788746874
1	8075890	8326936	HAP_2	0.104347826086957	1.61119377756216	0.392313848442855	4.6060103630468e-05
1	8075890	8326936	HAP_3	0.118260869565217	0.454386473577829	0.359398396595715	0.206647373046554
1	8075890	8326936	HAP_4	0.0878260869565217	-0.0715386912312113	0.475203036440907	0.880389910815081
1	8075890	8326936	HAP_5	0.0956521739130435	-0.0482521163924919	0.422785882751917	0.909176319248806
1	8075890	8326936	HAP_6	0.06	0.509768959700899	0.432027442799316	0.238520985563747
1	8170038	8373080	HAP_1	0.105217391304348	1.61119377756216	0.392313848442855	4.6060103630468e-05
1	8170038	8373080	HAP_2	0.172173913043478	-0.182540082125008	0.259042210115007	0.481305595619963
1	8170038	8373080	HAP_3	0.0617391304347826	0.509768959700899	0.432027442799316	0.238520985563747
1	8170038	8373080	HAP_4	0.284347826086957	-0.121871467073676	0.147845055154463	0.41010811018789
1	8170038	8373080	HAP_5	0.088695652173913	-0.195082947550626	0.544590750514351	0.720313673359908
1	8170038	8373080	HAP_6	0.118260869565217	0.454386473577829	0.359398396595715	0.206647373046554
1	8257321	8464233	HAP_1	0.105217391304348	1.61119377756216	0.392313848442855	4.6060103630468e-05
1	8257321	8464233	HAP_2	0.0617391304347826	0.509768959700899	0.432027442799316	0.238520985563747
1	8257321	8464233	HAP_3	0.292173913043478	-0.135800818034862	0.142663850297109	0.341560101584657
1	8257321	8464233	HAP_4	0.088695652173913	-0.195082947550626	0.544590750514351	0.720313673359908
1	8257321	8464233	HAP_5	0.118260869565217	0.454386473577829	0.359398396595715	0.206647373046554
1	8305311	8528279	HAP_1	0.27304347826087	-0.0917974469376513	0.151159114308372	0.543903629495857
1	8305311	8528279	HAP_2	0.0869565217391304	-0.195082947550626	0.544590750514351	0.720313673359908
1	8305311	8528279	HAP_3	0.117391304347826	0.454386473577829	0.359398396595715	0.206647373046554
1	8305311	8528279	HAP_4	0.105217391304348	1.61119377756216	0.392313848442855	4.6060103630468e-05
1	8305311	8528279	HAP_5	0.0617391304347826	0.509768959700899	0.432027442799316	0.238520985563747
1	8358037	8607680	HAP_1	0.0617391304347826	0.509768959700899	0.432027442799316	0.238520985563747
1	8358037	8607680	HAP_2	0.0869565217391304	-0.195082947550626	0.544590750514351	0.720313673359908
1	8358037	8607680	HAP_3	0.151304347826087	0.166448253017781	0.239023569798096	0.486486591236779
1	8358037	8607680	HAP_4	0.378260869565217	0.130754386560512	0.118658797945488	0.270961234209213
1	8430684	8651065	HAP_1	0.0869565217391304	-0.195082947550626	0.544590750514351	0.720313673359908
1	8430684	8651065	HAP_2	0.231304347826087	0.005824434564731	0.159971163041381	0.970968944672042
1	8430684	8651065	HAP_3	0.379130434782609	0.115995708546774	0.118011742193693	0.326071403260469
1	8430684	8651065	HAP_4	0.0617391304347826	0.509768959700899	0.432027442799316	0.238520985563747
1	8498193	8707568	HAP_1	0.378260869565217	0.112641535263668	0.117640978554692	0.338725378194764
1	8498193	8707568	HAP_2	0.0878260869565217	-0.195082947550626	0.544590750514351	0.720313673359908
1	8498193	8707568	HAP_3	0.29304347826087	0.05699009951512	0.135895383876722	0.675107863972483
1	8575763	8752633	HAP_1	0.0878260869565217	-0.195082947550626	0.544590750514351	0.720313673359908
1	8575763	8752633	HAP_2	0.384347826086957	0.0868730108244672	0.114974348403761	0.450213994737238
1	8575763	8752633	HAP_3	0.0617391304347826	0.783630966944296	0.478853078795666	0.102300103957586
1	8575763	8752633	HAP_4	0.3	-0.0272830334009188	0.132828417478875	0.837333546310758
1	8640490	8812607	HAP_1	0.088695652173913	-0.195082947550626	0.544590750514351	0.720313673359908
1	8640490	8812607	HAP_2	0.384347826086957	0.0868730108244672	0.114974348403761	0.450213994737238
1	8640490	8812607	HAP_3	0.0608695652173913	0.783630966944296	0.478853078795666	0.102300103957586
1	8640490	8812607	HAP_4	0.23304347826087	-0.0460158247707132	0.156260162669091	0.768498259427133
1	8699372	8854887	HAP_1	0.0982608695652174	-0.195082947550626	0.544590750514351	0.720313673359908
1	8699372	8854887	HAP_2	0.0608695652173913	0.783630966944296	0.478853078795666	0.102300103957586
1	8699372	8854887	HAP_3	0.220869565217391	-0.128928076573435	0.162490156377045	0.427849612450399
1	8699372	8854887	HAP_4	0.386086956521739	0.0868730108244672	0.114974348403761	0.450213994737238
1	8745844	8914176	HAP_1	0.0608695652173913	0.783630966944296	0.478853078795666	0.102300103957586
1	8745844	8914176	HAP_2	0.222608695652174	-0.128928076573435	0.162490156377045	0.427849612450399
1	8745844	8914176	HAP_3	0.485217391304348	0.042627559204133	0.0941950887315146	0.651050719721143
1	8787290	8990544	HAP_1	0.22695652173913	-0.14405637899857	0.160262607158338	0.369103108902623
1	8787290	8990544	HAP_2	0.575652173913043	0.10453610497473	0.0844139727311963	0.216094282981433
1	8842230	9051929	HAP_1	0.211304347826087	-0.0872760062310527	0.174494341771118	0.61715451032258
1	8842230	9051929	HAP_2	0.392173913043478	0.0810543936200007	0.112419029977283	0.471207831154847
1	8903343	9104278	HAP_1	0.212173913043478	-0.0872760062310527	0.174494341771118	0.61715451032258
1	8903343	9104278	HAP_2	0.392173913043478	0.0810543936200007	0.112419029977283	0.471207831154847
1	8946823	9198237	HAP_1	0.390434782608696	0.0885057643046655	0.11305595276116	0.43404540513208
1	8946823	9198237	HAP_2	0.211304347826087	-0.0872760062310527	0.174494341771118	0.61715451032258
1	9034299	9245476	HAP_1	0.21304347826087	-0.0872760062310527	0.174494341771118	0.61715451032258
1	9034299	9245476	HAP_2	0.403478260869565	0.0769298538637939	0.110899650933404	0.488163951779161
1	9084433	9289447	HAP_1	0.215652173913043	-0.0918873456338708	0.167302847846706	0.583067402873431
1	9084433	9289447	HAP_2	0.47304347826087	0.0276815068849806	0.0980277838741944	0.777752818647295
1	9172231	9345129	HAP_1	0.139130434782609	0.0863450424071825	0.288112955488593	0.76452318684692
1	9172231	9345129	HAP_2	0.408695652173913	0.0713627963083488	0.110519747364504	0.518736057608053
1	9236222	9412234	HAP_1	0.139130434782609	0.0863450424071825	0.288112955488593	0.76452318684692
1	9236222	9412234	HAP_2	0.40695652173913	0.0714837533784796	0.110513478651262	0.518004183148598
1	9271520	9464578	HAP_1	0.133913043478261	0.0863450424071825	0.288112955488593	0.76452318684692
1	9271520	9464578	HAP_2	0.40695652173913	0.0714837533784796	0.110513478651262	0.518004183148598
1	9322111	9515565	HAP_1	0.40695652173913	0.0714837533784796	0.110513478651262	0.518004183148598
1	9322111	9515565	HAP_2	0.133913043478261	0.0863450424071825	0.288112955488593	0.76452318684692
1	9390629	9565793	HAP_1	0.476521739130435	0.0508792085488803	0.0995451110476085	0.60946979279612
1	9390629	9565793	HAP_2	0.133913043478261	0.0863450424071825	0.288112955488593	0.76452318684692
1	9446832	9620382	HAP_1	0.133913043478261	0.0863450424071825	0.288112955488593	0.76452318684692
1	9446832	9620382	HAP_2	0.484347826086957	0.0439869886775413	0.09848960031778	0.655324697221208
1	9502502	9663536	HAP_1	0.133913043478261	0.0863450424071825	0.288112955488593	0.76452318684692
1	9502502	9663536	HAP_2	0.484347826086957	0.0439869886775413	0.09848960031778	0.655324697221208
1	9555749	9739491	HAP_1	0.134782608695652	0.0863450424071825	0.288112955488593	0.76452318684692
1	9555749	9739491	HAP_2	0.483478260869565	0.0501777482099918	0.0987365736517937	0.611513768696772
1	9592005	9800213	HAP_1	0.11304347826087	0.0137362021253734	0.424279737372089	0.974184219886383
1	9592005	9800213	HAP_2	0.0773913043478261	-0.401844537543936	0.546604228804052	0.462545412698961
1	9592005	9800213	HAP_3	0.417391304347826	0.045763390541357	0.108348191174147	0.672914053493911
1	9639183	9851960	HAP_1	0.11304347826087	-0.334829984936127	0.316174479414751	0.290052974598954
1	9639183	9851960	HAP_2	0.111304347826087	-0.13207986922074	0.47308790699855	0.78020422986023
1	9639183	9851960	HAP_3	0.427826086956522	0.0259826633476566	0.105764248722498	0.806030602653867
1	9710661	9913900	HAP_1	0.111304347826087	-0.13207986922074	0.47308790699855	0.78020422986023
1	9710661	9913900	HAP_2	0.0773913043478261	-0.401844537543936	0.546604228804052	0.462545412698961
1	9710661	9913900	HAP_3	0.145217391304348	-0.238485861228135	0.299684419582944	0.426490100597872
1	9710661	9913900	HAP_4	0.311304347826087	0.0393353180491342	0.137645117046864	0.775156953546714
1	9710661	9913900	HAP_5	0.116521739130435	0.154533519165843	0.350396498213029	0.659364704817352
1	9773647	9958472	HAP_1	0.109565217391304	-0.250432825798222	0.429059532072669	0.559670804315392
1	9773647	9958472	HAP_2	0.144347826086957	-0.238485861228135	0.299684419582944	0.426490100597872
1	9773647	9958472	HAP_3	0.311304347826087	0.0393353180491342	0.137645117046864	0.775156953546714
1	9773647	9958472	HAP_4	0.116521739130435	0.154533519165843	0.350396498213029	0.659364704817352
1	9773647	9958472	HAP_5	0.117391304347826	-0.13207986922074	0.47308790699855	0.78020422986023
1	9843069	10006649	HAP_1	0.311304347826087	0.0393353180491342	0.137645117046864	0.775156953546714
1	9843069	10006649	HAP_2	0.168695652173913	-0.0579526649375065	0.266339603208242	0.827828047148271
1	9843069	10006649	HAP_3	0.152173913043478	0.0848194072598883	0.312040337413096	0.78585876613429
1	9843069	10006649	HAP_4	0.111304347826087	-0.13207986922074	0.47308790699855	0.78020422986023
1	9843069	10006649	HAP_5	0.143478260869565	-0.238485861228135	0.299684419582944	0.426490100597872
1	9893305	10037375	HAP_1	0.111304347826087	-0.13207986922074	0.47308790699855	0.78020422986023
1	9893305	10037375	HAP_2	0.168695652173913	-0.0579526649375065	0.266339603208242	0.827828047148271
1	9893305	10037375	HAP_3	0.311304347826087	0.0393353180491342	0.137645117046864	0.775156953546714
1	9893305	10037375	HAP_4	0.160869565217391	0.0848194072598883	0.312040337413096	0.78585876613429
1	9893305	10037375	HAP_5	0.144347826086957	-0.100660727632716	0.285833410825029	0.724846003401958
1	9947101	10066272	HAP_1	0.15304347826087	0.0848194072598883	0.312040337413096	0.78585876613429
1	9947101	10066272	HAP_2	0.168695652173913	-0.0579526649375065	0.266339603208242	0.827828047148271
1	9947101	10066272	HAP_3	0.111304347826087	-0.13207986922074	0.47308790699855	0.78020422986023
1	9947101	10066272	HAP_4	0.144347826086957	-0.100660727632716	0.285833410825029	0.724846003401958
1	9947101	10066272	HAP_5	0.312173913043478	0.0393353180491342	0.137645117046864	0.775156953546714
1	9995804	10135402	HAP_1	0.111304347826087	-0.13207986922074	0.47308790699855	0.78020422986023
1	9995804	10135402	HAP_2	0.150434782608696	0.42390792254194	0.265200750597802	0.110506759044652
1	9995804	10135402	HAP_3	0.31304347826087	0.0224935424318847	0.136678657019387	0.869339685016913
1	9995804	10135402	HAP_4	0.152173913043478	0.0848194072598883	0.312040337413096	0.78585876613429
1	10029104	10154066	HAP_1	0.31304347826087	0.0224935424318847	0.136678657019387	0.869339685016913
1	10029104	10154066	HAP_2	0.133913043478261	0.491149947692287	0.28640166494128	0.0869149921056634
1	10029104	10154066	HAP_3	0.151304347826087	0.0848194072598883	0.312040337413096	0.78585876613429
1	10029104	10154066	HAP_4	0.111304347826087	-0.13207986922074	0.47308790699855	0.78020422986023
1	10052241	10209708	HAP_1	0.068695652173913	0.319971098871331	0.543349186185773	0.556173906831024
1	10052241	10209708	HAP_2	0.151304347826087	0.0848194072598883	0.312040337413096	0.78585876613429
1	10052241	10209708	HAP_3	0.304347826086957	0.0437431105490975	0.139072482465051	0.753231759570182
1	10052241	10209708	HAP_4	0.110434782608696	-0.13207986922074	0.47308790699855	0.78020422986023
1	10115433	10242514	HAP_1	0.32	0.0744130632408305	0.131707375708963	0.572307499848402
1	10115433	10242514	HAP_2	0.068695652173913	0.319971098871331	0.543349186185773	0.556173906831024
1	10115433	10242514	HAP_3	0.110434782608696	-0.13207986922074	0.47308790699855	0.78020422986023
1	10115433	10242514	HAP_4	0.153913043478261	0.0848194072598883	0.312040337413096	0.78585876613429
1	10147081	10280606	HAP_1	0.068695652173913	0.319971098871331	0.543349186185773	0.556173906831024
1	10147081	10280606	HAP_2	0.320869565217391	0.0537357800712505	0.131297648126404	0.682499739106158
1	10147081	10280606	HAP_3	0.152173913043478	0.0848194072598883	0.312040337413096	0.78585876613429
1	10188215	10329288	HAP_1	0.16695652173913	0.0400574370966173	0.302594973360914	0.894731337819187
1	10188215	10329288	HAP_2	0.068695652173913	0.319971098871331	0.543349186185773	0.556173906831024
1	10188215	10329288	HAP_3	0.321739130434783	0.0452711859799597	0.130221194011874	0.728234436630727
1	10188215	10329288	HAP_4	0.154782608695652	0.0848194072598883	0.312040337413096	0.78585876613429
1	10236893	10379097	HAP_1	0.154782608695652	0.0848194072598883	0.312040337413096	0.78585876613429
1	10236893	10379097	HAP_2	0.488695652173913	-0.0831227651194216	0.0989242726706093	0.401116235197818
1	10236893	10379097	HAP_3	0.127826086956522	-0.100660727632716	0.285833410825029	0.724846003401958
1	10273354	10413209	HAP_1	0.0678260869565217	0.319971098871331	0.543349186185773	0.556173906831024
1	10273354	10413209	HAP_2	0.153913043478261	0.0848194072598883	0.312040337413096	0.78585876613429
1	10273354	10413209	HAP_3	0.497391304347826	-0.0820343656697256	0.0978388277230464	0.402126449140096
1	10315745	10453602	HAP_1	0.493913043478261	-0.0810271205813269	0.0991124718496874	0.413973780052922
1	10315745	10453602	HAP_2	0.0930434782608696	-0.536860955030733	0.540991253421434	0.321446417058178
1	10315745	10453602	HAP_3	0.0660869565217391	0.319971098871331	0.543349186185773	0.556173906831024
1	10315745	10453602	HAP_4	0.15304347826087	0.0848194072598883	0.312040337413096	0.78585876613429
1	10361996	10482668	HAP_1	0.152173913043478	0.0848194072598883	0.312040337413096	0.78585876613429
1	10361996	10482668	HAP_2	0.164347826086957	-0.01974553548923	0.335590500545797	0.953101909872185
1	10361996	10482668	HAP_3	0.318260869565217	0.0651462985821883	0.132576939912784	0.623346127007294
1	10399147	10523839	HAP_1	0.163478260869565	-0.01974553548923	0.335590500545797	0.953101909872185
1	10399147	10523839	HAP_2	0.318260869565217	0.0651462985821883	0.132576939912784	0.623346127007294
1	10399147	10523839	HAP_3	0.149565217391304	0.0848194072598883	0.312040337413096	0.78585876613429
1	10439622	10538971	HAP_1	0.164347826086957	0.0588963245731333	0.317923819427848	0.853097477975577
1	10439622	10538971	HAP_2	0.320869565217391	0.0452711859799597	0.130221194011874	0.728234436630727
1	10439622	10538971	HAP_3	0.149565217391304	0.0848194072598883	0.312040337413096	0.78585876613429
1	10477227	10565732	HAP_1	0.150434782608696	0.0848194072598883	0.312040337413096	0.78585876613429
1	10477227	10565732	HAP_2	0.320869565217391	0.0452711859799597	0.130221194011874	0.728234436630727
1	10477227	10565732	HAP_3	0.229565217391304	0.00287309709085533	0.179912896794608	0.987264488724405
1	10513579	10591457	HAP_1	0.39304347826087	0.0282493037105247	0.114276124630826	0.804842060063971
1	10513579	10591457	HAP_2	0.320869565217391	0.0452711859799597	0.130221194011874	0.728234436630727
1	10513579	10591457	HAP_3	0.150434782608696	0.0848194072598883	0.312040337413096	0.78585876613429
1	10535644	10632901	HAP_1	0.320869565217391	0.0452711859799597	0.130221194011874	0.728234436630727
1	10535644	10632901	HAP_2	0.150434782608696	0.0848194072598883	0.312040337413096	0.78585876613429
1	10535644	10632901	HAP_3	0.165217391304348	0.0368573026973916	0.304144637813553	0.903589030730358
1	10556115	10715729	HAP_1	0.150434782608696	0.0848194072598883	0.312040337413096	0.78585876613429
1	10556115	10715729	HAP_2	0.165217391304348	0.0368573026973916	0.304144637813553	0.903589030730358
1	10556115	10715729	HAP_3	0.320869565217391	0.0452711859799597	0.130221194011874	0.728234436630727
1	10580877	10762241	HAP_1	0.305217391304348	-0.0100862672655493	0.13432001891683	0.940168776558146
1	10580877	10762241	HAP_2	0.164347826086957	0.0368573026973916	0.304144637813553	0.903589030730358
1	10580877	10762241	HAP_3	0.150434782608696	0.0848194072598883	0.312040337413096	0.78585876613429
1	10610579	10783671	HAP_1	0.305217391304348	-0.0100862672655493	0.13432001891683	0.940168776558146
1	10610579	10783671	HAP_2	0.165217391304348	0.0368573026973916	0.304144637813553	0.903589030730358
1	10610579	10783671	HAP_3	0.0808695652173913	0.0534595076469141	0.47272960914224	0.910002074626745
1	10610579	10783671	HAP_4	0.150434782608696	0.0848194072598883	0.312040337413096	0.78585876613429
1	10692448	10838284	HAP_1	0.294782608695652	-0.075070479771566	0.137048823380065	0.584071098303553
1	10692448	10838284	HAP_2	0.091304347826087	-0.0998029844123342	0.426793537511745	0.815191470350736
1	10692448	10838284	HAP_3	0.165217391304348	0.0368573026973916	0.304144637813553	0.903589030730358
1	10692448	10838284	HAP_4	0.150434782608696	0.0848194072598883	0.312040337413096	0.78585876613429
1	10747495	10888253	HAP_1	0.150434782608696	0.0848194072598883	0.312040337413096	0.78585876613429
1	10747495	10888253	HAP_2	0.293913043478261	-0.090917823622011	0.138360552887975	0.511380490627649
1	10747495	10888253	HAP_3	0.103478260869565	-0.108675355169553	0.359485701472511	0.762529229694332
1	10747495	10888253	HAP_4	0.165217391304348	0.0368573026973916	0.304144637813553	0.903589030730358
1	10776649	10972991	HAP_1	0.288695652173913	-0.0790192388965452	0.139637079927646	0.57169437405473
1	10776649	10972991	HAP_2	0.091304347826087	-0.0998029844123342	0.426793537511745	0.815191470350736
1	10776649	10972991	HAP_3	0.165217391304348	0.0368573026973916	0.304144637813553	0.903589030730358
1	10776649	10972991	HAP_4	0.150434782608696	0.0848194072598883	0.312040337413096	0.78585876613429
1	10826689	11037942	HAP_1	0.287826086956522	-0.0622301460729757	0.140831155402905	0.658747691703046
1	10826689	11037942	HAP_2	0.150434782608696	0.0848194072598883	0.312040337413096	0.78585876613429
1	10826689	11037942	HAP_3	0.171304347826087	0.123949943005554	0.278617348395028	0.656581244261735
1	10826689	11037942	HAP_4	0.0947826086956522	-0.0998029844123342	0.426793537511745	0.815191470350736
1	10875498	11075998	HAP_1	0.287826086956522	-0.0622301460729757	0.140831155402905	0.658747691703046
1	10875498	11075998	HAP_2	0.163478260869565	0.0368573026973916	0.304144637813553	0.903589030730358
1	10875498	11075998	HAP_3	0.0947826086956522	-0.0998029844123342	0.426793537511745	0.815191470350736
1	10875498	11075998	HAP_4	0.150434782608696	0.0848194072598883	0.312040337413096	0.78585876613429
1	10957096	11130967	HAP_1	0.145217391304348	0.00351936529316929	0.337567128262446	0.991685365053713
1	10957096	11130967	HAP_2	0.147826086956522	0.104659115426271	0.344486188473493	0.761383398625287
1	10957096	11130967	HAP_3	0.28695652173913	-0.0330280769422599	0.142712664066036	0.817064532890899
1	11028533	11181385	HAP_1	0.292173913043478	-0.046286493114167	0.141331455793072	0.743409339957634
1	11028533	11181385	HAP_2	0.161739130434783	0.0318202349133579	0.28834871977418	0.91216857743463
1	11028533	11181385	HAP_3	0.144347826086957	0.0346710137503991	0.360359795961739	0.923386328519526
1	11068552	11236771	HAP_1	0.14695652173913	-0.16070364872568	0.36576943201617	0.6605711899243
1	11068552	11236771	HAP_2	0.291304347826087	-0.046286493114167	0.141331455793072	0.743409339957634
1	11068552	11236771	HAP_3	0.144347826086957	0.0346710137503991	0.360359795961739	0.923386328519526
1	11117957	11313680	HAP_1	0.233913043478261	-0.0290691633352142	0.191956912749306	0.87968623315582
1	11117957	11313680	HAP_2	0.14695652173913	-0.16070364872568	0.36576943201617	0.6605711899243
1	11117957	11313680	HAP_3	0.291304347826087	-0.046286493114167	0.141331455793072	0.743409339957634
1	11160981	11394467	HAP_1	0.127826086956522	0.725328431492052	0.477511703901147	0.129331081631419
1	11160981	11394467	HAP_2	0.14695652173913	-0.16070364872568	0.36576943201617	0.6605711899243
1	11160981	11394467	HAP_3	0.237391304347826	0.156245544883267	0.178195443302066	0.380958396347322
1	11227266	11469495	HAP_1	0.236521739130435	0.156245544883267	0.178195443302066	0.380958396347322
1	11227266	11469495	HAP_2	0.14695652173913	-0.16070364872568	0.36576943201617	0.6605711899243
1	11296054	11519084	HAP_1	0.208695652173913	0.142773729489298	0.231615821852498	0.537863813545059
1	11296054	11519084	HAP_2	0.237391304347826	0.156245544883267	0.178195443302066	0.380958396347322
1	11368762	11586009	HAP_1	0.14695652173913	-0.16070364872568	0.36576943201617	0.6605711899243
1	11368762	11586009	HAP_2	0.302608695652174	0.182924878803855	0.149652544099038	0.22209503335151
1	11443076	11667549	HAP_1	0.11304347826087	-0.131385155072039	0.357712183794081	0.713538794696708
1	11443076	11667549	HAP_2	0.148695652173913	-0.16070364872568	0.36576943201617	0.6605711899243
1	11443076	11667549	HAP_3	0.332173913043478	0.17313208481416	0.137370230476349	0.208072694074446
1	11495736	11731681	HAP_1	0.119130434782609	-0.429982561999119	0.553003931072721	0.43716754554651
1	11495736	11731681	HAP_2	0.11304347826087	-0.131385155072039	0.357712183794081	0.713538794696708
1	11495736	11731681	HAP_3	0.260869565217391	0.0958320474392579	0.167282337585453	0.56695773502459
1	11495736	11731681	HAP_4	0.238260869565217	-0.16166912320122	0.189149718305705	0.393073081119409
1	11562944	11776956	HAP_1	0.12	-0.429982561999119	0.553003931072721	0.43716754554651
1	11562944	11776956	HAP_2	0.260869565217391	0.0958320474392579	0.167282337585453	0.56695773502459
1	11562944	11776956	HAP_3	0.385217391304348	-0.151006181899514	0.116604117060037	0.195840588566751
1	11635516	11833307	HAP_1	0.260869565217391	0.0958320474392579	0.167282337585453	0.56695773502459
1	11635516	11833307	HAP_2	0.385217391304348	-0.151006181899514	0.116604117060037	0.195840588566751
1	11715739	11880489	HAP_1	0.102608695652174	-0.325097194804872	0.469027305317625	0.488513909556001
1	11715739	11880489	HAP_2	0.260869565217391	0.0958320474392579	0.167282337585453	0.56695773502459
1	11715739	11880489	HAP_3	0.384347826086957	-0.151006181899514	0.116604117060037	0.195840588566751
1	11768871	11915013	HAP_1	0.169565217391304	-0.117910507642209	0.27059125030146	0.663184448434855
1	11768871	11915013	HAP_2	0.260869565217391	0.0958320474392579	0.167282337585453	0.56695773502459
1	11768871	11915013	HAP_3	0.394782608695652	-0.119469357937022	0.113341375489416	0.292305376834236
1	11807482	11964513	HAP_1	0.260869565217391	0.0958320474392579	0.167282337585453	0.56695773502459
1	11807482	11964513	HAP_2	0.247826086956522	-0.169456421461821	0.189449557269721	0.37145485453035
1	11807482	11964513	HAP_3	0.393913043478261	-0.119469357937022	0.113341375489416	0.292305376834236
1	11869629	12059144	HAP_1	0.353913043478261	-0.198146744696775	0.127003784819069	0.119284022570095
1	11869629	12059144	HAP_2	0.26	0.0958320474392579	0.167282337585453	0.56695773502459
1	11869629	12059144	HAP_3	0.113913043478261	-0.345653141715296	0.548499083837268	0.528832973489007
1	11907907	12100919	HAP_1	0.353913043478261	-0.198146744696775	0.127003784819069	0.119284022570095
1	11907907	12100919	HAP_2	0.26	0.0958320474392579	0.167282337585453	0.56695773502459
1	11907907	12100919	HAP_3	0.113913043478261	-0.345653141715296	0.548499083837268	0.528832973489007
1	11934480	12184244	HAP_1	0.353913043478261	-0.198146744696775	0.127003784819069	0.119284022570095
1	11934480	12184244	HAP_2	0.26	0.0958320474392579	0.167282337585453	0.56695773502459
1	11934480	12184244	HAP_3	0.113913043478261	-0.345653141715296	0.548499083837268	0.528832973489007
1	12036167	12253784	HAP_1	0.254782608695652	0.105197266571516	0.169898307459191	0.536050119407445
1	12036167	12253784	HAP_2	0.372173913043478	-0.00796657129454336	0.124416765133684	0.94896804607421
1	12036167	12253784	HAP_3	0.167826086956522	-0.0909890028833848	0.320591427058063	0.776655856927628
1	12077285	12310963	HAP_1	0.206086956521739	0.142773729489298	0.231615821852498	0.537863813545059
1	12077285	12310963	HAP_2	0.166086956521739	-0.159796270861724	0.249900700870767	0.522797892342897
1	12077285	12310963	HAP_3	0.167826086956522	-0.0909890028833848	0.320591427058063	0.776655856927628
1	12077285	12310963	HAP_4	0.253913043478261	0.105197266571516	0.169898307459191	0.536050119407445
1	12159225	12367799	HAP_1	0.205217391304348	0.142773729489298	0.231615821852498	0.537863813545059
1	12159225	12367799	HAP_2	0.253913043478261	0.105197266571516	0.169898307459191	0.536050119407445
1	12228328	12410625	HAP_1	0.205217391304348	0.142773729489298	0.231615821852498	0.537863813545059
1	12228328	12410625	HAP_2	0.113913043478261	-0.413107228426815	0.42015512898512	0.325919562089717
1	12228328	12410625	HAP_3	0.254782608695652	0.105197266571516	0.169898307459191	0.536050119407445
1	12288899	12447748	HAP_1	0.107826086956522	-0.529597900720492	0.546509208652332	0.332934215862397
1	12288899	12447748	HAP_2	0.254782608695652	0.105197266571516	0.169898307459191	0.536050119407445
1	12288899	12447748	HAP_3	0.247826086956522	0.0112682777618168	0.186209008655406	0.951767668242612
1	12288899	12447748	HAP_4	0.159130434782609	-0.350848223790459	0.29866650088133	0.240605970899669
1	12349904	12495996	HAP_1	0.16695652173913	-0.349038488702135	0.286613784466175	0.223810733398165
1	12349904	12495996	HAP_2	0.107826086956522	-0.529597900720492	0.546509208652332	0.332934215862397
1	12349904	12495996	HAP_3	0.254782608695652	0.105197266571516	0.169898307459191	0.536050119407445
1	12349904	12495996	HAP_4	0.144347826086957	-0.16070364872568	0.36576943201617	0.6605711899243
1	12391498	12566832	HAP_1	0.146086956521739	-0.16070364872568	0.36576943201617	0.6605711899243
1	12391498	12566832	HAP_2	0.254782608695652	0.105197266571516	0.169898307459191	0.536050119407445
1	12391498	12566832	HAP_3	0.107826086956522	-0.529597900720492	0.546509208652332	0.332934215862397
1	12391498	12566832	HAP_4	0.200869565217391	-0.369607217318416	0.24678095436295	0.134769073945256
1	12442460	12631796	HAP_1	0.101739130434783	-0.529597900720492	0.546509208652332	0.332934215862397
1	12442460	12631796	HAP_2	0.18	-0.358372416865773	0.262065887990527	0.172018471208682
1	12442460	12631796	HAP_3	0.252173913043478	-0.03083331838049	0.17202331824086	0.857814501489946
1	12442460	12631796	HAP_4	0.146086956521739	-0.16070364872568	0.36576943201617	0.6605711899243
1	12479322	12693559	HAP_1	0.145217391304348	-0.16070364872568	0.36576943201617	0.6605711899243
1	12479322	12693559	HAP_2	0.238260869565217	0.00650784959778502	0.183068728350136	0.971654861228566
1	12543647	12775375	HAP_1	0.238260869565217	0.00650784959778502	0.183068728350136	0.971654861228566
1	12543647	12775375	HAP_2	0.146086956521739	-0.16070364872568	0.36576943201617	0.6605711899243
1	12606447	12853203	HAP_1	0.0695652173913043	-0.196161482189072	0.549934205550009	0.721450355120254
1	12606447	12853203	HAP_2	0.239130434782609	0.00650784959778502	0.183068728350136	0.971654861228566
1	12606447	12853203	HAP_3	0.19304347826087	-0.285954882431383	0.235557359305453	0.225276663687972
1	12676844	12903805	HAP_1	0.242608695652174	0.159012739941568	0.180424586390181	0.378518571104666
1	12676844	12903805	HAP_2	0.135652173913043	-0.264957409648866	0.32221151531022	0.411249830783352
1	12676844	12903805	HAP_3	0.318260869565217	0.0226234902922113	0.137223836951926	0.869109050183802
1	12743592	12950327	HAP_1	0.242608695652174	0.159012739941568	0.180424586390181	0.378518571104666
1	12743592	12950327	HAP_2	0.134782608695652	-0.199470620695792	0.338950430413186	0.556436544403546
1	12743592	12950327	HAP_3	0.392173913043478	-0.0440630726054954	0.113704729417516	0.698516594605312
1	12837234	13034308	HAP_1	0.392173913043478	-0.0440630726054954	0.113704729417516	0.698516594605312
1	12837234	13034308	HAP_2	0.242608695652174	0.159012739941568	0.180424586390181	0.378518571104666
1	12887875	13085347	HAP_1	0.242608695652174	0.159012739941568	0.180424586390181	0.378518571104666
1	12887875	13085347	HAP_2	0.373913043478261	-0.0719156562630917	0.120422577907579	0.550618298728674
1	12934724	13112862	HAP_1	0.242608695652174	0.159012739941568	0.180424586390181	0.378518571104666
1	12934724	13112862	HAP_2	0.281739130434783	-0.229350779685806	0.161834048752448	0.156979368510875
1	12980154	13158835	HAP_1	0.242608695652174	0.159012739941568	0.180424586390181	0.378518571104666
1	12980154	13158835	HAP_2	0.280869565217391	-0.229350779685806	0.161834048752448	0.156979368510875
1	13080688	13212735	HAP_1	0.071304347826087	0.325280975877855	0.54637653121573	0.551854437190121
1	13080688	13212735	HAP_2	0.24695652173913	0.158154844957001	0.175848992480073	0.368836147113743
1	13080688	13212735	HAP_3	0.36	-0.0609904288401081	0.123161118096567	0.620646530583273
1	13107909	13288892	HAP_1	0.071304347826087	0.325280975877855	0.54637653121573	0.551854437190121
1	13107909	13288892	HAP_2	0.443478260869565	-0.0970072826518716	0.10262334794756	0.344924730756146
1	13107909	13288892	HAP_3	0.0852173913043478	0.173805882573965	0.549046742942705	0.751695527504276
1	13107909	13288892	HAP_4	0.247826086956522	0.158154844957001	0.175848992480073	0.368836147113743
1	13141007	13331772	HAP_1	0.243478260869565	0.158154844957001	0.175848992480073	0.368836147113743
1	13141007	13331772	HAP_2	0.071304347826087	0.325280975877855	0.54637653121573	0.551854437190121
1	13141007	13331772	HAP_3	0.32695652173913	-0.0122775412740816	0.136891098383243	0.928566800956599
1	13207040	13395358	HAP_1	0.071304347826087	0.325280975877855	0.54637653121573	0.551854437190121
1	13207040	13395358	HAP_2	0.239130434782609	-0.0263655340434926	0.180872853909528	0.884156543808494
1	13207040	13395358	HAP_3	0.243478260869565	0.158154844957001	0.175848992480073	0.368836147113743
1	13253220	13439013	HAP_1	0.155652173913043	-0.16070364872568	0.36576943201617	0.6605711899243
1	13253220	13439013	HAP_2	0.243478260869565	0.158154844957001	0.175848992480073	0.368836147113743
1	13253220	13439013	HAP_3	0.0704347826086957	0.325280975877855	0.54637653121573	0.551854437190121
1	13325800	13492360	HAP_1	0.219130434782609	0.0388074913341514	0.202908387048841	0.848393933159823
1	13325800	13492360	HAP_2	0.243478260869565	0.158154844957001	0.175848992480073	0.368836147113743
1	13376228	13532908	HAP_1	0.274782608695652	-0.0699815623091011	0.157570036743738	0.657119640131445
1	13376228	13532908	HAP_2	0.243478260869565	0.158154844957001	0.175848992480073	0.368836147113743
1	13376228	13532908	HAP_3	0.154782608695652	-0.108098507285387	0.336410596577798	0.748080487347264
1	13424571	13580209	HAP_1	0.161739130434783	-0.255543721074884	0.357083508282793	0.474510055314564
1	13424571	13580209	HAP_2	0.402608695652174	-0.00522770743395185	0.115047006507818	0.963772937241886
1	13424571	13580209	HAP_3	0.243478260869565	0.158154844957001	0.175848992480073	0.368836147113743
1	13463249	13598030	HAP_1	0.4	-0.0180553739814826	0.113760836868214	0.873951662810075
1	13463249	13598030	HAP_2	0.243478260869565	0.158154844957001	0.175848992480073	0.368836147113743
1	13463249	13598030	HAP_3	0.160869565217391	-0.255543721074884	0.357083508282793	0.474510055314564
1	13525711	13668972	HAP_1	0.144347826086957	-0.138825633658262	0.340561310370058	0.68369490607488
1	13525711	13668972	HAP_2	0.159130434782609	-0.0331675197139754	0.241443231715321	0.890786027149454
1	13525711	13668972	HAP_3	0.225217391304348	0.235789333744399	0.18999644633658	0.215116238786984
1	13560034	13725800	HAP_1	0.225217391304348	0.235789333744399	0.18999644633658	0.215116238786984
1	13560034	13725800	HAP_2	0.144347826086957	-0.138825633658262	0.340561310370058	0.68369490607488
1	13560034	13725800	HAP_3	0.0704347826086957	0.325280975877855	0.54637653121573	0.551854437190121
1	13593070	13778296	HAP_1	0.225217391304348	0.235789333744399	0.18999644633658	0.215116238786984
1	13593070	13778296	HAP_2	0.144347826086957	-0.138825633658262	0.340561310370058	0.68369490607488
1	13593070	13778296	HAP_3	0.0704347826086957	0.325280975877855	0.54637653121573	0.551854437190121
1	13657759	13850697	HAP_1	0.371304347826087	0.1024955012305	0.123200439172592	0.405795578702062
1	13657759	13850697	HAP_2	0.071304347826087	0.325280975877855	0.54637653121573	0.551854437190121
1	13657759	13850697	HAP_3	0.1	-0.204332346369069	0.423336174419815	0.629516884900982
1	13711980	13936005	HAP_1	0.471304347826087	-0.00818141809795655	0.0974209522235418	0.933102184952308
1	13711980	13936005	HAP_2	0.158260869565217	-0.1835953707323	0.292112918815192	0.529926405138883
1	13711980	13936005	HAP_3	0.0852173913043478	0.0285738810942043	0.424837103798163	0.946399882119385
1	13746152	14037621	HAP_1	0.203478260869565	-0.0753340812133069	0.197372580780229	0.702839566981781
1	13746152	14037621	HAP_2	0.134782608695652	-0.203810883841202	0.286645226693241	0.477365970250729
1	13746152	14037621	HAP_3	0.472173913043478	-0.00818141809795655	0.0974209522235418	0.933102184952308
1	13834725	14062958	HAP_1	0.280869565217391	-0.128282625215279	0.150702961961819	0.395005093369082
1	13834725	14062958	HAP_2	0.472173913043478	-0.00818141809795655	0.0974209522235418	0.933102184952308
1	13834725	14062958	HAP_3	0.14	-0.203810883841202	0.286645226693241	0.477365970250729
1	13910692	14114440	HAP_1	0.115652173913043	-0.152944441013637	0.433533992205297	0.724381638884532
1	13910692	14114440	HAP_2	0.356521739130435	0.0169095056377791	0.122917146822297	0.8906308644093
1	13910692	14114440	HAP_3	0.0921739130434783	0.0285738810942043	0.424837103798163	0.946399882119385
1	13910692	14114440	HAP_4	0.179130434782609	-0.00743658908994297	0.24912847553642	0.976196946229262
1	13910692	14114440	HAP_5	0.149565217391304	-0.0974037430456806	0.301781570872349	0.746995236684643
1	14004385	14194506	HAP_1	0.115652173913043	-0.152944441013637	0.433533992205297	0.724381638884532
1	14004385	14194506	HAP_2	0.356521739130435	0.0169095056377791	0.122917146822297	0.8906308644093
1	14004385	14194506	HAP_3	0.176521739130435	-0.0254603070545616	0.241361664001577	0.916027716305367
1	14004385	14194506	HAP_4	0.162608695652174	0.297497611417324	0.300795911790725	0.323071754966471
1	14058696	14248776	HAP_1	0.0895652173913044	0.683428642166616	0.542399637633972	0.208188925998292
1	14058696	14248776	HAP_2	0.115652173913043	-0.152944441013637	0.433533992205297	0.724381638884532
1	14058696	14248776	HAP_3	0.071304347826087	0.325280975877855	0.54637653121573	0.551854437190121
1	14058696	14248776	HAP_4	0.356521739130435	0.0169095056377791	0.122917146822297	0.8906308644093
1	14091291	14286844	HAP_1	0.357391304347826	0.0376100307974968	0.122168190596855	0.75830708593891
1	14091291	14286844	HAP_2	0.071304347826087	0.325280975877855	0.54637653121573	0.551854437190121
1	14091291	14286844	HAP_3	0.0895652173913044	0.683428642166616	0.542399637633972	0.208188925998292
1	14091291	14286844	HAP_4	0.162608695652174	-0.0180283754247066	0.26048063413873	0.944845521222708
1	14174967	14320480	HAP_1	0.071304347826087	0.325280975877855	0.54637653121573	0.551854437190121
1	14174967	14320480	HAP_2	0.162608695652174	-0.0180283754247066	0.26048063413873	0.944845521222708
1	14174967	14320480	HAP_3	0.0895652173913044	0.683428642166616	0.542399637633972	0.208188925998292
1	14174967	14320480	HAP_4	0.357391304347826	0.0376100307974968	0.122168190596855	0.75830708593891
1	14235061	14353940	HAP_1	0.244347826086957	-0.018470142966617	0.182740440027292	0.919528478611498
1	14235061	14353940	HAP_2	0.0973913043478261	0.0285738810942043	0.424837103798163	0.946399882119385
1	14235061	14353940	HAP_3	0.509565217391304	0.0811236240154583	0.092911909679279	0.382968361927998
1	14277857	14409719	HAP_1	0.56695652173913	-0.0689863499277459	0.0868128945467339	0.427149328336606
1	14277857	14409719	HAP_2	0.1	0.111641174337458	0.389244515764664	0.774359669169797
1	14277857	14409719	HAP_3	0.163478260869565	-0.0180283754247066	0.26048063413873	0.944845521222708
1	14300401	14464404	HAP_1	0.563478260869565	-0.0618905988379281	0.0872456519731677	0.478380906114021
1	14300401	14464404	HAP_2	0.1	0.111641174337458	0.389244515764664	0.774359669169797
1	14300401	14464404	HAP_3	0.163478260869565	-0.0180283754247066	0.26048063413873	0.944845521222708
1	14340365	14529990	HAP_1	0.120869565217391	0.480605147210373	0.356736082738939	0.178449463526311
1	14340365	14529990	HAP_2	0.118260869565217	-0.00740378225132006	0.336406716881937	0.982449046005975
1	14340365	14529990	HAP_3	0.288695652173913	0.219237525162565	0.157447021075544	0.164336035413575
1	14340365	14529990	HAP_4	0.16	-0.0180283754247066	0.26048063413873	0.944845521222708
1	14398852	14590649	HAP_1	0.16	-0.0180283754247066	0.26048063413873	0.944845521222708
1	14398852	14590649	HAP_2	0.0695652173913043	-0.00271412018072316	0.544944779277855	0.996027886502526
1	14398852	14590649	HAP_3	0.071304347826087	0.325280975877855	0.54637653121573	0.551854437190121
1	14398852	14590649	HAP_4	0.218260869565217	0.351828005806642	0.199475415551355	0.0783146321770861
1	14444478	14655035	HAP_1	0.0904347826086957	0.683428642166616	0.542399637633972	0.208188925998292
1	14444478	14655035	HAP_2	0.16	-0.0180283754247066	0.26048063413873	0.944845521222708
1	14444478	14655035	HAP_3	0.158260869565217	-0.255543721074884	0.357083508282793	0.474510055314564
1	14444478	14655035	HAP_4	0.071304347826087	0.325280975877855	0.54637653121573	0.551854437190121
1	14444478	14655035	HAP_5	0.178260869565217	0.0806238061383052	0.266490338661923	0.762352902160993
1	14508643	14723669	HAP_1	0.071304347826087	0.325280975877855	0.54637653121573	0.551854437190121
1	14508643	14723669	HAP_2	0.0904347826086957	0.683428642166616	0.542399637633972	0.208188925998292
1	14508643	14723669	HAP_3	0.161739130434783	-0.255543721074884	0.357083508282793	0.474510055314564
1	14508643	14723669	HAP_4	0.177391304347826	0.0806238061383052	0.266490338661923	0.762352902160993
1	14508643	14723669	HAP_5	0.236521739130435	0.0681561554408432	0.180478061934599	0.705838892260295
1	14563828	14775232	HAP_1	0.177391304347826	0.0806238061383052	0.266490338661923	0.762352902160993
1	14563828	14775232	HAP_2	0.237391304347826	0.0681561554408432	0.180478061934599	0.705838892260295
1	14563828	14775232	HAP_3	0.108695652173913	0.260307644369221	0.390497890443795	0.505298366018155
1	14629667	14813674	HAP_1	0.277391304347826	-0.00461829374159439	0.154718401636975	0.976197539758916
1	14629667	14813674	HAP_2	0.108695652173913	0.260307644369221	0.390497890443795	0.505298366018155
1	14629667	14813674	HAP_3	0.177391304347826	0.0806238061383052	0.266490338661923	0.762352902160993
1	14709803	14871304	HAP_1	0.355652173913043	-0.0584151514068107	0.122904167904187	0.634764781085894
1	14709803	14871304	HAP_2	0.108695652173913	0.260307644369221	0.390497890443795	0.505298366018155
1	14709803	14871304	HAP_3	0.182608695652174	-0.0244080085849929	0.240549067581274	0.919215228527927
1	14762452	14901630	HAP_1	0.128695652173913	-0.524308840718498	0.38326909500414	0.171861467546586
1	14762452	14901630	HAP_2	0.485217391304348	-0.00401257998017826	0.0951940847298524	0.966392841803912
1	14762452	14901630	HAP_3	0.182608695652174	-0.0244080085849929	0.240549067581274	0.919215228527927
1	14804510	14946992	HAP_1	0.485217391304348	-0.00401257998017826	0.0951940847298524	0.966392841803912
1	14804510	14946992	HAP_2	0.182608695652174	-0.0244080085849929	0.240549067581274	0.919215228527927
1	14804510	14946992	HAP_3	0.128695652173913	-0.524308840718498	0.38326909500414	0.171861467546586
1	14854129	15009567	HAP_1	0.679130434782609	-0.124673965110564	0.0832795927857588	0.134940854044946
1	14854129	15009567	HAP_2	0.182608695652174	-0.0244080085849929	0.240549067581274	0.919215228527927
1	14890884	15068643	HAP_1	0.352173913043478	-0.0691938504733195	0.121076480744793	0.567896839858176
1	14890884	15068643	HAP_2	0.325217391304348	0.0423073220430416	0.14316660996374	0.767712622952318
1	14890884	15068643	HAP_3	0.182608695652174	-0.0244080085849929	0.240549067581274	0.919215228527927
1	14928233	15107973	HAP_1	0.350434782608696	-0.0691938504733195	0.121076480744793	0.567896839858176
1	14928233	15107973	HAP_2	0.325217391304348	0.0423073220430416	0.14316660996374	0.767712622952318
1	14928233	15107973	HAP_3	0.182608695652174	-0.0244080085849929	0.240549067581274	0.919215228527927
1	14986215	15176283	HAP_1	0.258260869565217	-0.0529370681124588	0.157123311310686	0.736307389763384
1	14986215	15176283	HAP_2	0.273913043478261	0.124122639988735	0.162930661285333	0.446491396451945
1	14986215	15176283	HAP_3	0.244347826086957	-0.361720958968182	0.204425863505614	0.0773613615706724
1	14986215	15176283	HAP_4	0.107826086956522	0.290433498444364	0.426484743155461	0.496155849380294
1	15043428	15233923	HAP_1	0.258260869565217	-0.0529370681124588	0.157123311310686	0.736307389763384
1	15043428	15233923	HAP_2	0.2	0.0871169845269083	0.220336953604211	0.69271196366899
1	15043428	15233923	HAP_3	0.239130434782609	-0.349617712463462	0.209495592738764	0.0957031137984307
1	15043428	15233923	HAP_4	0.0721739130434783	0.325280975877855	0.54637653121573	0.551854437190121
1	15092475	15295952	HAP_1	0.258260869565217	-0.0529370681124588	0.157123311310686	0.736307389763384
1	15092475	15295952	HAP_2	0.179130434782609	-0.0244080085849929	0.240549067581274	0.919215228527927
1	15092475	15295952	HAP_3	0.156521739130435	-0.362275186856369	0.284410903445431	0.203270088031892
1	15092475	15295952	HAP_4	0.0721739130434783	0.325280975877855	0.54637653121573	0.551854437190121
1	15151447	15377098	HAP_1	0.259130434782609	-0.0719934815141563	0.156136336498229	0.64490976950562
1	15151447	15377098	HAP_2	0.179130434782609	-0.0244080085849929	0.240549067581274	0.919215228527927
1	15151447	15377098	HAP_3	0.0765217391304348	0.0604094297010362	0.54246776214651	0.911370316046003
1	15151447	15377098	HAP_4	0.0756521739130435	0.325280975877855	0.54637653121573	0.551854437190121
1	15209586	15433328	HAP_1	0.259130434782609	-0.0719934815141563	0.156136336498229	0.64490976950562
1	15209586	15433328	HAP_2	0.0765217391304348	0.0604094297010362	0.54246776214651	0.911370316046003
1	15209586	15433328	HAP_3	0.0721739130434783	0.325280975877855	0.54637653121573	0.551854437190121
1	15209586	15433328	HAP_4	0.179130434782609	-0.0244080085849929	0.240549067581274	0.919215228527927
1	15276897	15479165	HAP_1	0.0765217391304348	0.0604094297010362	0.54246776214651	0.911370316046003
1	15276897	15479165	HAP_2	0.259130434782609	-0.0719934815141563	0.156136336498229	0.64490976950562
1	15276897	15479165	HAP_3	0.220869565217391	0.297265510597452	0.198334854377802	0.134485395805074
1	15276897	15479165	HAP_4	0.0721739130434783	0.325280975877855	0.54637653121573	0.551854437190121
1	15346076	15504349	HAP_1	0.220869565217391	0.297265510597452	0.198334854377802	0.134485395805074
1	15346076	15504349	HAP_2	0.259130434782609	-0.0719934815141563	0.156136336498229	0.64490976950562
1	15346076	15504349	HAP_3	0.0721739130434783	0.325280975877855	0.54637653121573	0.551854437190121
1	15346076	15504349	HAP_4	0.155652173913043	-0.362275186856369	0.284410903445431	0.203270088031892
1	15415550	15558805	HAP_1	0.213913043478261	0.0448893486277789	0.201083524169273	0.823431917979379
1	15415550	15558805	HAP_2	0.26	-0.0719934815141563	0.156136336498229	0.64490976950562
1	15415550	15558805	HAP_3	0.155652173913043	-0.362275186856369	0.284410903445431	0.203270088031892
1	15415550	15558805	HAP_4	0.0756521739130435	0.325280975877855	0.54637653121573	0.551854437190121
1	15415550	15558805	HAP_5	0.0947826086956522	-0.208228065113041	0.42250729554281	0.622318859916053
1	15469825	15577736	HAP_1	0.0939130434782609	-0.208228065113041	0.42250729554281	0.622318859916053
1	15469825	15577736	HAP_2	0.213913043478261	0.0448893486277789	0.201083524169273	0.823431917979379
1	15469825	15577736	HAP_3	0.240869565217391	-0.349617712463462	0.209495592738764	0.0957031137984307
1	15469825	15577736	HAP_4	0.335652173913043	-0.0881066887164126	0.122543042371022	0.472448597183702
1	15492702	15613532	HAP_1	0.0939130434782609	-0.208228065113041	0.42250729554281	0.622318859916053
1	15492702	15613532	HAP_2	0.213913043478261	0.0448893486277789	0.201083524169273	0.823431917979379
1	15492702	15613532	HAP_3	0.262608695652174	-0.0904316634107449	0.15411007682365	0.557574236520249
1	15492702	15613532	HAP_4	0.312173913043478	-0.0750330533167902	0.154845872808628	0.628172994008005
1	15550342	15653451	HAP_1	0.213913043478261	0.0448893486277789	0.201083524169273	0.823431917979379
1	15550342	15653451	HAP_2	0.264347826086957	-0.0904316634107449	0.15411007682365	0.557574236520249
1	15550342	15653451	HAP_3	0.0739130434782609	0.325280975877855	0.54637653121573	0.551854437190121
1	15550342	15653451	HAP_4	0.240869565217391	-0.349617712463462	0.209495592738764	0.0957031137984307
1	15550342	15653451	HAP_5	0.136521739130435	0.025662385523517	0.287977569053131	0.929024292878857
1	15573523	15690224	HAP_1	0.26	-0.0719934815141563	0.156136336498229	0.64490976950562
1	15573523	15690224	HAP_2	0.0739130434782609	0.325280975877855	0.54637653121573	0.551854437190121
1	15573523	15690224	HAP_3	0.185217391304348	-0.324049415929096	0.299399655815638	0.279569810526564
1	15573523	15690224	HAP_4	0.177391304347826	-0.0244080085849929	0.240549067581274	0.919215228527927
1	15605937	15735006	HAP_1	0.177391304347826	-0.0244080085849929	0.240549067581274	0.919215228527927
1	15605937	15735006	HAP_2	0.0739130434782609	0.325280975877855	0.54637653121573	0.551854437190121
1	15605937	15735006	HAP_3	0.185217391304348	-0.324049415929096	0.299399655815638	0.279569810526564
1	15605937	15735006	HAP_4	0.26	-0.0719934815141563	0.156136336498229	0.64490976950562
1	15641488	15812807	HAP_1	0.0739130434782609	0.325280975877855	0.54637653121573	0.551854437190121
1	15641488	15812807	HAP_2	0.177391304347826	-0.0244080085849929	0.240549067581274	0.919215228527927
1	15641488	15812807	HAP_3	0.185217391304348	-0.324049415929096	0.299399655815638	0.279569810526564
1	15641488	15812807	HAP_4	0.260869565217391	-0.0719934815141563	0.156136336498229	0.64490976950562
1	15680611	15886962	HAP_1	0.22	-0.0223509722522465	0.183029747960288	0.902850320571432
1	15680611	15886962	HAP_2	0.0878260869565217	-0.157898302128751	0.543390165343932	0.771479770262698
1	15680611	15886962	HAP_3	0.105217391304348	-0.614421341890932	0.542026755502067	0.257461325410438
1	15680611	15886962	HAP_4	0.0739130434782609	0.325280975877855	0.54637653121573	0.551854437190121
1	15680611	15886962	HAP_5	0.17304347826087	0.0806238061383052	0.266490338661923	0.762352902160993
1	15714762	15945872	HAP_1	0.0739130434782609	0.325280975877855	0.54637653121573	0.551854437190121
1	15714762	15945872	HAP_2	0.22	-0.0223509722522465	0.183029747960288	0.902850320571432
1	15714762	15945872	HAP_3	0.170434782608696	0.0806238061383052	0.266490338661923	0.762352902160993
1	15714762	15945872	HAP_4	0.16695652173913	-0.168800011030673	0.246391656939862	0.493570737842475
1	15714762	15945872	HAP_5	0.105217391304348	-0.614421341890932	0.542026755502067	0.257461325410438
1	15784835	16007329	HAP_1	0.170434782608696	0.0806238061383052	0.266490338661923	0.762352902160993
1	15784835	16007329	HAP_2	0.0869565217391304	-0.139297185276398	0.471160812597041	0.767609031892184
1	15784835	16007329	HAP_3	0.105217391304348	-0.614421341890932	0.542026755502067	0.257461325410438
1	15784835	16007329	HAP_4	0.22	-0.0223509722522465	0.183029747960288	0.902850320571432
1	15784835	16007329	HAP_5	0.0730434782608696	0.325280975877855	0.54637653121573	0.551854437190121
1	15859988	16070054	HAP_1	0.0860869565217391	0.313330958473832	0.470847241040821	0.506028037199176
1	15859988	16070054	HAP_2	0.22	-0.0223509722522465	0.183029747960288	0.902850320571432
1	15859988	16070054	HAP_3	0.0730434782608696	0.325280975877855	0.54637653121573	0.551854437190121
1	15859988	16070054	HAP_4	0.170434782608696	0.0806238061383052	0.266490338661923	0.762352902160993
1	15931146	16103133	HAP_1	0.169565217391304	0.0806238061383052	0.266490338661923	0.762352902160993
1	15931146	16103133	HAP_2	0.218260869565217	-0.0223509722522465	0.183029747960288	0.902850320571432
1	15931146	16103133	HAP_3	0.0730434782608696	0.325280975877855	0.54637653121573	0.551854437190121
1	15931146	16103133	HAP_4	0.0878260869565217	0.313330958473832	0.470847241040821	0.506028037199176
1	15990556	16140772	HAP_1	0.218260869565217	-0.0223509722522465	0.183029747960288	0.902850320571432
1	15990556	16140772	HAP_2	0.169565217391304	0.0806238061383052	0.266490338661923	0.762352902160993
1	15990556	16140772	HAP_3	0.15304347826087	-0.0721053492427189	0.268748990056617	0.788566870805075
1	16048863	16193650	HAP_1	0.156521739130435	-0.329364965491335	0.265849864606661	0.215894738780669
1	16048863	16193650	HAP_2	0.106086956521739	-0.208979189797276	0.391685555742585	0.59387204549644
1	16048863	16193650	HAP_3	0.15304347826087	-0.0721053492427189	0.268748990056617	0.788566870805075
1	16048863	16193650	HAP_4	0.225217391304348	-0.0223509722522465	0.183029747960288	0.902850320571432
1	16048863	16193650	HAP_5	0.071304347826087	0.0359110753223358	0.422919632797855	0.932361358816667
1	16090310	16276033	HAP_1	0.106086956521739	-0.208979189797276	0.391685555742585	0.59387204549644
1	16090310	16276033	HAP_2	0.174782608695652	-0.279161546029231	0.247188364082981	0.259233102905333
1	16090310	16276033	HAP_3	0.15304347826087	-0.0721053492427189	0.268748990056617	0.788566870805075
1	16090310	16276033	HAP_4	0.132173913043478	-0.0379945241344793	0.255848072712507	0.881998106683601
1	16090310	16276033	HAP_5	0.225217391304348	-0.0223509722522465	0.183029747960288	0.902850320571432
1	16127799	16355046	HAP_1	0.119130434782609	-0.219507328130603	0.305973866374442	0.473422009759874
1	16127799	16355046	HAP_2	0.225217391304348	-0.0223509722522465	0.183029747960288	0.902850320571432
1	16127799	16355046	HAP_3	0.15304347826087	-0.0721053492427189	0.268748990056617	0.788566870805075
1	16127799	16355046	HAP_4	0.106086956521739	-0.208979189797276	0.391685555742585	0.59387204549644
1	16127799	16355046	HAP_5	0.175652173913043	-0.279161546029231	0.247188364082981	0.259233102905333
1	16183119	16433091	HAP_1	0.24	0.0818414264502975	0.183148376592913	0.655149309538461
1	16183119	16433091	HAP_2	0.15304347826087	-0.0721053492427189	0.268748990056617	0.788566870805075
1	16183119	16433091	HAP_3	0.222608695652174	-0.0223509722522465	0.183029747960288	0.902850320571432
1	16183119	16433091	HAP_4	0.105217391304348	-0.084927082933227	0.430976877139956	0.843854045235093
1	16250353	16495715	HAP_1	0.239130434782609	0.0818414264502975	0.183148376592913	0.655149309538461
1	16250353	16495715	HAP_2	0.0730434782608696	0.325280975877855	0.54637653121573	0.551854437190121
1	16250353	16495715	HAP_3	0.105217391304348	-0.084927082933227	0.430976877139956	0.843854045235093
1	16250353	16495715	HAP_4	0.222608695652174	-0.0223509722522465	0.183029747960288	0.902850320571432
1	16322597	16522782	HAP_1	0.222608695652174	-0.0223509722522465	0.183029747960288	0.902850320571432
1	16322597	16522782	HAP_2	0.105217391304348	-0.084927082933227	0.430976877139956	0.843854045235093
1	16322597	16522782	HAP_3	0.239130434782609	0.0818414264502975	0.183148376592913	0.655149309538461
1	16322597	16522782	HAP_4	0.0730434782608696	0.325280975877855	0.54637653121573	0.551854437190121
1	16401831	16604159	HAP_1	0.220869565217391	-0.0223509722522465	0.183029747960288	0.902850320571432
1	16401831	16604159	HAP_2	0.0817391304347826	0.0443684270970756	0.473093225430622	0.925314414897714
1	16401831	16604159	HAP_3	0.0730434782608696	0.325280975877855	0.54637653121573	0.551854437190121
1	16401831	16604159	HAP_4	0.172173913043478	-0.254954575501391	0.255015201235323	0.317855829793633
1	16401831	16604159	HAP_5	0.105217391304348	-0.084927082933227	0.430976877139956	0.843854045235093
1	16463899	16643923	HAP_1	0.220869565217391	-0.0223509722522465	0.183029747960288	0.902850320571432
1	16463899	16643923	HAP_2	0.0817391304347826	0.0443684270970756	0.473093225430622	0.925314414897714
1	16463899	16643923	HAP_3	0.105217391304348	-0.084927082933227	0.430976877139956	0.843854045235093
1	16463899	16643923	HAP_4	0.0730434782608696	0.325280975877855	0.54637653121573	0.551854437190121
1	16463899	16643923	HAP_5	0.172173913043478	-0.254954575501391	0.255015201235323	0.317855829793633
1	16508177	16686406	HAP_1	0.220869565217391	-0.0223509722522465	0.183029747960288	0.902850320571432
1	16508177	16686406	HAP_2	0.0817391304347826	0.0443684270970756	0.473093225430622	0.925314414897714
1	16508177	16686406	HAP_3	0.0730434782608696	0.325280975877855	0.54637653121573	0.551854437190121
1	16508177	16686406	HAP_4	0.172173913043478	-0.254954575501391	0.255015201235323	0.317855829793633
1	16508177	16686406	HAP_5	0.101739130434783	-0.084927082933227	0.430976877139956	0.843854045235093
1	16571855	16747732	HAP_1	0.0730434782608696	0.325280975877855	0.54637653121573	0.551854437190121
1	16571855	16747732	HAP_2	0.302608695652174	-0.0880384972483194	0.137886860580428	0.523419030141398
1	16571855	16747732	HAP_3	0.172173913043478	-0.254954575501391	0.255015201235323	0.317855829793633
1	16571855	16747732	HAP_4	0.0617391304347826	0.0443684270970756	0.473093225430622	0.925314414897714
1	16635130	16836572	HAP_1	0.302608695652174	-0.0880384972483194	0.137886860580428	0.523419030141398
1	16635130	16836572	HAP_2	0.0730434782608696	0.325280975877855	0.54637653121573	0.551854437190121
1	16635130	16836572	HAP_3	0.172173913043478	-0.254954575501391	0.255015201235323	0.317855829793633
1	16669446	16922627	HAP_1	0.340869565217391	0.0142674437402328	0.127431938098427	0.910894078613279
1	16669446	16922627	HAP_2	0.0930434782608696	-0.663898739958747	0.473365420118195	0.161315775437753
1	16669446	16922627	HAP_3	0.0730434782608696	0.325280975877855	0.54637653121573	0.551854437190121
1	16669446	16922627	HAP_4	0.172173913043478	-0.254954575501391	0.255015201235323	0.317855829793633
1	16723481	16962160	HAP_1	0.0930434782608696	-0.663898739958747	0.473365420118195	0.161315775437753
1	16723481	16962160	HAP_2	0.172173913043478	-0.254954575501391	0.255015201235323	0.317855829793633
1	16723481	16962160	HAP_3	0.34695652173913	-0.00642340944020888	0.12473330398909	0.958947672277705
1	16723481	16962160	HAP_4	0.0730434782608696	0.325280975877855	0.54637653121573	0.551854437190121
1	16808617	17025174	HAP_1	0.0730434782608696	0.325280975877855	0.54637653121573	0.551854437190121
1	16808617	17025174	HAP_2	0.172173913043478	-0.254954575501391	0.255015201235323	0.317855829793633
1	16808617	17025174	HAP_3	0.314782608695652	0.0406476032972726	0.136960225494922	0.766741074734926
1	16808617	17025174	HAP_4	0.0930434782608696	-0.663898739958747	0.473365420118195	0.161315775437753
1	16886150	17075114	HAP_1	0.0730434782608696	0.325280975877855	0.54637653121573	0.551854437190121
1	16886150	17075114	HAP_2	0.314782608695652	0.0406476032972726	0.136960225494922	0.766741074734926
1	16886150	17075114	HAP_3	0.172173913043478	-0.254954575501391	0.255015201235323	0.317855829793633
1	16886150	17075114	HAP_4	0.0921739130434783	-0.663898739958747	0.473365420118195	0.161315775437753
1	16952601	17128546	HAP_1	0.0730434782608696	0.325280975877855	0.54637653121573	0.551854437190121
1	16952601	17128546	HAP_2	0.175652173913043	-0.366058940490326	0.240554836577978	0.128639770821604
1	16952601	17128546	HAP_3	0.0895652173913044	-0.344911844128843	0.421449710724506	0.413479205281031
1	16952601	17128546	HAP_4	0.118260869565217	-0.350523377940495	0.340307776503947	0.303444296131415
1	16952601	17128546	HAP_5	0.372173913043478	-0.0206883052379123	0.117575956669888	0.86039115620708
1	17007158	17167034	HAP_1	0.368695652173913	-0.012666763345177	0.118417480549666	0.914853327641654
1	17007158	17167034	HAP_2	0.0730434782608696	0.325280975877855	0.54637653121573	0.551854437190121
1	17007158	17167034	HAP_3	0.175652173913043	-0.366058940490326	0.240554836577978	0.128639770821604
1	17007158	17167034	HAP_4	0.0895652173913044	-0.344911844128843	0.421449710724506	0.413479205281031
1	17043129	17235751	HAP_1	0.175652173913043	-0.366058940490326	0.240554836577978	0.128639770821604
1	17043129	17235751	HAP_2	0.0895652173913044	-0.344911844128843	0.421449710724506	0.413479205281031
1	17043129	17235751	HAP_3	0.368695652173913	-0.012666763345177	0.118417480549666	0.914853327641654
1	17043129	17235751	HAP_4	0.0730434782608696	0.325280975877855	0.54637653121573	0.551854437190121
1	17108080	17326467	HAP_1	0.175652173913043	-0.3877203762384	0.234789491024955	0.0992250972961439
1	17108080	17326467	HAP_2	0.0730434782608696	0.325280975877855	0.54637653121573	0.551854437190121
1	17108080	17326467	HAP_3	0.088695652173913	-0.239416590629798	0.471375725047145	0.611715523850231
1	17108080	17326467	HAP_4	0.367826086956522	-0.012666763345177	0.118417480549666	0.914853327641654
1	17148366	17431872	HAP_1	0.088695652173913	-0.239416590629798	0.471375725047145	0.611715523850231
1	17148366	17431872	HAP_2	0.0730434782608696	0.325280975877855	0.54637653121573	0.551854437190121
1	17148366	17431872	HAP_3	0.372173913043478	-0.0206883052379123	0.117575956669888	0.86039115620708
1	17148366	17431872	HAP_4	0.173913043478261	-0.366058940490326	0.240554836577978	0.128639770821604
1	17200924	17474463	HAP_1	0.173913043478261	-0.366058940490326	0.240554836577978	0.128639770821604
1	17200924	17474463	HAP_2	0.372173913043478	-0.0206883052379123	0.117575956669888	0.86039115620708
1	17200924	17474463	HAP_3	0.088695652173913	-0.239416590629798	0.471375725047145	0.611715523850231
1	17200924	17474463	HAP_4	0.0730434782608696	0.325280975877855	0.54637653121573	0.551854437190121
1	17292283	17515670	HAP_1	0.368695652173913	-0.0177513789435282	0.117498386980714	0.879968682537043
1	17292283	17515670	HAP_2	0.0730434782608696	0.325280975877855	0.54637653121573	0.551854437190121
1	17292283	17515670	HAP_3	0.179130434782609	-0.224402269720421	0.29897506984509	0.453224499976555
1	17292283	17515670	HAP_4	0.0921739130434783	-0.344911844128843	0.421449710724506	0.413479205281031
1	17292283	17515670	HAP_5	0.173913043478261	-0.366058940490326	0.240554836577978	0.128639770821604
1	17404509	17543004	HAP_1	0.413913043478261	-0.0296086311855942	0.108787183197218	0.785591102851815
1	17404509	17543004	HAP_2	0.186086956521739	-0.224402269720421	0.29897506984509	0.453224499976555
1	17404509	17543004	HAP_3	0.0921739130434783	-0.344911844128843	0.421449710724506	0.413479205281031
1	17404509	17543004	HAP_4	0.0730434782608696	0.325280975877855	0.54637653121573	0.551854437190121
1	17404509	17543004	HAP_5	0.173913043478261	-0.366058940490326	0.240554836577978	0.128639770821604
1	17463352	17580720	HAP_1	0.416521739130435	-0.0296086311855942	0.108787183197218	0.785591102851815
1	17463352	17580720	HAP_2	0.116521739130435	-0.349636471595597	0.334418050458292	0.296238093408265
1	17463352	17580720	HAP_3	0.0739130434782609	0.325280975877855	0.54637653121573	0.551854437190121
1	17463352	17580720	HAP_4	0.173913043478261	-0.366058940490326	0.240554836577978	0.128639770821604
1	17504279	17619065	HAP_1	0.156521739130435	-0.33879316983913	0.257064674178502	0.188064124595304
1	17504279	17619065	HAP_2	0.0730434782608696	0.325280975877855	0.54637653121573	0.551854437190121
1	17504279	17619065	HAP_3	0.317391304347826	0.0797469732876102	0.142415747727523	0.575730551955322
1	17504279	17619065	HAP_4	0.0991304347826087	-0.300355386606989	0.542718960425663	0.580191071805706
1	17504279	17619065	HAP_5	0.091304347826087	-0.344911844128843	0.421449710724506	0.413479205281031
1	17530637	17703897	HAP_1	0.156521739130435	-0.33879316983913	0.257064674178502	0.188064124595304
1	17530637	17703897	HAP_2	0.0730434782608696	0.325280975877855	0.54637653121573	0.551854437190121
1	17530637	17703897	HAP_3	0.301739130434783	0.0994105351638004	0.145587861438525	0.49500094960141
1	17530637	17703897	HAP_4	0.0869565217391304	-0.300355386606989	0.542718960425663	0.580191071805706
1	17530637	17703897	HAP_5	0.091304347826087	-0.344911844128843	0.421449710724506	0.413479205281031
1	17569889	17771553	HAP_1	0.156521739130435	-0.33879316983913	0.257064674178502	0.188064124595304
1	17569889	17771553	HAP_2	0.0730434782608696	0.325280975877855	0.54637653121573	0.551854437190121
1	17569889	17771553	HAP_3	0.091304347826087	-0.344911844128843	0.421449710724506	0.413479205281031
1	17569889	17771553	HAP_4	0.302608695652174	0.0994105351638004	0.145587861438525	0.49500094960141
1	17569889	17771553	HAP_5	0.0869565217391304	-0.300355386606989	0.542718960425663	0.580191071805706
1	17593278	17863023	HAP_1	0.0730434782608696	0.325280975877855	0.54637653121573	0.551854437190121
1	17593278	17863023	HAP_2	0.091304347826087	-0.344911844128843	0.421449710724506	0.413479205281031
1	17593278	17863023	HAP_3	0.18695652173913	-0.0218026905074889	0.248684620632841	0.9301685643063
1	17593278	17863023	HAP_4	0.113913043478261	-0.113539578134318	0.359550236155097	0.752285035380131
1	17593278	17863023	HAP_5	0.0878260869565217	-0.300355386606989	0.542718960425663	0.580191071805706
1	17593278	17863023	HAP_6	0.156521739130435	-0.317258807843899	0.265383716764711	0.23240685099694
1	17672335	17933659	HAP_1	0.0730434782608696	0.325280975877855	0.54637653121573	0.551854437190121
1	17672335	17933659	HAP_2	0.0878260869565217	-0.300355386606989	0.542718960425663	0.580191071805706
1	17672335	17933659	HAP_3	0.156521739130435	-0.317258807843899	0.265383716764711	0.23240685099694
1	17672335	17933659	HAP_4	0.18695652173913	-0.0218026905074889	0.248684620632841	0.9301685643063
1	17672335	17933659	HAP_5	0.11304347826087	-0.113539578134318	0.359550236155097	0.752285035380131
1	17672335	17933659	HAP_6	0.0930434782608696	-0.344911844128843	0.421449710724506	0.413479205281031
1	17742102	17996624	HAP_1	0.0878260869565217	-0.300355386606989	0.542718960425663	0.580191071805706
1	17742102	17996624	HAP_2	0.0739130434782609	0.325280975877855	0.54637653121573	0.551854437190121
1	17742102	17996624	HAP_3	0.128695652173913	-0.488973508119075	0.357668314136252	0.172136005234073
1	17742102	17996624	HAP_4	0.22	-0.11093159670899	0.21553508220092	0.606978994785733
1	17742102	17996624	HAP_5	0.18695652173913	-0.0218026905074889	0.248684620632841	0.9301685643063
1	17742102	17996624	HAP_6	0.11304347826087	-0.113539578134318	0.359550236155097	0.752285035380131
1	17742102	17996624	HAP_7	0.0930434782608696	-0.344911844128843	0.421449710724506	0.413479205281031
1	17830271	18035272	HAP_1	0.0895652173913044	-0.300355386606989	0.542718960425663	0.580191071805706
1	17830271	18035272	HAP_2	0.0739130434782609	0.325280975877855	0.54637653121573	0.551854437190121
1	17830271	18035272	HAP_3	0.218260869565217	-0.11093159670899	0.21553508220092	0.606978994785733
1	17830271	18035272	HAP_4	0.18695652173913	-0.0218026905074889	0.248684620632841	0.9301685643063
1	17830271	18035272	HAP_5	0.0930434782608696	-0.344911844128843	0.421449710724506	0.413479205281031
1	17830271	18035272	HAP_6	0.11304347826087	-0.113539578134318	0.359550236155097	0.752285035380131
1	17910922	18103433	HAP_1	0.0878260869565217	-0.300355386606989	0.542718960425663	0.580191071805706
1	17910922	18103433	HAP_2	0.186086956521739	-0.044641358905308	0.25727475801161	0.862308110921056
1	17910922	18103433	HAP_3	0.0930434782608696	-0.344911844128843	0.421449710724506	0.413479205281031
1	17910922	18103433	HAP_4	0.126086956521739	0.0978571424628955	0.318379690889579	0.758683326389307
1	17910922	18103433	HAP_5	0.218260869565217	-0.11093159670899	0.21553508220092	0.606978994785733
1	17910922	18103433	HAP_6	0.0730434782608696	0.325280975877855	0.54637653121573	0.551854437190121
1	17965969	18144245	HAP_1	0.186086956521739	-0.044641358905308	0.25727475801161	0.862308110921056
1	17965969	18144245	HAP_2	0.0878260869565217	-0.300355386606989	0.542718960425663	0.580191071805706
1	17965969	18144245	HAP_3	0.138260869565217	0.0281478436162219	0.288003349873289	0.922178019830062
1	17965969	18144245	HAP_4	0.0921739130434783	-0.344911844128843	0.421449710724506	0.413479205281031
1	17965969	18144245	HAP_5	0.218260869565217	-0.11093159670899	0.21553508220092	0.606978994785733
1	17965969	18144245	HAP_6	0.0730434782608696	0.325280975877855	0.54637653121573	0.551854437190121
1	18019409	18218440	HAP_1	0.221739130434783	-0.292361239187343	0.187334158104712	0.119171552658964
1	18019409	18218440	HAP_2	0.0904347826086957	-0.300355386606989	0.542718960425663	0.580191071805706
1	18019409	18218440	HAP_3	0.405217391304348	0.0844285082452943	0.115600152026746	0.465480940331514
1	18019409	18218440	HAP_4	0.091304347826087	-0.344911844128843	0.421449710724506	0.413479205281031
1	18019409	18218440	HAP_5	0.0782608695652174	0.241837358627935	0.473645882181323	0.609840876815585
1	18081067	18289532	HAP_1	0.091304347826087	-0.344911844128843	0.421449710724506	0.413479205281031
1	18081067	18289532	HAP_2	0.0747826086956522	0.325280975877855	0.54637653121573	0.551854437190121
1	18081067	18289532	HAP_3	0.142608695652174	0.0281478436162219	0.288003349873289	0.922178019830062
1	18081067	18289532	HAP_4	0.0904347826086957	-0.300355386606989	0.542718960425663	0.580191071805706
1	18081067	18289532	HAP_5	0.0669565217391304	-0.37570293503382	0.545919469519685	0.49160946933834
1	18081067	18289532	HAP_6	0.153913043478261	0.350606721303281	0.302879264653665	0.247527551891411
1	18081067	18289532	HAP_7	0.184347826086957	0.0266657672620728	0.257934154290792	0.917696620243002
1	18134138	18345151	HAP_1	0.0747826086956522	0.325280975877855	0.54637653121573	0.551854437190121
1	18134138	18345151	HAP_2	0.128695652173913	0.0978571424628955	0.318379690889579	0.758683326389307
1	18134138	18345151	HAP_3	0.0904347826086957	-0.300355386606989	0.542718960425663	0.580191071805706
1	18134138	18345151	HAP_4	0.0669565217391304	-0.37570293503382	0.545919469519685	0.49160946933834
1	18134138	18345151	HAP_5	0.15304347826087	0.350606721303281	0.302879264653665	0.247527551891411
1	18134138	18345151	HAP_6	0.184347826086957	0.0266657672620728	0.257934154290792	0.917696620243002
1	18134138	18345151	HAP_7	0.091304347826087	-0.344911844128843	0.421449710724506	0.413479205281031
1	18185785	18374886	HAP_1	0.0904347826086957	-0.300355386606989	0.542718960425663	0.580191071805706
1	18185785	18374886	HAP_2	0.0669565217391304	-0.37570293503382	0.545919469519685	0.49160946933834
1	18185785	18374886	HAP_3	0.153913043478261	0.372343126210325	0.319992372349103	0.245079925588026
1	18185785	18374886	HAP_4	0.0765217391304348	0.325280975877855	0.54637653121573	0.551854437190121
1	18185785	18374886	HAP_5	0.166086956521739	-0.0330199075123382	0.275914009557619	0.904783664276456
1	18185785	18374886	HAP_6	0.184347826086957	0.0266657672620728	0.257934154290792	0.917696620243002
1	18185785	18374886	HAP_7	0.128695652173913	0.0978571424628955	0.318379690889579	0.758683326389307
1	18276048	18399880	HAP_1	0.0895652173913044	-0.343136766483239	0.470258824518549	0.465892019346945
1	18276048	18399880	HAP_2	0.110434782608696	-0.164650713681287	0.394100426224982	0.67626116889964
1	18276048	18399880	HAP_3	0.152173913043478	0.372343126210325	0.319992372349103	0.245079925588026
1	18276048	18399880	HAP_4	0.244347826086957	0.105226087525442	0.177858016120758	0.554336472472289
1	18276048	18399880	HAP_5	0.0739130434782609	0.325280975877855	0.54637653121573	0.551854437190121
1	18340122	18448083	HAP_1	0.0739130434782609	0.325280975877855	0.54637653121573	0.551854437190121
1	18340122	18448083	HAP_2	0.245217391304348	0.0705005523987858	0.175082215821179	0.687343301276203
1	18340122	18448083	HAP_3	0.0895652173913044	-0.343136766483239	0.470258824518549	0.465892019346945
1	18340122	18448083	HAP_4	0.0904347826086957	-0.300355386606989	0.542718960425663	0.580191071805706
1	18340122	18448083	HAP_5	0.166086956521739	0.372343126210325	0.319992372349103	0.245079925588026
1	18366232	18508210	HAP_1	0.0739130434782609	0.325280975877855	0.54637653121573	0.551854437190121
1	18366232	18508210	HAP_2	0.152173913043478	0.372343126210325	0.319992372349103	0.245079925588026
1	18366232	18508210	HAP_3	0.0895652173913044	-0.343136766483239	0.470258824518549	0.465892019346945
1	18366232	18508210	HAP_4	0.0904347826086957	-0.300355386606989	0.542718960425663	0.580191071805706
1	18366232	18508210	HAP_5	0.115652173913043	-0.000517588561038809	0.393067595195523	0.99894981896233
1	18366232	18508210	HAP_6	0.128695652173913	0.0978571424628955	0.318379690889579	0.758683326389307
1	18388905	18550600	HAP_1	0.0669565217391304	0.00938702654809083	0.542719957655351	0.986206406223648
1	18388905	18550600	HAP_2	0.15304347826087	0.350606721303281	0.302879264653665	0.247527551891411
1	18388905	18550600	HAP_3	0.0747826086956522	0.325280975877855	0.54637653121573	0.551854437190121
1	18388905	18550600	HAP_4	0.0904347826086957	-0.343136766483239	0.470258824518549	0.465892019346945
1	18388905	18550600	HAP_5	0.0904347826086957	-0.300355386606989	0.542718960425663	0.580191071805706
1	18388905	18550600	HAP_6	0.127826086956522	0.0930986887902477	0.338504160565935	0.783394520312947
1	18388905	18550600	HAP_7	0.180869565217391	0.0188536701750703	0.205578079003524	0.926960727544238
1	18388905	18550600	HAP_8	0.0773913043478261	-0.452966381765061	0.55080817501611	0.411216911161342
1	18425564	18619081	HAP_1	0.114782608695652	-0.000517588561038809	0.393067595195523	0.99894981896233
1	18425564	18619081	HAP_2	0.175652173913043	0.053706007891251	0.215474883035712	0.803262443265723
1	18425564	18619081	HAP_3	0.0773913043478261	-0.452966381765061	0.55080817501611	0.411216911161342
1	18425564	18619081	HAP_4	0.0904347826086957	-0.300355386606989	0.542718960425663	0.580191071805706
1	18425564	18619081	HAP_5	0.123478260869565	0.505735540979191	0.335322217747599	0.13206331418768
1	18425564	18619081	HAP_6	0.154782608695652	0.350606721303281	0.302879264653665	0.247527551891411
1	18425564	18619081	HAP_7	0.0747826086956522	0.325280975877855	0.54637653121573	0.551854437190121
1	18425564	18619081	HAP_8	0.0904347826086957	-0.343136766483239	0.470258824518549	0.465892019346945
1	18484079	18667846	HAP_1	0.114782608695652	-0.000517588561038809	0.393067595195523	0.99894981896233
1	18484079	18667846	HAP_2	0.136521739130435	0.821834744898806	0.263597686873486	0.00191552521718953
1	18484079	18667846	HAP_3	0.155652173913043	0.350606721303281	0.302879264653665	0.247527551891411
1	18484079	18667846	HAP_4	0.0904347826086957	-0.343136766483239	0.470258824518549	0.465892019346945
1	18484079	18667846	HAP_5	0.114782608695652	-0.00296559347379616	0.420960211430328	0.994381584677356
1	18484079	18667846	HAP_6	0.12695652173913	0.0978571424628955	0.318379690889579	0.758683326389307
1	18484079	18667846	HAP_7	0.08	0.427203244832596	0.471006969620146	0.364795604311681
1	18484079	18667846	HAP_8	0.0956521739130435	-0.221724953134997	0.390409842136861	0.570310204255361
1	18541914	18718088	HAP_1	0.0765217391304348	-0.452966381765061	0.55080817501611	0.411216911161342
1	18541914	18718088	HAP_2	0.0904347826086957	-0.343136766483239	0.470258824518549	0.465892019346945
1	18541914	18718088	HAP_3	0.0921739130434783	-0.300355386606989	0.542718960425663	0.580191071805706
1	18541914	18718088	HAP_4	0.12695652173913	0.0978571424628955	0.318379690889579	0.758683326389307
1	18541914	18718088	HAP_5	0.15304347826087	0.350606721303281	0.302879264653665	0.247527551891411
1	18541914	18718088	HAP_6	0.115652173913043	-0.000517588561038809	0.393067595195523	0.99894981896233
1	18541914	18718088	HAP_7	0.123478260869565	0.505735540979191	0.335322217747599	0.13206331418768
1	18599889	18771888	HAP_1	0.0921739130434783	-0.300355386606989	0.542718960425663	0.580191071805706
1	18599889	18771888	HAP_2	0.113913043478261	-0.113539578134318	0.359550236155097	0.752285035380131
1	18599889	18771888	HAP_3	0.0904347826086957	-0.343136766483239	0.470258824518549	0.465892019346945
1	18599889	18771888	HAP_4	0.123478260869565	0.505735540979191	0.335322217747599	0.13206331418768
1	18599889	18771888	HAP_5	0.15304347826087	0.350606721303281	0.302879264653665	0.247527551891411
1	18599889	18771888	HAP_6	0.0765217391304348	-0.452966381765061	0.55080817501611	0.411216911161342
1	18599889	18771888	HAP_7	0.12	-0.000517588561038809	0.393067595195523	0.99894981896233
1	18651110	18859078	HAP_1	0.11304347826087	-0.113539578134318	0.359550236155097	0.752285035380131
1	18651110	18859078	HAP_2	0.123478260869565	0.505735540979191	0.335322217747599	0.13206331418768
1	18651110	18859078	HAP_3	0.15304347826087	0.287443468340947	0.28828098348177	0.319147608483677
1	18651110	18859078	HAP_4	0.0921739130434783	-0.300355386606989	0.542718960425663	0.580191071805706
1	18651110	18859078	HAP_5	0.0921739130434783	-0.292169952789887	0.420430579620991	0.487386182482832
1	18651110	18859078	HAP_6	0.0765217391304348	-0.452966381765061	0.55080817501611	0.411216911161342
1	18651110	18859078	HAP_7	0.117391304347826	-0.000517588561038809	0.393067595195523	0.99894981896233
1	18690083	18947598	HAP_1	0.11304347826087	-0.113539578134318	0.359550236155097	0.752285035380131
1	18690083	18947598	HAP_2	0.116521739130435	-0.000517588561038809	0.393067595195523	0.99894981896233
1	18690083	18947598	HAP_3	0.0895652173913044	-0.300355386606989	0.542718960425663	0.580191071805706
1	18690083	18947598	HAP_4	0.15304347826087	0.287443468340947	0.28828098348177	0.319147608483677
1	18690083	18947598	HAP_5	0.091304347826087	-0.292169952789887	0.420430579620991	0.487386182482832
1	18690083	18947598	HAP_6	0.0765217391304348	-0.452966381765061	0.55080817501611	0.411216911161342
1	18690083	18947598	HAP_7	0.123478260869565	0.505735540979191	0.335322217747599	0.13206331418768
1	18756669	19016808	HAP_1	0.154782608695652	0.287443468340947	0.28828098348177	0.319147608483677
1	18756669	19016808	HAP_2	0.091304347826087	-0.292169952789887	0.420430579620991	0.487386182482832
1	18756669	19016808	HAP_3	0.123478260869565	0.505735540979191	0.335322217747599	0.13206331418768
1	18756669	19016808	HAP_4	0.0739130434782609	0.325280975877855	0.54637653121573	0.551854437190121
1	18756669	19016808	HAP_5	0.113913043478261	-0.113539578134318	0.359550236155097	0.752285035380131
1	18756669	19016808	HAP_6	0.0895652173913044	-0.300355386606989	0.542718960425663	0.580191071805706
1	18756669	19016808	HAP_7	0.0773913043478261	-0.452966381765061	0.55080817501611	0.411216911161342
1	18756669	19016808	HAP_8	0.114782608695652	-0.000517588561038809	0.393067595195523	0.99894981896233
1	18832003	19101381	HAP_1	0.113913043478261	-0.113539578134318	0.359550236155097	0.752285035380131
1	18832003	19101381	HAP_2	0.091304347826087	-0.292169952789887	0.420430579620991	0.487386182482832
1	18832003	19101381	HAP_3	0.0739130434782609	0.325280975877855	0.54637653121573	0.551854437190121
1	18832003	19101381	HAP_4	0.0773913043478261	-0.452966381765061	0.55080817501611	0.411216911161342
1	18832003	19101381	HAP_5	0.0904347826086957	-0.300355386606989	0.542718960425663	0.580191071805706
1	18832003	19101381	HAP_6	0.123478260869565	0.505735540979191	0.335322217747599	0.13206331418768
1	18832003	19101381	HAP_7	0.114782608695652	-0.000517588561038809	0.393067595195523	0.99894981896233
1	18832003	19101381	HAP_8	0.16695652173913	0.244390081514159	0.275559611183981	0.375519406613778
1	18930376	19175978	HAP_1	0.123478260869565	0.505735540979191	0.335322217747599	0.13206331418768
1	18930376	19175978	HAP_2	0.0739130434782609	0.325280975877855	0.54637653121573	0.551854437190121
1	18930376	19175978	HAP_3	0.113913043478261	-0.113539578134318	0.359550236155097	0.752285035380131
1	18930376	19175978	HAP_4	0.114782608695652	-0.000517588561038809	0.393067595195523	0.99894981896233
1	18930376	19175978	HAP_5	0.16695652173913	0.244390081514159	0.275559611183981	0.375519406613778
1	18930376	19175978	HAP_6	0.168695652173913	-0.12826212892318	0.249727480102124	0.60772767199872
1	18930376	19175978	HAP_7	0.0904347826086957	-0.300355386606989	0.542718960425663	0.580191071805706
1	18993576	19269782	HAP_1	0.113913043478261	-0.000517588561038809	0.393067595195523	0.99894981896233
1	18993576	19269782	HAP_2	0.16695652173913	0.244390081514159	0.275559611183981	0.375519406613778
1	18993576	19269782	HAP_3	0.168695652173913	-0.12826212892318	0.249727480102124	0.60772767199872
1	18993576	19269782	HAP_4	0.0947826086956522	-0.300355386606989	0.542718960425663	0.580191071805706
1	18993576	19269782	HAP_5	0.123478260869565	0.505735540979191	0.335322217747599	0.13206331418768
1	18993576	19269782	HAP_6	0.0739130434782609	0.325280975877855	0.54637653121573	0.551854437190121
1	18993576	19269782	HAP_7	0.113913043478261	-0.113539578134318	0.359550236155097	0.752285035380131
1	19069747	19336588	HAP_1	0.114782608695652	-0.0916060149730181	0.396147253125672	0.817210707420284
1	19069747	19336588	HAP_2	0.0773913043478261	-0.452966381765061	0.55080817501611	0.411216911161342
1	19069747	19336588	HAP_3	0.13304347826087	-0.381888563480215	0.333862209194767	0.253172477706738
1	19069747	19336588	HAP_4	0.113913043478261	-0.113539578134318	0.359550236155097	0.752285035380131
1	19069747	19336588	HAP_5	0.305217391304348	0.0210268338444691	0.139644136867908	0.880365474106017
1	19069747	19336588	HAP_6	0.0739130434782609	0.325280975877855	0.54637653121573	0.551854437190121
1	19069747	19336588	HAP_7	0.0930434782608696	-0.300355386606989	0.542718960425663	0.580191071805706
1	19147587	19374028	HAP_1	0.232173913043478	0.0233217909323876	0.167960955291078	0.889616482615425
1	19147587	19374028	HAP_2	0.0739130434782609	0.325280975877855	0.54637653121573	0.551854437190121
1	19147587	19374028	HAP_3	0.11304347826087	-0.0139041052734707	0.432373529852199	0.974357767152577
1	19147587	19374028	HAP_4	0.0904347826086957	-0.300355386606989	0.542718960425663	0.580191071805706
1	19147587	19374028	HAP_5	0.11304347826087	-0.113539578134318	0.359550236155097	0.752285035380131
1	19147587	19374028	HAP_6	0.0773913043478261	-0.452966381765061	0.55080817501611	0.411216911161342
1	19147587	19374028	HAP_7	0.132173913043478	-0.381888563480215	0.333862209194767	0.253172477706738
1	19253956	19436094	HAP_1	0.187826086956522	-0.0417445880998971	0.216904137815793	0.847454245363759
1	19253956	19436094	HAP_2	0.088695652173913	-0.300355386606989	0.542718960425663	0.580191071805706
1	19253956	19436094	HAP_3	0.112173913043478	-0.0139041052734707	0.432373529852199	0.974357767152577
1	19253956	19436094	HAP_4	0.0773913043478261	-0.452966381765061	0.55080817501611	0.411216911161342
1	19253956	19436094	HAP_5	0.192173913043478	-0.388618637008454	0.233643426901699	0.0968103098869272
1	19253956	19436094	HAP_6	0.0739130434782609	0.325280975877855	0.54637653121573	0.551854437190121
1	19318625	19484677	HAP_1	0.11304347826087	-0.0139041052734707	0.432373529852199	0.974357767152577
1	19318625	19484677	HAP_2	0.188695652173913	-0.0417445880998971	0.216904137815793	0.847454245363759
1	19318625	19484677	HAP_3	0.088695652173913	-0.300355386606989	0.542718960425663	0.580191071805706
1	19318625	19484677	HAP_4	0.0773913043478261	-0.452966381765061	0.55080817501611	0.411216911161342
1	19318625	19484677	HAP_5	0.192173913043478	-0.388618637008454	0.233643426901699	0.0968103098869272
1	19318625	19484677	HAP_6	0.0739130434782609	0.325280975877855	0.54637653121573	0.551854437190121
1	19352346	19499241	HAP_1	0.11304347826087	-0.0139041052734707	0.432373529852199	0.974357767152577
1	19352346	19499241	HAP_2	0.19304347826087	-0.388618637008454	0.233643426901699	0.0968103098869272
1	19352346	19499241	HAP_3	0.0739130434782609	0.325280975877855	0.54637653121573	0.551854437190121
1	19352346	19499241	HAP_4	0.179130434782609	-0.0417445880998971	0.216904137815793	0.847454245363759
1	19352346	19499241	HAP_5	0.088695652173913	-0.300355386606989	0.542718960425663	0.580191071805706
1	19352346	19499241	HAP_6	0.0773913043478261	-0.452966381765061	0.55080817501611	0.411216911161342
1	19420435	19535686	HAP_1	0.0773913043478261	-0.452966381765061	0.55080817501611	0.411216911161342
1	19420435	19535686	HAP_2	0.0817391304347826	0.212207784787204	0.475332524269339	0.655450905859467
1	19420435	19535686	HAP_3	0.11304347826087	-0.0139041052734707	0.432373529852199	0.974357767152577
1	19420435	19535686	HAP_4	0.180869565217391	-0.0417445880998971	0.216904137815793	0.847454245363759
1	19420435	19535686	HAP_5	0.19304347826087	-0.388618637008454	0.233643426901699	0.0968103098869272
1	19420435	19535686	HAP_6	0.0878260869565217	-0.300355386606989	0.542718960425663	0.580191071805706
1	19474711	19617746	HAP_1	0.194782608695652	-0.388618637008454	0.233643426901699	0.0968103098869272
1	19474711	19617746	HAP_2	0.0817391304347826	0.212207784787204	0.475332524269339	0.655450905859467
1	19474711	19617746	HAP_3	0.115652173913043	-0.000517588561038809	0.393067595195523	0.99894981896233
1	19474711	19617746	HAP_4	0.258260869565217	-0.0296482610908139	0.151897109558025	0.845317512184015
1	19474711	19617746	HAP_5	0.0878260869565217	-0.300355386606989	0.542718960425663	0.580191071805706
1	19492649	19686160	HAP_1	0.327826086956522	0.0208751757958038	0.134517823452528	0.87673103164863
1	19492649	19686160	HAP_2	0.0878260869565217	-0.300355386606989	0.542718960425663	0.580191071805706
1	19492649	19686160	HAP_3	0.115652173913043	-0.000517588561038809	0.393067595195523	0.99894981896233
1	19492649	19686160	HAP_4	0.194782608695652	-0.388618637008454	0.233643426901699	0.0968103098869272
1	19492649	19686160	HAP_5	0.0817391304347826	0.212207784787204	0.475332524269339	0.655450905859467
1	19515387	19736140	HAP_1	0.115652173913043	-0.000517588561038809	0.393067595195523	0.99894981896233
1	19515387	19736140	HAP_2	0.194782608695652	-0.388618637008454	0.233643426901699	0.0968103098869272
1	19515387	19736140	HAP_3	0.32695652173913	0.0208751757958038	0.134517823452528	0.87673103164863
1	19515387	19736140	HAP_4	0.0878260869565217	-0.300355386606989	0.542718960425663	0.580191071805706
1	19515387	19736140	HAP_5	0.0817391304347826	0.212207784787204	0.475332524269339	0.655450905859467
1	19591116	19840115	HAP_1	0.222608695652174	-0.140189155077046	0.195921112029759	0.474573348545615
1	19591116	19840115	HAP_2	0.0834782608695652	0.212207784787204	0.475332524269339	0.655450905859467
1	19591116	19840115	HAP_3	0.522608695652174	-0.0204979613453027	0.0952300240383608	0.829652965762778
1	19661123	19905066	HAP_1	0.071304347826087	0.115637846341775	0.480214265603449	0.809794316693704
1	19661123	19905066	HAP_2	0.102608695652174	0.136257777612478	0.362019922739076	0.706774985650253
1	19661123	19905066	HAP_3	0.18695652173913	-0.0315197908298958	0.207337515173685	0.879224418716909
1	19661123	19905066	HAP_4	0.335652173913043	-0.308380208134054	0.129357363327895	0.0174593229169441
1	19661123	19905066	HAP_5	0.202608695652174	-0.142249317679429	0.208197540135578	0.494735462245318
1	19728682	19955364	HAP_1	0.183478260869565	-0.0417445880998971	0.216904137815793	0.847454245363759
1	19728682	19955364	HAP_2	0.466086956521739	-0.162580097979399	0.0983880973995713	0.0990040947060274
1	19728682	19955364	HAP_3	0.0782608695652174	0.352608219919597	0.362887522127687	0.331630969721422
1	19728682	19955364	HAP_4	0.105217391304348	0.136257777612478	0.362019922739076	0.706774985650253
1	19802045	20037490	HAP_1	0.183478260869565	-0.0417445880998971	0.216904137815793	0.847454245363759
1	19802045	20037490	HAP_2	0.0426086956521739	0.259237075146089	0.542117524537804	0.632698446122836
1	19802045	20037490	HAP_3	0.088695652173913	-0.300355386606989	0.542718960425663	0.580191071805706
1	19802045	20037490	HAP_4	0.225217391304348	-0.052421666383607	0.191390416387292	0.784262785971886
1	19802045	20037490	HAP_5	0.173913043478261	0.214110007611204	0.240511498295645	0.373724535691869
1	19887186	20089442	HAP_1	0.088695652173913	-0.300355386606989	0.542718960425663	0.580191071805706
1	19887186	20089442	HAP_2	0.226086956521739	-0.052421666383607	0.191390416387292	0.784262785971886
1	19887186	20089442	HAP_3	0.173913043478261	0.214110007611204	0.240511498295645	0.373724535691869
1	19887186	20089442	HAP_4	0.183478260869565	-0.0417445880998971	0.216904137815793	0.847454245363759
1	19887186	20089442	HAP_5	0.0556521739130435	0.140906242493389	0.472594256820665	0.76569521966129
1	19929109	20164215	HAP_1	0.088695652173913	-0.300355386606989	0.542718960425663	0.580191071805706
1	19929109	20164215	HAP_2	0.195652173913043	-0.0274321303211371	0.212468414930292	0.897315560701828
1	19929109	20164215	HAP_3	0.173913043478261	0.214110007611204	0.240511498295645	0.373724535691869
1	19929109	20164215	HAP_4	0.183478260869565	-0.0417445880998971	0.216904137815793	0.847454245363759
1	19929109	20164215	HAP_5	0.0556521739130435	0.140906242493389	0.472594256820665	0.76569521966129
1	20008856	20217215	HAP_1	0.088695652173913	-0.300355386606989	0.542718960425663	0.580191071805706
1	20008856	20217215	HAP_2	0.0834782608695652	-0.0144764645289157	0.386353067956574	0.97012394695817
1	20008856	20217215	HAP_3	0.195652173913043	-0.0274321303211371	0.212468414930292	0.897315560701828
1	20008856	20217215	HAP_4	0.183478260869565	-0.0417445880998971	0.216904137815793	0.847454245363759
1	20008856	20217215	HAP_5	0.173913043478261	0.214110007611204	0.240511498295645	0.373724535691869
1	20079747	20263578	HAP_1	0.212173913043478	0.126286858579045	0.210942002314446	0.549627197192136
1	20079747	20263578	HAP_2	0.195652173913043	-0.0274321303211371	0.212468414930292	0.897315560701828
1	20079747	20263578	HAP_3	0.272173913043478	0.0887429598235364	0.154453248279929	0.565817500761003
1	20144224	20294759	HAP_1	0.409565217391304	0.0372732787692019	0.106414279182115	0.72627049212511
1	20144224	20294759	HAP_2	0.18	-0.157694860852019	0.219324354075106	0.472437935741802
1	20144224	20294759	HAP_3	0.195652173913043	-0.0274321303211371	0.212468414930292	0.897315560701828
1	20199697	20336514	HAP_1	0.194782608695652	-0.0274321303211371	0.212468414930292	0.897315560701828
1	20199697	20336514	HAP_2	0.196521739130435	-0.0870239486304312	0.189055566809675	0.645472601452069
1	20199697	20336514	HAP_3	0.0869565217391304	-0.300355386606989	0.542718960425663	0.580191071805706
1	20199697	20336514	HAP_4	0.0973913043478261	0.174196352714569	0.472286281138646	0.712388607752734
1	20257579	20416935	HAP_1	0.196521739130435	-0.0870239486304312	0.189055566809675	0.645472601452069
1	20257579	20416935	HAP_2	0.0869565217391304	-0.300355386606989	0.542718960425663	0.580191071805706
1	20257579	20416935	HAP_3	0.0973913043478261	0.174196352714569	0.472286281138646	0.712388607752734
1	20257579	20416935	HAP_4	0.194782608695652	-0.0274321303211371	0.212468414930292	0.897315560701828
1	20285058	20472980	HAP_1	0.196521739130435	-0.0870239486304312	0.189055566809675	0.645472601452069
1	20285058	20472980	HAP_2	0.0869565217391304	-0.300355386606989	0.542718960425663	0.580191071805706
1	20285058	20472980	HAP_3	0.0973913043478261	0.174196352714569	0.472286281138646	0.712388607752734
1	20285058	20472980	HAP_4	0.194782608695652	-0.0274321303211371	0.212468414930292	0.897315560701828
1	20309995	20550672	HAP_1	0.195652173913043	-0.0870239486304312	0.189055566809675	0.645472601452069
1	20309995	20550672	HAP_2	0.0973913043478261	0.174196352714569	0.472286281138646	0.712388607752734
1	20309995	20550672	HAP_3	0.0869565217391304	-0.300355386606989	0.542718960425663	0.580191071805706
1	20309995	20550672	HAP_4	0.126086956521739	0.154352611046125	0.320371275742106	0.630140620503938
1	20396102	20587049	HAP_1	0.125217391304348	0.162071907766973	0.305239388911938	0.595651717522246
1	20396102	20587049	HAP_2	0.0973913043478261	0.174196352714569	0.472286281138646	0.712388607752734
1	20396102	20587049	HAP_3	0.105217391304348	-0.287133683973371	0.355803851022721	0.420007910301806
1	20396102	20587049	HAP_4	0.195652173913043	-0.0870239486304312	0.189055566809675	0.645472601452069
1	20447544	20629717	HAP_1	0.125217391304348	0.162071907766973	0.305239388911938	0.595651717522246
1	20447544	20629717	HAP_2	0.0947826086956522	0.211066294576448	0.545255589691522	0.698831627969673
1	20447544	20629717	HAP_3	0.196521739130435	-0.0870239486304312	0.189055566809675	0.645472601452069
1	20447544	20629717	HAP_4	0.179130434782609	0.17281891619493	0.245435193060122	0.481641861871012
1	20528824	20676803	HAP_1	0.255652173913043	-0.127099208880048	0.156850614166925	0.418099198484479
1	20528824	20676803	HAP_2	0.0930434782608696	0.0655289291850149	0.388820551270535	0.866224953242617
1	20528824	20676803	HAP_3	0.0869565217391304	-0.300355386606989	0.542718960425663	0.580191071805706
1	20528824	20676803	HAP_4	0.0947826086956522	0.211066294576448	0.545255589691522	0.698831627969673
1	20572869	20732893	HAP_1	0.0860869565217391	0.013982248137968	0.542072000692787	0.979430740480071
1	20572869	20732893	HAP_2	0.0895652173913044	-0.255358017986892	0.470697831756059	0.587682663488979
1	20572869	20732893	HAP_3	0.0930434782608696	0.0655289291850149	0.388820551270535	0.866224953242617
1	20572869	20732893	HAP_4	0.282608695652174	-0.151931845492066	0.145180254609505	0.295777866696559
1	20572869	20732893	HAP_5	0.0956521739130435	0.211066294576448	0.545255589691522	0.698831627969673
1	20618002	20799206	HAP_1	0.0860869565217391	0.013982248137968	0.542072000692787	0.979430740480071
1	20618002	20799206	HAP_2	0.0895652173913044	-0.255358017986892	0.470697831756059	0.587682663488979
1	20618002	20799206	HAP_3	0.0921739130434783	0.0655289291850149	0.388820551270535	0.866224953242617
1	20618002	20799206	HAP_4	0.284347826086957	-0.151931845492066	0.145180254609505	0.295777866696559
1	20618002	20799206	HAP_5	0.0947826086956522	0.211066294576448	0.545255589691522	0.698831627969673
1	20664136	20899506	HAP_1	0.0895652173913044	-0.255358017986892	0.470697831756059	0.587682663488979
1	20664136	20899506	HAP_2	0.286086956521739	-0.12341144359365	0.143904767088054	0.391483870246298
1	20664136	20899506	HAP_3	0.0860869565217391	0.013982248137968	0.542072000692787	0.979430740480071
1	20664136	20899506	HAP_4	0.0921739130434783	0.0655289291850149	0.388820551270535	0.866224953242617
1	20664136	20899506	HAP_5	0.0947826086956522	0.211066294576448	0.545255589691522	0.698831627969673
1	20716311	20975199	HAP_1	0.0860869565217391	0.013982248137968	0.542072000692787	0.979430740480071
1	20716311	20975199	HAP_2	0.375652173913043	-0.0702493144414862	0.116727367154585	0.547534092519653
1	20716311	20975199	HAP_3	0.0921739130434783	0.211066294576448	0.545255589691522	0.698831627969673
1	20716311	20975199	HAP_4	0.0921739130434783	0.0655289291850149	0.388820551270535	0.866224953242617
1	20774446	21025812	HAP_1	0.0930434782608696	0.211066294576448	0.545255589691522	0.698831627969673
1	20774446	21025812	HAP_2	0.0947826086956522	0.0867624062954735	0.359310973960621	0.809279834678336
1	20774446	21025812	HAP_3	0.0930434782608696	-0.300355386606989	0.542718960425663	0.580191071805706
1	20774446	21025812	HAP_4	0.313913043478261	-0.0623071728611899	0.13934987779493	0.654955217353168
1	20774446	21025812	HAP_5	0.0860869565217391	0.013982248137968	0.542072000692787	0.979430740480071
1	20844518	21079216	HAP_1	0.0939130434782609	0.211066294576448	0.545255589691522	0.698831627969673
1	20844518	21079216	HAP_2	0.0956521739130435	0.0867624062954735	0.359310973960621	0.809279834678336
1	20844518	21079216	HAP_3	0.0947826086956522	-0.300355386606989	0.542718960425663	0.580191071805706
1	20844518	21079216	HAP_4	0.304347826086957	-0.0842223337151044	0.144811178994504	0.561068635214091
1	20844518	21079216	HAP_5	0.108695652173913	-0.11494842531064	0.468435162955258	0.806245505255061
1	20955011	21099477	HAP_1	0.0939130434782609	0.211066294576448	0.545255589691522	0.698831627969673
1	20955011	21099477	HAP_2	0.163478260869565	-0.0154714519806767	0.253984662294357	0.951448633485736
1	20955011	21099477	HAP_3	0.0956521739130435	0.0867624062954735	0.359310973960621	0.809279834678336
1	20955011	21099477	HAP_4	0.0956521739130435	-0.300355386606989	0.542718960425663	0.580191071805706
1	20955011	21099477	HAP_5	0.329565217391304	-0.0750988488145569	0.133742574629765	0.574668376094938
1	21005976	21158799	HAP_1	0.0939130434782609	0.211066294576448	0.545255589691522	0.698831627969673
1	21005976	21158799	HAP_2	0.14695652173913	0.0682346562565813	0.274106367433665	0.803502041996672
1	21005976	21158799	HAP_3	0.0956521739130435	0.0867624062954735	0.359310973960621	0.809279834678336
1	21005976	21158799	HAP_4	0.329565217391304	-0.0750988488145569	0.133742574629765	0.574668376094938
1	21005976	21158799	HAP_5	0.0956521739130435	-0.300355386606989	0.542718960425663	0.580191071805706
1	21060557	21212230	HAP_1	0.329565217391304	-0.0750988488145569	0.133742574629765	0.574668376094938
1	21060557	21212230	HAP_2	0.116521739130435	-0.0422572967759745	0.291719187903077	0.884876440164393
1	21060557	21212230	HAP_3	0.164347826086957	0.0385180455034742	0.249600198722563	0.877413641438187
1	21060557	21212230	HAP_4	0.184347826086957	0.151901033408789	0.222616108902696	0.495301833398852
1	21060557	21212230	HAP_5	0.0982608695652174	-0.300355386606989	0.542718960425663	0.580191071805706
1	21092388	21248341	HAP_1	0.329565217391304	-0.0750988488145569	0.133742574629765	0.574668376094938
1	21092388	21248341	HAP_2	0.116521739130435	-0.0422572967759745	0.291719187903077	0.884876440164393
1	21092388	21248341	HAP_3	0.129565217391304	-0.221837138635808	0.36015092941218	0.53817291807623
1	21092388	21248341	HAP_4	0.184347826086957	0.151901033408789	0.222616108902696	0.495301833398852
1	21092388	21248341	HAP_5	0.0982608695652174	-0.300355386606989	0.542718960425663	0.580191071805706
1	21142067	21302128	HAP_1	0.460869565217391	-0.204114842632607	0.0981411244056742	0.0379956639251889
1	21142067	21302128	HAP_2	0.184347826086957	0.151901033408789	0.222616108902696	0.495301833398852
1	21142067	21302128	HAP_3	0.118260869565217	-0.0422572967759745	0.291719187903077	0.884876440164393
1	21142067	21302128	HAP_4	0.0982608695652174	-0.300355386606989	0.542718960425663	0.580191071805706
1	21199202	21333330	HAP_1	0.581739130434783	-0.0528315007210781	0.0853509859914293	0.536173042291921
1	21199202	21333330	HAP_2	0.115652173913043	-0.287133683973371	0.355803851022721	0.420007910301806
1	21199202	21333330	HAP_3	0.248695652173913	0.0590029190939131	0.173759856963756	0.73431033295904
1	21239756	21366392	HAP_1	0.115652173913043	-0.287133683973371	0.355803851022721	0.420007910301806
1	21239756	21366392	HAP_2	0.184347826086957	0.151901033408789	0.222616108902696	0.495301833398852
1	21239756	21366392	HAP_3	0.616521739130435	-0.013667901626394	0.0843937977296594	0.871400393790395
1	21278418	21451919	HAP_1	0.0973913043478261	-0.300355386606989	0.542718960425663	0.580191071805706
1	21278418	21451919	HAP_2	0.145217391304348	0.0682346562565813	0.274106367433665	0.803502041996672
1	21278418	21451919	HAP_3	0.0965217391304348	0.0867624062954735	0.359310973960621	0.809279834678336
1	21278418	21451919	HAP_4	0.329565217391304	-0.0668383906422958	0.132631904772875	0.614501723875678
1	21278418	21451919	HAP_5	0.0939130434782609	0.211066294576448	0.545255589691522	0.698831627969673
1	21324921	21498156	HAP_1	0.0965217391304348	-0.300355386606989	0.542718960425663	0.580191071805706
1	21324921	21498156	HAP_2	0.0939130434782609	0.211066294576448	0.545255589691522	0.698831627969673
1	21324921	21498156	HAP_3	0.145217391304348	0.0682346562565813	0.274106367433665	0.803502041996672
1	21324921	21498156	HAP_4	0.0965217391304348	0.0867624062954735	0.359310973960621	0.809279834678336
1	21324921	21498156	HAP_5	0.329565217391304	-0.0668383906422958	0.132631904772875	0.614501723875678
1	21351372	21549541	HAP_1	0.145217391304348	0.0682346562565813	0.274106367433665	0.803502041996672
1	21351372	21549541	HAP_2	0.0965217391304348	0.0867624062954735	0.359310973960621	0.809279834678336
1	21351372	21549541	HAP_3	0.328695652173913	-0.0668383906422958	0.132631904772875	0.614501723875678
1	21351372	21549541	HAP_4	0.0965217391304348	-0.300355386606989	0.542718960425663	0.580191071805706
1	21351372	21549541	HAP_5	0.0939130434782609	0.211066294576448	0.545255589691522	0.698831627969673
1	21426865	21593553	HAP_1	0.0965217391304348	0.0867624062954735	0.359310973960621	0.809279834678336
1	21426865	21593553	HAP_2	0.0965217391304348	-0.300355386606989	0.542718960425663	0.580191071805706
1	21426865	21593553	HAP_3	0.337391304347826	-0.0744590002915115	0.131286483590952	0.570839398600112
1	21426865	21593553	HAP_4	0.176521739130435	-0.0537014960328909	0.298121100727504	0.857112962476781
1	21426865	21593553	HAP_5	0.110434782608696	0.0782305233862772	0.387402835900688	0.840039943871443
1	21477210	21624708	HAP_1	0.0965217391304348	0.0867624062954735	0.359310973960621	0.809279834678336
1	21477210	21624708	HAP_2	0.110434782608696	0.0782305233862772	0.387402835900688	0.840039943871443
1	21477210	21624708	HAP_3	0.0965217391304348	-0.300355386606989	0.542718960425663	0.580191071805706
1	21477210	21624708	HAP_4	0.337391304347826	-0.0744590002915115	0.131286483590952	0.570839398600112
1	21477210	21624708	HAP_5	0.251304347826087	0.0179067066325573	0.190687899439623	0.925217426342894
1	21529824	21662722	HAP_1	0.105217391304348	0.0221165996668036	0.425579078971053	0.958572458480762
1	21529824	21662722	HAP_2	0.0965217391304348	-0.300355386606989	0.542718960425663	0.580191071805706
1	21529824	21662722	HAP_3	0.0965217391304348	0.0867624062954735	0.359310973960621	0.809279834678336
1	21529824	21662722	HAP_4	0.337391304347826	-0.0629670617207333	0.130325208445285	0.629175016634811
1	21529824	21662722	HAP_5	0.168695652173913	-0.101308410680711	0.332769005041389	0.76090490245449
1	21584870	21717449	HAP_1	0.337391304347826	-0.0629670617207333	0.130325208445285	0.629175016634811
1	21584870	21717449	HAP_2	0.1	-0.300355386606989	0.542718960425663	0.580191071805706
1	21584870	21717449	HAP_3	0.168695652173913	-0.101308410680711	0.332769005041389	0.76090490245449
1	21584870	21717449	HAP_4	0.190434782608696	0.188876327973469	0.19942976038829	0.34400405192209
1	21584870	21717449	HAP_5	0.0721739130434783	0.590169670318352	0.389510397503076	0.130294684758279
1	21618641	21750572	HAP_1	0.101739130434783	-0.21514876493264	0.471158558217532	0.648107900671681
1	21618641	21750572	HAP_2	0.330434782608696	-0.0655299166436558	0.131590837212647	0.618691274573981
1	21618641	21750572	HAP_3	0.190434782608696	0.188876327973469	0.19942976038829	0.34400405192209
1	21618641	21750572	HAP_4	0.168695652173913	-0.101308410680711	0.332769005041389	0.76090490245449
1	21644616	21786737	HAP_1	0.329565217391304	-0.0655299166436558	0.131590837212647	0.618691274573981
1	21644616	21786737	HAP_2	0.1	-0.21514876493264	0.471158558217532	0.648107900671681
1	21644616	21786737	HAP_3	0.0965217391304348	0.0867624062954735	0.359310973960621	0.809279834678336
1	21644616	21786737	HAP_4	0.0939130434782609	0.211066294576448	0.545255589691522	0.698831627969673
1	21644616	21786737	HAP_5	0.168695652173913	-0.101308410680711	0.332769005041389	0.76090490245449
1	21691443	21829520	HAP_1	0.329565217391304	-0.0655299166436558	0.131590837212647	0.618691274573981
1	21691443	21829520	HAP_2	0.0956521739130435	0.0867624062954735	0.359310973960621	0.809279834678336
1	21691443	21829520	HAP_3	0.0947826086956522	0.211066294576448	0.545255589691522	0.698831627969673
1	21691443	21829520	HAP_4	0.0930434782608696	-0.300355386606989	0.542718960425663	0.580191071805706
1	21691443	21829520	HAP_5	0.168695652173913	-0.101308410680711	0.332769005041389	0.76090490245449
1	21738281	21887191	HAP_1	0.0930434782608696	-0.300355386606989	0.542718960425663	0.580191071805706
1	21738281	21887191	HAP_2	0.151304347826087	0.119855364982212	0.333511593875848	0.719450377285926
1	21738281	21887191	HAP_3	0.0956521739130435	0.0867624062954735	0.359310973960621	0.809279834678336
1	21738281	21887191	HAP_4	0.0947826086956522	0.211066294576448	0.545255589691522	0.698831627969673
1	21738281	21887191	HAP_5	0.330434782608696	-0.0687115439694297	0.130735540052983	0.599389702984741
1	21777287	21951746	HAP_1	0.0947826086956522	0.211066294576448	0.545255589691522	0.698831627969673
1	21777287	21951746	HAP_2	0.333913043478261	-0.0814431098934396	0.12976969686997	0.530522693865318
1	21777287	21951746	HAP_3	0.0930434782608696	-0.300355386606989	0.542718960425663	0.580191071805706
1	21777287	21951746	HAP_4	0.152173913043478	0.119855364982212	0.333511593875848	0.719450377285926
1	21777287	21951746	HAP_5	0.0956521739130435	0.0867624062954735	0.359310973960621	0.809279834678336
1	21824637	22024056	HAP_1	0.0956521739130435	0.211066294576448	0.545255589691522	0.698831627969673
1	21824637	22024056	HAP_2	0.489565217391304	-0.13588928203282	0.094458304391383	0.15081584280863
1	21824637	22024056	HAP_3	0.0939130434782609	-0.300355386606989	0.542718960425663	0.580191071805706
1	21824637	22024056	HAP_4	0.0947826086956522	-0.0060510824296193	0.385819375082039	0.98749228231952
1	21877978	22096754	HAP_1	0.0939130434782609	-0.300355386606989	0.542718960425663	0.580191071805706
1	21877978	22096754	HAP_2	0.0956521739130435	-0.0060510824296193	0.385819375082039	0.98749228231952
1	21877978	22096754	HAP_3	0.251304347826087	-0.112769446197458	0.168802833476767	0.504373237225467
1	21877978	22096754	HAP_4	0.333913043478261	-0.0821151137528683	0.128813825461595	0.524077525686704
1	21923652	22152784	HAP_1	0.0956521739130435	-0.0060510824296193	0.385819375082039	0.98749228231952
1	21923652	22152784	HAP_2	0.0947826086956522	-0.300355386606989	0.542718960425663	0.580191071805706
1	21923652	22152784	HAP_3	0.129565217391304	-0.0402866826514055	0.469671026401731	0.931674728763889
1	21923652	22152784	HAP_4	0.100869565217391	0.211066294576448	0.545255589691522	0.698831627969673
1	21923652	22152784	HAP_5	0.129565217391304	0.385726779989993	0.358980998674247	0.28305763195208
1	21923652	22152784	HAP_6	0.260869565217391	-0.122982312030079	0.155085904495639	0.42811550838874
1	21994065	22225114	HAP_1	0.0947826086956522	-0.300355386606989	0.542718960425663	0.580191071805706
1	21994065	22225114	HAP_2	0.129565217391304	-0.0402866826514055	0.469671026401731	0.931674728763889
1	21994065	22225114	HAP_3	0.100869565217391	0.211066294576448	0.545255589691522	0.698831627969673
1	21994065	22225114	HAP_4	0.110434782608696	0.336559513690303	0.388309128348615	0.386459367707529
1	21994065	22225114	HAP_5	0.26	-0.142689266678166	0.157087689379039	0.364087167084118
1	21994065	22225114	HAP_6	0.0956521739130435	-0.0060510824296193	0.385819375082039	0.98749228231952
1	22072511	22272212	HAP_1	0.168695652173913	-0.203263328540044	0.334633548600144	0.543817128161713
1	22072511	22272212	HAP_2	0.100869565217391	0.211066294576448	0.545255589691522	0.698831627969673
1	22072511	22272212	HAP_3	0.0956521739130435	-0.0060510824296193	0.385819375082039	0.98749228231952
1	22072511	22272212	HAP_4	0.114782608695652	0.286028116024388	0.336946619268765	0.396308062219195
1	22072511	22272212	HAP_5	0.26	-0.142689266678166	0.157087689379039	0.364087167084118
1	22072511	22272212	HAP_6	0.0947826086956522	-0.300355386606989	0.542718960425663	0.580191071805706
1	22132505	22311265	HAP_1	0.0973913043478261	0.211066294576448	0.545255589691522	0.698831627969673
1	22132505	22311265	HAP_2	0.0973913043478261	-0.0060510824296193	0.385819375082039	0.98749228231952
1	22132505	22311265	HAP_3	0.390434782608696	0.166071392729513	0.115974530939144	0.152709940362707
1	22132505	22311265	HAP_4	0.278260869565217	-0.0864506195237871	0.143663903416374	0.547579218903836
1	22194771	22382190	HAP_1	0.409565217391304	0.166560616501222	0.109308414255562	0.128129272876019
1	22194771	22382190	HAP_2	0.0973913043478261	0.211066294576448	0.545255589691522	0.698831627969673
1	22194771	22382190	HAP_3	0.0965217391304348	-0.0060510824296193	0.385819375082039	0.98749228231952
1	22194771	22382190	HAP_4	0.278260869565217	-0.0864506195237871	0.143663903416374	0.547579218903836
1	22265997	22421404	HAP_1	0.0973913043478261	0.211066294576448	0.545255589691522	0.698831627969673
1	22265997	22421404	HAP_2	0.413913043478261	0.176053677128366	0.107807678368408	0.103021792047865
1	22265997	22421404	HAP_3	0.0965217391304348	-0.0060510824296193	0.385819375082039	0.98749228231952
1	22265997	22421404	HAP_4	0.278260869565217	-0.0864506195237871	0.143663903416374	0.547579218903836
1	22288779	22475646	HAP_1	0.0973913043478261	0.211066294576448	0.545255589691522	0.698831627969673
1	22288779	22475646	HAP_2	0.105217391304348	0.255687064226962	0.356760517587798	0.473862483528623
1	22288779	22475646	HAP_3	0.276521739130435	-0.114215380792348	0.14513474075651	0.431636426495958
1	22288779	22475646	HAP_4	0.176521739130435	0.395255994402598	0.298522390808096	0.186027560282412
1	22288779	22475646	HAP_5	0.129565217391304	-0.0402866826514055	0.469671026401731	0.931674728763889
1	22354504	22518930	HAP_1	0.0965217391304348	0.211066294576448	0.545255589691522	0.698831627969673
1	22354504	22518930	HAP_2	0.105217391304348	0.255687064226962	0.356760517587798	0.473862483528623
1	22354504	22518930	HAP_3	0.277391304347826	-0.131408840455123	0.143785025871928	0.361147771187507
1	22354504	22518930	HAP_4	0.176521739130435	0.395255994402598	0.298522390808096	0.186027560282412
1	22354504	22518930	HAP_5	0.129565217391304	-0.0402866826514055	0.469671026401731	0.931674728763889
1	22409478	22541611	HAP_1	0.201739130434783	0.231565405102454	0.191779339377633	0.227763910665605
1	22409478	22541611	HAP_2	0.277391304347826	-0.131408840455123	0.143785025871928	0.361147771187507
1	22409478	22541611	HAP_3	0.176521739130435	0.395255994402598	0.298522390808096	0.186027560282412
1	22409478	22541611	HAP_4	0.129565217391304	-0.0402866826514055	0.469671026401731	0.931674728763889
1	22456503	22591077	HAP_1	0.22695652173913	-0.0872190541207366	0.177992133364256	0.624313565405362
1	22456503	22591077	HAP_2	0.174782608695652	0.182969966207008	0.240897052579941	0.447850500158236
1	22456503	22591077	HAP_3	0.305217391304348	-0.064530434598985	0.129570532327754	0.618655426863642
1	22456503	22591077	HAP_4	0.127826086956522	-0.18102735082938	0.421054161746736	0.66740525560379
1	22510991	22637089	HAP_1	0.127826086956522	-0.18102735082938	0.421054161746736	0.66740525560379
1	22510991	22637089	HAP_2	0.305217391304348	-0.064530434598985	0.129570532327754	0.618655426863642
1	22510991	22637089	HAP_3	0.205217391304348	-0.0152315319071604	0.203344607877633	0.940316936856598
1	22510991	22637089	HAP_4	0.0973913043478261	0.211066294576448	0.545255589691522	0.698831627969673
1	22535483	22675245	HAP_1	0.106086956521739	-0.300355386606989	0.542718960425663	0.580191071805706
1	22535483	22675245	HAP_2	0.0991304347826087	-0.0455719549194227	0.356956729981355	0.898457376015474
1	22535483	22675245	HAP_3	0.0973913043478261	0.211066294576448	0.545255589691522	0.698831627969673
1	22535483	22675245	HAP_4	0.305217391304348	-0.064530434598985	0.129570532327754	0.618655426863642
1	22535483	22675245	HAP_5	0.126086956521739	-0.18102735082938	0.421054161746736	0.66740525560379
1	22574342	22777886	HAP_1	0.0939130434782609	-0.300355386606989	0.542718960425663	0.580191071805706
1	22574342	22777886	HAP_2	0.0991304347826087	-0.0455719549194227	0.356956729981355	0.898457376015474
1	22574342	22777886	HAP_3	0.126086956521739	-0.18102735082938	0.421054161746736	0.66740525560379
1	22574342	22777886	HAP_4	0.0973913043478261	0.211066294576448	0.545255589691522	0.698831627969673
1	22574342	22777886	HAP_5	0.286086956521739	-0.0762512016399541	0.136579760592507	0.576868281250747
1	22625274	22851333	HAP_1	0.0956521739130435	-0.300355386606989	0.542718960425663	0.580191071805706
1	22625274	22851333	HAP_2	0.0991304347826087	-0.0455719549194227	0.356956729981355	0.898457376015474
1	22625274	22851333	HAP_3	0.286086956521739	-0.0762512016399541	0.136579760592507	0.576868281250747
1	22625274	22851333	HAP_4	0.126086956521739	-0.18102735082938	0.421054161746736	0.66740525560379
1	22625274	22851333	HAP_5	0.0982608695652174	0.211066294576448	0.545255589691522	0.698831627969673
1	22655413	22911665	HAP_1	0.127826086956522	-0.18102735082938	0.421054161746736	0.66740525560379
1	22655413	22911665	HAP_2	0.286086956521739	-0.0762512016399541	0.136579760592507	0.576868281250747
1	22655413	22911665	HAP_3	0.0973913043478261	0.211066294576448	0.545255589691522	0.698831627969673
1	22655413	22911665	HAP_4	0.091304347826087	-0.300355386606989	0.542718960425663	0.580191071805706
1	22655413	22911665	HAP_5	0.0982608695652174	-0.0381133268919983	0.385587596368762	0.921296746695584
1	22740766	23021830	HAP_1	0.0973913043478261	0.211066294576448	0.545255589691522	0.698831627969673
1	22740766	23021830	HAP_2	0.28695652173913	-0.0679069715244726	0.135273055455947	0.615864665242542
1	22740766	23021830	HAP_3	0.0991304347826087	-0.0381133268919983	0.385587596368762	0.921296746695584
1	22740766	23021830	HAP_4	0.0904347826086957	-0.300355386606989	0.542718960425663	0.580191071805706
1	22740766	23021830	HAP_5	0.127826086956522	-0.18102735082938	0.421054161746736	0.66740525560379
1	22832732	23055218	HAP_1	0.127826086956522	-0.18102735082938	0.421054161746736	0.66740525560379
1	22832732	23055218	HAP_2	0.0973913043478261	0.211066294576448	0.545255589691522	0.698831627969673
1	22832732	23055218	HAP_3	0.28695652173913	-0.0679069715244726	0.135273055455947	0.615864665242542
1	22832732	23055218	HAP_4	0.0991304347826087	-0.0381133268919983	0.385587596368762	0.921296746695584
1	22832732	23055218	HAP_5	0.0904347826086957	-0.300355386606989	0.542718960425663	0.580191071805706
1	22891301	23095055	HAP_1	0.28695652173913	-0.0679069715244726	0.135273055455947	0.615864665242542
1	22891301	23095055	HAP_2	0.0991304347826087	-0.0381133268919983	0.385587596368762	0.921296746695584
1	22891301	23095055	HAP_3	0.168695652173913	0.417941627186179	0.31349644954927	0.183018718546715
1	22891301	23095055	HAP_4	0.0982608695652174	0.211066294576448	0.545255589691522	0.698831627969673
1	22891301	23095055	HAP_5	0.127826086956522	-0.18102735082938	0.421054161746736	0.66740525560379
1	23012815	23145010	HAP_1	0.18	0.36310753062541	0.284705670562585	0.202702194561189
1	23012815	23145010	HAP_2	0.28695652173913	-0.0679069715244726	0.135273055455947	0.615864665242542
1	23012815	23145010	HAP_3	0.128695652173913	-0.18102735082938	0.421054161746736	0.66740525560379
1	23012815	23145010	HAP_4	0.0973913043478261	0.211066294576448	0.545255589691522	0.698831627969673
1	23012815	23145010	HAP_5	0.0991304347826087	-0.0381133268919983	0.385587596368762	0.921296746695584
1	23035575	23197299	HAP_1	0.132173913043478	-0.18102735082938	0.421054161746736	0.66740525560379
1	23035575	23197299	HAP_2	0.18	0.36310753062541	0.284705670562585	0.202702194561189
1	23035575	23197299	HAP_3	0.28695652173913	-0.0679069715244726	0.135273055455947	0.615864665242542
1	23035575	23197299	HAP_4	0.0878260869565217	0.211066294576448	0.545255589691522	0.698831627969673
1	23035575	23197299	HAP_5	0.0991304347826087	-0.0381133268919983	0.385587596368762	0.921296746695584
1	23081731	23269424	HAP_1	0.0878260869565217	0.211066294576448	0.545255589691522	0.698831627969673
1	23081731	23269424	HAP_2	0.132173913043478	-0.18102735082938	0.421054161746736	0.66740525560379
1	23081731	23269424	HAP_3	0.091304347826087	-0.307233707429679	0.470259747999459	0.513812246804938
1	23081731	23269424	HAP_4	0.127826086956522	-0.114932044755815	0.289504776611106	0.691521618119901
1	23081731	23269424	HAP_5	0.284347826086957	-0.0679069715244726	0.135273055455947	0.615864665242542
1	23081731	23269424	HAP_6	0.08	-0.0403016223390217	0.480878938385662	0.93323873182853
1	23121836	23329925	HAP_1	0.134782608695652	-0.24839670375148	0.383662186445426	0.517614187472658
1	23121836	23329925	HAP_2	0.0921739130434783	-0.307233707429679	0.470259747999459	0.513812246804938
1	23121836	23329925	HAP_3	0.153913043478261	0.0588629570906373	0.265088086574112	0.824355193391135
1	23121836	23329925	HAP_4	0.0991304347826087	-0.0381133268919983	0.385587596368762	0.921296746695584
1	23121836	23329925	HAP_5	0.0878260869565217	0.211066294576448	0.545255589691522	0.698831627969673
1	23121836	23329925	HAP_6	0.284347826086957	-0.0679069715244726	0.135273055455947	0.615864665242542
1	23175268	23406744	HAP_1	0.134782608695652	-0.24839670375148	0.383662186445426	0.517614187472658
1	23175268	23406744	HAP_2	0.0921739130434783	-0.307233707429679	0.470259747999459	0.513812246804938
1	23175268	23406744	HAP_3	0.284347826086957	-0.0679069715244726	0.135273055455947	0.615864665242542
1	23175268	23406744	HAP_4	0.0991304347826087	-0.0381133268919983	0.385587596368762	0.921296746695584
1	23175268	23406744	HAP_5	0.135652173913043	0.132022365457739	0.318671210128129	0.678819649726897
1	23175268	23406744	HAP_6	0.0878260869565217	0.211066294576448	0.545255589691522	0.698831627969673
1	23236091	23450749	HAP_1	0.133913043478261	-0.24839670375148	0.383662186445426	0.517614187472658
1	23236091	23450749	HAP_2	0.0904347826086957	-0.307233707429679	0.470259747999459	0.513812246804938
1	23236091	23450749	HAP_3	0.282608695652174	-0.0679069715244726	0.135273055455947	0.615864665242542
1	23236091	23450749	HAP_4	0.0991304347826087	-0.0381133268919983	0.385587596368762	0.921296746695584
1	23236091	23450749	HAP_5	0.0878260869565217	0.211066294576448	0.545255589691522	0.698831627969673
1	23236091	23450749	HAP_6	0.0904347826086957	0.082042507343097	0.474102871017708	0.862676079899083
1	23309941	23505884	HAP_1	0.0904347826086957	-0.307233707429679	0.470259747999459	0.513812246804938
1	23309941	23505884	HAP_2	0.285217391304348	-0.0679069715244726	0.135273055455947	0.615864665242542
1	23309941	23505884	HAP_3	0.13304347826087	-0.513562901723236	0.419474403302843	0.221351694805098
1	23309941	23505884	HAP_4	0.0991304347826087	-0.0381133268919983	0.385587596368762	0.921296746695584
1	23382846	23538524	HAP_1	0.285217391304348	-0.0679069715244726	0.135273055455947	0.615864665242542
1	23382846	23538524	HAP_2	0.13304347826087	-0.513562901723236	0.419474403302843	0.221351694805098
1	23382846	23538524	HAP_3	0.0921739130434783	-0.307233707429679	0.470259747999459	0.513812246804938
1	23382846	23538524	HAP_4	0.100869565217391	-0.0381133268919983	0.385587596368762	0.921296746695584
1	23436633	23563293	HAP_1	0.133913043478261	-0.513562901723236	0.419474403302843	0.221351694805098
1	23436633	23563293	HAP_2	0.144347826086957	0.0059081132859252	0.276970419930746	0.982989021263715
1	23436633	23563293	HAP_3	0.0904347826086957	-0.0252419735270866	0.427123268612409	0.952895352558763
1	23436633	23563293	HAP_4	0.12	-0.408316032857924	0.317516220956195	0.198983434741928
1	23436633	23563293	HAP_5	0.284347826086957	-0.0594435278801193	0.136417603540523	0.663187795127001
1	23493262	23611313	HAP_1	0.310434782608696	0.146862026679807	0.135725879701586	0.279694897106944
1	23493262	23611313	HAP_2	0.16	-0.0111602069904635	0.300265244959412	0.970364388551786
1	23493262	23611313	HAP_3	0.12	-0.408316032857924	0.317516220956195	0.198983434741928
1	23493262	23611313	HAP_4	0.285217391304348	-0.0594435278801193	0.136417603540523	0.663187795127001
1	23524493	23636829	HAP_1	0.108695652173913	0.304372071668397	0.54428548745888	0.576238442947449
1	23524493	23636829	HAP_2	0.285217391304348	-0.0594435278801193	0.136417603540523	0.663187795127001
1	23524493	23636829	HAP_3	0.12	-0.408316032857924	0.317516220956195	0.198983434741928
1	23524493	23636829	HAP_4	0.311304347826087	0.146862026679807	0.135725879701586	0.279694897106944
1	23556596	23678274	HAP_1	0.286086956521739	-0.0594435278801193	0.136417603540523	0.663187795127001
1	23556596	23678274	HAP_2	0.312173913043478	0.146862026679807	0.135725879701586	0.279694897106944
1	23556596	23678274	HAP_3	0.228695652173913	-0.0299471031646622	0.211932490332109	0.887679699890809
1	23592345	23718726	HAP_1	0.296521739130435	0.00477301841470955	0.144219081718524	0.973610094383615
1	23592345	23718726	HAP_2	0.147826086956522	-0.396268309614777	0.26703951930669	0.138387742486787
1	23592345	23718726	HAP_3	0.286086956521739	-0.0594435278801193	0.136417603540523	0.663187795127001
1	23631135	23796339	HAP_1	0.195652173913043	0.215623223118201	0.192840271798355	0.263983156000512
1	23631135	23796339	HAP_2	0.260869565217391	-0.0808532031958358	0.153854336734833	0.599430509887483
1	23631135	23796339	HAP_3	0.295652173913043	0.00477301841470955	0.144219081718524	0.973610094383615
1	23663115	23829504	HAP_1	0.26	-0.0814209234333304	0.15543255887837	0.600600222630563
1	23663115	23829504	HAP_2	0.105217391304348	0.397720328384422	0.386338315971017	0.303705819075286
1	23663115	23829504	HAP_3	0.091304347826087	-0.307233707429679	0.470259747999459	0.513812246804938
1	23663115	23829504	HAP_4	0.295652173913043	0.00477301841470955	0.144219081718524	0.973610094383615
1	23689854	23873652	HAP_1	0.143478260869565	0.0059081132859252	0.276970419930746	0.982989021263715
1	23689854	23873652	HAP_2	0.132173913043478	-0.513562901723236	0.419474403302843	0.221351694805098
1	23689854	23873652	HAP_3	0.26	-0.0814209234333304	0.15543255887837	0.600600222630563
1	23689854	23873652	HAP_4	0.091304347826087	-0.307233707429679	0.470259747999459	0.513812246804938
1	23764367	23929066	HAP_1	0.143478260869565	0.0059081132859252	0.276970419930746	0.982989021263715
1	23764367	23929066	HAP_2	0.12695652173913	-0.513562901723236	0.419474403302843	0.221351694805098
1	23764367	23929066	HAP_3	0.091304347826087	-0.307233707429679	0.470259747999459	0.513812246804938
1	23764367	23929066	HAP_4	0.259130434782609	-0.0814209234333304	0.15543255887837	0.600600222630563
1	23819150	24003791	HAP_1	0.091304347826087	-0.307233707429679	0.470259747999459	0.513812246804938
1	23819150	24003791	HAP_2	0.259130434782609	-0.0814209234333304	0.15543255887837	0.600600222630563
1	23819150	24003791	HAP_3	0.144347826086957	0.0059081132859252	0.276970419930746	0.982989021263715
1	23819150	24003791	HAP_4	0.12695652173913	-0.513562901723236	0.419474403302843	0.221351694805098
1	23852637	24084391	HAP_1	0.127826086956522	-0.265916085612023	0.383328096019135	0.48815471235787
1	23852637	24084391	HAP_2	0.258260869565217	-0.0796655892005649	0.157077513268386	0.612231868672424
1	23852637	24084391	HAP_3	0.0921739130434783	-0.307233707429679	0.470259747999459	0.513812246804938
1	23852637	24084391	HAP_4	0.144347826086957	0.0059081132859252	0.276970419930746	0.982989021263715
1	23916838	24144013	HAP_1	0.206086956521739	-0.0373939038244725	0.212006755437265	0.860058391439353
1	23916838	24144013	HAP_2	0.256521739130435	-0.079429494399385	0.159238894669564	0.618110446526141
1	23916838	24144013	HAP_3	0.0930434782608696	-0.307233707429679	0.470259747999459	0.513812246804938
1	23916838	24144013	HAP_4	0.145217391304348	0.0059081132859252	0.276970419930746	0.982989021263715
1	23997686	24222791	HAP_1	0.0930434782608696	-0.307233707429679	0.470259747999459	0.513812246804938
1	23997686	24222791	HAP_2	0.21304347826087	-0.26954665764633	0.207201095616237	0.193827869205792
1	23997686	24222791	HAP_3	0.337391304347826	0.0954046786217664	0.123139598399245	0.438802320870172
1	23997686	24222791	HAP_4	0.102608695652174	-0.0381133268919983	0.385587596368762	0.921296746695584
1	24053320	24268228	HAP_1	0.088695652173913	-0.300355386606989	0.542718960425663	0.580191071805706
1	24053320	24268228	HAP_2	0.212173913043478	-0.26954665764633	0.207201095616237	0.193827869205792
1	24053320	24268228	HAP_3	0.169565217391304	0.189486227615371	0.221551004204368	0.392765405757971
1	24053320	24268228	HAP_4	0.102608695652174	-0.0381133268919983	0.385587596368762	0.921296746695584
1	24124112	24327170	HAP_1	0.088695652173913	-0.300355386606989	0.542718960425663	0.580191071805706
1	24124112	24327170	HAP_2	0.212173913043478	-0.26954665764633	0.207201095616237	0.193827869205792
1	24124112	24327170	HAP_3	0.0773913043478261	-0.540139766725966	0.540952864735607	0.318468173701441
1	24124112	24327170	HAP_4	0.17304347826087	0.450109191443387	0.224674297517276	0.0456155599042294
1	24200820	24375020	HAP_1	0.088695652173913	-0.300355386606989	0.542718960425663	0.580191071805706
1	24200820	24375020	HAP_2	0.0773913043478261	-0.540139766725966	0.540952864735607	0.318468173701441
1	24200820	24375020	HAP_3	0.173913043478261	0.466683648696995	0.219185004055961	0.0336737061933592
1	24200820	24375020	HAP_4	0.212173913043478	-0.26954665764633	0.207201095616237	0.193827869205792
1	24253399	24425717	HAP_1	0.21304347826087	-0.219700814796649	0.202722683443689	0.278940145456688
1	24253399	24425717	HAP_2	0.0895652173913044	-0.405263541384404	0.425419192189872	0.341191318814523
1	24253399	24425717	HAP_3	0.174782608695652	0.466683648696995	0.219185004055961	0.0336737061933592
1	24253399	24425717	HAP_4	0.088695652173913	-0.300355386606989	0.542718960425663	0.580191071805706
1	24308441	24461068	HAP_1	0.088695652173913	-0.300355386606989	0.542718960425663	0.580191071805706
1	24308441	24461068	HAP_2	0.21304347826087	-0.219700814796649	0.202722683443689	0.278940145456688
1	24308441	24461068	HAP_3	0.174782608695652	0.466683648696995	0.219185004055961	0.0336737061933592
1	24308441	24461068	HAP_4	0.0895652173913044	-0.405263541384404	0.425419192189872	0.341191318814523
1	24357818	24518171	HAP_1	0.139130434782609	-0.0990372911743739	0.302493124030632	0.743484678654865
1	24357818	24518171	HAP_2	0.0895652173913044	-0.405263541384404	0.425419192189872	0.341191318814523
1	24357818	24518171	HAP_3	0.21304347826087	-0.219700814796649	0.202722683443689	0.278940145456688
1	24357818	24518171	HAP_4	0.173913043478261	0.466683648696995	0.219185004055961	0.0336737061933592
1	24412399	24562856	HAP_1	0.198260869565217	-0.248432943764594	0.217613049292787	0.254095262180322
1	24412399	24562856	HAP_2	0.173913043478261	0.466683648696995	0.219185004055961	0.0336737061933592
1	24412399	24562856	HAP_3	0.0895652173913044	-0.405263541384404	0.425419192189872	0.341191318814523
1	24450311	24595486	HAP_1	0.173913043478261	0.466683648696995	0.219185004055961	0.0336737061933592
1	24450311	24595486	HAP_2	0.0904347826086957	-0.405263541384404	0.425419192189872	0.341191318814523
1	24450311	24595486	HAP_3	0.0982608695652174	0.535360258205787	0.551049513306229	0.331703156281151
1	24450311	24595486	HAP_4	0.199130434782609	-0.248432943764594	0.217613049292787	0.254095262180322
1	24496008	24631426	HAP_1	0.135652173913043	0.299982037726257	0.419783047911952	0.475145495428404
1	24496008	24631426	HAP_2	0.0982608695652174	0.535360258205787	0.551049513306229	0.331703156281151
1	24496008	24631426	HAP_3	0.198260869565217	-0.22673889392791	0.223306235052265	0.31036546768876
1	24496008	24631426	HAP_4	0.0773913043478261	-0.540139766725966	0.540952864735607	0.318468173701441
1	24496008	24631426	HAP_5	0.17304347826087	0.466683648696995	0.219185004055961	0.0336737061933592
1	24548452	24674936	HAP_1	0.12695652173913	0.299982037726257	0.419783047911952	0.475145495428404
1	24548452	24674936	HAP_2	0.08	-0.540139766725966	0.540952864735607	0.318468173701441
1	24548452	24674936	HAP_3	0.109565217391304	-0.0711246551634368	0.472035381466925	0.880284949411254
1	24548452	24674936	HAP_4	0.173913043478261	0.466683648696995	0.219185004055961	0.0336737061933592
1	24548452	24674936	HAP_5	0.127826086956522	0.174012236563037	0.42622633567889	0.683236454623776
1	24548452	24674936	HAP_6	0.198260869565217	-0.22673889392791	0.223306235052265	0.31036546768876
1	24587834	24715677	HAP_1	0.173913043478261	0.466683648696995	0.219185004055961	0.0336737061933592
1	24587834	24715677	HAP_2	0.123478260869565	0.299982037726257	0.419783047911952	0.475145495428404
1	24587834	24715677	HAP_3	0.08	-0.540139766725966	0.540952864735607	0.318468173701441
1	24587834	24715677	HAP_4	0.110434782608696	-0.0711246551634368	0.472035381466925	0.880284949411254
1	24587834	24715677	HAP_5	0.0860869565217391	0.0507344974474986	0.476198574190105	0.915191437318921
1	24587834	24715677	HAP_6	0.199130434782609	-0.22673889392791	0.223306235052265	0.31036546768876
1	24622301	24760985	HAP_1	0.110434782608696	-0.0711246551634368	0.472035381466925	0.880284949411254
1	24622301	24760985	HAP_2	0.08	-0.540139766725966	0.540952864735607	0.318468173701441
1	24622301	24760985	HAP_3	0.123478260869565	0.299982037726257	0.419783047911952	0.475145495428404
1	24622301	24760985	HAP_4	0.17304347826087	0.476543062425012	0.225148935759117	0.0347354140388016
1	24622301	24760985	HAP_5	0.193913043478261	-0.232849943031653	0.235689841944726	0.323601942644713
1	24622301	24760985	HAP_6	0.0834782608695652	0.0507344974474986	0.476198574190105	0.915191437318921
1	24654236	24799632	HAP_1	0.192173913043478	-0.232849943031653	0.235689841944726	0.323601942644713
1	24654236	24799632	HAP_2	0.0834782608695652	0.0507344974474986	0.476198574190105	0.915191437318921
1	24654236	24799632	HAP_3	0.110434782608696	-0.0711246551634368	0.472035381466925	0.880284949411254
1	24654236	24799632	HAP_4	0.203478260869565	-0.013123082116642	0.234948171844208	0.955476994543009
1	24654236	24799632	HAP_5	0.173913043478261	0.476543062425012	0.225148935759117	0.0347354140388016
1	24703186	24838128	HAP_1	0.191304347826087	-0.232849943031653	0.235689841944726	0.323601942644713
1	24703186	24838128	HAP_2	0.0834782608695652	0.0507344974474986	0.476198574190105	0.915191437318921
1	24703186	24838128	HAP_3	0.203478260869565	-0.013123082116642	0.234948171844208	0.955476994543009
1	24703186	24838128	HAP_4	0.110434782608696	-0.0711246551634368	0.472035381466925	0.880284949411254
1	24703186	24838128	HAP_5	0.173913043478261	0.476543062425012	0.225148935759117	0.0347354140388016
1	24752603	24901336	HAP_1	0.0834782608695652	0.0507344974474986	0.476198574190105	0.915191437318921
1	24752603	24901336	HAP_2	0.115652173913043	-0.0711246551634368	0.472035381466925	0.880284949411254
1	24752603	24901336	HAP_3	0.188695652173913	-0.232849943031653	0.235689841944726	0.323601942644713
1	24752603	24901336	HAP_4	0.171304347826087	0.459646136264597	0.231135407084456	0.0472249825479465
1	24752603	24901336	HAP_5	0.0869565217391304	-0.264840611688661	0.469622123914556	0.573017163801189
1	24752603	24901336	HAP_6	0.143478260869565	0.219928293911914	0.322715209764099	0.495840049949064
1	24782983	24959571	HAP_1	0.0834782608695652	0.0507344974474986	0.476198574190105	0.915191437318921
1	24782983	24959571	HAP_2	0.171304347826087	0.459646136264597	0.231135407084456	0.0472249825479465
1	24782983	24959571	HAP_3	0.115652173913043	-0.0711246551634368	0.472035381466925	0.880284949411254
1	24782983	24959571	HAP_4	0.0869565217391304	-0.264840611688661	0.469622123914556	0.573017163801189
1	24782983	24959571	HAP_5	0.124347826086957	0.299982037726257	0.419783047911952	0.475145495428404
1	24782983	24959571	HAP_6	0.18695652173913	-0.22538684629772	0.228794104279427	0.324995052182458
1	24821185	25018581	HAP_1	0.0834782608695652	0.0507344974474986	0.476198574190105	0.915191437318921
1	24821185	25018581	HAP_2	0.171304347826087	0.459646136264597	0.231135407084456	0.0472249825479465
1	24821185	25018581	HAP_3	0.115652173913043	-0.0711246551634368	0.472035381466925	0.880284949411254
1	24821185	25018581	HAP_4	0.0852173913043478	-0.264840611688661	0.469622123914556	0.573017163801189
1	24821185	25018581	HAP_5	0.124347826086957	0.299982037726257	0.419783047911952	0.475145495428404
1	24821185	25018581	HAP_6	0.18695652173913	-0.22538684629772	0.228794104279427	0.324995052182458
1	24885890	25052468	HAP_1	0.0843478260869565	0.288351367012316	0.546705822464038	0.598100224880942
1	24885890	25052468	HAP_2	0.0869565217391304	0.0507344974474986	0.476198574190105	0.915191437318921
1	24885890	25052468	HAP_3	0.171304347826087	0.459646136264597	0.231135407084456	0.0472249825479465
1	24885890	25052468	HAP_4	0.116521739130435	-0.0711246551634368	0.472035381466925	0.880284949411254
1	24885890	25052468	HAP_5	0.12	-0.0968873578649869	0.304237178631763	0.750254377275457
1	24885890	25052468	HAP_6	0.0852173913043478	-0.264840611688661	0.469622123914556	0.573017163801189
1	24941722	25106764	HAP_1	0.0843478260869565	0.288351367012316	0.546705822464038	0.598100224880942
1	24941722	25106764	HAP_2	0.116521739130435	-0.0711246551634368	0.472035381466925	0.880284949411254
1	24941722	25106764	HAP_3	0.0852173913043478	-0.264840611688661	0.469622123914556	0.573017163801189
1	24941722	25106764	HAP_4	0.139130434782609	-0.133307578376719	0.288571136459172	0.644290624243996
1	24941722	25106764	HAP_5	0.170434782608696	0.459646136264597	0.231135407084456	0.0472249825479465
1	24941722	25106764	HAP_6	0.0904347826086957	0.0507344974474986	0.476198574190105	0.915191437318921
1	24996688	25141602	HAP_1	0.119130434782609	-0.0968873578649869	0.304237178631763	0.750254377275457
1	24996688	25141602	HAP_2	0.0852173913043478	-0.264840611688661	0.469622123914556	0.573017163801189
1	24996688	25141602	HAP_3	0.0895652173913044	0.0507344974474986	0.476198574190105	0.915191437318921
1	24996688	25141602	HAP_4	0.115652173913043	-0.0711246551634368	0.472035381466925	0.880284949411254
1	24996688	25141602	HAP_5	0.0843478260869565	0.288351367012316	0.546705822464038	0.598100224880942
1	24996688	25141602	HAP_6	0.169565217391304	0.459646136264597	0.231135407084456	0.0472249825479465
1	25040568	25176647	HAP_1	0.152173913043478	-0.0125665980583085	0.259079057990323	0.961331109312482
1	25040568	25176647	HAP_2	0.126086956521739	-0.117484817496268	0.278408900517409	0.673196193128833
1	25040568	25176647	HAP_3	0.202608695652174	-0.17403328317675	0.203994058792021	0.393951121369427
1	25040568	25176647	HAP_4	0.11304347826087	-0.073989272102114	0.322460312609919	0.81860084326048
1	25040568	25176647	HAP_5	0.171304347826087	0.409369393781428	0.225513433834226	0.0700141784882079
1	25086040	25234832	HAP_1	0.15304347826087	-0.0125665980583085	0.259079057990323	0.961331109312482
1	25086040	25234832	HAP_2	0.124347826086957	-0.117484817496268	0.278408900517409	0.673196193128833
1	25086040	25234832	HAP_3	0.0791304347826087	-0.540139766725966	0.540952864735607	0.318468173701441
1	25086040	25234832	HAP_4	0.116521739130435	-0.0711246551634368	0.472035381466925	0.880284949411254
1	25086040	25234832	HAP_5	0.111304347826087	-0.073989272102114	0.322460312609919	0.81860084326048
1	25086040	25234832	HAP_6	0.0843478260869565	0.138619049446928	0.545208179959482	0.799395606747682
1	25086040	25234832	HAP_7	0.088695652173913	1.62748710861692	0.41950988904348	0.000117069546045051
[truncated: 187,858 more rows]
