# Supplementary material for: Autosomal recessive loci contribute significantly to quantitative variation of male fertility in a dairy cattle population
Source: BMC Genomics. 2021 Mar 30;22:225. doi: 10.1186/s12864-021-07523-3 (PMC8010996; doi:10.1186/s12864-021-07523-3)
Supplement: Supplementary file 17 — Additional file 17. (TXT 18227 kb) [file 12864_2021_7523_MOESM17_ESM.txt]

CHROM	START	STOP	HAP	FREQ	BETA	SE_BETA	PVAL
1	256361	888832	HAP_1	0.243478260869565	0.253560224942124	0.178392726658863	0.155766875911542
1	256361	888832	HAP_2	0.123478260869565	-0.0527198105697615	0.375777486477177	0.888476954011784
1	256361	888832	HAP_3	0.250434782608696	0.26379152700981	0.186192096805983	0.157104015614608
1	256361	888832	HAP_4	0.116521739130435	0.284681214166168	0.542500858091919	0.599958938424719
1	719789	949357	HAP_1	0.227826086956522	0.0767122610512455	0.193603528878745	0.69208295479143
1	719789	949357	HAP_2	0.109565217391304	-0.340960110852778	0.39387793474608	0.387051954385653
1	719789	949357	HAP_3	0.26695652173913	0.29600677161634	0.177610147933889	0.0961492380674439
1	719789	949357	HAP_4	0.0921739130434783	0.284681214166168	0.542500858091919	0.599958938424719
1	809505	997375	HAP_1	0.250434782608696	0.26379152700981	0.186192096805983	0.157104015614608
1	809505	997375	HAP_2	0.0930434782608696	0.284681214166168	0.542500858091919	0.599958938424719
1	809505	997375	HAP_3	0.227826086956522	0.0767122610512455	0.193603528878745	0.69208295479143
1	809505	997375	HAP_4	0.109565217391304	-0.340960110852778	0.39387793474608	0.387051954385653
1	858145	1029750	HAP_1	0.229565217391304	0.201709570549081	0.199652981330076	0.312785958834028
1	858145	1029750	HAP_2	0.227826086956522	0.0767122610512455	0.193603528878745	0.69208295479143
1	858145	1029750	HAP_3	0.0930434782608696	0.284681214166168	0.542500858091919	0.599958938424719
1	858145	1029750	HAP_4	0.109565217391304	-0.340960110852778	0.39387793474608	0.387051954385653
1	930560	1061569	HAP_1	0.231304347826087	0.0969194067279165	0.1861369076672	0.602788639403724
1	930560	1061569	HAP_2	0.226086956521739	0.220886678300799	0.205733197789438	0.283437667727741
1	930560	1061569	HAP_3	0.109565217391304	-0.340960110852778	0.39387793474608	0.387051954385653
1	930560	1061569	HAP_4	0.0930434782608696	0.284681214166168	0.542500858091919	0.599958938424719
1	990831	1099222	HAP_1	0.253913043478261	0.0717237352565135	0.183052817094035	0.695339823748477
1	990831	1099222	HAP_2	0.226086956521739	0.248923378815065	0.209421690384521	0.235090176683567
1	990831	1099222	HAP_3	0.109565217391304	-0.340960110852778	0.39387793474608	0.387051954385653
1	990831	1099222	HAP_4	0.0965217391304348	0.284681214166168	0.542500858091919	0.599958938424719
1	1023073	1139082	HAP_1	0.226086956521739	0.248923378815065	0.209421690384521	0.235090176683567
1	1023073	1139082	HAP_2	0.254782608695652	0.0717237352565135	0.183052817094035	0.695339823748477
1	1023073	1139082	HAP_3	0.109565217391304	-0.340960110852778	0.39387793474608	0.387051954385653
1	1023073	1139082	HAP_4	0.0973913043478261	0.284681214166168	0.542500858091919	0.599958938424719
1	1045142	1197303	HAP_1	0.226086956521739	0.248923378815065	0.209421690384521	0.235090176683567
1	1045142	1197303	HAP_2	0.254782608695652	0.0717237352565135	0.183052817094035	0.695339823748477
1	1045142	1197303	HAP_3	0.102608695652174	-0.340960110852778	0.39387793474608	0.387051954385653
1	1045142	1197303	HAP_4	0.0973913043478261	0.284681214166168	0.542500858091919	0.599958938424719
1	1091658	1245818	HAP_1	0.102608695652174	0.153931947519371	0.444433427344352	0.72920522034292
1	1091658	1245818	HAP_2	0.188695652173913	0.22486728632132	0.239645237184952	0.348475845736484
1	1091658	1245818	HAP_3	0.250434782608696	0.151445059084704	0.200635539263044	0.450669169412248
1	1091658	1245818	HAP_4	0.102608695652174	-0.340960110852778	0.39387793474608	0.387051954385653
1	1113772	1299095	HAP_1	0.0973913043478261	0.18785817563543	0.483974048212804	0.698046438898538
1	1113772	1299095	HAP_2	0.188695652173913	0.22486728632132	0.239645237184952	0.348475845736484
1	1113772	1299095	HAP_3	0.250434782608696	0.151445059084704	0.200635539263044	0.450669169412248
1	1113772	1299095	HAP_4	0.102608695652174	-0.340960110852778	0.39387793474608	0.387051954385653
1	1166331	1346373	HAP_1	0.0947826086956522	0.18785817563543	0.483974048212804	0.698046438898538
1	1166331	1346373	HAP_2	0.185217391304348	0.22486728632132	0.239645237184952	0.348475845736484
1	1166331	1346373	HAP_3	0.236521739130435	0.229547004173339	0.213351922587287	0.282430135733736
1	1166331	1346373	HAP_4	0.102608695652174	-0.340960110852778	0.39387793474608	0.387051954385653
1	1228432	1400585	HAP_1	0.213913043478261	0.458775558272474	0.246300909414009	0.0630312567479999
1	1228432	1400585	HAP_2	0.109565217391304	-0.340960110852778	0.39387793474608	0.387051954385653
1	1228432	1400585	HAP_3	0.1	0.18785817563543	0.483974048212804	0.698046438898538
1	1228432	1400585	HAP_4	0.202608695652174	0.288165824507269	0.225744065354688	0.202300536345802
1	1280141	1469010	HAP_1	0.168695652173913	0.118033862367706	0.276156661917601	0.669239839850598
1	1280141	1469010	HAP_2	0.416521739130435	0.0794979464036941	0.125714892351008	0.527404286275606
1	1280141	1469010	HAP_3	0.102608695652174	0.18785817563543	0.483974048212804	0.698046438898538
1	1332918	1540641	HAP_1	0.416521739130435	0.0794979464036941	0.125714892351008	0.527404286275606
1	1332918	1540641	HAP_2	0.151304347826087	-0.0354074329257178	0.295135865233063	0.90454983249281
1	1332918	1540641	HAP_3	0.168695652173913	0.118033862367706	0.276156661917601	0.669239839850598
1	1385687	1571852	HAP_1	0.23304347826087	0.250281317633146	0.219632043553874	0.254959995562443
1	1385687	1571852	HAP_2	0.219130434782609	0.179759641279633	0.219892152462693	0.413994876750056
1	1385687	1571852	HAP_3	0.168695652173913	0.118033862367706	0.276156661917601	0.669239839850598
1	1385687	1571852	HAP_4	0.15304347826087	-0.0354074329257178	0.295135865233063	0.90454983249281
1	1440329	1606992	HAP_1	0.15304347826087	-0.0354074329257178	0.295135865233063	0.90454983249281
1	1440329	1606992	HAP_2	0.232173913043478	0.250281317633146	0.219632043553874	0.254959995562443
1	1440329	1606992	HAP_3	0.220869565217391	0.179759641279633	0.219892152462693	0.413994876750056
1	1440329	1606992	HAP_4	0.168695652173913	0.118033862367706	0.276156661917601	0.669239839850598
1	1523007	1646535	HAP_1	0.0939130434782609	0.18785817563543	0.483974048212804	0.698046438898538
1	1523007	1646535	HAP_2	0.168695652173913	0.118033862367706	0.276156661917601	0.669239839850598
1	1523007	1646535	HAP_3	0.232173913043478	0.250281317633146	0.219632043553874	0.254959995562443
1	1523007	1646535	HAP_4	0.183478260869565	0.228514620035548	0.245423654586058	0.352200250149415
1	1566539	1682584	HAP_1	0.168695652173913	0.118033862367706	0.276156661917601	0.669239839850598
1	1566539	1682584	HAP_2	0.232173913043478	0.250281317633146	0.219632043553874	0.254959995562443
1	1566539	1682584	HAP_3	0.183478260869565	0.228514620035548	0.245423654586058	0.352200250149415
1	1566539	1682584	HAP_4	0.0939130434782609	0.18785817563543	0.483974048212804	0.698046438898538
1	1592085	1721138	HAP_1	0.168695652173913	0.118033862367706	0.276156661917601	0.669239839850598
1	1592085	1721138	HAP_2	0.183478260869565	0.228514620035548	0.245423654586058	0.352200250149415
1	1592085	1721138	HAP_3	0.232173913043478	0.250281317633146	0.219632043553874	0.254959995562443
1	1592085	1721138	HAP_4	0.0939130434782609	0.18785817563543	0.483974048212804	0.698046438898538
1	1627573	1769696	HAP_1	0.180869565217391	0.192370603995943	0.251964275924165	0.445495392083489
1	1627573	1769696	HAP_2	0.24695652173913	0.29259044644702	0.208038657050371	0.160151108932925
1	1627573	1769696	HAP_3	0.120869565217391	-0.432727851999223	0.408737163548272	0.290193676324353
1	1627573	1769696	HAP_4	0.0939130434782609	0.18785817563543	0.483974048212804	0.698046438898538
1	1627573	1769696	HAP_5	0.171304347826087	0.118033862367706	0.276156661917601	0.669239839850598
1	1676756	1830748	HAP_1	0.180869565217391	0.192370603995943	0.251964275924165	0.445495392083489
1	1676756	1830748	HAP_2	0.24695652173913	0.29259044644702	0.208038657050371	0.160151108932925
1	1676756	1830748	HAP_3	0.0939130434782609	0.18785817563543	0.483974048212804	0.698046438898538
1	1676756	1830748	HAP_4	0.242608695652174	0.376600438012947	0.204382102803981	0.0659096807161326
1	1698908	1883132	HAP_1	0.24695652173913	0.29259044644702	0.208038657050371	0.160151108932925
1	1698908	1883132	HAP_2	0.0939130434782609	0.18785817563543	0.483974048212804	0.698046438898538
1	1698908	1883132	HAP_3	0.180869565217391	0.192370603995943	0.251964275924165	0.445495392083489
1	1698908	1883132	HAP_4	0.256521739130435	0.185072526186233	0.191110569106646	0.333258456453924
1	1752601	1966040	HAP_1	0.0939130434782609	0.18785817563543	0.483974048212804	0.698046438898538
1	1752601	1966040	HAP_2	0.182608695652174	0.240921392110587	0.245724995766906	0.327285267262454
1	1752601	1966040	HAP_3	0.232173913043478	0.108429491454133	0.207075689342435	0.600747535590633
1	1752601	1966040	HAP_4	0.246086956521739	0.29259044644702	0.208038657050371	0.160151108932925
1	1809526	2015519	HAP_1	0.181739130434783	0.192370603995943	0.251964275924165	0.445495392083489
1	1809526	2015519	HAP_2	0.0939130434782609	0.18785817563543	0.483974048212804	0.698046438898538
1	1809526	2015519	HAP_3	0.24695652173913	0.29259044644702	0.208038657050371	0.160151108932925
1	1809526	2015519	HAP_4	0.232173913043478	0.108429491454133	0.207075689342435	0.600747535590633
1	1858907	2080108	HAP_1	0.264347826086957	0.0773930917429517	0.186251802029212	0.6779130320668
1	1858907	2080108	HAP_2	0.0947826086956522	0.18785817563543	0.483974048212804	0.698046438898538
1	1858907	2080108	HAP_3	0.181739130434783	0.192370603995943	0.251964275924165	0.445495392083489
1	1858907	2080108	HAP_4	0.219130434782609	0.215700079766968	0.217843353788391	0.322521344875581
1	1935439	2114078	HAP_1	0.454782608695652	-0.0554566237144263	0.115971648226475	0.632700067454821
1	1935439	2114078	HAP_2	0.0947826086956522	0.18785817563543	0.483974048212804	0.698046438898538
1	1935439	2114078	HAP_3	0.175652173913043	0.240049612084644	0.251370223464718	0.340006280882685
1	2000237	2180053	HAP_1	0.477391304347826	-0.0945633330387047	0.109648840973149	0.388824391285263
1	2000237	2180053	HAP_2	0.175652173913043	0.240049612084644	0.251370223464718	0.340006280882685
1	2059310	2240729	HAP_1	0.175652173913043	0.240049612084644	0.251370223464718	0.340006280882685
1	2059310	2240729	HAP_2	0.121739130434783	0.149004464619011	0.44162080288786	0.735938620886733
1	2059310	2240729	HAP_3	0.352173913043478	-0.120791868913153	0.14629552974165	0.409341515411039
1	2099121	2261566	HAP_1	0.123478260869565	0.149004464619011	0.44162080288786	0.735938620886733
1	2099121	2261566	HAP_2	0.552173913043478	-0.114904690868546	0.102474211281244	0.262637584856865
1	2163137	2291600	HAP_1	0.123478260869565	0.149004464619011	0.44162080288786	0.735938620886733
1	2163137	2291600	HAP_2	0.111304347826087	0.532925089616553	0.443733166998934	0.230255762681545
1	2163137	2291600	HAP_3	0.255652173913043	0.131233258300482	0.195119841394315	0.501492411887013
1	2163137	2291600	HAP_4	0.12	-0.0109046969455248	0.410911793447057	0.978837800674614
1	2219759	2321768	HAP_1	0.123478260869565	0.149004464619011	0.44162080288786	0.735938620886733
1	2219759	2321768	HAP_2	0.111304347826087	0.532925089616553	0.443733166998934	0.230255762681545
1	2219759	2321768	HAP_3	0.0843478260869565	-0.518898421454077	0.628851496283432	0.409635086852279
1	2219759	2321768	HAP_4	0.167826086956522	0.304396244631478	0.272393467422959	0.264263504537523
1	2219759	2321768	HAP_5	0.119130434782609	-0.0109046969455248	0.410911793447057	0.978837800674614
1	2219759	2321768	HAP_6	0.0826086956521739	0.630643660521036	0.620115998745357	0.309602009413245
1	2250307	2372646	HAP_1	0.114782608695652	0.510644531523087	0.41290268568485	0.216708035768323
1	2250307	2372646	HAP_2	0.212173913043478	-0.0302521672007691	0.227254885561131	0.894146139959322
1	2250307	2372646	HAP_3	0.181739130434783	0.143961187396631	0.244849410137114	0.556796613275558
1	2250307	2372646	HAP_4	0.119130434782609	-0.0109046969455248	0.410911793447057	0.978837800674614
1	2250307	2372646	HAP_5	0.122608695652174	0.548872515617194	0.299897270879894	0.0677492379409752
1	2284595	2407778	HAP_1	0.451304347826087	0.0657770296796922	0.116252457362771	0.571747456552905
1	2284595	2407778	HAP_2	0.188695652173913	0.134368480936588	0.239279673054427	0.574643719660443
1	2284595	2407778	HAP_3	0.107826086956522	0.402976326248868	0.42809740187623	0.346945711906693
1	2284595	2407778	HAP_4	0.119130434782609	-0.0109046969455248	0.410911793447057	0.978837800674614
1	2304587	2465308	HAP_1	0.450434782608696	0.0657770296796922	0.116252457362771	0.571747456552905
1	2304587	2465308	HAP_2	0.107826086956522	0.402976326248868	0.42809740187623	0.346945711906693
1	2304587	2465308	HAP_3	0.119130434782609	-0.0109046969455248	0.410911793447057	0.978837800674614
1	2304587	2465308	HAP_4	0.188695652173913	0.134368480936588	0.239279673054427	0.574643719660443
1	2357315	2535083	HAP_1	0.107826086956522	0.402976326248868	0.42809740187623	0.346945711906693
1	2357315	2535083	HAP_2	0.119130434782609	-0.0109046969455248	0.410911793447057	0.978837800674614
1	2357315	2535083	HAP_3	0.626086956521739	0.00887814503663581	0.096992037582139	0.927100286476814
1	2390062	2604669	HAP_1	0.119130434782609	-0.0109046969455248	0.410911793447057	0.978837800674614
1	2390062	2604669	HAP_2	0.107826086956522	0.402976326248868	0.42809740187623	0.346945711906693
1	2390062	2604669	HAP_3	0.625217391304348	0.00887814503663581	0.096992037582139	0.927100286476814
1	2445051	2658776	HAP_1	0.62	0.0419305761318768	0.0975084670640304	0.66734604008767
1	2445051	2658776	HAP_2	0.119130434782609	-0.0109046969455248	0.410911793447057	0.978837800674614
1	2445051	2658776	HAP_3	0.107826086956522	0.402976326248868	0.42809740187623	0.346945711906693
1	2516434	2719642	HAP_1	0.107826086956522	0.402976326248868	0.42809740187623	0.346945711906693
1	2516434	2719642	HAP_2	0.119130434782609	-0.0109046969455248	0.410911793447057	0.978837800674614
1	2516434	2719642	HAP_3	0.62	0.0419305761318768	0.0975084670640304	0.66734604008767
1	2589312	2767613	HAP_1	0.0921739130434783	-0.54896979710033	0.542356313167745	0.311880887406074
1	2589312	2767613	HAP_2	0.199130434782609	0.149817943452583	0.221101858388987	0.498306132754356
1	2589312	2767613	HAP_3	0.120869565217391	0.149004464619011	0.44162080288786	0.735938620886733
1	2589312	2767613	HAP_4	0.185217391304348	0.0772845378224962	0.291909079597148	0.791294881186982
1	2589312	2767613	HAP_5	0.107826086956522	0.402976326248868	0.42809740187623	0.346945711906693
1	2589312	2767613	HAP_6	0.119130434782609	-0.0109046969455248	0.410911793447057	0.978837800674614
1	2633403	2848684	HAP_1	0.107826086956522	0.402976326248868	0.42809740187623	0.346945711906693
1	2633403	2848684	HAP_2	0.0791304347826087	-0.54896979710033	0.542356313167745	0.311880887406074
1	2633403	2848684	HAP_3	0.184347826086957	0.315487898285185	0.245736810257622	0.199725354815043
1	2633403	2848684	HAP_4	0.120869565217391	0.149004464619011	0.44162080288786	0.735938620886733
1	2633403	2848684	HAP_5	0.122608695652174	0.326269950640888	0.387603757774298	0.400279462847275
1	2633403	2848684	HAP_6	0.119130434782609	-0.0109046969455248	0.410911793447057	0.978837800674614
1	2699455	2923974	HAP_1	0.119130434782609	-0.0109046969455248	0.410911793447057	0.978837800674614
1	2699455	2923974	HAP_2	0.107826086956522	0.402976326248868	0.42809740187623	0.346945711906693
1	2699455	2923974	HAP_3	0.0791304347826087	-0.54896979710033	0.542356313167745	0.311880887406074
1	2699455	2923974	HAP_4	0.167826086956522	0.304396244631478	0.272393467422959	0.264263504537523
1	2699455	2923974	HAP_5	0.120869565217391	0.149004464619011	0.44162080288786	0.735938620886733
1	2699455	2923974	HAP_6	0.122608695652174	0.326269950640888	0.387603757774298	0.400279462847275
1	2752599	2974184	HAP_1	0.0773913043478261	-0.157622659251721	0.618212397750314	0.798843236747153
1	2752599	2974184	HAP_2	0.107826086956522	0.402976326248868	0.42809740187623	0.346945711906693
1	2752599	2974184	HAP_3	0.136521739130435	0.315197482126234	0.349993686929531	0.36819716280393
1	2752599	2974184	HAP_4	0.167826086956522	0.304396244631478	0.272393467422959	0.264263504537523
1	2752599	2974184	HAP_5	0.119130434782609	-0.0109046969455248	0.410911793447057	0.978837800674614
1	2752599	2974184	HAP_6	0.189565217391304	0.344913844879493	0.286588535181523	0.229283462184851
1	2824770	3010910	HAP_1	0.161739130434783	0.46109787690921	0.332579339897667	0.16616547718472
1	2824770	3010910	HAP_2	0.107826086956522	0.402976326248868	0.42809740187623	0.346945711906693
1	2824770	3010910	HAP_3	0.10695652173913	0.107347382824257	0.447235317571296	0.81039887263232
1	2824770	3010910	HAP_4	0.167826086956522	0.304396244631478	0.272393467422959	0.264263504537523
1	2824770	3010910	HAP_5	0.113913043478261	-0.0109046969455248	0.410911793447057	0.978837800674614
1	2889586	3028026	HAP_1	0.121739130434783	0.00810075194255729	0.386544792067686	0.983287534175688
1	2889586	3028026	HAP_2	0.171304347826087	0.304396244631478	0.272393467422959	0.264263504537523
1	2889586	3028026	HAP_3	0.107826086956522	0.402976326248868	0.42809740187623	0.346945711906693
1	2889586	3028026	HAP_4	0.161739130434783	0.46109787690921	0.332579339897667	0.16616547718472
1	2889586	3028026	HAP_5	0.113913043478261	-0.0109046969455248	0.410911793447057	0.978837800674614
1	2963532	3072923	HAP_1	0.174782608695652	0.345397189485752	0.319384982242812	0.279963178523808
1	2963532	3072923	HAP_2	0.113913043478261	-0.0109046969455248	0.410911793447057	0.978837800674614
1	2963532	3072923	HAP_3	0.16695652173913	0.304396244631478	0.272393467422959	0.264263504537523
1	2963532	3072923	HAP_4	0.130434782608696	-0.298845212245693	0.442418744284862	0.499648397732739
1	2963532	3072923	HAP_5	0.12	0.00810075194255729	0.386544792067686	0.983287534175688
1	2963532	3072923	HAP_6	0.118260869565217	0.436936825999943	0.354416137574772	0.218152558440679
1	2999989	3153221	HAP_1	0.175652173913043	0.345397189485752	0.319384982242812	0.279963178523808
1	2999989	3153221	HAP_2	0.122608695652174	-0.0639249602465056	0.364553506775081	0.860866700453643
1	2999989	3153221	HAP_3	0.272173913043478	-0.191002335053819	0.170840897274874	0.264039141579492
1	2999989	3153221	HAP_4	0.167826086956522	0.304396244631478	0.272393467422959	0.264263504537523
1	2999989	3153221	HAP_5	0.125217391304348	0.00810075194255729	0.386544792067686	0.983287534175688
1	3021052	3188350	HAP_1	0.272173913043478	-0.191002335053819	0.170840897274874	0.264039141579492
1	3021052	3188350	HAP_2	0.167826086956522	0.304396244631478	0.272393467422959	0.264263504537523
1	3021052	3188350	HAP_3	0.125217391304348	0.00810075194255729	0.386544792067686	0.983287534175688
1	3021052	3188350	HAP_4	0.175652173913043	0.345397189485752	0.319384982242812	0.279963178523808
1	3021052	3188350	HAP_5	0.123478260869565	-0.13672339673208	0.346662798463316	0.69343623596272
1	3056961	3223919	HAP_1	0.125217391304348	0.00810075194255729	0.386544792067686	0.983287534175688
1	3056961	3223919	HAP_2	0.176521739130435	0.345397189485752	0.319384982242812	0.279963178523808
1	3056961	3223919	HAP_3	0.123478260869565	-0.13672339673208	0.346662798463316	0.69343623596272
1	3056961	3223919	HAP_4	0.167826086956522	0.304396244631478	0.272393467422959	0.264263504537523
1	3056961	3223919	HAP_5	0.272173913043478	-0.191002335053819	0.170840897274874	0.264039141579492
1	3147689	3261757	HAP_1	0.135652173913043	-0.216067692492032	0.316726652260878	0.495400002041832
1	3147689	3261757	HAP_2	0.138260869565217	-0.100786739328665	0.362558757409872	0.781124326346956
1	3147689	3261757	HAP_3	0.132173913043478	-0.298845212245693	0.442418744284862	0.499648397732739
1	3147689	3261757	HAP_4	0.161739130434783	0.511911225411549	0.351606413911739	0.14597279835171
1	3147689	3261757	HAP_5	0.175652173913043	0.254387933842661	0.266154503907447	0.339589057936612
1	3147689	3261757	HAP_6	0.122608695652174	-0.13672339673208	0.346662798463316	0.69343623596272
1	3179438	3303269	HAP_1	0.14	0.672481791930095	0.369345477454632	0.0691781432450575
1	3179438	3303269	HAP_2	0.167826086956522	0.304396244631478	0.272393467422959	0.264263504537523
1	3179438	3303269	HAP_3	0.109565217391304	0.107347382824257	0.447235317571296	0.81039887263232
1	3179438	3303269	HAP_4	0.138260869565217	-0.100786739328665	0.362558757409872	0.781124326346956
1	3179438	3303269	HAP_5	0.132173913043478	-0.298845212245693	0.442418744284862	0.499648397732739
1	3179438	3303269	HAP_6	0.121739130434783	-0.13672339673208	0.346662798463316	0.69343623596272
1	3208431	3379063	HAP_1	0.109565217391304	0.107347382824257	0.447235317571296	0.81039887263232
1	3208431	3379063	HAP_2	0.278260869565217	-0.0024487108718103	0.172554414457838	0.98868267721111
1	3208431	3379063	HAP_3	0.167826086956522	0.304396244631478	0.272393467422959	0.264263504537523
1	3208431	3379063	HAP_4	0.121739130434783	-0.13672339673208	0.346662798463316	0.69343623596272
1	3250506	3425621	HAP_1	0.275652173913043	-0.0406819045503021	0.174718521348113	0.815968451228453
1	3250506	3425621	HAP_2	0.107826086956522	-0.597254708341649	0.397268839417064	0.133297160598022
1	3250506	3425621	HAP_3	0.168695652173913	0.285613008217389	0.264688537330309	0.281026909493197
1	3250506	3425621	HAP_4	0.108695652173913	0.107347382824257	0.447235317571296	0.81039887263232
1	3292026	3458428	HAP_1	0.194782608695652	-0.0119322175164639	0.251628185183094	0.962195306791299
1	3292026	3458428	HAP_2	0.138260869565217	-0.123686139172678	0.343981643995542	0.719302355885555
1	3292026	3458428	HAP_3	0.10695652173913	0.107347382824257	0.447235317571296	0.81039887263232
1	3292026	3458428	HAP_4	0.172173913043478	0.234315653480659	0.257618584344021	0.363452499098102
1	3292026	3458428	HAP_5	0.107826086956522	-0.597254708341649	0.397268839417064	0.133297160598022
1	3361607	3480350	HAP_1	0.195652173913043	-0.0119322175164639	0.251628185183094	0.962195306791299
1	3361607	3480350	HAP_2	0.138260869565217	-0.123686139172678	0.343981643995542	0.719302355885555
1	3361607	3480350	HAP_3	0.107826086956522	0.107347382824257	0.447235317571296	0.81039887263232
1	3361607	3480350	HAP_4	0.17304347826087	0.234315653480659	0.257618584344021	0.363452499098102
1	3361607	3480350	HAP_5	0.107826086956522	-0.597254708341649	0.397268839417064	0.133297160598022
1	3409942	3514683	HAP_1	0.307826086956522	0.00228079539873695	0.155205492147028	0.988280463007047
1	3409942	3514683	HAP_2	0.138260869565217	-0.123686139172678	0.343981643995542	0.719302355885555
1	3409942	3514683	HAP_3	0.107826086956522	0.107347382824257	0.447235317571296	0.81039887263232
1	3409942	3514683	HAP_4	0.17304347826087	0.234315653480659	0.257618584344021	0.363452499098102
1	3444984	3546524	HAP_1	0.329565217391304	-0.00138644925516207	0.149009911263675	0.992579564142624
1	3444984	3546524	HAP_2	0.263478260869565	0.107917408488346	0.180829839352078	0.550888039415839
1	3444984	3546524	HAP_3	0.172173913043478	0.234315653480659	0.257618584344021	0.363452499098102
1	3475914	3598843	HAP_1	0.171304347826087	0.266155759163146	0.264632164939841	0.314965113420968
1	3475914	3598843	HAP_2	0.141739130434783	-0.114110704763229	0.328320522008226	0.728301636077537
1	3475914	3598843	HAP_3	0.119130434782609	-0.0212583642206161	0.386730148614717	0.956182295220824
1	3475914	3598843	HAP_4	0.100869565217391	-0.19161184205932	0.546058338847602	0.725794907565163
1	3475914	3598843	HAP_5	0.217391304347826	-0.260182053800362	0.214197276402429	0.22499665859775
1	3500633	3637756	HAP_1	0.151304347826087	-0.137642223190951	0.303784369657188	0.650657476454464
1	3500633	3637756	HAP_2	0.119130434782609	-0.0212583642206161	0.386730148614717	0.956182295220824
1	3500633	3637756	HAP_3	0.172173913043478	0.266155759163146	0.264632164939841	0.314965113420968
1	3500633	3637756	HAP_4	0.100869565217391	-0.19161184205932	0.546058338847602	0.725794907565163
1	3500633	3637756	HAP_5	0.214782608695652	-0.260182053800362	0.214197276402429	0.22499665859775
1	3531671	3691931	HAP_1	0.151304347826087	-0.137642223190951	0.303784369657188	0.650657476454464
1	3531671	3691931	HAP_2	0.100869565217391	-0.19161184205932	0.546058338847602	0.725794907565163
1	3531671	3691931	HAP_3	0.12	-0.0212583642206161	0.386730148614717	0.956182295220824
1	3531671	3691931	HAP_4	0.38695652173913	-0.18067703513159	0.125339620309712	0.150000502009738
1	3587305	3720622	HAP_1	0.151304347826087	-0.137642223190951	0.303784369657188	0.650657476454464
1	3587305	3720622	HAP_2	0.100869565217391	-0.19161184205932	0.546058338847602	0.725794907565163
1	3587305	3720622	HAP_3	0.12	-0.0212583642206161	0.386730148614717	0.956182295220824
1	3587305	3720622	HAP_4	0.40695652173913	-0.145923729875682	0.12220258336413	0.232937412016938
1	3620513	3776228	HAP_1	0.152173913043478	-0.172387850508789	0.292564856840475	0.555944090963612
1	3620513	3776228	HAP_2	0.135652173913043	-0.086526315534581	0.363618818460144	0.811999741221766
1	3620513	3776228	HAP_3	0.175652173913043	0.256919443237738	0.245288569768138	0.295357494579985
1	3620513	3776228	HAP_4	0.229565217391304	-0.187443765459064	0.207953913563443	0.367776853722343
1	3620513	3776228	HAP_5	0.100869565217391	-0.19161184205932	0.546058338847602	0.725794907565163
1	3684324	3840517	HAP_1	0.152173913043478	-0.172387850508789	0.292564856840475	0.555944090963612
1	3684324	3840517	HAP_2	0.100869565217391	-0.19161184205932	0.546058338847602	0.725794907565163
1	3684324	3840517	HAP_3	0.175652173913043	0.256919443237738	0.245288569768138	0.295357494579985
1	3684324	3840517	HAP_4	0.229565217391304	-0.187443765459064	0.207953913563443	0.367776853722343
1	3684324	3840517	HAP_5	0.136521739130435	-0.086526315534581	0.363618818460144	0.811999741221766
1	3712478	3917893	HAP_1	0.100869565217391	-0.19161184205932	0.546058338847602	0.725794907565163
1	3712478	3917893	HAP_2	0.17304347826087	0.256919443237738	0.245288569768138	0.295357494579985
1	3712478	3917893	HAP_3	0.180869565217391	-0.233201318129159	0.25364908242851	0.358288341114274
1	3712478	3917893	HAP_4	0.119130434782609	-0.0212583642206161	0.386730148614717	0.956182295220824
1	3712478	3917893	HAP_5	0.151304347826087	-0.172387850508789	0.292564856840475	0.555944090963612
1	3755154	3959925	HAP_1	0.151304347826087	-0.172387850508789	0.292564856840475	0.555944090963612
1	3755154	3959925	HAP_2	0.100869565217391	-0.19161184205932	0.546058338847602	0.725794907565163
1	3755154	3959925	HAP_3	0.172173913043478	0.256919443237738	0.245288569768138	0.295357494579985
1	3755154	3959925	HAP_4	0.180869565217391	-0.233201318129159	0.25364908242851	0.358288341114274
1	3755154	3959925	HAP_5	0.0773913043478261	0.566845765414795	0.626420475178709	0.365907909514013
1	3823705	4005583	HAP_1	0.171304347826087	-0.301318369384422	0.274203758829352	0.272288804240268
1	3823705	4005583	HAP_2	0.0782608695652174	0.566845765414795	0.626420475178709	0.365907909514013
1	3823705	4005583	HAP_3	0.171304347826087	0.256919443237738	0.245288569768138	0.295357494579985
1	3823705	4005583	HAP_4	0.150434782608696	-0.172387850508789	0.292564856840475	0.555944090963612
1	3823705	4005583	HAP_5	0.101739130434783	-0.0369619587272763	0.492861696499021	0.940245706219715
1	3895421	4045338	HAP_1	0.150434782608696	-0.172387850508789	0.292564856840475	0.555944090963612
1	3895421	4045338	HAP_2	0.193913043478261	-0.301318369384422	0.274203758829352	0.272288804240268
1	3895421	4045338	HAP_3	0.105217391304348	-0.0369619587272763	0.492861696499021	0.940245706219715
1	3895421	4045338	HAP_4	0.249565217391304	0.195952875112282	0.187249785530349	0.295790029933621
1	3954394	4091992	HAP_1	0.119130434782609	-0.0369619587272763	0.492861696499021	0.940245706219715
1	3954394	4091992	HAP_2	0.0808695652173913	0.272102578914654	0.540719457919436	0.615004515274955
1	3954394	4091992	HAP_3	0.281739130434783	0.0877169016037026	0.17316915764008	0.612677101642538
1	3954394	4091992	HAP_4	0.18	0.104488143324797	0.249939856112914	0.676067945533307
1	3954394	4091992	HAP_5	0.194782608695652	-0.301318369384422	0.274203758829352	0.272288804240268
1	3989772	4127064	HAP_1	0.119130434782609	-0.0369619587272763	0.492861696499021	0.940245706219715
1	3989772	4127064	HAP_2	0.0817391304347826	0.272102578914654	0.540719457919436	0.615004515274955
1	3989772	4127064	HAP_3	0.301739130434783	0.0796439306468299	0.159346341772851	0.617399921487931
1	3989772	4127064	HAP_4	0.18	0.104488143324797	0.249939856112914	0.676067945533307
1	3989772	4127064	HAP_5	0.209565217391304	-0.280806363226733	0.245229014166538	0.252664224714159
1	4033099	4162383	HAP_1	0.0817391304347826	0.272102578914654	0.540719457919436	0.615004515274955
1	4033099	4162383	HAP_2	0.301739130434783	0.0796439306468299	0.159346341772851	0.617399921487931
1	4033099	4162383	HAP_3	0.181739130434783	0.059933393907794	0.245086359541735	0.80690195847822
1	4033099	4162383	HAP_4	0.119130434782609	-0.0369619587272763	0.492861696499021	0.940245706219715
1	4033099	4162383	HAP_5	0.214782608695652	-0.272628028426433	0.23867304399695	0.253830012139517
1	4077498	4215889	HAP_1	0.119130434782609	-0.0369619587272763	0.492861696499021	0.940245706219715
1	4077498	4215889	HAP_2	0.188695652173913	-0.290261782224853	0.265299534464761	0.274383856321433
1	4077498	4215889	HAP_3	0.167826086956522	-0.183305776026875	0.284715297680338	0.519953956894496
1	4077498	4215889	HAP_4	0.191304347826087	0.122105796115064	0.247098212661004	0.621387007176378
1	4077498	4215889	HAP_5	0.176521739130435	0.059933393907794	0.245086359541735	0.80690195847822
1	4113357	4261708	HAP_1	0.188695652173913	-0.290261782224853	0.265299534464761	0.274383856321433
1	4113357	4261708	HAP_2	0.12	0.115491024953594	0.488737754439463	0.813282342630108
1	4113357	4261708	HAP_3	0.16695652173913	0.0194817145019289	0.287760292442063	0.946047579995786
1	4113357	4261708	HAP_4	0.149565217391304	0.352746602095326	0.290914069255685	0.225813026100444
1	4113357	4261708	HAP_5	0.176521739130435	0.059933393907794	0.245086359541735	0.80690195847822
1	4155630	4294917	HAP_1	0.188695652173913	-0.290261782224853	0.265299534464761	0.274383856321433
1	4155630	4294917	HAP_2	0.12	0.115491024953594	0.488737754439463	0.813282342630108
1	4155630	4294917	HAP_3	0.166086956521739	0.0194817145019289	0.287760292442063	0.946047579995786
1	4155630	4294917	HAP_4	0.149565217391304	0.352746602095326	0.290914069255685	0.225813026100444
1	4155630	4294917	HAP_5	0.171304347826087	-0.0316857055640304	0.263643421863057	0.904380390535182
1	4202221	4307054	HAP_1	0.120869565217391	0.115491024953594	0.488737754439463	0.813282342630108
1	4202221	4307054	HAP_2	0.166086956521739	0.0194817145019289	0.287760292442063	0.946047579995786
1	4202221	4307054	HAP_3	0.190434782608696	-0.319337478598377	0.259814717837687	0.219549824272477
1	4202221	4307054	HAP_4	0.149565217391304	0.352746602095326	0.290914069255685	0.225813026100444
1	4202221	4307054	HAP_5	0.171304347826087	-0.0316857055640304	0.263643421863057	0.904380390535182
1	4239676	4323165	HAP_1	0.106086956521739	0.566845765414795	0.626420475178709	0.365907909514013
1	4239676	4323165	HAP_2	0.149565217391304	0.352746602095326	0.290914069255685	0.225813026100444
1	4239676	4323165	HAP_3	0.171304347826087	-0.0316857055640304	0.263643421863057	0.904380390535182
1	4239676	4323165	HAP_4	0.181739130434783	-0.319337478598377	0.259814717837687	0.219549824272477
1	4239676	4323165	HAP_5	0.151304347826087	0.189151675268636	0.351368458570232	0.590563377044288
1	4289010	4360633	HAP_1	0.171304347826087	-0.0316857055640304	0.263643421863057	0.904380390535182
1	4289010	4360633	HAP_2	0.181739130434783	-0.319337478598377	0.259814717837687	0.219549824272477
1	4289010	4360633	HAP_3	0.151304347826087	0.189151675268636	0.351368458570232	0.590563377044288
1	4289010	4360633	HAP_4	0.102608695652174	0.257591988880459	0.441141643593951	0.559507567787843
1	4289010	4360633	HAP_5	0.112173913043478	0.566845765414795	0.626420475178709	0.365907909514013
1	4289010	4360633	HAP_6	0.16695652173913	0.245824968849771	0.281728082422056	0.383274981827845
1	4301373	4418006	HAP_1	0.151304347826087	0.189151675268636	0.351368458570232	0.590563377044288
1	4301373	4418006	HAP_2	0.27304347826087	-0.0251931472792022	0.189008973034317	0.894011157734015
1	4301373	4418006	HAP_3	0.112173913043478	0.566845765414795	0.626420475178709	0.365907909514013
1	4301373	4418006	HAP_4	0.16695652173913	0.245824968849771	0.281728082422056	0.383274981827845
1	4301373	4418006	HAP_5	0.171304347826087	-0.0316857055640304	0.263643421863057	0.904380390535182
1	4316516	4487030	HAP_1	0.151304347826087	0.189151675268636	0.351368458570232	0.590563377044288
1	4316516	4487030	HAP_2	0.171304347826087	-0.0316857055640304	0.263643421863057	0.904380390535182
1	4316516	4487030	HAP_3	0.27304347826087	-0.0251931472792022	0.189008973034317	0.894011157734015
1	4316516	4487030	HAP_4	0.112173913043478	0.566845765414795	0.626420475178709	0.365907909514013
1	4316516	4487030	HAP_5	0.167826086956522	0.245824968849771	0.281728082422056	0.383274981827845
1	4350915	4525112	HAP_1	0.17304347826087	-0.0708002136318374	0.258365172605479	0.784161050254115
1	4350915	4525112	HAP_2	0.110434782608696	0.566845765414795	0.626420475178709	0.365907909514013
1	4350915	4525112	HAP_3	0.196521739130435	-0.11050297759636	0.230778761833763	0.632248328562193
1	4350915	4525112	HAP_4	0.319130434782609	0.136328776466228	0.162293527499042	0.401257946728615
1	4394936	4571717	HAP_1	0.184347826086957	-0.318677733325366	0.253116352546942	0.208546964578592
1	4394936	4571717	HAP_2	0.170434782608696	-0.0708002136318374	0.258365172605479	0.784161050254115
1	4394936	4571717	HAP_3	0.316521739130435	0.136328776466228	0.162293527499042	0.401257946728615
1	4394936	4571717	HAP_4	0.110434782608696	0.566845765414795	0.626420475178709	0.365907909514013
1	4473638	4606890	HAP_1	0.185217391304348	-0.318677733325366	0.253116352546942	0.208546964578592
1	4473638	4606890	HAP_2	0.170434782608696	-0.0708002136318374	0.258365172605479	0.784161050254115
1	4473638	4606890	HAP_3	0.149565217391304	0.189151675268636	0.351368458570232	0.590563377044288
1	4473638	4606890	HAP_4	0.167826086956522	0.245824968849771	0.281728082422056	0.383274981827845
1	4473638	4606890	HAP_5	0.111304347826087	0.566845765414795	0.626420475178709	0.365907909514013
1	4507685	4674574	HAP_1	0.112173913043478	0.566845765414795	0.626420475178709	0.365907909514013
1	4507685	4674574	HAP_2	0.170434782608696	-0.236481034644063	0.273829833396852	0.388172883421145
1	4507685	4674574	HAP_3	0.168695652173913	-0.0708002136318374	0.258365172605479	0.784161050254115
1	4507685	4674574	HAP_4	0.149565217391304	0.189151675268636	0.351368458570232	0.590563377044288
1	4507685	4674574	HAP_5	0.16695652173913	0.245824968849771	0.281728082422056	0.383274981827845
1	4565039	4716471	HAP_1	0.149565217391304	0.189151675268636	0.351368458570232	0.590563377044288
1	4565039	4716471	HAP_2	0.167826086956522	-0.0337707036710512	0.264876570923909	0.898593443047828
1	4565039	4716471	HAP_3	0.166086956521739	0.245824968849771	0.281728082422056	0.383274981827845
1	4565039	4716471	HAP_4	0.12695652173913	0.250746545449826	0.48599968251622	0.606099420486221
1	4565039	4716471	HAP_5	0.169565217391304	-0.236481034644063	0.273829833396852	0.388172883421145
1	4584093	4743473	HAP_1	0.149565217391304	0.189151675268636	0.351368458570232	0.590563377044288
1	4584093	4743473	HAP_2	0.167826086956522	-0.0337707036710512	0.264876570923909	0.898593443047828
1	4584093	4743473	HAP_3	0.166086956521739	0.245824968849771	0.281728082422056	0.383274981827845
1	4584093	4743473	HAP_4	0.12695652173913	0.250746545449826	0.48599968251622	0.606099420486221
1	4584093	4743473	HAP_5	0.169565217391304	-0.236481034644063	0.273829833396852	0.388172883421145
1	4647633	4781618	HAP_1	0.127826086956522	0.250746545449826	0.48599968251622	0.606099420486221
1	4647633	4781618	HAP_2	0.167826086956522	-0.0337707036710512	0.264876570923909	0.898593443047828
1	4647633	4781618	HAP_3	0.16695652173913	0.245824968849771	0.281728082422056	0.383274981827845
1	4647633	4781618	HAP_4	0.169565217391304	-0.236481034644063	0.273829833396852	0.388172883421145
1	4647633	4781618	HAP_5	0.120869565217391	-0.0369619587272763	0.492861696499021	0.940245706219715
1	4709876	4888776	HAP_1	0.128695652173913	0.250746545449826	0.48599968251622	0.606099420486221
1	4709876	4888776	HAP_2	0.170434782608696	-0.236481034644063	0.273829833396852	0.388172883421145
1	4709876	4888776	HAP_3	0.164347826086957	0.161651787298659	0.290683402537026	0.578357369021214
1	4709876	4888776	HAP_4	0.120869565217391	-0.0369619587272763	0.492861696499021	0.940245706219715
1	4709876	4888776	HAP_5	0.167826086956522	-0.0337707036710512	0.264876570923909	0.898593443047828
1	4734157	4996526	HAP_1	0.171304347826087	-0.236481034644063	0.273829833396852	0.388172883421145
1	4734157	4996526	HAP_2	0.120869565217391	-0.0369619587272763	0.492861696499021	0.940245706219715
1	4734157	4996526	HAP_3	0.16695652173913	-0.0337707036710512	0.264876570923909	0.898593443047828
1	4734157	4996526	HAP_4	0.164347826086957	0.161651787298659	0.290683402537026	0.578357369021214
1	4760410	5066737	HAP_1	0.167826086956522	0.143555927148261	0.281001817612136	0.60964139147542
1	4760410	5066737	HAP_2	0.166086956521739	-0.0337707036710512	0.264876570923909	0.898593443047828
1	4760410	5066737	HAP_3	0.171304347826087	-0.236481034644063	0.273829833396852	0.388172883421145
1	4760410	5066737	HAP_4	0.119130434782609	-0.0369619587272763	0.492861696499021	0.940245706219715
1	4830120	5099108	HAP_1	0.166086956521739	-0.0337707036710512	0.264876570923909	0.898593443047828
1	4830120	5099108	HAP_2	0.167826086956522	0.143555927148261	0.281001817612136	0.60964139147542
1	4830120	5099108	HAP_3	0.172173913043478	-0.236481034644063	0.273829833396852	0.388172883421145
1	4830120	5099108	HAP_4	0.119130434782609	-0.0369619587272763	0.492861696499021	0.940245706219715
1	4986559	5186570	HAP_1	0.166086956521739	-0.0337707036710512	0.264876570923909	0.898593443047828
1	4986559	5186570	HAP_2	0.326086956521739	-0.0308905923700499	0.155981813528896	0.843085610882957
1	4986559	5186570	HAP_3	0.16695652173913	0.143555927148261	0.281001817612136	0.60964139147542
1	4986559	5186570	HAP_4	0.117391304347826	-0.0369619587272763	0.492861696499021	0.940245706219715
1	5057978	5331327	HAP_1	0.239130434782609	-0.32878438823265	0.204533198074023	0.108509283456745
1	5057978	5331327	HAP_2	0.113913043478261	1.11571808574797	0.545145826248216	0.0411579470697005
1	5057978	5331327	HAP_3	0.167826086956522	0.143555927148261	0.281001817612136	0.60964139147542
1	5057978	5331327	HAP_4	0.117391304347826	-0.0369619587272763	0.492861696499021	0.940245706219715
1	5057978	5331327	HAP_5	0.166086956521739	-0.0337707036710512	0.264876570923909	0.898593443047828
1	5087212	5366547	HAP_1	0.168695652173913	0.143555927148261	0.281001817612136	0.60964139147542
1	5087212	5366547	HAP_2	0.200869565217391	-0.29883464159524	0.225587407348675	0.185810531559207
1	5087212	5366547	HAP_3	0.113913043478261	1.11571808574797	0.545145826248216	0.0411579470697005
1	5087212	5366547	HAP_4	0.117391304347826	-0.0369619587272763	0.492861696499021	0.940245706219715
1	5087212	5366547	HAP_5	0.166086956521739	-0.0337707036710512	0.264876570923909	0.898593443047828
1	5147933	5422754	HAP_1	0.169565217391304	0.143555927148261	0.281001817612136	0.60964139147542
1	5147933	5422754	HAP_2	0.199130434782609	-0.235089946911338	0.230503467839061	0.308215835133232
1	5147933	5422754	HAP_3	0.12	-0.0369619587272763	0.492861696499021	0.940245706219715
1	5147933	5422754	HAP_4	0.114782608695652	0.251585193027668	0.548938456900148	0.646905325218128
1	5147933	5422754	HAP_5	0.164347826086957	-0.0337707036710512	0.264876570923909	0.898593443047828
1	5305646	5488869	HAP_1	0.169565217391304	0.143555927148261	0.281001817612136	0.60964139147542
1	5305646	5488869	HAP_2	0.2	-0.235089946911338	0.230503467839061	0.308215835133232
1	5305646	5488869	HAP_3	0.166086956521739	-0.0337707036710512	0.264876570923909	0.898593443047828
1	5305646	5488869	HAP_4	0.103478260869565	0.251585193027668	0.548938456900148	0.646905325218128
1	5305646	5488869	HAP_5	0.12	-0.0369619587272763	0.492861696499021	0.940245706219715
1	5356977	5519231	HAP_1	0.2	-0.235089946911338	0.230503467839061	0.308215835133232
1	5356977	5519231	HAP_2	0.166086956521739	-0.0337707036710512	0.264876570923909	0.898593443047828
1	5356977	5519231	HAP_3	0.169565217391304	0.143555927148261	0.281001817612136	0.60964139147542
1	5356977	5519231	HAP_4	0.102608695652174	0.251585193027668	0.548938456900148	0.646905325218128
1	5356977	5519231	HAP_5	0.126086956521739	-0.184406788409401	0.446605155643858	0.679831589349662
1	5391649	5550567	HAP_1	0.169565217391304	0.143555927148261	0.281001817612136	0.60964139147542
1	5391649	5550567	HAP_2	0.2	-0.235089946911338	0.230503467839061	0.308215835133232
1	5391649	5550567	HAP_3	0.102608695652174	0.251585193027668	0.548938456900148	0.646905325218128
1	5391649	5550567	HAP_4	0.12695652173913	-0.184406788409401	0.446605155643858	0.679831589349662
1	5391649	5550567	HAP_5	0.166086956521739	-0.0337707036710512	0.264876570923909	0.898593443047828
1	5470488	5573890	HAP_1	0.12695652173913	-0.184406788409401	0.446605155643858	0.679831589349662
1	5470488	5573890	HAP_2	0.166086956521739	-0.0337707036710512	0.264876570923909	0.898593443047828
1	5470488	5573890	HAP_3	0.170434782608696	0.143555927148261	0.281001817612136	0.60964139147542
1	5470488	5573890	HAP_4	0.102608695652174	0.251585193027668	0.548938456900148	0.646905325218128
1	5470488	5573890	HAP_5	0.212173913043478	-0.189564700385736	0.209494129093223	0.365922634115899
1	5510131	5630208	HAP_1	0.0991304347826087	0.251585193027668	0.548938456900148	0.646905325218128
1	5510131	5630208	HAP_2	0.194782608695652	-0.235089946911338	0.230503467839061	0.308215835133232
1	5510131	5630208	HAP_3	0.12695652173913	-0.184406788409401	0.446605155643858	0.679831589349662
1	5510131	5630208	HAP_4	0.164347826086957	-0.0337707036710512	0.264876570923909	0.898593443047828
1	5510131	5630208	HAP_5	0.169565217391304	0.143555927148261	0.281001817612136	0.60964139147542
1	5539390	5668141	HAP_1	0.190434782608696	-0.235089946911338	0.230503467839061	0.308215835133232
1	5539390	5668141	HAP_2	0.12695652173913	-0.184406788409401	0.446605155643858	0.679831589349662
1	5539390	5668141	HAP_3	0.163478260869565	-0.0337707036710512	0.264876570923909	0.898593443047828
1	5539390	5668141	HAP_4	0.167826086956522	0.143555927148261	0.281001817612136	0.60964139147542
1	5539390	5668141	HAP_5	0.0939130434782609	0.251585193027668	0.548938456900148	0.646905325218128
1	5561667	5730545	HAP_1	0.190434782608696	-0.211287598989316	0.234706423846017	0.368388349924257
1	5561667	5730545	HAP_2	0.170434782608696	0.150475353268263	0.272223857684246	0.580645300154695
1	5561667	5730545	HAP_3	0.12695652173913	-0.184406788409401	0.446605155643858	0.679831589349662
1	5561667	5730545	HAP_4	0.0930434782608696	0.251585193027668	0.548938456900148	0.646905325218128
1	5561667	5730545	HAP_5	0.162608695652174	0.0453475547143716	0.279776037441063	0.871297018246978
1	5614060	5764859	HAP_1	0.122608695652174	-0.0369619587272763	0.492861696499021	0.940245706219715
1	5614060	5764859	HAP_2	0.354782608695652	-0.199563991930082	0.139487579660707	0.153073806458599
1	5614060	5764859	HAP_3	0.17304347826087	0.150475353268263	0.272223857684246	0.580645300154695
1	5656543	5807646	HAP_1	0.360869565217391	-0.227064155673614	0.137127216777314	0.0983073797248299
1	5656543	5807646	HAP_2	0.123478260869565	-0.0369619587272763	0.492861696499021	0.940245706219715
1	5656543	5807646	HAP_3	0.17304347826087	0.150475353268263	0.272223857684246	0.580645300154695
1	5710366	5882239	HAP_1	0.16695652173913	0.202894069708064	0.280718795726651	0.470124173384791
1	5710366	5882239	HAP_2	0.36695652173913	-0.28153333512153	0.134330088600977	0.0365437851968935
1	5710366	5882239	HAP_3	0.123478260869565	-0.0369619587272763	0.492861696499021	0.940245706219715
1	5753019	5945254	HAP_1	0.16695652173913	0.202894069708064	0.280718795726651	0.470124173384791
1	5753019	5945254	HAP_2	0.123478260869565	-0.0369619587272763	0.492861696499021	0.940245706219715
1	5753019	5945254	HAP_3	0.377391304347826	-0.235141829369433	0.13185093737159	0.0750621642347564
1	5783354	5988894	HAP_1	0.16695652173913	0.202894069708064	0.280718795726651	0.470124173384791
1	5783354	5988894	HAP_2	0.204347826086957	-0.0747660556235286	0.21819981112008	0.731990276586002
1	5783354	5988894	HAP_3	0.17304347826087	-0.0337707036710512	0.264876570923909	0.898593443047828
1	5783354	5988894	HAP_4	0.123478260869565	-0.0369619587272763	0.492861696499021	0.940245706219715
1	5846627	6046468	HAP_1	0.16695652173913	0.202894069708064	0.280718795726651	0.470124173384791
1	5846627	6046468	HAP_2	0.124347826086957	-0.0369619587272763	0.492861696499021	0.940245706219715
1	5846627	6046468	HAP_3	0.212173913043478	-0.0975576779278357	0.2166965552681	0.652736890467527
1	5846627	6046468	HAP_4	0.17304347826087	-0.0337707036710512	0.264876570923909	0.898593443047828
1	5922932	6090860	HAP_1	0.16695652173913	0.107883756128528	0.272543300369819	0.692372707646724
1	5922932	6090860	HAP_2	0.124347826086957	-0.0369619587272763	0.492861696499021	0.940245706219715
1	5922932	6090860	HAP_3	0.209565217391304	-0.0393759977416055	0.219362975933026	0.857608585378464
1	5922932	6090860	HAP_4	0.170434782608696	-0.0899680609248352	0.271642627317991	0.740616812912814
1	5983887	6133181	HAP_1	0.170434782608696	-0.0899680609248352	0.271642627317991	0.740616812912814
1	5983887	6133181	HAP_2	0.159130434782609	0.0151927462357264	0.272858175563889	0.955616512346879
1	5983887	6133181	HAP_3	0.209565217391304	-0.0393759977416055	0.219362975933026	0.857608585378464
1	5983887	6133181	HAP_4	0.123478260869565	-0.0369619587272763	0.492861696499021	0.940245706219715
1	6026812	6171754	HAP_1	0.123478260869565	-0.0369619587272763	0.492861696499021	0.940245706219715
1	6026812	6171754	HAP_2	0.209565217391304	-0.0393759977416055	0.219362975933026	0.857608585378464
1	6026812	6171754	HAP_3	0.16	0.0151927462357264	0.272858175563889	0.955616512346879
1	6026812	6171754	HAP_4	0.170434782608696	-0.0899680609248352	0.271642627317991	0.740616812912814
1	6069957	6218619	HAP_1	0.16	0.0151927462357264	0.272858175563889	0.955616512346879
1	6069957	6218619	HAP_2	0.170434782608696	-0.0899680609248352	0.271642627317991	0.740616812912814
1	6069957	6218619	HAP_3	0.211304347826087	-0.0393759977416055	0.219362975933026	0.857608585378464
1	6069957	6218619	HAP_4	0.123478260869565	-0.0369619587272763	0.492861696499021	0.940245706219715
1	6069957	6218619	HAP_5	0.0452173913043478	0.710935375806082	0.627391302745424	0.257629813124455
1	6114436	6264645	HAP_1	0.123478260869565	-0.0369619587272763	0.492861696499021	0.940245706219715
1	6114436	6264645	HAP_2	0.16	0.0151927462357264	0.272858175563889	0.955616512346879
1	6114436	6264645	HAP_3	0.0452173913043478	0.710935375806082	0.627391302745424	0.257629813124455
1	6114436	6264645	HAP_4	0.17304347826087	-0.0899680609248352	0.271642627317991	0.740616812912814
1	6114436	6264645	HAP_5	0.212173913043478	-0.0393759977416055	0.219362975933026	0.857608585378464
1	6158046	6307242	HAP_1	0.162608695652174	0.0151927462357264	0.272858175563889	0.955616512346879
1	6158046	6307242	HAP_2	0.123478260869565	-0.0369619587272763	0.492861696499021	0.940245706219715
1	6158046	6307242	HAP_3	0.0443478260869565	0.710935375806082	0.627391302745424	0.257629813124455
1	6158046	6307242	HAP_4	0.173913043478261	-0.0899680609248352	0.271642627317991	0.740616812912814
1	6158046	6307242	HAP_5	0.213913043478261	-0.0393759977416055	0.219362975933026	0.857608585378464
1	6211327	6334008	HAP_1	0.214782608695652	-0.0393759977416055	0.219362975933026	0.857608585378464
1	6211327	6334008	HAP_2	0.162608695652174	0.0151927462357264	0.272858175563889	0.955616512346879
1	6211327	6334008	HAP_3	0.123478260869565	-0.0369619587272763	0.492861696499021	0.940245706219715
1	6211327	6334008	HAP_4	0.0434782608695652	0.710935375806082	0.627391302745424	0.257629813124455
1	6211327	6334008	HAP_5	0.173913043478261	-0.0899680609248352	0.271642627317991	0.740616812912814
1	6238245	6363482	HAP_1	0.214782608695652	-0.0393759977416055	0.219362975933026	0.857608585378464
1	6238245	6363482	HAP_2	0.0434782608695652	0.710935375806082	0.627391302745424	0.257629813124455
1	6238245	6363482	HAP_3	0.18	-0.0899680609248352	0.271642627317991	0.740616812912814
1	6238245	6363482	HAP_4	0.121739130434783	-0.161974271600525	0.36234370357816	0.655034055568288
1	6238245	6363482	HAP_5	0.175652173913043	0.156860106971277	0.26477711000475	0.553805498739779
1	6238245	6363482	HAP_6	0.123478260869565	-0.0369619587272763	0.492861696499021	0.940245706219715
1	6290541	6406191	HAP_1	0.216521739130435	-0.0393759977416055	0.219362975933026	0.857608585378464
1	6290541	6406191	HAP_2	0.163478260869565	0.0151927462357264	0.272858175563889	0.955616512346879
1	6290541	6406191	HAP_3	0.167826086956522	-0.0998551484949769	0.249627372909207	0.689296121075629
1	6290541	6406191	HAP_4	0.303478260869565	-0.0270392028544524	0.1657733581081	0.870490885986857
1	6290541	6406191	HAP_5	0.0434782608695652	0.710935375806082	0.627391302745424	0.257629813124455
1	6326900	6449104	HAP_1	0.167826086956522	-0.0998551484949769	0.249627372909207	0.689296121075629
1	6326900	6449104	HAP_2	0.051304347826087	0.372352751596016	0.543568860761274	0.493616960603804
1	6326900	6449104	HAP_3	0.18	-0.0899680609248352	0.271642627317991	0.740616812912814
1	6326900	6449104	HAP_4	0.123478260869565	-0.0369619587272763	0.492861696499021	0.940245706219715
1	6326900	6449104	HAP_5	0.217391304347826	-0.0393759977416055	0.219362975933026	0.857608585378464
1	6326900	6449104	HAP_6	0.163478260869565	0.0151927462357264	0.272858175563889	0.955616512346879
1	6355340	6494875	HAP_1	0.121739130434783	0.169331716648054	0.312679013956887	0.588342288221915
1	6355340	6494875	HAP_2	0.217391304347826	-0.0393759977416055	0.219362975933026	0.857608585378464
1	6355340	6494875	HAP_3	0.166086956521739	0.0151927462357264	0.272858175563889	0.955616512346879
1	6355340	6494875	HAP_4	0.195652173913043	-0.120707465052042	0.235132086878754	0.607901097966882
1	6355340	6494875	HAP_5	0.123478260869565	-0.0369619587272763	0.492861696499021	0.940245706219715
1	6394259	6539650	HAP_1	0.16695652173913	0.0151927462357264	0.272858175563889	0.955616512346879
1	6394259	6539650	HAP_2	0.10695652173913	0.314930737284552	0.387620576347152	0.41686505513648
1	6394259	6539650	HAP_3	0.217391304347826	-0.0393759977416055	0.219362975933026	0.857608585378464
1	6394259	6539650	HAP_4	0.194782608695652	-0.120707465052042	0.235132086878754	0.607901097966882
1	6394259	6539650	HAP_5	0.123478260869565	-0.0369619587272763	0.492861696499021	0.940245706219715
1	6440687	6581802	HAP_1	0.122608695652174	-0.0369619587272763	0.492861696499021	0.940245706219715
1	6440687	6581802	HAP_2	0.179130434782609	-0.156075468627789	0.259141498153277	0.54723138721147
1	6440687	6581802	HAP_3	0.216521739130435	-0.0393759977416055	0.219362975933026	0.857608585378464
1	6440687	6581802	HAP_4	0.163478260869565	0.0151927462357264	0.272858175563889	0.955616512346879
1	6440687	6581802	HAP_5	0.048695652173913	0.736904258742459	0.627806082588188	0.240981590219692
1	6478088	6617974	HAP_1	0.163478260869565	0.0151927462357264	0.272858175563889	0.955616512346879
1	6478088	6617974	HAP_2	0.259130434782609	0.0060717183553946	0.176022674796264	0.972495509608052
1	6478088	6617974	HAP_3	0.121739130434783	-0.0369619587272763	0.492861696499021	0.940245706219715
1	6478088	6617974	HAP_4	0.178260869565217	-0.156075468627789	0.259141498153277	0.54723138721147
1	6534487	6643362	HAP_1	0.312173913043478	0.0254560881677856	0.153102309018747	0.868005469416969
1	6534487	6643362	HAP_2	0.178260869565217	-0.156075468627789	0.259141498153277	0.54723138721147
1	6534487	6643362	HAP_3	0.164347826086957	0.0151927462357264	0.272858175563889	0.955616512346879
1	6534487	6643362	HAP_4	0.121739130434783	-0.0369619587272763	0.492861696499021	0.940245706219715
1	6577244	6734261	HAP_1	0.0895652173913044	0.0492327437463763	0.537576105824926	0.927062123612283
1	6577244	6734261	HAP_2	0.165217391304348	-0.09893087890749	0.300336278241597	0.741975820404269
1	6577244	6734261	HAP_3	0.100869565217391	-0.260877197493788	0.623855547697527	0.675983122270395
1	6577244	6734261	HAP_4	0.210434782608696	-0.031363422847049	0.216571268656689	0.884906471572183
1	6577244	6734261	HAP_5	0.164347826086957	0.0151927462357264	0.272858175563889	0.955616512346879
1	6612693	6796330	HAP_1	0.0852173913043478	-0.443298356260269	0.620286976173918	0.475111853322349
1	6612693	6796330	HAP_2	0.165217391304348	-0.09893087890749	0.300336278241597	0.741975820404269
1	6612693	6796330	HAP_3	0.1	-0.260877197493788	0.623855547697527	0.675983122270395
1	6612693	6796330	HAP_4	0.210434782608696	-0.031363422847049	0.216571268656689	0.884906471572183
1	6612693	6796330	HAP_5	0.164347826086957	0.0151927462357264	0.272858175563889	0.955616512346879
1	6633732	6839575	HAP_1	0.210434782608696	-0.031363422847049	0.216571268656689	0.884906471572183
1	6633732	6839575	HAP_2	0.164347826086957	0.0151927462357264	0.272858175563889	0.955616512346879
1	6633732	6839575	HAP_3	0.0852173913043478	-0.443298356260269	0.620286976173918	0.475111853322349
1	6633732	6839575	HAP_4	0.165217391304348	-0.09893087890749	0.300336278241597	0.741975820404269
1	6633732	6839575	HAP_5	0.1	-0.260877197493788	0.623855547697527	0.675983122270395
1	6712326	6899688	HAP_1	0.165217391304348	-0.09893087890749	0.300336278241597	0.741975820404269
1	6712326	6899688	HAP_2	0.16695652173913	0.0734512517752599	0.2650058611774	0.781752716100276
1	6712326	6899688	HAP_3	0.186086956521739	-0.179195842370994	0.295227087970504	0.544111779915632
1	6712326	6899688	HAP_4	0.0626086956521739	0.374821583581477	0.493490318393907	0.44785297362988
1	6712326	6899688	HAP_5	0.210434782608696	-0.031363422847049	0.216571268656689	0.884906471572183
1	6781489	6933766	HAP_1	0.188695652173913	-0.168691782011152	0.284543256836473	0.553519283830228
1	6781489	6933766	HAP_2	0.167826086956522	0.0734512517752599	0.2650058611774	0.781752716100276
1	6781489	6933766	HAP_3	0.088695652173913	-0.0758227278184321	0.64560969019713	0.906550492761693
1	6781489	6933766	HAP_4	0.137391304347826	-0.140188880221327	0.448928247753516	0.7549476840889
1	6781489	6933766	HAP_5	0.216521739130435	-0.031363422847049	0.216571268656689	0.884906471572183
1	6830134	6990464	HAP_1	0.248695652173913	0.233567963261382	0.187655334218313	0.21377382726822
1	6830134	6990464	HAP_2	0.100869565217391	-0.260877197493788	0.623855547697527	0.675983122270395
1	6830134	6990464	HAP_3	0.088695652173913	-0.339735697621711	0.536676748492419	0.526967637272666
1	6830134	6990464	HAP_4	0.088695652173913	-0.0758227278184321	0.64560969019713	0.906550492761693
1	6830134	6990464	HAP_5	0.137391304347826	-0.140188880221327	0.448928247753516	0.7549476840889
1	6830134	6990464	HAP_6	0.167826086956522	0.0734512517752599	0.2650058611774	0.781752716100276
1	6864130	7035600	HAP_1	0.088695652173913	-0.0758227278184321	0.64560969019713	0.906550492761693
1	6864130	7035600	HAP_2	0.154782608695652	-0.325589021520336	0.415446497811465	0.433541234605188
1	6864130	7035600	HAP_3	0.189565217391304	-0.0906531052717119	0.244544845484032	0.710999663854038
1	6864130	7035600	HAP_4	0.167826086956522	0.0734512517752599	0.2650058611774	0.781752716100276
1	6864130	7035600	HAP_5	0.100869565217391	-0.260877197493788	0.623855547697527	0.675983122270395
1	6864130	7035600	HAP_6	0.0826086956521739	-0.443298356260269	0.620286976173918	0.475111853322349
1	6923025	7062501	HAP_1	0.100869565217391	-0.260877197493788	0.623855547697527	0.675983122270395
1	6923025	7062501	HAP_2	0.104347826086957	-0.0308208822343932	0.552763032019754	0.955554524172337
1	6923025	7062501	HAP_3	0.169565217391304	0.0734512517752599	0.2650058611774	0.781752716100276
1	6923025	7062501	HAP_4	0.149565217391304	-0.325589021520336	0.415446497811465	0.433541234605188
1	6923025	7062501	HAP_5	0.0756521739130435	0.939750272292997	0.624470213224598	0.132917725245234
1	6923025	7062501	HAP_6	0.114782608695652	-0.512076176521509	0.39944189869848	0.200378558920464
1	6965434	7118368	HAP_1	0.100869565217391	-0.0308208822343932	0.552763032019754	0.955554524172337
1	6965434	7118368	HAP_2	0.169565217391304	0.0734512517752599	0.2650058611774	0.781752716100276
1	6965434	7118368	HAP_3	0.151304347826087	-0.0123757724739757	0.36923810976223	0.973274169173058
1	6965434	7118368	HAP_4	0.0756521739130435	0.939750272292997	0.624470213224598	0.132917725245234
1	6965434	7118368	HAP_5	0.114782608695652	-0.512076176521509	0.39944189869848	0.200378558920464
1	6965434	7118368	HAP_6	0.100869565217391	-0.260877197493788	0.623855547697527	0.675983122270395
1	7029810	7168764	HAP_1	0.08	0.939750272292997	0.624470213224598	0.132917725245234
1	7029810	7168764	HAP_2	0.280869565217391	-0.271917066628864	0.168603805962679	0.107358545724557
1	7029810	7168764	HAP_3	0.102608695652174	0.343457673913795	0.539531254640443	0.524654182114789
1	7029810	7168764	HAP_4	0.100869565217391	-0.0308208822343932	0.552763032019754	0.955554524172337
1	7029810	7168764	HAP_5	0.0643478260869565	0.374821583581477	0.493490318393907	0.44785297362988
1	7047544	7216900	HAP_1	0.281739130434783	-0.271917066628864	0.168603805962679	0.107358545724557
1	7047544	7216900	HAP_2	0.100869565217391	-0.0308208822343932	0.552763032019754	0.955554524172337
1	7047544	7216900	HAP_3	0.122608695652174	0.377056636762488	0.410669755056978	0.358933948653817
1	7047544	7216900	HAP_4	0.0643478260869565	0.374821583581477	0.493490318393907	0.44785297362988
1	7047544	7216900	HAP_5	0.102608695652174	0.343457673913795	0.539531254640443	0.524654182114789
1	7108873	7259443	HAP_1	0.280869565217391	-0.271917066628864	0.168603805962679	0.107358545724557
1	7108873	7259443	HAP_2	0.101739130434783	-0.0308208822343932	0.552763032019754	0.955554524172337
1	7108873	7259443	HAP_3	0.126086956521739	-0.444573746119333	0.406761274688748	0.274879694184882
1	7108873	7259443	HAP_4	0.0643478260869565	0.374821583581477	0.493490318393907	0.44785297362988
1	7108873	7259443	HAP_5	0.123478260869565	0.377056636762488	0.410669755056978	0.358933948653817
1	7108873	7259443	HAP_6	0.102608695652174	0.343457673913795	0.539531254640443	0.524654182114789
1	7159731	7325749	HAP_1	0.141739130434783	0.189144613836425	0.373368334153681	0.612641304564114
1	7159731	7325749	HAP_2	0.123478260869565	0.377056636762488	0.410669755056978	0.358933948653817
1	7159731	7325749	HAP_3	0.103478260869565	0.448204373970016	0.483142745439399	0.353969121379619
1	7159731	7325749	HAP_4	0.100869565217391	-0.0308208822343932	0.552763032019754	0.955554524172337
1	7159731	7325749	HAP_5	0.28695652173913	-0.26828284311387	0.165790287149254	0.10617925829303
1	7159731	7325749	HAP_6	0.125217391304348	-0.444573746119333	0.406761274688748	0.274879694184882
1	7196708	7399747	HAP_1	0.102608695652174	0.448204373970016	0.483142745439399	0.353969121379619
1	7196708	7399747	HAP_2	0.100869565217391	-0.0308208822343932	0.552763032019754	0.955554524172337
1	7196708	7399747	HAP_3	0.28695652173913	-0.26828284311387	0.165790287149254	0.10617925829303
1	7196708	7399747	HAP_4	0.0643478260869565	0.374821583581477	0.493490318393907	0.44785297362988
1	7196708	7399747	HAP_5	0.088695652173913	-0.395007267887992	0.620464564009174	0.524624132430352
1	7196708	7399747	HAP_6	0.118260869565217	0.389764326313341	0.444014065065844	0.380416642479203
1	7248213	7435100	HAP_1	0.0643478260869565	0.374821583581477	0.493490318393907	0.44785297362988
1	7248213	7435100	HAP_2	0.102608695652174	0.448204373970016	0.483142745439399	0.353969121379619
1	7248213	7435100	HAP_3	0.117391304347826	0.389764326313341	0.444014065065844	0.380416642479203
1	7248213	7435100	HAP_4	0.28	-0.316857340761382	0.170306705657938	0.0633354864070949
1	7248213	7435100	HAP_5	0.1	-0.0308208822343932	0.552763032019754	0.955554524172337
1	7306412	7460318	HAP_1	0.117391304347826	0.389764326313341	0.444014065065844	0.380416642479203
1	7306412	7460318	HAP_2	0.28	-0.316857340761382	0.170306705657938	0.0633354864070949
1	7306412	7460318	HAP_3	0.1	-0.0308208822343932	0.552763032019754	0.955554524172337
1	7306412	7460318	HAP_4	0.0643478260869565	0.374821583581477	0.493490318393907	0.44785297362988
1	7306412	7460318	HAP_5	0.102608695652174	0.448204373970016	0.483142745439399	0.353969121379619
1	7378233	7502240	HAP_1	0.19304347826087	0.296249464076671	0.246106171875823	0.229194312989772
1	7378233	7502240	HAP_2	0.319130434782609	-0.0868837269854394	0.155017395840686	0.575377296566701
1	7378233	7502240	HAP_3	0.1	-0.0308208822343932	0.552763032019754	0.955554524172337
1	7378233	7502240	HAP_4	0.0782608695652174	0.374821583581477	0.493490318393907	0.44785297362988
1	7378233	7502240	HAP_5	0.106086956521739	0.216360275530348	0.442998673653308	0.625457491336291
1	7423349	7533869	HAP_1	0.191304347826087	0.268559865658321	0.251564131953821	0.286177284505151
1	7423349	7533869	HAP_2	0.276521739130435	-0.292068518220257	0.174260665758161	0.0942857773698595
1	7423349	7533869	HAP_3	0.0652173913043478	0.374821583581477	0.493490318393907	0.44785297362988
1	7423349	7533869	HAP_4	0.10695652173913	0.216360275530348	0.442998673653308	0.625457491336291
1	7423349	7533869	HAP_5	0.1	-0.0308208822343932	0.552763032019754	0.955554524172337
1	7452388	7563595	HAP_1	0.1	-0.0308208822343932	0.552763032019754	0.955554524172337
1	7452388	7563595	HAP_2	0.191304347826087	0.268559865658321	0.251564131953821	0.286177284505151
1	7452388	7563595	HAP_3	0.277391304347826	-0.292068518220257	0.174260665758161	0.0942857773698595
1	7452388	7563595	HAP_4	0.188695652173913	0.107573559900128	0.2745404681998	0.695331369296996
1	7452388	7563595	HAP_5	0.0739130434782609	0.374821583581477	0.493490318393907	0.44785297362988
1	7484154	7597217	HAP_1	0.276521739130435	-0.292068518220257	0.174260665758161	0.0942857773698595
1	7484154	7597217	HAP_2	0.188695652173913	0.107573559900128	0.2745404681998	0.695331369296996
1	7484154	7597217	HAP_3	0.0739130434782609	0.374821583581477	0.493490318393907	0.44785297362988
1	7484154	7597217	HAP_4	0.1	-0.0308208822343932	0.552763032019754	0.955554524172337
1	7484154	7597217	HAP_5	0.191304347826087	0.268559865658321	0.251564131953821	0.286177284505151
1	7522016	7642302	HAP_1	0.191304347826087	0.268559865658321	0.251564131953821	0.286177284505151
1	7522016	7642302	HAP_2	0.277391304347826	-0.271457133944663	0.172499793991098	0.116127346292126
1	7522016	7642302	HAP_3	0.187826086956522	0.107573559900128	0.2745404681998	0.695331369296996
1	7522016	7642302	HAP_4	0.0678260869565217	0.374821583581477	0.493490318393907	0.44785297362988
1	7522016	7642302	HAP_5	0.1	-0.0308208822343932	0.552763032019754	0.955554524172337
1	7552128	7679364	HAP_1	0.294782608695652	-0.164663603410555	0.160072990948554	0.304073412108433
1	7552128	7679364	HAP_2	0.199130434782609	0.253910461067223	0.245454250257952	0.301370162693768
1	7552128	7679364	HAP_3	0.0643478260869565	0.374821583581477	0.493490318393907	0.44785297362988
1	7552128	7679364	HAP_4	0.187826086956522	0.107573559900128	0.2745404681998	0.695331369296996
1	7552128	7679364	HAP_5	0.100869565217391	-0.0308208822343932	0.552763032019754	0.955554524172337
1	7575218	7753844	HAP_1	0.115652173913043	0.311626795851802	0.483724797195268	0.51969346532665
1	7575218	7753844	HAP_2	0.0643478260869565	0.374821583581477	0.493490318393907	0.44785297362988
1	7575218	7753844	HAP_3	0.279130434782609	-0.271457133944663	0.172499793991098	0.116127346292126
1	7575218	7753844	HAP_4	0.101739130434783	0.623270194967651	0.495429743363459	0.20889989558785
1	7575218	7753844	HAP_5	0.186086956521739	0.107573559900128	0.2745404681998	0.695331369296996
1	7628267	7802701	HAP_1	0.115652173913043	0.311626795851802	0.483724797195268	0.51969346532665
1	7628267	7802701	HAP_2	0.278260869565217	-0.246556635931722	0.173526964925792	0.155913535540031
1	7628267	7802701	HAP_3	0.102608695652174	0.559425172946298	0.453859367680045	0.21824196346803
1	7628267	7802701	HAP_4	0.184347826086957	0.107573559900128	0.2745404681998	0.695331369296996
1	7628267	7802701	HAP_5	0.0643478260869565	0.374821583581477	0.493490318393907	0.44785297362988
1	7661203	7864905	HAP_1	0.184347826086957	0.107573559900128	0.2745404681998	0.695331369296996
1	7661203	7864905	HAP_2	0.06	0.374821583581477	0.493490318393907	0.44785297362988
1	7661203	7864905	HAP_3	0.114782608695652	0.311626795851802	0.483724797195268	0.51969346532665
1	7661203	7864905	HAP_4	0.272173913043478	-0.246556635931722	0.173526964925792	0.155913535540031
1	7661203	7864905	HAP_5	0.102608695652174	0.559425172946298	0.453859367680045	0.21824196346803
1	7734968	7940886	HAP_1	0.12695652173913	0.163988639385043	0.413281925388971	0.691668487425946
1	7734968	7940886	HAP_2	0.271304347826087	-0.246556635931722	0.173526964925792	0.155913535540031
1	7734968	7940886	HAP_3	0.103478260869565	0.559425172946298	0.453859367680045	0.21824196346803
1	7734968	7940886	HAP_4	0.06	0.374821583581477	0.493490318393907	0.44785297362988
1	7734968	7940886	HAP_5	0.181739130434783	0.117531275437459	0.284225772725459	0.679387965447351
1	7788418	8016049	HAP_1	0.135652173913043	0.114243806195722	0.363804969748689	0.753618683484291
1	7788418	8016049	HAP_2	0.27304347826087	-0.271457133944663	0.172499793991098	0.116127346292126
1	7788418	8016049	HAP_3	0.103478260869565	0.559425172946298	0.453859367680045	0.21824196346803
1	7788418	8016049	HAP_4	0.182608695652174	0.117531275437459	0.284225772725459	0.679387965447351
1	7788418	8016049	HAP_5	0.06	0.374821583581477	0.493490318393907	0.44785297362988
1	7845180	8104625	HAP_1	0.135652173913043	0.114243806195722	0.363804969748689	0.753618683484291
1	7845180	8104625	HAP_2	0.102608695652174	0.559425172946298	0.453859367680045	0.21824196346803
1	7845180	8104625	HAP_3	0.06	0.374821583581477	0.493490318393907	0.44785297362988
1	7845180	8104625	HAP_4	0.110434782608696	0.216360275530348	0.442998673653308	0.625457491336291
1	7845180	8104625	HAP_5	0.272173913043478	-0.273285885521514	0.170377999962043	0.109276399942686
1	7919477	8211738	HAP_1	0.0956521739130435	-0.0916108880905223	0.482574521637219	0.849504775422803
1	7919477	8211738	HAP_2	0.11304347826087	0.216360275530348	0.442998673653308	0.625457491336291
1	7919477	8211738	HAP_3	0.272173913043478	-0.249051612389926	0.171382002426999	0.146727521903569
1	7919477	8211738	HAP_4	0.06	0.374821583581477	0.493490318393907	0.44785297362988
1	7919477	8211738	HAP_5	0.104347826086957	0.559425172946298	0.453859367680045	0.21824196346803
1	7996760	8289511	HAP_1	0.104347826086957	0.559425172946298	0.453859367680045	0.21824196346803
1	7996760	8289511	HAP_2	0.0956521739130435	-0.0916108880905223	0.482574521637219	0.849504775422803
1	7996760	8289511	HAP_3	0.117391304347826	0.41968598793987	0.410432788860931	0.306962983382766
1	7996760	8289511	HAP_4	0.06	0.374821583581477	0.493490318393907	0.44785297362988
1	7996760	8289511	HAP_5	0.272173913043478	-0.249051612389926	0.171382002426999	0.146727521903569
1	8075890	8326936	HAP_1	0.272173913043478	-0.249051612389926	0.171382002426999	0.146727521903569
1	8075890	8326936	HAP_2	0.104347826086957	0.559425172946298	0.453859367680045	0.21824196346803
1	8075890	8326936	HAP_3	0.118260869565217	0.41968598793987	0.410432788860931	0.306962983382766
1	8075890	8326936	HAP_4	0.0878260869565217	-0.201209448388238	0.54235992760197	0.710785689417385
1	8075890	8326936	HAP_5	0.0956521739130435	-0.0916108880905223	0.482574521637219	0.849504775422803
1	8075890	8326936	HAP_6	0.06	0.374821583581477	0.493490318393907	0.44785297362988
1	8170038	8373080	HAP_1	0.105217391304348	0.559425172946298	0.453859367680045	0.21824196346803
1	8170038	8373080	HAP_2	0.172173913043478	0.442760283037731	0.295221357874104	0.134238903403192
1	8170038	8373080	HAP_3	0.0617391304347826	0.374821583581477	0.493490318393907	0.44785297362988
1	8170038	8373080	HAP_4	0.284347826086957	-0.261156764327631	0.168498407565975	0.121726896599265
1	8170038	8373080	HAP_5	0.088695652173913	-0.114610048848177	0.621669423358381	0.853798719044672
1	8170038	8373080	HAP_6	0.118260869565217	0.41968598793987	0.410432788860931	0.306962983382766
1	8257321	8464233	HAP_1	0.105217391304348	0.559425172946298	0.453859367680045	0.21824196346803
1	8257321	8464233	HAP_2	0.0617391304347826	0.374821583581477	0.493490318393907	0.44785297362988
1	8257321	8464233	HAP_3	0.292173913043478	-0.268300356701678	0.162579894102918	0.0994469009340689
1	8257321	8464233	HAP_4	0.088695652173913	-0.114610048848177	0.621669423358381	0.853798719044672
1	8257321	8464233	HAP_5	0.118260869565217	0.41968598793987	0.410432788860931	0.306962983382766
1	8305311	8528279	HAP_1	0.27304347826087	-0.285451723546616	0.172175017869118	0.0978924376582629
1	8305311	8528279	HAP_2	0.0869565217391304	-0.114610048848177	0.621669423358381	0.853798719044672
1	8305311	8528279	HAP_3	0.117391304347826	0.41968598793987	0.410432788860931	0.306962983382766
1	8305311	8528279	HAP_4	0.105217391304348	0.559425172946298	0.453859367680045	0.21824196346803
1	8305311	8528279	HAP_5	0.0617391304347826	0.374821583581477	0.493490318393907	0.44785297362988
1	8358037	8607680	HAP_1	0.0617391304347826	0.374821583581477	0.493490318393907	0.44785297362988
1	8358037	8607680	HAP_2	0.0869565217391304	-0.114610048848177	0.621669423358381	0.853798719044672
1	8358037	8607680	HAP_3	0.151304347826087	0.0548587883325014	0.272938757148827	0.84077674234055
1	8358037	8607680	HAP_4	0.378260869565217	-0.141342594650217	0.135456898969933	0.297188233106985
1	8430684	8651065	HAP_1	0.0869565217391304	-0.114610048848177	0.621669423358381	0.853798719044672
1	8430684	8651065	HAP_2	0.231304347826087	-0.181315459382254	0.182437329645055	0.320723288791118
1	8430684	8651065	HAP_3	0.379130434782609	-0.156855224033675	0.134656509574912	0.244572144896349
1	8430684	8651065	HAP_4	0.0617391304347826	0.374821583581477	0.493490318393907	0.44785297362988
1	8498193	8707568	HAP_1	0.378260869565217	-0.154499301806009	0.134231397453382	0.2502248744338
1	8498193	8707568	HAP_2	0.0878260869565217	-0.114610048848177	0.621669423358381	0.853798719044672
1	8498193	8707568	HAP_3	0.29304347826087	-0.166755285443491	0.154981046180857	0.282401405064937
1	8575763	8752633	HAP_1	0.0878260869565217	-0.114610048848177	0.621669423358381	0.853798719044672
1	8575763	8752633	HAP_2	0.384347826086957	-0.17586460511487	0.131093144407003	0.180292191199718
1	8575763	8752633	HAP_3	0.0617391304347826	0.459358802318795	0.547539684282255	0.401853674210805
1	8575763	8752633	HAP_4	0.3	-0.0490461694993593	0.151607144486616	0.746430667471096
1	8640490	8812607	HAP_1	0.088695652173913	-0.114610048848177	0.621669423358381	0.853798719044672
1	8640490	8812607	HAP_2	0.384347826086957	-0.17586460511487	0.131093144407003	0.180292191199718
1	8640490	8812607	HAP_3	0.0608695652173913	0.459358802318795	0.547539684282255	0.401853674210805
1	8640490	8812607	HAP_4	0.23304347826087	0.00422141951029543	0.178375154812112	0.981127457603662
1	8699372	8854887	HAP_1	0.0982608695652174	-0.114610048848177	0.621669423358381	0.853798719044672
1	8699372	8854887	HAP_2	0.0608695652173913	0.459358802318795	0.547539684282255	0.401853674210805
1	8699372	8854887	HAP_3	0.220869565217391	-0.062911766337795	0.185557523151782	0.734704846068931
1	8699372	8854887	HAP_4	0.386086956521739	-0.17586460511487	0.131093144407003	0.180292191199718
1	8745844	8914176	HAP_1	0.0608695652173913	0.459358802318795	0.547539684282255	0.401853674210805
1	8745844	8914176	HAP_2	0.222608695652174	-0.062911766337795	0.185557523151782	0.734704846068931
1	8745844	8914176	HAP_3	0.485217391304348	-0.137616430624221	0.107380765524374	0.20052050658173
1	8787290	8990544	HAP_1	0.22695652173913	-0.0849533258325814	0.18302640284853	0.642713676925553
1	8787290	8990544	HAP_2	0.575652173913043	-0.0499921149892937	0.0964617478666609	0.60448193538164
1	8842230	9051929	HAP_1	0.211304347826087	-0.240060611894193	0.198961487040188	0.228106104697279
1	8842230	9051929	HAP_2	0.392173913043478	-0.172147601220841	0.128173289860982	0.179786634980044
1	8903343	9104278	HAP_1	0.212173913043478	-0.240060611894193	0.198961487040188	0.228106104697279
1	8903343	9104278	HAP_2	0.392173913043478	-0.172147601220841	0.128173289860982	0.179786634980044
1	8946823	9198237	HAP_1	0.390434782608696	-0.15786570813206	0.128945008095773	0.221356911270662
1	8946823	9198237	HAP_2	0.211304347826087	-0.240060611894193	0.198961487040188	0.228106104697279
1	9034299	9245476	HAP_1	0.21304347826087	-0.240060611894193	0.198961487040188	0.228106104697279
1	9034299	9245476	HAP_2	0.403478260869565	-0.179503187859461	0.126412828714745	0.156169131647345
1	9084433	9289447	HAP_1	0.215652173913043	-0.103385552661897	0.190967491203012	0.588461771305393
1	9084433	9289447	HAP_2	0.47304347826087	-0.13618918857156	0.111753136746236	0.223484188919989
1	9172231	9345129	HAP_1	0.139130434782609	-0.26492242440724	0.328699804328082	0.420600614205348
1	9172231	9345129	HAP_2	0.408695652173913	-0.222214438020754	0.125849765176938	0.0779871153136843
1	9236222	9412234	HAP_1	0.139130434782609	-0.26492242440724	0.328699804328082	0.420600614205348
1	9236222	9412234	HAP_2	0.40695652173913	-0.204885583629353	0.125895065420083	0.104205982339616
1	9271520	9464578	HAP_1	0.133913043478261	-0.26492242440724	0.328699804328082	0.420600614205348
1	9271520	9464578	HAP_2	0.40695652173913	-0.204885583629353	0.125895065420083	0.104205982339616
1	9322111	9515565	HAP_1	0.40695652173913	-0.204885583629353	0.125895065420083	0.104205982339616
1	9322111	9515565	HAP_2	0.133913043478261	-0.26492242440724	0.328699804328082	0.420600614205348
1	9390629	9565793	HAP_1	0.476521739130435	-0.230365495130927	0.113234913498786	0.0423799062718692
1	9390629	9565793	HAP_2	0.133913043478261	-0.26492242440724	0.328699804328082	0.420600614205348
1	9446832	9620382	HAP_1	0.133913043478261	-0.26492242440724	0.328699804328082	0.420600614205348
1	9446832	9620382	HAP_2	0.484347826086957	-0.163366196134989	0.112228472579216	0.146045741955491
1	9502502	9663536	HAP_1	0.133913043478261	-0.26492242440724	0.328699804328082	0.420600614205348
1	9502502	9663536	HAP_2	0.484347826086957	-0.163366196134989	0.112228472579216	0.146045741955491
1	9555749	9739491	HAP_1	0.134782608695652	-0.26492242440724	0.328699804328082	0.420600614205348
1	9555749	9739491	HAP_2	0.483478260869565	-0.168591672800562	0.112503146233273	0.134551688952879
1	9592005	9800213	HAP_1	0.11304347826087	-0.37775685729521	0.4840277747084	0.435457814132816
1	9592005	9800213	HAP_2	0.0773913043478261	-0.0744946642812175	0.624207546023572	0.90504643883767
1	9592005	9800213	HAP_3	0.417391304347826	-0.185293015098697	0.123445309184076	0.133913790829124
1	9639183	9851960	HAP_1	0.11304347826087	0.170003675586614	0.361182685775049	0.638047525460335
1	9639183	9851960	HAP_2	0.111304347826087	-0.685003497722795	0.539264971537876	0.204519792948377
1	9639183	9851960	HAP_3	0.427826086956522	-0.120579068233769	0.120622756558824	0.317916023685702
1	9710661	9913900	HAP_1	0.111304347826087	-0.685003497722795	0.539264971537876	0.204519792948377
1	9710661	9913900	HAP_2	0.0773913043478261	-0.0744946642812175	0.624207546023572	0.90504643883767
1	9710661	9913900	HAP_3	0.145217391304348	0.317979072105078	0.342001307049831	0.352894636790134
1	9710661	9913900	HAP_4	0.311304347826087	0.19078476880956	0.156918720013722	0.224564311197073
1	9710661	9913900	HAP_5	0.116521739130435	-0.512076176521509	0.39944189869848	0.200378558920464
1	9773647	9958472	HAP_1	0.109565217391304	0.112001084907864	0.489871027180296	0.819236704065624
1	9773647	9958472	HAP_2	0.144347826086957	0.317979072105078	0.342001307049831	0.352894636790134
1	9773647	9958472	HAP_3	0.311304347826087	0.19078476880956	0.156918720013722	0.224564311197073
1	9773647	9958472	HAP_4	0.116521739130435	-0.512076176521509	0.39944189869848	0.200378558920464
1	9773647	9958472	HAP_5	0.117391304347826	-0.685003497722795	0.539264971537876	0.204519792948377
1	9843069	10006649	HAP_1	0.311304347826087	0.19078476880956	0.156918720013722	0.224564311197073
1	9843069	10006649	HAP_2	0.168695652173913	0.511648615749404	0.303256241502482	0.0921231676127248
1	9843069	10006649	HAP_3	0.152173913043478	-0.527285610571143	0.355503385755319	0.138579604091589
1	9843069	10006649	HAP_4	0.111304347826087	-0.685003497722795	0.539264971537876	0.204519792948377
1	9843069	10006649	HAP_5	0.143478260869565	0.317979072105078	0.342001307049831	0.352894636790134
1	9893305	10037375	HAP_1	0.111304347826087	-0.685003497722795	0.539264971537876	0.204519792948377
1	9893305	10037375	HAP_2	0.168695652173913	0.511648615749404	0.303256241502482	0.0921231676127248
1	9893305	10037375	HAP_3	0.311304347826087	0.19078476880956	0.156918720013722	0.224564311197073
1	9893305	10037375	HAP_4	0.160869565217391	-0.527285610571143	0.355503385755319	0.138579604091589
1	9893305	10037375	HAP_5	0.144347826086957	0.27840994471417	0.326086059563983	0.393583541940441
1	9947101	10066272	HAP_1	0.15304347826087	-0.527285610571143	0.355503385755319	0.138579604091589
1	9947101	10066272	HAP_2	0.168695652173913	0.511648615749404	0.303256241502482	0.0921231676127248
1	9947101	10066272	HAP_3	0.111304347826087	-0.685003497722795	0.539264971537876	0.204519792948377
1	9947101	10066272	HAP_4	0.144347826086957	0.27840994471417	0.326086059563983	0.393583541940441
1	9947101	10066272	HAP_5	0.312173913043478	0.19078476880956	0.156918720013722	0.224564311197073
1	9995804	10135402	HAP_1	0.111304347826087	-0.685003497722795	0.539264971537876	0.204519792948377
1	9995804	10135402	HAP_2	0.150434782608696	-0.244989712436101	0.303221818369293	0.419458092585499
1	9995804	10135402	HAP_3	0.31304347826087	0.186141668894545	0.155816431573017	0.232738841557488
1	9995804	10135402	HAP_4	0.152173913043478	-0.527285610571143	0.355503385755319	0.138579604091589
1	10029104	10154066	HAP_1	0.31304347826087	0.186141668894545	0.155816431573017	0.232738841557488
1	10029104	10154066	HAP_2	0.133913043478261	-0.484992092408699	0.327125232504988	0.138744301270368
1	10029104	10154066	HAP_3	0.151304347826087	-0.527285610571143	0.355503385755319	0.138579604091589
1	10029104	10154066	HAP_4	0.111304347826087	-0.685003497722795	0.539264971537876	0.204519792948377
1	10052241	10209708	HAP_1	0.068695652173913	-0.62548185350338	0.619830110726319	0.313352210576804
1	10052241	10209708	HAP_2	0.151304347826087	-0.527285610571143	0.355503385755319	0.138579604091589
1	10052241	10209708	HAP_3	0.304347826086957	0.188350649009158	0.158557828408675	0.235375075789652
1	10052241	10209708	HAP_4	0.110434782608696	-0.685003497722795	0.539264971537876	0.204519792948377
1	10115433	10242514	HAP_1	0.32	0.140250034288144	0.150262238697296	0.351030583651982
1	10115433	10242514	HAP_2	0.068695652173913	-0.62548185350338	0.619830110726319	0.313352210576804
1	10115433	10242514	HAP_3	0.110434782608696	-0.685003497722795	0.539264971537876	0.204519792948377
1	10115433	10242514	HAP_4	0.153913043478261	-0.527285610571143	0.355503385755319	0.138579604091589
1	10147081	10280606	HAP_1	0.068695652173913	-0.62548185350338	0.619830110726319	0.313352210576804
1	10147081	10280606	HAP_2	0.320869565217391	0.123552285925257	0.149799986848595	0.409845471049818
1	10147081	10280606	HAP_3	0.152173913043478	-0.527285610571143	0.355503385755319	0.138579604091589
1	10188215	10329288	HAP_1	0.16695652173913	0.0221328103343405	0.345397903186848	0.948929974248627
1	10188215	10329288	HAP_2	0.068695652173913	-0.62548185350338	0.619830110726319	0.313352210576804
1	10188215	10329288	HAP_3	0.321739130434783	0.115963088327013	0.148575061468943	0.435424236459215
1	10188215	10329288	HAP_4	0.154782608695652	-0.527285610571143	0.355503385755319	0.138579604091589
1	10236893	10379097	HAP_1	0.154782608695652	-0.527285610571143	0.355503385755319	0.138579604091589
1	10236893	10379097	HAP_2	0.488695652173913	0.0896691556596313	0.11292362391203	0.427490389510051
1	10236893	10379097	HAP_3	0.127826086956522	0.27840994471417	0.326086059563983	0.393583541940441
1	10273354	10413209	HAP_1	0.0678260869565217	-0.62548185350338	0.619830110726319	0.313352210576804
1	10273354	10413209	HAP_2	0.153913043478261	-0.527285610571143	0.355503385755319	0.138579604091589
1	10273354	10413209	HAP_3	0.497391304347826	0.110020369143154	0.111650494398518	0.324851787781176
1	10315745	10453602	HAP_1	0.493913043478261	0.112472534595037	0.113098648497378	0.320424995495864
1	10315745	10453602	HAP_2	0.0930434782608696	0.34415130243014	0.617878925236743	0.577757196976706
1	10315745	10453602	HAP_3	0.0660869565217391	-0.62548185350338	0.619830110726319	0.313352210576804
1	10315745	10453602	HAP_4	0.15304347826087	-0.527285610571143	0.355503385755319	0.138579604091589
1	10361996	10482668	HAP_1	0.152173913043478	-0.527285610571143	0.355503385755319	0.138579604091589
1	10361996	10482668	HAP_2	0.164347826086957	0.0300079499481769	0.383055258191176	0.937586727046981
1	10361996	10482668	HAP_3	0.318260869565217	0.11965407534918	0.151276850792882	0.429300464047781
1	10399147	10523839	HAP_1	0.163478260869565	0.0300079499481769	0.383055258191176	0.937586727046981
1	10399147	10523839	HAP_2	0.318260869565217	0.11965407534918	0.151276850792882	0.429300464047781
1	10399147	10523839	HAP_3	0.149565217391304	-0.527285610571143	0.355503385755319	0.138579604091589
1	10439622	10538971	HAP_1	0.164347826086957	0.0305713163589146	0.362899515106258	0.932894166023975
1	10439622	10538971	HAP_2	0.320869565217391	0.115963088327013	0.148575061468943	0.435424236459215
1	10439622	10538971	HAP_3	0.149565217391304	-0.527285610571143	0.355503385755319	0.138579604091589
1	10477227	10565732	HAP_1	0.150434782608696	-0.527285610571143	0.355503385755319	0.138579604091589
1	10477227	10565732	HAP_2	0.320869565217391	0.115963088327013	0.148575061468943	0.435424236459215
1	10477227	10565732	HAP_3	0.229565217391304	-0.334659334503329	0.204873910314868	0.1029261907006
1	10513579	10591457	HAP_1	0.39304347826087	-0.143753457407792	0.130305328071555	0.270410420342931
1	10513579	10591457	HAP_2	0.320869565217391	0.115963088327013	0.148575061468943	0.435424236459215
1	10513579	10591457	HAP_3	0.150434782608696	-0.527285610571143	0.355503385755319	0.138579604091589
1	10535644	10632901	HAP_1	0.320869565217391	0.115963088327013	0.148575061468943	0.435424236459215
1	10535644	10632901	HAP_2	0.150434782608696	-0.527285610571143	0.355503385755319	0.138579604091589
1	10535644	10632901	HAP_3	0.165217391304348	-0.0108640189477157	0.347166861082561	0.975046692526033
1	10556115	10715729	HAP_1	0.150434782608696	-0.527285610571143	0.355503385755319	0.138579604091589
1	10556115	10715729	HAP_2	0.165217391304348	-0.0108640189477157	0.347166861082561	0.975046692526033
1	10556115	10715729	HAP_3	0.320869565217391	0.115963088327013	0.148575061468943	0.435424236459215
1	10580877	10762241	HAP_1	0.305217391304348	0.0958218843479896	0.153265621367188	0.532092638360414
1	10580877	10762241	HAP_2	0.164347826086957	-0.0108640189477157	0.347166861082561	0.975046692526033
1	10580877	10762241	HAP_3	0.150434782608696	-0.527285610571143	0.355503385755319	0.138579604091589
1	10610579	10783671	HAP_1	0.305217391304348	0.0958218843479896	0.153265621367188	0.532092638360414
1	10610579	10783671	HAP_2	0.165217391304348	-0.0108640189477157	0.347166861082561	0.975046692526033
1	10610579	10783671	HAP_3	0.0808695652173913	-0.611791893550129	0.538980795978485	0.256821337397193
1	10610579	10783671	HAP_4	0.150434782608696	-0.527285610571143	0.355503385755319	0.138579604091589
1	10692448	10838284	HAP_1	0.294782608695652	-0.0139487989791148	0.15647355349782	0.928998615557847
1	10692448	10838284	HAP_2	0.091304347826087	-0.710672408552026	0.486259402873979	0.144434744641563
1	10692448	10838284	HAP_3	0.165217391304348	-0.0108640189477157	0.347166861082561	0.975046692526033
1	10692448	10838284	HAP_4	0.150434782608696	-0.527285610571143	0.355503385755319	0.138579604091589
1	10747495	10888253	HAP_1	0.150434782608696	-0.527285610571143	0.355503385755319	0.138579604091589
1	10747495	10888253	HAP_2	0.293913043478261	-0.00760587004730737	0.157990498295752	0.961620724038751
1	10747495	10888253	HAP_3	0.103478260869565	-0.616811111138347	0.409538783847832	0.132600365267696
1	10747495	10888253	HAP_4	0.165217391304348	-0.0108640189477157	0.347166861082561	0.975046692526033
1	10776649	10972991	HAP_1	0.288695652173913	-0.00533398634825558	0.159432488774127	0.973322766629455
1	10776649	10972991	HAP_2	0.091304347826087	-0.710672408552026	0.486259402873979	0.144434744641563
1	10776649	10972991	HAP_3	0.165217391304348	-0.0108640189477157	0.347166861082561	0.975046692526033
1	10776649	10972991	HAP_4	0.150434782608696	-0.527285610571143	0.355503385755319	0.138579604091589
1	10826689	11037942	HAP_1	0.287826086956522	-0.0046968480245004	0.160778008891849	0.976704885277061
1	10826689	11037942	HAP_2	0.150434782608696	-0.527285610571143	0.355503385755319	0.138579604091589
1	10826689	11037942	HAP_3	0.171304347826087	-0.0198536788530631	0.318079668026301	0.950252698320439
1	10826689	11037942	HAP_4	0.0947826086956522	-0.710672408552026	0.486259402873979	0.144434744641563
1	10875498	11075998	HAP_1	0.287826086956522	-0.0046968480245004	0.160778008891849	0.976704885277061
1	10875498	11075998	HAP_2	0.163478260869565	-0.0108640189477157	0.347166861082561	0.975046692526033
1	10875498	11075998	HAP_3	0.0947826086956522	-0.710672408552026	0.486259402873979	0.144434744641563
1	10875498	11075998	HAP_4	0.150434782608696	-0.527285610571143	0.355503385755319	0.138579604091589
1	10957096	11130967	HAP_1	0.145217391304348	-0.090277327885788	0.385293588870762	0.814831294520932
1	10957096	11130967	HAP_2	0.147826086956522	-0.375198421746485	0.392923727113199	0.34004453307276
1	10957096	11130967	HAP_3	0.28695652173913	-0.0141524418357796	0.162904504731228	0.930801263804279
1	11028533	11181385	HAP_1	0.292173913043478	-0.016350429853021	0.161335190354647	0.919313158969048
1	11028533	11181385	HAP_2	0.161739130434783	-0.0844194900360107	0.329116848410655	0.797656260095519
1	11028533	11181385	HAP_3	0.144347826086957	-0.144569047165822	0.41128699532897	0.725341974262383
1	11068552	11236771	HAP_1	0.14695652173913	-0.511116483499769	0.41701831684115	0.220845596205654
1	11068552	11236771	HAP_2	0.291304347826087	-0.016350429853021	0.161335190354647	0.919313158969048
1	11068552	11236771	HAP_3	0.144347826086957	-0.144569047165822	0.41128699532897	0.725341974262383
1	11117957	11313680	HAP_1	0.233913043478261	0.0366118393850978	0.219106182479257	0.867354356915679
1	11117957	11313680	HAP_2	0.14695652173913	-0.511116483499769	0.41701831684115	0.220845596205654
1	11117957	11313680	HAP_3	0.291304347826087	-0.016350429853021	0.161335190354647	0.919313158969048
1	11160981	11394467	HAP_1	0.127826086956522	0.113017899717951	0.54614749895187	0.836134335858286
1	11160981	11394467	HAP_2	0.14695652173913	-0.511116483499769	0.41701831684115	0.220845596205654
1	11160981	11394467	HAP_3	0.237391304347826	-0.0410997804758911	0.203530967201253	0.840041555057635
1	11227266	11469495	HAP_1	0.236521739130435	-0.0410997804758911	0.203530967201253	0.840041555057635
1	11227266	11469495	HAP_2	0.14695652173913	-0.511116483499769	0.41701831684115	0.220845596205654
1	11296054	11519084	HAP_1	0.208695652173913	-0.104431932807141	0.264428058761694	0.693040598156349
1	11296054	11519084	HAP_2	0.237391304347826	-0.0410997804758911	0.203530967201253	0.840041555057635
1	11368762	11586009	HAP_1	0.14695652173913	-0.511116483499769	0.41701831684115	0.220845596205654
1	11368762	11586009	HAP_2	0.302608695652174	-0.0415059795810198	0.171037240124293	0.808347899178701
1	11443076	11667549	HAP_1	0.11304347826087	-0.173778818624222	0.40828993033094	0.670543316701609
1	11443076	11667549	HAP_2	0.148695652173913	-0.511116483499769	0.41701831684115	0.220845596205654
1	11443076	11667549	HAP_3	0.332173913043478	-0.0958830968481011	0.156969106863562	0.541552099202418
1	11495736	11731681	HAP_1	0.119130434782609	-0.0235088662439101	0.631559039223573	0.970319983494181
1	11495736	11731681	HAP_2	0.11304347826087	-0.173778818624222	0.40828993033094	0.670543316701609
1	11495736	11731681	HAP_3	0.260869565217391	0.119990781578743	0.19093129239491	0.529964468204526
1	11495736	11731681	HAP_4	0.238260869565217	-0.228541474156922	0.21582799368222	0.290097667387721
1	11562944	11776956	HAP_1	0.12	-0.0235088662439101	0.631559039223573	0.970319983494181
1	11562944	11776956	HAP_2	0.260869565217391	0.119990781578743	0.19093129239491	0.529964468204526
1	11562944	11776956	HAP_3	0.385217391304348	-0.126095036101952	0.133188793472814	0.344178630087801
1	11635516	11833307	HAP_1	0.260869565217391	0.119990781578743	0.19093129239491	0.529964468204526
1	11635516	11833307	HAP_2	0.385217391304348	-0.126095036101952	0.133188793472814	0.344178630087801
1	11715739	11880489	HAP_1	0.102608695652174	0.132618407048998	0.53556574275619	0.80451653801274
1	11715739	11880489	HAP_2	0.260869565217391	0.119990781578743	0.19093129239491	0.529964468204526
1	11715739	11880489	HAP_3	0.384347826086957	-0.126095036101952	0.133188793472814	0.344178630087801
1	11768871	11915013	HAP_1	0.169565217391304	-0.0255715278740768	0.308913763430329	0.934056856366595
1	11768871	11915013	HAP_2	0.260869565217391	0.119990781578743	0.19093129239491	0.529964468204526
1	11768871	11915013	HAP_3	0.394782608695652	-0.100451712312805	0.129430772460299	0.438014194111955
1	11807482	11964513	HAP_1	0.260869565217391	0.119990781578743	0.19093129239491	0.529964468204526
1	11807482	11964513	HAP_2	0.247826086956522	0.00769179830187008	0.216398787822324	0.971658141212524
1	11807482	11964513	HAP_3	0.393913043478261	-0.100451712312805	0.129430772460299	0.438014194111955
1	11869629	12059144	HAP_1	0.353913043478261	-0.0257188128526822	0.145276653047461	0.859545973989498
1	11869629	12059144	HAP_2	0.26	0.119990781578743	0.19093129239491	0.529964468204526
1	11869629	12059144	HAP_3	0.113913043478261	0.087542159311011	0.626288661489342	0.888884486773579
1	11907907	12100919	HAP_1	0.353913043478261	-0.0257188128526822	0.145276653047461	0.859545973989498
1	11907907	12100919	HAP_2	0.26	0.119990781578743	0.19093129239491	0.529964468204526
1	11907907	12100919	HAP_3	0.113913043478261	0.087542159311011	0.626288661489342	0.888884486773579
1	11934480	12184244	HAP_1	0.353913043478261	-0.0257188128526822	0.145276653047461	0.859545973989498
1	11934480	12184244	HAP_2	0.26	0.119990781578743	0.19093129239491	0.529964468204526
1	11934480	12184244	HAP_3	0.113913043478261	0.087542159311011	0.626288661489342	0.888884486773579
1	12036167	12253784	HAP_1	0.254782608695652	0.118798956760785	0.193929996722842	0.540397371867916
1	12036167	12253784	HAP_2	0.372173913043478	-0.0564882241410303	0.141994705746447	0.690914506672456
1	12036167	12253784	HAP_3	0.167826086956522	-0.36915668228049	0.365630413976629	0.313100202895723
1	12077285	12310963	HAP_1	0.206086956521739	-0.104431932807141	0.264428058761694	0.693040598156349
1	12077285	12310963	HAP_2	0.166086956521739	-0.0423017530892892	0.285344636203014	0.882200277500949
1	12077285	12310963	HAP_3	0.167826086956522	-0.36915668228049	0.365630413976629	0.313100202895723
1	12077285	12310963	HAP_4	0.253913043478261	0.118798956760785	0.193929996722842	0.540397371867916
1	12159225	12367799	HAP_1	0.205217391304348	-0.104431932807141	0.264428058761694	0.693040598156349
1	12159225	12367799	HAP_2	0.253913043478261	0.118798956760785	0.193929996722842	0.540397371867916
1	12228328	12410625	HAP_1	0.205217391304348	-0.104431932807141	0.264428058761694	0.693040598156349
1	12228328	12410625	HAP_2	0.113913043478261	-0.017103901956802	0.479993316082867	0.971587148923535
1	12228328	12410625	HAP_3	0.254782608695652	0.118798956760785	0.193929996722842	0.540397371867916
1	12288899	12447748	HAP_1	0.107826086956522	0.0367762838051419	0.624326089815606	0.953048260929017
1	12288899	12447748	HAP_2	0.254782608695652	0.118798956760785	0.193929996722842	0.540397371867916
1	12288899	12447748	HAP_3	0.247826086956522	-0.207370413265164	0.212366887734383	0.329250521966478
1	12288899	12447748	HAP_4	0.159130434782609	0.199986340349446	0.341223689498565	0.558053195107554
1	12349904	12495996	HAP_1	0.16695652173913	0.12968052035101	0.327537917207403	0.692310461006071
1	12349904	12495996	HAP_2	0.107826086956522	0.0367762838051419	0.624326089815606	0.953048260929017
1	12349904	12495996	HAP_3	0.254782608695652	0.118798956760785	0.193929996722842	0.540397371867916
1	12349904	12495996	HAP_4	0.144347826086957	-0.511116483499769	0.41701831684115	0.220845596205654
1	12391498	12566832	HAP_1	0.146086956521739	-0.511116483499769	0.41701831684115	0.220845596205654
1	12391498	12566832	HAP_2	0.254782608695652	0.118798956760785	0.193929996722842	0.540397371867916
1	12391498	12566832	HAP_3	0.107826086956522	0.0367762838051419	0.624326089815606	0.953048260929017
1	12391498	12566832	HAP_4	0.200869565217391	0.145058798059521	0.282180727500415	0.60740969651283
1	12442460	12631796	HAP_1	0.101739130434783	0.0367762838051419	0.624326089815606	0.953048260929017
1	12442460	12631796	HAP_2	0.18	0.274402265348481	0.29940589290162	0.359803472672188
1	12442460	12631796	HAP_3	0.252173913043478	0.128023739059725	0.196285504563368	0.514518016344133
1	12442460	12631796	HAP_4	0.146086956521739	-0.511116483499769	0.41701831684115	0.220845596205654
1	12479322	12693559	HAP_1	0.145217391304348	-0.511116483499769	0.41701831684115	0.220845596205654
1	12479322	12693559	HAP_2	0.238260869565217	0.162656700030182	0.208849392307205	0.43641181504457
1	12543647	12775375	HAP_1	0.238260869565217	0.162656700030182	0.208849392307205	0.43641181504457
1	12543647	12775375	HAP_2	0.146086956521739	-0.511116483499769	0.41701831684115	0.220845596205654
1	12606447	12853203	HAP_1	0.0695652173913043	-0.321420253482538	0.627641114453921	0.608776362708455
1	12606447	12853203	HAP_2	0.239130434782609	0.162656700030182	0.208849392307205	0.43641181504457
1	12606447	12853203	HAP_3	0.19304347826087	-0.382583263204618	0.26874258031895	0.155115791276599
1	12676844	12903805	HAP_1	0.242608695652174	0.151258860948895	0.205987177919566	0.463064847590353
1	12676844	12903805	HAP_2	0.135652173913043	-0.242362444376913	0.367864027398364	0.510270256205583
1	12676844	12903805	HAP_3	0.318260869565217	-0.104432687260974	0.156574503099661	0.505056101624964
1	12743592	12950327	HAP_1	0.242608695652174	0.151258860948895	0.205987177919566	0.463064847590353
1	12743592	12950327	HAP_2	0.134782608695652	-0.111698480086689	0.386981833244403	0.772963224635793
1	12743592	12950327	HAP_3	0.392173913043478	-0.251389194871958	0.129370506079507	0.0524942731852531
1	12837234	13034308	HAP_1	0.392173913043478	-0.251389194871958	0.129370506079507	0.0524942731852531
1	12837234	13034308	HAP_2	0.242608695652174	0.151258860948895	0.205987177919566	0.463064847590353
1	12887875	13085347	HAP_1	0.242608695652174	0.151258860948895	0.205987177919566	0.463064847590353
1	12887875	13085347	HAP_2	0.373913043478261	-0.261540585859074	0.137055347564831	0.0568636890401674
1	12934724	13112862	HAP_1	0.242608695652174	0.151258860948895	0.205987177919566	0.463064847590353
1	12934724	13112862	HAP_2	0.281739130434783	-0.237817697304193	0.184781409721784	0.198616527506088
1	12980154	13158835	HAP_1	0.242608695652174	0.151258860948895	0.205987177919566	0.463064847590353
1	12980154	13158835	HAP_2	0.280869565217391	-0.237817697304193	0.184781409721784	0.198616527506088
1	13080688	13212735	HAP_1	0.071304347826087	0.0335352932450152	0.623850642170964	0.957149207160762
1	13080688	13212735	HAP_2	0.24695652173913	0.0901788942304293	0.200829315670719	0.653581294640605
1	13080688	13212735	HAP_3	0.36	-0.18298056039211	0.140399595831053	0.193011461399566
1	13107909	13288892	HAP_1	0.071304347826087	0.0335352932450152	0.623850642170964	0.957149207160762
1	13107909	13288892	HAP_2	0.443478260869565	0.00956505508714811	0.117230707461118	0.935000434457521
1	13107909	13288892	HAP_3	0.0852173913043478	0.643544545731635	0.626171216580144	0.304511763779276
1	13107909	13288892	HAP_4	0.247826086956522	0.0901788942304293	0.200829315670719	0.653581294640605
1	13141007	13331772	HAP_1	0.243478260869565	0.0901788942304293	0.200829315670719	0.653581294640605
1	13141007	13331772	HAP_2	0.071304347826087	0.0335352932450152	0.623850642170964	0.957149207160762
1	13141007	13331772	HAP_3	0.32695652173913	0.0551349831379593	0.156236681767083	0.724300246170074
1	13207040	13395358	HAP_1	0.071304347826087	0.0335352932450152	0.623850642170964	0.957149207160762
1	13207040	13395358	HAP_2	0.239130434782609	-0.132007955356288	0.206384171196967	0.522678702596023
1	13207040	13395358	HAP_3	0.243478260869565	0.0901788942304293	0.200829315670719	0.653581294640605
1	13253220	13439013	HAP_1	0.155652173913043	-0.511116483499769	0.41701831684115	0.220845596205654
1	13253220	13439013	HAP_2	0.243478260869565	0.0901788942304293	0.200829315670719	0.653581294640605
1	13253220	13439013	HAP_3	0.0704347826086957	0.0335352932450152	0.623850642170964	0.957149207160762
1	13325800	13492360	HAP_1	0.219130434782609	-0.19254114918056	0.231472689602136	0.405869850542363
1	13325800	13492360	HAP_2	0.243478260869565	0.0901788942304293	0.200829315670719	0.653581294640605
1	13376228	13532908	HAP_1	0.274782608695652	-0.00395114139495755	0.179888107979871	0.982484118164742
1	13376228	13532908	HAP_2	0.243478260869565	0.0901788942304293	0.200829315670719	0.653581294640605
1	13376228	13532908	HAP_3	0.154782608695652	0.507366198320086	0.383430700254732	0.186297683307435
1	13424571	13580209	HAP_1	0.161739130434783	0.317070911950705	0.407555402047754	0.436906807563286
1	13424571	13580209	HAP_2	0.402608695652174	0.215492586913425	0.131004424716935	0.100544238296244
1	13424571	13580209	HAP_3	0.243478260869565	0.0901788942304293	0.200829315670719	0.653581294640605
1	13463249	13598030	HAP_1	0.4	0.202402304756405	0.129573011975323	0.118834056159147
1	13463249	13598030	HAP_2	0.243478260869565	0.0901788942304293	0.200829315670719	0.653581294640605
1	13463249	13598030	HAP_3	0.160869565217391	0.317070911950705	0.407555402047754	0.436906807563286
1	13525711	13668972	HAP_1	0.144347826086957	0.718240923106523	0.387605225685667	0.064403209739102
1	13525711	13668972	HAP_2	0.159130434782609	0.212582610171823	0.275451483896139	0.440580599402596
1	13525711	13668972	HAP_3	0.225217391304348	0.222542231419102	0.216963370135788	0.305467983288511
1	13560034	13725800	HAP_1	0.225217391304348	0.222542231419102	0.216963370135788	0.305467983288511
1	13560034	13725800	HAP_2	0.144347826086957	0.718240923106523	0.387605225685667	0.064403209739102
1	13560034	13725800	HAP_3	0.0704347826086957	0.0335352932450152	0.623850642170964	0.957149207160762
1	13593070	13778296	HAP_1	0.225217391304348	0.222542231419102	0.216963370135788	0.305467983288511
1	13593070	13778296	HAP_2	0.144347826086957	0.718240923106523	0.387605225685667	0.064403209739102
1	13593070	13778296	HAP_3	0.0704347826086957	0.0335352932450152	0.623850642170964	0.957149207160762
1	13657759	13850697	HAP_1	0.371304347826087	0.0906198232937222	0.14066045251019	0.519679282160569
1	13657759	13850697	HAP_2	0.071304347826087	0.0335352932450152	0.623850642170964	0.957149207160762
1	13657759	13850697	HAP_3	0.1	0.512115398133436	0.482829659023008	0.289302596428004
1	13711980	13936005	HAP_1	0.471304347826087	0.0413221113059669	0.111187134435785	0.71029746387892
1	13711980	13936005	HAP_2	0.158260869565217	0.21213082570671	0.333426262097043	0.524895239369771
1	13711980	13936005	HAP_3	0.0852173913043478	0.699476061182192	0.484029224701955	0.148983987166387
1	13746152	14037621	HAP_1	0.203478260869565	0.143351660336182	0.225236852845432	0.524743252642614
1	13746152	14037621	HAP_2	0.134782608695652	0.48033672728843	0.326707546613518	0.142057848915322
1	13746152	14037621	HAP_3	0.472173913043478	0.0413221113059669	0.111187134435785	0.71029746387892
1	13834725	14062958	HAP_1	0.280869565217391	0.0525675105434392	0.172114849028559	0.760158523368713
1	13834725	14062958	HAP_2	0.472173913043478	0.0413221113059669	0.111187134435785	0.71029746387892
1	13834725	14062958	HAP_3	0.14	0.48033672728843	0.326707546613518	0.142057848915322
1	13910692	14114440	HAP_1	0.115652173913043	-0.483849506949594	0.494486474388932	0.3282536078225
1	13910692	14114440	HAP_2	0.356521739130435	0.0990842537588571	0.140242550103856	0.480157237860843
1	13910692	14114440	HAP_3	0.0921739130434783	0.699476061182192	0.484029224701955	0.148983987166387
1	13910692	14114440	HAP_4	0.179130434782609	0.0839730841851958	0.284343183638515	0.767856214702276
1	13910692	14114440	HAP_5	0.149565217391304	-0.479783998371213	0.343902258158103	0.163531532630327
1	14004385	14194506	HAP_1	0.115652173913043	-0.483849506949594	0.494486474388932	0.3282536078225
1	14004385	14194506	HAP_2	0.356521739130435	0.0990842537588571	0.140242550103856	0.480157237860843
1	14004385	14194506	HAP_3	0.176521739130435	0.0202160791539453	0.275501084718213	0.941530391007876
1	14004385	14194506	HAP_4	0.162608695652174	0.345037452705231	0.343330570720124	0.315343048597705
1	14058696	14248776	HAP_1	0.0895652173913044	-0.11961822201551	0.619969574024295	0.847074030035463
1	14058696	14248776	HAP_2	0.115652173913043	-0.483849506949594	0.494486474388932	0.3282536078225
1	14058696	14248776	HAP_3	0.071304347826087	0.0335352932450152	0.623850642170964	0.957149207160762
1	14058696	14248776	HAP_4	0.356521739130435	0.0990842537588571	0.140242550103856	0.480157237860843
1	14091291	14286844	HAP_1	0.357391304347826	0.0789497423652462	0.139419556176277	0.571433228177201
1	14091291	14286844	HAP_2	0.071304347826087	0.0335352932450152	0.623850642170964	0.957149207160762
1	14091291	14286844	HAP_3	0.0895652173913044	-0.11961822201551	0.619969574024295	0.847074030035463
1	14091291	14286844	HAP_4	0.162608695652174	-0.225160722376532	0.297172347373803	0.448961800269736
1	14174967	14320480	HAP_1	0.071304347826087	0.0335352932450152	0.623850642170964	0.957149207160762
1	14174967	14320480	HAP_2	0.162608695652174	-0.225160722376532	0.297172347373803	0.448961800269736
1	14174967	14320480	HAP_3	0.0895652173913044	-0.11961822201551	0.619969574024295	0.847074030035463
1	14174967	14320480	HAP_4	0.357391304347826	0.0789497423652462	0.139419556176277	0.571433228177201
1	14235061	14353940	HAP_1	0.244347826086957	-0.385932669908638	0.207952756279684	0.0639957713678352
1	14235061	14353940	HAP_2	0.0973913043478261	0.699476061182192	0.484029224701955	0.148983987166387
1	14235061	14353940	HAP_3	0.509565217391304	0.0179882533898169	0.106122493553182	0.86546072975542
1	14277857	14409719	HAP_1	0.56695652173913	0.0182221516329932	0.0991443210963321	0.85424119603511
1	14277857	14409719	HAP_2	0.1	-0.614106875862068	0.443575724562562	0.16677120269126
1	14277857	14409719	HAP_3	0.163478260869565	-0.225160722376532	0.297172347373803	0.448961800269736
1	14300401	14464404	HAP_1	0.563478260869565	0.0163484498242152	0.0996278003434648	0.869715150522807
1	14300401	14464404	HAP_2	0.1	-0.614106875862068	0.443575724562562	0.16677120269126
1	14300401	14464404	HAP_3	0.163478260869565	-0.225160722376532	0.297172347373803	0.448961800269736
1	14340365	14529990	HAP_1	0.120869565217391	0.114558161146697	0.407820939715465	0.778888114905568
1	14340365	14529990	HAP_2	0.118260869565217	0.178017103088455	0.383914565377649	0.643049847500635
1	14340365	14529990	HAP_3	0.288695652173913	-0.107844718701726	0.179968470878976	0.549252808570337
1	14340365	14529990	HAP_4	0.16	-0.225160722376532	0.297172347373803	0.448961800269736
1	14398852	14590649	HAP_1	0.16	-0.225160722376532	0.297172347373803	0.448961800269736
1	14398852	14590649	HAP_2	0.0695652173913043	-0.260169160398549	0.621924552836307	0.675866294317562
1	14398852	14590649	HAP_3	0.071304347826087	0.0335352932450152	0.623850642170964	0.957149207160762
1	14398852	14590649	HAP_4	0.218260869565217	-0.236060470510822	0.228101126574988	0.301163551187648
1	14444478	14655035	HAP_1	0.0904347826086957	-0.11961822201551	0.619969574024295	0.847074030035463
1	14444478	14655035	HAP_2	0.16	-0.225160722376532	0.297172347373803	0.448961800269736
1	14444478	14655035	HAP_3	0.158260869565217	0.317070911950705	0.407555402047754	0.436906807563286
1	14444478	14655035	HAP_4	0.071304347826087	0.0335352932450152	0.623850642170964	0.957149207160762
1	14444478	14655035	HAP_5	0.178260869565217	-0.346373646480611	0.303856223402931	0.254802667474296
1	14508643	14723669	HAP_1	0.071304347826087	0.0335352932450152	0.623850642170964	0.957149207160762
1	14508643	14723669	HAP_2	0.0904347826086957	-0.11961822201551	0.619969574024295	0.847074030035463
1	14508643	14723669	HAP_3	0.161739130434783	0.317070911950705	0.407555402047754	0.436906807563286
1	14508643	14723669	HAP_4	0.177391304347826	-0.346373646480611	0.303856223402931	0.254802667474296
1	14508643	14723669	HAP_5	0.236521739130435	-0.16495273586391	0.205913351490662	0.423424804511996
1	14563828	14775232	HAP_1	0.177391304347826	-0.346373646480611	0.303856223402931	0.254802667474296
1	14563828	14775232	HAP_2	0.237391304347826	-0.16495273586391	0.205913351490662	0.423424804511996
1	14563828	14775232	HAP_3	0.108695652173913	0.315114090520142	0.445707636453734	0.479861198191466
1	14629667	14813674	HAP_1	0.277391304347826	-0.296813004821215	0.176157419992181	0.0925571508228352
1	14629667	14813674	HAP_2	0.108695652173913	0.315114090520142	0.445707636453734	0.479861198191466
1	14629667	14813674	HAP_3	0.177391304347826	-0.346373646480611	0.303856223402931	0.254802667474296
1	14709803	14871304	HAP_1	0.355652173913043	-0.237368134843909	0.139958127904852	0.090440841422716
1	14709803	14871304	HAP_2	0.108695652173913	0.315114090520142	0.445707636453734	0.479861198191466
1	14709803	14871304	HAP_3	0.182608695652174	-0.353473322881093	0.274169520944398	0.19784121570868
1	14762452	14901630	HAP_1	0.128695652173913	0.521816082366425	0.437652984747547	0.233644646532878
1	14762452	14901630	HAP_2	0.485217391304348	-0.198910539478579	0.108333996378433	0.066873014316798
1	14762452	14901630	HAP_3	0.182608695652174	-0.353473322881093	0.274169520944398	0.19784121570868
1	14804510	14946992	HAP_1	0.485217391304348	-0.198910539478579	0.108333996378433	0.066873014316798
1	14804510	14946992	HAP_2	0.182608695652174	-0.353473322881093	0.274169520944398	0.19784121570868
1	14804510	14946992	HAP_3	0.128695652173913	0.521816082366425	0.437652984747547	0.233644646532878
1	14854129	15009567	HAP_1	0.679130434782609	-0.1263495921379	0.0950987134280853	0.184514181764203
1	14854129	15009567	HAP_2	0.182608695652174	-0.353473322881093	0.274169520944398	0.19784121570868
1	14890884	15068643	HAP_1	0.352173913043478	-0.208344365428007	0.137961959658488	0.131565109380066
1	14890884	15068643	HAP_2	0.325217391304348	0.0114067047659613	0.163427975591769	0.944380440678604
1	14890884	15068643	HAP_3	0.182608695652174	-0.353473322881093	0.274169520944398	0.19784121570868
1	14928233	15107973	HAP_1	0.350434782608696	-0.208344365428007	0.137961959658488	0.131565109380066
1	14928233	15107973	HAP_2	0.325217391304348	0.0114067047659613	0.163427975591769	0.944380440678604
1	14928233	15107973	HAP_3	0.182608695652174	-0.353473322881093	0.274169520944398	0.19784121570868
1	14986215	15176283	HAP_1	0.258260869565217	-0.258688205929401	0.179032585812477	0.149036982899403
1	14986215	15176283	HAP_2	0.273913043478261	-0.192184248420551	0.185894769209155	0.301658646528331
1	14986215	15176283	HAP_3	0.244347826086957	0.0425581951875043	0.233981892213379	0.855737222907667
1	14986215	15176283	HAP_4	0.107826086956522	-0.363667385759754	0.486765571214487	0.455309666762901
1	15043428	15233923	HAP_1	0.258260869565217	-0.258688205929401	0.179032585812477	0.149036982899403
1	15043428	15233923	HAP_2	0.2	-0.354120421405048	0.251092289695027	0.158998501790423
1	15043428	15233923	HAP_3	0.239130434782609	-0.0312701058954137	0.239714645058572	0.896259298080091
1	15043428	15233923	HAP_4	0.0721739130434783	0.0335352932450152	0.623850642170964	0.957149207160762
1	15092475	15295952	HAP_1	0.258260869565217	-0.258688205929401	0.179032585812477	0.149036982899403
1	15092475	15295952	HAP_2	0.179130434782609	-0.353473322881093	0.274169520944398	0.19784121570868
1	15092475	15295952	HAP_3	0.156521739130435	0.101287179257466	0.325077971323833	0.755476722301966
1	15092475	15295952	HAP_4	0.0721739130434783	0.0335352932450152	0.623850642170964	0.957149207160762
1	15151447	15377098	HAP_1	0.259130434782609	-0.260664824920628	0.177914402621395	0.143449101852687
1	15151447	15377098	HAP_2	0.179130434782609	-0.353473322881093	0.274169520944398	0.19784121570868
1	15151447	15377098	HAP_3	0.0765217391304348	0.380887614471642	0.618992345831669	0.538582638390869
1	15151447	15377098	HAP_4	0.0756521739130435	0.0335352932450152	0.623850642170964	0.957149207160762
1	15209586	15433328	HAP_1	0.259130434782609	-0.260664824920628	0.177914402621395	0.143449101852687
1	15209586	15433328	HAP_2	0.0765217391304348	0.380887614471642	0.618992345831669	0.538582638390869
1	15209586	15433328	HAP_3	0.0721739130434783	0.0335352932450152	0.623850642170964	0.957149207160762
1	15209586	15433328	HAP_4	0.179130434782609	-0.353473322881093	0.274169520944398	0.19784121570868
1	15276897	15479165	HAP_1	0.0765217391304348	0.380887614471642	0.618992345831669	0.538582638390869
1	15276897	15479165	HAP_2	0.259130434782609	-0.260664824920628	0.177914402621395	0.143449101852687
1	15276897	15479165	HAP_3	0.220869565217391	-0.361092126686395	0.226327225634529	0.111175419809838
1	15276897	15479165	HAP_4	0.0721739130434783	0.0335352932450152	0.623850642170964	0.957149207160762
1	15346076	15504349	HAP_1	0.220869565217391	-0.361092126686395	0.226327225634529	0.111175419809838
1	15346076	15504349	HAP_2	0.259130434782609	-0.260664824920628	0.177914402621395	0.143449101852687
1	15346076	15504349	HAP_3	0.0721739130434783	0.0335352932450152	0.623850642170964	0.957149207160762
1	15346076	15504349	HAP_4	0.155652173913043	0.101287179257466	0.325077971323833	0.755476722301966
1	15415550	15558805	HAP_1	0.213913043478261	-0.243192102698293	0.229305452333484	0.289345647275742
1	15415550	15558805	HAP_2	0.26	-0.260664824920628	0.177914402621395	0.143449101852687
1	15415550	15558805	HAP_3	0.155652173913043	0.101287179257466	0.325077971323833	0.755476722301966
1	15415550	15558805	HAP_4	0.0756521739130435	0.0335352932450152	0.623850642170964	0.957149207160762
1	15415550	15558805	HAP_5	0.0947826086956522	0.0379829480816702	0.482367954208687	0.937265320975507
1	15469825	15577736	HAP_1	0.0939130434782609	0.0379829480816702	0.482367954208687	0.937265320975507
1	15469825	15577736	HAP_2	0.213913043478261	-0.243192102698293	0.229305452333484	0.289345647275742
1	15469825	15577736	HAP_3	0.240869565217391	-0.0312701058954137	0.239714645058572	0.896259298080091
1	15469825	15577736	HAP_4	0.335652173913043	-0.140877809160156	0.139813520869737	0.314074294169941
1	15492702	15613532	HAP_1	0.0939130434782609	0.0379829480816702	0.482367954208687	0.937265320975507
1	15492702	15613532	HAP_2	0.213913043478261	-0.243192102698293	0.229305452333484	0.289345647275742
1	15492702	15613532	HAP_3	0.262608695652174	-0.233119716248194	0.175686182680868	0.185077382095729
1	15492702	15613532	HAP_4	0.312173913043478	0.0507304246159072	0.17677112371336	0.774230604825471
1	15550342	15653451	HAP_1	0.213913043478261	-0.243192102698293	0.229305452333484	0.289345647275742
1	15550342	15653451	HAP_2	0.264347826086957	-0.233119716248194	0.175686182680868	0.185077382095729
1	15550342	15653451	HAP_3	0.0739130434782609	0.0335352932450152	0.623850642170964	0.957149207160762
1	15550342	15653451	HAP_4	0.240869565217391	-0.0312701058954137	0.239714645058572	0.896259298080091
1	15550342	15653451	HAP_5	0.136521739130435	-0.228162899358803	0.328570293594043	0.487711312510509
1	15573523	15690224	HAP_1	0.26	-0.260664824920628	0.177914402621395	0.143449101852687
1	15573523	15690224	HAP_2	0.0739130434782609	0.0335352932450152	0.623850642170964	0.957149207160762
1	15573523	15690224	HAP_3	0.185217391304348	-0.223725391981828	0.341972310055874	0.513237194269355
1	15573523	15690224	HAP_4	0.177391304347826	-0.353473322881093	0.274169520944398	0.19784121570868
1	15605937	15735006	HAP_1	0.177391304347826	-0.353473322881093	0.274169520944398	0.19784121570868
1	15605937	15735006	HAP_2	0.0739130434782609	0.0335352932450152	0.623850642170964	0.957149207160762
1	15605937	15735006	HAP_3	0.185217391304348	-0.223725391981828	0.341972310055874	0.513237194269355
1	15605937	15735006	HAP_4	0.26	-0.260664824920628	0.177914402621395	0.143449101852687
1	15641488	15812807	HAP_1	0.0739130434782609	0.0335352932450152	0.623850642170964	0.957149207160762
1	15641488	15812807	HAP_2	0.177391304347826	-0.353473322881093	0.274169520944398	0.19784121570868
1	15641488	15812807	HAP_3	0.185217391304348	-0.223725391981828	0.341972310055874	0.513237194269355
1	15641488	15812807	HAP_4	0.260869565217391	-0.260664824920628	0.177914402621395	0.143449101852687
1	15680611	15886962	HAP_1	0.22	-0.112291909031391	0.208866406352514	0.591048427187481
1	15680611	15886962	HAP_2	0.0878260869565217	0.290616508859455	0.620172307005177	0.639532940783455
1	15680611	15886962	HAP_3	0.105217391304348	0.0558393473619932	0.61939302306748	0.928198768299951
1	15680611	15886962	HAP_4	0.0739130434782609	0.0335352932450152	0.623850642170964	0.957149207160762
1	15680611	15886962	HAP_5	0.17304347826087	-0.346373646480611	0.303856223402931	0.254802667474296
1	15714762	15945872	HAP_1	0.0739130434782609	0.0335352932450152	0.623850642170964	0.957149207160762
1	15714762	15945872	HAP_2	0.22	-0.112291909031391	0.208866406352514	0.591048427187481
1	15714762	15945872	HAP_3	0.170434782608696	-0.346373646480611	0.303856223402931	0.254802667474296
1	15714762	15945872	HAP_4	0.16695652173913	0.149271213482007	0.281288055053067	0.595856906791374
1	15714762	15945872	HAP_5	0.105217391304348	0.0558393473619932	0.61939302306748	0.928198768299951
1	15784835	16007329	HAP_1	0.170434782608696	-0.346373646480611	0.303856223402931	0.254802667474296
1	15784835	16007329	HAP_2	0.0869565217391304	-0.0192796536724841	0.5378426505883	0.971417665715356
1	15784835	16007329	HAP_3	0.105217391304348	0.0558393473619932	0.61939302306748	0.928198768299951
1	15784835	16007329	HAP_4	0.22	-0.112291909031391	0.208866406352514	0.591048427187481
1	15784835	16007329	HAP_5	0.0730434782608696	0.0335352932450152	0.623850642170964	0.957149207160762
1	15859988	16070054	HAP_1	0.0860869565217391	0.0208091415087541	0.537654509185395	0.969140482399337
1	15859988	16070054	HAP_2	0.22	-0.112291909031391	0.208866406352514	0.591048427187481
1	15859988	16070054	HAP_3	0.0730434782608696	0.0335352932450152	0.623850642170964	0.957149207160762
1	15859988	16070054	HAP_4	0.170434782608696	-0.346373646480611	0.303856223402931	0.254802667474296
1	15931146	16103133	HAP_1	0.169565217391304	-0.346373646480611	0.303856223402931	0.254802667474296
1	15931146	16103133	HAP_2	0.218260869565217	-0.112291909031391	0.208866406352514	0.591048427187481
1	15931146	16103133	HAP_3	0.0730434782608696	0.0335352932450152	0.623850642170964	0.957149207160762
1	15931146	16103133	HAP_4	0.0878260869565217	0.0208091415087541	0.537654509185395	0.969140482399337
1	15990556	16140772	HAP_1	0.218260869565217	-0.112291909031391	0.208866406352514	0.591048427187481
1	15990556	16140772	HAP_2	0.169565217391304	-0.346373646480611	0.303856223402931	0.254802667474296
1	15990556	16140772	HAP_3	0.15304347826087	0.328021271856076	0.306468092645506	0.284931311254256
1	16048863	16193650	HAP_1	0.156521739130435	-0.242190654535627	0.303693786970025	0.425507335441528
1	16048863	16193650	HAP_2	0.106086956521739	-0.0470712279454599	0.447194073556679	0.916207804120283
1	16048863	16193650	HAP_3	0.15304347826087	0.328021271856076	0.306468092645506	0.284931311254256
1	16048863	16193650	HAP_4	0.225217391304348	-0.112291909031391	0.208866406352514	0.591048427187481
1	16048863	16193650	HAP_5	0.071304347826087	-0.0670880674370383	0.482731870801722	0.88951902537693
1	16090310	16276033	HAP_1	0.106086956521739	-0.0470712279454599	0.447194073556679	0.916207804120283
1	16090310	16276033	HAP_2	0.174782608695652	-0.0764835979774446	0.282452056618368	0.786656313379067
1	16090310	16276033	HAP_3	0.15304347826087	0.328021271856076	0.306468092645506	0.284931311254256
1	16090310	16276033	HAP_4	0.132173913043478	-0.150268142428292	0.291971964586705	0.606988537552132
1	16090310	16276033	HAP_5	0.225217391304348	-0.112291909031391	0.208866406352514	0.591048427187481
1	16127799	16355046	HAP_1	0.119130434782609	0.255665845777063	0.349243989414958	0.46444009530537
1	16127799	16355046	HAP_2	0.225217391304348	-0.112291909031391	0.208866406352514	0.591048427187481
1	16127799	16355046	HAP_3	0.15304347826087	0.328021271856076	0.306468092645506	0.284931311254256
1	16127799	16355046	HAP_4	0.106086956521739	-0.0470712279454599	0.447194073556679	0.916207804120283
1	16127799	16355046	HAP_5	0.175652173913043	-0.0764835979774446	0.282452056618368	0.786656313379067
1	16183119	16433091	HAP_1	0.24	-0.141728397867941	0.209004393969678	0.497979747783493
1	16183119	16433091	HAP_2	0.15304347826087	0.328021271856076	0.306468092645506	0.284931311254256
1	16183119	16433091	HAP_3	0.222608695652174	-0.112291909031391	0.208866406352514	0.591048427187481
1	16183119	16433091	HAP_4	0.105217391304348	-0.149698658021557	0.491910390005441	0.760996002499411
1	16250353	16495715	HAP_1	0.239130434782609	-0.141728397867941	0.209004393969678	0.497979747783493
1	16250353	16495715	HAP_2	0.0730434782608696	0.0335352932450152	0.623850642170964	0.957149207160762
1	16250353	16495715	HAP_3	0.105217391304348	-0.149698658021557	0.491910390005441	0.760996002499411
1	16250353	16495715	HAP_4	0.222608695652174	-0.112291909031391	0.208866406352514	0.591048427187481
1	16322597	16522782	HAP_1	0.222608695652174	-0.112291909031391	0.208866406352514	0.591048427187481
1	16322597	16522782	HAP_2	0.105217391304348	-0.149698658021557	0.491910390005441	0.760996002499411
1	16322597	16522782	HAP_3	0.239130434782609	-0.141728397867941	0.209004393969678	0.497979747783493
1	16322597	16522782	HAP_4	0.0730434782608696	0.0335352932450152	0.623850642170964	0.957149207160762
1	16401831	16604159	HAP_1	0.220869565217391	-0.112291909031391	0.208866406352514	0.591048427187481
1	16401831	16604159	HAP_2	0.0817391304347826	-0.288798856355691	0.539873974230567	0.592904629895583
1	16401831	16604159	HAP_3	0.0730434782608696	0.0335352932450152	0.623850642170964	0.957149207160762
1	16401831	16604159	HAP_4	0.172173913043478	-0.0588173278555137	0.291332529741347	0.840075230753889
1	16401831	16604159	HAP_5	0.105217391304348	-0.149698658021557	0.491910390005441	0.760996002499411
1	16463899	16643923	HAP_1	0.220869565217391	-0.112291909031391	0.208866406352514	0.591048427187481
1	16463899	16643923	HAP_2	0.0817391304347826	-0.288798856355691	0.539873974230567	0.592904629895583
1	16463899	16643923	HAP_3	0.105217391304348	-0.149698658021557	0.491910390005441	0.760996002499411
1	16463899	16643923	HAP_4	0.0730434782608696	0.0335352932450152	0.623850642170964	0.957149207160762
1	16463899	16643923	HAP_5	0.172173913043478	-0.0588173278555137	0.291332529741347	0.840075230753889
1	16508177	16686406	HAP_1	0.220869565217391	-0.112291909031391	0.208866406352514	0.591048427187481
1	16508177	16686406	HAP_2	0.0817391304347826	-0.288798856355691	0.539873974230567	0.592904629895583
1	16508177	16686406	HAP_3	0.0730434782608696	0.0335352932450152	0.623850642170964	0.957149207160762
1	16508177	16686406	HAP_4	0.172173913043478	-0.0588173278555137	0.291332529741347	0.840075230753889
1	16508177	16686406	HAP_5	0.101739130434783	-0.149698658021557	0.491910390005441	0.760996002499411
1	16571855	16747732	HAP_1	0.0730434782608696	0.0335352932450152	0.623850642170964	0.957149207160762
1	16571855	16747732	HAP_2	0.302608695652174	-0.135676731849489	0.157342494825276	0.388889203359308
1	16571855	16747732	HAP_3	0.172173913043478	-0.0588173278555137	0.291332529741347	0.840075230753889
1	16571855	16747732	HAP_4	0.0617391304347826	-0.288798856355691	0.539873974230567	0.592904629895583
1	16635130	16836572	HAP_1	0.302608695652174	-0.135676731849489	0.157342494825276	0.388889203359308
1	16635130	16836572	HAP_2	0.0730434782608696	0.0335352932450152	0.623850642170964	0.957149207160762
1	16635130	16836572	HAP_3	0.172173913043478	-0.0588173278555137	0.291332529741347	0.840075230753889
1	16669446	16922627	HAP_1	0.340869565217391	-0.161812916462336	0.145297201017145	0.265897499889725
1	16669446	16922627	HAP_2	0.0930434782608696	1.093914102537	0.539292083437764	0.0429878389590727
1	16669446	16922627	HAP_3	0.0730434782608696	0.0335352932450152	0.623850642170964	0.957149207160762
1	16669446	16922627	HAP_4	0.172173913043478	-0.0588173278555137	0.291332529741347	0.840075230753889
1	16723481	16962160	HAP_1	0.0930434782608696	1.093914102537	0.539292083437764	0.0429878389590727
1	16723481	16962160	HAP_2	0.172173913043478	-0.0588173278555137	0.291332529741347	0.840075230753889
1	16723481	16962160	HAP_3	0.34695652173913	-0.158082072521625	0.142219581912505	0.26681332596596
1	16723481	16962160	HAP_4	0.0730434782608696	0.0335352932450152	0.623850642170964	0.957149207160762
1	16808617	17025174	HAP_1	0.0730434782608696	0.0335352932450152	0.623850642170964	0.957149207160762
1	16808617	17025174	HAP_2	0.172173913043478	-0.0588173278555137	0.291332529741347	0.840075230753889
1	16808617	17025174	HAP_3	0.314782608695652	-0.210957528328883	0.15609057619245	0.177076773670952
1	16808617	17025174	HAP_4	0.0930434782608696	1.093914102537	0.539292083437764	0.0429878389590727
1	16886150	17075114	HAP_1	0.0730434782608696	0.0335352932450152	0.623850642170964	0.957149207160762
1	16886150	17075114	HAP_2	0.314782608695652	-0.210957528328883	0.15609057619245	0.177076773670952
1	16886150	17075114	HAP_3	0.172173913043478	-0.0588173278555137	0.291332529741347	0.840075230753889
1	16886150	17075114	HAP_4	0.0921739130434783	1.093914102537	0.539292083437764	0.0429878389590727
1	16952601	17128546	HAP_1	0.0730434782608696	0.0335352932450152	0.623850642170964	0.957149207160762
1	16952601	17128546	HAP_2	0.175652173913043	-0.113674369447774	0.275102049724377	0.679611833665281
1	16952601	17128546	HAP_3	0.0895652173913044	-0.168905080630623	0.481293076977125	0.725764737160655
1	16952601	17128546	HAP_4	0.118260869565217	0.191157766790918	0.388723504426095	0.623082671013853
1	16952601	17128546	HAP_5	0.372173913043478	-0.302850609187811	0.133600119969392	0.0237789192344627
1	17007158	17167034	HAP_1	0.368695652173913	-0.277677584270856	0.134659272674045	0.039659672651144
1	17007158	17167034	HAP_2	0.0730434782608696	0.0335352932450152	0.623850642170964	0.957149207160762
1	17007158	17167034	HAP_3	0.175652173913043	-0.113674369447774	0.275102049724377	0.679611833665281
1	17007158	17167034	HAP_4	0.0895652173913044	-0.168905080630623	0.481293076977125	0.725764737160655
1	17043129	17235751	HAP_1	0.175652173913043	-0.113674369447774	0.275102049724377	0.679611833665281
1	17043129	17235751	HAP_2	0.0895652173913044	-0.168905080630623	0.481293076977125	0.725764737160655
1	17043129	17235751	HAP_3	0.368695652173913	-0.277677584270856	0.134659272674045	0.039659672651144
1	17043129	17235751	HAP_4	0.0730434782608696	0.0335352932450152	0.623850642170964	0.957149207160762
1	17108080	17326467	HAP_1	0.175652173913043	-0.13389888598932	0.268587969542399	0.618306299767585
1	17108080	17326467	HAP_2	0.0730434782608696	0.0335352932450152	0.623850642170964	0.957149207160762
1	17108080	17326467	HAP_3	0.088695652173913	0.0632603682577734	0.53816361377032	0.906467347524698
1	17108080	17326467	HAP_4	0.367826086956522	-0.277677584270856	0.134659272674045	0.039659672651144
1	17148366	17431872	HAP_1	0.088695652173913	0.0632603682577734	0.53816361377032	0.906467347524698
1	17148366	17431872	HAP_2	0.0730434782608696	0.0335352932450152	0.623850642170964	0.957149207160762
1	17148366	17431872	HAP_3	0.372173913043478	-0.302850609187811	0.133600119969392	0.0237789192344627
1	17148366	17431872	HAP_4	0.173913043478261	-0.113674369447774	0.275102049724377	0.679611833665281
1	17200924	17474463	HAP_1	0.173913043478261	-0.113674369447774	0.275102049724377	0.679611833665281
1	17200924	17474463	HAP_2	0.372173913043478	-0.302850609187811	0.133600119969392	0.0237789192344627
1	17200924	17474463	HAP_3	0.088695652173913	0.0632603682577734	0.53816361377032	0.906467347524698
1	17200924	17474463	HAP_4	0.0730434782608696	0.0335352932450152	0.623850642170964	0.957149207160762
1	17292283	17515670	HAP_1	0.368695652173913	-0.298942010385744	0.133525870390692	0.0255574240180115
1	17292283	17515670	HAP_2	0.0730434782608696	0.0335352932450152	0.623850642170964	0.957149207160762
1	17292283	17515670	HAP_3	0.179130434782609	-0.190180946465274	0.341338621535976	0.577638496699382
1	17292283	17515670	HAP_4	0.0921739130434783	-0.168905080630623	0.481293076977125	0.725764737160655
1	17292283	17515670	HAP_5	0.173913043478261	-0.113674369447774	0.275102049724377	0.679611833665281
1	17404509	17543004	HAP_1	0.413913043478261	-0.286254220166947	0.123593695743129	0.0209122147234622
1	17404509	17543004	HAP_2	0.186086956521739	-0.190180946465274	0.341338621535976	0.577638496699382
1	17404509	17543004	HAP_3	0.0921739130434783	-0.168905080630623	0.481293076977125	0.725764737160655
1	17404509	17543004	HAP_4	0.0730434782608696	0.0335352932450152	0.623850642170964	0.957149207160762
1	17404509	17543004	HAP_5	0.173913043478261	-0.113674369447774	0.275102049724377	0.679611833665281
1	17463352	17580720	HAP_1	0.416521739130435	-0.286254220166947	0.123593695743129	0.0209122147234622
1	17463352	17580720	HAP_2	0.116521739130435	0.508441735140341	0.381486515268719	0.18314052390915
1	17463352	17580720	HAP_3	0.0739130434782609	0.0335352932450152	0.623850642170964	0.957149207160762
1	17463352	17580720	HAP_4	0.173913043478261	-0.113674369447774	0.275102049724377	0.679611833665281
1	17504279	17619065	HAP_1	0.156521739130435	-0.051464288909696	0.293868774412055	0.861043099802764
1	17504279	17619065	HAP_2	0.0730434782608696	0.0335352932450152	0.623850642170964	0.957149207160762
1	17504279	17619065	HAP_3	0.317391304347826	-0.340762079885946	0.161967682786035	0.0358317941990939
1	17504279	17619065	HAP_4	0.0991304347826087	-0.106006877939041	0.619633370192378	0.864222437301401
1	17504279	17619065	HAP_5	0.091304347826087	-0.168905080630623	0.481293076977125	0.725764737160655
1	17530637	17703897	HAP_1	0.156521739130435	-0.051464288909696	0.293868774412055	0.861043099802764
1	17530637	17703897	HAP_2	0.0730434782608696	0.0335352932450152	0.623850642170964	0.957149207160762
1	17530637	17703897	HAP_3	0.301739130434783	-0.345558661068272	0.165608358263883	0.0373743115442077
1	17530637	17703897	HAP_4	0.0869565217391304	-0.106006877939041	0.619633370192378	0.864222437301401
1	17530637	17703897	HAP_5	0.091304347826087	-0.168905080630623	0.481293076977125	0.725764737160655
1	17569889	17771553	HAP_1	0.156521739130435	-0.051464288909696	0.293868774412055	0.861043099802764
1	17569889	17771553	HAP_2	0.0730434782608696	0.0335352932450152	0.623850642170964	0.957149207160762
1	17569889	17771553	HAP_3	0.091304347826087	-0.168905080630623	0.481293076977125	0.725764737160655
1	17569889	17771553	HAP_4	0.302608695652174	-0.345558661068272	0.165608358263883	0.0373743115442077
1	17569889	17771553	HAP_5	0.0869565217391304	-0.106006877939041	0.619633370192378	0.864222437301401
1	17593278	17863023	HAP_1	0.0730434782608696	0.0335352932450152	0.623850642170964	0.957149207160762
1	17593278	17863023	HAP_2	0.091304347826087	-0.168905080630623	0.481293076977125	0.725764737160655
1	17593278	17863023	HAP_3	0.18695652173913	-0.364642624188013	0.283443283331883	0.198807123575928
1	17593278	17863023	HAP_4	0.113913043478261	-0.0700950131820505	0.410430510622693	0.864454984173078
1	17593278	17863023	HAP_5	0.0878260869565217	-0.106006877939041	0.619633370192378	0.864222437301401
1	17593278	17863023	HAP_6	0.156521739130435	-0.0245386482476067	0.303302538839793	0.935546420749824
1	17672335	17933659	HAP_1	0.0730434782608696	0.0335352932450152	0.623850642170964	0.957149207160762
1	17672335	17933659	HAP_2	0.0878260869565217	-0.106006877939041	0.619633370192378	0.864222437301401
1	17672335	17933659	HAP_3	0.156521739130435	-0.0245386482476067	0.303302538839793	0.935546420749824
1	17672335	17933659	HAP_4	0.18695652173913	-0.364642624188013	0.283443283331883	0.198807123575928
1	17672335	17933659	HAP_5	0.11304347826087	-0.0700950131820505	0.410430510622693	0.864454984173078
1	17672335	17933659	HAP_6	0.0930434782608696	-0.168905080630623	0.481293076977125	0.725764737160655
1	17742102	17996624	HAP_1	0.0878260869565217	-0.106006877939041	0.619633370192378	0.864222437301401
1	17742102	17996624	HAP_2	0.0739130434782609	0.0335352932450152	0.623850642170964	0.957149207160762
1	17742102	17996624	HAP_3	0.128695652173913	0.563496214031174	0.408243544811134	0.16804483817097
1	17742102	17996624	HAP_4	0.22	0.0860967220991951	0.246051374816194	0.726534632087233
1	17742102	17996624	HAP_5	0.18695652173913	-0.364642624188013	0.283443283331883	0.198807123575928
1	17742102	17996624	HAP_6	0.11304347826087	-0.0700950131820505	0.410430510622693	0.864454984173078
1	17742102	17996624	HAP_7	0.0930434782608696	-0.168905080630623	0.481293076977125	0.725764737160655
1	17830271	18035272	HAP_1	0.0895652173913044	-0.106006877939041	0.619633370192378	0.864222437301401
1	17830271	18035272	HAP_2	0.0739130434782609	0.0335352932450152	0.623850642170964	0.957149207160762
1	17830271	18035272	HAP_3	0.218260869565217	0.0860967220991951	0.246051374816194	0.726534632087233
1	17830271	18035272	HAP_4	0.18695652173913	-0.364642624188013	0.283443283331883	0.198807123575928
1	17830271	18035272	HAP_5	0.0930434782608696	-0.168905080630623	0.481293076977125	0.725764737160655
1	17830271	18035272	HAP_6	0.11304347826087	-0.0700950131820505	0.410430510622693	0.864454984173078
1	17910922	18103433	HAP_1	0.0878260869565217	-0.106006877939041	0.619633370192378	0.864222437301401
1	17910922	18103433	HAP_2	0.186086956521739	-0.339704539020094	0.293321562297166	0.247302853777673
1	17910922	18103433	HAP_3	0.0930434782608696	-0.168905080630623	0.481293076977125	0.725764737160655
1	17910922	18103433	HAP_4	0.126086956521739	0.235162510191477	0.363306219646084	0.517712085243235
1	17910922	18103433	HAP_5	0.218260869565217	0.0860967220991951	0.246051374816194	0.726534632087233
1	17910922	18103433	HAP_6	0.0730434782608696	0.0335352932450152	0.623850642170964	0.957149207160762
1	17965969	18144245	HAP_1	0.186086956521739	-0.339704539020094	0.293321562297166	0.247302853777673
1	17965969	18144245	HAP_2	0.0878260869565217	-0.106006877939041	0.619633370192378	0.864222437301401
1	17965969	18144245	HAP_3	0.138260869565217	0.063511089973872	0.328730205275201	0.846871153167887
1	17965969	18144245	HAP_4	0.0921739130434783	-0.168905080630623	0.481293076977125	0.725764737160655
1	17965969	18144245	HAP_5	0.218260869565217	0.0860967220991951	0.246051374816194	0.726534632087233
1	17965969	18144245	HAP_6	0.0730434782608696	0.0335352932450152	0.623850642170964	0.957149207160762
1	18019409	18218440	HAP_1	0.221739130434783	0.21718671731582	0.214097485187239	0.31081457236897
1	18019409	18218440	HAP_2	0.0904347826086957	-0.106006877939041	0.619633370192378	0.864222437301401
1	18019409	18218440	HAP_3	0.405217391304348	0.00771369375552928	0.132012754199793	0.953425751313695
1	18019409	18218440	HAP_4	0.091304347826087	-0.168905080630623	0.481293076977125	0.725764737160655
1	18019409	18218440	HAP_5	0.0782608695652174	-0.145504990977257	0.540728548140249	0.787958692368465
1	18081067	18289532	HAP_1	0.091304347826087	-0.168905080630623	0.481293076977125	0.725764737160655
1	18081067	18289532	HAP_2	0.0747826086956522	0.0335352932450152	0.623850642170964	0.957149207160762
1	18081067	18289532	HAP_3	0.142608695652174	0.063511089973872	0.328730205275201	0.846871153167887
1	18081067	18289532	HAP_4	0.0904347826086957	-0.106006877939041	0.619633370192378	0.864222437301401
1	18081067	18289532	HAP_5	0.0669565217391304	-0.184192621630339	0.623348005996515	0.767729317519415
1	18081067	18289532	HAP_6	0.153913043478261	0.266379553155654	0.345947751857192	0.441623795364302
1	18081067	18289532	HAP_7	0.184347826086957	-0.415056196216119	0.293897933454252	0.158431001937463
1	18134138	18345151	HAP_1	0.0747826086956522	0.0335352932450152	0.623850642170964	0.957149207160762
1	18134138	18345151	HAP_2	0.128695652173913	0.235162510191477	0.363306219646084	0.517712085243235
1	18134138	18345151	HAP_3	0.0904347826086957	-0.106006877939041	0.619633370192378	0.864222437301401
1	18134138	18345151	HAP_4	0.0669565217391304	-0.184192621630339	0.623348005996515	0.767729317519415
1	18134138	18345151	HAP_5	0.15304347826087	0.266379553155654	0.345947751857192	0.441623795364302
1	18134138	18345151	HAP_6	0.184347826086957	-0.415056196216119	0.293897933454252	0.158431001937463
1	18134138	18345151	HAP_7	0.091304347826087	-0.168905080630623	0.481293076977125	0.725764737160655
1	18185785	18374886	HAP_1	0.0904347826086957	-0.106006877939041	0.619633370192378	0.864222437301401
1	18185785	18374886	HAP_2	0.0669565217391304	-0.184192621630339	0.623348005996515	0.767729317519415
1	18185785	18374886	HAP_3	0.153913043478261	0.237364718073298	0.365554471538829	0.516391731430178
1	18185785	18374886	HAP_4	0.0765217391304348	0.0335352932450152	0.623850642170964	0.957149207160762
1	18185785	18374886	HAP_5	0.166086956521739	0.0360183842003673	0.314939428703947	0.908988456805462
1	18185785	18374886	HAP_6	0.184347826086957	-0.415056196216119	0.293897933454252	0.158431001937463
1	18185785	18374886	HAP_7	0.128695652173913	0.235162510191477	0.363306219646084	0.517712085243235
1	18276048	18399880	HAP_1	0.0895652173913044	-0.31839525657839	0.536858111094314	0.553371868019357
1	18276048	18399880	HAP_2	0.110434782608696	-0.544940374700117	0.449323937962505	0.225715578744663
1	18276048	18399880	HAP_3	0.152173913043478	0.237364718073298	0.365554471538829	0.516391731430178
1	18276048	18399880	HAP_4	0.244347826086957	-0.270816236091855	0.202755769107807	0.182195498638454
1	18276048	18399880	HAP_5	0.0739130434782609	0.0335352932450152	0.623850642170964	0.957149207160762
1	18340122	18448083	HAP_1	0.0739130434782609	0.0335352932450152	0.623850642170964	0.957149207160762
1	18340122	18448083	HAP_2	0.245217391304348	-0.20895681189449	0.199680093620645	0.295799527795483
1	18340122	18448083	HAP_3	0.0895652173913044	-0.31839525657839	0.536858111094314	0.553371868019357
1	18340122	18448083	HAP_4	0.0904347826086957	-0.106006877939041	0.619633370192378	0.864222437301401
1	18340122	18448083	HAP_5	0.166086956521739	0.237364718073298	0.365554471538829	0.516391731430178
1	18366232	18508210	HAP_1	0.0739130434782609	0.0335352932450152	0.623850642170964	0.957149207160762
1	18366232	18508210	HAP_2	0.152173913043478	0.237364718073298	0.365554471538829	0.516391731430178
1	18366232	18508210	HAP_3	0.0895652173913044	-0.31839525657839	0.536858111094314	0.553371868019357
1	18366232	18508210	HAP_4	0.0904347826086957	-0.106006877939041	0.619633370192378	0.864222437301401
1	18366232	18508210	HAP_5	0.115652173913043	-0.543904276065267	0.448075776071892	0.225308483134978
1	18366232	18508210	HAP_6	0.128695652173913	0.235162510191477	0.363306219646084	0.517712085243235
1	18388905	18550600	HAP_1	0.0669565217391304	0.0483170756882659	0.619478674409291	0.937858717111668
1	18388905	18550600	HAP_2	0.15304347826087	0.266379553155654	0.345947751857192	0.441623795364302
1	18388905	18550600	HAP_3	0.0747826086956522	0.0335352932450152	0.623850642170964	0.957149207160762
1	18388905	18550600	HAP_4	0.0904347826086957	-0.31839525657839	0.536858111094314	0.553371868019357
1	18388905	18550600	HAP_5	0.0904347826086957	-0.106006877939041	0.619633370192378	0.864222437301401
1	18388905	18550600	HAP_6	0.127826086956522	-0.652683343859929	0.385425861347039	0.0909319171449131
1	18388905	18550600	HAP_7	0.180869565217391	0.0136429079978776	0.234655938863955	0.953657738981642
1	18388905	18550600	HAP_8	0.0773913043478261	0.243230083530142	0.629008568923316	0.699133547446462
1	18425564	18619081	HAP_1	0.114782608695652	-0.543904276065267	0.448075776071892	0.225308483134978
1	18425564	18619081	HAP_2	0.175652173913043	0.00961545344728167	0.245964748076822	0.968830275193835
1	18425564	18619081	HAP_3	0.0773913043478261	0.243230083530142	0.629008568923316	0.699133547446462
1	18425564	18619081	HAP_4	0.0904347826086957	-0.106006877939041	0.619633370192378	0.864222437301401
1	18425564	18619081	HAP_5	0.123478260869565	-0.0545844504555123	0.383516836034489	0.886873450363663
1	18425564	18619081	HAP_6	0.154782608695652	0.266379553155654	0.345947751857192	0.441623795364302
1	18425564	18619081	HAP_7	0.0747826086956522	0.0335352932450152	0.623850642170964	0.957149207160762
1	18425564	18619081	HAP_8	0.0904347826086957	-0.31839525657839	0.536858111094314	0.553371868019357
1	18484079	18667846	HAP_1	0.114782608695652	-0.543904276065267	0.448075776071892	0.225308483134978
1	18484079	18667846	HAP_2	0.136521739130435	-0.0301027607247078	0.303468974312943	0.921018408586087
1	18484079	18667846	HAP_3	0.155652173913043	0.266379553155654	0.345947751857192	0.441623795364302
1	18484079	18667846	HAP_4	0.0904347826086957	-0.31839525657839	0.536858111094314	0.553371868019357
1	18484079	18667846	HAP_5	0.114782608695652	0.0276271985249701	0.480499116696495	0.954169830428935
1	18484079	18667846	HAP_6	0.12695652173913	0.235162510191477	0.363306219646084	0.517712085243235
1	18484079	18667846	HAP_7	0.08	0.0273845632474031	0.538017944022534	0.959424105196876
1	18484079	18667846	HAP_8	0.0956521739130435	0.334661705520106	0.44553338529523	0.452877736922041
1	18541914	18718088	HAP_1	0.0765217391304348	0.243230083530142	0.629008568923316	0.699133547446462
1	18541914	18718088	HAP_2	0.0904347826086957	-0.31839525657839	0.536858111094314	0.553371868019357
1	18541914	18718088	HAP_3	0.0921739130434783	-0.106006877939041	0.619633370192378	0.864222437301401
1	18541914	18718088	HAP_4	0.12695652173913	0.235162510191477	0.363306219646084	0.517712085243235
1	18541914	18718088	HAP_5	0.15304347826087	0.266379553155654	0.345947751857192	0.441623795364302
1	18541914	18718088	HAP_6	0.115652173913043	-0.543904276065267	0.448075776071892	0.225308483134978
1	18541914	18718088	HAP_7	0.123478260869565	-0.0545844504555123	0.383516836034489	0.886873450363663
1	18599889	18771888	HAP_1	0.0921739130434783	-0.106006877939041	0.619633370192378	0.864222437301401
1	18599889	18771888	HAP_2	0.113913043478261	-0.0700950131820505	0.410430510622693	0.864454984173078
1	18599889	18771888	HAP_3	0.0904347826086957	-0.31839525657839	0.536858111094314	0.553371868019357
1	18599889	18771888	HAP_4	0.123478260869565	-0.0545844504555123	0.383516836034489	0.886873450363663
1	18599889	18771888	HAP_5	0.15304347826087	0.266379553155654	0.345947751857192	0.441623795364302
1	18599889	18771888	HAP_6	0.0765217391304348	0.243230083530142	0.629008568923316	0.699133547446462
1	18599889	18771888	HAP_7	0.12	-0.543904276065267	0.448075776071892	0.225308483134978
1	18651110	18859078	HAP_1	0.11304347826087	-0.0700950131820505	0.410430510622693	0.864454984173078
1	18651110	18859078	HAP_2	0.123478260869565	-0.0545844504555123	0.383516836034489	0.886873450363663
1	18651110	18859078	HAP_3	0.15304347826087	0.201011536573787	0.329236988740193	0.541752608835452
1	18651110	18859078	HAP_4	0.0921739130434783	-0.106006877939041	0.619633370192378	0.864222437301401
1	18651110	18859078	HAP_5	0.0921739130434783	-0.303825925682487	0.479931018876168	0.526950890275086
1	18651110	18859078	HAP_6	0.0765217391304348	0.243230083530142	0.629008568923316	0.699133547446462
1	18651110	18859078	HAP_7	0.117391304347826	-0.543904276065267	0.448075776071892	0.225308483134978
1	18690083	18947598	HAP_1	0.11304347826087	-0.0700950131820505	0.410430510622693	0.864454984173078
1	18690083	18947598	HAP_2	0.116521739130435	-0.543904276065267	0.448075776071892	0.225308483134978
1	18690083	18947598	HAP_3	0.0895652173913044	-0.106006877939041	0.619633370192378	0.864222437301401
1	18690083	18947598	HAP_4	0.15304347826087	0.201011536573787	0.329236988740193	0.541752608835452
1	18690083	18947598	HAP_5	0.091304347826087	-0.303825925682487	0.479931018876168	0.526950890275086
1	18690083	18947598	HAP_6	0.0765217391304348	0.243230083530142	0.629008568923316	0.699133547446462
1	18690083	18947598	HAP_7	0.123478260869565	-0.0545844504555123	0.383516836034489	0.886873450363663
1	18756669	19016808	HAP_1	0.154782608695652	0.201011536573787	0.329236988740193	0.541752608835452
1	18756669	19016808	HAP_2	0.091304347826087	-0.303825925682487	0.479931018876168	0.526950890275086
1	18756669	19016808	HAP_3	0.123478260869565	-0.0545844504555123	0.383516836034489	0.886873450363663
1	18756669	19016808	HAP_4	0.0739130434782609	0.0335352932450152	0.623850642170964	0.957149207160762
1	18756669	19016808	HAP_5	0.113913043478261	-0.0700950131820505	0.410430510622693	0.864454984173078
1	18756669	19016808	HAP_6	0.0895652173913044	-0.106006877939041	0.619633370192378	0.864222437301401
1	18756669	19016808	HAP_7	0.0773913043478261	0.243230083530142	0.629008568923316	0.699133547446462
1	18756669	19016808	HAP_8	0.114782608695652	-0.543904276065267	0.448075776071892	0.225308483134978
1	18832003	19101381	HAP_1	0.113913043478261	-0.0700950131820505	0.410430510622693	0.864454984173078
1	18832003	19101381	HAP_2	0.091304347826087	-0.303825925682487	0.479931018876168	0.526950890275086
1	18832003	19101381	HAP_3	0.0739130434782609	0.0335352932450152	0.623850642170964	0.957149207160762
1	18832003	19101381	HAP_4	0.0773913043478261	0.243230083530142	0.629008568923316	0.699133547446462
1	18832003	19101381	HAP_5	0.0904347826086957	-0.106006877939041	0.619633370192378	0.864222437301401
1	18832003	19101381	HAP_6	0.123478260869565	-0.0545844504555123	0.383516836034489	0.886873450363663
1	18832003	19101381	HAP_7	0.114782608695652	-0.543904276065267	0.448075776071892	0.225308483134978
1	18832003	19101381	HAP_8	0.16695652173913	0.261381033911392	0.314561417059473	0.40636152940158
1	18930376	19175978	HAP_1	0.123478260869565	-0.0545844504555123	0.383516836034489	0.886873450363663
1	18930376	19175978	HAP_2	0.0739130434782609	0.0335352932450152	0.623850642170964	0.957149207160762
1	18930376	19175978	HAP_3	0.113913043478261	-0.0700950131820505	0.410430510622693	0.864454984173078
1	18930376	19175978	HAP_4	0.114782608695652	-0.543904276065267	0.448075776071892	0.225308483134978
1	18930376	19175978	HAP_5	0.16695652173913	0.261381033911392	0.314561417059473	0.40636152940158
1	18930376	19175978	HAP_6	0.168695652173913	-0.115071218898892	0.285074317121315	0.686621145952822
1	18930376	19175978	HAP_7	0.0904347826086957	-0.106006877939041	0.619633370192378	0.864222437301401
1	18993576	19269782	HAP_1	0.113913043478261	-0.543904276065267	0.448075776071892	0.225308483134978
1	18993576	19269782	HAP_2	0.16695652173913	0.261381033911392	0.314561417059473	0.40636152940158
1	18993576	19269782	HAP_3	0.168695652173913	-0.115071218898892	0.285074317121315	0.686621145952822
1	18993576	19269782	HAP_4	0.0947826086956522	-0.106006877939041	0.619633370192378	0.864222437301401
1	18993576	19269782	HAP_5	0.123478260869565	-0.0545844504555123	0.383516836034489	0.886873450363663
1	18993576	19269782	HAP_6	0.0739130434782609	0.0335352932450152	0.623850642170964	0.957149207160762
1	18993576	19269782	HAP_7	0.113913043478261	-0.0700950131820505	0.410430510622693	0.864454984173078
1	19069747	19336588	HAP_1	0.114782608695652	-0.678990050549661	0.451291575695808	0.133001967529251
1	19069747	19336588	HAP_2	0.0773913043478261	0.243230083530142	0.629008568923316	0.699133547446462
1	19069747	19336588	HAP_3	0.13304347826087	0.155202649894134	0.381470598892241	0.684270486643676
1	19069747	19336588	HAP_4	0.113913043478261	-0.0700950131820505	0.410430510622693	0.864454984173078
1	19069747	19336588	HAP_5	0.305217391304348	-0.0177379342466394	0.15939675814442	0.911432736873074
1	19069747	19336588	HAP_6	0.0739130434782609	0.0335352932450152	0.623850642170964	0.957149207160762
1	19069747	19336588	HAP_7	0.0930434782608696	-0.106006877939041	0.619633370192378	0.864222437301401
1	19147587	19374028	HAP_1	0.232173913043478	-0.0738632466717666	0.191695196384611	0.70014902114275
1	19147587	19374028	HAP_2	0.0739130434782609	0.0335352932450152	0.623850642170964	0.957149207160762
1	19147587	19374028	HAP_3	0.11304347826087	-0.57111176965493	0.492940240311669	0.247118615237653
1	19147587	19374028	HAP_4	0.0904347826086957	-0.106006877939041	0.619633370192378	0.864222437301401
1	19147587	19374028	HAP_5	0.11304347826087	-0.0700950131820505	0.410430510622693	0.864454984173078
1	19147587	19374028	HAP_6	0.0773913043478261	0.243230083530142	0.629008568923316	0.699133547446462
1	19147587	19374028	HAP_7	0.132173913043478	0.155202649894134	0.381470598892241	0.684270486643676
1	19253956	19436094	HAP_1	0.187826086956522	-0.175532349637777	0.247480313829741	0.478446097159079
1	19253956	19436094	HAP_2	0.088695652173913	-0.106006877939041	0.619633370192378	0.864222437301401
1	19253956	19436094	HAP_3	0.112173913043478	-0.57111176965493	0.492940240311669	0.247118615237653
1	19253956	19436094	HAP_4	0.0773913043478261	0.243230083530142	0.629008568923316	0.699133547446462
1	19253956	19436094	HAP_5	0.192173913043478	0.145689910520935	0.267274745703911	0.58590498797036
1	19253956	19436094	HAP_6	0.0739130434782609	0.0335352932450152	0.623850642170964	0.957149207160762
1	19318625	19484677	HAP_1	0.11304347826087	-0.57111176965493	0.492940240311669	0.247118615237653
1	19318625	19484677	HAP_2	0.188695652173913	-0.175532349637777	0.247480313829741	0.478446097159079
1	19318625	19484677	HAP_3	0.088695652173913	-0.106006877939041	0.619633370192378	0.864222437301401
1	19318625	19484677	HAP_4	0.0773913043478261	0.243230083530142	0.629008568923316	0.699133547446462
1	19318625	19484677	HAP_5	0.192173913043478	0.145689910520935	0.267274745703911	0.58590498797036
1	19318625	19484677	HAP_6	0.0739130434782609	0.0335352932450152	0.623850642170964	0.957149207160762
1	19352346	19499241	HAP_1	0.11304347826087	-0.57111176965493	0.492940240311669	0.247118615237653
1	19352346	19499241	HAP_2	0.19304347826087	0.145689910520935	0.267274745703911	0.58590498797036
1	19352346	19499241	HAP_3	0.0739130434782609	0.0335352932450152	0.623850642170964	0.957149207160762
1	19352346	19499241	HAP_4	0.179130434782609	-0.175532349637777	0.247480313829741	0.478446097159079
1	19352346	19499241	HAP_5	0.088695652173913	-0.106006877939041	0.619633370192378	0.864222437301401
1	19352346	19499241	HAP_6	0.0773913043478261	0.243230083530142	0.629008568923316	0.699133547446462
1	19420435	19535686	HAP_1	0.0773913043478261	0.243230083530142	0.629008568923316	0.699133547446462
1	19420435	19535686	HAP_2	0.0817391304347826	-0.2659196779076	0.542543454902665	0.624229471790416
1	19420435	19535686	HAP_3	0.11304347826087	-0.57111176965493	0.492940240311669	0.247118615237653
1	19420435	19535686	HAP_4	0.180869565217391	-0.175532349637777	0.247480313829741	0.478446097159079
1	19420435	19535686	HAP_5	0.19304347826087	0.145689910520935	0.267274745703911	0.58590498797036
1	19420435	19535686	HAP_6	0.0878260869565217	-0.106006877939041	0.619633370192378	0.864222437301401
1	19474711	19617746	HAP_1	0.194782608695652	0.145689910520935	0.267274745703911	0.58590498797036
1	19474711	19617746	HAP_2	0.0817391304347826	-0.2659196779076	0.542543454902665	0.624229471790416
1	19474711	19617746	HAP_3	0.115652173913043	-0.543904276065267	0.448075776071892	0.225308483134978
1	19474711	19617746	HAP_4	0.258260869565217	-0.0662533472388588	0.173364674912016	0.702485860592279
1	19474711	19617746	HAP_5	0.0878260869565217	-0.106006877939041	0.619633370192378	0.864222437301401
1	19492649	19686160	HAP_1	0.327826086956522	-0.0799957116978551	0.153510130247644	0.602495195571881
1	19492649	19686160	HAP_2	0.0878260869565217	-0.106006877939041	0.619633370192378	0.864222437301401
1	19492649	19686160	HAP_3	0.115652173913043	-0.543904276065267	0.448075776071892	0.225308483134978
1	19492649	19686160	HAP_4	0.194782608695652	0.145689910520935	0.267274745703911	0.58590498797036
1	19492649	19686160	HAP_5	0.0817391304347826	-0.2659196779076	0.542543454902665	0.624229471790416
1	19515387	19736140	HAP_1	0.115652173913043	-0.543904276065267	0.448075776071892	0.225308483134978
1	19515387	19736140	HAP_2	0.194782608695652	0.145689910520935	0.267274745703911	0.58590498797036
1	19515387	19736140	HAP_3	0.32695652173913	-0.0799957116978551	0.153510130247644	0.602495195571881
1	19515387	19736140	HAP_4	0.0878260869565217	-0.106006877939041	0.619633370192378	0.864222437301401
1	19515387	19736140	HAP_5	0.0817391304347826	-0.2659196779076	0.542543454902665	0.624229471790416
1	19591116	19840115	HAP_1	0.222608695652174	-0.298975525241477	0.223378163010469	0.181298257741453
1	19591116	19840115	HAP_2	0.0834782608695652	-0.2659196779076	0.542543454902665	0.624229471790416
1	19591116	19840115	HAP_3	0.522608695652174	-0.0881910892835968	0.108640093332808	0.417265608711253
1	19661123	19905066	HAP_1	0.071304347826087	0.0936636139383579	0.548149450698472	0.864385596619111
1	19661123	19905066	HAP_2	0.102608695652174	0.34027661544951	0.413026488834261	0.410367753246778
1	19661123	19905066	HAP_3	0.18695652173913	-0.238304206456802	0.236454467635158	0.313973246166682
1	19661123	19905066	HAP_4	0.335652173913043	-0.082762354598184	0.148357189732372	0.57716299374139
1	19661123	19905066	HAP_5	0.202608695652174	-0.263419566316381	0.237483711056136	0.267813545005219
1	19728682	19955364	HAP_1	0.183478260869565	-0.175532349637777	0.247480313829741	0.478446097159079
1	19728682	19955364	HAP_2	0.466086956521739	-0.178281136622859	0.112325059697089	0.113032203355629
1	19728682	19955364	HAP_3	0.0782608695652174	-0.0188545578159169	0.41456108873235	0.963740257389745
1	19728682	19955364	HAP_4	0.105217391304348	0.34027661544951	0.413026488834261	0.410367753246778
1	19802045	20037490	HAP_1	0.183478260869565	-0.175532349637777	0.247480313829741	0.478446097159079
1	19802045	20037490	HAP_2	0.0426086956521739	-0.00438705646862766	0.6189200699037	0.994346962251249
1	19802045	20037490	HAP_3	0.088695652173913	-0.106006877939041	0.619633370192378	0.864222437301401
1	19802045	20037490	HAP_4	0.225217391304348	-0.0491845952799979	0.21846526275142	0.821954602398423
1	19802045	20037490	HAP_5	0.173913043478261	-0.140608098208137	0.274658726481296	0.608895863232651
1	19887186	20089442	HAP_1	0.088695652173913	-0.106006877939041	0.619633370192378	0.864222437301401
1	19887186	20089442	HAP_2	0.226086956521739	-0.0491845952799979	0.21846526275142	0.821954602398423
1	19887186	20089442	HAP_3	0.173913043478261	-0.140608098208137	0.274658726481296	0.608895863232651
1	19887186	20089442	HAP_4	0.183478260869565	-0.175532349637777	0.247480313829741	0.478446097159079
1	19887186	20089442	HAP_5	0.0556521739130435	-0.170852217369811	0.53943215545818	0.751569091894482
1	19929109	20164215	HAP_1	0.088695652173913	-0.106006877939041	0.619633370192378	0.864222437301401
1	19929109	20164215	HAP_2	0.195652173913043	-0.0463964286228775	0.242515488378099	0.848349269225672
1	19929109	20164215	HAP_3	0.173913043478261	-0.140608098208137	0.274658726481296	0.608895863232651
1	19929109	20164215	HAP_4	0.183478260869565	-0.175532349637777	0.247480313829741	0.478446097159079
1	19929109	20164215	HAP_5	0.0556521739130435	-0.170852217369811	0.53943215545818	0.751569091894482
1	20008856	20217215	HAP_1	0.088695652173913	-0.106006877939041	0.619633370192378	0.864222437301401
1	20008856	20217215	HAP_2	0.0834782608695652	-0.309583888108355	0.44080571141604	0.482774325962885
1	20008856	20217215	HAP_3	0.195652173913043	-0.0463964286228775	0.242515488378099	0.848349269225672
1	20008856	20217215	HAP_4	0.183478260869565	-0.175532349637777	0.247480313829741	0.478446097159079
1	20008856	20217215	HAP_5	0.173913043478261	-0.140608098208137	0.274658726481296	0.608895863232651
1	20079747	20263578	HAP_1	0.212173913043478	0.274710553204531	0.240575326298178	0.253986036503127
1	20079747	20263578	HAP_2	0.195652173913043	-0.0463964286228775	0.242515488378099	0.848349269225672
1	20079747	20263578	HAP_3	0.272173913043478	0.00373486039651219	0.176350701588811	0.983110704714398
1	20144224	20294759	HAP_1	0.409565217391304	0.0027443063391013	0.121478637430429	0.981984656705693
1	20144224	20294759	HAP_2	0.18	-0.156753748447875	0.250373244040476	0.531516479132902
1	20144224	20294759	HAP_3	0.195652173913043	-0.0463964286228775	0.242515488378099	0.848349269225672
1	20199697	20336514	HAP_1	0.194782608695652	-0.0463964286228775	0.242515488378099	0.848349269225672
1	20199697	20336514	HAP_2	0.196521739130435	-0.209364431515844	0.215655362383977	0.332051185286029
1	20199697	20336514	HAP_3	0.0869565217391304	-0.106006877939041	0.619633370192378	0.864222437301401
1	20199697	20336514	HAP_4	0.0973913043478261	-0.840031030427759	0.537985651288346	0.11898343979952
1	20257579	20416935	HAP_1	0.196521739130435	-0.209364431515844	0.215655362383977	0.332051185286029
1	20257579	20416935	HAP_2	0.0869565217391304	-0.106006877939041	0.619633370192378	0.864222437301401
1	20257579	20416935	HAP_3	0.0973913043478261	-0.840031030427759	0.537985651288346	0.11898343979952
1	20257579	20416935	HAP_4	0.194782608695652	-0.0463964286228775	0.242515488378099	0.848349269225672
1	20285058	20472980	HAP_1	0.196521739130435	-0.209364431515844	0.215655362383977	0.332051185286029
1	20285058	20472980	HAP_2	0.0869565217391304	-0.106006877939041	0.619633370192378	0.864222437301401
1	20285058	20472980	HAP_3	0.0973913043478261	-0.840031030427759	0.537985651288346	0.11898343979952
1	20285058	20472980	HAP_4	0.194782608695652	-0.0463964286228775	0.242515488378099	0.848349269225672
1	20309995	20550672	HAP_1	0.195652173913043	-0.209364431515844	0.215655362383977	0.332051185286029
1	20309995	20550672	HAP_2	0.0973913043478261	-0.840031030427759	0.537985651288346	0.11898343979952
1	20309995	20550672	HAP_3	0.0869565217391304	-0.106006877939041	0.619633370192378	0.864222437301401
1	20309995	20550672	HAP_4	0.126086956521739	-0.372155859087946	0.365422816542059	0.308914074816682
1	20396102	20587049	HAP_1	0.125217391304348	-0.404141737371566	0.348082384650343	0.24611367975461
1	20396102	20587049	HAP_2	0.0973913043478261	-0.840031030427759	0.537985651288346	0.11898343979952
1	20396102	20587049	HAP_3	0.105217391304348	-0.126522413077098	0.406328676610047	0.755627618616401
1	20396102	20587049	HAP_4	0.195652173913043	-0.209364431515844	0.215655362383977	0.332051185286029
1	20447544	20629717	HAP_1	0.125217391304348	-0.404141737371566	0.348082384650343	0.24611367975461
1	20447544	20629717	HAP_2	0.0947826086956522	-0.981272939727222	0.621081306042155	0.114682594144489
1	20447544	20629717	HAP_3	0.196521739130435	-0.209364431515844	0.215655362383977	0.332051185286029
1	20447544	20629717	HAP_4	0.179130434782609	0.0258041394892072	0.28027079765824	0.926676345621155
1	20528824	20676803	HAP_1	0.255652173913043	-0.050492229848619	0.179127344019707	0.778140087315998
1	20528824	20676803	HAP_2	0.0930434782608696	-0.425271758954957	0.443463567637547	0.33798225083938
1	20528824	20676803	HAP_3	0.0869565217391304	-0.106006877939041	0.619633370192378	0.864222437301401
1	20528824	20676803	HAP_4	0.0947826086956522	-0.981272939727222	0.621081306042155	0.114682594144489
1	20572869	20732893	HAP_1	0.0860869565217391	0.0607421509116952	0.618737319822606	0.92183139781869
1	20572869	20732893	HAP_2	0.0895652173913044	-0.187266809326153	0.537355586894953	0.72759747728671
1	20572869	20732893	HAP_3	0.0930434782608696	-0.425271758954957	0.443463567637547	0.33798225083938
1	20572869	20732893	HAP_4	0.282608695652174	-0.0594394251786469	0.165856876239903	0.720195165587569
1	20572869	20732893	HAP_5	0.0956521739130435	-0.981272939727222	0.621081306042155	0.114682594144489
1	20618002	20799206	HAP_1	0.0860869565217391	0.0607421509116952	0.618737319822606	0.92183139781869
1	20618002	20799206	HAP_2	0.0895652173913044	-0.187266809326153	0.537355586894953	0.72759747728671
1	20618002	20799206	HAP_3	0.0921739130434783	-0.425271758954957	0.443463567637547	0.33798225083938
1	20618002	20799206	HAP_4	0.284347826086957	-0.0594394251786469	0.165856876239903	0.720195165587569
1	20618002	20799206	HAP_5	0.0947826086956522	-0.981272939727222	0.621081306042155	0.114682594144489
1	20664136	20899506	HAP_1	0.0895652173913044	-0.187266809326153	0.537355586894953	0.72759747728671
1	20664136	20899506	HAP_2	0.286086956521739	-0.0761395122157627	0.164334610960512	0.643314381652113
1	20664136	20899506	HAP_3	0.0860869565217391	0.0607421509116952	0.618737319822606	0.92183139781869
1	20664136	20899506	HAP_4	0.0921739130434783	-0.425271758954957	0.443463567637547	0.33798225083938
1	20664136	20899506	HAP_5	0.0947826086956522	-0.981272939727222	0.621081306042155	0.114682594144489
1	20716311	20975199	HAP_1	0.0860869565217391	0.0607421509116952	0.618737319822606	0.92183139781869
1	20716311	20975199	HAP_2	0.375652173913043	0.0753703738866406	0.133242199855112	0.571847681811385
1	20716311	20975199	HAP_3	0.0921739130434783	-0.981272939727222	0.621081306042155	0.114682594144489
1	20716311	20975199	HAP_4	0.0921739130434783	-0.425271758954957	0.443463567637547	0.33798225083938
1	20774446	21025812	HAP_1	0.0930434782608696	-0.981272939727222	0.621081306042155	0.114682594144489
1	20774446	21025812	HAP_2	0.0947826086956522	-0.524652935344701	0.409555409514462	0.200711339185127
1	20774446	21025812	HAP_3	0.0930434782608696	-0.106006877939041	0.619633370192378	0.864222437301401
1	20774446	21025812	HAP_4	0.313913043478261	-0.114367244315834	0.159014544741409	0.472301216015245
1	20774446	21025812	HAP_5	0.0860869565217391	0.0607421509116952	0.618737319822606	0.92183139781869
1	20844518	21079216	HAP_1	0.0939130434782609	-0.981272939727222	0.621081306042155	0.114682594144489
1	20844518	21079216	HAP_2	0.0956521739130435	-0.524652935344701	0.409555409514462	0.200711339185127
1	20844518	21079216	HAP_3	0.0947826086956522	-0.106006877939041	0.619633370192378	0.864222437301401
1	20844518	21079216	HAP_4	0.304347826086957	-0.0615809571640124	0.165322493632978	0.709668565794977
1	20844518	21079216	HAP_5	0.108695652173913	-0.0355711137440755	0.534716820456806	0.946984886443559
1	20955011	21099477	HAP_1	0.0939130434782609	-0.981272939727222	0.621081306042155	0.114682594144489
1	20955011	21099477	HAP_2	0.163478260869565	0.317956903757843	0.289598606106341	0.272708378154361
1	20955011	21099477	HAP_3	0.0956521739130435	-0.524652935344701	0.409555409514462	0.200711339185127
1	20955011	21099477	HAP_4	0.0956521739130435	-0.106006877939041	0.619633370192378	0.864222437301401
1	20955011	21099477	HAP_5	0.329565217391304	-0.138593074413388	0.152589889956039	0.364124014953442
1	21005976	21158799	HAP_1	0.0939130434782609	-0.981272939727222	0.621081306042155	0.114682594144489
1	21005976	21158799	HAP_2	0.14695652173913	0.224668533613909	0.312749459776416	0.472830267921897
1	21005976	21158799	HAP_3	0.0956521739130435	-0.524652935344701	0.409555409514462	0.200711339185127
1	21005976	21158799	HAP_4	0.329565217391304	-0.138593074413388	0.152589889956039	0.364124014953442
1	21005976	21158799	HAP_5	0.0956521739130435	-0.106006877939041	0.619633370192378	0.864222437301401
1	21060557	21212230	HAP_1	0.329565217391304	-0.138593074413388	0.152589889956039	0.364124014953442
1	21060557	21212230	HAP_2	0.116521739130435	-0.53807774471291	0.332211480203519	0.105861061594975
1	21060557	21212230	HAP_3	0.164347826086957	0.363730866874475	0.284496069983462	0.201597639921451
1	21060557	21212230	HAP_4	0.184347826086957	-0.193111019987526	0.254077452083819	0.447544703239327
1	21060557	21212230	HAP_5	0.0982608695652174	-0.106006877939041	0.619633370192378	0.864222437301401
1	21092388	21248341	HAP_1	0.329565217391304	-0.138593074413388	0.152589889956039	0.364124014953442
1	21092388	21248341	HAP_2	0.116521739130435	-0.53807774471291	0.332211480203519	0.105861061594975
1	21092388	21248341	HAP_3	0.129565217391304	0.77699617853147	0.40992093155394	0.0585418973969995
1	21092388	21248341	HAP_4	0.184347826086957	-0.193111019987526	0.254077452083819	0.447544703239327
1	21092388	21248341	HAP_5	0.0982608695652174	-0.106006877939041	0.619633370192378	0.864222437301401
1	21142067	21302128	HAP_1	0.460869565217391	-0.00521964253674316	0.112452196254013	0.962994737651373
1	21142067	21302128	HAP_2	0.184347826086957	-0.193111019987526	0.254077452083819	0.447544703239327
1	21142067	21302128	HAP_3	0.118260869565217	-0.53807774471291	0.332211480203519	0.105861061594975
1	21142067	21302128	HAP_4	0.0982608695652174	-0.106006877939041	0.619633370192378	0.864222437301401
1	21199202	21333330	HAP_1	0.581739130434783	-0.0607079351633426	0.0974225191333926	0.533444867049281
1	21199202	21333330	HAP_2	0.115652173913043	-0.126522413077098	0.406328676610047	0.755627618616401
1	21199202	21333330	HAP_3	0.248695652173913	-0.0729331837668609	0.198332806681536	0.713212035771567
1	21239756	21366392	HAP_1	0.115652173913043	-0.126522413077098	0.406328676610047	0.755627618616401
1	21239756	21366392	HAP_2	0.184347826086957	-0.193111019987526	0.254077452083819	0.447544703239327
1	21239756	21366392	HAP_3	0.616521739130435	-0.0559490131017892	0.0963037270741046	0.561497515969297
1	21278418	21451919	HAP_1	0.0973913043478261	-0.106006877939041	0.619633370192378	0.864222437301401
1	21278418	21451919	HAP_2	0.145217391304348	0.224668533613909	0.312749459776416	0.472830267921897
1	21278418	21451919	HAP_3	0.0965217391304348	-0.524652935344701	0.409555409514462	0.200711339185127
1	21278418	21451919	HAP_4	0.329565217391304	-0.160033673118303	0.151274915863219	0.290555712615562
1	21278418	21451919	HAP_5	0.0939130434782609	-0.981272939727222	0.621081306042155	0.114682594144489
1	21324921	21498156	HAP_1	0.0965217391304348	-0.106006877939041	0.619633370192378	0.864222437301401
1	21324921	21498156	HAP_2	0.0939130434782609	-0.981272939727222	0.621081306042155	0.114682594144489
1	21324921	21498156	HAP_3	0.145217391304348	0.224668533613909	0.312749459776416	0.472830267921897
1	21324921	21498156	HAP_4	0.0965217391304348	-0.524652935344701	0.409555409514462	0.200711339185127
1	21324921	21498156	HAP_5	0.329565217391304	-0.160033673118303	0.151274915863219	0.290555712615562
1	21351372	21549541	HAP_1	0.145217391304348	0.224668533613909	0.312749459776416	0.472830267921897
1	21351372	21549541	HAP_2	0.0965217391304348	-0.524652935344701	0.409555409514462	0.200711339185127
1	21351372	21549541	HAP_3	0.328695652173913	-0.160033673118303	0.151274915863219	0.290555712615562
1	21351372	21549541	HAP_4	0.0965217391304348	-0.106006877939041	0.619633370192378	0.864222437301401
1	21351372	21549541	HAP_5	0.0939130434782609	-0.981272939727222	0.621081306042155	0.114682594144489
1	21426865	21593553	HAP_1	0.0965217391304348	-0.524652935344701	0.409555409514462	0.200711339185127
1	21426865	21593553	HAP_2	0.0965217391304348	-0.106006877939041	0.619633370192378	0.864222437301401
1	21426865	21593553	HAP_3	0.337391304347826	-0.0728076409314068	0.149866958393113	0.627287574370715
1	21426865	21593553	HAP_4	0.176521739130435	0.164887119617756	0.34022586178445	0.628120441262255
1	21426865	21593553	HAP_5	0.110434782608696	0.0424425547127354	0.442209221305168	0.923571903462766
1	21477210	21624708	HAP_1	0.0965217391304348	-0.524652935344701	0.409555409514462	0.200711339185127
1	21477210	21624708	HAP_2	0.110434782608696	0.0424425547127354	0.442209221305168	0.923571903462766
1	21477210	21624708	HAP_3	0.0965217391304348	-0.106006877939041	0.619633370192378	0.864222437301401
1	21477210	21624708	HAP_4	0.337391304347826	-0.0728076409314068	0.149866958393113	0.627287574370715
1	21477210	21624708	HAP_5	0.251304347826087	0.23952494442243	0.217425727383828	0.271089651654715
1	21529824	21662722	HAP_1	0.105217391304348	0.263440119675506	0.485646710758298	0.587722070150009
1	21529824	21662722	HAP_2	0.0965217391304348	-0.106006877939041	0.619633370192378	0.864222437301401
1	21529824	21662722	HAP_3	0.0965217391304348	-0.524652935344701	0.409555409514462	0.200711339185127
1	21529824	21662722	HAP_4	0.337391304347826	-0.0709521777474589	0.148759095025705	0.633575822703055
1	21529824	21662722	HAP_5	0.168695652173913	-0.100289625519987	0.379843366309609	0.791854439171888
1	21584870	21717449	HAP_1	0.337391304347826	-0.0709521777474589	0.148759095025705	0.633575822703055
1	21584870	21717449	HAP_2	0.1	-0.106006877939041	0.619633370192378	0.864222437301401
1	21584870	21717449	HAP_3	0.168695652173913	-0.100289625519987	0.379843366309609	0.791854439171888
1	21584870	21717449	HAP_4	0.190434782608696	-0.323271292930091	0.227410063035832	0.155716046205467
1	21584870	21717449	HAP_5	0.0721739130434783	-0.374222135409495	0.445229853934154	0.400977436683113
1	21618641	21750572	HAP_1	0.101739130434783	0.0655941953503383	0.537891515690664	0.902984674174872
1	21618641	21750572	HAP_2	0.330434782608696	-0.157329137053972	0.150089429545717	0.29498048878544
1	21618641	21750572	HAP_3	0.190434782608696	-0.323271292930091	0.227410063035832	0.155716046205467
1	21618641	21750572	HAP_4	0.168695652173913	-0.100289625519987	0.379843366309609	0.791854439171888
1	21644616	21786737	HAP_1	0.329565217391304	-0.157329137053972	0.150089429545717	0.29498048878544
1	21644616	21786737	HAP_2	0.1	0.0655941953503383	0.537891515690664	0.902984674174872
1	21644616	21786737	HAP_3	0.0965217391304348	-0.524652935344701	0.409555409514462	0.200711339185127
1	21644616	21786737	HAP_4	0.0939130434782609	-0.981272939727222	0.621081306042155	0.114682594144489
1	21644616	21786737	HAP_5	0.168695652173913	-0.100289625519987	0.379843366309609	0.791854439171888
1	21691443	21829520	HAP_1	0.329565217391304	-0.157329137053972	0.150089429545717	0.29498048878544
1	21691443	21829520	HAP_2	0.0956521739130435	-0.524652935344701	0.409555409514462	0.200711339185127
1	21691443	21829520	HAP_3	0.0947826086956522	-0.981272939727222	0.621081306042155	0.114682594144489
1	21691443	21829520	HAP_4	0.0930434782608696	-0.106006877939041	0.619633370192378	0.864222437301401
1	21691443	21829520	HAP_5	0.168695652173913	-0.100289625519987	0.379843366309609	0.791854439171888
1	21738281	21887191	HAP_1	0.0930434782608696	-0.106006877939041	0.619633370192378	0.864222437301401
1	21738281	21887191	HAP_2	0.151304347826087	-0.0741350079320154	0.380714119579442	0.845677683617734
1	21738281	21887191	HAP_3	0.0956521739130435	-0.524652935344701	0.409555409514462	0.200711339185127
1	21738281	21887191	HAP_4	0.0947826086956522	-0.981272939727222	0.621081306042155	0.114682594144489
1	21738281	21887191	HAP_5	0.330434782608696	-0.180651796576211	0.14906869870375	0.226071630847737
1	21777287	21951746	HAP_1	0.0947826086956522	-0.981272939727222	0.621081306042155	0.114682594144489
1	21777287	21951746	HAP_2	0.333913043478261	-0.188886063953229	0.147961750367696	0.202275297408857
1	21777287	21951746	HAP_3	0.0930434782608696	-0.106006877939041	0.619633370192378	0.864222437301401
1	21777287	21951746	HAP_4	0.152173913043478	-0.0741350079320154	0.380714119579442	0.845677683617734
1	21777287	21951746	HAP_5	0.0956521739130435	-0.524652935344701	0.409555409514462	0.200711339185127
1	21824637	22024056	HAP_1	0.0956521739130435	-0.981272939727222	0.621081306042155	0.114682594144489
1	21824637	22024056	HAP_2	0.489565217391304	-0.163587247935173	0.107796119056538	0.129687253352828
1	21824637	22024056	HAP_3	0.0939130434782609	-0.106006877939041	0.619633370192378	0.864222437301401
1	21824637	22024056	HAP_4	0.0947826086956522	-0.337568452952391	0.440159206917772	0.443449027120187
1	21877978	22096754	HAP_1	0.0939130434782609	-0.106006877939041	0.619633370192378	0.864222437301401
1	21877978	22096754	HAP_2	0.0956521739130435	-0.337568452952391	0.440159206917772	0.443449027120187
1	21877978	22096754	HAP_3	0.251304347826087	-0.09903857660655	0.192709391571241	0.607504971257775
1	21877978	22096754	HAP_4	0.333913043478261	-0.186800721481775	0.146875087339406	0.20395816323013
1	21923652	22152784	HAP_1	0.0956521739130435	-0.337568452952391	0.440159206917772	0.443449027120187
1	21923652	22152784	HAP_2	0.0947826086956522	-0.106006877939041	0.619633370192378	0.864222437301401
1	21923652	22152784	HAP_3	0.129565217391304	0.0337385510633114	0.536102565127531	0.949842220310574
1	21923652	22152784	HAP_4	0.100869565217391	-0.981272939727222	0.621081306042155	0.114682594144489
1	21923652	22152784	HAP_5	0.129565217391304	0.243781902695562	0.410046758007297	0.552402156730189
1	21923652	22152784	HAP_6	0.260869565217391	-0.151341122695582	0.177005063002324	0.392909877625513
1	21994065	22225114	HAP_1	0.0947826086956522	-0.106006877939041	0.619633370192378	0.864222437301401
1	21994065	22225114	HAP_2	0.129565217391304	0.0337385510633114	0.536102565127531	0.949842220310574
1	21994065	22225114	HAP_3	0.100869565217391	-0.981272939727222	0.621081306042155	0.114682594144489
1	21994065	22225114	HAP_4	0.110434782608696	0.279603546027777	0.443370567708166	0.528537702648218
1	21994065	22225114	HAP_5	0.26	-0.179093740179883	0.17927852663261	0.318239492009092
1	21994065	22225114	HAP_6	0.0956521739130435	-0.337568452952391	0.440159206917772	0.443449027120187
1	22072511	22272212	HAP_1	0.168695652173913	0.174084653466474	0.382018657088055	0.648784090254237
1	22072511	22272212	HAP_2	0.100869565217391	-0.981272939727222	0.621081306042155	0.114682594144489
1	22072511	22272212	HAP_3	0.0956521739130435	-0.337568452952391	0.440159206917772	0.443449027120187
1	22072511	22272212	HAP_4	0.114782608695652	0.186460300454646	0.384770207282647	0.628147710947666
1	22072511	22272212	HAP_5	0.26	-0.179093740179883	0.17927852663261	0.318239492009092
1	22072511	22272212	HAP_6	0.0947826086956522	-0.106006877939041	0.619633370192378	0.864222437301401
1	22132505	22311265	HAP_1	0.0973913043478261	-0.981272939727222	0.621081306042155	0.114682594144489
1	22132505	22311265	HAP_2	0.0973913043478261	-0.337568452952391	0.440159206917772	0.443449027120187
1	22132505	22311265	HAP_3	0.390434782608696	0.0781042803339754	0.132578229692978	0.556018544432894
1	22132505	22311265	HAP_4	0.278260869565217	-0.151190163341421	0.163912415535748	0.356724202833606
1	22194771	22382190	HAP_1	0.409565217391304	0.11988538188941	0.124924070682051	0.3376360228039
1	22194771	22382190	HAP_2	0.0973913043478261	-0.981272939727222	0.621081306042155	0.114682594144489
1	22194771	22382190	HAP_3	0.0965217391304348	-0.337568452952391	0.440159206917772	0.443449027120187
1	22194771	22382190	HAP_4	0.278260869565217	-0.151190163341421	0.163912415535748	0.356724202833606
1	22265997	22421404	HAP_1	0.0973913043478261	-0.981272939727222	0.621081306042155	0.114682594144489
1	22265997	22421404	HAP_2	0.413913043478261	0.0892374319427055	0.123290081513907	0.469489341019732
1	22265997	22421404	HAP_3	0.0965217391304348	-0.337568452952391	0.440159206917772	0.443449027120187
1	22265997	22421404	HAP_4	0.278260869565217	-0.151190163341421	0.163912415535748	0.356724202833606
1	22288779	22475646	HAP_1	0.0973913043478261	-0.981272939727222	0.621081306042155	0.114682594144489
1	22288779	22475646	HAP_2	0.105217391304348	-0.293657061536039	0.407218148225712	0.471129651193668
1	22288779	22475646	HAP_3	0.276521739130435	-0.156575434591456	0.165622101692438	0.344872370383817
1	22288779	22475646	HAP_4	0.176521739130435	0.0523534969698201	0.341269070227235	0.878131391500105
1	22288779	22475646	HAP_5	0.129565217391304	0.0337385510633114	0.536102565127531	0.949842220310574
1	22354504	22518930	HAP_1	0.0965217391304348	-0.981272939727222	0.621081306042155	0.114682594144489
1	22354504	22518930	HAP_2	0.105217391304348	-0.293657061536039	0.407218148225712	0.471129651193668
1	22354504	22518930	HAP_3	0.277391304347826	-0.151095960731151	0.16412007570747	0.35763197431444
1	22354504	22518930	HAP_4	0.176521739130435	0.0523534969698201	0.341269070227235	0.878131391500105
1	22354504	22518930	HAP_5	0.129565217391304	0.0337385510633114	0.536102565127531	0.949842220310574
1	22409478	22541611	HAP_1	0.201739130434783	-0.347498589665891	0.218697533296916	0.112634944057531
1	22409478	22541611	HAP_2	0.277391304347826	-0.151095960731151	0.16412007570747	0.35763197431444
1	22409478	22541611	HAP_3	0.176521739130435	0.0523534969698201	0.341269070227235	0.878131391500105
1	22409478	22541611	HAP_4	0.129565217391304	0.0337385510633114	0.536102565127531	0.949842220310574
1	22456503	22591077	HAP_1	0.22695652173913	-0.402223275065764	0.202501058691967	0.0474878257774769
1	22456503	22591077	HAP_2	0.174782608695652	-0.167841825440194	0.275019326793986	0.541915743842215
1	22456503	22591077	HAP_3	0.305217391304348	-0.102072898536836	0.147866850173782	0.490288768794697
1	22456503	22591077	HAP_4	0.127826086956522	-0.0995149518512101	0.480668449226313	0.83605790590144
1	22510991	22637089	HAP_1	0.127826086956522	-0.0995149518512101	0.480668449226313	0.83605790590144
1	22510991	22637089	HAP_2	0.305217391304348	-0.102072898536836	0.147866850173782	0.490288768794697
1	22510991	22637089	HAP_3	0.205217391304348	-0.493656404693964	0.231170683612706	0.0331548828057951
1	22510991	22637089	HAP_4	0.0973913043478261	-0.981272939727222	0.621081306042155	0.114682594144489
1	22535483	22675245	HAP_1	0.106086956521739	-0.106006877939041	0.619633370192378	0.864222437301401
1	22535483	22675245	HAP_2	0.0991304347826087	-0.444954563282122	0.407017796386445	0.274771441138124
1	22535483	22675245	HAP_3	0.0973913043478261	-0.981272939727222	0.621081306042155	0.114682594144489
1	22535483	22675245	HAP_4	0.305217391304348	-0.102072898536836	0.147866850173782	0.490288768794697
1	22535483	22675245	HAP_5	0.126086956521739	-0.0995149518512101	0.480668449226313	0.83605790590144
1	22574342	22777886	HAP_1	0.0939130434782609	-0.106006877939041	0.619633370192378	0.864222437301401
1	22574342	22777886	HAP_2	0.0991304347826087	-0.444954563282122	0.407017796386445	0.274771441138124
1	22574342	22777886	HAP_3	0.126086956521739	-0.0995149518512101	0.480668449226313	0.83605790590144
1	22574342	22777886	HAP_4	0.0973913043478261	-0.981272939727222	0.621081306042155	0.114682594144489
1	22574342	22777886	HAP_5	0.286086956521739	-0.118570795812954	0.155860493714762	0.447125747435736
1	22625274	22851333	HAP_1	0.0956521739130435	-0.106006877939041	0.619633370192378	0.864222437301401
1	22625274	22851333	HAP_2	0.0991304347826087	-0.444954563282122	0.407017796386445	0.274771441138124
1	22625274	22851333	HAP_3	0.286086956521739	-0.118570795812954	0.155860493714762	0.447125747435736
1	22625274	22851333	HAP_4	0.126086956521739	-0.0995149518512101	0.480668449226313	0.83605790590144
1	22625274	22851333	HAP_5	0.0982608695652174	-0.981272939727222	0.621081306042155	0.114682594144489
1	22655413	22911665	HAP_1	0.127826086956522	-0.0995149518512101	0.480668449226313	0.83605790590144
1	22655413	22911665	HAP_2	0.286086956521739	-0.118570795812954	0.155860493714762	0.447125747435736
1	22655413	22911665	HAP_3	0.0973913043478261	-0.981272939727222	0.621081306042155	0.114682594144489
1	22655413	22911665	HAP_4	0.091304347826087	-0.106006877939041	0.619633370192378	0.864222437301401
1	22655413	22911665	HAP_5	0.0982608695652174	-0.477713010160293	0.439667096149634	0.277708844083327
1	22740766	23021830	HAP_1	0.0973913043478261	-0.981272939727222	0.621081306042155	0.114682594144489
1	22740766	23021830	HAP_2	0.28695652173913	-0.0364137515354387	0.154432950863672	0.813681497959225
1	22740766	23021830	HAP_3	0.0991304347826087	-0.477713010160293	0.439667096149634	0.277708844083327
1	22740766	23021830	HAP_4	0.0904347826086957	-0.106006877939041	0.619633370192378	0.864222437301401
1	22740766	23021830	HAP_5	0.127826086956522	-0.0995149518512101	0.480668449226313	0.83605790590144
1	22832732	23055218	HAP_1	0.127826086956522	-0.0995149518512101	0.480668449226313	0.83605790590144
1	22832732	23055218	HAP_2	0.0973913043478261	-0.981272939727222	0.621081306042155	0.114682594144489
1	22832732	23055218	HAP_3	0.28695652173913	-0.0364137515354387	0.154432950863672	0.813681497959225
1	22832732	23055218	HAP_4	0.0991304347826087	-0.477713010160293	0.439667096149634	0.277708844083327
1	22832732	23055218	HAP_5	0.0904347826086957	-0.106006877939041	0.619633370192378	0.864222437301401
1	22891301	23095055	HAP_1	0.28695652173913	-0.0364137515354387	0.154432950863672	0.813681497959225
1	22891301	23095055	HAP_2	0.0991304347826087	-0.477713010160293	0.439667096149634	0.277708844083327
1	22891301	23095055	HAP_3	0.168695652173913	0.12372951887236	0.358364530757095	0.730026880998086
1	22891301	23095055	HAP_4	0.0982608695652174	-0.981272939727222	0.621081306042155	0.114682594144489
1	22891301	23095055	HAP_5	0.127826086956522	-0.0995149518512101	0.480668449226313	0.83605790590144
1	23012815	23145010	HAP_1	0.18	0.241718697164996	0.325284406522366	0.457731920459829
1	23012815	23145010	HAP_2	0.28695652173913	-0.0364137515354387	0.154432950863672	0.813681497959225
1	23012815	23145010	HAP_3	0.128695652173913	-0.0995149518512101	0.480668449226313	0.83605790590144
1	23012815	23145010	HAP_4	0.0973913043478261	-0.981272939727222	0.621081306042155	0.114682594144489
1	23012815	23145010	HAP_5	0.0991304347826087	-0.477713010160293	0.439667096149634	0.277708844083327
1	23035575	23197299	HAP_1	0.132173913043478	-0.0995149518512101	0.480668449226313	0.83605790590144
1	23035575	23197299	HAP_2	0.18	0.241718697164996	0.325284406522366	0.457731920459829
1	23035575	23197299	HAP_3	0.28695652173913	-0.0364137515354387	0.154432950863672	0.813681497959225
1	23035575	23197299	HAP_4	0.0878260869565217	-0.981272939727222	0.621081306042155	0.114682594144489
1	23035575	23197299	HAP_5	0.0991304347826087	-0.477713010160293	0.439667096149634	0.277708844083327
1	23081731	23269424	HAP_1	0.0878260869565217	-0.981272939727222	0.621081306042155	0.114682594144489
1	23081731	23269424	HAP_2	0.132173913043478	-0.0995149518512101	0.480668449226313	0.83605790590144
1	23081731	23269424	HAP_3	0.091304347826087	0.487923971578158	0.536582148333284	0.363571922203488
1	23081731	23269424	HAP_4	0.127826086956522	-0.404872763615225	0.330056885819082	0.220458165367326
1	23081731	23269424	HAP_5	0.284347826086957	-0.0364137515354387	0.154432950863672	0.813681497959225
1	23081731	23269424	HAP_6	0.08	-0.17639609672908	0.548847089611197	0.7480314105824
1	23121836	23329925	HAP_1	0.134782608695652	-0.00856817272003232	0.438090215613213	0.984402902284247
1	23121836	23329925	HAP_2	0.0921739130434783	0.487923971578158	0.536582148333284	0.363571922203488
1	23121836	23329925	HAP_3	0.153913043478261	0.205866688225549	0.302470587167333	0.49639403476975
1	23121836	23329925	HAP_4	0.0991304347826087	-0.477713010160293	0.439667096149634	0.277708844083327
1	23121836	23329925	HAP_5	0.0878260869565217	-0.981272939727222	0.621081306042155	0.114682594144489
1	23121836	23329925	HAP_6	0.284347826086957	-0.0364137515354387	0.154432950863672	0.813681497959225
1	23175268	23406744	HAP_1	0.134782608695652	-0.00856817272003232	0.438090215613213	0.984402902284247
1	23175268	23406744	HAP_2	0.0921739130434783	0.487923971578158	0.536582148333284	0.363571922203488
1	23175268	23406744	HAP_3	0.284347826086957	-0.0364137515354387	0.154432950863672	0.813681497959225
1	23175268	23406744	HAP_4	0.0991304347826087	-0.477713010160293	0.439667096149634	0.277708844083327
1	23175268	23406744	HAP_5	0.135652173913043	0.0903730721996568	0.363779393721213	0.803893841671882
1	23175268	23406744	HAP_6	0.0878260869565217	-0.981272939727222	0.621081306042155	0.114682594144489
1	23236091	23450749	HAP_1	0.133913043478261	-0.00856817272003232	0.438090215613213	0.984402902284247
1	23236091	23450749	HAP_2	0.0904347826086957	0.487923971578158	0.536582148333284	0.363571922203488
1	23236091	23450749	HAP_3	0.282608695652174	-0.0364137515354387	0.154432950863672	0.813681497959225
1	23236091	23450749	HAP_4	0.0991304347826087	-0.477713010160293	0.439667096149634	0.277708844083327
1	23236091	23450749	HAP_5	0.0878260869565217	-0.981272939727222	0.621081306042155	0.114682594144489
1	23236091	23450749	HAP_6	0.0904347826086957	0.0129263850859967	0.541173768977622	0.980952154777894
1	23309941	23505884	HAP_1	0.0904347826086957	0.487923971578158	0.536582148333284	0.363571922203488
1	23309941	23505884	HAP_2	0.285217391304348	-0.0364137515354387	0.154432950863672	0.813681497959225
1	23309941	23505884	HAP_3	0.13304347826087	0.211334752881529	0.479359749628118	0.659477528570654
1	23309941	23505884	HAP_4	0.0991304347826087	-0.477713010160293	0.439667096149634	0.277708844083327
1	23382846	23538524	HAP_1	0.285217391304348	-0.0364137515354387	0.154432950863672	0.813681497959225
1	23382846	23538524	HAP_2	0.13304347826087	0.211334752881529	0.479359749628118	0.659477528570654
1	23382846	23538524	HAP_3	0.0921739130434783	0.487923971578158	0.536582148333284	0.363571922203488
1	23382846	23538524	HAP_4	0.100869565217391	-0.477713010160293	0.439667096149634	0.277708844083327
1	23436633	23563293	HAP_1	0.133913043478261	0.211334752881529	0.479359749628118	0.659477528570654
1	23436633	23563293	HAP_2	0.144347826086957	0.142958443818965	0.316087518486234	0.651245489215214
1	23436633	23563293	HAP_3	0.0904347826086957	-0.639811472169395	0.486789189028721	0.189264539211991
1	23436633	23563293	HAP_4	0.12	0.521458540638123	0.362291176338985	0.150612229678958
1	23436633	23563293	HAP_5	0.284347826086957	-0.0206704484218425	0.155736268439659	0.89445658984211
1	23493262	23611313	HAP_1	0.310434782608696	0.0256683107921219	0.155080360272209	0.868597227260325
1	23493262	23611313	HAP_2	0.16	0.295176593082355	0.342508710922311	0.389160990101279
1	23493262	23611313	HAP_3	0.12	0.521458540638123	0.362291176338985	0.150612229678958
1	23493262	23611313	HAP_4	0.285217391304348	-0.0206704484218425	0.155736268439659	0.89445658984211
1	23524493	23636829	HAP_1	0.108695652173913	0.125018326330401	0.621419269126234	0.84062911301081
1	23524493	23636829	HAP_2	0.285217391304348	-0.0206704484218425	0.155736268439659	0.89445658984211
1	23524493	23636829	HAP_3	0.12	0.521458540638123	0.362291176338985	0.150612229678958
1	23524493	23636829	HAP_4	0.311304347826087	0.0256683107921219	0.155080360272209	0.868597227260325
1	23556596	23678274	HAP_1	0.286086956521739	-0.0206704484218425	0.155736268439659	0.89445658984211
1	23556596	23678274	HAP_2	0.312173913043478	0.0256683107921219	0.155080360272209	0.868597227260325
1	23556596	23678274	HAP_3	0.228695652173913	0.324034027594769	0.241525901033716	0.18026369910624
1	23592345	23718726	HAP_1	0.296521739130435	0.0283244620584788	0.164613145153662	0.863446931530941
1	23592345	23718726	HAP_2	0.147826086956522	0.428324610422171	0.304871051322663	0.160592505247909
1	23592345	23718726	HAP_3	0.286086956521739	-0.0206704484218425	0.155736268439659	0.89445658984211
1	23631135	23796339	HAP_1	0.195652173913043	0.401217444365714	0.219709276329008	0.0683612642505192
1	23631135	23796339	HAP_2	0.260869565217391	0.0393546438645441	0.175650678219463	0.822799338474771
1	23631135	23796339	HAP_3	0.295652173913043	0.0283244620584788	0.164613145153662	0.863446931530941
1	23663115	23829504	HAP_1	0.26	-0.00882404196818269	0.177459740869593	0.96035984551914
1	23663115	23829504	HAP_2	0.105217391304348	0.251176665870434	0.441270130817192	0.569439061365711
1	23663115	23829504	HAP_3	0.091304347826087	0.487923971578158	0.536582148333284	0.363571922203488
1	23663115	23829504	HAP_4	0.295652173913043	0.0283244620584788	0.164613145153662	0.863446931530941
1	23689854	23873652	HAP_1	0.143478260869565	0.142958443818965	0.316087518486234	0.651245489215214
1	23689854	23873652	HAP_2	0.132173913043478	0.211334752881529	0.479359749628118	0.659477528570654
1	23689854	23873652	HAP_3	0.26	-0.00882404196818269	0.177459740869593	0.96035984551914
1	23689854	23873652	HAP_4	0.091304347826087	0.487923971578158	0.536582148333284	0.363571922203488
1	23764367	23929066	HAP_1	0.143478260869565	0.142958443818965	0.316087518486234	0.651245489215214
1	23764367	23929066	HAP_2	0.12695652173913	0.211334752881529	0.479359749628118	0.659477528570654
1	23764367	23929066	HAP_3	0.091304347826087	0.487923971578158	0.536582148333284	0.363571922203488
1	23764367	23929066	HAP_4	0.259130434782609	-0.00882404196818269	0.177459740869593	0.96035984551914
1	23819150	24003791	HAP_1	0.091304347826087	0.487923971578158	0.536582148333284	0.363571922203488
1	23819150	24003791	HAP_2	0.259130434782609	-0.00882404196818269	0.177459740869593	0.96035984551914
1	23819150	24003791	HAP_3	0.144347826086957	0.142958443818965	0.316087518486234	0.651245489215214
1	23819150	24003791	HAP_4	0.12695652173913	0.211334752881529	0.479359749628118	0.659477528570654
1	23852637	24084391	HAP_1	0.127826086956522	0.122587504870997	0.437702479571739	0.779526555551225
1	23852637	24084391	HAP_2	0.258260869565217	0.00814402582275948	0.1793351366472	0.963794787029807
1	23852637	24084391	HAP_3	0.0921739130434783	0.487923971578158	0.536582148333284	0.363571922203488
1	23852637	24084391	HAP_4	0.144347826086957	0.142958443818965	0.316087518486234	0.651245489215214
1	23916838	24144013	HAP_1	0.206086956521739	0.0742799704545491	0.241979244806025	0.758981165104133
1	23916838	24144013	HAP_2	0.256521739130435	0.00352451206037413	0.181801694240083	0.984539601174035
1	23916838	24144013	HAP_3	0.0930434782608696	0.487923971578158	0.536582148333284	0.363571922203488
1	23916838	24144013	HAP_4	0.145217391304348	0.142958443818965	0.316087518486234	0.651245489215214
1	23997686	24222791	HAP_1	0.0930434782608696	0.487923971578158	0.536582148333284	0.363571922203488
1	23997686	24222791	HAP_2	0.21304347826087	-0.26038421868824	0.236608488264807	0.271591764814289
1	23997686	24222791	HAP_3	0.337391304347826	0.00723922513619696	0.140631082851826	0.958963952599912
1	23997686	24222791	HAP_4	0.102608695652174	-0.477713010160293	0.439667096149634	0.277708844083327
1	24053320	24268228	HAP_1	0.088695652173913	-0.106006877939041	0.619633370192378	0.864222437301401
1	24053320	24268228	HAP_2	0.212173913043478	-0.26038421868824	0.236608488264807	0.271591764814289
1	24053320	24268228	HAP_3	0.169565217391304	-0.0482249137333152	0.253043358883958	0.848923760250857
1	24053320	24268228	HAP_4	0.102608695652174	-0.477713010160293	0.439667096149634	0.277708844083327
1	24124112	24327170	HAP_1	0.088695652173913	-0.106006877939041	0.619633370192378	0.864222437301401
1	24124112	24327170	HAP_2	0.212173913043478	-0.26038421868824	0.236608488264807	0.271591764814289
1	24124112	24327170	HAP_3	0.0773913043478261	0.576245246462088	0.617534075402536	0.351148827341507
1	24124112	24327170	HAP_4	0.17304347826087	-0.490040995516186	0.256534690943434	0.0566119079119431
1	24200820	24375020	HAP_1	0.088695652173913	-0.106006877939041	0.619633370192378	0.864222437301401
1	24200820	24375020	HAP_2	0.0773913043478261	0.576245246462088	0.617534075402536	0.351148827341507
1	24200820	24375020	HAP_3	0.173913043478261	-0.403396196280948	0.250616392772973	0.10804320256597
1	24200820	24375020	HAP_4	0.212173913043478	-0.26038421868824	0.236608488264807	0.271591764814289
1	24253399	24425717	HAP_1	0.21304347826087	-0.277903692268365	0.231340477650937	0.230150282897963
1	24253399	24425717	HAP_2	0.0895652173913044	0.904395004444015	0.484482372850699	0.0624606042384764
1	24253399	24425717	HAP_3	0.174782608695652	-0.403396196280948	0.250616392772973	0.10804320256597
1	24253399	24425717	HAP_4	0.088695652173913	-0.106006877939041	0.619633370192378	0.864222437301401
1	24308441	24461068	HAP_1	0.088695652173913	-0.106006877939041	0.619633370192378	0.864222437301401
1	24308441	24461068	HAP_2	0.21304347826087	-0.277903692268365	0.231340477650937	0.230150282897963
1	24308441	24461068	HAP_3	0.174782608695652	-0.403396196280948	0.250616392772973	0.10804320256597
1	24308441	24461068	HAP_4	0.0895652173913044	0.904395004444015	0.484482372850699	0.0624606042384764
1	24357818	24518171	HAP_1	0.139130434782609	0.551350834123668	0.344526348284678	0.11009058115975
1	24357818	24518171	HAP_2	0.0895652173913044	0.904395004444015	0.484482372850699	0.0624606042384764
1	24357818	24518171	HAP_3	0.21304347826087	-0.277903692268365	0.231340477650937	0.230150282897963
1	24357818	24518171	HAP_4	0.173913043478261	-0.403396196280948	0.250616392772973	0.10804320256597
1	24412399	24562856	HAP_1	0.198260869565217	-0.301942910156148	0.24835354440112	0.224579733083558
1	24412399	24562856	HAP_2	0.173913043478261	-0.403396196280948	0.250616392772973	0.10804320256597
1	24412399	24562856	HAP_3	0.0895652173913044	0.904395004444015	0.484482372850699	0.0624606042384764
1	24450311	24595486	HAP_1	0.173913043478261	-0.403396196280948	0.250616392772973	0.10804320256597
1	24450311	24595486	HAP_2	0.0904347826086957	0.904395004444015	0.484482372850699	0.0624606042384764
1	24450311	24595486	HAP_3	0.0982608695652174	0.894134531994137	0.628386616077003	0.155318501088096
1	24450311	24595486	HAP_4	0.199130434782609	-0.301942910156148	0.24835354440112	0.224579733083558
1	24496008	24631426	HAP_1	0.135652173913043	0.479619998568446	0.478947378471077	0.31706231655347
1	24496008	24631426	HAP_2	0.0982608695652174	0.894134531994137	0.628386616077003	0.155318501088096
1	24496008	24631426	HAP_3	0.198260869565217	-0.311620126961901	0.254785330053104	0.221816111530571
1	24496008	24631426	HAP_4	0.0773913043478261	0.576245246462088	0.617534075402536	0.351148827341507
1	24496008	24631426	HAP_5	0.17304347826087	-0.403396196280948	0.250616392772973	0.10804320256597
1	24548452	24674936	HAP_1	0.12695652173913	0.479619998568446	0.478947378471077	0.31706231655347
1	24548452	24674936	HAP_2	0.08	0.576245246462088	0.617534075402536	0.351148827341507
1	24548452	24674936	HAP_3	0.109565217391304	-0.486980613432305	0.538418872803007	0.366136837954628
1	24548452	24674936	HAP_4	0.173913043478261	-0.403396196280948	0.250616392772973	0.10804320256597
1	24548452	24674936	HAP_5	0.127826086956522	1.45699930321177	0.482686545264895	0.00265530943290681
1	24548452	24674936	HAP_6	0.198260869565217	-0.311620126961901	0.254785330053104	0.221816111530571
1	24587834	24715677	HAP_1	0.173913043478261	-0.403396196280948	0.250616392772973	0.10804320256597
1	24587834	24715677	HAP_2	0.123478260869565	0.479619998568446	0.478947378471077	0.31706231655347
1	24587834	24715677	HAP_3	0.08	0.576245246462088	0.617534075402536	0.351148827341507
1	24587834	24715677	HAP_4	0.110434782608696	-0.486980613432305	0.538418872803007	0.366136837954628
1	24587834	24715677	HAP_5	0.0860869565217391	0.0637884037924074	0.543550573283918	0.906620631465495
1	24587834	24715677	HAP_6	0.199130434782609	-0.311620126961901	0.254785330053104	0.221816111530571
1	24622301	24760985	HAP_1	0.110434782608696	-0.486980613432305	0.538418872803007	0.366136837954628
1	24622301	24760985	HAP_2	0.08	0.576245246462088	0.617534075402536	0.351148827341507
1	24622301	24760985	HAP_3	0.123478260869565	0.479619998568446	0.478947378471077	0.31706231655347
1	24622301	24760985	HAP_4	0.17304347826087	-0.356919780136275	0.257576443703326	0.16639278116042
1	24622301	24760985	HAP_5	0.193913043478261	-0.290684913294768	0.268979808685594	0.280296703111055
1	24622301	24760985	HAP_6	0.0834782608695652	0.0637884037924074	0.543550573283918	0.906620631465495
1	24654236	24799632	HAP_1	0.192173913043478	-0.290684913294768	0.268979808685594	0.280296703111055
1	24654236	24799632	HAP_2	0.0834782608695652	0.0637884037924074	0.543550573283918	0.906620631465495
1	24654236	24799632	HAP_3	0.110434782608696	-0.486980613432305	0.538418872803007	0.366136837954628
1	24654236	24799632	HAP_4	0.203478260869565	0.351942537163253	0.267768580338941	0.189263475009002
1	24654236	24799632	HAP_5	0.173913043478261	-0.356919780136275	0.257576443703326	0.16639278116042
1	24703186	24838128	HAP_1	0.191304347826087	-0.290684913294768	0.268979808685594	0.280296703111055
1	24703186	24838128	HAP_2	0.0834782608695652	0.0637884037924074	0.543550573283918	0.906620631465495
1	24703186	24838128	HAP_3	0.203478260869565	0.351942537163253	0.267768580338941	0.189263475009002
1	24703186	24838128	HAP_4	0.110434782608696	-0.486980613432305	0.538418872803007	0.366136837954628
1	24703186	24838128	HAP_5	0.173913043478261	-0.356919780136275	0.257576443703326	0.16639278116042
1	24752603	24901336	HAP_1	0.0834782608695652	0.0637884037924074	0.543550573283918	0.906620631465495
1	24752603	24901336	HAP_2	0.115652173913043	-0.486980613432305	0.538418872803007	0.366136837954628
1	24752603	24901336	HAP_3	0.188695652173913	-0.290684913294768	0.268979808685594	0.280296703111055
1	24752603	24901336	HAP_4	0.171304347826087	-0.44625578210472	0.264083600389703	0.091615501639725
1	24752603	24901336	HAP_5	0.0869565217391304	0.328147982640891	0.536018078146089	0.540655861934474
1	24752603	24901336	HAP_6	0.143478260869565	0.569871026436584	0.367727110796974	0.121773633521121
1	24782983	24959571	HAP_1	0.0834782608695652	0.0637884037924074	0.543550573283918	0.906620631465495
1	24782983	24959571	HAP_2	0.171304347826087	-0.44625578210472	0.264083600389703	0.091615501639725
1	24782983	24959571	HAP_3	0.115652173913043	-0.486980613432305	0.538418872803007	0.366136837954628
1	24782983	24959571	HAP_4	0.0869565217391304	0.328147982640891	0.536018078146089	0.540655861934474
1	24782983	24959571	HAP_5	0.124347826086957	0.479619998568446	0.478947378471077	0.31706231655347
1	24782983	24959571	HAP_6	0.18695652173913	-0.266259099181479	0.261138530408018	0.308352823283445
1	24821185	25018581	HAP_1	0.0834782608695652	0.0637884037924074	0.543550573283918	0.906620631465495
1	24821185	25018581	HAP_2	0.171304347826087	-0.44625578210472	0.264083600389703	0.091615501639725
1	24821185	25018581	HAP_3	0.115652173913043	-0.486980613432305	0.538418872803007	0.366136837954628
1	24821185	25018581	HAP_4	0.0852173913043478	0.328147982640891	0.536018078146089	0.540655861934474
1	24821185	25018581	HAP_5	0.124347826086957	0.479619998568446	0.478947378471077	0.31706231655347
1	24821185	25018581	HAP_6	0.18695652173913	-0.266259099181479	0.261138530408018	0.308352823283445
1	24885890	25052468	HAP_1	0.0843478260869565	0.623302383868847	0.623631911424026	0.317996424347098
1	24885890	25052468	HAP_2	0.0869565217391304	0.0637884037924074	0.543550573283918	0.906620631465495
1	24885890	25052468	HAP_3	0.171304347826087	-0.44625578210472	0.264083600389703	0.091615501639725
1	24885890	25052468	HAP_4	0.116521739130435	-0.486980613432305	0.538418872803007	0.366136837954628
1	24885890	25052468	HAP_5	0.12	-0.265528203591892	0.347118928850471	0.444623130121303
1	24885890	25052468	HAP_6	0.0852173913043478	0.328147982640891	0.536018078146089	0.540655861934474
1	24941722	25106764	HAP_1	0.0843478260869565	0.623302383868847	0.623631911424026	0.317996424347098
1	24941722	25106764	HAP_2	0.116521739130435	-0.486980613432305	0.538418872803007	0.366136837954628
1	24941722	25106764	HAP_3	0.0852173913043478	0.328147982640891	0.536018078146089	0.540655861934474
1	24941722	25106764	HAP_4	0.139130434782609	-0.249985814949041	0.329280148135371	0.448057900000232
1	24941722	25106764	HAP_5	0.170434782608696	-0.44625578210472	0.264083600389703	0.091615501639725
1	24941722	25106764	HAP_6	0.0904347826086957	0.0637884037924074	0.543550573283918	0.906620631465495
1	24996688	25141602	HAP_1	0.119130434782609	-0.265528203591892	0.347118928850471	0.444623130121303
1	24996688	25141602	HAP_2	0.0852173913043478	0.328147982640891	0.536018078146089	0.540655861934474
1	24996688	25141602	HAP_3	0.0895652173913044	0.0637884037924074	0.543550573283918	0.906620631465495
1	24996688	25141602	HAP_4	0.115652173913043	-0.486980613432305	0.538418872803007	0.366136837954628
1	24996688	25141602	HAP_5	0.0843478260869565	0.623302383868847	0.623631911424026	0.317996424347098
1	24996688	25141602	HAP_6	0.169565217391304	-0.44625578210472	0.264083600389703	0.091615501639725
1	25040568	25176647	HAP_1	0.152173913043478	0.146512176255986	0.29565903845511	0.620409608651609
1	25040568	25176647	HAP_2	0.126086956521739	-0.164154902214768	0.317761751630928	0.605640430037963
1	25040568	25176647	HAP_3	0.202608695652174	0.0587052788965561	0.232984393717492	0.801155701663185
1	25040568	25176647	HAP_4	0.11304347826087	0.206803314547467	0.367982712278793	0.574345578304162
1	25040568	25176647	HAP_5	0.171304347826087	-0.394636313234457	0.257626170011241	0.126130129731695
1	25086040	25234832	HAP_1	0.15304347826087	0.146512176255986	0.29565903845511	0.620409608651609
1	25086040	25234832	HAP_2	0.124347826086957	-0.164154902214768	0.317761751630928	0.605640430037963
1	25086040	25234832	HAP_3	0.0791304347826087	0.576245246462088	0.617534075402536	0.351148827341507
1	25086040	25234832	HAP_4	0.116521739130435	-0.486980613432305	0.538418872803007	0.366136837954628
1	25086040	25234832	HAP_5	0.111304347826087	0.206803314547467	0.367982712278793	0.574345578304162
1	25086040	25234832	HAP_6	0.0843478260869565	-0.405823165015088	0.622122329102951	0.514461130713558
1	25086040	25234832	HAP_7	0.088695652173913	-0.216555311046065	0.485128487950087	0.655489277316121
[truncated: 187,858 more rows]
