# Supplementary material for: Autosomal recessive loci contribute significantly to quantitative variation of male fertility in a dairy cattle population
Source: BMC Genomics. 2021 Mar 30;22:225. doi: 10.1186/s12864-021-07523-3 (PMC8010996; doi:10.1186/s12864-021-07523-3)
Supplement: Supplementary file 18 — Additional file 18. (TXT 18227 kb) [file 12864_2021_7523_MOESM18_ESM.txt]

CHROM	START	STOP	HAP	FREQ	BETA	SE_BETA	PVAL
1	256361	888832	HAP_1	0.243478260869565	0.326072804835179	0.28804034153756	0.258100952870665
1	256361	888832	HAP_2	0.123478260869565	-0.782582457538408	0.605459881465372	0.196700593589151
1	256361	888832	HAP_3	0.250434782608696	-0.083374163213626	0.300952074022106	0.781855337508271
1	256361	888832	HAP_4	0.116521739130435	0.385311249869702	0.875434248016287	0.660006902925404
1	719789	949357	HAP_1	0.227826086956522	0.322641968172487	0.312142619350679	0.301750762255951
1	719789	949357	HAP_2	0.109565217391304	-0.754482529097348	0.635181866604417	0.235405589853498
1	719789	949357	HAP_3	0.26695652173913	-0.0967672921853213	0.28726722217119	0.736352246069675
1	719789	949357	HAP_4	0.0921739130434783	0.385311249869702	0.875434248016287	0.660006902925404
1	809505	997375	HAP_1	0.250434782608696	-0.083374163213626	0.300952074022106	0.781855337508271
1	809505	997375	HAP_2	0.0930434782608696	0.385311249869702	0.875434248016287	0.660006902925404
1	809505	997375	HAP_3	0.227826086956522	0.322641968172487	0.312142619350679	0.301750762255951
1	809505	997375	HAP_4	0.109565217391304	-0.754482529097348	0.635181866604417	0.235405589853498
1	858145	1029750	HAP_1	0.229565217391304	-0.0669465776100913	0.322436901229385	0.835595504314186
1	858145	1029750	HAP_2	0.227826086956522	0.322641968172487	0.312142619350679	0.301750762255951
1	858145	1029750	HAP_3	0.0930434782608696	0.385311249869702	0.875434248016287	0.660006902925404
1	858145	1029750	HAP_4	0.109565217391304	-0.754482529097348	0.635181866604417	0.235405589853498
1	930560	1061569	HAP_1	0.231304347826087	0.178995712576132	0.300325067762808	0.551410799585561
1	930560	1061569	HAP_2	0.226086956521739	0.0184018783714287	0.332307162505439	0.955858507517744
1	930560	1061569	HAP_3	0.109565217391304	-0.754482529097348	0.635181866604417	0.235405589853498
1	930560	1061569	HAP_4	0.0930434782608696	0.385311249869702	0.875434248016287	0.660006902925404
1	990831	1099222	HAP_1	0.253913043478261	0.185540523050899	0.295307735088982	0.530065615218354
1	990831	1099222	HAP_2	0.226086956521739	-0.00239209361921639	0.338343950727642	0.99436150756453
1	990831	1099222	HAP_3	0.109565217391304	-0.754482529097348	0.635181866604417	0.235405589853498
1	990831	1099222	HAP_4	0.0965217391304348	0.385311249869702	0.875434248016287	0.660006902925404
1	1023073	1139082	HAP_1	0.226086956521739	-0.00239209361921639	0.338343950727642	0.99436150756453
1	1023073	1139082	HAP_2	0.254782608695652	0.185540523050899	0.295307735088982	0.530065615218354
1	1023073	1139082	HAP_3	0.109565217391304	-0.754482529097348	0.635181866604417	0.235405589853498
1	1023073	1139082	HAP_4	0.0973913043478261	0.385311249869702	0.875434248016287	0.660006902925404
1	1045142	1197303	HAP_1	0.226086956521739	-0.00239209361921639	0.338343950727642	0.99436150756453
1	1045142	1197303	HAP_2	0.254782608695652	0.185540523050899	0.295307735088982	0.530065615218354
1	1045142	1197303	HAP_3	0.102608695652174	-0.754482529097348	0.635181866604417	0.235405589853498
1	1045142	1197303	HAP_4	0.0973913043478261	0.385311249869702	0.875434248016287	0.660006902925404
1	1091658	1245818	HAP_1	0.102608695652174	0.163450563766026	0.717174042659275	0.819799721811675
1	1091658	1245818	HAP_2	0.188695652173913	-0.0723331798406882	0.386978470863455	0.851792507904332
1	1091658	1245818	HAP_3	0.250434782608696	0.303660506714553	0.323652980684159	0.348529938150142
1	1091658	1245818	HAP_4	0.102608695652174	-0.754482529097348	0.635181866604417	0.235405589853498
1	1113772	1299095	HAP_1	0.0973913043478261	0.126241010190294	0.781019281173322	0.871650418371215
1	1113772	1299095	HAP_2	0.188695652173913	-0.0723331798406882	0.386978470863455	0.851792507904332
1	1113772	1299095	HAP_3	0.250434782608696	0.303660506714553	0.323652980684159	0.348529938150142
1	1113772	1299095	HAP_4	0.102608695652174	-0.754482529097348	0.635181866604417	0.235405589853498
1	1166331	1346373	HAP_1	0.0947826086956522	0.126241010190294	0.781019281173322	0.871650418371215
1	1166331	1346373	HAP_2	0.185217391304348	-0.0723331798406882	0.386978470863455	0.851792507904332
1	1166331	1346373	HAP_3	0.236521739130435	0.340836313668269	0.344315563300854	0.322651351906576
1	1166331	1346373	HAP_4	0.102608695652174	-0.754482529097348	0.635181866604417	0.235405589853498
1	1228432	1400585	HAP_1	0.213913043478261	0.421947987491629	0.398254536325819	0.289830344217807
1	1228432	1400585	HAP_2	0.109565217391304	-0.754482529097348	0.635181866604417	0.235405589853498
1	1228432	1400585	HAP_3	0.1	0.126241010190294	0.781019281173322	0.871650418371215
1	1228432	1400585	HAP_4	0.202608695652174	-0.188147353740389	0.364698347463702	0.606128155293322
1	1280141	1469010	HAP_1	0.168695652173913	-0.9737919010853	0.443777351324748	0.0286205554202057
1	1280141	1469010	HAP_2	0.416521739130435	0.274777105098967	0.202592393778079	0.175546730303374
1	1280141	1469010	HAP_3	0.102608695652174	0.126241010190294	0.781019281173322	0.871650418371215
1	1332918	1540641	HAP_1	0.416521739130435	0.274777105098967	0.202592393778079	0.175546730303374
1	1332918	1540641	HAP_2	0.151304347826087	0.041294018761346	0.476229411098846	0.930932633860606
1	1332918	1540641	HAP_3	0.168695652173913	-0.9737919010853	0.443777351324748	0.0286205554202057
1	1385687	1571852	HAP_1	0.23304347826087	0.270590770334011	0.354620296179642	0.445757522717385
1	1385687	1571852	HAP_2	0.219130434782609	-0.218482776539338	0.354905706222084	0.538402515205831
1	1385687	1571852	HAP_3	0.168695652173913	-0.9737919010853	0.443777351324748	0.0286205554202057
1	1385687	1571852	HAP_4	0.15304347826087	0.041294018761346	0.476229411098846	0.930932633860606
1	1440329	1606992	HAP_1	0.15304347826087	0.041294018761346	0.476229411098846	0.930932633860606
1	1440329	1606992	HAP_2	0.232173913043478	0.270590770334011	0.354620296179642	0.445757522717385
1	1440329	1606992	HAP_3	0.220869565217391	-0.218482776539338	0.354905706222084	0.538402515205831
1	1440329	1606992	HAP_4	0.168695652173913	-0.9737919010853	0.443777351324748	0.0286205554202057
1	1523007	1646535	HAP_1	0.0939130434782609	0.126241010190294	0.781019281173322	0.871650418371215
1	1523007	1646535	HAP_2	0.168695652173913	-0.9737919010853	0.443777351324748	0.0286205554202057
1	1523007	1646535	HAP_3	0.232173913043478	0.270590770334011	0.354620296179642	0.445757522717385
1	1523007	1646535	HAP_4	0.183478260869565	-0.116036774826448	0.396286775565127	0.76977537629986
1	1566539	1682584	HAP_1	0.168695652173913	-0.9737919010853	0.443777351324748	0.0286205554202057
1	1566539	1682584	HAP_2	0.232173913043478	0.270590770334011	0.354620296179642	0.445757522717385
1	1566539	1682584	HAP_3	0.183478260869565	-0.116036774826448	0.396286775565127	0.76977537629986
1	1566539	1682584	HAP_4	0.0939130434782609	0.126241010190294	0.781019281173322	0.871650418371215
1	1592085	1721138	HAP_1	0.168695652173913	-0.9737919010853	0.443777351324748	0.0286205554202057
1	1592085	1721138	HAP_2	0.183478260869565	-0.116036774826448	0.396286775565127	0.76977537629986
1	1592085	1721138	HAP_3	0.232173913043478	0.270590770334011	0.354620296179642	0.445757522717385
1	1592085	1721138	HAP_4	0.0939130434782609	0.126241010190294	0.781019281173322	0.871650418371215
1	1627573	1769696	HAP_1	0.180869565217391	-0.16167544873964	0.40671913134915	0.691141392007551
1	1627573	1769696	HAP_2	0.24695652173913	0.210043180527467	0.336161326352337	0.532337209109984
1	1627573	1769696	HAP_3	0.120869565217391	0.374838173776019	0.659999706521333	0.570304652116648
1	1627573	1769696	HAP_4	0.0939130434782609	0.126241010190294	0.781019281173322	0.871650418371215
1	1627573	1769696	HAP_5	0.171304347826087	-0.9737919010853	0.443777351324748	0.0286205554202057
1	1676756	1830748	HAP_1	0.180869565217391	-0.16167544873964	0.40671913134915	0.691141392007551
1	1676756	1830748	HAP_2	0.24695652173913	0.210043180527467	0.336161326352337	0.532337209109984
1	1676756	1830748	HAP_3	0.0939130434782609	0.126241010190294	0.781019281173322	0.871650418371215
1	1676756	1830748	HAP_4	0.242608695652174	-0.690512700034722	0.329497448720222	0.0365596602565883
1	1698908	1883132	HAP_1	0.24695652173913	0.210043180527467	0.336161326352337	0.532337209109984
1	1698908	1883132	HAP_2	0.0939130434782609	0.126241010190294	0.781019281173322	0.871650418371215
1	1698908	1883132	HAP_3	0.180869565217391	-0.16167544873964	0.40671913134915	0.691141392007551
1	1698908	1883132	HAP_4	0.256521739130435	-0.632415462122552	0.307475048325748	0.0401662454108269
1	1752601	1966040	HAP_1	0.0939130434782609	0.126241010190294	0.781019281173322	0.871650418371215
1	1752601	1966040	HAP_2	0.182608695652174	-0.163368045049676	0.39677702679333	0.680688700050154
1	1752601	1966040	HAP_3	0.232173913043478	-0.661247693802184	0.333049520633131	0.0475818266148546
1	1752601	1966040	HAP_4	0.246086956521739	0.210043180527467	0.336161326352337	0.532337209109984
1	1809526	2015519	HAP_1	0.181739130434783	-0.16167544873964	0.40671913134915	0.691141392007551
1	1809526	2015519	HAP_2	0.0939130434782609	0.126241010190294	0.781019281173322	0.871650418371215
1	1809526	2015519	HAP_3	0.24695652173913	0.210043180527467	0.336161326352337	0.532337209109984
1	1809526	2015519	HAP_4	0.232173913043478	-0.661247693802184	0.333049520633131	0.0475818266148546
1	1858907	2080108	HAP_1	0.264347826086957	0.13782026149958	0.300522857200334	0.646697584958978
1	1858907	2080108	HAP_2	0.0947826086956522	0.126241010190294	0.781019281173322	0.871650418371215
1	1858907	2080108	HAP_3	0.181739130434783	-0.16167544873964	0.40671913134915	0.691141392007551
1	1858907	2080108	HAP_4	0.219130434782609	-0.646986540410654	0.350754871396193	0.065628396702644
1	1935439	2114078	HAP_1	0.454782608695652	-0.237735368819571	0.18689921273511	0.203900015361017
1	1935439	2114078	HAP_2	0.0947826086956522	0.126241010190294	0.781019281173322	0.871650418371215
1	1935439	2114078	HAP_3	0.175652173913043	-0.172619709514919	0.405870604858121	0.670775514746356
1	2000237	2180053	HAP_1	0.477391304347826	0.148292915585834	0.176934106207623	0.402316752904484
1	2000237	2180053	HAP_2	0.175652173913043	-0.172619709514919	0.405870604858121	0.670775514746356
1	2059310	2240729	HAP_1	0.175652173913043	-0.172619709514919	0.405870604858121	0.670775514746356
1	2059310	2240729	HAP_2	0.121739130434783	-0.103686496941145	0.712650992587065	0.884372959948152
1	2059310	2240729	HAP_3	0.352173913043478	-0.138590710847633	0.236130895523656	0.557490951812503
1	2099121	2261566	HAP_1	0.123478260869565	-0.103686496941145	0.712650992587065	0.884372959948152
1	2099121	2261566	HAP_2	0.552173913043478	0.0807656969715425	0.165500541600632	0.625734041910242
1	2163137	2291600	HAP_1	0.123478260869565	-0.103686496941145	0.712650992587065	0.884372959948152
1	2163137	2291600	HAP_2	0.111304347826087	-0.122562312277002	0.716900322271628	0.864315617617619
1	2163137	2291600	HAP_3	0.255652173913043	-0.213138276095138	0.314840586888345	0.498702238350283
1	2163137	2291600	HAP_4	0.12	0.302499040978784	0.662918299797548	0.648340334946748
1	2219759	2321768	HAP_1	0.123478260869565	-0.103686496941145	0.712650992587065	0.884372959948152
1	2219759	2321768	HAP_2	0.111304347826087	-0.122562312277002	0.716900322271628	0.864315617617619
1	2219759	2321768	HAP_3	0.0843478260869565	-0.0829441861200925	1.01531314398292	0.934919766094863
1	2219759	2321768	HAP_4	0.167826086956522	-0.0392650871015162	0.440014665011311	0.928926257571343
1	2219759	2321768	HAP_5	0.119130434782609	0.302499040978784	0.662918299797548	0.648340334946748
1	2219759	2321768	HAP_6	0.0826086956521739	-0.681062541103229	1.00111738242501	0.49659316691467
1	2250307	2372646	HAP_1	0.114782608695652	-0.181783769140465	0.667115065169443	0.785343539821236
1	2250307	2372646	HAP_2	0.212173913043478	0.00623298304500804	0.366700525551886	0.986444662530276
1	2250307	2372646	HAP_3	0.181739130434783	-0.196132940675433	0.395119965916101	0.619814543830759
1	2250307	2372646	HAP_4	0.119130434782609	0.302499040978784	0.662918299797548	0.648340334946748
1	2250307	2372646	HAP_5	0.122608695652174	-0.0695542263980208	0.485340517046401	0.88609660127568
1	2284595	2407778	HAP_1	0.451304347826087	0.0759395753653407	0.187609176036144	0.685796643299759
1	2284595	2407778	HAP_2	0.188695652173913	-0.253206389400046	0.386058426430194	0.512172435995678
1	2284595	2407778	HAP_3	0.107826086956522	-1.43775264145423	0.688650033514667	0.0372670161817607
1	2284595	2407778	HAP_4	0.119130434782609	0.302499040978784	0.662918299797548	0.648340334946748
1	2304587	2465308	HAP_1	0.450434782608696	0.0759395753653407	0.187609176036144	0.685796643299759
1	2304587	2465308	HAP_2	0.107826086956522	-1.43775264145423	0.688650033514667	0.0372670161817607
1	2304587	2465308	HAP_3	0.119130434782609	0.302499040978784	0.662918299797548	0.648340334946748
1	2304587	2465308	HAP_4	0.188695652173913	-0.253206389400046	0.386058426430194	0.512172435995678
1	2357315	2535083	HAP_1	0.107826086956522	-1.43775264145423	0.688650033514667	0.0372670161817607
1	2357315	2535083	HAP_2	0.119130434782609	0.302499040978784	0.662918299797548	0.648340334946748
1	2357315	2535083	HAP_3	0.626086956521739	-0.0461226024203082	0.156493869517141	0.768313059064525
1	2390062	2604669	HAP_1	0.119130434782609	0.302499040978784	0.662918299797548	0.648340334946748
1	2390062	2604669	HAP_2	0.107826086956522	-1.43775264145423	0.688650033514667	0.0372670161817607
1	2390062	2604669	HAP_3	0.625217391304348	-0.0461226024203082	0.156493869517141	0.768313059064525
1	2445051	2658776	HAP_1	0.62	-0.0397488712831417	0.157355048387879	0.800664849296984
1	2445051	2658776	HAP_2	0.119130434782609	0.302499040978784	0.662918299797548	0.648340334946748
1	2445051	2658776	HAP_3	0.107826086956522	-1.43775264145423	0.688650033514667	0.0372670161817607
1	2516434	2719642	HAP_1	0.107826086956522	-1.43775264145423	0.688650033514667	0.0372670161817607
1	2516434	2719642	HAP_2	0.119130434782609	0.302499040978784	0.662918299797548	0.648340334946748
1	2516434	2719642	HAP_3	0.62	-0.0397488712831417	0.157355048387879	0.800664849296984
1	2589312	2767613	HAP_1	0.0921739130434783	-0.314589022496678	0.875834256346448	0.719589475692238
1	2589312	2767613	HAP_2	0.199130434782609	-0.276663947206848	0.356721266067732	0.438326441305802
1	2589312	2767613	HAP_3	0.120869565217391	-0.103686496941145	0.712650992587065	0.884372959948152
1	2589312	2767613	HAP_4	0.185217391304348	-0.122897877629749	0.471020654314453	0.794251142397983
1	2589312	2767613	HAP_5	0.107826086956522	-1.43775264145423	0.688650033514667	0.0372670161817607
1	2589312	2767613	HAP_6	0.119130434782609	0.302499040978784	0.662918299797548	0.648340334946748
1	2633403	2848684	HAP_1	0.107826086956522	-1.43775264145423	0.688650033514667	0.0372670161817607
1	2633403	2848684	HAP_2	0.0791304347826087	-0.314589022496678	0.875834256346448	0.719589475692238
1	2633403	2848684	HAP_3	0.184347826086957	-0.206008235556705	0.397002916053192	0.604028731445774
1	2633403	2848684	HAP_4	0.120869565217391	-0.103686496941145	0.712650992587065	0.884372959948152
1	2633403	2848684	HAP_5	0.122608695652174	-0.340871278652168	0.62566014747415	0.586094413903254
1	2633403	2848684	HAP_6	0.119130434782609	0.302499040978784	0.662918299797548	0.648340334946748
1	2699455	2923974	HAP_1	0.119130434782609	0.302499040978784	0.662918299797548	0.648340334946748
1	2699455	2923974	HAP_2	0.107826086956522	-1.43775264145423	0.688650033514667	0.0372670161817607
1	2699455	2923974	HAP_3	0.0791304347826087	-0.314589022496678	0.875834256346448	0.719589475692238
1	2699455	2923974	HAP_4	0.167826086956522	-0.0392650871015162	0.440014665011311	0.928926257571343
1	2699455	2923974	HAP_5	0.120869565217391	-0.103686496941145	0.712650992587065	0.884372959948152
1	2699455	2923974	HAP_6	0.122608695652174	-0.340871278652168	0.62566014747415	0.586094413903254
1	2752599	2974184	HAP_1	0.0773913043478261	0.255396866034067	0.997537128282108	0.798023342568737
1	2752599	2974184	HAP_2	0.107826086956522	-1.43775264145423	0.688650033514667	0.0372670161817607
1	2752599	2974184	HAP_3	0.136521739130435	-0.54368126171219	0.56468603783734	0.336060602825446
1	2752599	2974184	HAP_4	0.167826086956522	-0.0392650871015162	0.440014665011311	0.928926257571343
1	2752599	2974184	HAP_5	0.119130434782609	0.302499040978784	0.662918299797548	0.648340334946748
1	2752599	2974184	HAP_6	0.189565217391304	-0.144698570169111	0.462989968135836	0.754753179695434
1	2824770	3010910	HAP_1	0.161739130434783	-0.000482242427762054	0.537561637847884	0.999284542302954
1	2824770	3010910	HAP_2	0.107826086956522	-1.43775264145423	0.688650033514667	0.0372670161817607
1	2824770	3010910	HAP_3	0.10695652173913	-0.424136801150881	0.721466923100511	0.556848214785044
1	2824770	3010910	HAP_4	0.167826086956522	-0.0392650871015162	0.440014665011311	0.928926257571343
1	2824770	3010910	HAP_5	0.113913043478261	0.302499040978784	0.662918299797548	0.648340334946748
1	2889586	3028026	HAP_1	0.121739130434783	0.396796809337909	0.623498096404812	0.524772104853242
1	2889586	3028026	HAP_2	0.171304347826087	-0.0392650871015162	0.440014665011311	0.928926257571343
1	2889586	3028026	HAP_3	0.107826086956522	-1.43775264145423	0.688650033514667	0.0372670161817607
1	2889586	3028026	HAP_4	0.161739130434783	-0.000482242427762054	0.537561637847884	0.999284542302954
1	2889586	3028026	HAP_5	0.113913043478261	0.302499040978784	0.662918299797548	0.648340334946748
1	2963532	3072923	HAP_1	0.174782608695652	-0.126354763953604	0.515862898778373	0.806593339636326
1	2963532	3072923	HAP_2	0.113913043478261	0.302499040978784	0.662918299797548	0.648340334946748
1	2963532	3072923	HAP_3	0.16695652173913	-0.0392650871015162	0.440014665011311	0.928926257571343
1	2963532	3072923	HAP_4	0.130434782608696	0.463782601913288	0.713901517048265	0.516186941041065
1	2963532	3072923	HAP_5	0.12	0.396796809337909	0.623498096404812	0.524772104853242
1	2963532	3072923	HAP_6	0.118260869565217	-1.12642882426047	0.570678284252078	0.0488890311838126
1	2999989	3153221	HAP_1	0.175652173913043	-0.126354763953604	0.515862898778373	0.806593339636326
1	2999989	3153221	HAP_2	0.122608695652174	-1.38674697718538	0.585338095338697	0.0181666042845009
1	2999989	3153221	HAP_3	0.272173913043478	0.0865832317237861	0.275948349484577	0.75381513428135
1	2999989	3153221	HAP_4	0.167826086956522	-0.0392650871015162	0.440014665011311	0.928926257571343
1	2999989	3153221	HAP_5	0.125217391304348	0.396796809337909	0.623498096404812	0.524772104853242
1	3021052	3188350	HAP_1	0.272173913043478	0.0865832317237861	0.275948349484577	0.75381513428135
1	3021052	3188350	HAP_2	0.167826086956522	-0.0392650871015162	0.440014665011311	0.928926257571343
1	3021052	3188350	HAP_3	0.125217391304348	0.396796809337909	0.623498096404812	0.524772104853242
1	3021052	3188350	HAP_4	0.175652173913043	-0.126354763953604	0.515862898778373	0.806593339636326
1	3021052	3188350	HAP_5	0.123478260869565	-1.29944611162624	0.556755170986392	0.0199491765320478
1	3056961	3223919	HAP_1	0.125217391304348	0.396796809337909	0.623498096404812	0.524772104853242
1	3056961	3223919	HAP_2	0.176521739130435	-0.126354763953604	0.515862898778373	0.806593339636326
1	3056961	3223919	HAP_3	0.123478260869565	-1.29944611162624	0.556755170986392	0.0199491765320478
1	3056961	3223919	HAP_4	0.167826086956522	-0.0392650871015162	0.440014665011311	0.928926257571343
1	3056961	3223919	HAP_5	0.272173913043478	0.0865832317237861	0.275948349484577	0.75381513428135
1	3147689	3261757	HAP_1	0.135652173913043	0.304030602895015	0.51111573272329	0.552191771760574
1	3147689	3261757	HAP_2	0.138260869565217	0.291274539858609	0.584930186979288	0.618703773833783
1	3147689	3261757	HAP_3	0.132173913043478	0.463782601913288	0.713901517048265	0.516186941041065
1	3147689	3261757	HAP_4	0.161739130434783	0.0543229110259838	0.568410780412031	0.923896309395328
1	3147689	3261757	HAP_5	0.175652173913043	-0.0900329338108794	0.429794765516957	0.834150318301476
1	3147689	3261757	HAP_6	0.122608695652174	-1.29944611162624	0.556755170986392	0.0199491765320478
1	3179438	3303269	HAP_1	0.14	0.229094326746469	0.597646964931284	0.701622143933253
1	3179438	3303269	HAP_2	0.167826086956522	-0.0392650871015162	0.440014665011311	0.928926257571343
1	3179438	3303269	HAP_3	0.109565217391304	-0.424136801150881	0.721466923100511	0.556848214785044
1	3179438	3303269	HAP_4	0.138260869565217	0.291274539858609	0.584930186979288	0.618703773833783
1	3179438	3303269	HAP_5	0.132173913043478	0.463782601913288	0.713901517048265	0.516186941041065
1	3179438	3303269	HAP_6	0.121739130434783	-1.29944611162624	0.556755170986392	0.0199491765320478
1	3208431	3379063	HAP_1	0.109565217391304	-0.424136801150881	0.721466923100511	0.556848214785044
1	3208431	3379063	HAP_2	0.278260869565217	0.552753291451934	0.27745307836511	0.0468279949086815
1	3208431	3379063	HAP_3	0.167826086956522	-0.0392650871015162	0.440014665011311	0.928926257571343
1	3208431	3379063	HAP_4	0.121739130434783	-1.29944611162624	0.556755170986392	0.0199491765320478
1	3250506	3425621	HAP_1	0.275652173913043	0.522630985849703	0.281073349310677	0.0634912187781695
1	3250506	3425621	HAP_2	0.107826086956522	-1.21060611655271	0.640281157022408	0.059172987058231
1	3250506	3425621	HAP_3	0.168695652173913	-0.0424396580418163	0.427535633282489	0.920962644777499
1	3250506	3425621	HAP_4	0.108695652173913	-0.424136801150881	0.721466923100511	0.556848214785044
1	3292026	3458428	HAP_1	0.194782608695652	0.136406805848143	0.405983242909964	0.73700288798399
1	3292026	3458428	HAP_2	0.138260869565217	0.344024083558697	0.554917387839235	0.535538366323859
1	3292026	3458428	HAP_3	0.10695652173913	-0.424136801150881	0.721466923100511	0.556848214785044
1	3292026	3458428	HAP_4	0.172173913043478	-0.09174801260673	0.415977050439641	0.82551493602524
1	3292026	3458428	HAP_5	0.107826086956522	-1.21060611655271	0.640281157022408	0.059172987058231
1	3361607	3480350	HAP_1	0.195652173913043	0.136406805848143	0.405983242909964	0.73700288798399
1	3361607	3480350	HAP_2	0.138260869565217	0.344024083558697	0.554917387839235	0.535538366323859
1	3361607	3480350	HAP_3	0.107826086956522	-0.424136801150881	0.721466923100511	0.556848214785044
1	3361607	3480350	HAP_4	0.17304347826087	-0.09174801260673	0.415977050439641	0.82551493602524
1	3361607	3480350	HAP_5	0.107826086956522	-1.21060611655271	0.640281157022408	0.059172987058231
1	3409942	3514683	HAP_1	0.307826086956522	-0.413569327289153	0.249828782757825	0.0983994022446469
1	3409942	3514683	HAP_2	0.138260869565217	0.344024083558697	0.554917387839235	0.535538366323859
1	3409942	3514683	HAP_3	0.107826086956522	-0.424136801150881	0.721466923100511	0.556848214785044
1	3409942	3514683	HAP_4	0.17304347826087	-0.09174801260673	0.415977050439641	0.82551493602524
1	3444984	3546524	HAP_1	0.329565217391304	-0.417894832042454	0.239792959757903	0.0819274204990001
1	3444984	3546524	HAP_2	0.263478260869565	0.618782376962701	0.290707121731396	0.0337264777800777
1	3444984	3546524	HAP_3	0.172173913043478	-0.09174801260673	0.415977050439641	0.82551493602524
1	3475914	3598843	HAP_1	0.171304347826087	-0.0322666280564437	0.427388162867039	0.939845957245903
1	3475914	3598843	HAP_2	0.141739130434783	0.569807511785474	0.529284182464645	0.282137670439546
1	3475914	3598843	HAP_3	0.119130434782609	1.50143414064585	0.620800925985398	0.015899522403433
1	3475914	3598843	HAP_4	0.100869565217391	-0.085585388925733	0.881200100142257	0.922662808560948
1	3475914	3598843	HAP_5	0.217391304347826	-0.49658351276189	0.345444174772405	0.15112633399468
1	3500633	3637756	HAP_1	0.151304347826087	0.527366490960445	0.489766159991535	0.28204412957021
1	3500633	3637756	HAP_2	0.119130434782609	1.50143414064585	0.620800925985398	0.015899522403433
1	3500633	3637756	HAP_3	0.172173913043478	-0.0322666280564437	0.427388162867039	0.939845957245903
1	3500633	3637756	HAP_4	0.100869565217391	-0.085585388925733	0.881200100142257	0.922662808560948
1	3500633	3637756	HAP_5	0.214782608695652	-0.49658351276189	0.345444174772405	0.15112633399468
1	3531671	3691931	HAP_1	0.151304347826087	0.527366490960445	0.489766159991535	0.28204412957021
1	3531671	3691931	HAP_2	0.100869565217391	-0.085585388925733	0.881200100142257	0.922662808560948
1	3531671	3691931	HAP_3	0.12	1.50143414064585	0.620800925985398	0.015899522403433
1	3531671	3691931	HAP_4	0.38695652173913	-0.0210143055518432	0.202617606194541	0.917433224954438
1	3587305	3720622	HAP_1	0.151304347826087	0.527366490960445	0.489766159991535	0.28204412957021
1	3587305	3720622	HAP_2	0.100869565217391	-0.085585388925733	0.881200100142257	0.922662808560948
1	3587305	3720622	HAP_3	0.12	1.50143414064585	0.620800925985398	0.015899522403433
1	3587305	3720622	HAP_4	0.40695652173913	-0.0471711894074574	0.197424090824005	0.81124440728044
1	3620513	3776228	HAP_1	0.152173913043478	0.42176549724863	0.471888497699038	0.371821064588798
1	3620513	3776228	HAP_2	0.135652173913043	1.37643779551686	0.583879305383362	0.0187452127657261
1	3620513	3776228	HAP_3	0.175652173913043	0.0225449574557626	0.39617868769625	0.954640274315725
1	3620513	3776228	HAP_4	0.229565217391304	-0.555356097301638	0.334975409830029	0.0978954566039514
1	3620513	3776228	HAP_5	0.100869565217391	-0.085585388925733	0.881200100142257	0.922662808560948
1	3684324	3840517	HAP_1	0.152173913043478	0.42176549724863	0.471888497699038	0.371821064588798
1	3684324	3840517	HAP_2	0.100869565217391	-0.085585388925733	0.881200100142257	0.922662808560948
1	3684324	3840517	HAP_3	0.175652173913043	0.0225449574557626	0.39617868769625	0.954640274315725
1	3684324	3840517	HAP_4	0.229565217391304	-0.555356097301638	0.334975409830029	0.0978954566039514
1	3684324	3840517	HAP_5	0.136521739130435	1.37643779551686	0.583879305383362	0.0187452127657261
1	3712478	3917893	HAP_1	0.100869565217391	-0.085585388925733	0.881200100142257	0.922662808560948
1	3712478	3917893	HAP_2	0.17304347826087	0.0225449574557626	0.39617868769625	0.954640274315725
1	3712478	3917893	HAP_3	0.180869565217391	-0.486103632455945	0.409078179996424	0.235220964848214
1	3712478	3917893	HAP_4	0.119130434782609	1.50143414064585	0.620800925985398	0.015899522403433
1	3712478	3917893	HAP_5	0.151304347826087	0.42176549724863	0.471888497699038	0.371821064588798
1	3755154	3959925	HAP_1	0.151304347826087	0.42176549724863	0.471888497699038	0.371821064588798
1	3755154	3959925	HAP_2	0.100869565217391	-0.085585388925733	0.881200100142257	0.922662808560948
1	3755154	3959925	HAP_3	0.172173913043478	0.0225449574557626	0.39617868769625	0.954640274315725
1	3755154	3959925	HAP_4	0.180869565217391	-0.486103632455945	0.409078179996424	0.235220964848214
1	3755154	3959925	HAP_5	0.0773913043478261	-0.384649798398304	1.01138797975641	0.703852524741914
1	3823705	4005583	HAP_1	0.171304347826087	-0.612959482668244	0.442170541175355	0.166219904038515
1	3823705	4005583	HAP_2	0.0782608695652174	-0.384649798398304	1.01138797975641	0.703852524741914
1	3823705	4005583	HAP_3	0.171304347826087	0.0225449574557626	0.39617868769625	0.954640274315725
1	3823705	4005583	HAP_4	0.150434782608696	0.42176549724863	0.471888497699038	0.371821064588798
1	3823705	4005583	HAP_5	0.101739130434783	-0.362091107552911	0.795131021461661	0.649007833493421
1	3895421	4045338	HAP_1	0.150434782608696	0.42176549724863	0.471888497699038	0.371821064588798
1	3895421	4045338	HAP_2	0.193913043478261	-0.612959482668244	0.442170541175355	0.166219904038515
1	3895421	4045338	HAP_3	0.105217391304348	-0.362091107552911	0.795131021461661	0.649007833493421
1	3895421	4045338	HAP_4	0.249565217391304	0.0332191630057612	0.302434240537873	0.91257603824737
1	3954394	4091992	HAP_1	0.119130434782609	-0.362091107552911	0.795131021461661	0.649007833493421
1	3954394	4091992	HAP_2	0.0808695652173913	-0.177989185006952	0.872660496148767	0.838457382696389
1	3954394	4091992	HAP_3	0.281739130434783	-0.162257631651219	0.279402933512981	0.561655313100187
1	3954394	4091992	HAP_4	0.18	0.257233348957336	0.403215673563404	0.523762987300991
1	3954394	4091992	HAP_5	0.194782608695652	-0.612959482668244	0.442170541175355	0.166219904038515
1	3989772	4127064	HAP_1	0.119130434782609	-0.362091107552911	0.795131021461661	0.649007833493421
1	3989772	4127064	HAP_2	0.0817391304347826	-0.177989185006952	0.872660496148767	0.838457382696389
1	3989772	4127064	HAP_3	0.301739130434783	-0.165884651705308	0.257080628428888	0.519020012465811
1	3989772	4127064	HAP_4	0.18	0.257233348957336	0.403215673563404	0.523762987300991
1	3989772	4127064	HAP_5	0.209565217391304	-0.66933540799977	0.395151531236725	0.0908440274271667
1	4033099	4162383	HAP_1	0.0817391304347826	-0.177989185006952	0.872660496148767	0.838457382696389
1	4033099	4162383	HAP_2	0.301739130434783	-0.165884651705308	0.257080628428888	0.519020012465811
1	4033099	4162383	HAP_3	0.181739130434783	0.195869284287825	0.39540214459795	0.620534517317991
1	4033099	4162383	HAP_4	0.119130434782609	-0.362091107552911	0.795131021461661	0.649007833493421
1	4033099	4162383	HAP_5	0.214782608695652	-0.666468720818011	0.384539496554054	0.0836156286779508
1	4077498	4215889	HAP_1	0.119130434782609	-0.362091107552911	0.795131021461661	0.649007833493421
1	4077498	4215889	HAP_2	0.188695652173913	-0.613872681708663	0.427755666307037	0.151814521817812
1	4077498	4215889	HAP_3	0.167826086956522	0.0221621577038806	0.459580476758022	0.961555984181783
1	4077498	4215889	HAP_4	0.191304347826087	-0.425032671118162	0.398397105178044	0.28649457243073
1	4077498	4215889	HAP_5	0.176521739130435	0.195869284287825	0.39540214459795	0.620534517317991
1	4113357	4261708	HAP_1	0.188695652173913	-0.613872681708663	0.427755666307037	0.151814521817812
1	4113357	4261708	HAP_2	0.12	-0.616563585931184	0.788229617686317	0.434418744488871
1	4113357	4261708	HAP_3	0.16695652173913	-0.152590735893882	0.464282670530247	0.742535779897815
1	4113357	4261708	HAP_4	0.149565217391304	-0.361049662201609	0.46978109325409	0.44248408315511
1	4113357	4261708	HAP_5	0.176521739130435	0.195869284287825	0.39540214459795	0.620534517317991
1	4155630	4294917	HAP_1	0.188695652173913	-0.613872681708663	0.427755666307037	0.151814521817812
1	4155630	4294917	HAP_2	0.12	-0.616563585931184	0.788229617686317	0.434418744488871
1	4155630	4294917	HAP_3	0.166086956521739	-0.152590735893882	0.464282670530247	0.742535779897815
1	4155630	4294917	HAP_4	0.149565217391304	-0.361049662201609	0.46978109325409	0.44248408315511
1	4155630	4294917	HAP_5	0.171304347826087	0.0149811094843422	0.42541579455479	0.971920632333277
1	4202221	4307054	HAP_1	0.120869565217391	-0.616563585931184	0.788229617686317	0.434418744488871
1	4202221	4307054	HAP_2	0.166086956521739	-0.152590735893882	0.464282670530247	0.742535779897815
1	4202221	4307054	HAP_3	0.190434782608696	-0.536410934948245	0.419185693087586	0.201196299649295
1	4202221	4307054	HAP_4	0.149565217391304	-0.361049662201609	0.46978109325409	0.44248408315511
1	4202221	4307054	HAP_5	0.171304347826087	0.0149811094843422	0.42541579455479	0.971920632333277
1	4239676	4323165	HAP_1	0.106086956521739	-0.384649798398304	1.01138797975641	0.703852524741914
1	4239676	4323165	HAP_2	0.149565217391304	-0.361049662201609	0.46978109325409	0.44248408315511
1	4239676	4323165	HAP_3	0.171304347826087	0.0149811094843422	0.42541579455479	0.971920632333277
1	4239676	4323165	HAP_4	0.181739130434783	-0.536410934948245	0.419185693087586	0.201196299649295
1	4239676	4323165	HAP_5	0.151304347826087	-0.168892874512454	0.567063917387801	0.765937295194396
1	4289010	4360633	HAP_1	0.171304347826087	0.0149811094843422	0.42541579455479	0.971920632333277
1	4289010	4360633	HAP_2	0.181739130434783	-0.536410934948245	0.419185693087586	0.201196299649295
1	4289010	4360633	HAP_3	0.151304347826087	-0.168892874512454	0.567063917387801	0.765937295194396
1	4289010	4360633	HAP_4	0.102608695652174	0.158264722622294	0.712003680130615	0.824176078398528
1	4289010	4360633	HAP_5	0.112173913043478	-0.384649798398304	1.01138797975641	0.703852524741914
1	4289010	4360633	HAP_6	0.16695652173913	-0.500283884638768	0.454409975897401	0.271388561577321
1	4301373	4418006	HAP_1	0.151304347826087	-0.168892874512454	0.567063917387801	0.765937295194396
1	4301373	4418006	HAP_2	0.27304347826087	-0.508114517037724	0.304232595363635	0.095446205570524
1	4301373	4418006	HAP_3	0.112173913043478	-0.384649798398304	1.01138797975641	0.703852524741914
1	4301373	4418006	HAP_4	0.16695652173913	-0.500283884638768	0.454409975897401	0.271388561577321
1	4301373	4418006	HAP_5	0.171304347826087	0.0149811094843422	0.42541579455479	0.971920632333277
1	4316516	4487030	HAP_1	0.151304347826087	-0.168892874512454	0.567063917387801	0.765937295194396
1	4316516	4487030	HAP_2	0.171304347826087	0.0149811094843422	0.42541579455479	0.971920632333277
1	4316516	4487030	HAP_3	0.27304347826087	-0.508114517037724	0.304232595363635	0.095446205570524
1	4316516	4487030	HAP_4	0.112173913043478	-0.384649798398304	1.01138797975641	0.703852524741914
1	4316516	4487030	HAP_5	0.167826086956522	-0.500283884638768	0.454409975897401	0.271388561577321
1	4350915	4525112	HAP_1	0.17304347826087	-0.0353338631512539	0.416919085933381	0.93249038174806
1	4350915	4525112	HAP_2	0.110434782608696	-0.384649798398304	1.01138797975641	0.703852524741914
1	4350915	4525112	HAP_3	0.196521739130435	-0.464869514189209	0.371940299326407	0.211874631114642
1	4350915	4525112	HAP_4	0.319130434782609	-0.0468097764431749	0.262031140906961	0.858283164229463
1	4394936	4571717	HAP_1	0.184347826086957	-0.437770490772871	0.408582977594781	0.284433350097831
1	4394936	4571717	HAP_2	0.170434782608696	-0.0353338631512539	0.416919085933381	0.93249038174806
1	4394936	4571717	HAP_3	0.316521739130435	-0.0468097764431749	0.262031140906961	0.858283164229463
1	4394936	4571717	HAP_4	0.110434782608696	-0.384649798398304	1.01138797975641	0.703852524741914
1	4473638	4606890	HAP_1	0.185217391304348	-0.437770490772871	0.408582977594781	0.284433350097831
1	4473638	4606890	HAP_2	0.170434782608696	-0.0353338631512539	0.416919085933381	0.93249038174806
1	4473638	4606890	HAP_3	0.149565217391304	-0.168892874512454	0.567063917387801	0.765937295194396
1	4473638	4606890	HAP_4	0.167826086956522	-0.500283884638768	0.454409975897401	0.271388561577321
1	4473638	4606890	HAP_5	0.111304347826087	-0.384649798398304	1.01138797975641	0.703852524741914
1	4507685	4674574	HAP_1	0.112173913043478	-0.384649798398304	1.01138797975641	0.703852524741914
1	4507685	4674574	HAP_2	0.170434782608696	-0.375108566385564	0.441857290424753	0.396278353920072
1	4507685	4674574	HAP_3	0.168695652173913	-0.0353338631512539	0.416919085933381	0.93249038174806
1	4507685	4674574	HAP_4	0.149565217391304	-0.168892874512454	0.567063917387801	0.765937295194396
1	4507685	4674574	HAP_5	0.16695652173913	-0.500283884638768	0.454409975897401	0.271388561577321
1	4565039	4716471	HAP_1	0.149565217391304	-0.168892874512454	0.567063917387801	0.765937295194396
1	4565039	4716471	HAP_2	0.167826086956522	-0.0458520056662264	0.42740239133419	0.914604622121468
1	4565039	4716471	HAP_3	0.166086956521739	-0.500283884638768	0.454409975897401	0.271388561577321
1	4565039	4716471	HAP_4	0.12695652173913	-0.120526762051862	0.784370514461157	0.877932593537325
1	4565039	4716471	HAP_5	0.169565217391304	-0.375108566385564	0.441857290424753	0.396278353920072
1	4584093	4743473	HAP_1	0.149565217391304	-0.168892874512454	0.567063917387801	0.765937295194396
1	4584093	4743473	HAP_2	0.167826086956522	-0.0458520056662264	0.42740239133419	0.914604622121468
1	4584093	4743473	HAP_3	0.166086956521739	-0.500283884638768	0.454409975897401	0.271388561577321
1	4584093	4743473	HAP_4	0.12695652173913	-0.120526762051862	0.784370514461157	0.877932593537325
1	4584093	4743473	HAP_5	0.169565217391304	-0.375108566385564	0.441857290424753	0.396278353920072
1	4647633	4781618	HAP_1	0.127826086956522	-0.120526762051862	0.784370514461157	0.877932593537325
1	4647633	4781618	HAP_2	0.167826086956522	-0.0458520056662264	0.42740239133419	0.914604622121468
1	4647633	4781618	HAP_3	0.16695652173913	-0.500283884638768	0.454409975897401	0.271388561577321
1	4647633	4781618	HAP_4	0.169565217391304	-0.375108566385564	0.441857290424753	0.396278353920072
1	4647633	4781618	HAP_5	0.120869565217391	-0.362091107552911	0.795131021461661	0.649007833493421
1	4709876	4888776	HAP_1	0.128695652173913	-0.120526762051862	0.784370514461157	0.877932593537325
1	4709876	4888776	HAP_2	0.170434782608696	-0.375108566385564	0.441857290424753	0.396278353920072
1	4709876	4888776	HAP_3	0.164347826086957	-0.577615334283306	0.468538009946359	0.218164493725065
1	4709876	4888776	HAP_4	0.120869565217391	-0.362091107552911	0.795131021461661	0.649007833493421
1	4709876	4888776	HAP_5	0.167826086956522	-0.0458520056662264	0.42740239133419	0.914604622121468
1	4734157	4996526	HAP_1	0.171304347826087	-0.375108566385564	0.441857290424753	0.396278353920072
1	4734157	4996526	HAP_2	0.120869565217391	-0.362091107552911	0.795131021461661	0.649007833493421
1	4734157	4996526	HAP_3	0.16695652173913	-0.0458520056662264	0.42740239133419	0.914604622121468
1	4734157	4996526	HAP_4	0.164347826086957	-0.577615334283306	0.468538009946359	0.218164493725065
1	4760410	5066737	HAP_1	0.167826086956522	-0.00428602509128066	0.453525260885141	0.992463084930593
1	4760410	5066737	HAP_2	0.166086956521739	-0.0458520056662264	0.42740239133419	0.914604622121468
1	4760410	5066737	HAP_3	0.171304347826087	-0.375108566385564	0.441857290424753	0.396278353920072
1	4760410	5066737	HAP_4	0.119130434782609	-0.362091107552911	0.795131021461661	0.649007833493421
1	4830120	5099108	HAP_1	0.166086956521739	-0.0458520056662264	0.42740239133419	0.914604622121468
1	4830120	5099108	HAP_2	0.167826086956522	-0.00428602509128066	0.453525260885141	0.992463084930593
1	4830120	5099108	HAP_3	0.172173913043478	-0.375108566385564	0.441857290424753	0.396278353920072
1	4830120	5099108	HAP_4	0.119130434782609	-0.362091107552911	0.795131021461661	0.649007833493421
1	4986559	5186570	HAP_1	0.166086956521739	-0.0458520056662264	0.42740239133419	0.914604622121468
1	4986559	5186570	HAP_2	0.326086956521739	-0.290810255395973	0.251399424937977	0.247859511527343
1	4986559	5186570	HAP_3	0.16695652173913	-0.00428602509128066	0.453525260885141	0.992463084930593
1	4986559	5186570	HAP_4	0.117391304347826	-0.362091107552911	0.795131021461661	0.649007833493421
1	5057978	5331327	HAP_1	0.239130434782609	-0.446682473455335	0.330252269672448	0.176743596167163
1	5057978	5331327	HAP_2	0.113913043478261	-0.698206454532349	0.882419204855779	0.429137033552978
1	5057978	5331327	HAP_3	0.167826086956522	-0.00428602509128066	0.453525260885141	0.992463084930593
1	5057978	5331327	HAP_4	0.117391304347826	-0.362091107552911	0.795131021461661	0.649007833493421
1	5057978	5331327	HAP_5	0.166086956521739	-0.0458520056662264	0.42740239133419	0.914604622121468
1	5087212	5366547	HAP_1	0.168695652173913	-0.00428602509128066	0.453525260885141	0.992463084930593
1	5087212	5366547	HAP_2	0.200869565217391	-0.425835082104093	0.364129283345549	0.242713595147937
1	5087212	5366547	HAP_3	0.113913043478261	-0.698206454532349	0.882419204855779	0.429137033552978
1	5087212	5366547	HAP_4	0.117391304347826	-0.362091107552911	0.795131021461661	0.649007833493421
1	5087212	5366547	HAP_5	0.166086956521739	-0.0458520056662264	0.42740239133419	0.914604622121468
1	5147933	5422754	HAP_1	0.169565217391304	-0.00428602509128066	0.453525260885141	0.992463084930593
1	5147933	5422754	HAP_2	0.199130434782609	-0.390044805781534	0.371916992579543	0.294747869885776
1	5147933	5422754	HAP_3	0.12	-0.362091107552911	0.795131021461661	0.649007833493421
1	5147933	5422754	HAP_4	0.114782608695652	-1.03022255072623	0.884857302542825	0.244804157556143
1	5147933	5422754	HAP_5	0.164347826086957	-0.0458520056662264	0.42740239133419	0.914604622121468
1	5305646	5488869	HAP_1	0.169565217391304	-0.00428602509128066	0.453525260885141	0.992463084930593
1	5305646	5488869	HAP_2	0.2	-0.390044805781534	0.371916992579543	0.294747869885776
1	5305646	5488869	HAP_3	0.166086956521739	-0.0458520056662264	0.42740239133419	0.914604622121468
1	5305646	5488869	HAP_4	0.103478260869565	-1.03022255072623	0.884857302542825	0.244804157556143
1	5305646	5488869	HAP_5	0.12	-0.362091107552911	0.795131021461661	0.649007833493421
1	5356977	5519231	HAP_1	0.2	-0.390044805781534	0.371916992579543	0.294747869885776
1	5356977	5519231	HAP_2	0.166086956521739	-0.0458520056662264	0.42740239133419	0.914604622121468
1	5356977	5519231	HAP_3	0.169565217391304	-0.00428602509128066	0.453525260885141	0.992463084930593
1	5356977	5519231	HAP_4	0.102608695652174	-1.03022255072623	0.884857302542825	0.244804157556143
1	5356977	5519231	HAP_5	0.126086956521739	0.159744848932551	0.720712716549871	0.824668084468865
1	5391649	5550567	HAP_1	0.169565217391304	-0.00428602509128066	0.453525260885141	0.992463084930593
1	5391649	5550567	HAP_2	0.2	-0.390044805781534	0.371916992579543	0.294747869885776
1	5391649	5550567	HAP_3	0.102608695652174	-1.03022255072623	0.884857302542825	0.244804157556143
1	5391649	5550567	HAP_4	0.12695652173913	0.159744848932551	0.720712716549871	0.824668084468865
1	5391649	5550567	HAP_5	0.166086956521739	-0.0458520056662264	0.42740239133419	0.914604622121468
1	5470488	5573890	HAP_1	0.12695652173913	0.159744848932551	0.720712716549871	0.824668084468865
1	5470488	5573890	HAP_2	0.166086956521739	-0.0458520056662264	0.42740239133419	0.914604622121468
1	5470488	5573890	HAP_3	0.170434782608696	-0.00428602509128066	0.453525260885141	0.992463084930593
1	5470488	5573890	HAP_4	0.102608695652174	-1.03022255072623	0.884857302542825	0.244804157556143
1	5470488	5573890	HAP_5	0.212173913043478	-0.411801995672518	0.337836232220466	0.223378463022965
1	5510131	5630208	HAP_1	0.0991304347826087	-1.03022255072623	0.884857302542825	0.244804157556143
1	5510131	5630208	HAP_2	0.194782608695652	-0.390044805781534	0.371916992579543	0.294747869885776
1	5510131	5630208	HAP_3	0.12695652173913	0.159744848932551	0.720712716549871	0.824668084468865
1	5510131	5630208	HAP_4	0.164347826086957	-0.0458520056662264	0.42740239133419	0.914604622121468
1	5510131	5630208	HAP_5	0.169565217391304	-0.00428602509128066	0.453525260885141	0.992463084930593
1	5539390	5668141	HAP_1	0.190434782608696	-0.390044805781534	0.371916992579543	0.294747869885776
1	5539390	5668141	HAP_2	0.12695652173913	0.159744848932551	0.720712716549871	0.824668084468865
1	5539390	5668141	HAP_3	0.163478260869565	-0.0458520056662264	0.42740239133419	0.914604622121468
1	5539390	5668141	HAP_4	0.167826086956522	-0.00428602509128066	0.453525260885141	0.992463084930593
1	5539390	5668141	HAP_5	0.0939130434782609	-1.03022255072623	0.884857302542825	0.244804157556143
1	5561667	5730545	HAP_1	0.190434782608696	-0.365694101745997	0.378677411274093	0.334602649140046
1	5561667	5730545	HAP_2	0.170434782608696	0.202976333976409	0.439292010054924	0.644221892933051
1	5561667	5730545	HAP_3	0.12695652173913	0.159744848932551	0.720712716549871	0.824668084468865
1	5561667	5730545	HAP_4	0.0930434782608696	-1.03022255072623	0.884857302542825	0.244804157556143
1	5561667	5730545	HAP_5	0.162608695652174	-0.16866249447813	0.451396614284776	0.708808687760833
1	5614060	5764859	HAP_1	0.122608695652174	-0.362091107552911	0.795131021461661	0.649007833493421
1	5614060	5764859	HAP_2	0.354782608695652	-0.0457248095119558	0.22547617684897	0.839370851531584
1	5614060	5764859	HAP_3	0.17304347826087	0.202976333976409	0.439292010054924	0.644221892933051
1	5656543	5807646	HAP_1	0.360869565217391	-0.066943471546818	0.221787402447374	0.762888576282969
1	5656543	5807646	HAP_2	0.123478260869565	-0.362091107552911	0.795131021461661	0.649007833493421
1	5656543	5807646	HAP_3	0.17304347826087	0.202976333976409	0.439292010054924	0.644221892933051
1	5710366	5882239	HAP_1	0.16695652173913	0.277124301620688	0.453023021016671	0.540968856409892
1	5710366	5882239	HAP_2	0.36695652173913	-0.097611627728823	0.217559322740756	0.653845034614606
1	5710366	5882239	HAP_3	0.123478260869565	-0.362091107552911	0.795131021461661	0.649007833493421
1	5753019	5945254	HAP_1	0.16695652173913	0.277124301620688	0.453023021016671	0.540968856409892
1	5753019	5945254	HAP_2	0.123478260869565	-0.362091107552911	0.795131021461661	0.649007833493421
1	5753019	5945254	HAP_3	0.377391304347826	-0.106327705134897	0.213306566741985	0.618345254863677
1	5783354	5988894	HAP_1	0.16695652173913	0.277124301620688	0.453023021016671	0.540968856409892
1	5783354	5988894	HAP_2	0.204347826086957	-0.338065488222569	0.351831607872049	0.337029249654746
1	5783354	5988894	HAP_3	0.17304347826087	-0.0458520056662264	0.42740239133419	0.914604622121468
1	5783354	5988894	HAP_4	0.123478260869565	-0.362091107552911	0.795131021461661	0.649007833493421
1	5846627	6046468	HAP_1	0.16695652173913	0.277124301620688	0.453023021016671	0.540968856409892
1	5846627	6046468	HAP_2	0.124347826086957	-0.362091107552911	0.795131021461661	0.649007833493421
1	5846627	6046468	HAP_3	0.212173913043478	-0.422764803815268	0.349266152321909	0.226619932739582
1	5846627	6046468	HAP_4	0.17304347826087	-0.0458520056662264	0.42740239133419	0.914604622121468
1	5922932	6090860	HAP_1	0.16695652173913	0.210978822289901	0.439742753121917	0.631572042036559
1	5922932	6090860	HAP_2	0.124347826086957	-0.362091107552911	0.795131021461661	0.649007833493421
1	5922932	6090860	HAP_3	0.209565217391304	-0.438919715400122	0.353486181592576	0.214869482866746
1	5922932	6090860	HAP_4	0.170434782608696	-0.0265954532067952	0.438359525505191	0.951643264218256
1	5983887	6133181	HAP_1	0.170434782608696	-0.0265954532067952	0.438359525505191	0.951643264218256
1	5983887	6133181	HAP_2	0.159130434782609	-0.0558728637246219	0.440274482056025	0.899061284250538
1	5983887	6133181	HAP_3	0.209565217391304	-0.438919715400122	0.353486181592576	0.214869482866746
1	5983887	6133181	HAP_4	0.123478260869565	-0.362091107552911	0.795131021461661	0.649007833493421
1	6026812	6171754	HAP_1	0.123478260869565	-0.362091107552911	0.795131021461661	0.649007833493421
1	6026812	6171754	HAP_2	0.209565217391304	-0.438919715400122	0.353486181592576	0.214869482866746
1	6026812	6171754	HAP_3	0.16	-0.0558728637246219	0.440274482056025	0.899061284250538
1	6026812	6171754	HAP_4	0.170434782608696	-0.0265954532067952	0.438359525505191	0.951643264218256
1	6069957	6218619	HAP_1	0.16	-0.0558728637246219	0.440274482056025	0.899061284250538
1	6069957	6218619	HAP_2	0.170434782608696	-0.0265954532067952	0.438359525505191	0.951643264218256
1	6069957	6218619	HAP_3	0.211304347826087	-0.438919715400122	0.353486181592576	0.214869482866746
1	6069957	6218619	HAP_4	0.123478260869565	-0.362091107552911	0.795131021461661	0.649007833493421
1	6069957	6218619	HAP_5	0.0452173913043478	-0.750175239857844	1.01301025973596	0.459281297914667
1	6114436	6264645	HAP_1	0.123478260869565	-0.362091107552911	0.795131021461661	0.649007833493421
1	6114436	6264645	HAP_2	0.16	-0.0558728637246219	0.440274482056025	0.899061284250538
1	6114436	6264645	HAP_3	0.0452173913043478	-0.750175239857844	1.01301025973596	0.459281297914667
1	6114436	6264645	HAP_4	0.17304347826087	-0.0265954532067952	0.438359525505191	0.951643264218256
1	6114436	6264645	HAP_5	0.212173913043478	-0.438919715400122	0.353486181592576	0.214869482866746
1	6158046	6307242	HAP_1	0.162608695652174	-0.0558728637246219	0.440274482056025	0.899061284250538
1	6158046	6307242	HAP_2	0.123478260869565	-0.362091107552911	0.795131021461661	0.649007833493421
1	6158046	6307242	HAP_3	0.0443478260869565	-0.750175239857844	1.01301025973596	0.459281297914667
1	6158046	6307242	HAP_4	0.173913043478261	-0.0265954532067952	0.438359525505191	0.951643264218256
1	6158046	6307242	HAP_5	0.213913043478261	-0.438919715400122	0.353486181592576	0.214869482866746
1	6211327	6334008	HAP_1	0.214782608695652	-0.438919715400122	0.353486181592576	0.214869482866746
1	6211327	6334008	HAP_2	0.162608695652174	-0.0558728637246219	0.440274482056025	0.899061284250538
1	6211327	6334008	HAP_3	0.123478260869565	-0.362091107552911	0.795131021461661	0.649007833493421
1	6211327	6334008	HAP_4	0.0434782608695652	-0.750175239857844	1.01301025973596	0.459281297914667
1	6211327	6334008	HAP_5	0.173913043478261	-0.0265954532067952	0.438359525505191	0.951643264218256
1	6238245	6363482	HAP_1	0.214782608695652	-0.438919715400122	0.353486181592576	0.214869482866746
1	6238245	6363482	HAP_2	0.0434782608695652	-0.750175239857844	1.01301025973596	0.459281297914667
1	6238245	6363482	HAP_3	0.18	-0.0265954532067952	0.438359525505191	0.951643264218256
1	6238245	6363482	HAP_4	0.121739130434783	-0.612497651096963	0.584204884611497	0.294891415804766
1	6238245	6363482	HAP_5	0.175652173913043	-0.138825419147904	0.427333359434284	0.745404551225433
1	6238245	6363482	HAP_6	0.123478260869565	-0.362091107552911	0.795131021461661	0.649007833493421
1	6290541	6406191	HAP_1	0.216521739130435	-0.438919715400122	0.353486181592576	0.214869482866746
1	6290541	6406191	HAP_2	0.163478260869565	-0.0558728637246219	0.440274482056025	0.899061284250538
1	6290541	6406191	HAP_3	0.167826086956522	-0.120279153485064	0.402820112281764	0.765361189520789
1	6290541	6406191	HAP_4	0.303478260869565	-0.0326665218220056	0.26749201406375	0.902846461601465
1	6290541	6406191	HAP_5	0.0434782608695652	-0.750175239857844	1.01301025973596	0.459281297914667
1	6326900	6449104	HAP_1	0.167826086956522	-0.120279153485064	0.402820112281764	0.765361189520789
1	6326900	6449104	HAP_2	0.051304347826087	-0.791737855928583	0.87682427816152	0.366933607788432
1	6326900	6449104	HAP_3	0.18	-0.0265954532067952	0.438359525505191	0.951643264218256
1	6326900	6449104	HAP_4	0.123478260869565	-0.362091107552911	0.795131021461661	0.649007833493421
1	6326900	6449104	HAP_5	0.217391304347826	-0.438919715400122	0.353486181592576	0.214869482866746
1	6326900	6449104	HAP_6	0.163478260869565	-0.0558728637246219	0.440274482056025	0.899061284250538
1	6355340	6494875	HAP_1	0.121739130434783	-0.618442779395012	0.503990755797224	0.220301981764582
1	6355340	6494875	HAP_2	0.217391304347826	-0.438919715400122	0.353486181592576	0.214869482866746
1	6355340	6494875	HAP_3	0.166086956521739	-0.0558728637246219	0.440274482056025	0.899061284250538
1	6355340	6494875	HAP_4	0.195652173913043	-0.0611457628762358	0.379485545861657	0.872050458877617
1	6355340	6494875	HAP_5	0.123478260869565	-0.362091107552911	0.795131021461661	0.649007833493421
1	6394259	6539650	HAP_1	0.16695652173913	-0.0558728637246219	0.440274482056025	0.899061284250538
1	6394259	6539650	HAP_2	0.10695652173913	-0.477349035206403	0.625501545909493	0.445696514871439
1	6394259	6539650	HAP_3	0.217391304347826	-0.438919715400122	0.353486181592576	0.214869482866746
1	6394259	6539650	HAP_4	0.194782608695652	-0.0611457628762358	0.379485545861657	0.872050458877617
1	6394259	6539650	HAP_5	0.123478260869565	-0.362091107552911	0.795131021461661	0.649007833493421
1	6440687	6581802	HAP_1	0.122608695652174	-0.362091107552911	0.795131021461661	0.649007833493421
1	6440687	6581802	HAP_2	0.179130434782609	0.0553848720809328	0.418274964157719	0.894705348804009
1	6440687	6581802	HAP_3	0.216521739130435	-0.438919715400122	0.353486181592576	0.214869482866746
1	6440687	6581802	HAP_4	0.163478260869565	-0.0558728637246219	0.440274482056025	0.899061284250538
1	6440687	6581802	HAP_5	0.048695652173913	-0.819495216005132	1.0136695247853	0.419177017593494
1	6478088	6617974	HAP_1	0.163478260869565	-0.0558728637246219	0.440274482056025	0.899061284250538
1	6478088	6617974	HAP_2	0.259130434782609	-0.221163260740509	0.283874410065762	0.436255568474268
1	6478088	6617974	HAP_3	0.121739130434783	-0.362091107552911	0.795131021461661	0.649007833493421
1	6478088	6617974	HAP_4	0.178260869565217	0.0553848720809328	0.418274964157719	0.894705348804009
1	6534487	6643362	HAP_1	0.312173913043478	-0.108232637321292	0.24700731699358	0.661427193726812
1	6534487	6643362	HAP_2	0.178260869565217	0.0553848720809328	0.418274964157719	0.894705348804009
1	6534487	6643362	HAP_3	0.164347826086957	-0.0558728637246219	0.440274482056025	0.899061284250538
1	6534487	6643362	HAP_4	0.121739130434783	-0.362091107552911	0.795131021461661	0.649007833493421
1	6577244	6734261	HAP_1	0.0895652173913044	-0.417323086779341	0.867252011336239	0.630560492813868
1	6577244	6734261	HAP_2	0.165217391304348	0.100771330523821	0.484645940453992	0.835360723343784
1	6577244	6734261	HAP_3	0.100869565217391	-0.0855677706082073	1.00679343171098	0.932299294712089
1	6577244	6734261	HAP_4	0.210434782608696	-0.0972695656666543	0.349438357891305	0.780838616161373
1	6577244	6734261	HAP_5	0.164347826086957	-0.0558728637246219	0.440274482056025	0.899061284250538
1	6612693	6796330	HAP_1	0.0852173913043478	-0.106922692638146	1.00132966004058	0.915001056119372
1	6612693	6796330	HAP_2	0.165217391304348	0.100771330523821	0.484645940453992	0.835360723343784
1	6612693	6796330	HAP_3	0.1	-0.0855677706082073	1.00679343171098	0.932299294712089
1	6612693	6796330	HAP_4	0.210434782608696	-0.0972695656666543	0.349438357891305	0.780838616161373
1	6612693	6796330	HAP_5	0.164347826086957	-0.0558728637246219	0.440274482056025	0.899061284250538
1	6633732	6839575	HAP_1	0.210434782608696	-0.0972695656666543	0.349438357891305	0.780838616161373
1	6633732	6839575	HAP_2	0.164347826086957	-0.0558728637246219	0.440274482056025	0.899061284250538
1	6633732	6839575	HAP_3	0.0852173913043478	-0.106922692638146	1.00132966004058	0.915001056119372
1	6633732	6839575	HAP_4	0.165217391304348	0.100771330523821	0.484645940453992	0.835360723343784
1	6633732	6839575	HAP_5	0.1	-0.0855677706082073	1.00679343171098	0.932299294712089
1	6712326	6899688	HAP_1	0.165217391304348	0.100771330523821	0.484645940453992	0.835360723343784
1	6712326	6899688	HAP_2	0.16695652173913	-0.0552944550225822	0.427632071304857	0.897163521139575
1	6712326	6899688	HAP_3	0.186086956521739	-0.188390641479724	0.476463546229614	0.692702461741892
1	6712326	6899688	HAP_4	0.0626086956521739	-0.80997875592207	0.79596367721239	0.30930230160347
1	6712326	6899688	HAP_5	0.210434782608696	-0.0972695656666543	0.349438357891305	0.780838616161373
1	6781489	6933766	HAP_1	0.188695652173913	-0.163343369143384	0.459226296071511	0.722204297770954
1	6781489	6933766	HAP_2	0.167826086956522	-0.0552944550225822	0.427632071304857	0.897163521139575
1	6781489	6933766	HAP_3	0.088695652173913	-0.730537288476735	1.04130234934713	0.483243286146632
1	6781489	6933766	HAP_4	0.137391304347826	-0.332401477976225	0.724310559042698	0.646468181310383
1	6781489	6933766	HAP_5	0.216521739130435	-0.0972695656666543	0.349438357891305	0.780838616161373
1	6830134	6990464	HAP_1	0.248695652173913	-0.00494189942051215	0.303214619597839	0.987002154394101
1	6830134	6990464	HAP_2	0.100869565217391	-0.0855677706082073	1.00679343171098	0.932299294712089
1	6830134	6990464	HAP_3	0.088695652173913	-0.0385652581886459	0.866280152900886	0.964507134771107
1	6830134	6990464	HAP_4	0.088695652173913	-0.730537288476735	1.04130234934713	0.483243286146632
1	6830134	6990464	HAP_5	0.137391304347826	-0.332401477976225	0.724310559042698	0.646468181310383
1	6830134	6990464	HAP_6	0.167826086956522	-0.0552944550225822	0.427632071304857	0.897163521139575
1	6864130	7035600	HAP_1	0.088695652173913	-0.730537288476735	1.04130234934713	0.483243286146632
1	6864130	7035600	HAP_2	0.154782608695652	-0.448966403769046	0.670456590239245	0.503360568000371
1	6864130	7035600	HAP_3	0.189565217391304	-0.0991992066845791	0.394619695414928	0.80161279030505
1	6864130	7035600	HAP_4	0.167826086956522	-0.0552944550225822	0.427632071304857	0.897163521139575
1	6864130	7035600	HAP_5	0.100869565217391	-0.0855677706082073	1.00679343171098	0.932299294712089
1	6864130	7035600	HAP_6	0.0826086956521739	-0.106922692638146	1.00132966004058	0.915001056119372
1	6923025	7062501	HAP_1	0.100869565217391	-0.0855677706082073	1.00679343171098	0.932299294712089
1	6923025	7062501	HAP_2	0.104347826086957	-0.654533455763136	0.89150459550162	0.463139349834574
1	6923025	7062501	HAP_3	0.169565217391304	-0.0552944550225822	0.427632071304857	0.897163521139575
1	6923025	7062501	HAP_4	0.149565217391304	-0.448966403769046	0.670456590239245	0.503360568000371
1	6923025	7062501	HAP_5	0.0756521739130435	0.924701621901008	1.00890953612011	0.359779105896694
1	6923025	7062501	HAP_6	0.114782608695652	-0.904223067699456	0.644346827405023	0.161074489281845
1	6965434	7118368	HAP_1	0.100869565217391	-0.654533455763136	0.89150459550162	0.463139349834574
1	6965434	7118368	HAP_2	0.169565217391304	-0.0552944550225822	0.427632071304857	0.897163521139575
1	6965434	7118368	HAP_3	0.151304347826087	-0.601773739542681	0.59525628546123	0.312475891342651
1	6965434	7118368	HAP_4	0.0756521739130435	0.924701621901008	1.00890953612011	0.359779105896694
1	6965434	7118368	HAP_5	0.114782608695652	-0.904223067699456	0.644346827405023	0.161074489281845
1	6965434	7118368	HAP_6	0.100869565217391	-0.0855677706082073	1.00679343171098	0.932299294712089
1	7029810	7168764	HAP_1	0.08	0.924701621901008	1.00890953612011	0.359779105896694
1	7029810	7168764	HAP_2	0.280869565217391	0.310871472254083	0.272369731650178	0.254206914778909
1	7029810	7168764	HAP_3	0.102608695652174	0.206995746110276	0.870849023949876	0.812204925407177
1	7029810	7168764	HAP_4	0.100869565217391	-0.654533455763136	0.89150459550162	0.463139349834574
1	7029810	7168764	HAP_5	0.0643478260869565	-0.80997875592207	0.79596367721239	0.30930230160347
1	7047544	7216900	HAP_1	0.281739130434783	0.310871472254083	0.272369731650178	0.254206914778909
1	7047544	7216900	HAP_2	0.100869565217391	-0.654533455763136	0.89150459550162	0.463139349834574
1	7047544	7216900	HAP_3	0.122608695652174	0.531955575013761	0.662767180792242	0.422528995754802
1	7047544	7216900	HAP_4	0.0643478260869565	-0.80997875592207	0.79596367721239	0.30930230160347
1	7047544	7216900	HAP_5	0.102608695652174	0.206995746110276	0.870849023949876	0.812204925407177
1	7108873	7259443	HAP_1	0.280869565217391	0.310871472254083	0.272369731650178	0.254206914778909
1	7108873	7259443	HAP_2	0.101739130434783	-0.654533455763136	0.89150459550162	0.463139349834574
1	7108873	7259443	HAP_3	0.126086956521739	-0.253224012257465	0.656953813472983	0.700048578893856
1	7108873	7259443	HAP_4	0.0643478260869565	-0.80997875592207	0.79596367721239	0.30930230160347
1	7108873	7259443	HAP_5	0.123478260869565	0.531955575013761	0.662767180792242	0.422528995754802
1	7108873	7259443	HAP_6	0.102608695652174	0.206995746110276	0.870849023949876	0.812204925407177
1	7159731	7325749	HAP_1	0.141739130434783	-0.737079875532305	0.601796049088986	0.221163652981373
1	7159731	7325749	HAP_2	0.123478260869565	0.531955575013761	0.662767180792242	0.422528995754802
1	7159731	7325749	HAP_3	0.103478260869565	0.212151786863619	0.780136730916192	0.785766642178489
1	7159731	7325749	HAP_4	0.100869565217391	-0.654533455763136	0.89150459550162	0.463139349834574
1	7159731	7325749	HAP_5	0.28695652173913	0.277533989891812	0.267883369649248	0.30063583546558
1	7159731	7325749	HAP_6	0.125217391304348	-0.253224012257465	0.656953813472983	0.700048578893856
1	7196708	7399747	HAP_1	0.102608695652174	0.212151786863619	0.780136730916192	0.785766642178489
1	7196708	7399747	HAP_2	0.100869565217391	-0.654533455763136	0.89150459550162	0.463139349834574
1	7196708	7399747	HAP_3	0.28695652173913	0.277533989891812	0.267883369649248	0.30063583546558
1	7196708	7399747	HAP_4	0.0643478260869565	-0.80997875592207	0.79596367721239	0.30930230160347
1	7196708	7399747	HAP_5	0.088695652173913	-0.643824291068733	1.00116432930948	0.520437372814955
1	7196708	7399747	HAP_6	0.118260869565217	0.687851560103342	0.716357602174602	0.337363979871335
1	7248213	7435100	HAP_1	0.0643478260869565	-0.80997875592207	0.79596367721239	0.30930230160347
1	7248213	7435100	HAP_2	0.102608695652174	0.212151786863619	0.780136730916192	0.785766642178489
1	7248213	7435100	HAP_3	0.117391304347826	0.687851560103342	0.716357602174602	0.337363979871335
1	7248213	7435100	HAP_4	0.28	0.350154675292275	0.275253150735142	0.203857064380169
1	7248213	7435100	HAP_5	0.1	-0.654533455763136	0.89150459550162	0.463139349834574
1	7306412	7460318	HAP_1	0.117391304347826	0.687851560103342	0.716357602174602	0.337363979871335
1	7306412	7460318	HAP_2	0.28	0.350154675292275	0.275253150735142	0.203857064380169
1	7306412	7460318	HAP_3	0.1	-0.654533455763136	0.89150459550162	0.463139349834574
1	7306412	7460318	HAP_4	0.0643478260869565	-0.80997875592207	0.79596367721239	0.30930230160347
1	7306412	7460318	HAP_5	0.102608695652174	0.212151786863619	0.780136730916192	0.785766642178489
1	7378233	7502240	HAP_1	0.19304347826087	0.697560796027607	0.396534345201561	0.0790972731104921
1	7378233	7502240	HAP_2	0.319130434782609	0.308277358156638	0.249865325053665	0.217802820781722
1	7378233	7502240	HAP_3	0.1	-0.654533455763136	0.89150459550162	0.463139349834574
1	7378233	7502240	HAP_4	0.0782608695652174	-0.80997875592207	0.79596367721239	0.30930230160347
1	7378233	7502240	HAP_5	0.106086956521739	0.112690895883793	0.714951433429484	0.874812579826664
1	7423349	7533869	HAP_1	0.191304347826087	0.776471762682892	0.40500897920388	0.0557227921606242
1	7423349	7533869	HAP_2	0.276521739130435	0.429538199588427	0.28130315528095	0.1273339461011
1	7423349	7533869	HAP_3	0.0652173913043478	-0.80997875592207	0.79596367721239	0.30930230160347
1	7423349	7533869	HAP_4	0.10695652173913	0.112690895883793	0.714951433429484	0.874812579826664
1	7423349	7533869	HAP_5	0.1	-0.654533455763136	0.89150459550162	0.463139349834574
1	7452388	7563595	HAP_1	0.1	-0.654533455763136	0.89150459550162	0.463139349834574
1	7452388	7563595	HAP_2	0.191304347826087	0.776471762682892	0.40500897920388	0.0557227921606242
1	7452388	7563595	HAP_3	0.277391304347826	0.429538199588427	0.28130315528095	0.1273339461011
1	7452388	7563595	HAP_4	0.188695652173913	-0.0636514546369346	0.443046466846559	0.885814398631907
1	7452388	7563595	HAP_5	0.0739130434782609	-0.80997875592207	0.79596367721239	0.30930230160347
1	7484154	7597217	HAP_1	0.276521739130435	0.429538199588427	0.28130315528095	0.1273339461011
1	7484154	7597217	HAP_2	0.188695652173913	-0.0636514546369346	0.443046466846559	0.885814398631907
1	7484154	7597217	HAP_3	0.0739130434782609	-0.80997875592207	0.79596367721239	0.30930230160347
1	7484154	7597217	HAP_4	0.1	-0.654533455763136	0.89150459550162	0.463139349834574
1	7484154	7597217	HAP_5	0.191304347826087	0.776471762682892	0.40500897920388	0.0557227921606242
1	7522016	7642302	HAP_1	0.191304347826087	0.776471762682892	0.40500897920388	0.0557227921606242
1	7522016	7642302	HAP_2	0.277391304347826	0.394864037340359	0.278457763255023	0.156733536295188
1	7522016	7642302	HAP_3	0.187826086956522	-0.0636514546369346	0.443046466846559	0.885814398631907
1	7522016	7642302	HAP_4	0.0678260869565217	-0.80997875592207	0.79596367721239	0.30930230160347
1	7522016	7642302	HAP_5	0.1	-0.654533455763136	0.89150459550162	0.463139349834574
1	7552128	7679364	HAP_1	0.294782608695652	0.29031650648558	0.258244058664294	0.261410534046009
1	7552128	7679364	HAP_2	0.199130434782609	0.836907715995289	0.394862939165592	0.034486934638888
1	7552128	7679364	HAP_3	0.0643478260869565	-0.80997875592207	0.79596367721239	0.30930230160347
1	7552128	7679364	HAP_4	0.187826086956522	-0.0636514546369346	0.443046466846559	0.885814398631907
1	7552128	7679364	HAP_5	0.100869565217391	-0.654533455763136	0.89150459550162	0.463139349834574
1	7575218	7753844	HAP_1	0.115652173913043	0.993226273518703	0.779693877804422	0.203237123482488
1	7575218	7753844	HAP_2	0.0643478260869565	-0.80997875592207	0.79596367721239	0.30930230160347
1	7575218	7753844	HAP_3	0.279130434782609	0.394864037340359	0.278457763255023	0.156733536295188
1	7575218	7753844	HAP_4	0.101739130434783	-0.399458068099601	0.800364973748219	0.617907842294632
1	7575218	7753844	HAP_5	0.186086956521739	-0.0636514546369346	0.443046466846559	0.885814398631907
1	7628267	7802701	HAP_1	0.115652173913043	0.993226273518703	0.779693877804422	0.203237123482488
1	7628267	7802701	HAP_2	0.278260869565217	0.343078250437196	0.28012921817136	0.221195985834363
1	7628267	7802701	HAP_3	0.102608695652174	-0.413995960097221	0.733121456690302	0.572501044195918
1	7628267	7802701	HAP_4	0.184347826086957	-0.0636514546369346	0.443046466846559	0.885814398631907
1	7628267	7802701	HAP_5	0.0643478260869565	-0.80997875592207	0.79596367721239	0.30930230160347
1	7661203	7864905	HAP_1	0.184347826086957	-0.0636514546369346	0.443046466846559	0.885814398631907
1	7661203	7864905	HAP_2	0.06	-0.80997875592207	0.79596367721239	0.30930230160347
1	7661203	7864905	HAP_3	0.114782608695652	0.993226273518703	0.779693877804422	0.203237123482488
1	7661203	7864905	HAP_4	0.272173913043478	0.343078250437196	0.28012921817136	0.221195985834363
1	7661203	7864905	HAP_5	0.102608695652174	-0.413995960097221	0.733121456690302	0.572501044195918
1	7734968	7940886	HAP_1	0.12695652173913	1.2123431249773	0.66499501614235	0.0688214638318731
1	7734968	7940886	HAP_2	0.271304347826087	0.343078250437196	0.28012921817136	0.221195985834363
1	7734968	7940886	HAP_3	0.103478260869565	-0.413995960097221	0.733121456690302	0.572501044195918
1	7734968	7940886	HAP_4	0.06	-0.80997875592207	0.79596367721239	0.30930230160347
1	7734968	7940886	HAP_5	0.181739130434783	-0.0798476512888837	0.458679546679057	0.861864052209485
1	7788418	8016049	HAP_1	0.135652173913043	0.900913598541404	0.585850082406403	0.124663102230119
1	7788418	8016049	HAP_2	0.27304347826087	0.394864037340359	0.278457763255023	0.156733536295188
1	7788418	8016049	HAP_3	0.103478260869565	-0.413995960097221	0.733121456690302	0.572501044195918
1	7788418	8016049	HAP_4	0.182608695652174	-0.0798476512888837	0.458679546679057	0.861864052209485
1	7788418	8016049	HAP_5	0.06	-0.80997875592207	0.79596367721239	0.30930230160347
1	7845180	8104625	HAP_1	0.135652173913043	0.900913598541404	0.585850082406403	0.124663102230119
1	7845180	8104625	HAP_2	0.102608695652174	-0.413995960097221	0.733121456690302	0.572501044195918
1	7845180	8104625	HAP_3	0.06	-0.80997875592207	0.79596367721239	0.30930230160347
1	7845180	8104625	HAP_4	0.110434782608696	0.112690895883793	0.714951433429484	0.874812579826664
1	7845180	8104625	HAP_5	0.272173913043478	0.384610834524627	0.275069741121674	0.162595461248955
1	7919477	8211738	HAP_1	0.0956521739130435	0.571355600328869	0.778326412551755	0.463204757141695
1	7919477	8211738	HAP_2	0.11304347826087	0.112690895883793	0.714951433429484	0.874812579826664
1	7919477	8211738	HAP_3	0.272173913043478	0.334032098627686	0.276699801490167	0.227862829497181
1	7919477	8211738	HAP_4	0.06	-0.80997875592207	0.79596367721239	0.30930230160347
1	7919477	8211738	HAP_5	0.104347826086957	-0.413995960097221	0.733121456690302	0.572501044195918
1	7996760	8289511	HAP_1	0.104347826086957	-0.413995960097221	0.733121456690302	0.572501044195918
1	7996760	8289511	HAP_2	0.0956521739130435	0.571355600328869	0.778326412551755	0.463204757141695
1	7996760	8289511	HAP_3	0.117391304347826	0.0569286715292983	0.662879202434798	0.931591670887229
1	7996760	8289511	HAP_4	0.06	-0.80997875592207	0.79596367721239	0.30930230160347
1	7996760	8289511	HAP_5	0.272173913043478	0.334032098627686	0.276699801490167	0.227862829497181
1	8075890	8326936	HAP_1	0.272173913043478	0.334032098627686	0.276699801490167	0.227862829497181
1	8075890	8326936	HAP_2	0.104347826086957	-0.413995960097221	0.733121456690302	0.572501044195918
1	8075890	8326936	HAP_3	0.118260869565217	0.0569286715292983	0.662879202434798	0.931591670887229
1	8075890	8326936	HAP_4	0.0878260869565217	0.493882728533669	0.875002457992301	0.572682763447703
1	8075890	8326936	HAP_5	0.0956521739130435	0.571355600328869	0.778326412551755	0.463204757141695
1	8075890	8326936	HAP_6	0.06	-0.80997875592207	0.79596367721239	0.30930230160347
1	8170038	8373080	HAP_1	0.105217391304348	-0.413995960097221	0.733121456690302	0.572501044195918
1	8170038	8373080	HAP_2	0.172173913043478	-0.241536237875145	0.477208010881311	0.612953654281159
1	8170038	8373080	HAP_3	0.0617391304347826	-0.80997875592207	0.79596367721239	0.30930230160347
1	8170038	8373080	HAP_4	0.284347826086957	0.455660004122604	0.27178798093726	0.0941910502938922
1	8170038	8373080	HAP_5	0.088695652173913	1.06039222358139	1.00214840051191	0.290455795095004
1	8170038	8373080	HAP_6	0.118260869565217	0.0569286715292983	0.662879202434798	0.931591670887229
1	8257321	8464233	HAP_1	0.105217391304348	-0.413995960097221	0.733121456690302	0.572501044195918
1	8257321	8464233	HAP_2	0.0617391304347826	-0.80997875592207	0.79596367721239	0.30930230160347
1	8257321	8464233	HAP_3	0.292173913043478	0.341806500925792	0.262575605840158	0.193536864859391
1	8257321	8464233	HAP_4	0.088695652173913	1.06039222358139	1.00214840051191	0.290455795095004
1	8257321	8464233	HAP_5	0.118260869565217	0.0569286715292983	0.662879202434798	0.931591670887229
1	8305311	8528279	HAP_1	0.27304347826087	0.400638213220114	0.277984174194676	0.150077582210487
1	8305311	8528279	HAP_2	0.0869565217391304	1.06039222358139	1.00214840051191	0.290455795095004
1	8305311	8528279	HAP_3	0.117391304347826	0.0569286715292983	0.662879202434798	0.931591670887229
1	8305311	8528279	HAP_4	0.105217391304348	-0.413995960097221	0.733121456690302	0.572501044195918
1	8305311	8528279	HAP_5	0.0617391304347826	-0.80997875592207	0.79596367721239	0.30930230160347
1	8358037	8607680	HAP_1	0.0617391304347826	-0.80997875592207	0.79596367721239	0.30930230160347
1	8358037	8607680	HAP_2	0.0869565217391304	1.06039222358139	1.00214840051191	0.290455795095004
1	8358037	8607680	HAP_3	0.151304347826087	0.240553586826556	0.440308522176189	0.585056197786466
1	8358037	8607680	HAP_4	0.378260869565217	0.14106230722208	0.218701768800493	0.519191380609403
1	8430684	8651065	HAP_1	0.0869565217391304	1.06039222358139	1.00214840051191	0.290455795095004
1	8430684	8651065	HAP_2	0.231304347826087	0.198875439623961	0.29451707339915	0.499788659209972
1	8430684	8651065	HAP_3	0.379130434782609	0.152771054064382	0.217446254237141	0.482615119933273
1	8430684	8651065	HAP_4	0.0617391304347826	-0.80997875592207	0.79596367721239	0.30930230160347
1	8498193	8707568	HAP_1	0.378260869565217	0.152067162783273	0.216753869316671	0.483240220878032
1	8498193	8707568	HAP_2	0.0878260869565217	1.06039222358139	1.00214840051191	0.290455795095004
1	8498193	8707568	HAP_3	0.29304347826087	0.254018151512224	0.250102946889372	0.310231045603219
1	8575763	8752633	HAP_1	0.0878260869565217	1.06039222358139	1.00214840051191	0.290455795095004
1	8575763	8752633	HAP_2	0.384347826086957	0.138355435812938	0.211787816887868	0.513846934179429
1	8575763	8752633	HAP_3	0.0617391304347826	-0.875932144006555	0.88328184325752	0.321780855783192
1	8575763	8752633	HAP_4	0.3	0.174362164949013	0.244543051711438	0.47613418838803
1	8640490	8812607	HAP_1	0.088695652173913	1.06039222358139	1.00214840051191	0.290455795095004
1	8640490	8812607	HAP_2	0.384347826086957	0.138355435812938	0.211787816887868	0.513846934179429
1	8640490	8812607	HAP_3	0.0608695652173913	-0.875932144006555	0.88328184325752	0.321780855783192
1	8640490	8812607	HAP_4	0.23304347826087	0.10098976197778	0.287791905146094	0.725785533706807
1	8699372	8854887	HAP_1	0.0982608695652174	1.06039222358139	1.00214840051191	0.290455795095004
1	8699372	8854887	HAP_2	0.0608695652173913	-0.875932144006555	0.88328184325752	0.321780855783192
1	8699372	8854887	HAP_3	0.220869565217391	0.153642347164878	0.299373117919049	0.608003613632785
1	8699372	8854887	HAP_4	0.386086956521739	0.138355435812938	0.211787816887868	0.513846934179429
1	8745844	8914176	HAP_1	0.0608695652173913	-0.875932144006555	0.88328184325752	0.321780855783192
1	8745844	8914176	HAP_2	0.222608695652174	0.153642347164878	0.299373117919049	0.608003613632785
1	8745844	8914176	HAP_3	0.485217391304348	0.13698416096063	0.173424644904019	0.429932665834332
1	8787290	8990544	HAP_1	0.22695652173913	0.129281181901219	0.295334725473368	0.661739615053318
1	8787290	8990544	HAP_2	0.575652173913043	0.366305864389186	0.154917640876828	0.0183923796222706
1	8842230	9051929	HAP_1	0.211304347826087	0.27972626628436	0.321239975758355	0.384251316694886
1	8842230	9051929	HAP_2	0.392173913043478	0.0580369150289307	0.207135549259325	0.779436301248606
1	8903343	9104278	HAP_1	0.212173913043478	0.27972626628436	0.321239975758355	0.384251316694886
1	8903343	9104278	HAP_2	0.392173913043478	0.0580369150289307	0.207135549259325	0.779436301248606
1	8946823	9198237	HAP_1	0.390434782608696	0.0452321207237225	0.208332132666139	0.828197184479119
1	8946823	9198237	HAP_2	0.211304347826087	0.27972626628436	0.321239975758355	0.384251316694886
1	9034299	9245476	HAP_1	0.21304347826087	0.27972626628436	0.321239975758355	0.384251316694886
1	9034299	9245476	HAP_2	0.403478260869565	0.0222981198395889	0.204341134085427	0.913144650531719
1	9084433	9289447	HAP_1	0.215652173913043	0.223439423024778	0.308078278445573	0.468589297290715
1	9084433	9289447	HAP_2	0.47304347826087	-0.145645896035926	0.180456619924603	0.41995235637531
1	9172231	9345129	HAP_1	0.139130434782609	0.266631113932902	0.530571970930223	0.615487922323743
1	9172231	9345129	HAP_2	0.408695652173913	0.0316862046701152	0.203627267983001	0.876397224236823
1	9236222	9412234	HAP_1	0.139130434782609	0.266631113932902	0.530571970930223	0.615487922323743
1	9236222	9412234	HAP_2	0.40695652173913	0.0338698673526138	0.203615356858788	0.867947326047192
1	9271520	9464578	HAP_1	0.133913043478261	0.266631113932902	0.530571970930223	0.615487922323743
1	9271520	9464578	HAP_2	0.40695652173913	0.0338698673526138	0.203615356858788	0.867947326047192
1	9322111	9515565	HAP_1	0.40695652173913	0.0338698673526138	0.203615356858788	0.867947326047192
1	9322111	9515565	HAP_2	0.133913043478261	0.266631113932902	0.530571970930223	0.615487922323743
1	9390629	9565793	HAP_1	0.476521739130435	-0.0193531616585246	0.183383779475596	0.915990016855279
1	9390629	9565793	HAP_2	0.133913043478261	0.266631113932902	0.530571970930223	0.615487922323743
1	9446832	9620382	HAP_1	0.133913043478261	0.266631113932902	0.530571970930223	0.615487922323743
1	9446832	9620382	HAP_2	0.484347826086957	-0.0309240109487675	0.181426439499926	0.864718141347546
1	9502502	9663536	HAP_1	0.133913043478261	0.266631113932902	0.530571970930223	0.615487922323743
1	9502502	9663536	HAP_2	0.484347826086957	-0.0309240109487675	0.181426439499926	0.864718141347546
1	9555749	9739491	HAP_1	0.134782608695652	0.266631113932902	0.530571970930223	0.615487922323743
1	9555749	9739491	HAP_2	0.483478260869565	-0.0476150950195388	0.181884508964596	0.793581176432149
1	9592005	9800213	HAP_1	0.11304347826087	0.359764523013394	0.781295201087216	0.645355618598012
1	9592005	9800213	HAP_2	0.0773913043478261	0.797545543796529	1.00666204331049	0.428539052923809
1	9592005	9800213	HAP_3	0.417391304347826	0.00224218134584969	0.199588221184877	0.991040710986833
1	9639183	9851960	HAP_1	0.11304347826087	0.19494890521692	0.582855441240388	0.738148096896281
1	9639183	9851960	HAP_2	0.111304347826087	0.38994006013505	0.871242289512015	0.654637551153744
1	9639183	9851960	HAP_3	0.427826086956522	-0.0296399995831286	0.19480389365053	0.879120857435982
1	9710661	9913900	HAP_1	0.111304347826087	0.38994006013505	0.871242289512015	0.654637551153744
1	9710661	9913900	HAP_2	0.0773913043478261	0.797545543796529	1.00666204331049	0.428539052923809
1	9710661	9913900	HAP_3	0.145217391304348	-0.197317988720005	0.552209354906869	0.720982953895392
1	9710661	9913900	HAP_4	0.311304347826087	-0.0534755765244742	0.253524271390325	0.833019269535318
1	9710661	9913900	HAP_5	0.116521739130435	-0.904223067699456	0.644346827405023	0.161074489281845
1	9773647	9958472	HAP_1	0.109565217391304	0.525713570901607	0.790173675765516	0.506122649979514
1	9773647	9958472	HAP_2	0.144347826086957	-0.197317988720005	0.552209354906869	0.720982953895392
1	9773647	9958472	HAP_3	0.311304347826087	-0.0534755765244742	0.253524271390325	0.833019269535318
1	9773647	9958472	HAP_4	0.116521739130435	-0.904223067699456	0.644346827405023	0.161074489281845
1	9773647	9958472	HAP_5	0.117391304347826	0.38994006013505	0.871242289512015	0.654637551153744
1	9843069	10006649	HAP_1	0.311304347826087	-0.0534755765244742	0.253524271390325	0.833019269535318
1	9843069	10006649	HAP_2	0.168695652173913	0.178244172324273	0.490509470428868	0.716453359382459
1	9843069	10006649	HAP_3	0.152173913043478	-0.836487273236192	0.573672067099145	0.14536386944216
1	9843069	10006649	HAP_4	0.111304347826087	0.38994006013505	0.871242289512015	0.654637551153744
1	9843069	10006649	HAP_5	0.143478260869565	-0.197317988720005	0.552209354906869	0.720982953895392
1	9893305	10037375	HAP_1	0.111304347826087	0.38994006013505	0.871242289512015	0.654637551153744
1	9893305	10037375	HAP_2	0.168695652173913	0.178244172324273	0.490509470428868	0.716453359382459
1	9893305	10037375	HAP_3	0.311304347826087	-0.0534755765244742	0.253524271390325	0.833019269535318
1	9893305	10037375	HAP_4	0.160869565217391	-0.836487273236192	0.573672067099145	0.14536386944216
1	9893305	10037375	HAP_5	0.144347826086957	-0.246844787860366	0.526405395373536	0.639304904518315
1	9947101	10066272	HAP_1	0.15304347826087	-0.836487273236192	0.573672067099145	0.14536386944216
1	9947101	10066272	HAP_2	0.168695652173913	0.178244172324273	0.490509470428868	0.716453359382459
1	9947101	10066272	HAP_3	0.111304347826087	0.38994006013505	0.871242289512015	0.654637551153744
1	9947101	10066272	HAP_4	0.144347826086957	-0.246844787860366	0.526405395373536	0.639304904518315
1	9947101	10066272	HAP_5	0.312173913043478	-0.0534755765244742	0.253524271390325	0.833019269535318
1	9995804	10135402	HAP_1	0.111304347826087	0.38994006013505	0.871242289512015	0.654637551153744
1	9995804	10135402	HAP_2	0.150434782608696	0.465995949353125	0.489163146278946	0.341182482075639
1	9995804	10135402	HAP_3	0.31304347826087	-0.0711177471533417	0.251724044112703	0.777646790918286
1	9995804	10135402	HAP_4	0.152173913043478	-0.836487273236192	0.573672067099145	0.14536386944216
1	10029104	10154066	HAP_1	0.31304347826087	-0.0711177471533417	0.251724044112703	0.777646790918286
1	10029104	10154066	HAP_2	0.133913043478261	0.607716782788365	0.52825362199405	0.250457658468483
1	10029104	10154066	HAP_3	0.151304347826087	-0.836487273236192	0.573672067099145	0.14536386944216
1	10029104	10154066	HAP_4	0.111304347826087	0.38994006013505	0.871242289512015	0.654637551153744
1	10052241	10209708	HAP_1	0.068695652173913	-0.70424251203689	1.0006127518358	0.4818418219132
1	10052241	10209708	HAP_2	0.151304347826087	-0.836487273236192	0.573672067099145	0.14536386944216
1	10052241	10209708	HAP_3	0.304347826086957	-0.117026244638412	0.256119796596249	0.647905138705369
1	10052241	10209708	HAP_4	0.110434782608696	0.38994006013505	0.871242289512015	0.654637551153744
1	10115433	10242514	HAP_1	0.32	-0.208710661463988	0.242488821848101	0.389769120901727
1	10115433	10242514	HAP_2	0.068695652173913	-0.70424251203689	1.0006127518358	0.4818418219132
1	10115433	10242514	HAP_3	0.110434782608696	0.38994006013505	0.871242289512015	0.654637551153744
1	10115433	10242514	HAP_4	0.153913043478261	-0.836487273236192	0.573672067099145	0.14536386944216
1	10147081	10280606	HAP_1	0.068695652173913	-0.70424251203689	1.0006127518358	0.4818418219132
1	10147081	10280606	HAP_2	0.320869565217391	-0.23393500821072	0.241659711654733	0.333443393492791
1	10147081	10280606	HAP_3	0.152173913043478	-0.836487273236192	0.573672067099145	0.14536386944216
1	10188215	10329288	HAP_1	0.16695652173913	-0.421758588443141	0.557046526149083	0.449287189423502
1	10188215	10329288	HAP_2	0.068695652173913	-0.70424251203689	1.0006127518358	0.4818418219132
1	10188215	10329288	HAP_3	0.321739130434783	-0.19775965089371	0.239723133834604	0.409749862273861
1	10188215	10329288	HAP_4	0.154782608695652	-0.836487273236192	0.573672067099145	0.14536386944216
1	10236893	10379097	HAP_1	0.154782608695652	-0.836487273236192	0.573672067099145	0.14536386944216
1	10236893	10379097	HAP_2	0.488695652173913	0.161343850138593	0.182186859704892	0.376214333251916
1	10236893	10379097	HAP_3	0.127826086956522	-0.246844787860366	0.526405395373536	0.639304904518315
1	10273354	10413209	HAP_1	0.0678260869565217	-0.70424251203689	1.0006127518358	0.4818418219132
1	10273354	10413209	HAP_2	0.153913043478261	-0.836487273236192	0.573672067099145	0.14536386944216
1	10273354	10413209	HAP_3	0.497391304347826	0.0965601246839073	0.180267005600827	0.592411979247408
1	10315745	10453602	HAP_1	0.493913043478261	0.0989646788427026	0.18260695222586	0.588064581245677
1	10315745	10453602	HAP_2	0.0930434782608696	0.38902964269554	0.997139643662123	0.696576709374602
1	10315745	10453602	HAP_3	0.0660869565217391	-0.70424251203689	1.0006127518358	0.4818418219132
1	10315745	10453602	HAP_4	0.15304347826087	-0.836487273236192	0.573672067099145	0.14536386944216
1	10361996	10482668	HAP_1	0.152173913043478	-0.836487273236192	0.573672067099145	0.14536386944216
1	10361996	10482668	HAP_2	0.164347826086957	-0.30155992667343	0.617964286143005	0.625747781378023
1	10361996	10482668	HAP_3	0.318260869565217	-0.223450885417127	0.244051776664679	0.360275697012937
1	10399147	10523839	HAP_1	0.163478260869565	-0.30155992667343	0.617964286143005	0.625747781378023
1	10399147	10523839	HAP_2	0.318260869565217	-0.223450885417127	0.244051776664679	0.360275697012937
1	10399147	10523839	HAP_3	0.149565217391304	-0.836487273236192	0.573672067099145	0.14536386944216
1	10439622	10538971	HAP_1	0.164347826086957	-0.279506766928375	0.585453825967066	0.63324941489745
1	10439622	10538971	HAP_2	0.320869565217391	-0.19775965089371	0.239723133834604	0.409749862273861
1	10439622	10538971	HAP_3	0.149565217391304	-0.836487273236192	0.573672067099145	0.14536386944216
1	10477227	10565732	HAP_1	0.150434782608696	-0.836487273236192	0.573672067099145	0.14536386944216
1	10477227	10565732	HAP_2	0.320869565217391	-0.19775965089371	0.239723133834604	0.409749862273861
1	10477227	10565732	HAP_3	0.229565217391304	0.0724445552209874	0.33135100916038	0.827014633089804
1	10513579	10591457	HAP_1	0.39304347826087	0.197665468980828	0.210320918897158	0.347709598819941
1	10513579	10591457	HAP_2	0.320869565217391	-0.19775965089371	0.239723133834604	0.409749862273861
1	10513579	10591457	HAP_3	0.150434782608696	-0.836487273236192	0.573672067099145	0.14536386944216
1	10535644	10632901	HAP_1	0.320869565217391	-0.19775965089371	0.239723133834604	0.409749862273861
1	10535644	10632901	HAP_2	0.150434782608696	-0.836487273236192	0.573672067099145	0.14536386944216
1	10535644	10632901	HAP_3	0.165217391304348	-0.26534709789894	0.560071532706199	0.635845366227323
1	10556115	10715729	HAP_1	0.150434782608696	-0.836487273236192	0.573672067099145	0.14536386944216
1	10556115	10715729	HAP_2	0.165217391304348	-0.26534709789894	0.560071532706199	0.635845366227323
1	10556115	10715729	HAP_3	0.320869565217391	-0.19775965089371	0.239723133834604	0.409749862273861
1	10580877	10762241	HAP_1	0.305217391304348	-0.158401897326379	0.247302686015295	0.522096758344073
1	10580877	10762241	HAP_2	0.164347826086957	-0.26534709789894	0.560071532706199	0.635845366227323
1	10580877	10762241	HAP_3	0.150434782608696	-0.836487273236192	0.573672067099145	0.14536386944216
1	10610579	10783671	HAP_1	0.305217391304348	-0.158401897326379	0.247302686015295	0.522096758344073
1	10610579	10783671	HAP_2	0.165217391304348	-0.26534709789894	0.560071532706199	0.635845366227323
1	10610579	10783671	HAP_3	0.0808695652173913	-0.0861133925638673	0.870679537946825	0.921250029766981
1	10610579	10783671	HAP_4	0.150434782608696	-0.836487273236192	0.573672067099145	0.14536386944216
1	10692448	10838284	HAP_1	0.294782608695652	-0.217570752975216	0.252318145110352	0.388897181756735
1	10692448	10838284	HAP_2	0.091304347826087	0.380392921928609	0.785946243318672	0.628578977279408
1	10692448	10838284	HAP_3	0.165217391304348	-0.26534709789894	0.560071532706199	0.635845366227323
1	10692448	10838284	HAP_4	0.150434782608696	-0.836487273236192	0.573672067099145	0.14536386944216
1	10747495	10888253	HAP_1	0.150434782608696	-0.836487273236192	0.573672067099145	0.14536386944216
1	10747495	10888253	HAP_2	0.293913043478261	-0.189542419728282	0.254806050441672	0.457266382367282
1	10747495	10888253	HAP_3	0.103478260869565	0.377806973779462	0.661965686218277	0.568407428238249
1	10747495	10888253	HAP_4	0.165217391304348	-0.26534709789894	0.560071532706199	0.635845366227323
1	10776649	10972991	HAP_1	0.288695652173913	-0.365304268673761	0.256796045531814	0.155422510243247
1	10776649	10972991	HAP_2	0.091304347826087	0.380392921928609	0.785946243318672	0.628578977279408
1	10776649	10972991	HAP_3	0.165217391304348	-0.26534709789894	0.560071532706199	0.635845366227323
1	10776649	10972991	HAP_4	0.150434782608696	-0.836487273236192	0.573672067099145	0.14536386944216
1	10826689	11037942	HAP_1	0.287826086956522	-0.374611036067857	0.258947310173189	0.148547157885654
1	10826689	11037942	HAP_2	0.150434782608696	-0.836487273236192	0.573672067099145	0.14536386944216
1	10826689	11037942	HAP_3	0.171304347826087	-0.29894094590427	0.51309509787152	0.560380874281215
1	10826689	11037942	HAP_4	0.0947826086956522	0.380392921928609	0.785946243318672	0.628578977279408
1	10875498	11075998	HAP_1	0.287826086956522	-0.374611036067857	0.258947310173189	0.148547157885654
1	10875498	11075998	HAP_2	0.163478260869565	-0.26534709789894	0.560071532706199	0.635845366227323
1	10875498	11075998	HAP_3	0.0947826086956522	0.380392921928609	0.785946243318672	0.628578977279408
1	10875498	11075998	HAP_4	0.150434782608696	-0.836487273236192	0.573672067099145	0.14536386944216
1	10957096	11130967	HAP_1	0.145217391304348	-0.138188102474109	0.621706594792064	0.824182729806193
1	10957096	11130967	HAP_2	0.147826086956522	-0.86849822889044	0.633471063785571	0.170917560449013
1	10957096	11130967	HAP_3	0.28695652173913	-0.360658446840941	0.262421242922412	0.169881066310055
1	11028533	11181385	HAP_1	0.292173913043478	-0.17731878344576	0.260222779203753	0.495891859963377
1	11028533	11181385	HAP_2	0.161739130434783	-1.04078566057048	0.52927100754253	0.0497381955205323
1	11028533	11181385	HAP_3	0.144347826086957	-0.226227629377656	0.66365044009168	0.733318518146237
1	11068552	11236771	HAP_1	0.14695652173913	-0.731036935149176	0.673086764214123	0.277902088913279
1	11068552	11236771	HAP_2	0.291304347826087	-0.17731878344576	0.260222779203753	0.495891859963377
1	11068552	11236771	HAP_3	0.144347826086957	-0.226227629377656	0.66365044009168	0.733318518146237
1	11117957	11313680	HAP_1	0.233913043478261	-0.321410099632589	0.353294955082328	0.363344340222115
1	11117957	11313680	HAP_2	0.14695652173913	-0.731036935149176	0.673086764214123	0.277902088913279
1	11117957	11313680	HAP_3	0.291304347826087	-0.17731878344576	0.260222779203753	0.495891859963377
1	11160981	11394467	HAP_1	0.127826086956522	-0.159212737387482	0.88126282848474	0.856696206878766
1	11160981	11394467	HAP_2	0.14695652173913	-0.731036935149176	0.673086764214123	0.277902088913279
1	11160981	11394467	HAP_3	0.237391304347826	0.0928129586137139	0.32840288250052	0.777572820693016
1	11227266	11469495	HAP_1	0.236521739130435	0.0928129586137139	0.32840288250052	0.777572820693016
1	11227266	11469495	HAP_2	0.14695652173913	-0.731036935149176	0.673086764214123	0.277902088913279
1	11296054	11519084	HAP_1	0.208695652173913	-0.129727507074815	0.426700991260693	0.761221842990346
1	11296054	11519084	HAP_2	0.237391304347826	0.0928129586137139	0.32840288250052	0.777572820693016
1	11368762	11586009	HAP_1	0.14695652173913	-0.731036935149176	0.673086764214123	0.277902088913279
1	11368762	11586009	HAP_2	0.302608695652174	0.0193161978813083	0.275996203985078	0.944228753747019
1	11443076	11667549	HAP_1	0.11304347826087	0.623016951668393	0.658391961243383	0.344417257002804
1	11443076	11667549	HAP_2	0.148695652173913	-0.731036935149176	0.673086764214123	0.277902088913279
1	11443076	11667549	HAP_3	0.332173913043478	-0.082782818662305	0.253342834902012	0.743969539751382
1	11495736	11731681	HAP_1	0.119130434782609	0.0745406463419293	1.0190699419898	0.941716152245603
1	11495736	11731681	HAP_2	0.11304347826087	0.623016951668393	0.658391961243383	0.344417257002804
1	11495736	11731681	HAP_3	0.260869565217391	0.0186332730150575	0.308190903887835	0.951810634698309
1	11495736	11731681	HAP_4	0.238260869565217	-0.256009380816472	0.348436521838489	0.462805834693291
1	11562944	11776956	HAP_1	0.12	0.0745406463419293	1.0190699419898	0.941716152245603
1	11562944	11776956	HAP_2	0.260869565217391	0.0186332730150575	0.308190903887835	0.951810634698309
1	11562944	11776956	HAP_3	0.385217391304348	-0.350217694129909	0.214574663988579	0.103208379750491
1	11635516	11833307	HAP_1	0.260869565217391	0.0186332730150575	0.308190903887835	0.951810634698309
1	11635516	11833307	HAP_2	0.385217391304348	-0.350217694129909	0.214574663988579	0.103208379750491
1	11715739	11880489	HAP_1	0.102608695652174	0.645563606621128	0.863798302328783	0.455162133108088
1	11715739	11880489	HAP_2	0.260869565217391	0.0186332730150575	0.308190903887835	0.951810634698309
1	11715739	11880489	HAP_3	0.384347826086957	-0.350217694129909	0.214574663988579	0.103208379750491
1	11768871	11915013	HAP_1	0.169565217391304	0.546307209492887	0.497928356184707	0.273041211533451
1	11768871	11915013	HAP_2	0.260869565217391	0.0186332730150575	0.308190903887835	0.951810634698309
1	11768871	11915013	HAP_3	0.394782608695652	-0.381176693913818	0.208339767842652	0.0678406337072888
1	11807482	11964513	HAP_1	0.260869565217391	0.0186332730150575	0.308190903887835	0.951810634698309
1	11807482	11964513	HAP_2	0.247826086956522	-0.498995556040694	0.348543003636302	0.152796634107706
1	11807482	11964513	HAP_3	0.393913043478261	-0.381176693913818	0.208339767842652	0.0678406337072888
1	11869629	12059144	HAP_1	0.353913043478261	-0.347820976740576	0.233963022416328	0.137668224511607
1	11869629	12059144	HAP_2	0.26	0.0186332730150575	0.308190903887835	0.951810634698309
1	11869629	12059144	HAP_3	0.113913043478261	0.161406358981897	1.01056397052945	0.873159746905781
1	11907907	12100919	HAP_1	0.353913043478261	-0.347820976740576	0.233963022416328	0.137668224511607
1	11907907	12100919	HAP_2	0.26	0.0186332730150575	0.308190903887835	0.951810634698309
1	11907907	12100919	HAP_3	0.113913043478261	0.161406358981897	1.01056397052945	0.873159746905781
1	11934480	12184244	HAP_1	0.353913043478261	-0.347820976740576	0.233963022416328	0.137668224511607
1	11934480	12184244	HAP_2	0.26	0.0186332730150575	0.308190903887835	0.951810634698309
1	11934480	12184244	HAP_3	0.113913043478261	0.161406358981897	1.01056397052945	0.873159746905781
1	12036167	12253784	HAP_1	0.254782608695652	0.0498897655328493	0.313019714078187	0.873425036501087
1	12036167	12253784	HAP_2	0.372173913043478	-0.124694671352987	0.229092262257625	0.586451670845193
1	12036167	12253784	HAP_3	0.167826086956522	-0.293177941497038	0.590380677931976	0.619671429014116
1	12077285	12310963	HAP_1	0.206086956521739	-0.129727507074815	0.426700991260693	0.761221842990346
1	12077285	12310963	HAP_2	0.166086956521739	0.172480570763902	0.460379043907166	0.70806281647434
1	12077285	12310963	HAP_3	0.167826086956522	-0.293177941497038	0.590380677931976	0.619671429014116
1	12077285	12310963	HAP_4	0.253913043478261	0.0498897655328493	0.313019714078187	0.873425036501087
1	12159225	12367799	HAP_1	0.205217391304348	-0.129727507074815	0.426700991260693	0.761221842990346
1	12159225	12367799	HAP_2	0.253913043478261	0.0498897655328493	0.313019714078187	0.873425036501087
1	12228328	12410625	HAP_1	0.205217391304348	-0.129727507074815	0.426700991260693	0.761221842990346
1	12228328	12410625	HAP_2	0.113913043478261	1.80755301160632	0.770748167821262	0.0193641433871618
1	12228328	12410625	HAP_3	0.254782608695652	0.0498897655328493	0.313019714078187	0.873425036501087
1	12288899	12447748	HAP_1	0.107826086956522	0.13855576475744	1.00738872092967	0.890653615376114
1	12288899	12447748	HAP_2	0.254782608695652	0.0498897655328493	0.313019714078187	0.873425036501087
1	12288899	12447748	HAP_3	0.247826086956522	-0.0464527939084378	0.34295677439513	0.892306209122472
1	12288899	12447748	HAP_4	0.159130434782609	1.00283219505951	0.549134379848107	0.0683497099489742
1	12349904	12495996	HAP_1	0.16695652173913	0.844190494146195	0.527382766803886	0.110001582406044
1	12349904	12495996	HAP_2	0.107826086956522	0.13855576475744	1.00738872092967	0.890653615376114
1	12349904	12495996	HAP_3	0.254782608695652	0.0498897655328493	0.313019714078187	0.873425036501087
1	12349904	12495996	HAP_4	0.144347826086957	-0.731036935149176	0.673086764214123	0.277902088913279
1	12391498	12566832	HAP_1	0.146086956521739	-0.731036935149176	0.673086764214123	0.277902088913279
1	12391498	12566832	HAP_2	0.254782608695652	0.0498897655328493	0.313019714078187	0.873425036501087
1	12391498	12566832	HAP_3	0.107826086956522	0.13855576475744	1.00738872092967	0.890653615376114
1	12391498	12566832	HAP_4	0.200869565217391	0.453978927662177	0.455026545793759	0.318855349688142
1	12442460	12631796	HAP_1	0.101739130434783	0.13855576475744	1.00738872092967	0.890653615376114
1	12442460	12631796	HAP_2	0.18	0.54396390534926	0.482932632889788	0.260486977408408
1	12442460	12631796	HAP_3	0.252173913043478	0.111732454202713	0.316807934682487	0.724459088114136
1	12442460	12631796	HAP_4	0.146086956521739	-0.731036935149176	0.673086764214123	0.277902088913279
1	12479322	12693559	HAP_1	0.145217391304348	-0.731036935149176	0.673086764214123	0.277902088913279
1	12479322	12693559	HAP_2	0.238260869565217	-0.106283266609274	0.337148032910716	0.752694831595054
1	12543647	12775375	HAP_1	0.238260869565217	-0.106283266609274	0.337148032910716	0.752694831595054
1	12543647	12775375	HAP_2	0.146086956521739	-0.731036935149176	0.673086764214123	0.277902088913279
1	12606447	12853203	HAP_1	0.0695652173913043	0.19458948816708	1.01295465019097	0.847732569308949
1	12606447	12853203	HAP_2	0.239130434782609	-0.106283266609274	0.337148032910716	0.752694831595054
1	12606447	12853203	HAP_3	0.19304347826087	-0.100060057541305	0.434399390084707	0.817910502205669
1	12676844	12903805	HAP_1	0.242608695652174	-0.170150458258533	0.33245955329537	0.60899695583341
1	12676844	12903805	HAP_2	0.135652173913043	0.0369768618586243	0.593806630382701	0.95036925690382
1	12676844	12903805	HAP_3	0.318260869565217	0.00942397569922235	0.252745769344822	0.97026990261131
1	12743592	12950327	HAP_1	0.242608695652174	-0.170150458258533	0.33245955329537	0.60899695583341
1	12743592	12950327	HAP_2	0.134782608695652	-0.0480458400567745	0.624470672942054	0.93869984785998
1	12743592	12950327	HAP_3	0.392173913043478	-0.191963112434904	0.209293681230708	0.359433904806932
1	12837234	13034308	HAP_1	0.392173913043478	-0.191963112434904	0.209293681230708	0.359433904806932
1	12837234	13034308	HAP_2	0.242608695652174	-0.170150458258533	0.33245955329537	0.60899695583341
1	12887875	13085347	HAP_1	0.242608695652174	-0.170150458258533	0.33245955329537	0.60899695583341
1	12887875	13085347	HAP_2	0.373913043478261	-0.119324271110285	0.221808536624356	0.590817163523038
1	12934724	13112862	HAP_1	0.242608695652174	-0.170150458258533	0.33245955329537	0.60899695583341
1	12934724	13112862	HAP_2	0.281739130434783	-0.324231468709606	0.298286002568546	0.277510804860216
1	12980154	13158835	HAP_1	0.242608695652174	-0.170150458258533	0.33245955329537	0.60899695583341
1	12980154	13158835	HAP_2	0.280869565217391	-0.324231468709606	0.298286002568546	0.277510804860216
1	13080688	13212735	HAP_1	0.071304347826087	-0.288264586792014	1.00656453419263	0.774689103758955
1	13080688	13212735	HAP_2	0.24695652173913	-0.233050039668557	0.323963968786319	0.472211845661999
1	13080688	13212735	HAP_3	0.36	-0.340132744101853	0.226434525750611	0.13362672713294
1	13107909	13288892	HAP_1	0.071304347826087	-0.288264586792014	1.00656453419263	0.774689103758955
1	13107909	13288892	HAP_2	0.443478260869565	-0.0871349400150485	0.189126996944347	0.645176402510951
1	13107909	13288892	HAP_3	0.0852173913043478	0.939119245966493	1.010552717667	0.353126148669376
1	13107909	13288892	HAP_4	0.247826086956522	-0.233050039668557	0.323963968786319	0.472211845661999
1	13141007	13331772	HAP_1	0.243478260869565	-0.233050039668557	0.323963968786319	0.472211845661999
1	13141007	13331772	HAP_2	0.071304347826087	-0.288264586792014	1.00656453419263	0.774689103758955
1	13141007	13331772	HAP_3	0.32695652173913	-0.0990738342756074	0.25209429556626	0.694466235180292
1	13207040	13395358	HAP_1	0.071304347826087	-0.288264586792014	1.00656453419263	0.774689103758955
1	13207040	13395358	HAP_2	0.239130434782609	-0.378896788310221	0.332755760881299	0.255328735156725
1	13207040	13395358	HAP_3	0.243478260869565	-0.233050039668557	0.323963968786319	0.472211845661999
1	13253220	13439013	HAP_1	0.155652173913043	-0.731036935149176	0.673086764214123	0.277902088913279
1	13253220	13439013	HAP_2	0.243478260869565	-0.233050039668557	0.323963968786319	0.472211845661999
1	13253220	13439013	HAP_3	0.0704347826086957	-0.288264586792014	1.00656453419263	0.774689103758955
1	13325800	13492360	HAP_1	0.219130434782609	-0.148434179685394	0.373678013223046	0.691352496558515
1	13325800	13492360	HAP_2	0.243478260869565	-0.233050039668557	0.323963968786319	0.472211845661999
1	13376228	13532908	HAP_1	0.274782608695652	-0.101925619911707	0.290232846347047	0.725580665012904
1	13376228	13532908	HAP_2	0.243478260869565	-0.233050039668557	0.323963968786319	0.472211845661999
1	13376228	13532908	HAP_3	0.154782608695652	0.0890596046853557	0.619649278726219	0.885768496236395
1	13424571	13580209	HAP_1	0.161739130434783	-0.617584670904421	0.657462962547897	0.3479570828354
1	13424571	13580209	HAP_2	0.402608695652174	0.13637435305272	0.211816792863502	0.519947262974153
1	13424571	13580209	HAP_3	0.243478260869565	-0.233050039668557	0.323963968786319	0.472211845661999
1	13463249	13598030	HAP_1	0.4	0.11179060292399	0.20947725258414	0.593784575429273
1	13463249	13598030	HAP_2	0.243478260869565	-0.233050039668557	0.323963968786319	0.472211845661999
1	13463249	13598030	HAP_3	0.160869565217391	-0.617584670904421	0.657462962547897	0.3479570828354
1	13525711	13668972	HAP_1	0.144347826086957	-0.828750834955064	0.626366493670148	0.186337352598765
1	13525711	13668972	HAP_2	0.159130434782609	0.24822954703994	0.444576266726546	0.576827183971213
1	13525711	13668972	HAP_3	0.225217391304348	-0.243010022298119	0.350266186171937	0.488102636469361
1	13560034	13725800	HAP_1	0.225217391304348	-0.243010022298119	0.350266186171937	0.488102636469361
1	13560034	13725800	HAP_2	0.144347826086957	-0.828750834955064	0.626366493670148	0.186337352598765
1	13560034	13725800	HAP_3	0.0704347826086957	-0.288264586792014	1.00656453419263	0.774689103758955
1	13593070	13778296	HAP_1	0.225217391304348	-0.243010022298119	0.350266186171937	0.488102636469361
1	13593070	13778296	HAP_2	0.144347826086957	-0.828750834955064	0.626366493670148	0.186337352598765
1	13593070	13778296	HAP_3	0.0704347826086957	-0.288264586792014	1.00656453419263	0.774689103758955
1	13657759	13850697	HAP_1	0.371304347826087	-0.00836508038719669	0.227050971298189	0.970623827460141
1	13657759	13850697	HAP_2	0.071304347826087	-0.288264586792014	1.00656453419263	0.774689103758955
1	13657759	13850697	HAP_3	0.1	-0.015931684291242	0.779865285470981	0.983708588543419
1	13711980	13936005	HAP_1	0.471304347826087	-0.114367944688676	0.179366955185967	0.52398080431818
1	13711980	13936005	HAP_2	0.158260869565217	0.0303667453220113	0.538203455836559	0.955025344445388
1	13711980	13936005	HAP_3	0.0852173913043478	0.25501481821172	0.782397608945342	0.74459094076299
1	13746152	14037621	HAP_1	0.203478260869565	-0.237232934881199	0.363431779776722	0.514179341667017
1	13746152	14037621	HAP_2	0.134782608695652	0.375207887169849	0.527945710049211	0.477568656155619
1	13746152	14037621	HAP_3	0.472173913043478	-0.114367944688676	0.179366955185967	0.52398080431818
1	13834725	14062958	HAP_1	0.280869565217391	-0.107352726607974	0.277707889067683	0.699223053040681
1	13834725	14062958	HAP_2	0.472173913043478	-0.114367944688676	0.179366955185967	0.52398080431818
1	13834725	14062958	HAP_3	0.14	0.375207887169849	0.527945710049211	0.477568656155619
1	13910692	14114440	HAP_1	0.115652173913043	-0.796097659363923	0.797868427393061	0.318815151936526
1	13910692	14114440	HAP_2	0.356521739130435	-0.220836232223544	0.226201872879296	0.329346056537112
1	13910692	14114440	HAP_3	0.0921739130434783	0.25501481821172	0.782397608945342	0.74459094076299
1	13910692	14114440	HAP_4	0.179130434782609	-0.191822808523262	0.458775849428903	0.676019972360154
1	13910692	14114440	HAP_5	0.149565217391304	0.219371623655887	0.555798217720429	0.693216612422777
1	14004385	14194506	HAP_1	0.115652173913043	-0.796097659363923	0.797868427393061	0.318815151936526
1	14004385	14194506	HAP_2	0.356521739130435	-0.220836232223544	0.226201872879296	0.329346056537112
1	14004385	14194506	HAP_3	0.176521739130435	-0.00614125315194194	0.444546185838453	0.988982751544597
1	14004385	14194506	HAP_4	0.162608695652174	0.453845155051951	0.554159681847642	0.413145525675138
1	14058696	14248776	HAP_1	0.0895652173913044	-0.637730201680359	1.00004434189094	0.523927454290827
1	14058696	14248776	HAP_2	0.115652173913043	-0.796097659363923	0.797868427393061	0.318815151936526
1	14058696	14248776	HAP_3	0.071304347826087	-0.288264586792014	1.00656453419263	0.774689103758955
1	14058696	14248776	HAP_4	0.356521739130435	-0.220836232223544	0.226201872879296	0.329346056537112
1	14091291	14286844	HAP_1	0.357391304347826	-0.236664751063646	0.224807779185059	0.292911340397775
1	14091291	14286844	HAP_2	0.071304347826087	-0.288264586792014	1.00656453419263	0.774689103758955
1	14091291	14286844	HAP_3	0.0895652173913044	-0.637730201680359	1.00004434189094	0.523927454290827
1	14091291	14286844	HAP_4	0.162608695652174	0.214488284707606	0.479672057234136	0.654934637508225
1	14174967	14320480	HAP_1	0.071304347826087	-0.288264586792014	1.00656453419263	0.774689103758955
1	14174967	14320480	HAP_2	0.162608695652174	0.214488284707606	0.479672057234136	0.654934637508225
1	14174967	14320480	HAP_3	0.0895652173913044	-0.637730201680359	1.00004434189094	0.523927454290827
1	14174967	14320480	HAP_4	0.357391304347826	-0.236664751063646	0.224807779185059	0.292911340397775
1	14235061	14353940	HAP_1	0.244347826086957	-0.130576107777365	0.33653080408766	0.698158215112007
1	14235061	14353940	HAP_2	0.0973913043478261	0.25501481821172	0.782397608945342	0.74459094076299
1	14235061	14353940	HAP_3	0.509565217391304	-0.211098245425398	0.171010251692995	0.217562839529591
1	14277857	14409719	HAP_1	0.56695652173913	0.273955120240184	0.159564579523261	0.0865499125870434
1	14277857	14409719	HAP_2	0.1	0.204212634737646	0.716914406844667	0.775864462259102
1	14277857	14409719	HAP_3	0.163478260869565	0.214488284707606	0.479672057234136	0.654934637508225
1	14300401	14464404	HAP_1	0.563478260869565	0.255668596075334	0.160399516180159	0.111509739418199
1	14300401	14464404	HAP_2	0.1	0.204212634737646	0.716914406844667	0.775864462259102
1	14300401	14464404	HAP_3	0.163478260869565	0.214488284707606	0.479672057234136	0.654934637508225
1	14340365	14529990	HAP_1	0.120869565217391	-0.288260803329268	0.657987178191116	0.661485851306609
1	14340365	14529990	HAP_2	0.118260869565217	1.31364679343539	0.617114010073236	0.0337138633662586
1	14340365	14529990	HAP_3	0.288695652173913	0.238303331503892	0.290313018290082	0.412079970491596
1	14340365	14529990	HAP_4	0.16	0.214488284707606	0.479672057234136	0.654934637508225
1	14398852	14590649	HAP_1	0.16	0.214488284707606	0.479672057234136	0.654934637508225
1	14398852	14590649	HAP_2	0.0695652173913043	0.726404175243033	1.00321587704189	0.469320598874617
1	14398852	14590649	HAP_3	0.071304347826087	-0.288264586792014	1.00656453419263	0.774689103758955
1	14398852	14590649	HAP_4	0.218260869565217	-0.0554801684953023	0.36840342621313	0.88034826740783
1	14444478	14655035	HAP_1	0.0904347826086957	-0.637730201680359	1.00004434189094	0.523927454290827
1	14444478	14655035	HAP_2	0.16	0.214488284707606	0.479672057234136	0.654934637508225
1	14444478	14655035	HAP_3	0.158260869565217	-0.617584670904421	0.657462962547897	0.3479570828354
1	14444478	14655035	HAP_4	0.071304347826087	-0.288264586792014	1.00656453419263	0.774689103758955
1	14444478	14655035	HAP_5	0.178260869565217	-0.17555056201072	0.490808163528468	0.720719682975724
1	14508643	14723669	HAP_1	0.071304347826087	-0.288264586792014	1.00656453419263	0.774689103758955
1	14508643	14723669	HAP_2	0.0904347826086957	-0.637730201680359	1.00004434189094	0.523927454290827
1	14508643	14723669	HAP_3	0.161739130434783	-0.617584670904421	0.657462962547897	0.3479570828354
1	14508643	14723669	HAP_4	0.177391304347826	-0.17555056201072	0.490808163528468	0.720719682975724
1	14508643	14723669	HAP_5	0.236521739130435	-0.119903824872951	0.33240964707178	0.718451020145686
1	14563828	14775232	HAP_1	0.177391304347826	-0.17555056201072	0.490808163528468	0.720719682975724
1	14563828	14775232	HAP_2	0.237391304347826	-0.119903824872951	0.33240964707178	0.718451020145686
1	14563828	14775232	HAP_3	0.108695652173913	-0.24092991009952	0.719434666771226	0.737834660592966
1	14629667	14813674	HAP_1	0.277391304347826	0.318687108952727	0.284644564735111	0.263363931662474
1	14629667	14813674	HAP_2	0.108695652173913	-0.24092991009952	0.719434666771226	0.737834660592966
1	14629667	14813674	HAP_3	0.177391304347826	-0.17555056201072	0.490808163528468	0.720719682975724
1	14709803	14871304	HAP_1	0.355652173913043	-0.00034131548736909	0.226411378096221	0.998797723240125
1	14709803	14871304	HAP_2	0.108695652173913	-0.24092991009952	0.719434666771226	0.737834660592966
1	14709803	14871304	HAP_3	0.182608695652174	-0.177285514108555	0.442986153221544	0.689157206756049
1	14762452	14901630	HAP_1	0.128695652173913	-0.559383712580923	0.70668860910367	0.428953473194171
1	14762452	14901630	HAP_2	0.485217391304348	-0.10974970396134	0.175268379653808	0.531450557550933
1	14762452	14901630	HAP_3	0.182608695652174	-0.177285514108555	0.442986153221544	0.689157206756049
1	14804510	14946992	HAP_1	0.485217391304348	-0.10974970396134	0.175268379653808	0.531450557550933
1	14804510	14946992	HAP_2	0.182608695652174	-0.177285514108555	0.442986153221544	0.689157206756049
1	14804510	14946992	HAP_3	0.128695652173913	-0.559383712580923	0.70668860910367	0.428953473194171
1	14854129	15009567	HAP_1	0.679130434782609	-0.0455619892595116	0.153678542077306	0.766976172831654
1	14854129	15009567	HAP_2	0.182608695652174	-0.177285514108555	0.442986153221544	0.689157206756049
1	14890884	15068643	HAP_1	0.352173913043478	0.338813904777836	0.222606103040202	0.128563171251307
1	14890884	15068643	HAP_2	0.325217391304348	0.0863061170574676	0.263680771777573	0.743553121022029
1	14890884	15068643	HAP_3	0.182608695652174	-0.177285514108555	0.442986153221544	0.689157206756049
1	14928233	15107973	HAP_1	0.350434782608696	0.338813904777836	0.222606103040202	0.128563171251307
1	14928233	15107973	HAP_2	0.325217391304348	0.0863061170574676	0.263680771777573	0.743553121022029
1	14928233	15107973	HAP_3	0.182608695652174	-0.177285514108555	0.442986153221544	0.689157206756049
1	14986215	15176283	HAP_1	0.258260869565217	0.511445491579337	0.288614998379672	0.0769249654934042
1	14986215	15176283	HAP_2	0.273913043478261	-0.225592957357176	0.30009106957459	0.452517125037813
1	14986215	15176283	HAP_3	0.244347826086957	0.0100763670380078	0.377560301629737	0.978717978366997
1	14986215	15176283	HAP_4	0.107826086956522	-0.129968065387061	0.785807942194625	0.868693205678322
1	15043428	15233923	HAP_1	0.258260869565217	0.511445491579337	0.288614998379672	0.0769249654934042
1	15043428	15233923	HAP_2	0.2	-0.141917262312186	0.405830666003478	0.726698039409496
1	15043428	15233923	HAP_3	0.239130434782609	0.077603877836712	0.386791710351714	0.841056729397312
1	15043428	15233923	HAP_4	0.0721739130434783	-0.288264586792014	1.00656453419263	0.774689103758955
1	15092475	15295952	HAP_1	0.258260869565217	0.511445491579337	0.288614998379672	0.0769249654934042
1	15092475	15295952	HAP_2	0.179130434782609	-0.177285514108555	0.442986153221544	0.689157206756049
1	15092475	15295952	HAP_3	0.156521739130435	0.595755791143197	0.523983617610942	0.256033660824931
1	15092475	15295952	HAP_4	0.0721739130434783	-0.288264586792014	1.00656453419263	0.774689103758955
1	15151447	15377098	HAP_1	0.259130434782609	0.441696711794931	0.287023455962723	0.12439466112394
1	15151447	15377098	HAP_2	0.179130434782609	-0.177285514108555	0.442986153221544	0.689157206756049
1	15151447	15377098	HAP_3	0.0765217391304348	-0.589343513109577	0.998823200316844	0.555402415299097
1	15151447	15377098	HAP_4	0.0756521739130435	-0.288264586792014	1.00656453419263	0.774689103758955
1	15209586	15433328	HAP_1	0.259130434782609	0.441696711794931	0.287023455962723	0.12439466112394
1	15209586	15433328	HAP_2	0.0765217391304348	-0.589343513109577	0.998823200316844	0.555402415299097
1	15209586	15433328	HAP_3	0.0721739130434783	-0.288264586792014	1.00656453419263	0.774689103758955
1	15209586	15433328	HAP_4	0.179130434782609	-0.177285514108555	0.442986153221544	0.689157206756049
1	15276897	15479165	HAP_1	0.0765217391304348	-0.589343513109577	0.998823200316844	0.555402415299097
1	15276897	15479165	HAP_2	0.259130434782609	0.441696711794931	0.287023455962723	0.12439466112394
1	15276897	15479165	HAP_3	0.220869565217391	-0.00264797990700589	0.366024066145041	0.994230367928657
1	15276897	15479165	HAP_4	0.0721739130434783	-0.288264586792014	1.00656453419263	0.774689103758955
1	15346076	15504349	HAP_1	0.220869565217391	-0.00264797990700589	0.366024066145041	0.994230367928657
1	15346076	15504349	HAP_2	0.259130434782609	0.441696711794931	0.287023455962723	0.12439466112394
1	15346076	15504349	HAP_3	0.0721739130434783	-0.288264586792014	1.00656453419263	0.774689103758955
1	15346076	15504349	HAP_4	0.155652173913043	0.595755791143197	0.523983617610942	0.256033660824931
1	15415550	15558805	HAP_1	0.213913043478261	-0.0389023680484048	0.370370042348887	0.916384332822985
1	15415550	15558805	HAP_2	0.26	0.441696711794931	0.287023455962723	0.12439466112394
1	15415550	15558805	HAP_3	0.155652173913043	0.595755791143197	0.523983617610942	0.256033660824931
1	15415550	15558805	HAP_4	0.0756521739130435	-0.288264586792014	1.00656453419263	0.774689103758955
1	15415550	15558805	HAP_5	0.0947826086956522	-0.647871186748156	0.777865564109094	0.405264388727161
1	15469825	15577736	HAP_1	0.0939130434782609	-0.647871186748156	0.777865564109094	0.405264388727161
1	15469825	15577736	HAP_2	0.213913043478261	-0.0389023680484048	0.370370042348887	0.916384332822985
1	15469825	15577736	HAP_3	0.240869565217391	0.077603877836712	0.386791710351714	0.841056729397312
1	15469825	15577736	HAP_4	0.335652173913043	0.15039764782199	0.225715403594709	0.505482951114534
1	15492702	15613532	HAP_1	0.0939130434782609	-0.647871186748156	0.777865564109094	0.405264388727161
1	15492702	15613532	HAP_2	0.213913043478261	-0.0389023680484048	0.370370042348887	0.916384332822985
1	15492702	15613532	HAP_3	0.262608695652174	0.419600654714292	0.283375893323859	0.139241305330319
1	15492702	15613532	HAP_4	0.312173913043478	0.328109860190345	0.284919985093905	0.249980912633908
1	15550342	15653451	HAP_1	0.213913043478261	-0.0389023680484048	0.370370042348887	0.916384332822985
1	15550342	15653451	HAP_2	0.264347826086957	0.419600654714292	0.283375893323859	0.139241305330319
1	15550342	15653451	HAP_3	0.0739130434782609	-0.288264586792014	1.00656453419263	0.774689103758955
1	15550342	15653451	HAP_4	0.240869565217391	0.077603877836712	0.386791710351714	0.841056729397312
1	15550342	15653451	HAP_5	0.136521739130435	-0.77198283662599	0.529402575776971	0.145339857213641
1	15573523	15690224	HAP_1	0.26	0.441696711794931	0.287023455962723	0.12439466112394
1	15573523	15690224	HAP_2	0.0739130434782609	-0.288264586792014	1.00656453419263	0.774689103758955
1	15573523	15690224	HAP_3	0.185217391304348	0.397328096890824	0.551756615543141	0.471753705651108
1	15573523	15690224	HAP_4	0.177391304347826	-0.177285514108555	0.442986153221544	0.689157206756049
1	15605937	15735006	HAP_1	0.177391304347826	-0.177285514108555	0.442986153221544	0.689157206756049
1	15605937	15735006	HAP_2	0.0739130434782609	-0.288264586792014	1.00656453419263	0.774689103758955
1	15605937	15735006	HAP_3	0.185217391304348	0.397328096890824	0.551756615543141	0.471753705651108
1	15605937	15735006	HAP_4	0.26	0.441696711794931	0.287023455962723	0.12439466112394
1	15641488	15812807	HAP_1	0.0739130434782609	-0.288264586792014	1.00656453419263	0.774689103758955
1	15641488	15812807	HAP_2	0.177391304347826	-0.177285514108555	0.442986153221544	0.689157206756049
1	15641488	15812807	HAP_3	0.185217391304348	0.397328096890824	0.551756615543141	0.471753705651108
1	15641488	15812807	HAP_4	0.260869565217391	0.441696711794931	0.287023455962723	0.12439466112394
1	15680611	15886962	HAP_1	0.22	0.0374556666414882	0.337106436719079	0.911569327329331
1	15680611	15886962	HAP_2	0.0878260869565217	-0.841971160394143	1.00026523016483	0.400287111966046
1	15680611	15886962	HAP_3	0.105217391304348	0.647055073292232	0.999077108795548	0.517474023104257
1	15680611	15886962	HAP_4	0.0739130434782609	-0.288264586792014	1.00656453419263	0.774689103758955
1	15680611	15886962	HAP_5	0.17304347826087	-0.17555056201072	0.490808163528468	0.720719682975724
1	15714762	15945872	HAP_1	0.0739130434782609	-0.288264586792014	1.00656453419263	0.774689103758955
1	15714762	15945872	HAP_2	0.22	0.0374556666414882	0.337106436719079	0.911569327329331
1	15714762	15945872	HAP_3	0.170434782608696	-0.17555056201072	0.490808163528468	0.720719682975724
1	15714762	15945872	HAP_4	0.16695652173913	-0.69867577559496	0.45303798053883	0.123587535805309
1	15714762	15945872	HAP_5	0.105217391304348	0.647055073292232	0.999077108795548	0.517474023104257
1	15784835	16007329	HAP_1	0.170434782608696	-0.17555056201072	0.490808163528468	0.720719682975724
1	15784835	16007329	HAP_2	0.0869565217391304	-0.616615548048654	0.867465403262588	0.477487963605732
1	15784835	16007329	HAP_3	0.105217391304348	0.647055073292232	0.999077108795548	0.517474023104257
1	15784835	16007329	HAP_4	0.22	0.0374556666414882	0.337106436719079	0.911569327329331
1	15784835	16007329	HAP_5	0.0730434782608696	-0.288264586792014	1.00656453419263	0.774689103758955
1	15859988	16070054	HAP_1	0.0860869565217391	-0.619564073988048	0.867158109398628	0.475229247213458
1	15859988	16070054	HAP_2	0.22	0.0374556666414882	0.337106436719079	0.911569327329331
1	15859988	16070054	HAP_3	0.0730434782608696	-0.288264586792014	1.00656453419263	0.774689103758955
1	15859988	16070054	HAP_4	0.170434782608696	-0.17555056201072	0.490808163528468	0.720719682975724
1	15931146	16103133	HAP_1	0.169565217391304	-0.17555056201072	0.490808163528468	0.720719682975724
1	15931146	16103133	HAP_2	0.218260869565217	0.0374556666414882	0.337106436719079	0.911569327329331
1	15931146	16103133	HAP_3	0.0730434782608696	-0.288264586792014	1.00656453419263	0.774689103758955
1	15931146	16103133	HAP_4	0.0878260869565217	-0.619564073988048	0.867158109398628	0.475229247213458
1	15990556	16140772	HAP_1	0.218260869565217	0.0374556666414882	0.337106436719079	0.911569327329331
1	15990556	16140772	HAP_2	0.169565217391304	-0.17555056201072	0.490808163528468	0.720719682975724
1	15990556	16140772	HAP_3	0.15304347826087	-0.441433829843486	0.49466541014422	0.372566549635822
1	16048863	16193650	HAP_1	0.156521739130435	-0.0444882535526657	0.490309025001773	0.927735384554449
1	16048863	16193650	HAP_2	0.106086956521739	0.0372990826168394	0.72159058232714	0.958793999962647
1	16048863	16193650	HAP_3	0.15304347826087	-0.441433829843486	0.49466541014422	0.372566549635822
1	16048863	16193650	HAP_4	0.225217391304348	0.0374556666414882	0.337106436719079	0.911569327329331
1	16048863	16193650	HAP_5	0.071304347826087	0.00606774008580203	0.778941747101272	0.993787527788299
1	16090310	16276033	HAP_1	0.106086956521739	0.0372990826168394	0.72159058232714	0.958793999962647
1	16090310	16276033	HAP_2	0.174782608695652	-0.134889705747075	0.45575432146472	0.767362154711704
1	16090310	16276033	HAP_3	0.15304347826087	-0.441433829843486	0.49466541014422	0.372566549635822
1	16090310	16276033	HAP_4	0.132173913043478	-0.293307578988832	0.471069840383295	0.533772760383203
1	16090310	16276033	HAP_5	0.225217391304348	0.0374556666414882	0.337106436719079	0.911569327329331
1	16127799	16355046	HAP_1	0.119130434782609	-0.0414587646233558	0.563800407670769	0.941406978647345
1	16127799	16355046	HAP_2	0.225217391304348	0.0374556666414882	0.337106436719079	0.911569327329331
1	16127799	16355046	HAP_3	0.15304347826087	-0.441433829843486	0.49466541014422	0.372566549635822
1	16127799	16355046	HAP_4	0.106086956521739	0.0372990826168394	0.72159058232714	0.958793999962647
1	16127799	16355046	HAP_5	0.175652173913043	-0.134889705747075	0.45575432146472	0.767362154711704
1	16183119	16433091	HAP_1	0.24	-0.215687366152805	0.337261381482516	0.522741505564943
1	16183119	16433091	HAP_2	0.15304347826087	-0.441433829843486	0.49466541014422	0.372566549635822
1	16183119	16433091	HAP_3	0.222608695652174	0.0374556666414882	0.337106436719079	0.911569327329331
1	16183119	16433091	HAP_4	0.105217391304348	0.162321237934683	0.793774581748183	0.83804240188359
1	16250353	16495715	HAP_1	0.239130434782609	-0.215687366152805	0.337261381482516	0.522741505564943
1	16250353	16495715	HAP_2	0.0730434782608696	-0.288264586792014	1.00656453419263	0.774689103758955
1	16250353	16495715	HAP_3	0.105217391304348	0.162321237934683	0.793774581748183	0.83804240188359
1	16250353	16495715	HAP_4	0.222608695652174	0.0374556666414882	0.337106436719079	0.911569327329331
1	16322597	16522782	HAP_1	0.222608695652174	0.0374556666414882	0.337106436719079	0.911569327329331
1	16322597	16522782	HAP_2	0.105217391304348	0.162321237934683	0.793774581748183	0.83804240188359
1	16322597	16522782	HAP_3	0.239130434782609	-0.215687366152805	0.337261381482516	0.522741505564943
1	16322597	16522782	HAP_4	0.0730434782608696	-0.288264586792014	1.00656453419263	0.774689103758955
1	16401831	16604159	HAP_1	0.220869565217391	0.0374556666414882	0.337106436719079	0.911569327329331
1	16401831	16604159	HAP_2	0.0817391304347826	-0.341354722832321	0.871234756826767	0.695350323359278
1	16401831	16604159	HAP_3	0.0730434782608696	-0.288264586792014	1.00656453419263	0.774689103758955
1	16401831	16604159	HAP_4	0.172173913043478	-0.279385842061129	0.469958798604361	0.552423624064059
1	16401831	16604159	HAP_5	0.105217391304348	0.162321237934683	0.793774581748183	0.83804240188359
1	16463899	16643923	HAP_1	0.220869565217391	0.0374556666414882	0.337106436719079	0.911569327329331
1	16463899	16643923	HAP_2	0.0817391304347826	-0.341354722832321	0.871234756826767	0.695350323359278
1	16463899	16643923	HAP_3	0.105217391304348	0.162321237934683	0.793774581748183	0.83804240188359
1	16463899	16643923	HAP_4	0.0730434782608696	-0.288264586792014	1.00656453419263	0.774689103758955
1	16463899	16643923	HAP_5	0.172173913043478	-0.279385842061129	0.469958798604361	0.552423624064059
1	16508177	16686406	HAP_1	0.220869565217391	0.0374556666414882	0.337106436719079	0.911569327329331
1	16508177	16686406	HAP_2	0.0817391304347826	-0.341354722832321	0.871234756826767	0.695350323359278
1	16508177	16686406	HAP_3	0.0730434782608696	-0.288264586792014	1.00656453419263	0.774689103758955
1	16508177	16686406	HAP_4	0.172173913043478	-0.279385842061129	0.469958798604361	0.552423624064059
1	16508177	16686406	HAP_5	0.101739130434783	0.162321237934683	0.793774581748183	0.83804240188359
1	16571855	16747732	HAP_1	0.0730434782608696	-0.288264586792014	1.00656453419263	0.774689103758955
1	16571855	16747732	HAP_2	0.302608695652174	-0.19800365002347	0.253915892158337	0.435836791093549
1	16571855	16747732	HAP_3	0.172173913043478	-0.279385842061129	0.469958798604361	0.552423624064059
1	16571855	16747732	HAP_4	0.0617391304347826	-0.341354722832321	0.871234756826767	0.695350323359278
1	16635130	16836572	HAP_1	0.302608695652174	-0.19800365002347	0.253915892158337	0.435836791093549
1	16635130	16836572	HAP_2	0.0730434782608696	-0.288264586792014	1.00656453419263	0.774689103758955
1	16635130	16836572	HAP_3	0.172173913043478	-0.279385842061129	0.469958798604361	0.552423624064059
1	16669446	16922627	HAP_1	0.340869565217391	-0.248649468493306	0.234473313534001	0.289391099321569
1	16669446	16922627	HAP_2	0.0930434782608696	-0.992094026246843	0.8723694704515	0.255922330465693
1	16669446	16922627	HAP_3	0.0730434782608696	-0.288264586792014	1.00656453419263	0.774689103758955
1	16669446	16922627	HAP_4	0.172173913043478	-0.279385842061129	0.469958798604361	0.552423624064059
1	16723481	16962160	HAP_1	0.0930434782608696	-0.992094026246843	0.8723694704515	0.255922330465693
1	16723481	16962160	HAP_2	0.172173913043478	-0.279385842061129	0.469958798604361	0.552423624064059
1	16723481	16962160	HAP_3	0.34695652173913	-0.192428183336377	0.229591905061684	0.402313222050922
1	16723481	16962160	HAP_4	0.0730434782608696	-0.288264586792014	1.00656453419263	0.774689103758955
1	16808617	17025174	HAP_1	0.0730434782608696	-0.288264586792014	1.00656453419263	0.774689103758955
1	16808617	17025174	HAP_2	0.172173913043478	-0.279385842061129	0.469958798604361	0.552423624064059
1	16808617	17025174	HAP_3	0.314782608695652	-0.28898596723437	0.251979523545131	0.251926312927545
1	16808617	17025174	HAP_4	0.0930434782608696	-0.992094026246843	0.8723694704515	0.255922330465693
1	16886150	17075114	HAP_1	0.0730434782608696	-0.288264586792014	1.00656453419263	0.774689103758955
1	16886150	17075114	HAP_2	0.314782608695652	-0.28898596723437	0.251979523545131	0.251926312927545
1	16886150	17075114	HAP_3	0.172173913043478	-0.279385842061129	0.469958798604361	0.552423624064059
1	16886150	17075114	HAP_4	0.0921739130434783	-0.992094026246843	0.8723694704515	0.255922330465693
1	16952601	17128546	HAP_1	0.0730434782608696	-0.288264586792014	1.00656453419263	0.774689103758955
1	16952601	17128546	HAP_2	0.175652173913043	-0.33731497277186	0.443739612262025	0.447475207450796
1	16952601	17128546	HAP_3	0.0895652173913044	0.0945765285279632	0.776681633642888	0.903124694529867
1	16952601	17128546	HAP_4	0.118260869565217	-0.606986628336338	0.626850252853501	0.333305089672453
1	16952601	17128546	HAP_5	0.372173913043478	0.0119897728617755	0.216557720122097	0.955867154312281
1	17007158	17167034	HAP_1	0.368695652173913	0.0530252930168298	0.218093021914173	0.807992209699101
1	17007158	17167034	HAP_2	0.0730434782608696	-0.288264586792014	1.00656453419263	0.774689103758955
1	17007158	17167034	HAP_3	0.175652173913043	-0.33731497277186	0.443739612262025	0.447475207450796
1	17007158	17167034	HAP_4	0.0895652173913044	0.0945765285279632	0.776681633642888	0.903124694529867
1	17043129	17235751	HAP_1	0.175652173913043	-0.33731497277186	0.443739612262025	0.447475207450796
1	17043129	17235751	HAP_2	0.0895652173913044	0.0945765285279632	0.776681633642888	0.903124694529867
1	17043129	17235751	HAP_3	0.368695652173913	0.0530252930168298	0.218093021914173	0.807992209699101
1	17043129	17235751	HAP_4	0.0730434782608696	-0.288264586792014	1.00656453419263	0.774689103758955
1	17108080	17326467	HAP_1	0.175652173913043	-0.400957062031107	0.433154976303899	0.355016619418337
1	17108080	17326467	HAP_2	0.0730434782608696	-0.288264586792014	1.00656453419263	0.774689103758955
1	17108080	17326467	HAP_3	0.088695652173913	-0.0982280512192206	0.868372965608434	0.90997791180899
1	17108080	17326467	HAP_4	0.367826086956522	0.0530252930168298	0.218093021914173	0.807992209699101
1	17148366	17431872	HAP_1	0.088695652173913	-0.0982280512192206	0.868372965608434	0.90997791180899
1	17148366	17431872	HAP_2	0.0730434782608696	-0.288264586792014	1.00656453419263	0.774689103758955
1	17148366	17431872	HAP_3	0.372173913043478	0.0119897728617755	0.216557720122097	0.955867154312281
1	17148366	17431872	HAP_4	0.173913043478261	-0.33731497277186	0.443739612262025	0.447475207450796
1	17200924	17474463	HAP_1	0.173913043478261	-0.33731497277186	0.443739612262025	0.447475207450796
1	17200924	17474463	HAP_2	0.372173913043478	0.0119897728617755	0.216557720122097	0.955867154312281
1	17200924	17474463	HAP_3	0.088695652173913	-0.0982280512192206	0.868372965608434	0.90997791180899
1	17200924	17474463	HAP_4	0.0730434782608696	-0.288264586792014	1.00656453419263	0.774689103758955
1	17292283	17515670	HAP_1	0.368695652173913	0.0455366849362823	0.216405347070389	0.833413728933757
1	17292283	17515670	HAP_2	0.0730434782608696	-0.288264586792014	1.00656453419263	0.774689103758955
1	17292283	17515670	HAP_3	0.179130434782609	-0.403578351341136	0.550667534776624	0.463931507254256
1	17292283	17515670	HAP_4	0.0921739130434783	0.0945765285279632	0.776681633642888	0.903124694529867
1	17292283	17515670	HAP_5	0.173913043478261	-0.33731497277186	0.443739612262025	0.447475207450796
1	17404509	17543004	HAP_1	0.413913043478261	-0.0289997501025183	0.200374582408903	0.884977763390719
1	17404509	17543004	HAP_2	0.186086956521739	-0.403578351341136	0.550667534776624	0.463931507254256
1	17404509	17543004	HAP_3	0.0921739130434783	0.0945765285279632	0.776681633642888	0.903124694529867
1	17404509	17543004	HAP_4	0.0730434782608696	-0.288264586792014	1.00656453419263	0.774689103758955
1	17404509	17543004	HAP_5	0.173913043478261	-0.33731497277186	0.443739612262025	0.447475207450796
1	17463352	17580720	HAP_1	0.416521739130435	-0.0289997501025183	0.200374582408903	0.884977763390719
1	17463352	17580720	HAP_2	0.116521739130435	0.362107637640446	0.61634332316522	0.557097452623497
1	17463352	17580720	HAP_3	0.0739130434782609	-0.288264586792014	1.00656453419263	0.774689103758955
1	17463352	17580720	HAP_4	0.173913043478261	-0.33731497277186	0.443739612262025	0.447475207450796
1	17504279	17619065	HAP_1	0.156521739130435	-0.357453975820704	0.4739550918511	0.451048763067464
1	17504279	17619065	HAP_2	0.0730434782608696	-0.288264586792014	1.00656453419263	0.774689103758955
1	17504279	17619065	HAP_3	0.317391304347826	0.195347343916524	0.262246206595016	0.456643224320743
1	17504279	17619065	HAP_4	0.0991304347826087	1.33489418241461	0.998269658177604	0.181695714424219
1	17504279	17619065	HAP_5	0.091304347826087	0.0945765285279632	0.776681633642888	0.903124694529867
1	17530637	17703897	HAP_1	0.156521739130435	-0.357453975820704	0.4739550918511	0.451048763067464
1	17530637	17703897	HAP_2	0.0730434782608696	-0.288264586792014	1.00656453419263	0.774689103758955
1	17530637	17703897	HAP_3	0.301739130434783	0.194108597814408	0.268131114045852	0.469408931012624
1	17530637	17703897	HAP_4	0.0869565217391304	1.33489418241461	0.998269658177604	0.181695714424219
1	17530637	17703897	HAP_5	0.091304347826087	0.0945765285279632	0.776681633642888	0.903124694529867
1	17569889	17771553	HAP_1	0.156521739130435	-0.357453975820704	0.4739550918511	0.451048763067464
1	17569889	17771553	HAP_2	0.0730434782608696	-0.288264586792014	1.00656453419263	0.774689103758955
1	17569889	17771553	HAP_3	0.091304347826087	0.0945765285279632	0.776681633642888	0.903124694529867
1	17569889	17771553	HAP_4	0.302608695652174	0.194108597814408	0.268131114045852	0.469408931012624
1	17569889	17771553	HAP_5	0.0869565217391304	1.33489418241461	0.998269658177604	0.181695714424219
1	17593278	17863023	HAP_1	0.0730434782608696	-0.288264586792014	1.00656453419263	0.774689103758955
1	17593278	17863023	HAP_2	0.091304347826087	0.0945765285279632	0.776681633642888	0.903124694529867
1	17593278	17863023	HAP_3	0.18695652173913	-0.388148828614842	0.457739739550352	0.396816572094604
1	17593278	17863023	HAP_4	0.113913043478261	-0.460658230079835	0.661996144872568	0.486802658238237
1	17593278	17863023	HAP_5	0.0878260869565217	1.33489418241461	0.998269658177604	0.181695714424219
1	17593278	17863023	HAP_6	0.156521739130435	-0.348465390650488	0.489186171522615	0.476551759364015
1	17672335	17933659	HAP_1	0.0730434782608696	-0.288264586792014	1.00656453419263	0.774689103758955
1	17672335	17933659	HAP_2	0.0878260869565217	1.33489418241461	0.998269658177604	0.181695714424219
1	17672335	17933659	HAP_3	0.156521739130435	-0.348465390650488	0.489186171522615	0.476551759364015
1	17672335	17933659	HAP_4	0.18695652173913	-0.388148828614842	0.457739739550352	0.396816572094604
1	17672335	17933659	HAP_5	0.11304347826087	-0.460658230079835	0.661996144872568	0.486802658238237
1	17672335	17933659	HAP_6	0.0930434782608696	0.0945765285279632	0.776681633642888	0.903124694529867
1	17742102	17996624	HAP_1	0.0878260869565217	1.33489418241461	0.998269658177604	0.181695714424219
1	17742102	17996624	HAP_2	0.0739130434782609	-0.288264586792014	1.00656453419263	0.774689103758955
1	17742102	17996624	HAP_3	0.128695652173913	-0.617061010011003	0.659337280783408	0.349736601959651
1	17742102	17996624	HAP_4	0.22	-0.598501518040501	0.396264384969732	0.131513840462807
1	17742102	17996624	HAP_5	0.18695652173913	-0.388148828614842	0.457739739550352	0.396816572094604
1	17742102	17996624	HAP_6	0.11304347826087	-0.460658230079835	0.661996144872568	0.486802658238237
1	17742102	17996624	HAP_7	0.0930434782608696	0.0945765285279632	0.776681633642888	0.903124694529867
1	17830271	18035272	HAP_1	0.0895652173913044	1.33489418241461	0.998269658177604	0.181695714424219
1	17830271	18035272	HAP_2	0.0739130434782609	-0.288264586792014	1.00656453419263	0.774689103758955
1	17830271	18035272	HAP_3	0.218260869565217	-0.598501518040501	0.396264384969732	0.131513840462807
1	17830271	18035272	HAP_4	0.18695652173913	-0.388148828614842	0.457739739550352	0.396816572094604
1	17830271	18035272	HAP_5	0.0930434782608696	0.0945765285279632	0.776681633642888	0.903124694529867
1	17830271	18035272	HAP_6	0.11304347826087	-0.460658230079835	0.661996144872568	0.486802658238237
1	17910922	18103433	HAP_1	0.0878260869565217	1.33489418241461	0.998269658177604	0.181695714424219
1	17910922	18103433	HAP_2	0.186086956521739	-0.355194367270292	0.47362648738369	0.453600955732467
1	17910922	18103433	HAP_3	0.0930434782608696	0.0945765285279632	0.776681633642888	0.903124694529867
1	17910922	18103433	HAP_4	0.126086956521739	-0.616703475874117	0.585866303750417	0.292960601349484
1	17910922	18103433	HAP_5	0.218260869565217	-0.598501518040501	0.396264384969732	0.131513840462807
1	17910922	18103433	HAP_6	0.0730434782608696	-0.288264586792014	1.00656453419263	0.774689103758955
1	17965969	18144245	HAP_1	0.186086956521739	-0.355194367270292	0.47362648738369	0.453600955732467
1	17965969	18144245	HAP_2	0.0878260869565217	1.33489418241461	0.998269658177604	0.181695714424219
1	17965969	18144245	HAP_3	0.138260869565217	0.0130617735497282	0.530451115605649	0.980363698633913
1	17965969	18144245	HAP_4	0.0921739130434783	0.0945765285279632	0.776681633642888	0.903124694529867
1	17965969	18144245	HAP_5	0.218260869565217	-0.598501518040501	0.396264384969732	0.131513840462807
1	17965969	18144245	HAP_6	0.0730434782608696	-0.288264586792014	1.00656453419263	0.774689103758955
1	18019409	18218440	HAP_1	0.221739130434783	0.229804363162307	0.345644504938023	0.506414323034227
1	18019409	18218440	HAP_2	0.0904347826086957	1.33489418241461	0.998269658177604	0.181695714424219
1	18019409	18218440	HAP_3	0.405217391304348	-0.256419073510995	0.212739516890229	0.22858726887755
1	18019409	18218440	HAP_4	0.091304347826087	0.0945765285279632	0.776681633642888	0.903124694529867
1	18019409	18218440	HAP_5	0.0782608695652174	0.0549897909047846	0.872564036386667	0.949772250680079
1	18081067	18289532	HAP_1	0.091304347826087	0.0945765285279632	0.776681633642888	0.903124694529867
1	18081067	18289532	HAP_2	0.0747826086956522	-0.288264586792014	1.00656453419263	0.774689103758955
1	18081067	18289532	HAP_3	0.142608695652174	0.0130617735497282	0.530451115605649	0.980363698633913
1	18081067	18289532	HAP_4	0.0904347826086957	1.33489418241461	0.998269658177604	0.181695714424219
1	18081067	18289532	HAP_5	0.0669565217391304	-0.497481834708118	1.00568355881906	0.621026153169139
1	18081067	18289532	HAP_6	0.153913043478261	-0.749326644327824	0.557614975197119	0.17955322613135
1	18081067	18289532	HAP_7	0.184347826086957	-0.378350982922822	0.474801567396023	0.425868108887651
1	18134138	18345151	HAP_1	0.0747826086956522	-0.288264586792014	1.00656453419263	0.774689103758955
1	18134138	18345151	HAP_2	0.128695652173913	-0.616703475874117	0.585866303750417	0.292960601349484
1	18134138	18345151	HAP_3	0.0904347826086957	1.33489418241461	0.998269658177604	0.181695714424219
1	18134138	18345151	HAP_4	0.0669565217391304	-0.497481834708118	1.00568355881906	0.621026153169139
1	18134138	18345151	HAP_5	0.15304347826087	-0.749326644327824	0.557614975197119	0.17955322613135
1	18134138	18345151	HAP_6	0.184347826086957	-0.378350982922822	0.474801567396023	0.425868108887651
1	18134138	18345151	HAP_7	0.091304347826087	0.0945765285279632	0.776681633642888	0.903124694529867
1	18185785	18374886	HAP_1	0.0904347826086957	1.33489418241461	0.998269658177604	0.181695714424219
1	18185785	18374886	HAP_2	0.0669565217391304	-0.497481834708118	1.00568355881906	0.621026153169139
1	18185785	18374886	HAP_3	0.153913043478261	-0.70848824278423	0.589316746503844	0.229784691566662
1	18185785	18374886	HAP_4	0.0765217391304348	-0.288264586792014	1.00656453419263	0.774689103758955
1	18185785	18374886	HAP_5	0.166086956521739	-0.203178939352003	0.508114847863435	0.689405570803215
1	18185785	18374886	HAP_6	0.184347826086957	-0.378350982922822	0.474801567396023	0.425868108887651
1	18185785	18374886	HAP_7	0.128695652173913	-0.616703475874117	0.585866303750417	0.292960601349484
1	18276048	18399880	HAP_1	0.0895652173913044	0.308984562950221	0.866438649461355	0.721514288334543
1	18276048	18399880	HAP_2	0.110434782608696	0.754286198367129	0.725272472692838	0.298785299761747
1	18276048	18399880	HAP_3	0.152173913043478	-0.70848824278423	0.589316746503844	0.229784691566662
1	18276048	18399880	HAP_4	0.244347826086957	0.443269018957344	0.327148413895213	0.175978573354551
1	18276048	18399880	HAP_5	0.0739130434782609	-0.288264586792014	1.00656453419263	0.774689103758955
1	18340122	18448083	HAP_1	0.0739130434782609	-0.288264586792014	1.00656453419263	0.774689103758955
1	18340122	18448083	HAP_2	0.245217391304348	0.384922636982366	0.322105367973315	0.232582923043277
1	18340122	18448083	HAP_3	0.0895652173913044	0.308984562950221	0.866438649461355	0.721514288334543
1	18340122	18448083	HAP_4	0.0904347826086957	1.33489418241461	0.998269658177604	0.181695714424219
1	18340122	18448083	HAP_5	0.166086956521739	-0.70848824278423	0.589316746503844	0.229784691566662
1	18366232	18508210	HAP_1	0.0739130434782609	-0.288264586792014	1.00656453419263	0.774689103758955
1	18366232	18508210	HAP_2	0.152173913043478	-0.70848824278423	0.589316746503844	0.229784691566662
1	18366232	18508210	HAP_3	0.0895652173913044	0.308984562950221	0.866438649461355	0.721514288334543
1	18366232	18508210	HAP_4	0.0904347826086957	1.33489418241461	0.998269658177604	0.181695714424219
1	18366232	18508210	HAP_5	0.115652173913043	0.242474555064116	0.723882813541406	0.737777360087494
1	18366232	18508210	HAP_6	0.128695652173913	-0.616703475874117	0.585866303750417	0.292960601349484
1	18388905	18550600	HAP_1	0.0669565217391304	0.164531736034348	0.999562169163563	0.869315021412402
1	18388905	18550600	HAP_2	0.15304347826087	-0.749326644327824	0.557614975197119	0.17955322613135
1	18388905	18550600	HAP_3	0.0747826086956522	-0.288264586792014	1.00656453419263	0.774689103758955
1	18388905	18550600	HAP_4	0.0904347826086957	0.308984562950221	0.866438649461355	0.721514288334543
1	18388905	18550600	HAP_5	0.0904347826086957	1.33489418241461	0.998269658177604	0.181695714424219
1	18388905	18550600	HAP_6	0.127826086956522	0.250191571600338	0.623412324946213	0.688332677211177
1	18388905	18550600	HAP_7	0.180869565217391	0.0822145600176049	0.378622315774437	0.8281769970958
1	18388905	18550600	HAP_8	0.0773913043478261	-1.00520272070989	1.01420716968267	0.322052689409006
1	18425564	18619081	HAP_1	0.114782608695652	0.242474555064116	0.723882813541406	0.737777360087494
1	18425564	18619081	HAP_2	0.175652173913043	0.14436272490724	0.396838592101815	0.716157636748164
1	18425564	18619081	HAP_3	0.0773913043478261	-1.00520272070989	1.01420716968267	0.322052689409006
1	18425564	18619081	HAP_4	0.0904347826086957	1.33489418241461	0.998269658177604	0.181695714424219
1	18425564	18619081	HAP_5	0.123478260869565	-0.756887723479677	0.618023626209443	0.221204901051895
1	18425564	18619081	HAP_6	0.154782608695652	-0.749326644327824	0.557614975197119	0.17955322613135
1	18425564	18619081	HAP_7	0.0747826086956522	-0.288264586792014	1.00656453419263	0.774689103758955
1	18425564	18619081	HAP_8	0.0904347826086957	0.308984562950221	0.866438649461355	0.721514288334543
1	18484079	18667846	HAP_1	0.114782608695652	0.242474555064116	0.723882813541406	0.737777360087494
1	18484079	18667846	HAP_2	0.136521739130435	-0.475730371513904	0.489265590662079	0.331301899160727
1	18484079	18667846	HAP_3	0.155652173913043	-0.749326644327824	0.557614975197119	0.17955322613135
1	18484079	18667846	HAP_4	0.0904347826086957	0.308984562950221	0.866438649461355	0.721514288334543
1	18484079	18667846	HAP_5	0.114782608695652	0.572604352053203	0.774951623793313	0.460281995204146
1	18484079	18667846	HAP_6	0.12695652173913	-0.616703475874117	0.585866303750417	0.292960601349484
1	18484079	18667846	HAP_7	0.08	-0.239305998051839	0.868080436267754	0.782900867284783
1	18484079	18667846	HAP_8	0.0956521739130435	-0.160765116159667	0.719234339988863	0.823210035330532
1	18541914	18718088	HAP_1	0.0765217391304348	-1.00520272070989	1.01420716968267	0.322052689409006
1	18541914	18718088	HAP_2	0.0904347826086957	0.308984562950221	0.866438649461355	0.721514288334543
1	18541914	18718088	HAP_3	0.0921739130434783	1.33489418241461	0.998269658177604	0.181695714424219
1	18541914	18718088	HAP_4	0.12695652173913	-0.616703475874117	0.585866303750417	0.292960601349484
1	18541914	18718088	HAP_5	0.15304347826087	-0.749326644327824	0.557614975197119	0.17955322613135
1	18541914	18718088	HAP_6	0.115652173913043	0.242474555064116	0.723882813541406	0.737777360087494
1	18541914	18718088	HAP_7	0.123478260869565	-0.756887723479677	0.618023626209443	0.221204901051895
1	18599889	18771888	HAP_1	0.0921739130434783	1.33489418241461	0.998269658177604	0.181695714424219
1	18599889	18771888	HAP_2	0.113913043478261	-0.460658230079835	0.661996144872568	0.486802658238237
1	18599889	18771888	HAP_3	0.0904347826086957	0.308984562950221	0.866438649461355	0.721514288334543
1	18599889	18771888	HAP_4	0.123478260869565	-0.756887723479677	0.618023626209443	0.221204901051895
1	18599889	18771888	HAP_5	0.15304347826087	-0.749326644327824	0.557614975197119	0.17955322613135
1	18599889	18771888	HAP_6	0.0765217391304348	-1.00520272070989	1.01420716968267	0.322052689409006
1	18599889	18771888	HAP_7	0.12	0.242474555064116	0.723882813541406	0.737777360087494
1	18651110	18859078	HAP_1	0.11304347826087	-0.460658230079835	0.661996144872568	0.486802658238237
1	18651110	18859078	HAP_2	0.123478260869565	-0.756887723479677	0.618023626209443	0.221204901051895
1	18651110	18859078	HAP_3	0.15304347826087	-0.761622529834598	0.530455675852109	0.151618678693163
1	18651110	18859078	HAP_4	0.0921739130434783	1.33489418241461	0.998269658177604	0.181695714424219
1	18651110	18859078	HAP_5	0.0921739130434783	0.383009050751646	0.774516574576481	0.621136685345752
1	18651110	18859078	HAP_6	0.0765217391304348	-1.00520272070989	1.01420716968267	0.322052689409006
1	18651110	18859078	HAP_7	0.117391304347826	0.242474555064116	0.723882813541406	0.737777360087494
1	18690083	18947598	HAP_1	0.11304347826087	-0.460658230079835	0.661996144872568	0.486802658238237
1	18690083	18947598	HAP_2	0.116521739130435	0.242474555064116	0.723882813541406	0.737777360087494
1	18690083	18947598	HAP_3	0.0895652173913044	1.33489418241461	0.998269658177604	0.181695714424219
1	18690083	18947598	HAP_4	0.15304347826087	-0.761622529834598	0.530455675852109	0.151618678693163
1	18690083	18947598	HAP_5	0.091304347826087	0.383009050751646	0.774516574576481	0.621136685345752
1	18690083	18947598	HAP_6	0.0765217391304348	-1.00520272070989	1.01420716968267	0.322052689409006
1	18690083	18947598	HAP_7	0.123478260869565	-0.756887723479677	0.618023626209443	0.221204901051895
1	18756669	19016808	HAP_1	0.154782608695652	-0.761622529834598	0.530455675852109	0.151618678693163
1	18756669	19016808	HAP_2	0.091304347826087	0.383009050751646	0.774516574576481	0.621136685345752
1	18756669	19016808	HAP_3	0.123478260869565	-0.756887723479677	0.618023626209443	0.221204901051895
1	18756669	19016808	HAP_4	0.0739130434782609	-0.288264586792014	1.00656453419263	0.774689103758955
1	18756669	19016808	HAP_5	0.113913043478261	-0.460658230079835	0.661996144872568	0.486802658238237
1	18756669	19016808	HAP_6	0.0895652173913044	1.33489418241461	0.998269658177604	0.181695714424219
1	18756669	19016808	HAP_7	0.0773913043478261	-1.00520272070989	1.01420716968267	0.322052689409006
1	18756669	19016808	HAP_8	0.114782608695652	0.242474555064116	0.723882813541406	0.737777360087494
1	18832003	19101381	HAP_1	0.113913043478261	-0.460658230079835	0.661996144872568	0.486802658238237
1	18832003	19101381	HAP_2	0.091304347826087	0.383009050751646	0.774516574576481	0.621136685345752
1	18832003	19101381	HAP_3	0.0739130434782609	-0.288264586792014	1.00656453419263	0.774689103758955
1	18832003	19101381	HAP_4	0.0773913043478261	-1.00520272070989	1.01420716968267	0.322052689409006
1	18832003	19101381	HAP_5	0.0904347826086957	1.33489418241461	0.998269658177604	0.181695714424219
1	18832003	19101381	HAP_6	0.123478260869565	-0.756887723479677	0.618023626209443	0.221204901051895
1	18832003	19101381	HAP_7	0.114782608695652	0.242474555064116	0.723882813541406	0.737777360087494
1	18832003	19101381	HAP_8	0.16695652173913	-0.43612151054259	0.507549661899377	0.390558677338711
1	18930376	19175978	HAP_1	0.123478260869565	-0.756887723479677	0.618023626209443	0.221204901051895
1	18930376	19175978	HAP_2	0.0739130434782609	-0.288264586792014	1.00656453419263	0.774689103758955
1	18930376	19175978	HAP_3	0.113913043478261	-0.460658230079835	0.661996144872568	0.486802658238237
1	18930376	19175978	HAP_4	0.114782608695652	0.242474555064116	0.723882813541406	0.737777360087494
1	18930376	19175978	HAP_5	0.16695652173913	-0.43612151054259	0.507549661899377	0.390558677338711
1	18930376	19175978	HAP_6	0.168695652173913	-0.177840715207715	0.459996855618104	0.699189147508395
1	18930376	19175978	HAP_7	0.0904347826086957	1.33489418241461	0.998269658177604	0.181695714424219
1	18993576	19269782	HAP_1	0.113913043478261	0.242474555064116	0.723882813541406	0.737777360087494
1	18993576	19269782	HAP_2	0.16695652173913	-0.43612151054259	0.507549661899377	0.390558677338711
1	18993576	19269782	HAP_3	0.168695652173913	-0.177840715207715	0.459996855618104	0.699189147508395
1	18993576	19269782	HAP_4	0.0947826086956522	1.33489418241461	0.998269658177604	0.181695714424219
1	18993576	19269782	HAP_5	0.123478260869565	-0.756887723479677	0.618023626209443	0.221204901051895
1	18993576	19269782	HAP_6	0.0739130434782609	-0.288264586792014	1.00656453419263	0.774689103758955
1	18993576	19269782	HAP_7	0.113913043478261	-0.460658230079835	0.661996144872568	0.486802658238237
1	19069747	19336588	HAP_1	0.114782608695652	-0.640738109965207	0.729161166573398	0.37992150425678
1	19069747	19336588	HAP_2	0.0773913043478261	-1.00520272070989	1.01420716968267	0.322052689409006
1	19069747	19336588	HAP_3	0.13304347826087	0.908188025257438	0.614432347136544	0.139943145014835
1	19069747	19336588	HAP_4	0.113913043478261	-0.460658230079835	0.661996144872568	0.486802658238237
1	19069747	19336588	HAP_5	0.305217391304348	-0.420826421011977	0.256589573464788	0.101548909569205
1	19069747	19336588	HAP_6	0.0739130434782609	-0.288264586792014	1.00656453419263	0.774689103758955
1	19069747	19336588	HAP_7	0.0930434782608696	1.33489418241461	0.998269658177604	0.181695714424219
1	19147587	19374028	HAP_1	0.232173913043478	-0.416368939698702	0.308858172084511	0.178172190886227
1	19147587	19374028	HAP_2	0.0739130434782609	-0.288264586792014	1.00656453419263	0.774689103758955
1	19147587	19374028	HAP_3	0.11304347826087	-0.960070456287918	0.795319362406566	0.22788186962868
1	19147587	19374028	HAP_4	0.0904347826086957	1.33489418241461	0.998269658177604	0.181695714424219
1	19147587	19374028	HAP_5	0.11304347826087	-0.460658230079835	0.661996144872568	0.486802658238237
1	19147587	19374028	HAP_6	0.0773913043478261	-1.00520272070989	1.01420716968267	0.322052689409006
1	19147587	19374028	HAP_7	0.132173913043478	0.908188025257438	0.614432347136544	0.139943145014835
1	19253956	19436094	HAP_1	0.187826086956522	-0.477703474796926	0.399000444744788	0.23171368729521
1	19253956	19436094	HAP_2	0.088695652173913	1.33489418241461	0.998269658177604	0.181695714424219
1	19253956	19436094	HAP_3	0.112173913043478	-0.960070456287918	0.795319362406566	0.22788186962868
1	19253956	19436094	HAP_4	0.0773913043478261	-1.00520272070989	1.01420716968267	0.322052689409006
1	19253956	19436094	HAP_5	0.192173913043478	-0.181920682692423	0.431315973339389	0.673346499205787
1	19253956	19436094	HAP_6	0.0739130434782609	-0.288264586792014	1.00656453419263	0.774689103758955
1	19318625	19484677	HAP_1	0.11304347826087	-0.960070456287918	0.795319362406566	0.22788186962868
1	19318625	19484677	HAP_2	0.188695652173913	-0.477703474796926	0.399000444744788	0.23171368729521
1	19318625	19484677	HAP_3	0.088695652173913	1.33489418241461	0.998269658177604	0.181695714424219
1	19318625	19484677	HAP_4	0.0773913043478261	-1.00520272070989	1.01420716968267	0.322052689409006
1	19318625	19484677	HAP_5	0.192173913043478	-0.181920682692423	0.431315973339389	0.673346499205787
1	19318625	19484677	HAP_6	0.0739130434782609	-0.288264586792014	1.00656453419263	0.774689103758955
1	19352346	19499241	HAP_1	0.11304347826087	-0.960070456287918	0.795319362406566	0.22788186962868
1	19352346	19499241	HAP_2	0.19304347826087	-0.181920682692423	0.431315973339389	0.673346499205787
1	19352346	19499241	HAP_3	0.0739130434782609	-0.288264586792014	1.00656453419263	0.774689103758955
1	19352346	19499241	HAP_4	0.179130434782609	-0.477703474796926	0.399000444744788	0.23171368729521
1	19352346	19499241	HAP_5	0.088695652173913	1.33489418241461	0.998269658177604	0.181695714424219
1	19352346	19499241	HAP_6	0.0773913043478261	-1.00520272070989	1.01420716968267	0.322052689409006
1	19420435	19535686	HAP_1	0.0773913043478261	-1.00520272070989	1.01420716968267	0.322052689409006
1	19420435	19535686	HAP_2	0.0817391304347826	-0.0154331847763986	0.875626263072236	0.98594402028823
1	19420435	19535686	HAP_3	0.11304347826087	-0.960070456287918	0.795319362406566	0.22788186962868
1	19420435	19535686	HAP_4	0.180869565217391	-0.477703474796926	0.399000444744788	0.23171368729521
1	19420435	19535686	HAP_5	0.19304347826087	-0.181920682692423	0.431315973339389	0.673346499205787
1	19420435	19535686	HAP_6	0.0878260869565217	1.33489418241461	0.998269658177604	0.181695714424219
1	19474711	19617746	HAP_1	0.194782608695652	-0.181920682692423	0.431315973339389	0.673346499205787
1	19474711	19617746	HAP_2	0.0817391304347826	-0.0154331847763986	0.875626263072236	0.98594402028823
1	19474711	19617746	HAP_3	0.115652173913043	0.242474555064116	0.723882813541406	0.737777360087494
1	19474711	19617746	HAP_4	0.258260869565217	-0.483749242909394	0.279029653361179	0.083522594182265
1	19474711	19617746	HAP_5	0.0878260869565217	1.33489418241461	0.998269658177604	0.181695714424219
1	19492649	19686160	HAP_1	0.327826086956522	-0.437581489366258	0.247072792515831	0.0770921566033839
1	19492649	19686160	HAP_2	0.0878260869565217	1.33489418241461	0.998269658177604	0.181695714424219
1	19492649	19686160	HAP_3	0.115652173913043	0.242474555064116	0.723882813541406	0.737777360087494
1	19492649	19686160	HAP_4	0.194782608695652	-0.181920682692423	0.431315973339389	0.673346499205787
1	19492649	19686160	HAP_5	0.0817391304347826	-0.0154331847763986	0.875626263072236	0.98594402028823
1	19515387	19736140	HAP_1	0.115652173913043	0.242474555064116	0.723882813541406	0.737777360087494
1	19515387	19736140	HAP_2	0.194782608695652	-0.181920682692423	0.431315973339389	0.673346499205787
1	19515387	19736140	HAP_3	0.32695652173913	-0.437581489366258	0.247072792515831	0.0770921566033839
1	19515387	19736140	HAP_4	0.0878260869565217	1.33489418241461	0.998269658177604	0.181695714424219
1	19515387	19736140	HAP_5	0.0817391304347826	-0.0154331847763986	0.875626263072236	0.98594402028823
1	19591116	19840115	HAP_1	0.222608695652174	-0.014063884903741	0.361012931485217	0.968938717657319
1	19591116	19840115	HAP_2	0.0834782608695652	-0.0154331847763986	0.875626263072236	0.98594402028823
1	19591116	19840115	HAP_3	0.522608695652174	-0.110370334636306	0.175340857777208	0.529302704609108
1	19661123	19905066	HAP_1	0.071304347826087	0.67335028862652	0.884051968430058	0.446580248111455
1	19661123	19905066	HAP_2	0.102608695652174	0.530465215955265	0.666479721893103	0.426413999236232
1	19661123	19905066	HAP_3	0.18695652173913	-0.227003562985299	0.381763689836967	0.552338149639755
1	19661123	19905066	HAP_4	0.335652173913043	-0.160570597035762	0.239357238033951	0.502597560865702
1	19661123	19905066	HAP_5	0.202608695652174	0.0871713058423197	0.383601511616108	0.820316323121242
1	19728682	19955364	HAP_1	0.183478260869565	-0.477703474796926	0.399000444744788	0.23171368729521
1	19728682	19955364	HAP_2	0.466086956521739	0.178963781607011	0.181494746580916	0.324530500844093
1	19728682	19955364	HAP_3	0.0782608695652174	0.376465692356548	0.668741831760303	0.573696003128922
1	19728682	19955364	HAP_4	0.105217391304348	0.530465215955265	0.666479721893103	0.426413999236232
1	19802045	20037490	HAP_1	0.183478260869565	-0.477703474796926	0.399000444744788	0.23171368729521
1	19802045	20037490	HAP_2	0.0426086956521739	-0.326157360060132	0.998584770479341	0.744077217061855
1	19802045	20037490	HAP_3	0.088695652173913	1.33489418241461	0.998269658177604	0.181695714424219
1	19802045	20037490	HAP_4	0.225217391304348	-0.0694546559764517	0.352515765812548	0.843878679839408
1	19802045	20037490	HAP_5	0.173913043478261	-0.167062440458826	0.443232221517158	0.706376419004321
1	19887186	20089442	HAP_1	0.088695652173913	1.33489418241461	0.998269658177604	0.181695714424219
1	19887186	20089442	HAP_2	0.226086956521739	-0.0694546559764517	0.352515765812548	0.843878679839408
1	19887186	20089442	HAP_3	0.173913043478261	-0.167062440458826	0.443232221517158	0.706376419004321
1	19887186	20089442	HAP_4	0.183478260869565	-0.477703474796926	0.399000444744788	0.23171368729521
1	19887186	20089442	HAP_5	0.0556521739130435	-0.346189030837293	0.870374258163346	0.690967483900028
1	19929109	20164215	HAP_1	0.088695652173913	1.33489418241461	0.998269658177604	0.181695714424219
1	19929109	20164215	HAP_2	0.195652173913043	-0.0962547351783891	0.391310780640015	0.805787306747008
1	19929109	20164215	HAP_3	0.173913043478261	-0.167062440458826	0.443232221517158	0.706376419004321
1	19929109	20164215	HAP_4	0.183478260869565	-0.477703474796926	0.399000444744788	0.23171368729521
1	19929109	20164215	HAP_5	0.0556521739130435	-0.346189030837293	0.870374258163346	0.690967483900028
1	20008856	20217215	HAP_1	0.088695652173913	1.33489418241461	0.998269658177604	0.181695714424219
1	20008856	20217215	HAP_2	0.0834782608695652	-0.496688023192966	0.711280579511611	0.485277734041207
1	20008856	20217215	HAP_3	0.195652173913043	-0.0962547351783891	0.391310780640015	0.805787306747008
1	20008856	20217215	HAP_4	0.183478260869565	-0.477703474796926	0.399000444744788	0.23171368729521
1	20008856	20217215	HAP_5	0.173913043478261	-0.167062440458826	0.443232221517158	0.706376419004321
1	20079747	20263578	HAP_1	0.212173913043478	-0.189277378073506	0.388556528822329	0.626356445958224
1	20079747	20263578	HAP_2	0.195652173913043	-0.0962547351783891	0.391310780640015	0.805787306747008
1	20079747	20263578	HAP_3	0.272173913043478	0.061847605674751	0.284544817589186	0.828009579855058
1	20144224	20294759	HAP_1	0.409565217391304	0.336439431709496	0.195501640324774	0.0858187444847222
1	20144224	20294759	HAP_2	0.18	-0.209907654015325	0.404042105331759	0.603603231415978
1	20144224	20294759	HAP_3	0.195652173913043	-0.0962547351783891	0.391310780640015	0.805787306747008
1	20199697	20336514	HAP_1	0.194782608695652	-0.0962547351783891	0.391310780640015	0.805787306747008
1	20199697	20336514	HAP_2	0.196521739130435	-0.478823907642818	0.347683516234973	0.1690038686092
1	20199697	20336514	HAP_3	0.0869565217391304	1.33489418241461	0.998269658177604	0.181695714424219
1	20199697	20336514	HAP_4	0.0973913043478261	0.46095859711506	0.869748633751053	0.596327768454819
1	20257579	20416935	HAP_1	0.196521739130435	-0.478823907642818	0.347683516234973	0.1690038686092
1	20257579	20416935	HAP_2	0.0869565217391304	1.33489418241461	0.998269658177604	0.181695714424219
1	20257579	20416935	HAP_3	0.0973913043478261	0.46095859711506	0.869748633751053	0.596327768454819
1	20257579	20416935	HAP_4	0.194782608695652	-0.0962547351783891	0.391310780640015	0.805787306747008
1	20285058	20472980	HAP_1	0.196521739130435	-0.478823907642818	0.347683516234973	0.1690038686092
1	20285058	20472980	HAP_2	0.0869565217391304	1.33489418241461	0.998269658177604	0.181695714424219
1	20285058	20472980	HAP_3	0.0973913043478261	0.46095859711506	0.869748633751053	0.596327768454819
1	20285058	20472980	HAP_4	0.194782608695652	-0.0962547351783891	0.391310780640015	0.805787306747008
1	20309995	20550672	HAP_1	0.195652173913043	-0.478823907642818	0.347683516234973	0.1690038686092
1	20309995	20550672	HAP_2	0.0973913043478261	0.46095859711506	0.869748633751053	0.596327768454819
1	20309995	20550672	HAP_3	0.0869565217391304	1.33489418241461	0.998269658177604	0.181695714424219
1	20309995	20550672	HAP_4	0.126086956521739	0.096189928561465	0.590170297997499	0.870587469706448
1	20396102	20587049	HAP_1	0.125217391304348	0.033458593989588	0.562331591863623	0.952575208574095
1	20396102	20587049	HAP_2	0.0973913043478261	0.46095859711506	0.869748633751053	0.596327768454819
1	20396102	20587049	HAP_3	0.105217391304348	0.261525902825509	0.655609181433205	0.690114590909911
1	20396102	20587049	HAP_4	0.195652173913043	-0.478823907642818	0.347683516234973	0.1690038686092
1	20447544	20629717	HAP_1	0.125217391304348	0.033458593989588	0.562331591863623	0.952575208574095
1	20447544	20629717	HAP_2	0.0947826086956522	-1.37950999993607	1.00270289648146	0.169434264530027
1	20447544	20629717	HAP_3	0.196521739130435	-0.478823907642818	0.347683516234973	0.1690038686092
1	20447544	20629717	HAP_4	0.179130434782609	-0.0846568313522366	0.45222977547442	0.851572395954531
1	20528824	20676803	HAP_1	0.255652173913043	0.049921104670491	0.28904977026627	0.862943414500125
1	20528824	20676803	HAP_2	0.0930434782608696	-0.244152086546203	0.71607686721771	0.733262678504934
1	20528824	20676803	HAP_3	0.0869565217391304	1.33489418241461	0.998269658177604	0.181695714424219
1	20528824	20676803	HAP_4	0.0947826086956522	-1.37950999993607	1.00270289648146	0.169434264530027
1	20572869	20732893	HAP_1	0.0860869565217391	-0.506431857389625	0.998164603816686	0.612099125532353
1	20572869	20732893	HAP_2	0.0895652173913044	0.971974741924268	0.866192230713848	0.262289076581404
1	20572869	20732893	HAP_3	0.0930434782608696	-0.244152086546203	0.71607686721771	0.733262678504934
1	20572869	20732893	HAP_4	0.282608695652174	0.00936766921347418	0.267654282248314	0.972092855174875
1	20572869	20732893	HAP_5	0.0956521739130435	-1.37950999993607	1.00270289648146	0.169434264530027
1	20618002	20799206	HAP_1	0.0860869565217391	-0.506431857389625	0.998164603816686	0.612099125532353
1	20618002	20799206	HAP_2	0.0895652173913044	0.971974741924268	0.866192230713848	0.262289076581404
1	20618002	20799206	HAP_3	0.0921739130434783	-0.244152086546203	0.71607686721771	0.733262678504934
1	20618002	20799206	HAP_4	0.284347826086957	0.00936766921347418	0.267654282248314	0.972092855174875
1	20618002	20799206	HAP_5	0.0947826086956522	-1.37950999993607	1.00270289648146	0.169434264530027
1	20664136	20899506	HAP_1	0.0895652173913044	0.971974741924268	0.866192230713848	0.262289076581404
1	20664136	20899506	HAP_2	0.286086956521739	0.0092179987301832	0.265218045372607	0.972286405538258
1	20664136	20899506	HAP_3	0.0860869565217391	-0.506431857389625	0.998164603816686	0.612099125532353
1	20664136	20899506	HAP_4	0.0921739130434783	-0.244152086546203	0.71607686721771	0.733262678504934
1	20664136	20899506	HAP_5	0.0947826086956522	-1.37950999993607	1.00270289648146	0.169434264530027
1	20716311	20975199	HAP_1	0.0860869565217391	-0.506431857389625	0.998164603816686	0.612099125532353
1	20716311	20975199	HAP_2	0.375652173913043	0.136218807401611	0.214981896186966	0.526580618444337
1	20716311	20975199	HAP_3	0.0921739130434783	-1.37950999993607	1.00270289648146	0.169434264530027
1	20716311	20975199	HAP_4	0.0921739130434783	-0.244152086546203	0.71607686721771	0.733262678504934
1	20774446	21025812	HAP_1	0.0930434782608696	-1.37950999993607	1.00270289648146	0.169434264530027
1	20774446	21025812	HAP_2	0.0947826086956522	-0.0478676167872685	0.661813100043052	0.942366616171073
1	20774446	21025812	HAP_3	0.0930434782608696	1.33489418241461	0.998269658177604	0.181695714424219
1	20774446	21025812	HAP_4	0.313913043478261	-0.178148879401208	0.256591357837638	0.487787097261973
1	20774446	21025812	HAP_5	0.0860869565217391	-0.506431857389625	0.998164603816686	0.612099125532353
1	20844518	21079216	HAP_1	0.0939130434782609	-1.37950999993607	1.00270289648146	0.169434264530027
1	20844518	21079216	HAP_2	0.0956521739130435	-0.0478676167872685	0.661813100043052	0.942366616171073
1	20844518	21079216	HAP_3	0.0947826086956522	1.33489418241461	0.998269658177604	0.181695714424219
1	20844518	21079216	HAP_4	0.304347826086957	-0.125266268003599	0.266742319769303	0.63881206003617
1	20844518	21079216	HAP_5	0.108695652173913	-0.434638766697885	0.862619067488348	0.614557600125846
1	20955011	21099477	HAP_1	0.0939130434782609	-1.37950999993607	1.00270289648146	0.169434264530027
1	20955011	21099477	HAP_2	0.163478260869565	-0.363187551104572	0.467541611317413	0.437602050147785
1	20955011	21099477	HAP_3	0.0956521739130435	-0.0478676167872685	0.661813100043052	0.942366616171073
1	20955011	21099477	HAP_4	0.0956521739130435	1.33489418241461	0.998269658177604	0.181695714424219
1	20955011	21099477	HAP_5	0.329565217391304	0.0180521279841709	0.246396066365398	0.941621568123007
1	21005976	21158799	HAP_1	0.0939130434782609	-1.37950999993607	1.00270289648146	0.169434264530027
1	21005976	21158799	HAP_2	0.14695652173913	-0.413914058636139	0.504577159566812	0.412382259014089
1	21005976	21158799	HAP_3	0.0956521739130435	-0.0478676167872685	0.661813100043052	0.942366616171073
1	21005976	21158799	HAP_4	0.329565217391304	0.0180521279841709	0.246396066365398	0.941621568123007
1	21005976	21158799	HAP_5	0.0956521739130435	1.33489418241461	0.998269658177604	0.181695714424219
1	21060557	21212230	HAP_1	0.329565217391304	0.0180521279841709	0.246396066365398	0.941621568123007
1	21060557	21212230	HAP_2	0.116521739130435	-0.0189927400588167	0.537300187346098	0.971814424531476
1	21060557	21212230	HAP_3	0.164347826086957	-0.0372454263723245	0.459722715556545	0.93545715279858
1	21060557	21212230	HAP_4	0.184347826086957	-0.461665997494975	0.409723407219072	0.260318597580516
1	21060557	21212230	HAP_5	0.0982608695652174	1.33489418241461	0.998269658177604	0.181695714424219
1	21092388	21248341	HAP_1	0.329565217391304	0.0180521279841709	0.246396066365398	0.941621568123007
1	21092388	21248341	HAP_2	0.116521739130435	-0.0189927400588167	0.537300187346098	0.971814424531476
1	21092388	21248341	HAP_3	0.129565217391304	0.140297710827637	0.663526362692111	0.832618603454903
1	21092388	21248341	HAP_4	0.184347826086957	-0.461665997494975	0.409723407219072	0.260318597580516
1	21092388	21248341	HAP_5	0.0982608695652174	1.33489418241461	0.998269658177604	0.181695714424219
1	21142067	21302128	HAP_1	0.460869565217391	0.0426074202526004	0.181442506820027	0.814429309214963
1	21142067	21302128	HAP_2	0.184347826086957	-0.461665997494975	0.409723407219072	0.260318597580516
1	21142067	21302128	HAP_3	0.118260869565217	-0.0189927400588167	0.537300187346098	0.971814424531476
1	21142067	21302128	HAP_4	0.0982608695652174	1.33489418241461	0.998269658177604	0.181695714424219
1	21199202	21333330	HAP_1	0.581739130434783	0.078437136077907	0.157218900505794	0.618042244856869
1	21199202	21333330	HAP_2	0.115652173913043	0.261525902825509	0.655609181433205	0.690114590909911
1	21199202	21333330	HAP_3	0.248695652173913	-0.341548560605295	0.319740705878178	0.285886749404923
1	21239756	21366392	HAP_1	0.115652173913043	0.261525902825509	0.655609181433205	0.690114590909911
1	21239756	21366392	HAP_2	0.184347826086957	-0.461665997494975	0.409723407219072	0.260318597580516
1	21239756	21366392	HAP_3	0.616521739130435	0.0464368777046054	0.155428462100646	0.765228357105744
1	21278418	21451919	HAP_1	0.0973913043478261	1.33489418241461	0.998269658177604	0.181695714424219
1	21278418	21451919	HAP_2	0.145217391304348	-0.413914058636139	0.504577159566812	0.412382259014089
1	21278418	21451919	HAP_3	0.0965217391304348	-0.0478676167872685	0.661813100043052	0.942366616171073
1	21278418	21451919	HAP_4	0.329565217391304	-0.000551190123304863	0.244337697924987	0.998200891107212
1	21278418	21451919	HAP_5	0.0939130434782609	-1.37950999993607	1.00270289648146	0.169434264530027
1	21324921	21498156	HAP_1	0.0965217391304348	1.33489418241461	0.998269658177604	0.181695714424219
1	21324921	21498156	HAP_2	0.0939130434782609	-1.37950999993607	1.00270289648146	0.169434264530027
1	21324921	21498156	HAP_3	0.145217391304348	-0.413914058636139	0.504577159566812	0.412382259014089
1	21324921	21498156	HAP_4	0.0965217391304348	-0.0478676167872685	0.661813100043052	0.942366616171073
1	21324921	21498156	HAP_5	0.329565217391304	-0.000551190123304863	0.244337697924987	0.998200891107212
1	21351372	21549541	HAP_1	0.145217391304348	-0.413914058636139	0.504577159566812	0.412382259014089
1	21351372	21549541	HAP_2	0.0965217391304348	-0.0478676167872685	0.661813100043052	0.942366616171073
1	21351372	21549541	HAP_3	0.328695652173913	-0.000551190123304863	0.244337697924987	0.998200891107212
1	21351372	21549541	HAP_4	0.0965217391304348	1.33489418241461	0.998269658177604	0.181695714424219
1	21351372	21549541	HAP_5	0.0939130434782609	-1.37950999993607	1.00270289648146	0.169434264530027
1	21426865	21593553	HAP_1	0.0965217391304348	-0.0478676167872685	0.661813100043052	0.942366616171073
1	21426865	21593553	HAP_2	0.0965217391304348	1.33489418241461	0.998269658177604	0.181695714424219
1	21426865	21593553	HAP_3	0.337391304347826	-0.0334055107574911	0.241869588119582	0.890200006095499
1	21426865	21593553	HAP_4	0.176521739130435	-0.549293904384895	0.548608611820863	0.317137270021991
1	21426865	21593553	HAP_5	0.110434782608696	-0.963547025460869	0.712389019707933	0.176741012441503
1	21477210	21624708	HAP_1	0.0965217391304348	-0.0478676167872685	0.661813100043052	0.942366616171073
1	21477210	21624708	HAP_2	0.110434782608696	-0.963547025460869	0.712389019707933	0.176741012441503
1	21477210	21624708	HAP_3	0.0965217391304348	1.33489418241461	0.998269658177604	0.181695714424219
1	21477210	21624708	HAP_4	0.337391304347826	-0.0334055107574911	0.241869588119582	0.890200006095499
1	21477210	21624708	HAP_5	0.251304347826087	-0.495196666067916	0.350591536032602	0.158367944086975
1	21529824	21662722	HAP_1	0.105217391304348	-1.49084914769908	0.781310035575899	0.0568823540045102
1	21529824	21662722	HAP_2	0.0965217391304348	1.33489418241461	0.998269658177604	0.181695714424219
1	21529824	21662722	HAP_3	0.0965217391304348	-0.0478676167872685	0.661813100043052	0.942366616171073
1	21529824	21662722	HAP_4	0.337391304347826	0.0168344674910138	0.240082816533959	0.944123553924784
1	21529824	21662722	HAP_5	0.168695652173913	-0.533753931943461	0.612533519656657	0.383914800028098
1	21584870	21717449	HAP_1	0.337391304347826	0.0168344674910138	0.240082816533959	0.944123553924784
1	21584870	21717449	HAP_2	0.1	1.33489418241461	0.998269658177604	0.181695714424219
1	21584870	21717449	HAP_3	0.168695652173913	-0.533753931943461	0.612533519656657	0.383914800028098
1	21584870	21717449	HAP_4	0.190434782608696	-0.107249490455168	0.367576504210549	0.770566628146577
1	21584870	21717449	HAP_5	0.0721739130434783	-1.0676058390118	0.717455156985007	0.137299791047069
1	21618641	21750572	HAP_1	0.101739130434783	0.854360145613501	0.867196072933994	0.324950594819069
1	21618641	21750572	HAP_2	0.330434782608696	0.124502151603922	0.24236163783028	0.607660832180918
1	21618641	21750572	HAP_3	0.190434782608696	-0.107249490455168	0.367576504210549	0.770566628146577
1	21618641	21750572	HAP_4	0.168695652173913	-0.533753931943461	0.612533519656657	0.383914800028098
1	21644616	21786737	HAP_1	0.329565217391304	0.124502151603922	0.24236163783028	0.607660832180918
1	21644616	21786737	HAP_2	0.1	0.854360145613501	0.867196072933994	0.324950594819069
1	21644616	21786737	HAP_3	0.0965217391304348	-0.0478676167872685	0.661813100043052	0.942366616171073
1	21644616	21786737	HAP_4	0.0939130434782609	-1.37950999993607	1.00270289648146	0.169434264530027
1	21644616	21786737	HAP_5	0.168695652173913	-0.533753931943461	0.612533519656657	0.383914800028098
1	21691443	21829520	HAP_1	0.329565217391304	0.124502151603922	0.24236163783028	0.607660832180918
1	21691443	21829520	HAP_2	0.0956521739130435	-0.0478676167872685	0.661813100043052	0.942366616171073
1	21691443	21829520	HAP_3	0.0947826086956522	-1.37950999993607	1.00270289648146	0.169434264530027
1	21691443	21829520	HAP_4	0.0930434782608696	1.33489418241461	0.998269658177604	0.181695714424219
1	21691443	21829520	HAP_5	0.168695652173913	-0.533753931943461	0.612533519656657	0.383914800028098
1	21738281	21887191	HAP_1	0.0930434782608696	1.33489418241461	0.998269658177604	0.181695714424219
1	21738281	21887191	HAP_2	0.151304347826087	-0.599482119696519	0.613814247997079	0.329162308087292
1	21738281	21887191	HAP_3	0.0956521739130435	-0.0478676167872685	0.661813100043052	0.942366616171073
1	21738281	21887191	HAP_4	0.0947826086956522	-1.37950999993607	1.00270289648146	0.169434264530027
1	21738281	21887191	HAP_5	0.330434782608696	0.118457021072687	0.240797102075808	0.62295592157437
1	21777287	21951746	HAP_1	0.0947826086956522	-1.37950999993607	1.00270289648146	0.169434264530027
1	21777287	21951746	HAP_2	0.333913043478261	0.101869488259759	0.239055997986897	0.670174585726086
1	21777287	21951746	HAP_3	0.0930434782608696	1.33489418241461	0.998269658177604	0.181695714424219
1	21777287	21951746	HAP_4	0.152173913043478	-0.599482119696519	0.613814247997079	0.329162308087292
1	21777287	21951746	HAP_5	0.0956521739130435	-0.0478676167872685	0.661813100043052	0.942366616171073
1	21824637	22024056	HAP_1	0.0956521739130435	-1.37950999993607	1.00270289648146	0.169434264530027
1	21824637	22024056	HAP_2	0.489565217391304	-0.0339775435501143	0.174288217725682	0.845502296935902
1	21824637	22024056	HAP_3	0.0939130434782609	1.33489418241461	0.998269658177604	0.181695714424219
1	21824637	22024056	HAP_4	0.0947826086956522	0.220592227703842	0.710544467782717	0.756329918598412
1	21877978	22096754	HAP_1	0.0939130434782609	1.33489418241461	0.998269658177604	0.181695714424219
1	21877978	22096754	HAP_2	0.0956521739130435	0.220592227703842	0.710544467782717	0.756329918598412
1	21877978	22096754	HAP_3	0.251304347826087	-0.174937214031539	0.310938292258091	0.573924343906848
1	21877978	22096754	HAP_4	0.333913043478261	0.118376448265925	0.237283567959195	0.618057880608751
1	21923652	22152784	HAP_1	0.0956521739130435	0.220592227703842	0.710544467782717	0.756329918598412
1	21923652	22152784	HAP_2	0.0947826086956522	1.33489418241461	0.998269658177604	0.181695714424219
1	21923652	22152784	HAP_3	0.129565217391304	-0.697923335757384	0.864548438002858	0.419852916448237
1	21923652	22152784	HAP_4	0.100869565217391	-1.37950999993607	1.00270289648146	0.169434264530027
1	21923652	22152784	HAP_5	0.129565217391304	-0.035329053975128	0.661851224752944	0.95744878821882
1	21923652	22152784	HAP_6	0.260869565217391	0.16062990122581	0.285717899086229	0.574205590442014
1	21994065	22225114	HAP_1	0.0947826086956522	1.33489418241461	0.998269658177604	0.181695714424219
1	21994065	22225114	HAP_2	0.129565217391304	-0.697923335757384	0.864548438002858	0.419852916448237
1	21994065	22225114	HAP_3	0.100869565217391	-1.37950999993607	1.00270289648146	0.169434264530027
1	21994065	22225114	HAP_4	0.110434782608696	-0.0280937044437943	0.71566774129574	0.968700837912446
1	21994065	22225114	HAP_5	0.26	0.158521583015179	0.289460452499098	0.584153075862095
1	21994065	22225114	HAP_6	0.0956521739130435	0.220592227703842	0.710544467782717	0.756329918598412
1	22072511	22272212	HAP_1	0.168695652173913	-0.365210948955956	0.616340550480239	0.553722468272509
1	22072511	22272212	HAP_2	0.100869565217391	-1.37950999993607	1.00270289648146	0.169434264530027
1	22072511	22272212	HAP_3	0.0956521739130435	0.220592227703842	0.710544467782717	0.756329918598412
1	22072511	22272212	HAP_4	0.114782608695652	-0.00360829853103156	0.62098872011815	0.995365923788284
1	22072511	22272212	HAP_5	0.26	0.158521583015179	0.289460452499098	0.584153075862095
1	22072511	22272212	HAP_6	0.0947826086956522	1.33489418241461	0.998269658177604	0.181695714424219
1	22132505	22311265	HAP_1	0.0973913043478261	-1.37950999993607	1.00270289648146	0.169434264530027
1	22132505	22311265	HAP_2	0.0973913043478261	0.220592227703842	0.710544467782717	0.756329918598412
1	22132505	22311265	HAP_3	0.390434782608696	-0.0124000458978602	0.213991510187198	0.953811889436905
1	22132505	22311265	HAP_4	0.278260869565217	0.0344298109712462	0.26468258296096	0.896549974977729
1	22194771	22382190	HAP_1	0.409565217391304	-0.0022490291401299	0.201740549523797	0.991109222505909
1	22194771	22382190	HAP_2	0.0973913043478261	-1.37950999993607	1.00270289648146	0.169434264530027
1	22194771	22382190	HAP_3	0.0965217391304348	0.220592227703842	0.710544467782717	0.756329918598412
1	22194771	22382190	HAP_4	0.278260869565217	0.0344298109712462	0.26468258296096	0.896549974977729
1	22265997	22421404	HAP_1	0.0973913043478261	-1.37950999993607	1.00270289648146	0.169434264530027
1	22265997	22421404	HAP_2	0.413913043478261	-0.00245153189025015	0.199031573509636	0.990176834984012
1	22265997	22421404	HAP_3	0.0965217391304348	0.220592227703842	0.710544467782717	0.756329918598412
1	22265997	22421404	HAP_4	0.278260869565217	0.0344298109712462	0.26468258296096	0.896549974977729
1	22288779	22475646	HAP_1	0.0973913043478261	-1.37950999993607	1.00270289648146	0.169434264530027
1	22288779	22475646	HAP_2	0.105217391304348	0.457672707933315	0.657101064112717	0.486401991119256
1	22288779	22475646	HAP_3	0.276521739130435	0.0411714873215557	0.267451941604236	0.877712496312935
1	22288779	22475646	HAP_4	0.176521739130435	0.369949849004967	0.55045666672557	0.501810195127296
1	22288779	22475646	HAP_5	0.129565217391304	-0.697923335757384	0.864548438002858	0.419852916448237
1	22354504	22518930	HAP_1	0.0965217391304348	-1.37950999993607	1.00270289648146	0.169434264530027
1	22354504	22518930	HAP_2	0.105217391304348	0.457672707933315	0.657101064112717	0.486401991119256
1	22354504	22518930	HAP_3	0.277391304347826	0.029083604411594	0.265018303103715	0.912653267150552
1	22354504	22518930	HAP_4	0.176521739130435	0.369949849004967	0.55045666672557	0.501810195127296
1	22354504	22518930	HAP_5	0.129565217391304	-0.697923335757384	0.864548438002858	0.419852916448237
1	22409478	22541611	HAP_1	0.201739130434783	0.0173819494927232	0.353677844880255	0.960820184527887
1	22409478	22541611	HAP_2	0.277391304347826	0.029083604411594	0.265018303103715	0.912653267150552
1	22409478	22541611	HAP_3	0.176521739130435	0.369949849004967	0.55045666672557	0.501810195127296
1	22409478	22541611	HAP_4	0.129565217391304	-0.697923335757384	0.864548438002858	0.419852916448237
1	22456503	22591077	HAP_1	0.22695652173913	-0.284946514879078	0.327676994569556	0.384892612349341
1	22456503	22591077	HAP_2	0.174782608695652	-0.612817863009549	0.443160502152664	0.167264636698709
1	22456503	22591077	HAP_3	0.305217391304348	-0.0240540310114844	0.238694552098591	0.919766384411567
1	22456503	22591077	HAP_4	0.127826086956522	-0.636342630404594	0.775163863388334	0.412043502385977
1	22510991	22637089	HAP_1	0.127826086956522	-0.636342630404594	0.775163863388334	0.412043502385977
1	22510991	22637089	HAP_2	0.305217391304348	-0.0240540310114844	0.238694552098591	0.919766384411567
1	22510991	22637089	HAP_3	0.205217391304348	-0.251851882609397	0.374372902651397	0.501395584484404
1	22510991	22637089	HAP_4	0.0973913043478261	-1.37950999993607	1.00270289648146	0.169434264530027
1	22535483	22675245	HAP_1	0.106086956521739	1.33489418241461	0.998269658177604	0.181695714424219
1	22535483	22675245	HAP_2	0.0991304347826087	0.00576076766549559	0.657455274471162	0.993011958920054
1	22535483	22675245	HAP_3	0.0973913043478261	-1.37950999993607	1.00270289648146	0.169434264530027
1	22535483	22675245	HAP_4	0.305217391304348	-0.0240540310114844	0.238694552098591	0.919766384411567
1	22535483	22675245	HAP_5	0.126086956521739	-0.636342630404594	0.775163863388334	0.412043502385977
1	22574342	22777886	HAP_1	0.0939130434782609	1.33489418241461	0.998269658177604	0.181695714424219
1	22574342	22777886	HAP_2	0.0991304347826087	0.00576076766549559	0.657455274471162	0.993011958920054
1	22574342	22777886	HAP_3	0.126086956521739	-0.636342630404594	0.775163863388334	0.412043502385977
1	22574342	22777886	HAP_4	0.0973913043478261	-1.37950999993607	1.00270289648146	0.169434264530027
1	22574342	22777886	HAP_5	0.286086956521739	-0.00451247315663854	0.251623380124099	0.985698315610463
1	22625274	22851333	HAP_1	0.0956521739130435	1.33489418241461	0.998269658177604	0.181695714424219
1	22625274	22851333	HAP_2	0.0991304347826087	0.00576076766549559	0.657455274471162	0.993011958920054
1	22625274	22851333	HAP_3	0.286086956521739	-0.00451247315663854	0.251623380124099	0.985698315610463
1	22625274	22851333	HAP_4	0.126086956521739	-0.636342630404594	0.775163863388334	0.412043502385977
1	22625274	22851333	HAP_5	0.0982608695652174	-1.37950999993607	1.00270289648146	0.169434264530027
1	22655413	22911665	HAP_1	0.127826086956522	-0.636342630404594	0.775163863388334	0.412043502385977
1	22655413	22911665	HAP_2	0.286086956521739	-0.00451247315663854	0.251623380124099	0.985698315610463
1	22655413	22911665	HAP_3	0.0973913043478261	-1.37950999993607	1.00270289648146	0.169434264530027
1	22655413	22911665	HAP_4	0.091304347826087	1.33489418241461	0.998269658177604	0.181695714424219
1	22655413	22911665	HAP_5	0.0982608695652174	-0.107621714959893	0.710170009758157	0.879601307840892
1	22740766	23021830	HAP_1	0.0973913043478261	-1.37950999993607	1.00270289648146	0.169434264530027
1	22740766	23021830	HAP_2	0.28695652173913	-0.00856105384496706	0.249202596538096	0.972607229062932
1	22740766	23021830	HAP_3	0.0991304347826087	-0.107621714959893	0.710170009758157	0.879601307840892
1	22740766	23021830	HAP_4	0.0904347826086957	1.33489418241461	0.998269658177604	0.181695714424219
1	22740766	23021830	HAP_5	0.127826086956522	-0.636342630404594	0.775163863388334	0.412043502385977
1	22832732	23055218	HAP_1	0.127826086956522	-0.636342630404594	0.775163863388334	0.412043502385977
1	22832732	23055218	HAP_2	0.0973913043478261	-1.37950999993607	1.00270289648146	0.169434264530027
1	22832732	23055218	HAP_3	0.28695652173913	-0.00856105384496706	0.249202596538096	0.972607229062932
1	22832732	23055218	HAP_4	0.0991304347826087	-0.107621714959893	0.710170009758157	0.879601307840892
1	22832732	23055218	HAP_5	0.0904347826086957	1.33489418241461	0.998269658177604	0.181695714424219
1	22891301	23095055	HAP_1	0.28695652173913	-0.00856105384496706	0.249202596538096	0.972607229062932
1	22891301	23095055	HAP_2	0.0991304347826087	-0.107621714959893	0.710170009758157	0.879601307840892
1	22891301	23095055	HAP_3	0.168695652173913	0.397689649429909	0.578069221323679	0.491760563383697
1	22891301	23095055	HAP_4	0.0982608695652174	-1.37950999993607	1.00270289648146	0.169434264530027
1	22891301	23095055	HAP_5	0.127826086956522	-0.636342630404594	0.775163863388334	0.412043502385977
1	23012815	23145010	HAP_1	0.18	0.428325239808253	0.524820582269161	0.414767842598904
1	23012815	23145010	HAP_2	0.28695652173913	-0.00856105384496706	0.249202596538096	0.972607229062932
1	23012815	23145010	HAP_3	0.128695652173913	-0.636342630404594	0.775163863388334	0.412043502385977
1	23012815	23145010	HAP_4	0.0973913043478261	-1.37950999993607	1.00270289648146	0.169434264530027
1	23012815	23145010	HAP_5	0.0991304347826087	-0.107621714959893	0.710170009758157	0.879601307840892
1	23035575	23197299	HAP_1	0.132173913043478	-0.636342630404594	0.775163863388334	0.412043502385977
1	23035575	23197299	HAP_2	0.18	0.428325239808253	0.524820582269161	0.414767842598904
1	23035575	23197299	HAP_3	0.28695652173913	-0.00856105384496706	0.249202596538096	0.972607229062932
1	23035575	23197299	HAP_4	0.0878260869565217	-1.37950999993607	1.00270289648146	0.169434264530027
1	23035575	23197299	HAP_5	0.0991304347826087	-0.107621714959893	0.710170009758157	0.879601307840892
1	23081731	23269424	HAP_1	0.0878260869565217	-1.37950999993607	1.00270289648146	0.169434264530027
1	23081731	23269424	HAP_2	0.132173913043478	-0.636342630404594	0.775163863388334	0.412043502385977
1	23081731	23269424	HAP_3	0.091304347826087	0.807086941391121	0.865787940859321	0.351633811984488
1	23081731	23269424	HAP_4	0.127826086956522	0.138236992732854	0.5332551134593	0.795550874369299
1	23081731	23269424	HAP_5	0.284347826086957	-0.00856105384496706	0.249202596538096	0.972607229062932
1	23081731	23269424	HAP_6	0.08	0.0250964834853148	0.885691611216909	0.977404654038834
1	23121836	23329925	HAP_1	0.134782608695652	-0.676491172423854	0.706319377677353	0.338590821620555
1	23121836	23329925	HAP_2	0.0921739130434783	0.807086941391121	0.865787940859321	0.351633811984488
1	23121836	23329925	HAP_3	0.153913043478261	0.0392012971653366	0.488259994079158	0.93603698110281
1	23121836	23329925	HAP_4	0.0991304347826087	-0.107621714959893	0.710170009758157	0.879601307840892
1	23121836	23329925	HAP_5	0.0878260869565217	-1.37950999993607	1.00270289648146	0.169434264530027
1	23121836	23329925	HAP_6	0.284347826086957	-0.00856105384496706	0.249202596538096	0.972607229062932
1	23175268	23406744	HAP_1	0.134782608695652	-0.676491172423854	0.706319377677353	0.338590821620555
1	23175268	23406744	HAP_2	0.0921739130434783	0.807086941391121	0.865787940859321	0.351633811984488
1	23175268	23406744	HAP_3	0.284347826086957	-0.00856105384496706	0.249202596538096	0.972607229062932
1	23175268	23406744	HAP_4	0.0991304347826087	-0.107621714959893	0.710170009758157	0.879601307840892
1	23175268	23406744	HAP_5	0.135652173913043	0.145880349947612	0.586988570633033	0.803820314526812
1	23175268	23406744	HAP_6	0.0878260869565217	-1.37950999993607	1.00270289648146	0.169434264530027
1	23236091	23450749	HAP_1	0.133913043478261	-0.676491172423854	0.706319377677353	0.338590821620555
1	23236091	23450749	HAP_2	0.0904347826086957	0.807086941391121	0.865787940859321	0.351633811984488
1	23236091	23450749	HAP_3	0.282608695652174	-0.00856105384496706	0.249202596538096	0.972607229062932
1	23236091	23450749	HAP_4	0.0991304347826087	-0.107621714959893	0.710170009758157	0.879601307840892
1	23236091	23450749	HAP_5	0.0878260869565217	-1.37950999993607	1.00270289648146	0.169434264530027
1	23236091	23450749	HAP_6	0.0904347826086957	0.0540470390885883	0.873226781247748	0.950669669463928
1	23309941	23505884	HAP_1	0.0904347826086957	0.807086941391121	0.865787940859321	0.351633811984488
1	23309941	23505884	HAP_2	0.285217391304348	-0.00856105384496706	0.249202596538096	0.972607229062932
1	23309941	23505884	HAP_3	0.13304347826087	-0.919701443043882	0.772647588167601	0.23442138622129
1	23309941	23505884	HAP_4	0.0991304347826087	-0.107621714959893	0.710170009758157	0.879601307840892
1	23382846	23538524	HAP_1	0.285217391304348	-0.00856105384496706	0.249202596538096	0.972607229062932
1	23382846	23538524	HAP_2	0.13304347826087	-0.919701443043882	0.772647588167601	0.23442138622129
1	23382846	23538524	HAP_3	0.0921739130434783	0.807086941391121	0.865787940859321	0.351633811984488
1	23382846	23538524	HAP_4	0.100869565217391	-0.107621714959893	0.710170009758157	0.879601307840892
1	23436633	23563293	HAP_1	0.133913043478261	-0.919701443043882	0.772647588167601	0.23442138622129
1	23436633	23563293	HAP_2	0.144347826086957	-0.173824487622094	0.510073862295535	0.733394323322505
1	23436633	23563293	HAP_3	0.0904347826086957	-0.138344766261066	0.786659881869677	0.860464523040681
1	23436633	23563293	HAP_4	0.12	0.131273013543423	0.585637536565973	0.822718917375155
1	23436633	23563293	HAP_5	0.284347826086957	0.0120551561129166	0.251296969012345	0.961755796972702
1	23493262	23611313	HAP_1	0.310434782608696	-0.112443839877035	0.250196325365628	0.653300225030453
1	23493262	23611313	HAP_2	0.16	-0.11096518812929	0.553011821818382	0.841040092214049
1	23493262	23611313	HAP_3	0.12	0.131273013543423	0.585637536565973	0.822718917375155
1	23493262	23611313	HAP_4	0.285217391304348	0.0120551561129166	0.251296969012345	0.961755796972702
1	23524493	23636829	HAP_1	0.108695652173913	-0.159387035957078	1.00272573228293	0.873762400381996
1	23524493	23636829	HAP_2	0.285217391304348	0.0120551561129166	0.251296969012345	0.961755796972702
1	23524493	23636829	HAP_3	0.12	0.131273013543423	0.585637536565973	0.822718917375155
1	23524493	23636829	HAP_4	0.311304347826087	-0.112443839877035	0.250196325365628	0.653300225030453
1	23556596	23678274	HAP_1	0.286086956521739	0.0120551561129166	0.251296969012345	0.961755796972702
1	23556596	23678274	HAP_2	0.312173913043478	-0.112443839877035	0.250196325365628	0.653300225030453
1	23556596	23678274	HAP_3	0.228695652173913	-0.359436747928309	0.390051331990363	0.357178900678503
1	23592345	23718726	HAP_1	0.296521739130435	-0.165408381312959	0.265532472373944	0.533582623486523
1	23592345	23718726	HAP_2	0.147826086956522	-0.262746460087376	0.492673514709816	0.594031600798397
1	23592345	23718726	HAP_3	0.286086956521739	0.0120551561129166	0.251296969012345	0.961755796972702
1	23631135	23796339	HAP_1	0.195652173913043	-0.38964621331661	0.355189530634498	0.273107149378888
1	23631135	23796339	HAP_2	0.260869565217391	-0.182696934140458	0.283334986021403	0.519314118495162
1	23631135	23796339	HAP_3	0.295652173913043	-0.165408381312959	0.265532472373944	0.533582623486523
1	23663115	23829504	HAP_1	0.26	-0.172536064567001	0.286254315311249	0.546926800414392
1	23663115	23829504	HAP_2	0.105217391304348	-0.963820255841321	0.711070286165864	0.175818684818209
1	23663115	23829504	HAP_3	0.091304347826087	0.807086941391121	0.865787940859321	0.351633811984488
1	23663115	23829504	HAP_4	0.295652173913043	-0.165408381312959	0.265532472373944	0.533582623486523
1	23689854	23873652	HAP_1	0.143478260869565	-0.173824487622094	0.510073862295535	0.733394323322505
1	23689854	23873652	HAP_2	0.132173913043478	-0.919701443043882	0.772647588167601	0.23442138622129
1	23689854	23873652	HAP_3	0.26	-0.172536064567001	0.286254315311249	0.546926800414392
1	23689854	23873652	HAP_4	0.091304347826087	0.807086941391121	0.865787940859321	0.351633811984488
1	23764367	23929066	HAP_1	0.143478260869565	-0.173824487622094	0.510073862295535	0.733394323322505
1	23764367	23929066	HAP_2	0.12695652173913	-0.919701443043882	0.772647588167601	0.23442138622129
1	23764367	23929066	HAP_3	0.091304347826087	0.807086941391121	0.865787940859321	0.351633811984488
1	23764367	23929066	HAP_4	0.259130434782609	-0.172536064567001	0.286254315311249	0.546926800414392
1	23819150	24003791	HAP_1	0.091304347826087	0.807086941391121	0.865787940859321	0.351633811984488
1	23819150	24003791	HAP_2	0.259130434782609	-0.172536064567001	0.286254315311249	0.546926800414392
1	23819150	24003791	HAP_3	0.144347826086957	-0.173824487622094	0.510073862295535	0.733394323322505
1	23819150	24003791	HAP_4	0.12695652173913	-0.919701443043882	0.772647588167601	0.23442138622129
1	23852637	24084391	HAP_1	0.127826086956522	-0.752243640359212	0.705605856294592	0.286837986066637
1	23852637	24084391	HAP_2	0.258260869565217	-0.157596772305371	0.289296460299198	0.586135560085091
1	23852637	24084391	HAP_3	0.0921739130434783	0.807086941391121	0.865787940859321	0.351633811984488
1	23852637	24084391	HAP_4	0.144347826086957	-0.173824487622094	0.510073862295535	0.733394323322505
1	23916838	24144013	HAP_1	0.206086956521739	-0.425050549399993	0.390074711631748	0.276327982860387
1	23916838	24144013	HAP_2	0.256521739130435	-0.171984876749165	0.293262675771537	0.55780637851723
1	23916838	24144013	HAP_3	0.0930434782608696	0.807086941391121	0.865787940859321	0.351633811984488
1	23916838	24144013	HAP_4	0.145217391304348	-0.173824487622094	0.510073862295535	0.733394323322505
1	23997686	24222791	HAP_1	0.0930434782608696	0.807086941391121	0.865787940859321	0.351633811984488
1	23997686	24222791	HAP_2	0.21304347826087	-0.0864828371576356	0.382181391956974	0.821060166001681
1	23997686	24222791	HAP_3	0.337391304347826	-0.156447220827015	0.226824613318029	0.490650132139219
1	23997686	24222791	HAP_4	0.102608695652174	-0.107621714959893	0.710170009758157	0.879601307840892
1	24053320	24268228	HAP_1	0.088695652173913	1.33489418241461	0.998269658177604	0.181695714424219
1	24053320	24268228	HAP_2	0.212173913043478	-0.0864828371576356	0.382181391956974	0.821060166001681
1	24053320	24268228	HAP_3	0.169565217391304	-0.198442395025937	0.408234087263775	0.627086084493173
1	24053320	24268228	HAP_4	0.102608695652174	-0.107621714959893	0.710170009758157	0.879601307840892
1	24124112	24327170	HAP_1	0.088695652173913	1.33489418241461	0.998269658177604	0.181695714424219
1	24124112	24327170	HAP_2	0.212173913043478	-0.0864828371576356	0.382181391956974	0.821060166001681
1	24124112	24327170	HAP_3	0.0773913043478261	-0.981526218379577	0.996354836556227	0.32499045085837
1	24124112	24327170	HAP_4	0.17304347826087	0.126715574013044	0.415247516763173	0.760359768826674
1	24200820	24375020	HAP_1	0.088695652173913	1.33489418241461	0.998269658177604	0.181695714424219
1	24200820	24375020	HAP_2	0.0773913043478261	-0.981526218379577	0.996354836556227	0.32499045085837
1	24200820	24375020	HAP_3	0.173913043478261	0.0310375919724487	0.405319541779625	0.938988413051293
1	24200820	24375020	HAP_4	0.212173913043478	-0.0864828371576356	0.382181391956974	0.821060166001681
1	24253399	24425717	HAP_1	0.21304347826087	-0.136578599139093	0.373721823065563	0.714909114640845
1	24253399	24425717	HAP_2	0.0895652173913044	0.212437122549738	0.784121652854265	0.786549207479715
1	24253399	24425717	HAP_3	0.174782608695652	0.0310375919724487	0.405319541779625	0.938988413051293
1	24253399	24425717	HAP_4	0.088695652173913	1.33489418241461	0.998269658177604	0.181695714424219
1	24308441	24461068	HAP_1	0.088695652173913	1.33489418241461	0.998269658177604	0.181695714424219
1	24308441	24461068	HAP_2	0.21304347826087	-0.136578599139093	0.373721823065563	0.714909114640845
1	24308441	24461068	HAP_3	0.174782608695652	0.0310375919724487	0.405319541779625	0.938988413051293
1	24308441	24461068	HAP_4	0.0895652173913044	0.212437122549738	0.784121652854265	0.786549207479715
1	24357818	24518171	HAP_1	0.139130434782609	0.0820762571100398	0.557176650308114	0.882942202927423
1	24357818	24518171	HAP_2	0.0895652173913044	0.212437122549738	0.784121652854265	0.786549207479715
1	24357818	24518171	HAP_3	0.21304347826087	-0.136578599139093	0.373721823065563	0.714909114640845
1	24357818	24518171	HAP_4	0.173913043478261	0.0310375919724487	0.405319541779625	0.938988413051293
1	24412399	24562856	HAP_1	0.198260869565217	-0.0720639981063459	0.401254428204577	0.857533875921628
1	24412399	24562856	HAP_2	0.173913043478261	0.0310375919724487	0.405319541779625	0.938988413051293
1	24412399	24562856	HAP_3	0.0895652173913044	0.212437122549738	0.784121652854265	0.786549207479715
1	24450311	24595486	HAP_1	0.173913043478261	0.0310375919724487	0.405319541779625	0.938988413051293
1	24450311	24595486	HAP_2	0.0904347826086957	0.212437122549738	0.784121652854265	0.786549207479715
1	24450311	24595486	HAP_3	0.0982608695652174	-1.08985739414896	1.01473848842659	0.283271117763077
1	24450311	24595486	HAP_4	0.199130434782609	-0.0720639981063459	0.401254428204577	0.857533875921628
1	24496008	24631426	HAP_1	0.135652173913043	0.116096302945084	0.773495494797051	0.880745048546046
1	24496008	24631426	HAP_2	0.0982608695652174	-1.08985739414896	1.01473848842659	0.283271117763077
1	24496008	24631426	HAP_3	0.198260869565217	-0.51701134883997	0.411086212606865	0.209032972389704
1	24496008	24631426	HAP_4	0.0773913043478261	-0.981526218379577	0.996354836556227	0.32499045085837
1	24496008	24631426	HAP_5	0.17304347826087	0.0310375919724487	0.405319541779625	0.938988413051293
1	24548452	24674936	HAP_1	0.12695652173913	0.116096302945084	0.773495494797051	0.880745048546046
1	24548452	24674936	HAP_2	0.08	-0.981526218379577	0.996354836556227	0.32499045085837
1	24548452	24674936	HAP_3	0.109565217391304	-0.537683916501073	0.869120242871083	0.536395585002427
1	24548452	24674936	HAP_4	0.173913043478261	0.0310375919724487	0.405319541779625	0.938988413051293
1	24548452	24674936	HAP_5	0.127826086956522	-0.865547986099285	0.784294128068557	0.270238457879197
1	24548452	24674936	HAP_6	0.198260869565217	-0.51701134883997	0.411086212606865	0.209032972389704
1	24587834	24715677	HAP_1	0.173913043478261	0.0310375919724487	0.405319541779625	0.938988413051293
1	24587834	24715677	HAP_2	0.123478260869565	0.116096302945084	0.773495494797051	0.880745048546046
1	24587834	24715677	HAP_3	0.08	-0.981526218379577	0.996354836556227	0.32499045085837
1	24587834	24715677	HAP_4	0.110434782608696	-0.537683916501073	0.869120242871083	0.536395585002427
1	24587834	24715677	HAP_5	0.0860869565217391	-0.383972603495131	0.876925667398369	0.661654410113813
1	24587834	24715677	HAP_6	0.199130434782609	-0.51701134883997	0.411086212606865	0.209032972389704
1	24622301	24760985	HAP_1	0.110434782608696	-0.537683916501073	0.869120242871083	0.536395585002427
1	24622301	24760985	HAP_2	0.08	-0.981526218379577	0.996354836556227	0.32499045085837
1	24622301	24760985	HAP_3	0.123478260869565	0.116096302945084	0.773495494797051	0.880745048546046
1	24622301	24760985	HAP_4	0.17304347826087	0.0868641562721746	0.416314491876822	0.834796816291512
1	24622301	24760985	HAP_5	0.193913043478261	-0.481671952235892	0.43399689591845	0.267537830302139
1	24622301	24760985	HAP_6	0.0834782608695652	-0.383972603495131	0.876925667398369	0.661654410113813
1	24654236	24799632	HAP_1	0.192173913043478	-0.481671952235892	0.43399689591845	0.267537830302139
1	24654236	24799632	HAP_2	0.0834782608695652	-0.383972603495131	0.876925667398369	0.661654410113813
1	24654236	24799632	HAP_3	0.110434782608696	-0.537683916501073	0.869120242871083	0.536395585002427
1	24654236	24799632	HAP_4	0.203478260869565	-0.343958320089078	0.432487335666154	0.42677323258401
1	24654236	24799632	HAP_5	0.173913043478261	0.0868641562721746	0.416314491876822	0.834796816291512
1	24703186	24838128	HAP_1	0.191304347826087	-0.481671952235892	0.43399689591845	0.267537830302139
1	24703186	24838128	HAP_2	0.0834782608695652	-0.383972603495131	0.876925667398369	0.661654410113813
1	24703186	24838128	HAP_3	0.203478260869565	-0.343958320089078	0.432487335666154	0.42677323258401
1	24703186	24838128	HAP_4	0.110434782608696	-0.537683916501073	0.869120242871083	0.536395585002427
1	24703186	24838128	HAP_5	0.173913043478261	0.0868641562721746	0.416314491876822	0.834796816291512
1	24752603	24901336	HAP_1	0.0834782608695652	-0.383972603495131	0.876925667398369	0.661654410113813
1	24752603	24901336	HAP_2	0.115652173913043	-0.537683916501073	0.869120242871083	0.536395585002427
1	24752603	24901336	HAP_3	0.188695652173913	-0.481671952235892	0.43399689591845	0.267537830302139
1	24752603	24901336	HAP_4	0.171304347826087	0.191075403293152	0.427126208311292	0.654793900434098
1	24752603	24901336	HAP_5	0.0869565217391304	-0.850751669345508	0.864453940966334	0.325465639437247
1	24752603	24901336	HAP_6	0.143478260869565	-0.177085677591349	0.594578100813819	0.765939798825341
1	24782983	24959571	HAP_1	0.0834782608695652	-0.383972603495131	0.876925667398369	0.661654410113813
1	24782983	24959571	HAP_2	0.171304347826087	0.191075403293152	0.427126208311292	0.654793900434098
1	24782983	24959571	HAP_3	0.115652173913043	-0.537683916501073	0.869120242871083	0.536395585002427
1	24782983	24959571	HAP_4	0.0869565217391304	-0.850751669345508	0.864453940966334	0.325465639437247
1	24782983	24959571	HAP_5	0.124347826086957	0.116096302945084	0.773495494797051	0.880745048546046
1	24782983	24959571	HAP_6	0.18695652173913	-0.509558501584516	0.421210418529238	0.226884182958836
1	24821185	25018581	HAP_1	0.0834782608695652	-0.383972603495131	0.876925667398369	0.661654410113813
1	24821185	25018581	HAP_2	0.171304347826087	0.191075403293152	0.427126208311292	0.654793900434098
1	24821185	25018581	HAP_3	0.115652173913043	-0.537683916501073	0.869120242871083	0.536395585002427
1	24821185	25018581	HAP_4	0.0852173913043478	-0.850751669345508	0.864453940966334	0.325465639437247
1	24821185	25018581	HAP_5	0.124347826086957	0.116096302945084	0.773495494797051	0.880745048546046
1	24821185	25018581	HAP_6	0.18695652173913	-0.509558501584516	0.421210418529238	0.226884182958836
1	24885890	25052468	HAP_1	0.0843478260869565	-0.649405816295108	1.00680377815757	0.519179214579862
1	24885890	25052468	HAP_2	0.0869565217391304	-0.383972603495131	0.876925667398369	0.661654410113813
1	24885890	25052468	HAP_3	0.171304347826087	0.191075403293152	0.427126208311292	0.654793900434098
1	24885890	25052468	HAP_4	0.116521739130435	-0.537683916501073	0.869120242871083	0.536395585002427
1	24885890	25052468	HAP_5	0.12	-0.280466961370578	0.560272151290114	0.616855270893239
1	24885890	25052468	HAP_6	0.0852173913043478	-0.850751669345508	0.864453940966334	0.325465639437247
1	24941722	25106764	HAP_1	0.0843478260869565	-0.649405816295108	1.00680377815757	0.519179214579862
1	24941722	25106764	HAP_2	0.116521739130435	-0.537683916501073	0.869120242871083	0.536395585002427
1	24941722	25106764	HAP_3	0.0852173913043478	-0.850751669345508	0.864453940966334	0.325465639437247
1	24941722	25106764	HAP_4	0.139130434782609	-0.183190591602574	0.531537381134668	0.730491771251756
1	24941722	25106764	HAP_5	0.170434782608696	0.191075403293152	0.427126208311292	0.654793900434098
1	24941722	25106764	HAP_6	0.0904347826086957	-0.383972603495131	0.876925667398369	0.661654410113813
1	24996688	25141602	HAP_1	0.119130434782609	-0.280466961370578	0.560272151290114	0.616855270893239
1	24996688	25141602	HAP_2	0.0852173913043478	-0.850751669345508	0.864453940966334	0.325465639437247
1	24996688	25141602	HAP_3	0.0895652173913044	-0.383972603495131	0.876925667398369	0.661654410113813
1	24996688	25141602	HAP_4	0.115652173913043	-0.537683916501073	0.869120242871083	0.536395585002427
1	24996688	25141602	HAP_5	0.0843478260869565	-0.649405816295108	1.00680377815757	0.519179214579862
1	24996688	25141602	HAP_6	0.169565217391304	0.191075403293152	0.427126208311292	0.654793900434098
1	25040568	25176647	HAP_1	0.152173913043478	-0.0458139358030227	0.477170985124028	0.923545608655227
1	25040568	25176647	HAP_2	0.126086956521739	-0.388869141910583	0.51259459612248	0.44839253139734
1	25040568	25176647	HAP_3	0.202608695652174	-0.341142416812092	0.375685615611422	0.364239475868875
1	25040568	25176647	HAP_4	0.11304347826087	-0.206625571222555	0.593873867712716	0.728024249809853
1	25040568	25176647	HAP_5	0.171304347826087	0.239360537593434	0.416445989884988	0.565677067178604
1	25086040	25234832	HAP_1	0.15304347826087	-0.0458139358030227	0.477170985124028	0.923545608655227
1	25086040	25234832	HAP_2	0.124347826086957	-0.388869141910583	0.51259459612248	0.44839253139734
1	25086040	25234832	HAP_3	0.0791304347826087	-0.981526218379577	0.996354836556227	0.32499045085837
1	25086040	25234832	HAP_4	0.116521739130435	-0.537683916501073	0.869120242871083	0.536395585002427
1	25086040	25234832	HAP_5	0.111304347826087	-0.206625571222555	0.593873867712716	0.728024249809853
1	25086040	25234832	HAP_6	0.0843478260869565	0.414043093369773	1.00407468629208	0.680230742217809
1	25086040	25234832	HAP_7	0.088695652173913	-0.220016167334656	0.782879299721207	0.778787299438687
[truncated: 187,858 more rows]
