# Supplementary material for: Autosomal recessive loci contribute significantly to quantitative variation of male fertility in a dairy cattle population
Source: BMC Genomics. 2021 Mar 30;22:225. doi: 10.1186/s12864-021-07523-3 (PMC8010996; doi:10.1186/s12864-021-07523-3)
Supplement: Supplementary file 19 — Additional file 19. (TXT 18329 kb) [file 12864_2021_7523_MOESM19_ESM.txt]

CHROM	START	STOP	HAP	FREQ	BETA	SE_BETA	PVAL
1	256361	888832	HAP_1	0.243478260869565	0.766541319170272	0.240893615177523	0.0015429991247671
1	256361	888832	HAP_2	0.123478260869565	-0.534075393938134	0.510578460893286	0.296001374512561
1	256361	888832	HAP_3	0.250434782608696	-0.195166008271114	0.253543853410428	0.441770150138031
1	256361	888832	HAP_4	0.116521739130435	-0.212517235581401	0.737940319111464	0.773462843577841
1	719789	949357	HAP_1	0.227826086956522	0.899954851330508	0.260591557991441	0.000595035456549976
1	719789	949357	HAP_2	0.109565217391304	-0.575868539933639	0.535489653449667	0.282654661450241
1	719789	949357	HAP_3	0.26695652173913	-0.154240296360254	0.242062774187022	0.524259715277862
1	719789	949357	HAP_4	0.0921739130434783	-0.212517235581401	0.737940319111464	0.773462843577841
1	809505	997375	HAP_1	0.250434782608696	-0.195166008271114	0.253543853410428	0.441770150138031
1	809505	997375	HAP_2	0.0930434782608696	-0.212517235581401	0.737940319111464	0.773462843577841
1	809505	997375	HAP_3	0.227826086956522	0.899954851330508	0.260591557991441	0.000595035456549976
1	809505	997375	HAP_4	0.109565217391304	-0.575868539933639	0.535489653449667	0.282654661450241
1	858145	1029750	HAP_1	0.229565217391304	-0.19034188868858	0.271660630699044	0.483804850054051
1	858145	1029750	HAP_2	0.227826086956522	0.899954851330508	0.260591557991441	0.000595035456549976
1	858145	1029750	HAP_3	0.0930434782608696	-0.212517235581401	0.737940319111464	0.773462843577841
1	858145	1029750	HAP_4	0.109565217391304	-0.575868539933639	0.535489653449667	0.282654661450241
1	930560	1061569	HAP_1	0.231304347826087	0.818628031628512	0.250845978937763	0.00116742343095001
1	930560	1061569	HAP_2	0.226086956521739	-0.18083805121319	0.279984940548614	0.518617515776234
1	930560	1061569	HAP_3	0.109565217391304	-0.575868539933639	0.535489653449667	0.282654661450241
1	930560	1061569	HAP_4	0.0930434782608696	-0.212517235581401	0.737940319111464	0.773462843577841
1	990831	1099222	HAP_1	0.253913043478261	0.770439669041986	0.246860120878826	0.00189521961726816
1	990831	1099222	HAP_2	0.226086956521739	-0.190737955211338	0.285062723745058	0.50370089025506
1	990831	1099222	HAP_3	0.109565217391304	-0.575868539933639	0.535489653449667	0.282654661450241
1	990831	1099222	HAP_4	0.0965217391304348	-0.212517235581401	0.737940319111464	0.773462843577841
1	1023073	1139082	HAP_1	0.226086956521739	-0.190737955211338	0.285062723745058	0.50370089025506
1	1023073	1139082	HAP_2	0.254782608695652	0.770439669041986	0.246860120878826	0.00189521961726816
1	1023073	1139082	HAP_3	0.109565217391304	-0.575868539933639	0.535489653449667	0.282654661450241
1	1023073	1139082	HAP_4	0.0973913043478261	-0.212517235581401	0.737940319111464	0.773462843577841
1	1045142	1197303	HAP_1	0.226086956521739	-0.190737955211338	0.285062723745058	0.50370089025506
1	1045142	1197303	HAP_2	0.254782608695652	0.770439669041986	0.246860120878826	0.00189521961726816
1	1045142	1197303	HAP_3	0.102608695652174	-0.575868539933639	0.535489653449667	0.282654661450241
1	1045142	1197303	HAP_4	0.0973913043478261	-0.212517235581401	0.737940319111464	0.773462843577841
1	1091658	1245818	HAP_1	0.102608695652174	-0.175757715188825	0.604459042244449	0.771335564268702
1	1091658	1245818	HAP_2	0.188695652173913	-0.171964717838611	0.326097743437836	0.598164898076362
1	1091658	1245818	HAP_3	0.250434782608696	-0.0185791427751797	0.273006250479188	0.945766924570829
1	1091658	1245818	HAP_4	0.102608695652174	-0.575868539933639	0.535489653449667	0.282654661450241
1	1113772	1299095	HAP_1	0.0973913043478261	-0.161373085347334	0.658269211867487	0.806431673628764
1	1113772	1299095	HAP_2	0.188695652173913	-0.171964717838611	0.326097743437836	0.598164898076362
1	1113772	1299095	HAP_3	0.250434782608696	-0.0185791427751797	0.273006250479188	0.945766924570829
1	1113772	1299095	HAP_4	0.102608695652174	-0.575868539933639	0.535489653449667	0.282654661450241
1	1166331	1346373	HAP_1	0.0947826086956522	-0.161373085347334	0.658269211867487	0.806431673628764
1	1166331	1346373	HAP_2	0.185217391304348	-0.171964717838611	0.326097743437836	0.598164898076362
1	1166331	1346373	HAP_3	0.236521739130435	0.0451578681175716	0.290456105992668	0.876504843065724
1	1166331	1346373	HAP_4	0.102608695652174	-0.575868539933639	0.535489653449667	0.282654661450241
1	1228432	1400585	HAP_1	0.213913043478261	-0.226680892638638	0.335871390084579	0.500014409275483
1	1228432	1400585	HAP_2	0.109565217391304	-0.575868539933639	0.535489653449667	0.282654661450241
1	1228432	1400585	HAP_3	0.1	-0.161373085347334	0.658269211867487	0.806431673628764
1	1228432	1400585	HAP_4	0.202608695652174	-0.0812085867740364	0.307442967325518	0.791767367399973
1	1280141	1469010	HAP_1	0.168695652173913	-0.523919352886579	0.374989968954884	0.162918141333289
1	1280141	1469010	HAP_2	0.416521739130435	-0.221337023461646	0.170781029941123	0.195497769210929
1	1280141	1469010	HAP_3	0.102608695652174	-0.161373085347334	0.658269211867487	0.806431673628764
1	1332918	1540641	HAP_1	0.416521739130435	-0.221337023461646	0.170781029941123	0.195497769210929
1	1332918	1540641	HAP_2	0.151304347826087	-0.102446343971231	0.401373652266717	0.79863163197427
1	1332918	1540641	HAP_3	0.168695652173913	-0.523919352886579	0.374989968954884	0.162918141333289
1	1385687	1571852	HAP_1	0.23304347826087	-0.226476936115254	0.298897052259576	0.448942895810757
1	1385687	1571852	HAP_2	0.219130434782609	-0.11658317940027	0.299195885458935	0.696939275807833
1	1385687	1571852	HAP_3	0.168695652173913	-0.523919352886579	0.374989968954884	0.162918141333289
1	1385687	1571852	HAP_4	0.15304347826087	-0.102446343971231	0.401373652266717	0.79863163197427
1	1440329	1606992	HAP_1	0.15304347826087	-0.102446343971231	0.401373652266717	0.79863163197427
1	1440329	1606992	HAP_2	0.232173913043478	-0.226476936115254	0.298897052259576	0.448942895810757
1	1440329	1606992	HAP_3	0.220869565217391	-0.11658317940027	0.299195885458935	0.696939275807833
1	1440329	1606992	HAP_4	0.168695652173913	-0.523919352886579	0.374989968954884	0.162918141333289
1	1523007	1646535	HAP_1	0.0939130434782609	-0.161373085347334	0.658269211867487	0.806431673628764
1	1523007	1646535	HAP_2	0.168695652173913	-0.523919352886579	0.374989968954884	0.162918141333289
1	1523007	1646535	HAP_3	0.232173913043478	-0.226476936115254	0.298897052259576	0.448942895810757
1	1523007	1646535	HAP_4	0.183478260869565	-0.152802857314682	0.333977147517299	0.64747063751631
1	1566539	1682584	HAP_1	0.168695652173913	-0.523919352886579	0.374989968954884	0.162918141333289
1	1566539	1682584	HAP_2	0.232173913043478	-0.226476936115254	0.298897052259576	0.448942895810757
1	1566539	1682584	HAP_3	0.183478260869565	-0.152802857314682	0.333977147517299	0.64747063751631
1	1566539	1682584	HAP_4	0.0939130434782609	-0.161373085347334	0.658269211867487	0.806431673628764
1	1592085	1721138	HAP_1	0.168695652173913	-0.523919352886579	0.374989968954884	0.162918141333289
1	1592085	1721138	HAP_2	0.183478260869565	-0.152802857314682	0.333977147517299	0.64747063751631
1	1592085	1721138	HAP_3	0.232173913043478	-0.226476936115254	0.298897052259576	0.448942895810757
1	1592085	1721138	HAP_4	0.0939130434782609	-0.161373085347334	0.658269211867487	0.806431673628764
1	1627573	1769696	HAP_1	0.180869565217391	-0.159056023876186	0.342789402380599	0.642823779235806
1	1627573	1769696	HAP_2	0.24695652173913	-0.216301714583739	0.283288089040479	0.445461977252796
1	1627573	1769696	HAP_3	0.120869565217391	3.44143207119167	0.537176605905806	3.15064282602961e-10
1	1627573	1769696	HAP_4	0.0939130434782609	-0.161373085347334	0.658269211867487	0.806431673628764
1	1627573	1769696	HAP_5	0.171304347826087	-0.523919352886579	0.374989968954884	0.162918141333289
1	1676756	1830748	HAP_1	0.180869565217391	-0.159056023876186	0.342789402380599	0.642823779235806
1	1676756	1830748	HAP_2	0.24695652173913	-0.216301714583739	0.283288089040479	0.445461977252796
1	1676756	1830748	HAP_3	0.0939130434782609	-0.161373085347334	0.658269211867487	0.806431673628764
1	1676756	1830748	HAP_4	0.242608695652174	-0.406587100002114	0.278274867675152	0.144547158531278
1	1698908	1883132	HAP_1	0.24695652173913	-0.216301714583739	0.283288089040479	0.445461977252796
1	1698908	1883132	HAP_2	0.0939130434782609	-0.161373085347334	0.658269211867487	0.806431673628764
1	1698908	1883132	HAP_3	0.180869565217391	-0.159056023876186	0.342789402380599	0.642823779235806
1	1698908	1883132	HAP_4	0.256521739130435	-0.371313888351537	0.259659702644041	0.153272138511177
1	1752601	1966040	HAP_1	0.0939130434782609	-0.161373085347334	0.658269211867487	0.806431673628764
1	1752601	1966040	HAP_2	0.182608695652174	-0.160045087636795	0.334409372894944	0.632416240941908
1	1752601	1966040	HAP_3	0.232173913043478	-0.394401365655887	0.281204828880904	0.161305834703525
1	1752601	1966040	HAP_4	0.246086956521739	-0.216301714583739	0.283288089040479	0.445461977252796
1	1809526	2015519	HAP_1	0.181739130434783	-0.159056023876186	0.342789402380599	0.642823779235806
1	1809526	2015519	HAP_2	0.0939130434782609	-0.161373085347334	0.658269211867487	0.806431673628764
1	1809526	2015519	HAP_3	0.24695652173913	-0.216301714583739	0.283288089040479	0.445461977252796
1	1809526	2015519	HAP_4	0.232173913043478	-0.394401365655887	0.281204828880904	0.161305834703525
1	1858907	2080108	HAP_1	0.264347826086957	-0.1949432575576	0.253212285862118	0.44169412546082
1	1858907	2080108	HAP_2	0.0947826086956522	-0.161373085347334	0.658269211867487	0.806431673628764
1	1858907	2080108	HAP_3	0.181739130434783	-0.159056023876186	0.342789402380599	0.642823779235806
1	1858907	2080108	HAP_4	0.219130434782609	-0.451956186904707	0.295916951860968	0.127247144045879
1	1935439	2114078	HAP_1	0.454782608695652	-0.21361224219643	0.157498730380436	0.175554995705106
1	1935439	2114078	HAP_2	0.0947826086956522	-0.161373085347334	0.658269211867487	0.806431673628764
1	1935439	2114078	HAP_3	0.175652173913043	-0.170897953829538	0.342070775341848	0.61755353565777
1	2000237	2180053	HAP_1	0.477391304347826	-0.238213211573861	0.148884965187054	0.110164626838174
1	2000237	2180053	HAP_2	0.175652173913043	-0.170897953829538	0.342070775341848	0.61755353565777
1	2059310	2240729	HAP_1	0.175652173913043	-0.170897953829538	0.342070775341848	0.61755353565777
1	2059310	2240729	HAP_2	0.121739130434783	-0.150233304990771	0.600642162733406	0.802585068103236
1	2059310	2240729	HAP_3	0.352173913043478	-0.223942133754733	0.198861792093554	0.26059559768323
1	2099121	2261566	HAP_1	0.123478260869565	-0.150233304990771	0.600642162733406	0.802585068103236
1	2099121	2261566	HAP_2	0.552173913043478	-0.0688309828591985	0.139492954891734	0.621896619239356
1	2163137	2291600	HAP_1	0.123478260869565	-0.150233304990771	0.600642162733406	0.802585068103236
1	2163137	2291600	HAP_2	0.111304347826087	-0.293172703112004	0.604135017025794	0.627669127576476
1	2163137	2291600	HAP_3	0.255652173913043	-0.17487951431786	0.265371877111102	0.510167015796042
1	2163137	2291600	HAP_4	0.12	0.0835962179573081	0.558839008045528	0.88114248301106
1	2219759	2321768	HAP_1	0.123478260869565	-0.150233304990771	0.600642162733406	0.802585068103236
1	2219759	2321768	HAP_2	0.111304347826087	-0.293172703112004	0.604135017025794	0.627669127576476
1	2219759	2321768	HAP_3	0.0843478260869565	-0.158782807666883	0.855744659034306	0.85286517583816
1	2219759	2321768	HAP_4	0.167826086956522	-0.157772465977643	0.370813216044688	0.670651917661801
1	2219759	2321768	HAP_5	0.119130434782609	0.0835962179573081	0.558839008045528	0.88114248301106
1	2219759	2321768	HAP_6	0.0826086956521739	1.10177042938408	0.84286778689461	0.19168996528633
1	2250307	2372646	HAP_1	0.114782608695652	-0.301046842810852	0.562177651474439	0.592515124508244
1	2250307	2372646	HAP_2	0.212173913043478	-0.077616621976371	0.309059564593361	0.801799160206357
1	2250307	2372646	HAP_3	0.181739130434783	-0.140549179768227	0.333050640322408	0.67318243405499
1	2250307	2372646	HAP_4	0.119130434782609	0.0835962179573081	0.558839008045528	0.88114248301106
1	2250307	2372646	HAP_5	0.122608695652174	0.167607037496533	0.409019982141884	0.682125584284825
1	2284595	2407778	HAP_1	0.451304347826087	-0.128035352197104	0.158058878848849	0.418255176361999
1	2284595	2407778	HAP_2	0.188695652173913	-0.130165053839824	0.325471005923228	0.689361312299579
1	2284595	2407778	HAP_3	0.107826086956522	-0.761181937783063	0.581796081702513	0.191295834039632
1	2284595	2407778	HAP_4	0.119130434782609	0.0835962179573081	0.558839008045528	0.88114248301106
1	2304587	2465308	HAP_1	0.450434782608696	-0.128035352197104	0.158058878848849	0.418255176361999
1	2304587	2465308	HAP_2	0.107826086956522	-0.761181937783063	0.581796081702513	0.191295834039632
1	2304587	2465308	HAP_3	0.119130434782609	0.0835962179573081	0.558839008045528	0.88114248301106
1	2304587	2465308	HAP_4	0.188695652173913	-0.130165053839824	0.325471005923228	0.689361312299579
1	2357315	2535083	HAP_1	0.107826086956522	-0.761181937783063	0.581796081702513	0.191295834039632
1	2357315	2535083	HAP_2	0.119130434782609	0.0835962179573081	0.558839008045528	0.88114248301106
1	2357315	2535083	HAP_3	0.626086956521739	-0.184881757693626	0.131681718105661	0.160869787571795
1	2390062	2604669	HAP_1	0.119130434782609	0.0835962179573081	0.558839008045528	0.88114248301106
1	2390062	2604669	HAP_2	0.107826086956522	-0.761181937783063	0.581796081702513	0.191295834039632
1	2390062	2604669	HAP_3	0.625217391304348	-0.184881757693626	0.131681718105661	0.160869787571795
1	2445051	2658776	HAP_1	0.62	-0.188822840631387	0.132396270245723	0.154367426658886
1	2445051	2658776	HAP_2	0.119130434782609	0.0835962179573081	0.558839008045528	0.88114248301106
1	2445051	2658776	HAP_3	0.107826086956522	-0.761181937783063	0.581796081702513	0.191295834039632
1	2516434	2719642	HAP_1	0.107826086956522	-0.761181937783063	0.581796081702513	0.191295834039632
1	2516434	2719642	HAP_2	0.119130434782609	0.0835962179573081	0.558839008045528	0.88114248301106
1	2516434	2719642	HAP_3	0.62	-0.188822840631387	0.132396270245723	0.154367426658886
1	2589312	2767613	HAP_1	0.0921739130434783	-0.0402055905511385	0.738287538337364	0.956589701038765
1	2589312	2767613	HAP_2	0.199130434782609	-0.0872991088272511	0.30080403859496	0.771755597622356
1	2589312	2767613	HAP_3	0.120869565217391	-0.150233304990771	0.600642162733406	0.802585068103236
1	2589312	2767613	HAP_4	0.185217391304348	-0.285294515874126	0.396845596613944	0.472497890651795
1	2589312	2767613	HAP_5	0.107826086956522	-0.761181937783063	0.581796081702513	0.191295834039632
1	2589312	2767613	HAP_6	0.119130434782609	0.0835962179573081	0.558839008045528	0.88114248301106
1	2633403	2848684	HAP_1	0.107826086956522	-0.761181937783063	0.581796081702513	0.191295834039632
1	2633403	2848684	HAP_2	0.0791304347826087	-0.0402055905511385	0.738287538337364	0.956589701038765
1	2633403	2848684	HAP_3	0.184347826086957	-0.0991672207734097	0.334671478181051	0.767101182724292
1	2633403	2848684	HAP_4	0.120869565217391	-0.150233304990771	0.600642162733406	0.802585068103236
1	2633403	2848684	HAP_5	0.122608695652174	-0.353100634912513	0.527272175761112	0.503340463014242
1	2633403	2848684	HAP_6	0.119130434782609	0.0835962179573081	0.558839008045528	0.88114248301106
1	2699455	2923974	HAP_1	0.119130434782609	0.0835962179573081	0.558839008045528	0.88114248301106
1	2699455	2923974	HAP_2	0.107826086956522	-0.761181937783063	0.581796081702513	0.191295834039632
1	2699455	2923974	HAP_3	0.0791304347826087	-0.0402055905511385	0.738287538337364	0.956589701038765
1	2699455	2923974	HAP_4	0.167826086956522	-0.157772465977643	0.370813216044688	0.670651917661801
1	2699455	2923974	HAP_5	0.120869565217391	-0.150233304990771	0.600642162733406	0.802585068103236
1	2699455	2923974	HAP_6	0.122608695652174	-0.353100634912513	0.527272175761112	0.503340463014242
1	2752599	2974184	HAP_1	0.0773913043478261	-0.147232451777936	0.840809209810023	0.861057809793244
1	2752599	2974184	HAP_2	0.107826086956522	-0.761181937783063	0.581796081702513	0.191295834039632
1	2752599	2974184	HAP_3	0.136521739130435	-0.353810228744886	0.476109194499008	0.457714515917988
1	2752599	2974184	HAP_4	0.167826086956522	-0.157772465977643	0.370813216044688	0.670651917661801
1	2752599	2974184	HAP_5	0.119130434782609	0.0835962179573081	0.558839008045528	0.88114248301106
1	2752599	2974184	HAP_6	0.189565217391304	-0.140127522426398	0.390224391626305	0.71965909524169
1	2824770	3010910	HAP_1	0.161739130434783	-0.137835689834715	0.453051340809617	0.761058761889672
1	2824770	3010910	HAP_2	0.107826086956522	-0.761181937783063	0.581796081702513	0.191295834039632
1	2824770	3010910	HAP_3	0.10695652173913	-0.383333841677224	0.608066852021752	0.528680018142971
1	2824770	3010910	HAP_4	0.167826086956522	-0.157772465977643	0.370813216044688	0.670651917661801
1	2824770	3010910	HAP_5	0.113913043478261	0.0835962179573081	0.558839008045528	0.88114248301106
1	2889586	3028026	HAP_1	0.121739130434783	-0.323293581850857	0.52553337816205	0.53868994277841
1	2889586	3028026	HAP_2	0.171304347826087	-0.157772465977643	0.370813216044688	0.670651917661801
1	2889586	3028026	HAP_3	0.107826086956522	-0.761181937783063	0.581796081702513	0.191295834039632
1	2889586	3028026	HAP_4	0.161739130434783	-0.137835689834715	0.453051340809617	0.761058761889672
1	2889586	3028026	HAP_5	0.113913043478261	0.0835962179573081	0.558839008045528	0.88114248301106
1	2963532	3072923	HAP_1	0.174782608695652	-0.0895656513090543	0.434806464222534	0.836873557549957
1	2963532	3072923	HAP_2	0.113913043478261	0.0835962179573081	0.558839008045528	0.88114248301106
1	2963532	3072923	HAP_3	0.16695652173913	-0.157772465977643	0.370813216044688	0.670651917661801
1	2963532	3072923	HAP_4	0.130434782608696	-0.125580808284791	0.601920877189913	0.83481001569991
1	2963532	3072923	HAP_5	0.12	-0.323293581850857	0.52553337816205	0.53868994277841
1	2963532	3072923	HAP_6	0.118260869565217	-0.410525623071367	0.482354948461975	0.395083967759593
1	2999989	3153221	HAP_1	0.175652173913043	-0.0895656513090543	0.434806464222534	0.836873557549957
1	2999989	3153221	HAP_2	0.122608695652174	-0.750508119230664	0.494803238804074	0.129884267791344
1	2999989	3153221	HAP_3	0.272173913043478	0.54217652954364	0.231478850093	0.0195170576203358
1	2999989	3153221	HAP_4	0.167826086956522	-0.157772465977643	0.370813216044688	0.670651917661801
1	2999989	3153221	HAP_5	0.125217391304348	-0.323293581850857	0.52553337816205	0.53868994277841
1	3021052	3188350	HAP_1	0.272173913043478	0.54217652954364	0.231478850093	0.0195170576203358
1	3021052	3188350	HAP_2	0.167826086956522	-0.157772465977643	0.370813216044688	0.670651917661801
1	3021052	3188350	HAP_3	0.125217391304348	-0.323293581850857	0.52553337816205	0.53868994277841
1	3021052	3188350	HAP_4	0.175652173913043	-0.0895656513090543	0.434806464222534	0.836873557549957
1	3021052	3188350	HAP_5	0.123478260869565	-0.607209994267116	0.47083869375583	0.197707925791878
1	3056961	3223919	HAP_1	0.125217391304348	-0.323293581850857	0.52553337816205	0.53868994277841
1	3056961	3223919	HAP_2	0.176521739130435	-0.0895656513090543	0.434806464222534	0.836873557549957
1	3056961	3223919	HAP_3	0.123478260869565	-0.607209994267116	0.47083869375583	0.197707925791878
1	3056961	3223919	HAP_4	0.167826086956522	-0.157772465977643	0.370813216044688	0.670651917661801
1	3056961	3223919	HAP_5	0.272173913043478	0.54217652954364	0.231478850093	0.0195170576203358
1	3147689	3261757	HAP_1	0.135652173913043	-0.250850018326109	0.430804139629982	0.560609450122962
1	3147689	3261757	HAP_2	0.138260869565217	-0.012581948666776	0.493122121577817	0.97965334176885
1	3147689	3261757	HAP_3	0.132173913043478	-0.125580808284791	0.601920877189913	0.83481001569991
1	3147689	3261757	HAP_4	0.161739130434783	-0.0594612512620115	0.479087451400833	0.901269735469715
1	3147689	3261757	HAP_5	0.175652173913043	-0.152929778401961	0.362213074471334	0.673033623731692
1	3147689	3261757	HAP_6	0.122608695652174	-0.607209994267116	0.47083869375583	0.197707925791878
1	3179438	3303269	HAP_1	0.14	-0.115931955524783	0.50377421740588	0.818076967426663
1	3179438	3303269	HAP_2	0.167826086956522	-0.157772465977643	0.370813216044688	0.670651917661801
1	3179438	3303269	HAP_3	0.109565217391304	-0.383333841677224	0.608066852021752	0.528680018142971
1	3179438	3303269	HAP_4	0.138260869565217	-0.012581948666776	0.493122121577817	0.97965334176885
1	3179438	3303269	HAP_5	0.132173913043478	-0.125580808284791	0.601920877189913	0.83481001569991
1	3179438	3303269	HAP_6	0.121739130434783	-0.607209994267116	0.47083869375583	0.197707925791878
1	3208431	3379063	HAP_1	0.109565217391304	-0.383333841677224	0.608066852021752	0.528680018142971
1	3208431	3379063	HAP_2	0.278260869565217	-0.0722370602283239	0.2346583542667	0.758318679292516
1	3208431	3379063	HAP_3	0.167826086956522	-0.157772465977643	0.370813216044688	0.670651917661801
1	3208431	3379063	HAP_4	0.121739130434783	-0.607209994267116	0.47083869375583	0.197707925791878
1	3250506	3425621	HAP_1	0.275652173913043	-0.108577456407938	0.237588652039773	0.647849321119267
1	3250506	3425621	HAP_2	0.107826086956522	-0.485366275870873	0.54099313427639	0.370008955636396
1	3250506	3425621	HAP_3	0.168695652173913	-0.147918002158146	0.360301379125655	0.681566594697173
1	3250506	3425621	HAP_4	0.108695652173913	-0.383333841677224	0.608066852021752	0.528680018142971
1	3292026	3458428	HAP_1	0.194782608695652	-0.0957260586760919	0.342197160174671	0.779780305172362
1	3292026	3458428	HAP_2	0.138260869565217	-0.0183992668893433	0.467876359034818	0.96864519071634
1	3292026	3458428	HAP_3	0.10695652173913	-0.383333841677224	0.608066852021752	0.528680018142971
1	3292026	3458428	HAP_4	0.172173913043478	-0.142607886050097	0.350573554657421	0.684321146373831
1	3292026	3458428	HAP_5	0.107826086956522	-0.485366275870873	0.54099313427639	0.370008955636396
1	3361607	3480350	HAP_1	0.195652173913043	-0.0957260586760919	0.342197160174671	0.779780305172362
1	3361607	3480350	HAP_2	0.138260869565217	-0.0183992668893433	0.467876359034818	0.96864519071634
1	3361607	3480350	HAP_3	0.107826086956522	-0.383333841677224	0.608066852021752	0.528680018142971
1	3361607	3480350	HAP_4	0.17304347826087	-0.142607886050097	0.350573554657421	0.684321146373831
1	3361607	3480350	HAP_5	0.107826086956522	-0.485366275870873	0.54099313427639	0.370008955636396
1	3409942	3514683	HAP_1	0.307826086956522	-0.269606307781329	0.2107766020114	0.20138645269677
1	3409942	3514683	HAP_2	0.138260869565217	-0.0183992668893433	0.467876359034818	0.96864519071634
1	3409942	3514683	HAP_3	0.107826086956522	-0.383333841677224	0.608066852021752	0.528680018142971
1	3409942	3514683	HAP_4	0.17304347826087	-0.142607886050097	0.350573554657421	0.684321146373831
1	3444984	3546524	HAP_1	0.329565217391304	-0.257368038388151	0.202366028377651	0.203972106660233
1	3444984	3546524	HAP_2	0.263478260869565	-0.208458158249749	0.245853583936282	0.39685710722837
1	3444984	3546524	HAP_3	0.172173913043478	-0.142607886050097	0.350573554657421	0.684321146373831
1	3475914	3598843	HAP_1	0.171304347826087	-0.150058178100755	0.360174155922926	0.677110534211456
1	3475914	3598843	HAP_2	0.141739130434783	-0.0643672089154073	0.446563427058163	0.885442374132507
1	3475914	3598843	HAP_3	0.119130434782609	-0.328982015688356	0.52578048279312	0.531764283751202
1	3475914	3598843	HAP_4	0.100869565217391	-0.0950326665259828	0.742722822632382	0.898232947504097
1	3475914	3598843	HAP_5	0.217391304347826	-0.317827066393559	0.291387268691143	0.275855754091711
1	3500633	3637756	HAP_1	0.151304347826087	-0.0534912947336412	0.41322323945784	0.897048769857151
1	3500633	3637756	HAP_2	0.119130434782609	-0.328982015688356	0.52578048279312	0.531764283751202
1	3500633	3637756	HAP_3	0.172173913043478	-0.150058178100755	0.360174155922926	0.677110534211456
1	3500633	3637756	HAP_4	0.100869565217391	-0.0950326665259828	0.742722822632382	0.898232947504097
1	3500633	3637756	HAP_5	0.214782608695652	-0.317827066393559	0.291387268691143	0.275855754091711
1	3531671	3691931	HAP_1	0.151304347826087	-0.0534912947336412	0.41322323945784	0.897048769857151
1	3531671	3691931	HAP_2	0.100869565217391	-0.0950326665259828	0.742722822632382	0.898232947504097
1	3531671	3691931	HAP_3	0.12	-0.328982015688356	0.52578048279312	0.531764283751202
1	3531671	3691931	HAP_4	0.38695652173913	0.173439680930077	0.170622919774641	0.309824614705329
1	3587305	3720622	HAP_1	0.151304347826087	-0.0534912947336412	0.41322323945784	0.897048769857151
1	3587305	3720622	HAP_2	0.100869565217391	-0.0950326665259828	0.742722822632382	0.898232947504097
1	3587305	3720622	HAP_3	0.12	-0.328982015688356	0.52578048279312	0.531764283751202
1	3587305	3720622	HAP_4	0.40695652173913	0.188845723355348	0.166218342694823	0.25638620434001
1	3620513	3776228	HAP_1	0.152173913043478	0.000908509523613134	0.398018027758207	0.998179573146903
1	3620513	3776228	HAP_2	0.135652173913043	-0.287636624058169	0.494406270261073	0.560946874939444
1	3620513	3776228	HAP_3	0.175652173913043	-0.173650634143184	0.333843371094055	0.603159679281045
1	3620513	3776228	HAP_4	0.229565217391304	-0.159930592691048	0.282946200956388	0.57214070893407
1	3620513	3776228	HAP_5	0.100869565217391	-0.0950326665259828	0.742722822632382	0.898232947504097
1	3684324	3840517	HAP_1	0.152173913043478	0.000908509523613134	0.398018027758207	0.998179573146903
1	3684324	3840517	HAP_2	0.100869565217391	-0.0950326665259828	0.742722822632382	0.898232947504097
1	3684324	3840517	HAP_3	0.175652173913043	-0.173650634143184	0.333843371094055	0.603159679281045
1	3684324	3840517	HAP_4	0.229565217391304	-0.159930592691048	0.282946200956388	0.57214070893407
1	3684324	3840517	HAP_5	0.136521739130435	-0.287636624058169	0.494406270261073	0.560946874939444
1	3712478	3917893	HAP_1	0.100869565217391	-0.0950326665259828	0.742722822632382	0.898232947504097
1	3712478	3917893	HAP_2	0.17304347826087	-0.173650634143184	0.333843371094055	0.603159679281045
1	3712478	3917893	HAP_3	0.180869565217391	-0.279548654183583	0.345026641960577	0.418154737716607
1	3712478	3917893	HAP_4	0.119130434782609	-0.328982015688356	0.52578048279312	0.531764283751202
1	3712478	3917893	HAP_5	0.151304347826087	0.000908509523613134	0.398018027758207	0.998179573146903
1	3755154	3959925	HAP_1	0.151304347826087	0.000908509523613134	0.398018027758207	0.998179573146903
1	3755154	3959925	HAP_2	0.100869565217391	-0.0950326665259828	0.742722822632382	0.898232947504097
1	3755154	3959925	HAP_3	0.172173913043478	-0.173650634143184	0.333843371094055	0.603159679281045
1	3755154	3959925	HAP_4	0.180869565217391	-0.279548654183583	0.345026641960577	0.418154737716607
1	3755154	3959925	HAP_5	0.0773913043478261	-0.307740091902527	0.852468288956703	0.718235947148329
1	3823705	4005583	HAP_1	0.171304347826087	-0.294739643721336	0.373116959375911	0.429896551795948
1	3823705	4005583	HAP_2	0.0782608695652174	-0.307740091902527	0.852468288956703	0.718235947148329
1	3823705	4005583	HAP_3	0.171304347826087	-0.173650634143184	0.333843371094055	0.603159679281045
1	3823705	4005583	HAP_4	0.150434782608696	0.000908509523613134	0.398018027758207	0.998179573146903
1	3823705	4005583	HAP_5	0.101739130434783	-0.105942326368151	0.670292051615535	0.874471036535733
1	3895421	4045338	HAP_1	0.150434782608696	0.000908509523613134	0.398018027758207	0.998179573146903
1	3895421	4045338	HAP_2	0.193913043478261	-0.294739643721336	0.373116959375911	0.429896551795948
1	3895421	4045338	HAP_3	0.105217391304348	-0.105942326368151	0.670292051615535	0.874471036535733
1	3895421	4045338	HAP_4	0.249565217391304	-0.189652427587633	0.25478658361731	0.456971050835482
1	3954394	4091992	HAP_1	0.119130434782609	-0.105942326368151	0.670292051615535	0.874471036535733
1	3954394	4091992	HAP_2	0.0808695652173913	-0.221925795415342	0.735497374683551	0.762965190984417
1	3954394	4091992	HAP_3	0.281739130434783	-0.000225177323910642	0.235567916629651	0.999237648399667
1	3954394	4091992	HAP_4	0.18	-0.111943525923829	0.339944186629951	0.742051840498559
1	3954394	4091992	HAP_5	0.194782608695652	-0.294739643721336	0.373116959375911	0.429896551795948
1	3989772	4127064	HAP_1	0.119130434782609	-0.105942326368151	0.670292051615535	0.874471036535733
1	3989772	4127064	HAP_2	0.0817391304347826	-0.221925795415342	0.735497374683551	0.762965190984417
1	3989772	4127064	HAP_3	0.301739130434783	-0.0694530558820352	0.216743165097152	0.748754347779104
1	3989772	4127064	HAP_4	0.18	-0.111943525923829	0.339944186629951	0.742051840498559
1	3989772	4127064	HAP_5	0.209565217391304	-0.275953526892558	0.333703151612038	0.408620260011469
1	4033099	4162383	HAP_1	0.0817391304347826	-0.221925795415342	0.735497374683551	0.762965190984417
1	4033099	4162383	HAP_2	0.301739130434783	-0.0694530558820352	0.216743165097152	0.748754347779104
1	4033099	4162383	HAP_3	0.181739130434783	-0.133715309461019	0.333293269905897	0.688429682862721
1	4033099	4162383	HAP_4	0.119130434782609	-0.105942326368151	0.670292051615535	0.874471036535733
1	4033099	4162383	HAP_5	0.214782608695652	-0.247347914832046	0.324810050951952	0.446668603333831
1	4077498	4215889	HAP_1	0.119130434782609	-0.105942326368151	0.670292051615535	0.874471036535733
1	4077498	4215889	HAP_2	0.188695652173913	-0.258552743851627	0.361033014987906	0.474197989126898
1	4077498	4215889	HAP_3	0.167826086956522	-0.0174588387439111	0.387361627928376	0.964066597119126
1	4077498	4215889	HAP_4	0.191304347826087	-0.133207438963131	0.336085462096459	0.691997362564616
1	4077498	4215889	HAP_5	0.176521739130435	-0.133715309461019	0.333293269905897	0.688429682862721
1	4113357	4261708	HAP_1	0.188695652173913	-0.258552743851627	0.361033014987906	0.474197989126898
1	4113357	4261708	HAP_2	0.12	-0.422527798232718	0.664488967499405	0.525120791599808
1	4113357	4261708	HAP_3	0.16695652173913	0.140784595382458	0.39131735759125	0.719153621700376
1	4113357	4261708	HAP_4	0.149565217391304	-0.151363164805198	0.39611577689218	0.702517922919275
1	4113357	4261708	HAP_5	0.176521739130435	-0.133715309461019	0.333293269905897	0.688429682862721
1	4155630	4294917	HAP_1	0.188695652173913	-0.258552743851627	0.361033014987906	0.474197989126898
1	4155630	4294917	HAP_2	0.12	-0.422527798232718	0.664488967499405	0.525120791599808
1	4155630	4294917	HAP_3	0.166086956521739	0.140784595382458	0.39131735759125	0.719153621700376
1	4155630	4294917	HAP_4	0.149565217391304	-0.151363164805198	0.39611577689218	0.702517922919275
1	4155630	4294917	HAP_5	0.171304347826087	-0.205945931666951	0.358460660315643	0.565839990159189
1	4202221	4307054	HAP_1	0.120869565217391	-0.422527798232718	0.664488967499405	0.525120791599808
1	4202221	4307054	HAP_2	0.166086956521739	0.140784595382458	0.39131735759125	0.719153621700376
1	4202221	4307054	HAP_3	0.190434782608696	-0.275223507668987	0.35363825932102	0.436741619798164
1	4202221	4307054	HAP_4	0.149565217391304	-0.151363164805198	0.39611577689218	0.702517922919275
1	4202221	4307054	HAP_5	0.171304347826087	-0.205945931666951	0.358460660315643	0.565839990159189
1	4239676	4323165	HAP_1	0.106086956521739	-0.307740091902527	0.852468288956703	0.718235947148329
1	4239676	4323165	HAP_2	0.149565217391304	-0.151363164805198	0.39611577689218	0.702517922919275
1	4239676	4323165	HAP_3	0.171304347826087	-0.205945931666951	0.358460660315643	0.565839990159189
1	4239676	4323165	HAP_4	0.181739130434783	-0.275223507668987	0.35363825932102	0.436741619798164
1	4239676	4323165	HAP_5	0.151304347826087	-0.0910889827327095	0.477977183984102	0.848929887712837
1	4289010	4360633	HAP_1	0.171304347826087	-0.205945931666951	0.358460660315643	0.565839990159189
1	4289010	4360633	HAP_2	0.181739130434783	-0.275223507668987	0.35363825932102	0.436741619798164
1	4289010	4360633	HAP_3	0.151304347826087	-0.0910889827327095	0.477977183984102	0.848929887712837
1	4289010	4360633	HAP_4	0.102608695652174	0.975081894444457	0.598733925493305	0.103963847736556
1	4289010	4360633	HAP_5	0.112173913043478	-0.307740091902527	0.852468288956703	0.718235947148329
1	4289010	4360633	HAP_6	0.16695652173913	-0.124364202063306	0.383380433622022	0.745764628169768
1	4301373	4418006	HAP_1	0.151304347826087	-0.0910889827327095	0.477977183984102	0.848929887712837
1	4301373	4418006	HAP_2	0.27304347826087	-0.230127530401829	0.256877394700999	0.370708290029987
1	4301373	4418006	HAP_3	0.112173913043478	-0.307740091902527	0.852468288956703	0.718235947148329
1	4301373	4418006	HAP_4	0.16695652173913	-0.124364202063306	0.383380433622022	0.745764628169768
1	4301373	4418006	HAP_5	0.171304347826087	-0.205945931666951	0.358460660315643	0.565839990159189
1	4316516	4487030	HAP_1	0.151304347826087	-0.0910889827327095	0.477977183984102	0.848929887712837
1	4316516	4487030	HAP_2	0.171304347826087	-0.205945931666951	0.358460660315643	0.565839990159189
1	4316516	4487030	HAP_3	0.27304347826087	-0.230127530401829	0.256877394700999	0.370708290029987
1	4316516	4487030	HAP_4	0.112173913043478	-0.307740091902527	0.852468288956703	0.718235947148329
1	4316516	4487030	HAP_5	0.167826086956522	-0.124364202063306	0.383380433622022	0.745764628169768
1	4350915	4525112	HAP_1	0.17304347826087	-0.218331811873732	0.351285529150448	0.534508007409973
1	4350915	4525112	HAP_2	0.110434782608696	-0.307740091902527	0.852468288956703	0.718235947148329
1	4350915	4525112	HAP_3	0.196521739130435	-0.376481853679818	0.313526657411736	0.230335832964467
1	4350915	4525112	HAP_4	0.319130434782609	-0.125615387861117	0.220797996265968	0.569640809476341
1	4394936	4571717	HAP_1	0.184347826086957	-0.27293141484462	0.344537069148951	0.428596673554296
1	4394936	4571717	HAP_2	0.170434782608696	-0.218331811873732	0.351285529150448	0.534508007409973
1	4394936	4571717	HAP_3	0.316521739130435	-0.125615387861117	0.220797996265968	0.569640809476341
1	4394936	4571717	HAP_4	0.110434782608696	-0.307740091902527	0.852468288956703	0.718235947148329
1	4473638	4606890	HAP_1	0.185217391304348	-0.27293141484462	0.344537069148951	0.428596673554296
1	4473638	4606890	HAP_2	0.170434782608696	-0.218331811873732	0.351285529150448	0.534508007409973
1	4473638	4606890	HAP_3	0.149565217391304	-0.0910889827327095	0.477977183984102	0.848929887712837
1	4473638	4606890	HAP_4	0.167826086956522	-0.124364202063306	0.383380433622022	0.745764628169768
1	4473638	4606890	HAP_5	0.111304347826087	-0.307740091902527	0.852468288956703	0.718235947148329
1	4507685	4674574	HAP_1	0.112173913043478	-0.307740091902527	0.852468288956703	0.718235947148329
1	4507685	4674574	HAP_2	0.170434782608696	-0.367949595785789	0.372338737987271	0.323474109972028
1	4507685	4674574	HAP_3	0.168695652173913	-0.218331811873732	0.351285529150448	0.534508007409973
1	4507685	4674574	HAP_4	0.149565217391304	-0.0910889827327095	0.477977183984102	0.848929887712837
1	4507685	4674574	HAP_5	0.16695652173913	-0.124364202063306	0.383380433622022	0.745764628169768
1	4565039	4716471	HAP_1	0.149565217391304	-0.0910889827327095	0.477977183984102	0.848929887712837
1	4565039	4716471	HAP_2	0.167826086956522	-0.210141508854701	0.360134551950532	0.559785247431432
1	4565039	4716471	HAP_3	0.166086956521739	-0.124364202063306	0.383380433622022	0.745764628169768
1	4565039	4716471	HAP_4	0.12695652173913	-0.332004262283578	0.660979261523257	0.615659233989717
1	4565039	4716471	HAP_5	0.169565217391304	-0.367949595785789	0.372338737987271	0.323474109972028
1	4584093	4743473	HAP_1	0.149565217391304	-0.0910889827327095	0.477977183984102	0.848929887712837
1	4584093	4743473	HAP_2	0.167826086956522	-0.210141508854701	0.360134551950532	0.559785247431432
1	4584093	4743473	HAP_3	0.166086956521739	-0.124364202063306	0.383380433622022	0.745764628169768
1	4584093	4743473	HAP_4	0.12695652173913	-0.332004262283578	0.660979261523257	0.615659233989717
1	4584093	4743473	HAP_5	0.169565217391304	-0.367949595785789	0.372338737987271	0.323474109972028
1	4647633	4781618	HAP_1	0.127826086956522	-0.332004262283578	0.660979261523257	0.615659233989717
1	4647633	4781618	HAP_2	0.167826086956522	-0.210141508854701	0.360134551950532	0.559785247431432
1	4647633	4781618	HAP_3	0.16695652173913	-0.124364202063306	0.383380433622022	0.745764628169768
1	4647633	4781618	HAP_4	0.169565217391304	-0.367949595785789	0.372338737987271	0.323474109972028
1	4647633	4781618	HAP_5	0.120869565217391	-0.105942326368151	0.670292051615535	0.874471036535733
1	4709876	4888776	HAP_1	0.128695652173913	-0.332004262283578	0.660979261523257	0.615659233989717
1	4709876	4888776	HAP_2	0.170434782608696	-0.367949595785789	0.372338737987271	0.323474109972028
1	4709876	4888776	HAP_3	0.164347826086957	-0.159445574991126	0.395387877579642	0.686907621991259
1	4709876	4888776	HAP_4	0.120869565217391	-0.105942326368151	0.670292051615535	0.874471036535733
1	4709876	4888776	HAP_5	0.167826086956522	-0.210141508854701	0.360134551950532	0.559785247431432
1	4734157	4996526	HAP_1	0.171304347826087	-0.367949595785789	0.372338737987271	0.323474109972028
1	4734157	4996526	HAP_2	0.120869565217391	-0.105942326368151	0.670292051615535	0.874471036535733
1	4734157	4996526	HAP_3	0.16695652173913	-0.210141508854701	0.360134551950532	0.559785247431432
1	4734157	4996526	HAP_4	0.164347826086957	-0.159445574991126	0.395387877579642	0.686907621991259
1	4760410	5066737	HAP_1	0.167826086956522	-0.150421973922265	0.382205198045608	0.694052677952456
1	4760410	5066737	HAP_2	0.166086956521739	-0.210141508854701	0.360134551950532	0.559785247431432
1	4760410	5066737	HAP_3	0.171304347826087	-0.367949595785789	0.372338737987271	0.323474109972028
1	4760410	5066737	HAP_4	0.119130434782609	-0.105942326368151	0.670292051615535	0.874471036535733
1	4830120	5099108	HAP_1	0.166086956521739	-0.210141508854701	0.360134551950532	0.559785247431432
1	4830120	5099108	HAP_2	0.167826086956522	-0.150421973922265	0.382205198045608	0.694052677952456
1	4830120	5099108	HAP_3	0.172173913043478	-0.367949595785789	0.372338737987271	0.323474109972028
1	4830120	5099108	HAP_4	0.119130434782609	-0.105942326368151	0.670292051615535	0.874471036535733
1	4986559	5186570	HAP_1	0.166086956521739	-0.210141508854701	0.360134551950532	0.559785247431432
1	4986559	5186570	HAP_2	0.326086956521739	-0.192299860405862	0.211991230521542	0.364736168181902
1	4986559	5186570	HAP_3	0.16695652173913	-0.150421973922265	0.382205198045608	0.694052677952456
1	4986559	5186570	HAP_4	0.117391304347826	-0.105942326368151	0.670292051615535	0.874471036535733
1	5057978	5331327	HAP_1	0.239130434782609	-0.402007570982355	0.278292587382964	0.149141592158233
1	5057978	5331327	HAP_2	0.113913043478261	-0.216916473332506	0.744112838192641	0.770768716071232
1	5057978	5331327	HAP_3	0.167826086956522	-0.150421973922265	0.382205198045608	0.694052677952456
1	5057978	5331327	HAP_4	0.117391304347826	-0.105942326368151	0.670292051615535	0.874471036535733
1	5057978	5331327	HAP_5	0.166086956521739	-0.210141508854701	0.360134551950532	0.559785247431432
1	5087212	5366547	HAP_1	0.168695652173913	-0.150421973922265	0.382205198045608	0.694052677952456
1	5087212	5366547	HAP_2	0.200869565217391	-0.385130284416049	0.306853092350018	0.209965321871526
1	5087212	5366547	HAP_3	0.113913043478261	-0.216916473332506	0.744112838192641	0.770768716071232
1	5087212	5366547	HAP_4	0.117391304347826	-0.105942326368151	0.670292051615535	0.874471036535733
1	5087212	5366547	HAP_5	0.166086956521739	-0.210141508854701	0.360134551950532	0.559785247431432
1	5147933	5422754	HAP_1	0.169565217391304	-0.150421973922265	0.382205198045608	0.694052677952456
1	5147933	5422754	HAP_2	0.199130434782609	-0.398309668039909	0.313330009207523	0.204178208690849
1	5147933	5422754	HAP_3	0.12	-0.105942326368151	0.670292051615535	0.874471036535733
1	5147933	5422754	HAP_4	0.114782608695652	-0.461919798679787	0.746454555813187	0.536286751227336
1	5147933	5422754	HAP_5	0.164347826086957	-0.210141508854701	0.360134551950532	0.559785247431432
1	5305646	5488869	HAP_1	0.169565217391304	-0.150421973922265	0.382205198045608	0.694052677952456
1	5305646	5488869	HAP_2	0.2	-0.398309668039909	0.313330009207523	0.204178208690849
1	5305646	5488869	HAP_3	0.166086956521739	-0.210141508854701	0.360134551950532	0.559785247431432
1	5305646	5488869	HAP_4	0.103478260869565	-0.461919798679787	0.746454555813187	0.536286751227336
1	5305646	5488869	HAP_5	0.12	-0.105942326368151	0.670292051615535	0.874471036535733
1	5356977	5519231	HAP_1	0.2	-0.398309668039909	0.313330009207523	0.204178208690849
1	5356977	5519231	HAP_2	0.166086956521739	-0.210141508854701	0.360134551950532	0.559785247431432
1	5356977	5519231	HAP_3	0.169565217391304	-0.150421973922265	0.382205198045608	0.694052677952456
1	5356977	5519231	HAP_4	0.102608695652174	-0.461919798679787	0.746454555813187	0.536286751227336
1	5356977	5519231	HAP_5	0.126086956521739	-0.0909423057460108	0.607473614763837	0.881050463561545
1	5391649	5550567	HAP_1	0.169565217391304	-0.150421973922265	0.382205198045608	0.694052677952456
1	5391649	5550567	HAP_2	0.2	-0.398309668039909	0.313330009207523	0.204178208690849
1	5391649	5550567	HAP_3	0.102608695652174	-0.461919798679787	0.746454555813187	0.536286751227336
1	5391649	5550567	HAP_4	0.12695652173913	-0.0909423057460108	0.607473614763837	0.881050463561545
1	5391649	5550567	HAP_5	0.166086956521739	-0.210141508854701	0.360134551950532	0.559785247431432
1	5470488	5573890	HAP_1	0.12695652173913	-0.0909423057460108	0.607473614763837	0.881050463561545
1	5470488	5573890	HAP_2	0.166086956521739	-0.210141508854701	0.360134551950532	0.559785247431432
1	5470488	5573890	HAP_3	0.170434782608696	-0.150421973922265	0.382205198045608	0.694052677952456
1	5470488	5573890	HAP_4	0.102608695652174	-0.461919798679787	0.746454555813187	0.536286751227336
1	5470488	5573890	HAP_5	0.212173913043478	-0.328073783291047	0.284788412491354	0.249814441815589
1	5510131	5630208	HAP_1	0.0991304347826087	-0.461919798679787	0.746454555813187	0.536286751227336
1	5510131	5630208	HAP_2	0.194782608695652	-0.398309668039909	0.313330009207523	0.204178208690849
1	5510131	5630208	HAP_3	0.12695652173913	-0.0909423057460108	0.607473614763837	0.881050463561545
1	5510131	5630208	HAP_4	0.164347826086957	-0.210141508854701	0.360134551950532	0.559785247431432
1	5510131	5630208	HAP_5	0.169565217391304	-0.150421973922265	0.382205198045608	0.694052677952456
1	5539390	5668141	HAP_1	0.190434782608696	-0.398309668039909	0.313330009207523	0.204178208690849
1	5539390	5668141	HAP_2	0.12695652173913	-0.0909423057460108	0.607473614763837	0.881050463561545
1	5539390	5668141	HAP_3	0.163478260869565	-0.210141508854701	0.360134551950532	0.559785247431432
1	5539390	5668141	HAP_4	0.167826086956522	-0.150421973922265	0.382205198045608	0.694052677952456
1	5539390	5668141	HAP_5	0.0939130434782609	-0.461919798679787	0.746454555813187	0.536286751227336
1	5561667	5730545	HAP_1	0.190434782608696	-0.396985509704592	0.318997129751797	0.213841735282545
1	5561667	5730545	HAP_2	0.170434782608696	-0.147591704639231	0.370279195813544	0.690342504224754
1	5561667	5730545	HAP_3	0.12695652173913	-0.0909423057460108	0.607473614763837	0.881050463561545
1	5561667	5730545	HAP_4	0.0930434782608696	-0.461919798679787	0.746454555813187	0.536286751227336
1	5561667	5730545	HAP_5	0.162608695652174	-0.171482830803919	0.38044217714392	0.652346394887885
1	5614060	5764859	HAP_1	0.122608695652174	-0.105942326368151	0.670292051615535	0.874471036535733
1	5614060	5764859	HAP_2	0.354782608695652	-0.202856569008038	0.189858836011134	0.28577178742667
1	5614060	5764859	HAP_3	0.17304347826087	-0.147591704639231	0.370279195813544	0.690342504224754
1	5656543	5807646	HAP_1	0.360869565217391	-0.210602590851375	0.18673945959888	0.259890549679479
1	5656543	5807646	HAP_2	0.123478260869565	-0.105942326368151	0.670292051615535	0.874471036535733
1	5656543	5807646	HAP_3	0.17304347826087	-0.147591704639231	0.370279195813544	0.690342504224754
1	5710366	5882239	HAP_1	0.16695652173913	-0.153957289909592	0.381906402567608	0.687007136341037
1	5710366	5882239	HAP_2	0.36695652173913	-0.209552437033034	0.183191526106077	0.253152889483706
1	5710366	5882239	HAP_3	0.123478260869565	-0.105942326368151	0.670292051615535	0.874471036535733
1	5753019	5945254	HAP_1	0.16695652173913	-0.153957289909592	0.381906402567608	0.687007136341037
1	5753019	5945254	HAP_2	0.123478260869565	-0.105942326368151	0.670292051615535	0.874471036535733
1	5753019	5945254	HAP_3	0.377391304347826	-0.257272822133884	0.179499328124744	0.152333858498403
1	5783354	5988894	HAP_1	0.16695652173913	-0.153957289909592	0.381906402567608	0.687007136341037
1	5783354	5988894	HAP_2	0.204347826086957	-0.487646754987341	0.296074205735384	0.100108335093684
1	5783354	5988894	HAP_3	0.17304347826087	-0.210141508854701	0.360134551950532	0.559785247431432
1	5783354	5988894	HAP_4	0.123478260869565	-0.105942326368151	0.670292051615535	0.874471036535733
1	5846627	6046468	HAP_1	0.16695652173913	-0.153957289909592	0.381906402567608	0.687007136341037
1	5846627	6046468	HAP_2	0.124347826086957	-0.105942326368151	0.670292051615535	0.874471036535733
1	5846627	6046468	HAP_3	0.212173913043478	-0.515266163294847	0.293963154273269	0.0801771772206154
1	5846627	6046468	HAP_4	0.17304347826087	-0.210141508854701	0.360134551950532	0.559785247431432
1	5922932	6090860	HAP_1	0.16695652173913	-0.147426606288755	0.370664855763641	0.690976125883729
1	5922932	6090860	HAP_2	0.124347826086957	-0.105942326368151	0.670292051615535	0.874471036535733
1	5922932	6090860	HAP_3	0.209565217391304	-0.496997888593171	0.2976099087599	0.0954832766344533
1	5922932	6090860	HAP_4	0.170434782608696	-0.206846522334902	0.369373427943309	0.575707367280604
1	5983887	6133181	HAP_1	0.170434782608696	-0.206846522334902	0.369373427943309	0.575707367280604
1	5983887	6133181	HAP_2	0.159130434782609	-0.13988171055373	0.371047699232833	0.706322462490792
1	5983887	6133181	HAP_3	0.209565217391304	-0.496997888593171	0.2976099087599	0.0954832766344533
1	5983887	6133181	HAP_4	0.123478260869565	-0.105942326368151	0.670292051615535	0.874471036535733
1	6026812	6171754	HAP_1	0.123478260869565	-0.105942326368151	0.670292051615535	0.874471036535733
1	6026812	6171754	HAP_2	0.209565217391304	-0.496997888593171	0.2976099087599	0.0954832766344533
1	6026812	6171754	HAP_3	0.16	-0.13988171055373	0.371047699232833	0.706322462490792
1	6026812	6171754	HAP_4	0.170434782608696	-0.206846522334902	0.369373427943309	0.575707367280604
1	6069957	6218619	HAP_1	0.16	-0.13988171055373	0.371047699232833	0.706322462490792
1	6069957	6218619	HAP_2	0.170434782608696	-0.206846522334902	0.369373427943309	0.575707367280604
1	6069957	6218619	HAP_3	0.211304347826087	-0.496997888593171	0.2976099087599	0.0954832766344533
1	6069957	6218619	HAP_4	0.123478260869565	-0.105942326368151	0.670292051615535	0.874471036535733
1	6069957	6218619	HAP_5	0.0452173913043478	-0.336917225146092	0.854123032267003	0.693391222615804
1	6114436	6264645	HAP_1	0.123478260869565	-0.105942326368151	0.670292051615535	0.874471036535733
1	6114436	6264645	HAP_2	0.16	-0.13988171055373	0.371047699232833	0.706322462490792
1	6114436	6264645	HAP_3	0.0452173913043478	-0.336917225146092	0.854123032267003	0.693391222615804
1	6114436	6264645	HAP_4	0.17304347826087	-0.206846522334902	0.369373427943309	0.575707367280604
1	6114436	6264645	HAP_5	0.212173913043478	-0.496997888593171	0.2976099087599	0.0954832766344533
1	6158046	6307242	HAP_1	0.162608695652174	-0.13988171055373	0.371047699232833	0.706322462490792
1	6158046	6307242	HAP_2	0.123478260869565	-0.105942326368151	0.670292051615535	0.874471036535733
1	6158046	6307242	HAP_3	0.0443478260869565	-0.336917225146092	0.854123032267003	0.693391222615804
1	6158046	6307242	HAP_4	0.173913043478261	-0.206846522334902	0.369373427943309	0.575707367280604
1	6158046	6307242	HAP_5	0.213913043478261	-0.496997888593171	0.2976099087599	0.0954832766344533
1	6211327	6334008	HAP_1	0.214782608695652	-0.496997888593171	0.2976099087599	0.0954832766344533
1	6211327	6334008	HAP_2	0.162608695652174	-0.13988171055373	0.371047699232833	0.706322462490792
1	6211327	6334008	HAP_3	0.123478260869565	-0.105942326368151	0.670292051615535	0.874471036535733
1	6211327	6334008	HAP_4	0.0434782608695652	-0.336917225146092	0.854123032267003	0.693391222615804
1	6211327	6334008	HAP_5	0.173913043478261	-0.206846522334902	0.369373427943309	0.575707367280604
1	6238245	6363482	HAP_1	0.214782608695652	-0.496997888593171	0.2976099087599	0.0954832766344533
1	6238245	6363482	HAP_2	0.0434782608695652	-0.336917225146092	0.854123032267003	0.693391222615804
1	6238245	6363482	HAP_3	0.18	-0.206846522334902	0.369373427943309	0.575707367280604
1	6238245	6363482	HAP_4	0.121739130434783	0.0731255311545345	0.492873978811998	0.882107484252506
1	6238245	6363482	HAP_5	0.175652173913043	-0.144951759272939	0.360163674033396	0.687497965895108
1	6238245	6363482	HAP_6	0.123478260869565	-0.105942326368151	0.670292051615535	0.874471036535733
1	6290541	6406191	HAP_1	0.216521739130435	-0.496997888593171	0.2976099087599	0.0954832766344533
1	6290541	6406191	HAP_2	0.163478260869565	-0.13988171055373	0.371047699232833	0.706322462490792
1	6290541	6406191	HAP_3	0.167826086956522	0.144899930453296	0.339492456643494	0.669678696444177
1	6290541	6406191	HAP_4	0.303478260869565	-0.00345955672961416	0.225460987283174	0.987762890400647
1	6290541	6406191	HAP_5	0.0434782608695652	-0.336917225146092	0.854123032267003	0.693391222615804
1	6326900	6449104	HAP_1	0.167826086956522	0.144899930453296	0.339492456643494	0.669678696444177
1	6326900	6449104	HAP_2	0.051304347826087	-0.263972940438427	0.739491274705702	0.721251557347525
1	6326900	6449104	HAP_3	0.18	-0.206846522334902	0.369373427943309	0.575707367280604
1	6326900	6449104	HAP_4	0.123478260869565	-0.105942326368151	0.670292051615535	0.874471036535733
1	6326900	6449104	HAP_5	0.217391304347826	-0.496997888593171	0.2976099087599	0.0954832766344533
1	6326900	6449104	HAP_6	0.163478260869565	-0.13988171055373	0.371047699232833	0.706322462490792
1	6355340	6494875	HAP_1	0.121739130434783	0.0165138785014573	0.42536124672862	0.969045146412331
1	6355340	6494875	HAP_2	0.217391304347826	-0.496997888593171	0.2976099087599	0.0954832766344533
1	6355340	6494875	HAP_3	0.166086956521739	-0.13988171055373	0.371047699232833	0.706322462490792
1	6355340	6494875	HAP_4	0.195652173913043	-0.213789994947824	0.319733028328655	0.503992305559857
1	6355340	6494875	HAP_5	0.123478260869565	-0.105942326368151	0.670292051615535	0.874471036535733
1	6394259	6539650	HAP_1	0.16695652173913	-0.13988171055373	0.371047699232833	0.706322462490792
1	6394259	6539650	HAP_2	0.10695652173913	0.235725013081789	0.527388957336521	0.655071695165815
1	6394259	6539650	HAP_3	0.217391304347826	-0.496997888593171	0.2976099087599	0.0954832766344533
1	6394259	6539650	HAP_4	0.194782608695652	-0.213789994947824	0.319733028328655	0.503992305559857
1	6394259	6539650	HAP_5	0.123478260869565	-0.105942326368151	0.670292051615535	0.874471036535733
1	6440687	6581802	HAP_1	0.122608695652174	-0.105942326368151	0.670292051615535	0.874471036535733
1	6440687	6581802	HAP_2	0.179130434782609	-0.243014409390091	0.352403242460336	0.490735513455348
1	6440687	6581802	HAP_3	0.216521739130435	-0.496997888593171	0.2976099087599	0.0954832766344533
1	6440687	6581802	HAP_4	0.163478260869565	-0.13988171055373	0.371047699232833	0.706322462490792
1	6440687	6581802	HAP_5	0.048695652173913	-0.276520901749504	0.85479752931729	0.746442348341313
1	6478088	6617974	HAP_1	0.163478260869565	-0.13988171055373	0.371047699232833	0.706322462490792
1	6478088	6617974	HAP_2	0.259130434782609	-0.384882013283319	0.238844110487702	0.10764614314277
1	6478088	6617974	HAP_3	0.121739130434783	-0.105942326368151	0.670292051615535	0.874471036535733
1	6478088	6617974	HAP_4	0.178260869565217	-0.243014409390091	0.352403242460336	0.490735513455348
1	6534487	6643362	HAP_1	0.312173913043478	-0.312707797918457	0.207809668503993	0.132942466511904
1	6534487	6643362	HAP_2	0.178260869565217	-0.243014409390091	0.352403242460336	0.490735513455348
1	6534487	6643362	HAP_3	0.164347826086957	-0.13988171055373	0.371047699232833	0.706322462490792
1	6534487	6643362	HAP_4	0.121739130434783	-0.105942326368151	0.670292051615535	0.874471036535733
1	6577244	6734261	HAP_1	0.0895652173913044	-0.0205048381186642	0.731121195824935	0.977635622787781
1	6577244	6734261	HAP_2	0.165217391304348	-0.250815133219403	0.408366858736703	0.539337852870509
1	6577244	6734261	HAP_3	0.100869565217391	-0.104016291016523	0.848578983445042	0.902485864793836
1	6577244	6734261	HAP_4	0.210434782608696	-0.45356822798863	0.293925510981323	0.123359667827157
1	6577244	6734261	HAP_5	0.164347826086957	-0.13988171055373	0.371047699232833	0.706322462490792
1	6612693	6796330	HAP_1	0.0852173913043478	0.0170739887335897	0.843987938620738	0.983866969850684
1	6612693	6796330	HAP_2	0.165217391304348	-0.250815133219403	0.408366858736703	0.539337852870509
1	6612693	6796330	HAP_3	0.1	-0.104016291016523	0.848578983445042	0.902485864793836
1	6612693	6796330	HAP_4	0.210434782608696	-0.45356822798863	0.293925510981323	0.123359667827157
1	6612693	6796330	HAP_5	0.164347826086957	-0.13988171055373	0.371047699232833	0.706322462490792
1	6633732	6839575	HAP_1	0.210434782608696	-0.45356822798863	0.293925510981323	0.123359667827157
1	6633732	6839575	HAP_2	0.164347826086957	-0.13988171055373	0.371047699232833	0.706322462490792
1	6633732	6839575	HAP_3	0.0852173913043478	0.0170739887335897	0.843987938620738	0.983866969850684
1	6633732	6839575	HAP_4	0.165217391304348	-0.250815133219403	0.408366858736703	0.539337852870509
1	6633732	6839575	HAP_5	0.1	-0.104016291016523	0.848578983445042	0.902485864793836
1	6712326	6899688	HAP_1	0.165217391304348	-0.250815133219403	0.408366858736703	0.539337852870509
1	6712326	6899688	HAP_2	0.16695652173913	-0.159678183428952	0.360375947302076	0.657872738873839
1	6712326	6899688	HAP_3	0.186086956521739	-0.0147879279814263	0.401646941838405	0.97064301530176
1	6712326	6899688	HAP_4	0.0626086956521739	-0.180104054020942	0.671459938517379	0.788622592766783
1	6712326	6899688	HAP_5	0.210434782608696	-0.45356822798863	0.293925510981323	0.123359667827157
1	6781489	6933766	HAP_1	0.188695652173913	-0.0336023623535789	0.387103972468479	0.930857837814601
1	6781489	6933766	HAP_2	0.167826086956522	-0.159678183428952	0.360375947302076	0.657872738873839
1	6781489	6933766	HAP_3	0.088695652173913	-0.46424583856736	0.877836858489298	0.597116871696519
1	6781489	6933766	HAP_4	0.137391304347826	-0.169651854942471	0.610564092702259	0.781221370164596
1	6781489	6933766	HAP_5	0.216521739130435	-0.45356822798863	0.293925510981323	0.123359667827157
1	6830134	6990464	HAP_1	0.248695652173913	-0.222700764547666	0.255394511428651	0.383587685321557
1	6830134	6990464	HAP_2	0.100869565217391	-0.104016291016523	0.848578983445042	0.902485864793836
1	6830134	6990464	HAP_3	0.088695652173913	-0.0578973321318778	0.730149199083462	0.93682604434808
1	6830134	6990464	HAP_4	0.088695652173913	-0.46424583856736	0.877836858489298	0.597116871696519
1	6830134	6990464	HAP_5	0.137391304347826	-0.169651854942471	0.610564092702259	0.781221370164596
1	6830134	6990464	HAP_6	0.167826086956522	-0.159678183428952	0.360375947302076	0.657872738873839
1	6864130	7035600	HAP_1	0.088695652173913	-0.46424583856736	0.877836858489298	0.597116871696519
1	6864130	7035600	HAP_2	0.154782608695652	-0.225630592804133	0.565245628933451	0.689917634623093
1	6864130	7035600	HAP_3	0.189565217391304	-0.38591683501237	0.332228861067759	0.24589133791831
1	6864130	7035600	HAP_4	0.167826086956522	-0.159678183428952	0.360375947302076	0.657872738873839
1	6864130	7035600	HAP_5	0.100869565217391	-0.104016291016523	0.848578983445042	0.902485864793836
1	6864130	7035600	HAP_6	0.0826086956521739	0.0170739887335897	0.843987938620738	0.983866969850684
1	6923025	7062501	HAP_1	0.100869565217391	-0.104016291016523	0.848578983445042	0.902485864793836
1	6923025	7062501	HAP_2	0.104347826086957	-0.383464458392799	0.751598871552001	0.610112865307953
1	6923025	7062501	HAP_3	0.169565217391304	-0.159678183428952	0.360375947302076	0.657872738873839
1	6923025	7062501	HAP_4	0.149565217391304	-0.225630592804133	0.565245628933451	0.689917634623093
1	6923025	7062501	HAP_5	0.0756521739130435	-0.053739757609199	0.851000729649917	0.949670390647093
1	6923025	7062501	HAP_6	0.114782608695652	-0.524854398491726	0.543593526546269	0.334696047240675
1	6965434	7118368	HAP_1	0.100869565217391	-0.383464458392799	0.751598871552001	0.610112865307953
1	6965434	7118368	HAP_2	0.169565217391304	-0.159678183428952	0.360375947302076	0.657872738873839
1	6965434	7118368	HAP_3	0.151304347826087	-0.252574812237623	0.502060053123987	0.61510730895297
1	6965434	7118368	HAP_4	0.0756521739130435	-0.053739757609199	0.851000729649917	0.949670390647093
1	6965434	7118368	HAP_5	0.114782608695652	-0.524854398491726	0.543593526546269	0.334696047240675
1	6965434	7118368	HAP_6	0.100869565217391	-0.104016291016523	0.848578983445042	0.902485864793836
1	7029810	7168764	HAP_1	0.08	-0.053739757609199	0.851000729649917	0.949670390647093
1	7029810	7168764	HAP_2	0.280869565217391	0.473731759135985	0.228964811633626	0.0390012311522856
1	7029810	7168764	HAP_3	0.102608695652174	-0.10842094750059	0.734025556553297	0.882626731265983
1	7029810	7168764	HAP_4	0.100869565217391	-0.383464458392799	0.751598871552001	0.610112865307953
1	7029810	7168764	HAP_5	0.0643478260869565	-0.180104054020942	0.671459938517379	0.788622592766783
1	7047544	7216900	HAP_1	0.281739130434783	0.473731759135985	0.228964811633626	0.0390012311522856
1	7047544	7216900	HAP_2	0.100869565217391	-0.383464458392799	0.751598871552001	0.610112865307953
1	7047544	7216900	HAP_3	0.122608695652174	-0.062792113529065	0.558933063015087	0.910591709586037
1	7047544	7216900	HAP_4	0.0643478260869565	-0.180104054020942	0.671459938517379	0.788622592766783
1	7047544	7216900	HAP_5	0.102608695652174	-0.10842094750059	0.734025556553297	0.882626731265983
1	7108873	7259443	HAP_1	0.280869565217391	0.473731759135985	0.228964811633626	0.0390012311522856
1	7108873	7259443	HAP_2	0.101739130434783	-0.383464458392799	0.751598871552001	0.610112865307953
1	7108873	7259443	HAP_3	0.126086956521739	0.260024904744124	0.553683968444209	0.638803734028148
1	7108873	7259443	HAP_4	0.0643478260869565	-0.180104054020942	0.671459938517379	0.788622592766783
1	7108873	7259443	HAP_5	0.123478260869565	-0.062792113529065	0.558933063015087	0.910591709586037
1	7108873	7259443	HAP_6	0.102608695652174	-0.10842094750059	0.734025556553297	0.882626731265983
1	7159731	7325749	HAP_1	0.141739130434783	-0.137901663165635	0.50787240218753	0.786084548342329
1	7159731	7325749	HAP_2	0.123478260869565	-0.062792113529065	0.558933063015087	0.910591709586037
1	7159731	7325749	HAP_3	0.103478260869565	-0.124758119848452	0.657567443052127	0.84959177856246
1	7159731	7325749	HAP_4	0.100869565217391	-0.383464458392799	0.751598871552001	0.610112865307953
1	7159731	7325749	HAP_5	0.28695652173913	0.447694115695826	0.225213020708604	0.0473108864032441
1	7159731	7325749	HAP_6	0.125217391304348	0.260024904744124	0.553683968444209	0.638803734028148
1	7196708	7399747	HAP_1	0.102608695652174	-0.124758119848452	0.657567443052127	0.84959177856246
1	7196708	7399747	HAP_2	0.100869565217391	-0.383464458392799	0.751598871552001	0.610112865307953
1	7196708	7399747	HAP_3	0.28695652173913	0.447694115695826	0.225213020708604	0.0473108864032441
1	7196708	7399747	HAP_4	0.0643478260869565	-0.180104054020942	0.671459938517379	0.788622592766783
1	7196708	7399747	HAP_5	0.088695652173913	-0.198260684488232	0.844109317306349	0.814390836794388
1	7196708	7399747	HAP_6	0.118260869565217	-0.0557822918480118	0.604278922451771	0.926482924063281
1	7248213	7435100	HAP_1	0.0643478260869565	-0.180104054020942	0.671459938517379	0.788622592766783
1	7248213	7435100	HAP_2	0.102608695652174	-0.124758119848452	0.657567443052127	0.84959177856246
1	7248213	7435100	HAP_3	0.117391304347826	-0.0557822918480118	0.604278922451771	0.926482924063281
1	7248213	7435100	HAP_4	0.28	0.495726324166777	0.231390420300999	0.032591861620515
1	7248213	7435100	HAP_5	0.1	-0.383464458392799	0.751598871552001	0.610112865307953
1	7306412	7460318	HAP_1	0.117391304347826	-0.0557822918480118	0.604278922451771	0.926482924063281
1	7306412	7460318	HAP_2	0.28	0.495726324166777	0.231390420300999	0.032591861620515
1	7306412	7460318	HAP_3	0.1	-0.383464458392799	0.751598871552001	0.610112865307953
1	7306412	7460318	HAP_4	0.0643478260869565	-0.180104054020942	0.671459938517379	0.788622592766783
1	7306412	7460318	HAP_5	0.102608695652174	-0.124758119848452	0.657567443052127	0.84959177856246
1	7378233	7502240	HAP_1	0.19304347826087	-0.192011776197397	0.335043557183179	0.566809621088064
1	7378233	7502240	HAP_2	0.319130434782609	0.450149402734037	0.210029640819201	0.0325203822202765
1	7378233	7502240	HAP_3	0.1	-0.383464458392799	0.751598871552001	0.610112865307953
1	7378233	7502240	HAP_4	0.0782608695652174	-0.180104054020942	0.671459938517379	0.788622592766783
1	7378233	7502240	HAP_5	0.106086956521739	-0.156247774603716	0.602580503124079	0.795500458989569
1	7423349	7533869	HAP_1	0.191304347826087	-0.199463390546726	0.342376547698136	0.560406464874864
1	7423349	7533869	HAP_2	0.276521739130435	0.522139803799287	0.236567118841171	0.0277067685103319
1	7423349	7533869	HAP_3	0.0652173913043478	-0.180104054020942	0.671459938517379	0.788622592766783
1	7423349	7533869	HAP_4	0.10695652173913	-0.156247774603716	0.602580503124079	0.795500458989569
1	7423349	7533869	HAP_5	0.1	-0.383464458392799	0.751598871552001	0.610112865307953
1	7452388	7563595	HAP_1	0.1	-0.383464458392799	0.751598871552001	0.610112865307953
1	7452388	7563595	HAP_2	0.191304347826087	-0.199463390546726	0.342376547698136	0.560406464874864
1	7452388	7563595	HAP_3	0.277391304347826	0.522139803799287	0.236567118841171	0.0277067685103319
1	7452388	7563595	HAP_4	0.188695652173913	-0.098595265647743	0.373409384890963	0.791845369972346
1	7452388	7563595	HAP_5	0.0739130434782609	-0.180104054020942	0.671459938517379	0.788622592766783
1	7484154	7597217	HAP_1	0.276521739130435	0.522139803799287	0.236567118841171	0.0277067685103319
1	7484154	7597217	HAP_2	0.188695652173913	-0.098595265647743	0.373409384890963	0.791845369972346
1	7484154	7597217	HAP_3	0.0739130434782609	-0.180104054020942	0.671459938517379	0.788622592766783
1	7484154	7597217	HAP_4	0.1	-0.383464458392799	0.751598871552001	0.610112865307953
1	7484154	7597217	HAP_5	0.191304347826087	-0.199463390546726	0.342376547698136	0.560406464874864
1	7522016	7642302	HAP_1	0.191304347826087	-0.199463390546726	0.342376547698136	0.560406464874864
1	7522016	7642302	HAP_2	0.277391304347826	0.510923149374391	0.234130275649045	0.0295068459885713
1	7522016	7642302	HAP_3	0.187826086956522	-0.098595265647743	0.373409384890963	0.791845369972346
1	7522016	7642302	HAP_4	0.0678260869565217	-0.180104054020942	0.671459938517379	0.788622592766783
1	7522016	7642302	HAP_5	0.1	-0.383464458392799	0.751598871552001	0.610112865307953
1	7552128	7679364	HAP_1	0.294782608695652	0.433005906673799	0.217141066821609	0.0466213667095221
1	7552128	7679364	HAP_2	0.199130434782609	-0.189312253708593	0.334045823815136	0.571127019628897
1	7552128	7679364	HAP_3	0.0643478260869565	-0.180104054020942	0.671459938517379	0.788622592766783
1	7552128	7679364	HAP_4	0.187826086956522	-0.098595265647743	0.373409384890963	0.791845369972346
1	7552128	7679364	HAP_5	0.100869565217391	-0.383464458392799	0.751598871552001	0.610112865307953
1	7575218	7753844	HAP_1	0.115652173913043	-0.0622898938185402	0.658114818349412	0.924627382729584
1	7575218	7753844	HAP_2	0.0643478260869565	-0.180104054020942	0.671459938517379	0.788622592766783
1	7575218	7753844	HAP_3	0.279130434782609	0.510923149374391	0.234130275649045	0.0295068459885713
1	7575218	7753844	HAP_4	0.101739130434783	-0.361063097873247	0.674572364381075	0.592690524119377
1	7575218	7753844	HAP_5	0.186086956521739	-0.098595265647743	0.373409384890963	0.791845369972346
1	7628267	7802701	HAP_1	0.115652173913043	-0.0622898938185402	0.658114818349412	0.924627382729584
1	7628267	7802701	HAP_2	0.278260869565217	0.490590257259759	0.235516859707767	0.0376993452309008
1	7628267	7802701	HAP_3	0.102608695652174	-0.271341695658645	0.617987292854861	0.660777212308662
1	7628267	7802701	HAP_4	0.184347826086957	-0.098595265647743	0.373409384890963	0.791845369972346
1	7628267	7802701	HAP_5	0.0643478260869565	-0.180104054020942	0.671459938517379	0.788622592766783
1	7661203	7864905	HAP_1	0.184347826086957	-0.098595265647743	0.373409384890963	0.791845369972346
1	7661203	7864905	HAP_2	0.06	-0.180104054020942	0.671459938517379	0.788622592766783
1	7661203	7864905	HAP_3	0.114782608695652	-0.0622898938185402	0.658114818349412	0.924627382729584
1	7661203	7864905	HAP_4	0.272173913043478	0.490590257259759	0.235516859707767	0.0376993452309008
1	7661203	7864905	HAP_5	0.102608695652174	-0.271341695658645	0.617987292854861	0.660777212308662
1	7734968	7940886	HAP_1	0.12695652173913	-0.19315295543423	0.562092899202415	0.731251776913711
1	7734968	7940886	HAP_2	0.271304347826087	0.490590257259759	0.235516859707767	0.0376993452309008
1	7734968	7940886	HAP_3	0.103478260869565	-0.271341695658645	0.617987292854861	0.660777212308662
1	7734968	7940886	HAP_4	0.06	-0.180104054020942	0.671459938517379	0.788622592766783
1	7734968	7940886	HAP_5	0.181739130434783	-0.0858626697055263	0.386595626861998	0.824317163488029
1	7788418	8016049	HAP_1	0.135652173913043	-0.19894564339098	0.494755625485487	0.687756760746041
1	7788418	8016049	HAP_2	0.27304347826087	0.510923149374391	0.234130275649045	0.0295068459885713
1	7788418	8016049	HAP_3	0.103478260869565	-0.271341695658645	0.617987292854861	0.660777212308662
1	7788418	8016049	HAP_4	0.182608695652174	-0.0858626697055263	0.386595626861998	0.824317163488029
1	7788418	8016049	HAP_5	0.06	-0.180104054020942	0.671459938517379	0.788622592766783
1	7845180	8104625	HAP_1	0.135652173913043	-0.19894564339098	0.494755625485487	0.687756760746041
1	7845180	8104625	HAP_2	0.102608695652174	-0.271341695658645	0.617987292854861	0.660777212308662
1	7845180	8104625	HAP_3	0.06	-0.180104054020942	0.671459938517379	0.788622592766783
1	7845180	8104625	HAP_4	0.110434782608696	-0.156247774603716	0.602580503124079	0.795500458989569
1	7845180	8104625	HAP_5	0.272173913043478	0.495572468941651	0.23130520068623	0.032581832268253
1	7919477	8211738	HAP_1	0.0956521739130435	-0.11146731137566	0.656316993180969	0.865198963301763
1	7919477	8211738	HAP_2	0.11304347826087	-0.156247774603716	0.602580503124079	0.795500458989569
1	7919477	8211738	HAP_3	0.272173913043478	0.475639261867695	0.232657587062614	0.0413820112871692
1	7919477	8211738	HAP_4	0.06	-0.180104054020942	0.671459938517379	0.788622592766783
1	7919477	8211738	HAP_5	0.104347826086957	-0.271341695658645	0.617987292854861	0.660777212308662
1	7996760	8289511	HAP_1	0.104347826086957	-0.271341695658645	0.617987292854861	0.660777212308662
1	7996760	8289511	HAP_2	0.0956521739130435	-0.11146731137566	0.656316993180969	0.865198963301763
1	7996760	8289511	HAP_3	0.117391304347826	-0.113013663856553	0.558697008880637	0.839770431930518
1	7996760	8289511	HAP_4	0.06	-0.180104054020942	0.671459938517379	0.788622592766783
1	7996760	8289511	HAP_5	0.272173913043478	0.475639261867695	0.232657587062614	0.0413820112871692
1	8075890	8326936	HAP_1	0.272173913043478	0.475639261867695	0.232657587062614	0.0413820112871692
1	8075890	8326936	HAP_2	0.104347826086957	-0.271341695658645	0.617987292854861	0.660777212308662
1	8075890	8326936	HAP_3	0.118260869565217	-0.113013663856553	0.558697008880637	0.839770431930518
1	8075890	8326936	HAP_4	0.0878260869565217	-0.183501320460127	0.737672068098918	0.803639391254809
1	8075890	8326936	HAP_5	0.0956521739130435	-0.11146731137566	0.656316993180969	0.865198963301763
1	8075890	8326936	HAP_6	0.06	-0.180104054020942	0.671459938517379	0.788622592766783
1	8170038	8373080	HAP_1	0.105217391304348	-0.271341695658645	0.617987292854861	0.660777212308662
1	8170038	8373080	HAP_2	0.172173913043478	-0.170697640325579	0.402246274293891	0.6714649378548
1	8170038	8373080	HAP_3	0.0617391304347826	-0.180104054020942	0.671459938517379	0.788622592766783
1	8170038	8373080	HAP_4	0.284347826086957	0.482087303437436	0.22874893907262	0.0355170063478046
1	8170038	8373080	HAP_5	0.088695652173913	-0.0410822443297334	0.845508947693626	0.96126427748243
1	8170038	8373080	HAP_6	0.118260869565217	-0.113013663856553	0.558697008880637	0.839770431930518
1	8257321	8464233	HAP_1	0.105217391304348	-0.271341695658645	0.617987292854861	0.660777212308662
1	8257321	8464233	HAP_2	0.0617391304347826	-0.180104054020942	0.671459938517379	0.788622592766783
1	8257321	8464233	HAP_3	0.292173913043478	0.42187077382912	0.220932070690114	0.0567059245777584
1	8257321	8464233	HAP_4	0.088695652173913	-0.0410822443297334	0.845508947693626	0.96126427748243
1	8257321	8464233	HAP_5	0.118260869565217	-0.113013663856553	0.558697008880637	0.839770431930518
1	8305311	8528279	HAP_1	0.27304347826087	0.509268006486303	0.233748980569155	0.0297689943171447
1	8305311	8528279	HAP_2	0.0869565217391304	-0.0410822443297334	0.845508947693626	0.96126427748243
1	8305311	8528279	HAP_3	0.117391304347826	-0.113013663856553	0.558697008880637	0.839770431930518
1	8305311	8528279	HAP_4	0.105217391304348	-0.271341695658645	0.617987292854861	0.660777212308662
1	8305311	8528279	HAP_5	0.0617391304347826	-0.180104054020942	0.671459938517379	0.788622592766783
1	8358037	8607680	HAP_1	0.0617391304347826	-0.180104054020942	0.671459938517379	0.788622592766783
1	8358037	8607680	HAP_2	0.0869565217391304	-0.0410822443297334	0.845508947693626	0.96126427748243
1	8358037	8607680	HAP_3	0.151304347826087	-0.12722757211388	0.371177727023379	0.731901723408897
1	8358037	8607680	HAP_4	0.378260869565217	0.253228964442705	0.184093321769482	0.169510005040853
1	8430684	8651065	HAP_1	0.0869565217391304	-0.0410822443297334	0.845508947693626	0.96126427748243
1	8430684	8651065	HAP_2	0.231304347826087	-0.190660560356632	0.248206773799834	0.442719452300503
1	8430684	8651065	HAP_3	0.379130434782609	0.24697211477163	0.183060795031194	0.177839724484694
1	8430684	8651065	HAP_4	0.0617391304347826	-0.180104054020942	0.671459938517379	0.788622592766783
1	8498193	8707568	HAP_1	0.378260869565217	0.239603777550008	0.182493258497004	0.18973702600527
1	8498193	8707568	HAP_2	0.0878260869565217	-0.0410822443297334	0.845508947693626	0.96126427748243
1	8498193	8707568	HAP_3	0.29304347826087	-0.173847050973536	0.210867411000178	0.410040641596892
1	8575763	8752633	HAP_1	0.0878260869565217	-0.0410822443297334	0.845508947693626	0.96126427748243
1	8575763	8752633	HAP_2	0.384347826086957	0.204628872614104	0.178366287075381	0.251770754857063
1	8575763	8752633	HAP_3	0.0617391304347826	-0.153314336944718	0.745105046800559	0.837051303392301
1	8575763	8752633	HAP_4	0.3	-0.0856278000036328	0.206176872800202	0.67807177811496
1	8640490	8812607	HAP_1	0.088695652173913	-0.0410822443297334	0.845508947693626	0.96126427748243
1	8640490	8812607	HAP_2	0.384347826086957	0.204628872614104	0.178366287075381	0.251770754857063
1	8640490	8812607	HAP_3	0.0608695652173913	-0.153314336944718	0.745105046800559	0.837051303392301
1	8640490	8812607	HAP_4	0.23304347826087	-0.186544654698257	0.242466907908893	0.442002081916904
1	8699372	8854887	HAP_1	0.0982608695652174	-0.0410822443297334	0.845508947693626	0.96126427748243
1	8699372	8854887	HAP_2	0.0608695652173913	-0.153314336944718	0.745105046800559	0.837051303392301
1	8699372	8854887	HAP_3	0.220869565217391	-0.202258660675616	0.252244193453008	0.422986308929326
1	8699372	8854887	HAP_4	0.386086956521739	0.204628872614104	0.178366287075381	0.251770754857063
1	8745844	8914176	HAP_1	0.0608695652173913	-0.153314336944718	0.745105046800559	0.837051303392301
1	8745844	8914176	HAP_2	0.222608695652174	-0.202258660675616	0.252244193453008	0.422986308929326
1	8745844	8914176	HAP_3	0.485217391304348	0.0746171708965785	0.146219758639283	0.610035784112547
1	8787290	8990544	HAP_1	0.22695652173913	-0.207391671905855	0.248814208360094	0.404905510036911
1	8787290	8990544	HAP_2	0.575652173913043	-0.0175459711124697	0.131219522819596	0.893676096204135
1	8842230	9051929	HAP_1	0.211304347826087	-0.214712673824138	0.270791162056956	0.428165606430128
1	8842230	9051929	HAP_2	0.392173913043478	0.170510714659705	0.174450037501275	0.328782488856033
1	8903343	9104278	HAP_1	0.212173913043478	-0.214712673824138	0.270791162056956	0.428165606430128
1	8903343	9104278	HAP_2	0.392173913043478	0.170510714659705	0.174450037501275	0.328782488856033
1	8946823	9198237	HAP_1	0.390434782608696	0.173665156512741	0.175449101743782	0.322682146641143
1	8946823	9198237	HAP_2	0.211304347826087	-0.214712673824138	0.270791162056956	0.428165606430128
1	9034299	9245476	HAP_1	0.21304347826087	-0.214712673824138	0.270791162056956	0.428165606430128
1	9034299	9245476	HAP_2	0.403478260869565	0.218317274387276	0.171986202179121	0.204828012773749
1	9084433	9289447	HAP_1	0.215652173913043	-0.20300981691842	0.259646853525494	0.434620855870166
1	9084433	9289447	HAP_2	0.47304347826087	0.135173081702667	0.15208074982328	0.374477726403175
1	9172231	9345129	HAP_1	0.139130434782609	-0.165372689411587	0.447243410711787	0.711700668767789
1	9172231	9345129	HAP_2	0.408695652173913	0.191727746349527	0.171442112928648	0.263906639361105
1	9236222	9412234	HAP_1	0.139130434782609	-0.165372689411587	0.447243410711787	0.711700668767789
1	9236222	9412234	HAP_2	0.40695652173913	0.191098826027161	0.171433839858282	0.265451647455871
1	9271520	9464578	HAP_1	0.133913043478261	-0.165372689411587	0.447243410711787	0.711700668767789
1	9271520	9464578	HAP_2	0.40695652173913	0.191098826027161	0.171433839858282	0.265451647455871
1	9322111	9515565	HAP_1	0.40695652173913	0.191098826027161	0.171433839858282	0.265451647455871
1	9322111	9515565	HAP_2	0.133913043478261	-0.165372689411587	0.447243410711787	0.711700668767789
1	9390629	9565793	HAP_1	0.476521739130435	0.0921455068396668	0.154519314833291	0.551190569491845
1	9390629	9565793	HAP_2	0.133913043478261	-0.165372689411587	0.447243410711787	0.711700668767789
1	9446832	9620382	HAP_1	0.133913043478261	-0.165372689411587	0.447243410711787	0.711700668767789
1	9446832	9620382	HAP_2	0.484347826086957	0.0993653523168981	0.152863400415822	0.515940330467061
1	9502502	9663536	HAP_1	0.133913043478261	-0.165372689411587	0.447243410711787	0.711700668767789
1	9502502	9663536	HAP_2	0.484347826086957	0.0993653523168981	0.152863400415822	0.515940330467061
1	9555749	9739491	HAP_1	0.134782608695652	-0.165372689411587	0.447243410711787	0.711700668767789
1	9555749	9739491	HAP_2	0.483478260869565	0.102770969658363	0.153251033182809	0.502747428839313
1	9592005	9800213	HAP_1	0.11304347826087	-0.292797059246096	0.658530068989006	0.656764006788818
1	9592005	9800213	HAP_2	0.0773913043478261	-0.241441586624734	0.848886728864304	0.77619219576046
1	9592005	9800213	HAP_3	0.417391304347826	0.177004921843193	0.168058962500208	0.292687709987665
1	9639183	9851960	HAP_1	0.11304347826087	-0.230726792807839	0.491217421069322	0.638748692277608
1	9639183	9851960	HAP_2	0.111304347826087	-0.317000287328207	0.734343501778146	0.666140662977458
1	9639183	9851960	HAP_3	0.427826086956522	0.178196424930813	0.164023444252664	0.277764156895918
1	9710661	9913900	HAP_1	0.111304347826087	-0.317000287328207	0.734343501778146	0.666140662977458
1	9710661	9913900	HAP_2	0.0773913043478261	-0.241441586624734	0.848886728864304	0.77619219576046
1	9710661	9913900	HAP_3	0.145217391304348	-0.145609067451451	0.465446950527938	0.754520491201115
1	9710661	9913900	HAP_4	0.311304347826087	-0.164726674140579	0.21358066231888	0.440875724440176
1	9710661	9913900	HAP_5	0.116521739130435	-0.524854398491726	0.543593526546269	0.334696047240675
1	9773647	9958472	HAP_1	0.109565217391304	-0.273857878015986	0.666167043232476	0.681159653053202
1	9773647	9958472	HAP_2	0.144347826086957	-0.145609067451451	0.465446950527938	0.754520491201115
1	9773647	9958472	HAP_3	0.311304347826087	-0.164726674140579	0.21358066231888	0.440875724440176
1	9773647	9958472	HAP_4	0.116521739130435	-0.524854398491726	0.543593526546269	0.334696047240675
1	9773647	9958472	HAP_5	0.117391304347826	-0.317000287328207	0.734343501778146	0.666140662977458
1	9843069	10006649	HAP_1	0.311304347826087	-0.164726674140579	0.21358066231888	0.440875724440176
1	9843069	10006649	HAP_2	0.168695652173913	-0.233086798948351	0.413361957024074	0.573060313809206
1	9843069	10006649	HAP_3	0.152173913043478	-0.444951644079695	0.484074675473873	0.358395892673767
1	9843069	10006649	HAP_4	0.111304347826087	-0.317000287328207	0.734343501778146	0.666140662977458
1	9843069	10006649	HAP_5	0.143478260869565	-0.145609067451451	0.465446950527938	0.754520491201115
1	9893305	10037375	HAP_1	0.111304347826087	-0.317000287328207	0.734343501778146	0.666140662977458
1	9893305	10037375	HAP_2	0.168695652173913	-0.233086798948351	0.413361957024074	0.573060313809206
1	9893305	10037375	HAP_3	0.311304347826087	-0.164726674140579	0.21358066231888	0.440875724440176
1	9893305	10037375	HAP_4	0.160869565217391	-0.444951644079695	0.484074675473873	0.358395892673767
1	9893305	10037375	HAP_5	0.144347826086957	-0.143239900837183	0.443731163426933	0.746960832770885
1	9947101	10066272	HAP_1	0.15304347826087	-0.444951644079695	0.484074675473873	0.358395892673767
1	9947101	10066272	HAP_2	0.168695652173913	-0.233086798948351	0.413361957024074	0.573060313809206
1	9947101	10066272	HAP_3	0.111304347826087	-0.317000287328207	0.734343501778146	0.666140662977458
1	9947101	10066272	HAP_4	0.144347826086957	-0.143239900837183	0.443731163426933	0.746960832770885
1	9947101	10066272	HAP_5	0.312173913043478	-0.164726674140579	0.21358066231888	0.440875724440176
1	9995804	10135402	HAP_1	0.111304347826087	-0.317000287328207	0.734343501778146	0.666140662977458
1	9995804	10135402	HAP_2	0.150434782608696	-0.214264811320475	0.412529300952591	0.603691231118049
1	9995804	10135402	HAP_3	0.31304347826087	-0.168830336030456	0.21206338523379	0.426291774808574
1	9995804	10135402	HAP_4	0.152173913043478	-0.444951644079695	0.484074675473873	0.358395892673767
1	10029104	10154066	HAP_1	0.31304347826087	-0.168830336030456	0.21206338523379	0.426291774808574
1	10029104	10154066	HAP_2	0.133913043478261	-0.241971101261218	0.445650385188312	0.587371423359076
1	10029104	10154066	HAP_3	0.151304347826087	-0.444951644079695	0.484074675473873	0.358395892673767
1	10029104	10154066	HAP_4	0.111304347826087	-0.317000287328207	0.734343501778146	0.666140662977458
1	10052241	10209708	HAP_1	0.068695652173913	-0.262405006924396	0.843674420246657	0.755895889252922
1	10052241	10209708	HAP_2	0.151304347826087	-0.444951644079695	0.484074675473873	0.358395892673767
1	10052241	10209708	HAP_3	0.304347826086957	-0.170588217019608	0.215793018209734	0.42955889131164
1	10052241	10209708	HAP_4	0.110434782608696	-0.317000287328207	0.734343501778146	0.666140662977458
1	10115433	10242514	HAP_1	0.32	-0.0594813318931733	0.204503148238552	0.771267396836032
1	10115433	10242514	HAP_2	0.068695652173913	-0.262405006924396	0.843674420246657	0.755895889252922
1	10115433	10242514	HAP_3	0.110434782608696	-0.317000287328207	0.734343501778146	0.666140662977458
1	10115433	10242514	HAP_4	0.153913043478261	-0.444951644079695	0.484074675473873	0.358395892673767
1	10147081	10280606	HAP_1	0.068695652173913	-0.262405006924396	0.843674420246657	0.755895889252922
1	10147081	10280606	HAP_2	0.320869565217391	0.0946154127293534	0.203815725956528	0.642669632607189
1	10147081	10280606	HAP_3	0.152173913043478	-0.444951644079695	0.484074675473873	0.358395892673767
1	10188215	10329288	HAP_1	0.16695652173913	-0.191355617365588	0.469681699612348	0.683857963406403
1	10188215	10329288	HAP_2	0.068695652173913	-0.262405006924396	0.843674420246657	0.755895889252922
1	10188215	10329288	HAP_3	0.321739130434783	0.0854222297516736	0.202142979130678	0.672761006866697
1	10188215	10329288	HAP_4	0.154782608695652	-0.444951644079695	0.484074675473873	0.358395892673767
1	10236893	10379097	HAP_1	0.154782608695652	-0.444951644079695	0.484074675473873	0.358395892673767
1	10236893	10379097	HAP_2	0.488695652173913	0.262224342888696	0.153266308675318	0.0876501738313545
1	10236893	10379097	HAP_3	0.127826086956522	-0.143239900837183	0.443731163426933	0.746960832770885
1	10273354	10413209	HAP_1	0.0678260869565217	-0.262405006924396	0.843674420246657	0.755895889252922
1	10273354	10413209	HAP_2	0.153913043478261	-0.444951644079695	0.484074675473873	0.358395892673767
1	10273354	10413209	HAP_3	0.497391304347826	0.240351040551802	0.151639889017989	0.113526109820203
1	10315745	10453602	HAP_1	0.493913043478261	0.254860297952241	0.153576298672143	0.0975723894199855
1	10315745	10453602	HAP_2	0.0930434782608696	-0.165266265719691	0.840532989005134	0.844195375862975
1	10315745	10453602	HAP_3	0.0660869565217391	-0.262405006924396	0.843674420246657	0.755895889252922
1	10315745	10453602	HAP_4	0.15304347826087	-0.444951644079695	0.484074675473873	0.358395892673767
1	10361996	10482668	HAP_1	0.152173913043478	-0.444951644079695	0.484074675473873	0.358395892673767
1	10361996	10482668	HAP_2	0.164347826086957	-0.201225940857509	0.520897924712679	0.699416339565294
1	10361996	10482668	HAP_3	0.318260869565217	0.0949494839746816	0.205815620407472	0.64473839466305
1	10399147	10523839	HAP_1	0.163478260869565	-0.201225940857509	0.520897924712679	0.699416339565294
1	10399147	10523839	HAP_2	0.318260869565217	0.0949494839746816	0.205815620407472	0.64473839466305
1	10399147	10523839	HAP_3	0.149565217391304	-0.444951644079695	0.484074675473873	0.358395892673767
1	10439622	10538971	HAP_1	0.164347826086957	-0.187384594268367	0.493491763836711	0.704302879303313
1	10439622	10538971	HAP_2	0.320869565217391	0.0854222297516736	0.202142979130678	0.672761006866697
1	10439622	10538971	HAP_3	0.149565217391304	-0.444951644079695	0.484074675473873	0.358395892673767
1	10477227	10565732	HAP_1	0.150434782608696	-0.444951644079695	0.484074675473873	0.358395892673767
1	10477227	10565732	HAP_2	0.320869565217391	0.0854222297516736	0.202142979130678	0.672761006866697
1	10477227	10565732	HAP_3	0.229565217391304	-0.24791724150781	0.27909819029093	0.374770358989936
1	10513579	10591457	HAP_1	0.39304347826087	-0.136117240414788	0.17731718497706	0.443018538199012
1	10513579	10591457	HAP_2	0.320869565217391	0.0854222297516736	0.202142979130678	0.672761006866697
1	10513579	10591457	HAP_3	0.150434782608696	-0.444951644079695	0.484074675473873	0.358395892673767
1	10535644	10632901	HAP_1	0.320869565217391	0.0854222297516736	0.202142979130678	0.672761006866697
1	10535644	10632901	HAP_2	0.150434782608696	-0.444951644079695	0.484074675473873	0.358395892673767
1	10535644	10632901	HAP_3	0.165217391304348	-0.182906434065433	0.472092532215239	0.698578898137594
1	10556115	10715729	HAP_1	0.150434782608696	-0.444951644079695	0.484074675473873	0.358395892673767
1	10556115	10715729	HAP_2	0.165217391304348	-0.182906434065433	0.472092532215239	0.698578898137594
1	10556115	10715729	HAP_3	0.320869565217391	0.0854222297516736	0.202142979130678	0.672761006866697
1	10580877	10762241	HAP_1	0.305217391304348	0.10301515724896	0.208472071134538	0.621397788852717
1	10580877	10762241	HAP_2	0.164347826086957	-0.182906434065433	0.472092532215239	0.698578898137594
1	10580877	10762241	HAP_3	0.150434782608696	-0.444951644079695	0.484074675473873	0.358395892673767
1	10610579	10783671	HAP_1	0.305217391304348	0.10301515724896	0.208472071134538	0.621397788852717
1	10610579	10783671	HAP_2	0.165217391304348	-0.182906434065433	0.472092532215239	0.698578898137594
1	10610579	10783671	HAP_3	0.0808695652173913	0.196899343872966	0.733819441591952	0.788550516038024
1	10610579	10783671	HAP_4	0.150434782608696	-0.444951644079695	0.484074675473873	0.358395892673767
1	10692448	10838284	HAP_1	0.294782608695652	0.0936010525106298	0.212772617448002	0.660170563607719
1	10692448	10838284	HAP_2	0.091304347826087	0.048852606772219	0.662576678702489	0.941250466982466
1	10692448	10838284	HAP_3	0.165217391304348	-0.182906434065433	0.472092532215239	0.698578898137594
1	10692448	10838284	HAP_4	0.150434782608696	-0.444951644079695	0.484074675473873	0.358395892673767
1	10747495	10888253	HAP_1	0.150434782608696	-0.444951644079695	0.484074675473873	0.358395892673767
1	10747495	10888253	HAP_2	0.293913043478261	0.109606317192986	0.21482151912075	0.610097400222567
1	10747495	10888253	HAP_3	0.103478260869565	0.0482157799771929	0.558101679833817	0.931185206649985
1	10747495	10888253	HAP_4	0.165217391304348	-0.182906434065433	0.472092532215239	0.698578898137594
1	10776649	10972991	HAP_1	0.288695652173913	0.112077190895475	0.216780635255087	0.60535440025345
1	10776649	10972991	HAP_2	0.091304347826087	0.048852606772219	0.662576678702489	0.941250466982466
1	10776649	10972991	HAP_3	0.165217391304348	-0.182906434065433	0.472092532215239	0.698578898137594
1	10776649	10972991	HAP_4	0.150434782608696	-0.444951644079695	0.484074675473873	0.358395892673767
1	10826689	11037942	HAP_1	0.287826086956522	0.125295574885054	0.218598186297961	0.566753741527978
1	10826689	11037942	HAP_2	0.150434782608696	-0.444951644079695	0.484074675473873	0.358395892673767
1	10826689	11037942	HAP_3	0.171304347826087	-0.191876992814561	0.432521666756122	0.657485188178361
1	10826689	11037942	HAP_4	0.0947826086956522	0.048852606772219	0.662576678702489	0.941250466982466
1	10875498	11075998	HAP_1	0.287826086956522	0.125295574885054	0.218598186297961	0.566753741527978
1	10875498	11075998	HAP_2	0.163478260869565	-0.182906434065433	0.472092532215239	0.698578898137594
1	10875498	11075998	HAP_3	0.0947826086956522	0.048852606772219	0.662576678702489	0.941250466982466
1	10875498	11075998	HAP_4	0.150434782608696	-0.444951644079695	0.484074675473873	0.358395892673767
1	10957096	11130967	HAP_1	0.145217391304348	-0.2002248989353	0.523965944088419	0.702506858680927
1	10957096	11130967	HAP_2	0.147826086956522	-0.392538757969224	0.534562528565421	0.463061354202206
1	10957096	11130967	HAP_3	0.28695652173913	0.140596350165578	0.221476085100708	0.525807397285989
1	11028533	11181385	HAP_1	0.292173913043478	0.137428947565707	0.219345097169756	0.531213809526814
1	11028533	11181385	HAP_2	0.161739130434783	-0.556525286410824	0.447016918926575	0.213659485994475
1	11028533	11181385	HAP_3	0.144347826086957	-0.195173810774581	0.559360966294383	0.727277930568475
1	11068552	11236771	HAP_1	0.14695652173913	-0.385161079978213	0.5676798382549	0.497744818146824
1	11068552	11236771	HAP_2	0.291304347826087	0.137428947565707	0.219345097169756	0.531213809526814
1	11068552	11236771	HAP_3	0.144347826086957	-0.195173810774581	0.559360966294383	0.727277930568475
1	11117957	11313680	HAP_1	0.233913043478261	-0.141783190130427	0.297936983587251	0.634342556792976
1	11117957	11313680	HAP_2	0.14695652173913	-0.385161079978213	0.5676798382549	0.497744818146824
1	11117957	11313680	HAP_3	0.291304347826087	0.137428947565707	0.219345097169756	0.531213809526814
1	11160981	11394467	HAP_1	0.127826086956522	-0.0540833174942892	0.74279834436977	0.941983036091858
1	11160981	11394467	HAP_2	0.14695652173913	-0.385161079978213	0.5676798382549	0.497744818146824
1	11160981	11394467	HAP_3	0.237391304347826	-0.161538442240314	0.276733103842481	0.559633679562782
1	11227266	11469495	HAP_1	0.236521739130435	-0.161538442240314	0.276733103842481	0.559633679562782
1	11227266	11469495	HAP_2	0.14695652173913	-0.385161079978213	0.5676798382549	0.497744818146824
1	11296054	11519084	HAP_1	0.208695652173913	-0.226363404781264	0.359551563817271	0.529230845692581
1	11296054	11519084	HAP_2	0.237391304347826	-0.161538442240314	0.276733103842481	0.559633679562782
1	11368762	11586009	HAP_1	0.14695652173913	-0.385161079978213	0.5676798382549	0.497744818146824
1	11368762	11586009	HAP_2	0.302608695652174	-0.191790991440521	0.232486167699081	0.409746257553726
1	11443076	11667549	HAP_1	0.11304347826087	-0.103635478961545	0.555356270702786	0.852033138875385
1	11443076	11667549	HAP_2	0.148695652173913	-0.385161079978213	0.5676798382549	0.497744818146824
1	11443076	11667549	HAP_3	0.332173913043478	-0.20504367944754	0.213377337329031	0.336993555355699
1	11495736	11731681	HAP_1	0.119130434782609	-0.476686752272596	0.858700933109961	0.57902972672436
1	11495736	11731681	HAP_2	0.11304347826087	-0.103635478961545	0.555356270702786	0.852033138875385
1	11495736	11731681	HAP_3	0.260869565217391	-0.147838777859251	0.25968744404323	0.569383377188947
1	11495736	11731681	HAP_4	0.238260869565217	-0.098407104797844	0.29379454085001	0.737786182750195
1	11562944	11776956	HAP_1	0.12	-0.476686752272596	0.858700933109961	0.57902972672436
1	11562944	11776956	HAP_2	0.260869565217391	-0.147838777859251	0.25968744404323	0.569383377188947
1	11562944	11776956	HAP_3	0.385217391304348	-0.130787202995004	0.181200340731353	0.470728506775729
1	11635516	11833307	HAP_1	0.260869565217391	-0.147838777859251	0.25968744404323	0.569383377188947
1	11635516	11833307	HAP_2	0.385217391304348	-0.130787202995004	0.181200340731353	0.470728506775729
1	11715739	11880489	HAP_1	0.102608695652174	-0.17042351924548	0.72838636960294	0.815090319593931
1	11715739	11880489	HAP_2	0.260869565217391	-0.147838777859251	0.25968744404323	0.569383377188947
1	11715739	11880489	HAP_3	0.384347826086957	-0.130787202995004	0.181200340731353	0.470728506775729
1	11768871	11915013	HAP_1	0.169565217391304	-0.0755658924917027	0.420120512803877	0.857321673876602
1	11768871	11915013	HAP_2	0.260869565217391	-0.147838777859251	0.25968744404323	0.569383377188947
1	11768871	11915013	HAP_3	0.394782608695652	-0.139959535223258	0.176024246947854	0.426882220969754
1	11807482	11964513	HAP_1	0.260869565217391	-0.147838777859251	0.25968744404323	0.569383377188947
1	11807482	11964513	HAP_2	0.247826086956522	-0.109982807264133	0.294271245239032	0.708733979220223
1	11807482	11964513	HAP_3	0.393913043478261	-0.139959535223258	0.176024246947854	0.426882220969754
1	11869629	12059144	HAP_1	0.353913043478261	-0.13422892687971	0.197504057474388	0.497021017825715
1	11869629	12059144	HAP_2	0.26	-0.147838777859251	0.25968744404323	0.569383377188947
1	11869629	12059144	HAP_3	0.113913043478261	-0.319248310725008	0.851675776420336	0.707915491220615
1	11907907	12100919	HAP_1	0.353913043478261	-0.13422892687971	0.197504057474388	0.497021017825715
1	11907907	12100919	HAP_2	0.26	-0.147838777859251	0.25968744404323	0.569383377188947
1	11907907	12100919	HAP_3	0.113913043478261	-0.319248310725008	0.851675776420336	0.707915491220615
1	11934480	12184244	HAP_1	0.353913043478261	-0.13422892687971	0.197504057474388	0.497021017825715
1	11934480	12184244	HAP_2	0.26	-0.147838777859251	0.25968744404323	0.569383377188947
1	11934480	12184244	HAP_3	0.113913043478261	-0.319248310725008	0.851675776420336	0.707915491220615
1	12036167	12253784	HAP_1	0.254782608695652	-0.141684790683328	0.263769734250755	0.591374304851101
1	12036167	12253784	HAP_2	0.372173913043478	-0.0800064487320771	0.19311386858975	0.678814867889602
1	12036167	12253784	HAP_3	0.167826086956522	-0.163698536665002	0.497668908328092	0.742330674777556
1	12077285	12310963	HAP_1	0.206086956521739	-0.226363404781264	0.359551563817271	0.529230845692581
1	12077285	12310963	HAP_2	0.166086956521739	-0.0718629808885596	0.388071220415666	0.853154760906093
1	12077285	12310963	HAP_3	0.167826086956522	-0.163698536665002	0.497668908328092	0.742330674777556
1	12077285	12310963	HAP_4	0.253913043478261	-0.141684790683328	0.263769734250755	0.591374304851101
1	12159225	12367799	HAP_1	0.205217391304348	-0.226363404781264	0.359551563817271	0.529230845692581
1	12159225	12367799	HAP_2	0.253913043478261	-0.141684790683328	0.263769734250755	0.591374304851101
1	12228328	12410625	HAP_1	0.205217391304348	-0.226363404781264	0.359551563817271	0.529230845692581
1	12228328	12410625	HAP_2	0.113913043478261	-0.176701223976709	0.652760475279807	0.786722384839069
1	12228328	12410625	HAP_3	0.254782608695652	-0.141684790683328	0.263769734250755	0.591374304851101
1	12288899	12447748	HAP_1	0.107826086956522	-0.319899894044095	0.848993675028425	0.706465272305225
1	12288899	12447748	HAP_2	0.254782608695652	-0.141684790683328	0.263769734250755	0.591374304851101
1	12288899	12447748	HAP_3	0.247826086956522	-0.208728532513119	0.288934790271805	0.470344737711275
1	12288899	12447748	HAP_4	0.159130434782609	-0.134013679649042	0.464179687578125	0.772909169531292
1	12349904	12495996	HAP_1	0.16695652173913	-0.127055197139604	0.445489217605036	0.77559311874062
1	12349904	12495996	HAP_2	0.107826086956522	-0.319899894044095	0.848993675028425	0.706465272305225
1	12349904	12495996	HAP_3	0.254782608695652	-0.141684790683328	0.263769734250755	0.591374304851101
1	12349904	12495996	HAP_4	0.144347826086957	-0.385161079978213	0.5676798382549	0.497744818146824
1	12391498	12566832	HAP_1	0.146086956521739	-0.385161079978213	0.5676798382549	0.497744818146824
1	12391498	12566832	HAP_2	0.254782608695652	-0.141684790683328	0.263769734250755	0.591374304851101
1	12391498	12566832	HAP_3	0.107826086956522	-0.319899894044095	0.848993675028425	0.706465272305225
1	12391498	12566832	HAP_4	0.200869565217391	-0.144763949988106	0.383814124001195	0.706188148925095
1	12442460	12631796	HAP_1	0.101739130434783	-0.319899894044095	0.848993675028425	0.706465272305225
1	12442460	12631796	HAP_2	0.18	-0.135210022027254	0.4074633805078	0.740138658345991
1	12442460	12631796	HAP_3	0.252173913043478	-0.133820884237608	0.266994290436608	0.616417813562517
1	12442460	12631796	HAP_4	0.146086956521739	-0.385161079978213	0.5676798382549	0.497744818146824
1	12479322	12693559	HAP_1	0.145217391304348	-0.385161079978213	0.5676798382549	0.497744818146824
1	12479322	12693559	HAP_2	0.238260869565217	-0.13844197541387	0.284133359777632	0.626276164203835
1	12543647	12775375	HAP_1	0.238260869565217	-0.13844197541387	0.284133359777632	0.626276164203835
1	12543647	12775375	HAP_2	0.146086956521739	-0.385161079978213	0.5676798382549	0.497744818146824
1	12606447	12853203	HAP_1	0.0695652173913043	-0.0644617464962779	0.85380161218777	0.939844021205537
1	12606447	12853203	HAP_2	0.239130434782609	-0.13844197541387	0.284133359777632	0.626276164203835
1	12606447	12853203	HAP_3	0.19304347826087	0.00814561727310258	0.366154543307927	0.982259307893816
1	12676844	12903805	HAP_1	0.242608695652174	-0.147148036757522	0.280213070349287	0.599700547632903
1	12676844	12903805	HAP_2	0.135652173913043	-0.151905545114462	0.500455950492169	0.76159504972234
1	12676844	12903805	HAP_3	0.318260869565217	-0.109039518883272	0.212979641252108	0.608872032455869
1	12743592	12950327	HAP_1	0.242608695652174	-0.147148036757522	0.280213070349287	0.599700547632903
1	12743592	12950327	HAP_2	0.134782608695652	-0.172201711478822	0.526293353591563	0.743640573528773
1	12743592	12950327	HAP_3	0.392173913043478	-0.0997382076682043	0.176486895717965	0.572210214466286
1	12837234	13034308	HAP_1	0.392173913043478	-0.0997382076682043	0.176486895717965	0.572210214466286
1	12837234	13034308	HAP_2	0.242608695652174	-0.147148036757522	0.280213070349287	0.599700547632903
1	12887875	13085347	HAP_1	0.242608695652174	-0.147148036757522	0.280213070349287	0.599700547632903
1	12887875	13085347	HAP_2	0.373913043478261	-0.0998899820685627	0.186953966481331	0.59334351559258
1	12934724	13112862	HAP_1	0.242608695652174	-0.147148036757522	0.280213070349287	0.599700547632903
1	12934724	13112862	HAP_2	0.281739130434783	-0.104476544562703	0.251638586014155	0.678164998564593
1	12980154	13158835	HAP_1	0.242608695652174	-0.147148036757522	0.280213070349287	0.599700547632903
1	12980154	13158835	HAP_2	0.280869565217391	-0.104476544562703	0.251638586014155	0.678164998564593
1	13080688	13212735	HAP_1	0.071304347826087	-0.406499677526558	0.848280559661886	0.631979712984557
1	13080688	13212735	HAP_2	0.24695652173913	-0.1681074866677	0.273089572356015	0.538423354788301
1	13080688	13212735	HAP_3	0.36	-0.038397538990631	0.191228254791842	0.840932083949828
1	13107909	13288892	HAP_1	0.071304347826087	-0.406499677526558	0.848280559661886	0.631979712984557
1	13107909	13288892	HAP_2	0.443478260869565	-0.00993861261769114	0.159436935235676	0.950317663753257
1	13107909	13288892	HAP_3	0.0852173913043478	-0.0422366574032332	0.852405750027663	0.960498640707609
1	13107909	13288892	HAP_4	0.247826086956522	-0.1681074866677	0.273089572356015	0.538423354788301
1	13141007	13331772	HAP_1	0.243478260869565	-0.1681074866677	0.273089572356015	0.538423354788301
1	13141007	13331772	HAP_2	0.071304347826087	-0.406499677526558	0.848280559661886	0.631979712984557
1	13141007	13331772	HAP_3	0.32695652173913	0.0799748728800424	0.212482354521676	0.7067737891236
1	13207040	13395358	HAP_1	0.071304347826087	-0.406499677526558	0.848280559661886	0.631979712984557
1	13207040	13395358	HAP_2	0.239130434782609	-0.0565780338926519	0.280779371030973	0.840377782298499
1	13207040	13395358	HAP_3	0.243478260869565	-0.1681074866677	0.273089572356015	0.538423354788301
1	13253220	13439013	HAP_1	0.155652173913043	-0.385161079978213	0.5676798382549	0.497744818146824
1	13253220	13439013	HAP_2	0.243478260869565	-0.1681074866677	0.273089572356015	0.538423354788301
1	13253220	13439013	HAP_3	0.0704347826086957	-0.406499677526558	0.848280559661886	0.631979712984557
1	13325800	13492360	HAP_1	0.219130434782609	-0.270654277554393	0.314795112575995	0.390277389542391
1	13325800	13492360	HAP_2	0.243478260869565	-0.1681074866677	0.273089572356015	0.538423354788301
1	13376228	13532908	HAP_1	0.274782608695652	-0.312161998667272	0.244297580706167	0.201849595132908
1	13376228	13532908	HAP_2	0.243478260869565	-0.1681074866677	0.273089572356015	0.538423354788301
1	13376228	13532908	HAP_3	0.154782608695652	0.0754388251364887	0.522276856008661	0.885203066517951
1	13424571	13580209	HAP_1	0.161739130434783	0.0240294857637073	0.55458247864735	0.965454690558951
1	13424571	13580209	HAP_2	0.402608695652174	-0.144709862546062	0.178493164641186	0.417863604726399
1	13424571	13580209	HAP_3	0.243478260869565	-0.1681074866677	0.273089572356015	0.538423354788301
1	13463249	13598030	HAP_1	0.4	-0.141478100087745	0.176503648337219	0.423146831822374
1	13463249	13598030	HAP_2	0.243478260869565	-0.1681074866677	0.273089572356015	0.538423354788301
1	13463249	13598030	HAP_3	0.160869565217391	0.0240294857637073	0.55458247864735	0.965454690558951
1	13525711	13668972	HAP_1	0.144347826086957	-0.31525868759754	0.528592980864865	0.551140819542182
1	13525711	13668972	HAP_2	0.159130434782609	-0.00452542851904167	0.374818962592345	0.990371149247991
1	13525711	13668972	HAP_3	0.225217391304348	-0.114466854552037	0.29531192456383	0.698448919250822
1	13560034	13725800	HAP_1	0.225217391304348	-0.114466854552037	0.29531192456383	0.698448919250822
1	13560034	13725800	HAP_2	0.144347826086957	-0.31525868759754	0.528592980864865	0.551140819542182
1	13560034	13725800	HAP_3	0.0704347826086957	-0.406499677526558	0.848280559661886	0.631979712984557
1	13593070	13778296	HAP_1	0.225217391304348	-0.114466854552037	0.29531192456383	0.698448919250822
1	13593070	13778296	HAP_2	0.144347826086957	-0.31525868759754	0.528592980864865	0.551140819542182
1	13593070	13778296	HAP_3	0.0704347826086957	-0.406499677526558	0.848280559661886	0.631979712984557
1	13657759	13850697	HAP_1	0.371304347826087	0.151583779741886	0.191265326835986	0.428385301026148
1	13657759	13850697	HAP_2	0.071304347826087	-0.406499677526558	0.848280559661886	0.631979712984557
1	13657759	13850697	HAP_3	0.1	0.350146319878945	0.657150730522467	0.594365359927963
1	13711980	13936005	HAP_1	0.471304347826087	0.257587129019321	0.15084488912996	0.0882574525376988
1	13711980	13936005	HAP_2	0.158260869565217	-0.142035589955434	0.453591326439017	0.754293819440814
1	13711980	13936005	HAP_3	0.0852173913043478	-0.355380224949404	0.659342774550458	0.590106084251748
1	13746152	14037621	HAP_1	0.203478260869565	0.04981992014258	0.306430629211721	0.870906473731902
1	13746152	14037621	HAP_2	0.134782608695652	-0.203368125739732	0.445101030795178	0.647917105886338
1	13746152	14037621	HAP_3	0.472173913043478	0.257587129019321	0.15084488912996	0.0882574525376988
1	13834725	14062958	HAP_1	0.280869565217391	0.0259441151684207	0.234097143861394	0.911793672920001
1	13834725	14062958	HAP_2	0.472173913043478	0.257587129019321	0.15084488912996	0.0882574525376988
1	13834725	14062958	HAP_3	0.14	-0.203368125739732	0.445101030795178	0.647917105886338
1	13910692	14114440	HAP_1	0.115652173913043	-0.485424419421613	0.672774409582945	0.470885839553163
1	13910692	14114440	HAP_2	0.356521739130435	0.0443622510134643	0.190808704144758	0.81623747373701
1	13910692	14114440	HAP_3	0.0921739130434783	-0.355380224949404	0.659342774550458	0.590106084251748
1	13910692	14114440	HAP_4	0.179130434782609	0.142660411384212	0.386696656697735	0.712325755680989
1	13910692	14114440	HAP_5	0.149565217391304	-0.044230441256664	0.4685207211711	0.924821528383674
1	14004385	14194506	HAP_1	0.115652173913043	-0.485424419421613	0.672774409582945	0.470885839553163
1	14004385	14194506	HAP_2	0.356521739130435	0.0443622510134643	0.190808704144758	0.81623747373701
1	14004385	14194506	HAP_3	0.176521739130435	0.132412319110757	0.3746481698057	0.723897801897387
1	14004385	14194506	HAP_4	0.162608695652174	-0.221401368060457	0.467263772326077	0.635808551822249
1	14058696	14248776	HAP_1	0.0895652173913044	1.18773947939119	0.841711445276096	0.158768293627899
1	14058696	14248776	HAP_2	0.115652173913043	-0.485424419421613	0.672774409582945	0.470885839553163
1	14058696	14248776	HAP_3	0.071304347826087	-0.406499677526558	0.848280559661886	0.631979712984557
1	14058696	14248776	HAP_4	0.356521739130435	0.0443622510134643	0.190808704144758	0.81623747373701
1	14091291	14286844	HAP_1	0.357391304347826	0.0403770153527829	0.189660342473858	0.831489035633164
1	14091291	14286844	HAP_2	0.071304347826087	-0.406499677526558	0.848280559661886	0.631979712984557
1	14091291	14286844	HAP_3	0.0895652173913044	1.18773947939119	0.841711445276096	0.158768293627899
1	14091291	14286844	HAP_4	0.162608695652174	-0.225448326707905	0.404255965661483	0.57728015032291
1	14174967	14320480	HAP_1	0.071304347826087	-0.406499677526558	0.848280559661886	0.631979712984557
1	14174967	14320480	HAP_2	0.162608695652174	-0.225448326707905	0.404255965661483	0.57728015032291
1	14174967	14320480	HAP_3	0.0895652173913044	1.18773947939119	0.841711445276096	0.158768293627899
1	14174967	14320480	HAP_4	0.357391304347826	0.0403770153527829	0.189660342473858	0.831489035633164
1	14235061	14353940	HAP_1	0.244347826086957	-0.229129126614314	0.283521300010479	0.419343363386323
1	14235061	14353940	HAP_2	0.0973913043478261	-0.355380224949404	0.659342774550458	0.590106084251748
1	14235061	14353940	HAP_3	0.509565217391304	0.22114112174621	0.144031036926381	0.125255405613994
1	14277857	14409719	HAP_1	0.56695652173913	-0.0905879091501237	0.134788525664166	0.501812563107021
1	14277857	14409719	HAP_2	0.1	0.0892019994491151	0.604289641238941	0.882699841099166
1	14277857	14409719	HAP_3	0.163478260869565	-0.225448326707905	0.404255965661483	0.57728015032291
1	14300401	14464404	HAP_1	0.563478260869565	-0.0894656674163804	0.135446852402323	0.50918934933376
1	14300401	14464404	HAP_2	0.1	0.0892019994491151	0.604289641238941	0.882699841099166
1	14300401	14464404	HAP_3	0.163478260869565	-0.225448326707905	0.404255965661483	0.57728015032291
1	14340365	14529990	HAP_1	0.120869565217391	0.00200770697513154	0.554685078117314	0.997113312543523
1	14340365	14529990	HAP_2	0.118260869565217	-0.108691398497508	0.522212654686762	0.835197966699669
1	14340365	14529990	HAP_3	0.288695652173913	-0.19181381074427	0.244705840575516	0.433455633124153
1	14340365	14529990	HAP_4	0.16	-0.225448326707905	0.404255965661483	0.57728015032291
1	14398852	14590649	HAP_1	0.16	-0.225448326707905	0.404255965661483	0.57728015032291
1	14398852	14590649	HAP_2	0.0695652173913043	-0.118787497424549	0.845948980321367	0.888379083452811
1	14398852	14590649	HAP_3	0.071304347826087	-0.406499677526558	0.848280559661886	0.631979712984557
1	14398852	14590649	HAP_4	0.218260869565217	-0.151396047478186	0.310452718826961	0.625979326973772
1	14444478	14655035	HAP_1	0.0904347826086957	1.18773947939119	0.841711445276096	0.158768293627899
1	14444478	14655035	HAP_2	0.16	-0.225448326707905	0.404255965661483	0.57728015032291
1	14444478	14655035	HAP_3	0.158260869565217	0.0240294857637073	0.55458247864735	0.965454690558951
1	14444478	14655035	HAP_4	0.071304347826087	-0.406499677526558	0.848280559661886	0.631979712984557
1	14444478	14655035	HAP_5	0.178260869565217	-0.122637655979121	0.4136968015027	0.767001058225934
1	14508643	14723669	HAP_1	0.071304347826087	-0.406499677526558	0.848280559661886	0.631979712984557
1	14508643	14723669	HAP_2	0.0904347826086957	1.18773947939119	0.841711445276096	0.158768293627899
1	14508643	14723669	HAP_3	0.161739130434783	0.0240294857637073	0.55458247864735	0.965454690558951
1	14508643	14723669	HAP_4	0.177391304347826	-0.122637655979121	0.4136968015027	0.767001058225934
1	14508643	14723669	HAP_5	0.236521739130435	-0.175742185313132	0.280108802373898	0.530647387344348
1	14563828	14775232	HAP_1	0.177391304347826	-0.122637655979121	0.4136968015027	0.767001058225934
1	14563828	14775232	HAP_2	0.237391304347826	-0.175742185313132	0.280108802373898	0.530647387344348
1	14563828	14775232	HAP_3	0.108695652173913	0.00184251937676908	0.60644245642088	0.997576914903998
1	14629667	14813674	HAP_1	0.277391304347826	0.34156774890951	0.239750080485419	0.154804049634259
1	14629667	14813674	HAP_2	0.108695652173913	0.00184251937676908	0.60644245642088	0.997576914903998
1	14629667	14813674	HAP_3	0.177391304347826	-0.122637655979121	0.4136968015027	0.767001058225934
1	14709803	14871304	HAP_1	0.355652173913043	0.153826232222858	0.190722512373362	0.420270012410875
1	14709803	14871304	HAP_2	0.108695652173913	0.00184251937676908	0.60644245642088	0.997576914903998
1	14709803	14871304	HAP_3	0.182608695652174	0.101279528658935	0.373403613428317	0.78631112744631
1	14762452	14901630	HAP_1	0.128695652173913	-0.159951018617131	0.595932577683314	0.78848642497966
1	14762452	14901630	HAP_2	0.485217391304348	0.0124908760041009	0.147777111144208	0.932669042873936
1	14762452	14901630	HAP_3	0.182608695652174	0.101279528658935	0.373403613428317	0.78631112744631
1	14804510	14946992	HAP_1	0.485217391304348	0.0124908760041009	0.147777111144208	0.932669042873936
1	14804510	14946992	HAP_2	0.182608695652174	0.101279528658935	0.373403613428317	0.78631112744631
1	14804510	14946992	HAP_3	0.128695652173913	-0.159951018617131	0.595932577683314	0.78848642497966
1	14854129	15009567	HAP_1	0.679130434782609	-0.0465126730343202	0.129524607072098	0.719652923126364
1	14854129	15009567	HAP_2	0.182608695652174	0.101279528658935	0.373403613428317	0.78631112744631
1	14890884	15068643	HAP_1	0.352173913043478	0.18949089797857	0.187841863271983	0.313514830106843
1	14890884	15068643	HAP_2	0.325217391304348	-0.0562493574535145	0.222254220565515	0.800294562535057
1	14890884	15068643	HAP_3	0.182608695652174	0.101279528658935	0.373403613428317	0.78631112744631
1	14928233	15107973	HAP_1	0.350434782608696	0.18949089797857	0.187841863271983	0.313514830106843
1	14928233	15107973	HAP_2	0.325217391304348	-0.0562493574535145	0.222254220565515	0.800294562535057
1	14928233	15107973	HAP_3	0.182608695652174	0.101279528658935	0.373403613428317	0.78631112744631
1	14986215	15176283	HAP_1	0.258260869565217	0.365294925022471	0.243453257277072	0.134053610917575
1	14986215	15176283	HAP_2	0.273913043478261	0.832806785275591	0.25061137659614	0.000948140974815644
1	14986215	15176283	HAP_3	0.244347826086957	-0.0690136349218626	0.318216972135555	0.828383660164567
1	14986215	15176283	HAP_4	0.107826086956522	-0.260657497982585	0.662250121952021	0.694030285540165
1	15043428	15233923	HAP_1	0.258260869565217	0.365294925022471	0.243453257277072	0.134053610917575
1	15043428	15233923	HAP_2	0.2	0.085676183807032	0.342076138625205	0.802323633483047
1	15043428	15233923	HAP_3	0.239130434782609	-0.0658097269029119	0.326010718576694	0.840096334762943
1	15043428	15233923	HAP_4	0.0721739130434783	-0.406499677526558	0.848280559661886	0.631979712984557
1	15092475	15295952	HAP_1	0.258260869565217	0.365294925022471	0.243453257277072	0.134053610917575
1	15092475	15295952	HAP_2	0.179130434782609	0.101279528658935	0.373403613428317	0.78631112744631
1	15092475	15295952	HAP_3	0.156521739130435	-0.157719998106628	0.442101877427609	0.721412614659324
1	15092475	15295952	HAP_4	0.0721739130434783	-0.406499677526558	0.848280559661886	0.631979712984557
1	15151447	15377098	HAP_1	0.259130434782609	0.334641209642935	0.242018147881198	0.167302588171373
1	15151447	15377098	HAP_2	0.179130434782609	0.101279528658935	0.373403613428317	0.78631112744631
1	15151447	15377098	HAP_3	0.0765217391304348	-0.0899479375927168	0.842119262099522	0.914976719605542
1	15151447	15377098	HAP_4	0.0756521739130435	-0.406499677526558	0.848280559661886	0.631979712984557
1	15209586	15433328	HAP_1	0.259130434782609	0.334641209642935	0.242018147881198	0.167302588171373
1	15209586	15433328	HAP_2	0.0765217391304348	-0.0899479375927168	0.842119262099522	0.914976719605542
1	15209586	15433328	HAP_3	0.0721739130434783	-0.406499677526558	0.848280559661886	0.631979712984557
1	15209586	15433328	HAP_4	0.179130434782609	0.101279528658935	0.373403613428317	0.78631112744631
1	15276897	15479165	HAP_1	0.0765217391304348	-0.0899479375927168	0.842119262099522	0.914976719605542
1	15276897	15479165	HAP_2	0.259130434782609	0.334641209642935	0.242018147881198	0.167302588171373
1	15276897	15479165	HAP_3	0.220869565217391	-0.0498089635653217	0.30849952655755	0.871792635516955
1	15276897	15479165	HAP_4	0.0721739130434783	-0.406499677526558	0.848280559661886	0.631979712984557
1	15346076	15504349	HAP_1	0.220869565217391	-0.0498089635653217	0.30849952655755	0.871792635516955
1	15346076	15504349	HAP_2	0.259130434782609	0.334641209642935	0.242018147881198	0.167302588171373
1	15346076	15504349	HAP_3	0.0721739130434783	-0.406499677526558	0.848280559661886	0.631979712984557
1	15346076	15504349	HAP_4	0.155652173913043	-0.157719998106628	0.442101877427609	0.721412614659324
1	15415550	15558805	HAP_1	0.213913043478261	0.0369871683075222	0.312168877060952	0.905726124858488
1	15415550	15558805	HAP_2	0.26	0.334641209642935	0.242018147881198	0.167302588171373
1	15415550	15558805	HAP_3	0.155652173913043	-0.157719998106628	0.442101877427609	0.721412614659324
1	15415550	15558805	HAP_4	0.0756521739130435	-0.406499677526558	0.848280559661886	0.631979712984557
1	15415550	15558805	HAP_5	0.0947826086956522	-0.265359650949768	0.655939974367673	0.685963206896091
1	15469825	15577736	HAP_1	0.0939130434782609	-0.265359650949768	0.655939974367673	0.685963206896091
1	15469825	15577736	HAP_2	0.213913043478261	0.0369871683075222	0.312168877060952	0.905726124858488
1	15469825	15577736	HAP_3	0.240869565217391	-0.0658097269029119	0.326010718576694	0.840096334762943
1	15469825	15577736	HAP_4	0.335652173913043	0.105689749032115	0.190269159895632	0.578790891025551
1	15492702	15613532	HAP_1	0.0939130434782609	-0.265359650949768	0.655939974367673	0.685963206896091
1	15492702	15613532	HAP_2	0.213913043478261	0.0369871683075222	0.312168877060952	0.905726124858488
1	15492702	15613532	HAP_3	0.262608695652174	0.320562552771909	0.238929031249026	0.180246715410391
1	15492702	15613532	HAP_4	0.312173913043478	-0.0403736074478062	0.240424503663021	0.866701637641425
1	15550342	15653451	HAP_1	0.213913043478261	0.0369871683075222	0.312168877060952	0.905726124858488
1	15550342	15653451	HAP_2	0.264347826086957	0.320562552771909	0.238929031249026	0.180246715410391
1	15550342	15653451	HAP_3	0.0739130434782609	-0.406499677526558	0.848280559661886	0.631979712984557
1	15550342	15653451	HAP_4	0.240869565217391	-0.0658097269029119	0.326010718576694	0.840096334762943
1	15550342	15653451	HAP_5	0.136521739130435	-0.224567224216982	0.446954686155877	0.615555941123159
1	15573523	15690224	HAP_1	0.26	0.334641209642935	0.242018147881198	0.167302588171373
1	15573523	15690224	HAP_2	0.0739130434782609	-0.406499677526558	0.848280559661886	0.631979712984557
1	15573523	15690224	HAP_3	0.185217391304348	0.0163080542594349	0.465267009321553	0.972051552974535
1	15573523	15690224	HAP_4	0.177391304347826	0.101279528658935	0.373403613428317	0.78631112744631
1	15605937	15735006	HAP_1	0.177391304347826	0.101279528658935	0.373403613428317	0.78631112744631
1	15605937	15735006	HAP_2	0.0739130434782609	-0.406499677526558	0.848280559661886	0.631979712984557
1	15605937	15735006	HAP_3	0.185217391304348	0.0163080542594349	0.465267009321553	0.972051552974535
1	15605937	15735006	HAP_4	0.26	0.334641209642935	0.242018147881198	0.167302588171373
1	15641488	15812807	HAP_1	0.0739130434782609	-0.406499677526558	0.848280559661886	0.631979712984557
1	15641488	15812807	HAP_2	0.177391304347826	0.101279528658935	0.373403613428317	0.78631112744631
1	15641488	15812807	HAP_3	0.185217391304348	0.0163080542594349	0.465267009321553	0.972051552974535
1	15641488	15812807	HAP_4	0.260869565217391	0.334641209642935	0.242018147881198	0.167302588171373
1	15680611	15886962	HAP_1	0.22	-0.199040022204471	0.284012229736381	0.483708542160709
1	15680611	15886962	HAP_2	0.0878260869565217	-0.216158967749069	0.843564531876369	0.797855638606566
1	15680611	15886962	HAP_3	0.105217391304348	-0.0429043472556804	0.842393346380943	0.959398210174088
1	15680611	15886962	HAP_4	0.0739130434782609	-0.406499677526558	0.848280559661886	0.631979712984557
1	15680611	15886962	HAP_5	0.17304347826087	-0.122637655979121	0.4136968015027	0.767001058225934
1	15714762	15945872	HAP_1	0.0739130434782609	-0.406499677526558	0.848280559661886	0.631979712984557
1	15714762	15945872	HAP_2	0.22	-0.199040022204471	0.284012229736381	0.483708542160709
1	15714762	15945872	HAP_3	0.170434782608696	-0.122637655979121	0.4136968015027	0.767001058225934
1	15714762	15945872	HAP_4	0.16695652173913	-0.134034033050447	0.382612489186916	0.726235253130593
1	15714762	15945872	HAP_5	0.105217391304348	-0.0429043472556804	0.842393346380943	0.959398210174088
1	15784835	16007329	HAP_1	0.170434782608696	-0.122637655979121	0.4136968015027	0.767001058225934
1	15784835	16007329	HAP_2	0.0869565217391304	-0.179069000570316	0.731440593497795	0.806687587955868
1	15784835	16007329	HAP_3	0.105217391304348	-0.0429043472556804	0.842393346380943	0.959398210174088
1	15784835	16007329	HAP_4	0.22	-0.199040022204471	0.284012229736381	0.483708542160709
1	15784835	16007329	HAP_5	0.0730434782608696	-0.406499677526558	0.848280559661886	0.631979712984557
1	15859988	16070054	HAP_1	0.0860869565217391	0.850721346729148	0.730342767843821	0.244584119874495
1	15859988	16070054	HAP_2	0.22	-0.199040022204471	0.284012229736381	0.483708542160709
1	15859988	16070054	HAP_3	0.0730434782608696	-0.406499677526558	0.848280559661886	0.631979712984557
1	15859988	16070054	HAP_4	0.170434782608696	-0.122637655979121	0.4136968015027	0.767001058225934
1	15931146	16103133	HAP_1	0.169565217391304	-0.122637655979121	0.4136968015027	0.767001058225934
1	15931146	16103133	HAP_2	0.218260869565217	-0.199040022204471	0.284012229736381	0.483708542160709
1	15931146	16103133	HAP_3	0.0730434782608696	-0.406499677526558	0.848280559661886	0.631979712984557
1	15931146	16103133	HAP_4	0.0878260869565217	0.850721346729148	0.730342767843821	0.244584119874495
1	15990556	16140772	HAP_1	0.218260869565217	-0.199040022204471	0.284012229736381	0.483708542160709
1	15990556	16140772	HAP_2	0.169565217391304	-0.122637655979121	0.4136968015027	0.767001058225934
1	15990556	16140772	HAP_3	0.15304347826087	-0.0962662929782754	0.417208709860795	0.817601595803147
1	16048863	16193650	HAP_1	0.156521739130435	-0.108437931461788	0.41323907084569	0.793101771091925
1	16048863	16193650	HAP_2	0.106086956521739	-0.178890468848376	0.608153725442817	0.768749318067678
1	16048863	16193650	HAP_3	0.15304347826087	-0.0962662929782754	0.417208709860795	0.817601595803147
1	16048863	16193650	HAP_4	0.225217391304348	-0.199040022204471	0.284012229736381	0.483708542160709
1	16048863	16193650	HAP_5	0.071304347826087	-0.248304589556491	0.656454518261507	0.705386959847982
1	16090310	16276033	HAP_1	0.106086956521739	-0.178890468848376	0.608153725442817	0.768749318067678
1	16090310	16276033	HAP_2	0.174782608695652	-0.0516138099420586	0.384160384134593	0.893170084497822
1	16090310	16276033	HAP_3	0.15304347826087	-0.0962662929782754	0.417208709860795	0.817601595803147
1	16090310	16276033	HAP_4	0.132173913043478	-0.209403271776584	0.397084127759877	0.598156997590346
1	16090310	16276033	HAP_5	0.225217391304348	-0.199040022204471	0.284012229736381	0.483708542160709
1	16127799	16355046	HAP_1	0.119130434782609	-0.26763736391994	0.475072392303367	0.573413632817014
1	16127799	16355046	HAP_2	0.225217391304348	-0.199040022204471	0.284012229736381	0.483708542160709
1	16127799	16355046	HAP_3	0.15304347826087	-0.0962662929782754	0.417208709860795	0.817601595803147
1	16127799	16355046	HAP_4	0.106086956521739	-0.178890468848376	0.608153725442817	0.768749318067678
1	16127799	16355046	HAP_5	0.175652173913043	-0.0516138099420586	0.384160384134593	0.893170084497822
1	16183119	16433091	HAP_1	0.24	-0.132067040205366	0.284312623369838	0.642459815813914
1	16183119	16433091	HAP_2	0.15304347826087	-0.0962662929782754	0.417208709860795	0.817601595803147
1	16183119	16433091	HAP_3	0.222608695652174	-0.199040022204471	0.284012229736381	0.483708542160709
1	16183119	16433091	HAP_4	0.105217391304348	-0.180904054079419	0.669021397031726	0.786951042028276
1	16250353	16495715	HAP_1	0.239130434782609	-0.132067040205366	0.284312623369838	0.642459815813914
1	16250353	16495715	HAP_2	0.0730434782608696	-0.406499677526558	0.848280559661886	0.631979712984557
1	16250353	16495715	HAP_3	0.105217391304348	-0.180904054079419	0.669021397031726	0.786951042028276
1	16250353	16495715	HAP_4	0.222608695652174	-0.199040022204471	0.284012229736381	0.483708542160709
1	16322597	16522782	HAP_1	0.222608695652174	-0.199040022204471	0.284012229736381	0.483708542160709
1	16322597	16522782	HAP_2	0.105217391304348	-0.180904054079419	0.669021397031726	0.786951042028276
1	16322597	16522782	HAP_3	0.239130434782609	-0.132067040205366	0.284312623369838	0.642459815813914
1	16322597	16522782	HAP_4	0.0730434782608696	-0.406499677526558	0.848280559661886	0.631979712984557
1	16401831	16604159	HAP_1	0.220869565217391	-0.199040022204471	0.284012229736381	0.483708542160709
1	16401831	16604159	HAP_2	0.0817391304347826	-0.201282153360364	0.734379232872681	0.784120197592349
1	16401831	16604159	HAP_3	0.0730434782608696	-0.406499677526558	0.848280559661886	0.631979712984557
1	16401831	16604159	HAP_4	0.172173913043478	-0.0447363608353325	0.396229023197941	0.910145943699624
1	16401831	16604159	HAP_5	0.105217391304348	-0.180904054079419	0.669021397031726	0.786951042028276
1	16463899	16643923	HAP_1	0.220869565217391	-0.199040022204471	0.284012229736381	0.483708542160709
1	16463899	16643923	HAP_2	0.0817391304347826	-0.201282153360364	0.734379232872681	0.784120197592349
1	16463899	16643923	HAP_3	0.105217391304348	-0.180904054079419	0.669021397031726	0.786951042028276
1	16463899	16643923	HAP_4	0.0730434782608696	-0.406499677526558	0.848280559661886	0.631979712984557
1	16463899	16643923	HAP_5	0.172173913043478	-0.0447363608353325	0.396229023197941	0.910145943699624
1	16508177	16686406	HAP_1	0.220869565217391	-0.199040022204471	0.284012229736381	0.483708542160709
1	16508177	16686406	HAP_2	0.0817391304347826	-0.201282153360364	0.734379232872681	0.784120197592349
1	16508177	16686406	HAP_3	0.0730434782608696	-0.406499677526558	0.848280559661886	0.631979712984557
1	16508177	16686406	HAP_4	0.172173913043478	-0.0447363608353325	0.396229023197941	0.910145943699624
1	16508177	16686406	HAP_5	0.101739130434783	-0.180904054079419	0.669021397031726	0.786951042028276
1	16571855	16747732	HAP_1	0.0730434782608696	-0.406499677526558	0.848280559661886	0.631979712984557
1	16571855	16747732	HAP_2	0.302608695652174	-0.201347853999608	0.213962531338506	0.347087342606613
1	16571855	16747732	HAP_3	0.172173913043478	-0.0447363608353325	0.396229023197941	0.910145943699624
1	16571855	16747732	HAP_4	0.0617391304347826	-0.201282153360364	0.734379232872681	0.784120197592349
1	16635130	16836572	HAP_1	0.302608695652174	-0.201347853999608	0.213962531338506	0.347087342606613
1	16635130	16836572	HAP_2	0.0730434782608696	-0.406499677526558	0.848280559661886	0.631979712984557
1	16635130	16836572	HAP_3	0.172173913043478	-0.0447363608353325	0.396229023197941	0.910145943699624
1	16669446	16922627	HAP_1	0.340869565217391	-0.212197627852123	0.19762295817343	0.283395605823676
1	16669446	16922627	HAP_2	0.0930434782608696	-0.244865549614543	0.7360575219397	0.739506123538759
1	16669446	16922627	HAP_3	0.0730434782608696	-0.406499677526558	0.848280559661886	0.631979712984557
1	16669446	16922627	HAP_4	0.172173913043478	-0.0447363608353325	0.396229023197941	0.910145943699624
1	16723481	16962160	HAP_1	0.0930434782608696	-0.244865549614543	0.7360575219397	0.739506123538759
1	16723481	16962160	HAP_2	0.172173913043478	-0.0447363608353325	0.396229023197941	0.910145943699624
1	16723481	16962160	HAP_3	0.34695652173913	-0.20966332993606	0.193432418705293	0.278869493047045
1	16723481	16962160	HAP_4	0.0730434782608696	-0.406499677526558	0.848280559661886	0.631979712984557
1	16808617	17025174	HAP_1	0.0730434782608696	-0.406499677526558	0.848280559661886	0.631979712984557
1	16808617	17025174	HAP_2	0.172173913043478	-0.0447363608353325	0.396229023197941	0.910145943699624
1	16808617	17025174	HAP_3	0.314782608695652	-0.28282609789514	0.212296629471993	0.183327426370589
1	16808617	17025174	HAP_4	0.0930434782608696	-0.244865549614543	0.7360575219397	0.739506123538759
1	16886150	17075114	HAP_1	0.0730434782608696	-0.406499677526558	0.848280559661886	0.631979712984557
1	16886150	17075114	HAP_2	0.314782608695652	-0.28282609789514	0.212296629471993	0.183327426370589
1	16886150	17075114	HAP_3	0.172173913043478	-0.0447363608353325	0.396229023197941	0.910145943699624
1	16886150	17075114	HAP_4	0.0921739130434783	-0.244865549614543	0.7360575219397	0.739506123538759
1	16952601	17128546	HAP_1	0.0730434782608696	-0.406499677526558	0.848280559661886	0.631979712984557
1	16952601	17128546	HAP_2	0.175652173913043	-0.0898739664324233	0.374182936750917	0.810272689835223
1	16952601	17128546	HAP_3	0.0895652173913044	-0.142813728046685	0.654613997460044	0.827379907509708
1	16952601	17128546	HAP_4	0.118260869565217	-0.163044821129935	0.528742185854985	0.757919971525224
1	16952601	17128546	HAP_5	0.372173913043478	0.091701751630069	0.182487121557042	0.615505091658448
1	17007158	17167034	HAP_1	0.368695652173913	0.101520629728485	0.183781440370344	0.580894835405026
1	17007158	17167034	HAP_2	0.0730434782608696	-0.406499677526558	0.848280559661886	0.631979712984557
1	17007158	17167034	HAP_3	0.175652173913043	-0.0898739664324233	0.374182936750917	0.810272689835223
1	17007158	17167034	HAP_4	0.0895652173913044	-0.142813728046685	0.654613997460044	0.827379907509708
1	17043129	17235751	HAP_1	0.175652173913043	-0.0898739664324233	0.374182936750917	0.810272689835223
1	17043129	17235751	HAP_2	0.0895652173913044	-0.142813728046685	0.654613997460044	0.827379907509708
1	17043129	17235751	HAP_3	0.368695652173913	0.101520629728485	0.183781440370344	0.580894835405026
1	17043129	17235751	HAP_4	0.0730434782608696	-0.406499677526558	0.848280559661886	0.631979712984557
1	17108080	17326467	HAP_1	0.175652173913043	-0.111407381692046	0.365336544470823	0.760521295670429
1	17108080	17326467	HAP_2	0.0730434782608696	-0.406499677526558	0.848280559661886	0.631979712984557
1	17108080	17326467	HAP_3	0.088695652173913	-0.124595542905598	0.731905403868225	0.86488699289884
1	17108080	17326467	HAP_4	0.367826086956522	0.101520629728485	0.183781440370344	0.580894835405026
1	17148366	17431872	HAP_1	0.088695652173913	-0.124595542905598	0.731905403868225	0.86488699289884
1	17148366	17431872	HAP_2	0.0730434782608696	-0.406499677526558	0.848280559661886	0.631979712984557
1	17148366	17431872	HAP_3	0.372173913043478	0.091701751630069	0.182487121557042	0.615505091658448
1	17148366	17431872	HAP_4	0.173913043478261	-0.0898739664324233	0.374182936750917	0.810272689835223
1	17200924	17474463	HAP_1	0.173913043478261	-0.0898739664324233	0.374182936750917	0.810272689835223
1	17200924	17474463	HAP_2	0.372173913043478	0.091701751630069	0.182487121557042	0.615505091658448
1	17200924	17474463	HAP_3	0.088695652173913	-0.124595542905598	0.731905403868225	0.86488699289884
1	17200924	17474463	HAP_4	0.0730434782608696	-0.406499677526558	0.848280559661886	0.631979712984557
1	17292283	17515670	HAP_1	0.368695652173913	0.108626172440235	0.182348811378633	0.551611865226879
1	17292283	17515670	HAP_2	0.0730434782608696	-0.406499677526558	0.848280559661886	0.631979712984557
1	17292283	17515670	HAP_3	0.179130434782609	-0.136716938512167	0.464321000777755	0.768526705790765
1	17292283	17515670	HAP_4	0.0921739130434783	-0.142813728046685	0.654613997460044	0.827379907509708
1	17292283	17515670	HAP_5	0.173913043478261	-0.0898739664324233	0.374182936750917	0.810272689835223
1	17404509	17543004	HAP_1	0.413913043478261	0.0663554174048391	0.168867465227689	0.694510019674037
1	17404509	17543004	HAP_2	0.186086956521739	-0.136716938512167	0.464321000777755	0.768526705790765
1	17404509	17543004	HAP_3	0.0921739130434783	-0.142813728046685	0.654613997460044	0.827379907509708
1	17404509	17543004	HAP_4	0.0730434782608696	-0.406499677526558	0.848280559661886	0.631979712984557
1	17404509	17543004	HAP_5	0.173913043478261	-0.0898739664324233	0.374182936750917	0.810272689835223
1	17463352	17580720	HAP_1	0.416521739130435	0.0663554174048391	0.168867465227689	0.694510019674037
1	17463352	17580720	HAP_2	0.116521739130435	-0.126230483198782	0.519622721599371	0.808150443471522
1	17463352	17580720	HAP_3	0.0739130434782609	-0.406499677526558	0.848280559661886	0.631979712984557
1	17463352	17580720	HAP_4	0.173913043478261	-0.0898739664324233	0.374182936750917	0.810272689835223
1	17504279	17619065	HAP_1	0.156521739130435	-0.0427862492343167	0.399675332027813	0.914785522136781
1	17504279	17619065	HAP_2	0.0730434782608696	-0.406499677526558	0.848280559661886	0.631979712984557
1	17504279	17619065	HAP_3	0.317391304347826	0.166653019960516	0.221033896487071	0.451182757998642
1	17504279	17619065	HAP_4	0.0991304347826087	-0.107268026690755	0.842725873374165	0.89875879872146
1	17504279	17619065	HAP_5	0.091304347826087	-0.142813728046685	0.654613997460044	0.827379907509708
1	17530637	17703897	HAP_1	0.156521739130435	-0.0427862492343167	0.399675332027813	0.914785522136781
1	17530637	17703897	HAP_2	0.0730434782608696	-0.406499677526558	0.848280559661886	0.631979712984557
1	17530637	17703897	HAP_3	0.301739130434783	0.186064628386782	0.225965796993737	0.410618789160419
1	17530637	17703897	HAP_4	0.0869565217391304	-0.107268026690755	0.842725873374165	0.89875879872146
1	17530637	17703897	HAP_5	0.091304347826087	-0.142813728046685	0.654613997460044	0.827379907509708
1	17569889	17771553	HAP_1	0.156521739130435	-0.0427862492343167	0.399675332027813	0.914785522136781
1	17569889	17771553	HAP_2	0.0730434782608696	-0.406499677526558	0.848280559661886	0.631979712984557
1	17569889	17771553	HAP_3	0.091304347826087	-0.142813728046685	0.654613997460044	0.827379907509708
1	17569889	17771553	HAP_4	0.302608695652174	0.186064628386782	0.225965796993737	0.410618789160419
1	17569889	17771553	HAP_5	0.0869565217391304	-0.107268026690755	0.842725873374165	0.89875879872146
1	17593278	17863023	HAP_1	0.0730434782608696	-0.406499677526558	0.848280559661886	0.631979712984557
1	17593278	17863023	HAP_2	0.091304347826087	-0.142813728046685	0.654613997460044	0.827379907509708
1	17593278	17863023	HAP_3	0.18695652173913	-0.397952311121468	0.385691645916274	0.302614889940409
1	17593278	17863023	HAP_4	0.113913043478261	-0.234070991661522	0.558122381529801	0.675091329878191
1	17593278	17863023	HAP_5	0.0878260869565217	-0.107268026690755	0.842725873374165	0.89875879872146
1	17593278	17863023	HAP_6	0.156521739130435	-0.0150398027836652	0.412500559541331	0.970928456779075
1	17672335	17933659	HAP_1	0.0730434782608696	-0.406499677526558	0.848280559661886	0.631979712984557
1	17672335	17933659	HAP_2	0.0878260869565217	-0.107268026690755	0.842725873374165	0.89875879872146
1	17672335	17933659	HAP_3	0.156521739130435	-0.0150398027836652	0.412500559541331	0.970928456779075
1	17672335	17933659	HAP_4	0.18695652173913	-0.397952311121468	0.385691645916274	0.302614889940409
1	17672335	17933659	HAP_5	0.11304347826087	-0.234070991661522	0.558122381529801	0.675091329878191
1	17672335	17933659	HAP_6	0.0930434782608696	-0.142813728046685	0.654613997460044	0.827379907509708
1	17742102	17996624	HAP_1	0.0878260869565217	-0.107268026690755	0.842725873374165	0.89875879872146
1	17742102	17996624	HAP_2	0.0739130434782609	-0.406499677526558	0.848280559661886	0.631979712984557
1	17742102	17996624	HAP_3	0.128695652173913	-0.343601154839007	0.555972327904795	0.536813537610065
1	17742102	17996624	HAP_4	0.22	-0.0780774618359257	0.334655949054771	0.815608238191648
1	17742102	17996624	HAP_5	0.18695652173913	-0.397952311121468	0.385691645916274	0.302614889940409
1	17742102	17996624	HAP_6	0.11304347826087	-0.234070991661522	0.558122381529801	0.675091329878191
1	17742102	17996624	HAP_7	0.0930434782608696	-0.142813728046685	0.654613997460044	0.827379907509708
1	17830271	18035272	HAP_1	0.0895652173913044	-0.107268026690755	0.842725873374165	0.89875879872146
1	17830271	18035272	HAP_2	0.0739130434782609	-0.406499677526558	0.848280559661886	0.631979712984557
1	17830271	18035272	HAP_3	0.218260869565217	-0.0780774618359257	0.334655949054771	0.815608238191648
1	17830271	18035272	HAP_4	0.18695652173913	-0.397952311121468	0.385691645916274	0.302614889940409
1	17830271	18035272	HAP_5	0.0930434782608696	-0.142813728046685	0.654613997460044	0.827379907509708
1	17830271	18035272	HAP_6	0.11304347826087	-0.234070991661522	0.558122381529801	0.675091329878191
1	17910922	18103433	HAP_1	0.0878260869565217	-0.107268026690755	0.842725873374165	0.89875879872146
1	17910922	18103433	HAP_2	0.186086956521739	-0.401215048717637	0.399041295632565	0.315114145274116
1	17910922	18103433	HAP_3	0.0930434782608696	-0.142813728046685	0.654613997460044	0.827379907509708
1	17910922	18103433	HAP_4	0.126086956521739	-0.19532771289478	0.494220543293246	0.692827707590866
1	17910922	18103433	HAP_5	0.218260869565217	-0.0780774618359257	0.334655949054771	0.815608238191648
1	17910922	18103433	HAP_6	0.0730434782608696	-0.406499677526558	0.848280559661886	0.631979712984557
1	17965969	18144245	HAP_1	0.186086956521739	-0.401215048717637	0.399041295632565	0.315114145274116
1	17965969	18144245	HAP_2	0.0878260869565217	-0.107268026690755	0.842725873374165	0.89875879872146
1	17965969	18144245	HAP_3	0.138260869565217	-0.278835990151218	0.446940980136399	0.532961811143293
1	17965969	18144245	HAP_4	0.0921739130434783	-0.142813728046685	0.654613997460044	0.827379907509708
1	17965969	18144245	HAP_5	0.218260869565217	-0.0780774618359257	0.334655949054771	0.815608238191648
1	17965969	18144245	HAP_6	0.0730434782608696	-0.406499677526558	0.848280559661886	0.631979712984557
1	18019409	18218440	HAP_1	0.221739130434783	-0.243805478119063	0.291262609597148	0.402912330355989
1	18019409	18218440	HAP_2	0.0904347826086957	-0.107268026690755	0.842725873374165	0.89875879872146
1	18019409	18218440	HAP_3	0.405217391304348	-0.147861320074713	0.179432651287855	0.410261218082379
1	18019409	18218440	HAP_4	0.091304347826087	-0.142813728046685	0.654613997460044	0.827379907509708
1	18019409	18218440	HAP_5	0.0782608695652174	-0.280552807144901	0.735355800395817	0.702961771355194
1	18081067	18289532	HAP_1	0.091304347826087	-0.142813728046685	0.654613997460044	0.827379907509708
1	18081067	18289532	HAP_2	0.0747826086956522	-0.406499677526558	0.848280559661886	0.631979712984557
1	18081067	18289532	HAP_3	0.142608695652174	-0.278835990151218	0.446940980136399	0.532961811143293
1	18081067	18289532	HAP_4	0.0904347826086957	-0.107268026690755	0.842725873374165	0.89875879872146
1	18081067	18289532	HAP_5	0.0669565217391304	0.157679133215317	0.84780783300903	0.8525240091233
1	18081067	18289532	HAP_6	0.153913043478261	-0.00547081870227212	0.470745206872	0.990731627224521
1	18081067	18289532	HAP_7	0.184347826086957	-0.408508905006042	0.400045818825585	0.307620234245604
1	18134138	18345151	HAP_1	0.0747826086956522	-0.406499677526558	0.848280559661886	0.631979712984557
1	18134138	18345151	HAP_2	0.128695652173913	-0.19532771289478	0.494220543293246	0.692827707590866
1	18134138	18345151	HAP_3	0.0904347826086957	-0.107268026690755	0.842725873374165	0.89875879872146
1	18134138	18345151	HAP_4	0.0669565217391304	0.157679133215317	0.84780783300903	0.8525240091233
1	18134138	18345151	HAP_5	0.15304347826087	-0.00547081870227212	0.470745206872	0.990731627224521
1	18134138	18345151	HAP_6	0.184347826086957	-0.408508905006042	0.400045818825585	0.307620234245604
1	18134138	18345151	HAP_7	0.091304347826087	-0.142813728046685	0.654613997460044	0.827379907509708
1	18185785	18374886	HAP_1	0.0904347826086957	-0.107268026690755	0.842725873374165	0.89875879872146
1	18185785	18374886	HAP_2	0.0669565217391304	0.157679133215317	0.84780783300903	0.8525240091233
1	18185785	18374886	HAP_3	0.153913043478261	0.0175187439176138	0.497348658027996	0.971913415907424
1	18185785	18374886	HAP_4	0.0765217391304348	-0.406499677526558	0.848280559661886	0.631979712984557
1	18185785	18374886	HAP_5	0.166086956521739	-0.184154569378211	0.428259629718427	0.667355497568373
1	18185785	18374886	HAP_6	0.184347826086957	-0.408508905006042	0.400045818825585	0.307620234245604
1	18185785	18374886	HAP_7	0.128695652173913	-0.19532771289478	0.494220543293246	0.692827707590866
1	18276048	18399880	HAP_1	0.0895652173913044	-0.132120355211571	0.730346945531717	0.856510649222429
1	18276048	18399880	HAP_2	0.110434782608696	0.045372442415239	0.611887379236494	0.940916123727932
1	18276048	18399880	HAP_3	0.152173913043478	0.0175187439176138	0.497348658027996	0.971913415907424
1	18276048	18399880	HAP_4	0.244347826086957	0.412548520800129	0.275641195230156	0.135036158405406
1	18276048	18399880	HAP_5	0.0739130434782609	-0.406499677526558	0.848280559661886	0.631979712984557
1	18340122	18448083	HAP_1	0.0739130434782609	-0.406499677526558	0.848280559661886	0.631979712984557
1	18340122	18448083	HAP_2	0.245217391304348	0.383703576482496	0.271351826142298	0.157902530380321
1	18340122	18448083	HAP_3	0.0895652173913044	-0.132120355211571	0.730346945531717	0.856510649222429
1	18340122	18448083	HAP_4	0.0904347826086957	-0.107268026690755	0.842725873374165	0.89875879872146
1	18340122	18448083	HAP_5	0.166086956521739	0.0175187439176138	0.497348658027996	0.971913415907424
1	18366232	18508210	HAP_1	0.0739130434782609	-0.406499677526558	0.848280559661886	0.631979712984557
1	18366232	18508210	HAP_2	0.152173913043478	0.0175187439176138	0.497348658027996	0.971913415907424
1	18366232	18508210	HAP_3	0.0895652173913044	-0.132120355211571	0.730346945531717	0.856510649222429
1	18366232	18508210	HAP_4	0.0904347826086957	-0.107268026690755	0.842725873374165	0.89875879872146
1	18366232	18508210	HAP_5	0.115652173913043	-0.590230547425753	0.609683874115347	0.33341446697296
1	18366232	18508210	HAP_6	0.128695652173913	-0.19532771289478	0.494220543293246	0.692827707590866
1	18388905	18550600	HAP_1	0.0669565217391304	-0.0485252033323324	0.842507760640245	0.954090788362348
1	18388905	18550600	HAP_2	0.15304347826087	-0.00547081870227212	0.470745206872	0.990731627224521
1	18388905	18550600	HAP_3	0.0747826086956522	-0.406499677526558	0.848280559661886	0.631979712984557
1	18388905	18550600	HAP_4	0.0904347826086957	-0.132120355211571	0.730346945531717	0.856510649222429
1	18388905	18550600	HAP_5	0.0904347826086957	-0.107268026690755	0.842725873374165	0.89875879872146
1	18388905	18550600	HAP_6	0.127826086956522	-0.437678539801365	0.525199553822715	0.404997645425539
1	18388905	18550600	HAP_7	0.180869565217391	-0.188762686869614	0.31903925427264	0.55431636736659
1	18388905	18550600	HAP_8	0.0773913043478261	-0.1425894668187	0.855559224073212	0.867695716486111
1	18425564	18619081	HAP_1	0.114782608695652	-0.590230547425753	0.609683874115347	0.33341446697296
1	18425564	18619081	HAP_2	0.175652173913043	-0.190825397483258	0.334421483922018	0.568489767013273
1	18425564	18619081	HAP_3	0.0773913043478261	-0.1425894668187	0.855559224073212	0.867695716486111
1	18425564	18619081	HAP_4	0.0904347826086957	-0.107268026690755	0.842725873374165	0.89875879872146
1	18425564	18619081	HAP_5	0.123478260869565	-0.0627119293046834	0.521594683546717	0.904343010778362
1	18425564	18619081	HAP_6	0.154782608695652	-0.00547081870227212	0.470745206872	0.990731627224521
1	18425564	18619081	HAP_7	0.0747826086956522	-0.406499677526558	0.848280559661886	0.631979712984557
1	18425564	18619081	HAP_8	0.0904347826086957	-0.132120355211571	0.730346945531717	0.856510649222429
1	18484079	18667846	HAP_1	0.114782608695652	-0.590230547425753	0.609683874115347	0.33341446697296
1	18484079	18667846	HAP_2	0.136521739130435	-0.0640548856827422	0.412719769887456	0.876717888231439
1	18484079	18667846	HAP_3	0.155652173913043	-0.00547081870227212	0.470745206872	0.990731627224521
1	18484079	18667846	HAP_4	0.0904347826086957	-0.132120355211571	0.730346945531717	0.856510649222429
1	18484079	18667846	HAP_5	0.114782608695652	-0.0400776494467415	0.65348992837146	0.951119284598192
1	18484079	18667846	HAP_6	0.12695652173913	-0.19532771289478	0.494220543293246	0.692827707590866
1	18484079	18667846	HAP_7	0.08	-0.391281006297033	0.731532673388665	0.592945519004649
1	18484079	18667846	HAP_8	0.0956521739130435	0.291147204081555	0.606115648789967	0.631165981531394
1	18541914	18718088	HAP_1	0.0765217391304348	-0.1425894668187	0.855559224073212	0.867695716486111
1	18541914	18718088	HAP_2	0.0904347826086957	-0.132120355211571	0.730346945531717	0.856510649222429
1	18541914	18718088	HAP_3	0.0921739130434783	-0.107268026690755	0.842725873374165	0.89875879872146
1	18541914	18718088	HAP_4	0.12695652173913	-0.19532771289478	0.494220543293246	0.692827707590866
1	18541914	18718088	HAP_5	0.15304347826087	-0.00547081870227212	0.470745206872	0.990731627224521
1	18541914	18718088	HAP_6	0.115652173913043	-0.590230547425753	0.609683874115347	0.33341446697296
1	18541914	18718088	HAP_7	0.123478260869565	-0.0627119293046834	0.521594683546717	0.904343010778362
1	18599889	18771888	HAP_1	0.0921739130434783	-0.107268026690755	0.842725873374165	0.89875879872146
1	18599889	18771888	HAP_2	0.113913043478261	-0.234070991661522	0.558122381529801	0.675091329878191
1	18599889	18771888	HAP_3	0.0904347826086957	-0.132120355211571	0.730346945531717	0.856510649222429
1	18599889	18771888	HAP_4	0.123478260869565	-0.0627119293046834	0.521594683546717	0.904343010778362
1	18599889	18771888	HAP_5	0.15304347826087	-0.00547081870227212	0.470745206872	0.990731627224521
1	18599889	18771888	HAP_6	0.0765217391304348	-0.1425894668187	0.855559224073212	0.867695716486111
1	18599889	18771888	HAP_7	0.12	-0.590230547425753	0.609683874115347	0.33341446697296
1	18651110	18859078	HAP_1	0.11304347826087	-0.234070991661522	0.558122381529801	0.675091329878191
1	18651110	18859078	HAP_2	0.123478260869565	-0.0627119293046834	0.521594683546717	0.904343010778362
1	18651110	18859078	HAP_3	0.15304347826087	-0.0182574489175225	0.447917920965546	0.967501144532282
1	18651110	18859078	HAP_4	0.0921739130434783	-0.107268026690755	0.842725873374165	0.89875879872146
1	18651110	18859078	HAP_5	0.0921739130434783	-0.148878204521238	0.652920053057487	0.819714372453971
1	18651110	18859078	HAP_6	0.0765217391304348	-0.1425894668187	0.855559224073212	0.867695716486111
1	18651110	18859078	HAP_7	0.117391304347826	-0.590230547425753	0.609683874115347	0.33341446697296
1	18690083	18947598	HAP_1	0.11304347826087	-0.234070991661522	0.558122381529801	0.675091329878191
1	18690083	18947598	HAP_2	0.116521739130435	-0.590230547425753	0.609683874115347	0.33341446697296
1	18690083	18947598	HAP_3	0.0895652173913044	-0.107268026690755	0.842725873374165	0.89875879872146
1	18690083	18947598	HAP_4	0.15304347826087	-0.0182574489175225	0.447917920965546	0.967501144532282
1	18690083	18947598	HAP_5	0.091304347826087	-0.148878204521238	0.652920053057487	0.819714372453971
1	18690083	18947598	HAP_6	0.0765217391304348	-0.1425894668187	0.855559224073212	0.867695716486111
1	18690083	18947598	HAP_7	0.123478260869565	-0.0627119293046834	0.521594683546717	0.904343010778362
1	18756669	19016808	HAP_1	0.154782608695652	-0.0182574489175225	0.447917920965546	0.967501144532282
1	18756669	19016808	HAP_2	0.091304347826087	-0.148878204521238	0.652920053057487	0.819714372453971
1	18756669	19016808	HAP_3	0.123478260869565	-0.0627119293046834	0.521594683546717	0.904343010778362
1	18756669	19016808	HAP_4	0.0739130434782609	-0.406499677526558	0.848280559661886	0.631979712984557
1	18756669	19016808	HAP_5	0.113913043478261	-0.234070991661522	0.558122381529801	0.675091329878191
1	18756669	19016808	HAP_6	0.0895652173913044	-0.107268026690755	0.842725873374165	0.89875879872146
1	18756669	19016808	HAP_7	0.0773913043478261	-0.1425894668187	0.855559224073212	0.867695716486111
1	18756669	19016808	HAP_8	0.114782608695652	-0.590230547425753	0.609683874115347	0.33341446697296
1	18832003	19101381	HAP_1	0.113913043478261	-0.234070991661522	0.558122381529801	0.675091329878191
1	18832003	19101381	HAP_2	0.091304347826087	-0.148878204521238	0.652920053057487	0.819714372453971
1	18832003	19101381	HAP_3	0.0739130434782609	-0.406499677526558	0.848280559661886	0.631979712984557
1	18832003	19101381	HAP_4	0.0773913043478261	-0.1425894668187	0.855559224073212	0.867695716486111
1	18832003	19101381	HAP_5	0.0904347826086957	-0.107268026690755	0.842725873374165	0.89875879872146
1	18832003	19101381	HAP_6	0.123478260869565	-0.0627119293046834	0.521594683546717	0.904343010778362
1	18832003	19101381	HAP_7	0.114782608695652	-0.590230547425753	0.609683874115347	0.33341446697296
1	18832003	19101381	HAP_8	0.16695652173913	-0.0241357348321885	0.428072493713294	0.955057253237493
1	18930376	19175978	HAP_1	0.123478260869565	-0.0627119293046834	0.521594683546717	0.904343010778362
1	18930376	19175978	HAP_2	0.0739130434782609	-0.406499677526558	0.848280559661886	0.631979712984557
1	18930376	19175978	HAP_3	0.113913043478261	-0.234070991661522	0.558122381529801	0.675091329878191
1	18930376	19175978	HAP_4	0.114782608695652	-0.590230547425753	0.609683874115347	0.33341446697296
1	18930376	19175978	HAP_5	0.16695652173913	-0.0241357348321885	0.428072493713294	0.955057253237493
1	18930376	19175978	HAP_6	0.168695652173913	-0.191143985528093	0.387680193100285	0.622173006092185
1	18930376	19175978	HAP_7	0.0904347826086957	-0.107268026690755	0.842725873374165	0.89875879872146
1	18993576	19269782	HAP_1	0.113913043478261	-0.590230547425753	0.609683874115347	0.33341446697296
1	18993576	19269782	HAP_2	0.16695652173913	-0.0241357348321885	0.428072493713294	0.955057253237493
1	18993576	19269782	HAP_3	0.168695652173913	-0.191143985528093	0.387680193100285	0.622173006092185
1	18993576	19269782	HAP_4	0.0947826086956522	-0.107268026690755	0.842725873374165	0.89875879872146
1	18993576	19269782	HAP_5	0.123478260869565	-0.0627119293046834	0.521594683546717	0.904343010778362
1	18993576	19269782	HAP_6	0.0739130434782609	-0.406499677526558	0.848280559661886	0.631979712984557
1	18993576	19269782	HAP_7	0.113913043478261	-0.234070991661522	0.558122381529801	0.675091329878191
1	19069747	19336588	HAP_1	0.114782608695652	-0.599581934387335	0.614481810630422	0.329607119729562
1	19069747	19336588	HAP_2	0.0773913043478261	-0.1425894668187	0.855559224073212	0.867695716486111
1	19069747	19336588	HAP_3	0.13304347826087	-0.095628180248	0.518869779343991	0.853843870190859
1	19069747	19336588	HAP_4	0.113913043478261	-0.234070991661522	0.558122381529801	0.675091329878191
1	19069747	19336588	HAP_5	0.305217391304348	-0.11072676618558	0.216735437258067	0.609632590596386
1	19069747	19336588	HAP_6	0.0739130434782609	-0.406499677526558	0.848280559661886	0.631979712984557
1	19069747	19336588	HAP_7	0.0930434782608696	-0.107268026690755	0.842725873374165	0.89875879872146
1	19147587	19374028	HAP_1	0.232173913043478	-0.0776797067485128	0.260723857888434	0.765860120185684
1	19147587	19374028	HAP_2	0.0739130434782609	-0.406499677526558	0.848280559661886	0.631979712984557
1	19147587	19374028	HAP_3	0.11304347826087	-0.696826323640604	0.670566641157442	0.299176989514646
1	19147587	19374028	HAP_4	0.0904347826086957	-0.107268026690755	0.842725873374165	0.89875879872146
1	19147587	19374028	HAP_5	0.11304347826087	-0.234070991661522	0.558122381529801	0.675091329878191
1	19147587	19374028	HAP_6	0.0773913043478261	-0.1425894668187	0.855559224073212	0.867695716486111
1	19147587	19374028	HAP_7	0.132173913043478	-0.095628180248	0.518869779343991	0.853843870190859
1	19253956	19436094	HAP_1	0.187826086956522	-0.053642480560021	0.336722103640937	0.873483556108557
1	19253956	19436094	HAP_2	0.088695652173913	-0.107268026690755	0.842725873374165	0.89875879872146
1	19253956	19436094	HAP_3	0.112173913043478	-0.696826323640604	0.670566641157442	0.299176989514646
1	19253956	19436094	HAP_4	0.0773913043478261	-0.1425894668187	0.855559224073212	0.867695716486111
1	19253956	19436094	HAP_5	0.192173913043478	-0.125990845796224	0.363557226918047	0.729058943269586
1	19253956	19436094	HAP_6	0.0739130434782609	-0.406499677526558	0.848280559661886	0.631979712984557
1	19318625	19484677	HAP_1	0.11304347826087	-0.696826323640604	0.670566641157442	0.299176989514646
1	19318625	19484677	HAP_2	0.188695652173913	-0.053642480560021	0.336722103640937	0.873483556108557
1	19318625	19484677	HAP_3	0.088695652173913	-0.107268026690755	0.842725873374165	0.89875879872146
1	19318625	19484677	HAP_4	0.0773913043478261	-0.1425894668187	0.855559224073212	0.867695716486111
1	19318625	19484677	HAP_5	0.192173913043478	-0.125990845796224	0.363557226918047	0.729058943269586
1	19318625	19484677	HAP_6	0.0739130434782609	-0.406499677526558	0.848280559661886	0.631979712984557
1	19352346	19499241	HAP_1	0.11304347826087	-0.696826323640604	0.670566641157442	0.299176989514646
1	19352346	19499241	HAP_2	0.19304347826087	-0.125990845796224	0.363557226918047	0.729058943269586
1	19352346	19499241	HAP_3	0.0739130434782609	-0.406499677526558	0.848280559661886	0.631979712984557
1	19352346	19499241	HAP_4	0.179130434782609	-0.053642480560021	0.336722103640937	0.873483556108557
1	19352346	19499241	HAP_5	0.088695652173913	-0.107268026690755	0.842725873374165	0.89875879872146
1	19352346	19499241	HAP_6	0.0773913043478261	-0.1425894668187	0.855559224073212	0.867695716486111
1	19420435	19535686	HAP_1	0.0773913043478261	-0.1425894668187	0.855559224073212	0.867695716486111
1	19420435	19535686	HAP_2	0.0817391304347826	-0.574597485379686	0.737631541636412	0.436321551880626
1	19420435	19535686	HAP_3	0.11304347826087	-0.696826323640604	0.670566641157442	0.299176989514646
1	19420435	19535686	HAP_4	0.180869565217391	-0.053642480560021	0.336722103640937	0.873483556108557
1	19420435	19535686	HAP_5	0.19304347826087	-0.125990845796224	0.363557226918047	0.729058943269586
1	19420435	19535686	HAP_6	0.0878260869565217	-0.107268026690755	0.842725873374165	0.89875879872146
1	19474711	19617746	HAP_1	0.194782608695652	-0.125990845796224	0.363557226918047	0.729058943269586
1	19474711	19617746	HAP_2	0.0817391304347826	-0.574597485379686	0.737631541636412	0.436321551880626
1	19474711	19617746	HAP_3	0.115652173913043	-0.590230547425753	0.609683874115347	0.33341446697296
1	19474711	19617746	HAP_4	0.258260869565217	0.174645243940789	0.235695599405988	0.459016288017037
1	19474711	19617746	HAP_5	0.0878260869565217	-0.107268026690755	0.842725873374165	0.89875879872146
1	19492649	19686160	HAP_1	0.327826086956522	0.0873883191770168	0.208795313870991	0.67571529083903
1	19492649	19686160	HAP_2	0.0878260869565217	-0.107268026690755	0.842725873374165	0.89875879872146
1	19492649	19686160	HAP_3	0.115652173913043	-0.590230547425753	0.609683874115347	0.33341446697296
1	19492649	19686160	HAP_4	0.194782608695652	-0.125990845796224	0.363557226918047	0.729058943269586
1	19492649	19686160	HAP_5	0.0817391304347826	-0.574597485379686	0.737631541636412	0.436321551880626
1	19515387	19736140	HAP_1	0.115652173913043	-0.590230547425753	0.609683874115347	0.33341446697296
1	19515387	19736140	HAP_2	0.194782608695652	-0.125990845796224	0.363557226918047	0.729058943269586
1	19515387	19736140	HAP_3	0.32695652173913	0.0873883191770168	0.208795313870991	0.67571529083903
1	19515387	19736140	HAP_4	0.0878260869565217	-0.107268026690755	0.842725873374165	0.89875879872146
1	19515387	19736140	HAP_5	0.0817391304347826	-0.574597485379686	0.737631541636412	0.436321551880626
1	19591116	19840115	HAP_1	0.222608695652174	-0.358099172768275	0.303908226368549	0.239170311762159
1	19591116	19840115	HAP_2	0.0834782608695652	-0.574597485379686	0.737631541636412	0.436321551880626
1	19591116	19840115	HAP_3	0.522608695652174	0.137439624080073	0.147725982902717	0.352579699638936
1	19661123	19905066	HAP_1	0.071304347826087	-0.394421711435924	0.745329941890664	0.596882084524265
1	19661123	19905066	HAP_2	0.102608695652174	-0.222863403297016	0.561986301125001	0.691839709907409
1	19661123	19905066	HAP_3	0.18695652173913	-0.0450864082549076	0.321868533510116	0.888649266846848
1	19661123	19905066	HAP_4	0.335652173913043	0.274519580604914	0.201492675059911	0.173608089974253
1	19661123	19905066	HAP_5	0.202608695652174	-0.348482848924881	0.323002505744896	0.281101418715595
1	19728682	19955364	HAP_1	0.183478260869565	-0.053642480560021	0.336722103640937	0.873483556108557
1	19728682	19955364	HAP_2	0.466086956521739	0.306266239974892	0.152560721416424	0.0451742647235037
1	19728682	19955364	HAP_3	0.0782608695652174	-0.208268067273326	0.563745499616361	0.711941680161421
1	19728682	19955364	HAP_4	0.105217391304348	-0.222863403297016	0.561986301125001	0.691839709907409
1	19802045	20037490	HAP_1	0.183478260869565	-0.053642480560021	0.336722103640937	0.873483556108557
1	19802045	20037490	HAP_2	0.0426086956521739	-0.133808237720503	0.841727085090702	0.873750664721938
1	19802045	20037490	HAP_3	0.088695652173913	-0.107268026690755	0.842725873374165	0.89875879872146
1	19802045	20037490	HAP_4	0.225217391304348	0.0118553188144444	0.297130915303394	0.968187569956507
1	19802045	20037490	HAP_5	0.173913043478261	-0.249731360028832	0.37348093514666	0.503987624358874
1	19887186	20089442	HAP_1	0.088695652173913	-0.107268026690755	0.842725873374165	0.89875879872146
1	19887186	20089442	HAP_2	0.226086956521739	0.0118553188144444	0.297130915303394	0.968187569956507
1	19887186	20089442	HAP_3	0.173913043478261	-0.249731360028832	0.37348093514666	0.503987624358874
1	19887186	20089442	HAP_4	0.183478260869565	-0.053642480560021	0.336722103640937	0.873483556108557
1	19887186	20089442	HAP_5	0.0556521739130435	-0.111168366839102	0.733691011013831	0.879620440916019
1	19929109	20164215	HAP_1	0.088695652173913	-0.107268026690755	0.842725873374165	0.89875879872146
1	19929109	20164215	HAP_2	0.195652173913043	0.0432097408529308	0.329832518910499	0.89581815707533
1	19929109	20164215	HAP_3	0.173913043478261	-0.249731360028832	0.37348093514666	0.503987624358874
1	19929109	20164215	HAP_4	0.183478260869565	-0.053642480560021	0.336722103640937	0.873483556108557
1	19929109	20164215	HAP_5	0.0556521739130435	-0.111168366839102	0.733691011013831	0.879620440916019
1	20008856	20217215	HAP_1	0.088695652173913	-0.107268026690755	0.842725873374165	0.89875879872146
1	20008856	20217215	HAP_2	0.0834782608695652	-0.148216104106333	0.599736656458676	0.804893761100002
1	20008856	20217215	HAP_3	0.195652173913043	0.0432097408529308	0.329832518910499	0.89581815707533
1	20008856	20217215	HAP_4	0.183478260869565	-0.053642480560021	0.336722103640937	0.873483556108557
1	20008856	20217215	HAP_5	0.173913043478261	-0.249731360028832	0.37348093514666	0.503987624358874
1	20079747	20263578	HAP_1	0.212173913043478	-0.203308373334805	0.327455204198939	0.534934341816285
1	20079747	20263578	HAP_2	0.195652173913043	0.0432097408529308	0.329832518910499	0.89581815707533
1	20079747	20263578	HAP_3	0.272173913043478	-0.0722933461483343	0.239821844185196	0.763185892207839
1	20144224	20294759	HAP_1	0.409565217391304	-0.0172998651974809	0.165212290955039	0.916640950987442
1	20144224	20294759	HAP_2	0.18	-0.000353816803582363	0.34063227662587	0.999171601222327
1	20144224	20294759	HAP_3	0.195652173913043	0.0432097408529308	0.329832518910499	0.89581815707533
1	20199697	20336514	HAP_1	0.194782608695652	0.0432097408529308	0.329832518910499	0.89581815707533
1	20199697	20336514	HAP_2	0.196521739130435	-0.14485746125958	0.293478636739355	0.621790181677246
1	20199697	20336514	HAP_3	0.0869565217391304	-0.107268026690755	0.842725873374165	0.89875879872146
1	20199697	20336514	HAP_4	0.0973913043478261	-0.310318131812028	0.733141761478479	0.672258994276413
1	20257579	20416935	HAP_1	0.196521739130435	-0.14485746125958	0.293478636739355	0.621790181677246
1	20257579	20416935	HAP_2	0.0869565217391304	-0.107268026690755	0.842725873374165	0.89875879872146
1	20257579	20416935	HAP_3	0.0973913043478261	-0.310318131812028	0.733141761478479	0.672258994276413
1	20257579	20416935	HAP_4	0.194782608695652	0.0432097408529308	0.329832518910499	0.89581815707533
1	20285058	20472980	HAP_1	0.196521739130435	-0.14485746125958	0.293478636739355	0.621790181677246
1	20285058	20472980	HAP_2	0.0869565217391304	-0.107268026690755	0.842725873374165	0.89875879872146
1	20285058	20472980	HAP_3	0.0973913043478261	-0.310318131812028	0.733141761478479	0.672258994276413
1	20285058	20472980	HAP_4	0.194782608695652	0.0432097408529308	0.329832518910499	0.89581815707533
1	20309995	20550672	HAP_1	0.195652173913043	-0.14485746125958	0.293478636739355	0.621790181677246
1	20309995	20550672	HAP_2	0.0973913043478261	-0.310318131812028	0.733141761478479	0.672258994276413
1	20309995	20550672	HAP_3	0.0869565217391304	-0.107268026690755	0.842725873374165	0.89875879872146
1	20309995	20550672	HAP_4	0.126086956521739	0.213784881966005	0.497360336098393	0.667477501091925
1	20396102	20587049	HAP_1	0.125217391304348	0.185080686633164	0.473903414539153	0.696281456604616
1	20396102	20587049	HAP_2	0.0973913043478261	-0.310318131812028	0.733141761478479	0.672258994276413
1	20396102	20587049	HAP_3	0.105217391304348	0.348549297389898	0.552468698914239	0.528366182394388
1	20396102	20587049	HAP_4	0.195652173913043	-0.14485746125958	0.293478636739355	0.621790181677246
1	20447544	20629717	HAP_1	0.125217391304348	0.185080686633164	0.473903414539153	0.696281456604616
1	20447544	20629717	HAP_2	0.0947826086956522	-0.386024446682677	0.846402513487105	0.648511024644979
1	20447544	20629717	HAP_3	0.196521739130435	-0.14485746125958	0.293478636739355	0.621790181677246
1	20447544	20629717	HAP_4	0.179130434782609	0.0749364646430333	0.381164698768209	0.844212700768705
1	20528824	20676803	HAP_1	0.255652173913043	-0.139625397287618	0.243563455238136	0.566697381552435
1	20528824	20676803	HAP_2	0.0930434782608696	0.168883172112813	0.603572190283529	0.77972923398774
1	20528824	20676803	HAP_3	0.0869565217391304	-0.107268026690755	0.842725873374165	0.89875879872146
1	20528824	20676803	HAP_4	0.0947826086956522	-0.386024446682677	0.846402513487105	0.648511024644979
1	20572869	20732893	HAP_1	0.0860869565217391	-0.223579265982093	0.841451791653958	0.790562646952973
1	20572869	20732893	HAP_2	0.0895652173913044	-0.0516256408966014	0.730892058322073	0.943714382212293
1	20572869	20732893	HAP_3	0.0930434782608696	0.168883172112813	0.603572190283529	0.77972923398774
1	20572869	20732893	HAP_4	0.282608695652174	-0.142171599837955	0.225515330909361	0.52866963201607
1	20572869	20732893	HAP_5	0.0956521739130435	-0.386024446682677	0.846402513487105	0.648511024644979
1	20618002	20799206	HAP_1	0.0860869565217391	-0.223579265982093	0.841451791653958	0.790562646952973
1	20618002	20799206	HAP_2	0.0895652173913044	-0.0516256408966014	0.730892058322073	0.943714382212293
1	20618002	20799206	HAP_3	0.0921739130434783	0.168883172112813	0.603572190283529	0.77972923398774
1	20618002	20799206	HAP_4	0.284347826086957	-0.142171599837955	0.225515330909361	0.52866963201607
1	20618002	20799206	HAP_5	0.0947826086956522	-0.386024446682677	0.846402513487105	0.648511024644979
1	20664136	20899506	HAP_1	0.0895652173913044	-0.0516256408966014	0.730892058322073	0.943714382212293
1	20664136	20899506	HAP_2	0.286086956521739	-0.138459696695973	0.223465335832261	0.53577058392445
1	20664136	20899506	HAP_3	0.0860869565217391	-0.223579265982093	0.841451791653958	0.790562646952973
1	20664136	20899506	HAP_4	0.0921739130434783	0.168883172112813	0.603572190283529	0.77972923398774
1	20664136	20899506	HAP_5	0.0947826086956522	-0.386024446682677	0.846402513487105	0.648511024644979
1	20716311	20975199	HAP_1	0.0860869565217391	-0.223579265982093	0.841451791653958	0.790562646952973
1	20716311	20975199	HAP_2	0.375652173913043	-0.134859023925291	0.181174843932414	0.456970775822857
1	20716311	20975199	HAP_3	0.0921739130434783	-0.386024446682677	0.846402513487105	0.648511024644979
1	20716311	20975199	HAP_4	0.0921739130434783	0.168883172112813	0.603572190283529	0.77972923398774
1	20774446	21025812	HAP_1	0.0930434782608696	-0.386024446682677	0.846402513487105	0.648511024644979
1	20774446	21025812	HAP_2	0.0947826086956522	0.0761412891697461	0.55780845638883	0.891474290659821
1	20774446	21025812	HAP_3	0.0930434782608696	-0.107268026690755	0.842725873374165	0.89875879872146
1	20774446	21025812	HAP_4	0.313913043478261	-0.142071688769971	0.216280043529441	0.511522059853922
1	20774446	21025812	HAP_5	0.0860869565217391	-0.223579265982093	0.841451791653958	0.790562646952973
1	20844518	21079216	HAP_1	0.0939130434782609	-0.386024446682677	0.846402513487105	0.648511024644979
1	20844518	21079216	HAP_2	0.0956521739130435	0.0761412891697461	0.55780845638883	0.891474290659821
1	20844518	21079216	HAP_3	0.0947826086956522	-0.107268026690755	0.842725873374165	0.89875879872146
1	20844518	21079216	HAP_4	0.304347826086957	-0.101611806571275	0.224829411498386	0.651478885007098
1	20844518	21079216	HAP_5	0.108695652173913	-0.29237363770681	0.727125834113808	0.687767013518328
1	20955011	21099477	HAP_1	0.0939130434782609	-0.386024446682677	0.846402513487105	0.648511024644979
1	20955011	21099477	HAP_2	0.163478260869565	-0.133694940373709	0.394242807305477	0.734647307895129
1	20955011	21099477	HAP_3	0.0956521739130435	0.0761412891697461	0.55780845638883	0.891474290659821
1	20955011	21099477	HAP_4	0.0956521739130435	-0.107268026690755	0.842725873374165	0.89875879872146
1	20955011	21099477	HAP_5	0.329565217391304	-0.095525923550479	0.207639030662667	0.645652778202077
1	21005976	21158799	HAP_1	0.0939130434782609	-0.386024446682677	0.846402513487105	0.648511024644979
1	21005976	21158799	HAP_2	0.14695652173913	-0.113543266147759	0.425514967272839	0.789692312754131
1	21005976	21158799	HAP_3	0.0956521739130435	0.0761412891697461	0.55780845638883	0.891474290659821
1	21005976	21158799	HAP_4	0.329565217391304	-0.095525923550479	0.207639030662667	0.645652778202077
1	21005976	21158799	HAP_5	0.0956521739130435	-0.107268026690755	0.842725873374165	0.89875879872146
1	21060557	21212230	HAP_1	0.329565217391304	-0.095525923550479	0.207639030662667	0.645652778202077
1	21060557	21212230	HAP_2	0.116521739130435	0.0399035508177889	0.452865657008534	0.929817902336974
1	21060557	21212230	HAP_3	0.164347826086957	-0.191245274299231	0.387399690243924	0.621736370332592
1	21060557	21212230	HAP_4	0.184347826086957	-0.298633278416067	0.345499336428261	0.387762941717811
1	21060557	21212230	HAP_5	0.0982608695652174	-0.107268026690755	0.842725873374165	0.89875879872146
1	21092388	21248341	HAP_1	0.329565217391304	-0.095525923550479	0.207639030662667	0.645652778202077
1	21092388	21248341	HAP_2	0.116521739130435	0.0399035508177889	0.452865657008534	0.929817902336974
1	21092388	21248341	HAP_3	0.129565217391304	-0.355615308858459	0.559080183522376	0.524988371076528
1	21092388	21248341	HAP_4	0.184347826086957	-0.298633278416067	0.345499336428261	0.387762941717811
1	21092388	21248341	HAP_5	0.0982608695652174	-0.107268026690755	0.842725873374165	0.89875879872146
1	21142067	21302128	HAP_1	0.460869565217391	-0.0521132679893158	0.152922147420947	0.733394304427939
1	21142067	21302128	HAP_2	0.184347826086957	-0.298633278416067	0.345499336428261	0.387762941717811
1	21142067	21302128	HAP_3	0.118260869565217	0.0399035508177889	0.452865657008534	0.929817902336974
1	21142067	21302128	HAP_4	0.0982608695652174	-0.107268026690755	0.842725873374165	0.89875879872146
1	21199202	21333330	HAP_1	0.581739130434783	-0.0224239812790014	0.132539326335574	0.865710133645248
1	21199202	21333330	HAP_2	0.115652173913043	0.348549297389898	0.552468698914239	0.528366182394388
1	21199202	21333330	HAP_3	0.248695652173913	-0.278112511939949	0.269514566233761	0.30256207495104
1	21239756	21366392	HAP_1	0.115652173913043	0.348549297389898	0.552468698914239	0.528366182394388
1	21239756	21366392	HAP_2	0.184347826086957	-0.298633278416067	0.345499336428261	0.387762941717811
1	21239756	21366392	HAP_3	0.616521739130435	-0.0421960444594939	0.131002585027681	0.747496068300667
1	21278418	21451919	HAP_1	0.0973913043478261	-0.107268026690755	0.842725873374165	0.89875879872146
1	21278418	21451919	HAP_2	0.145217391304348	-0.113543266147759	0.425514967272839	0.789692312754131
1	21278418	21451919	HAP_3	0.0965217391304348	0.0761412891697461	0.55780845638883	0.891474290659821
1	21278418	21451919	HAP_4	0.329565217391304	-0.0935016056207139	0.205904449306474	0.649930790066384
1	21278418	21451919	HAP_5	0.0939130434782609	-0.386024446682677	0.846402513487105	0.648511024644979
1	21324921	21498156	HAP_1	0.0965217391304348	-0.107268026690755	0.842725873374165	0.89875879872146
1	21324921	21498156	HAP_2	0.0939130434782609	-0.386024446682677	0.846402513487105	0.648511024644979
1	21324921	21498156	HAP_3	0.145217391304348	-0.113543266147759	0.425514967272839	0.789692312754131
1	21324921	21498156	HAP_4	0.0965217391304348	0.0761412891697461	0.55780845638883	0.891474290659821
1	21324921	21498156	HAP_5	0.329565217391304	-0.0935016056207139	0.205904449306474	0.649930790066384
1	21351372	21549541	HAP_1	0.145217391304348	-0.113543266147759	0.425514967272839	0.789692312754131
1	21351372	21549541	HAP_2	0.0965217391304348	0.0761412891697461	0.55780845638883	0.891474290659821
1	21351372	21549541	HAP_3	0.328695652173913	-0.0935016056207139	0.205904449306474	0.649930790066384
1	21351372	21549541	HAP_4	0.0965217391304348	-0.107268026690755	0.842725873374165	0.89875879872146
1	21351372	21549541	HAP_5	0.0939130434782609	-0.386024446682677	0.846402513487105	0.648511024644979
1	21426865	21593553	HAP_1	0.0965217391304348	0.0761412891697461	0.55780845638883	0.891474290659821
1	21426865	21593553	HAP_2	0.0965217391304348	-0.107268026690755	0.842725873374165	0.89875879872146
1	21426865	21593553	HAP_3	0.337391304347826	-0.0944814277671572	0.203826450775958	0.643157820127898
1	21426865	21593553	HAP_4	0.176521739130435	-0.18258019273556	0.462747834476164	0.693319863075702
1	21426865	21593553	HAP_5	0.110434782608696	-0.471855814439723	0.601090503320109	0.43278457657992
1	21477210	21624708	HAP_1	0.0965217391304348	0.0761412891697461	0.55780845638883	0.891474290659821
1	21477210	21624708	HAP_2	0.110434782608696	-0.471855814439723	0.601090503320109	0.43278457657992
1	21477210	21624708	HAP_3	0.0965217391304348	-0.107268026690755	0.842725873374165	0.89875879872146
1	21477210	21624708	HAP_4	0.337391304347826	-0.0944814277671572	0.203826450775958	0.643157820127898
1	21477210	21624708	HAP_5	0.251304347826087	-0.175857063193828	0.295930292384315	0.552582949068708
1	21529824	21662722	HAP_1	0.105217391304348	-0.566871496349011	0.660231054698144	0.390929691617875
1	21529824	21662722	HAP_2	0.0965217391304348	-0.107268026690755	0.842725873374165	0.89875879872146
1	21529824	21662722	HAP_3	0.0965217391304348	0.0761412891697461	0.55780845638883	0.891474290659821
1	21529824	21662722	HAP_4	0.337391304347826	0.0612661372260034	0.202340336836281	0.762163801032868
1	21529824	21662722	HAP_5	0.168695652173913	-0.196964263214195	0.516561211646673	0.703125516490636
1	21584870	21717449	HAP_1	0.337391304347826	0.0612661372260034	0.202340336836281	0.762163801032868
1	21584870	21717449	HAP_2	0.1	-0.107268026690755	0.842725873374165	0.89875879872146
1	21584870	21717449	HAP_3	0.168695652173913	-0.196964263214195	0.516561211646673	0.703125516490636
1	21584870	21717449	HAP_4	0.190434782608696	-0.258994294008397	0.309645948122224	0.403273739627516
1	21584870	21717449	HAP_5	0.0721739130434783	-0.344250830616056	0.605729590247684	0.570041801796685
1	21618641	21750572	HAP_1	0.101739130434783	0.2214381788848	0.731495259187604	0.762215334506643
1	21618641	21750572	HAP_2	0.330434782608696	0.0581411722670203	0.204309914761778	0.776075799208795
1	21618641	21750572	HAP_3	0.190434782608696	-0.258994294008397	0.309645948122224	0.403273739627516
1	21618641	21750572	HAP_4	0.168695652173913	-0.196964263214195	0.516561211646673	0.703125516490636
1	21644616	21786737	HAP_1	0.329565217391304	0.0581411722670203	0.204309914761778	0.776075799208795
1	21644616	21786737	HAP_2	0.1	0.2214381788848	0.731495259187604	0.762215334506643
1	21644616	21786737	HAP_3	0.0965217391304348	0.0761412891697461	0.55780845638883	0.891474290659821
1	21644616	21786737	HAP_4	0.0939130434782609	-0.386024446682677	0.846402513487105	0.648511024644979
1	21644616	21786737	HAP_5	0.168695652173913	-0.196964263214195	0.516561211646673	0.703125516490636
1	21691443	21829520	HAP_1	0.329565217391304	0.0581411722670203	0.204309914761778	0.776075799208795
1	21691443	21829520	HAP_2	0.0956521739130435	0.0761412891697461	0.55780845638883	0.891474290659821
1	21691443	21829520	HAP_3	0.0947826086956522	-0.386024446682677	0.846402513487105	0.648511024644979
1	21691443	21829520	HAP_4	0.0930434782608696	-0.107268026690755	0.842725873374165	0.89875879872146
1	21691443	21829520	HAP_5	0.168695652173913	-0.196964263214195	0.516561211646673	0.703125516490636
1	21738281	21887191	HAP_1	0.0930434782608696	-0.107268026690755	0.842725873374165	0.89875879872146
1	21738281	21887191	HAP_2	0.151304347826087	-0.149125774939312	0.517759486249058	0.773436597387329
1	21738281	21887191	HAP_3	0.0956521739130435	0.0761412891697461	0.55780845638883	0.891474290659821
1	21738281	21887191	HAP_4	0.0947826086956522	-0.386024446682677	0.846402513487105	0.648511024644979
1	21738281	21887191	HAP_5	0.330434782608696	0.0502671563879201	0.202990615865368	0.804508891602384
1	21777287	21951746	HAP_1	0.0947826086956522	-0.386024446682677	0.846402513487105	0.648511024644979
1	21777287	21951746	HAP_2	0.333913043478261	0.0451595876902139	0.201514037573992	0.822759810308097
1	21777287	21951746	HAP_3	0.0930434782608696	-0.107268026690755	0.842725873374165	0.89875879872146
1	21777287	21951746	HAP_4	0.152173913043478	-0.149125774939312	0.517759486249058	0.773436597387329
1	21777287	21951746	HAP_5	0.0956521739130435	0.0761412891697461	0.55780845638883	0.891474290659821
1	21824637	22024056	HAP_1	0.0956521739130435	-0.386024446682677	0.846402513487105	0.648511024644979
1	21824637	22024056	HAP_2	0.489565217391304	0.0500476673489361	0.146890184436588	0.733445583706652
1	21824637	22024056	HAP_3	0.0939130434782609	-0.107268026690755	0.842725873374165	0.89875879872146
1	21824637	22024056	HAP_4	0.0947826086956522	-0.0512571327222255	0.598936226776473	0.931830550468786
1	21877978	22096754	HAP_1	0.0939130434782609	-0.107268026690755	0.842725873374165	0.89875879872146
1	21877978	22096754	HAP_2	0.0956521739130435	-0.0512571327222255	0.598936226776473	0.931830550468786
1	21877978	22096754	HAP_3	0.251304347826087	-0.10161845846285	0.262115874260657	0.698395758903397
1	21877978	22096754	HAP_4	0.333913043478261	0.0438766583344597	0.200032300603768	0.82645871885498
1	21923652	22152784	HAP_1	0.0956521739130435	-0.0512571327222255	0.598936226776473	0.931830550468786
1	21923652	22152784	HAP_2	0.0947826086956522	-0.107268026690755	0.842725873374165	0.89875879872146
1	21923652	22152784	HAP_3	0.129565217391304	-0.198359258138716	0.729066757831258	0.785665941317039
1	21923652	22152784	HAP_4	0.100869565217391	-0.386024446682677	0.846402513487105	0.648511024644979
1	21923652	22152784	HAP_5	0.129565217391304	-0.177468783338109	0.557798422728074	0.750482255773845
1	21923652	22152784	HAP_6	0.260869565217391	0.145186845061555	0.240809736870327	0.546811094894187
1	21994065	22225114	HAP_1	0.0947826086956522	-0.107268026690755	0.842725873374165	0.89875879872146
1	21994065	22225114	HAP_2	0.129565217391304	-0.198359258138716	0.729066757831258	0.785665941317039
1	21994065	22225114	HAP_3	0.100869565217391	-0.386024446682677	0.846402513487105	0.648511024644979
1	21994065	22225114	HAP_4	0.110434782608696	-0.197378738269836	0.603150338249668	0.743603431959617
1	21994065	22225114	HAP_5	0.26	0.15420949478717	0.24395271824594	0.52755990126527
1	21994065	22225114	HAP_6	0.0956521739130435	-0.0512571327222255	0.598936226776473	0.931830550468786
1	22072511	22272212	HAP_1	0.168695652173913	0.186112331422811	0.519591105897479	0.720335637703088
1	22072511	22272212	HAP_2	0.100869565217391	-0.386024446682677	0.846402513487105	0.648511024644979
1	22072511	22272212	HAP_3	0.0956521739130435	-0.0512571327222255	0.598936226776473	0.931830550468786
1	22072511	22272212	HAP_4	0.114782608695652	-0.140323496735774	0.523372456760681	0.788709927787553
1	22072511	22272212	HAP_5	0.26	0.15420949478717	0.24395271824594	0.52755990126527
1	22072511	22272212	HAP_6	0.0947826086956522	-0.107268026690755	0.842725873374165	0.89875879872146
1	22132505	22311265	HAP_1	0.0973913043478261	-0.386024446682677	0.846402513487105	0.648511024644979
1	22132505	22311265	HAP_2	0.0973913043478261	-0.0512571327222255	0.598936226776473	0.931830550468786
1	22132505	22311265	HAP_3	0.390434782608696	0.0089581584094356	0.180364806528248	0.960405490540089
1	22132505	22311265	HAP_4	0.278260869565217	0.107006497783867	0.223047779281095	0.631593966942328
1	22194771	22382190	HAP_1	0.409565217391304	0.0425714841007402	0.17002936751726	0.802387129476148
1	22194771	22382190	HAP_2	0.0973913043478261	-0.386024446682677	0.846402513487105	0.648511024644979
1	22194771	22382190	HAP_3	0.0965217391304348	-0.0512571327222255	0.598936226776473	0.931830550468786
1	22194771	22382190	HAP_4	0.278260869565217	0.107006497783867	0.223047779281095	0.631593966942328
1	22265997	22421404	HAP_1	0.0973913043478261	-0.386024446682677	0.846402513487105	0.648511024644979
1	22265997	22421404	HAP_2	0.413913043478261	0.0317881325441937	0.16775021027761	0.849771859894978
1	22265997	22421404	HAP_3	0.0965217391304348	-0.0512571327222255	0.598936226776473	0.931830550468786
1	22265997	22421404	HAP_4	0.278260869565217	0.107006497783867	0.223047779281095	0.631593966942328
1	22288779	22475646	HAP_1	0.0973913043478261	-0.386024446682677	0.846402513487105	0.648511024644979
1	22288779	22475646	HAP_2	0.105217391304348	-0.0423369869818127	0.554079633238648	0.939120448296912
1	22288779	22475646	HAP_3	0.276521739130435	0.109303617447712	0.225381864085898	0.627886051268722
1	22288779	22475646	HAP_4	0.176521739130435	-0.170829492479774	0.464087804720733	0.712939243988824
1	22288779	22475646	HAP_5	0.129565217391304	-0.198359258138716	0.729066757831258	0.785665941317039
1	22354504	22518930	HAP_1	0.0965217391304348	-0.386024446682677	0.846402513487105	0.648511024644979
1	22354504	22518930	HAP_2	0.105217391304348	-0.0423369869818127	0.554079633238648	0.939120448296912
1	22354504	22518930	HAP_3	0.277391304347826	0.103691296438975	0.223332619279138	0.642619162082779
1	22354504	22518930	HAP_4	0.176521739130435	-0.170829492479774	0.464087804720733	0.712939243988824
1	22354504	22518930	HAP_5	0.129565217391304	-0.198359258138716	0.729066757831258	0.785665941317039
1	22409478	22541611	HAP_1	0.201739130434783	-0.242725146254679	0.29792529957907	0.415578765484451
1	22409478	22541611	HAP_2	0.277391304347826	0.103691296438975	0.223332619279138	0.642619162082779
1	22409478	22541611	HAP_3	0.176521739130435	-0.170829492479774	0.464087804720733	0.712939243988824
1	22409478	22541611	HAP_4	0.129565217391304	-0.198359258138716	0.729066757831258	0.785665941317039
1	22456503	22591077	HAP_1	0.22695652173913	-0.104778719879067	0.276335897385816	0.704703667274827
1	22456503	22591077	HAP_2	0.174782608695652	-0.263274375484687	0.373991875752835	0.481750824552928
1	22456503	22591077	HAP_3	0.305217391304348	0.0587086243453799	0.201172419296546	0.770522482931037
1	22456503	22591077	HAP_4	0.127826086956522	-0.182220779806079	0.65370022890901	0.780537065167264
1	22510991	22637089	HAP_1	0.127826086956522	-0.182220779806079	0.65370022890901	0.780537065167264
1	22510991	22637089	HAP_2	0.305217391304348	0.0587086243453799	0.201172419296546	0.770522482931037
1	22510991	22637089	HAP_3	0.205217391304348	-0.100849448144466	0.315641917042522	0.749461665365459
1	22510991	22637089	HAP_4	0.0973913043478261	-0.386024446682677	0.846402513487105	0.648511024644979
1	22535483	22675245	HAP_1	0.106086956521739	-0.107268026690755	0.842725873374165	0.89875879872146
1	22535483	22675245	HAP_2	0.0991304347826087	-0.0761465049658204	0.554132803078545	0.890751497889824
1	22535483	22675245	HAP_3	0.0973913043478261	-0.386024446682677	0.846402513487105	0.648511024644979
1	22535483	22675245	HAP_4	0.305217391304348	0.0587086243453799	0.201172419296546	0.770522482931037
1	22535483	22675245	HAP_5	0.126086956521739	-0.182220779806079	0.65370022890901	0.780537065167264
1	22574342	22777886	HAP_1	0.0939130434782609	-0.107268026690755	0.842725873374165	0.89875879872146
1	22574342	22777886	HAP_2	0.0991304347826087	-0.0761465049658204	0.554132803078545	0.890751497889824
1	22574342	22777886	HAP_3	0.126086956521739	-0.182220779806079	0.65370022890901	0.780537065167264
1	22574342	22777886	HAP_4	0.0973913043478261	-0.386024446682677	0.846402513487105	0.648511024644979
1	22574342	22777886	HAP_5	0.286086956521739	0.0991406290844116	0.21204184763124	0.640286104231763
1	22625274	22851333	HAP_1	0.0956521739130435	-0.107268026690755	0.842725873374165	0.89875879872146
1	22625274	22851333	HAP_2	0.0991304347826087	-0.0761465049658204	0.554132803078545	0.890751497889824
1	22625274	22851333	HAP_3	0.286086956521739	0.0991406290844116	0.21204184763124	0.640286104231763
1	22625274	22851333	HAP_4	0.126086956521739	-0.182220779806079	0.65370022890901	0.780537065167264
1	22625274	22851333	HAP_5	0.0982608695652174	-0.386024446682677	0.846402513487105	0.648511024644979
1	22655413	22911665	HAP_1	0.127826086956522	-0.182220779806079	0.65370022890901	0.780537065167264
1	22655413	22911665	HAP_2	0.286086956521739	0.0991406290844116	0.21204184763124	0.640286104231763
1	22655413	22911665	HAP_3	0.0973913043478261	-0.386024446682677	0.846402513487105	0.648511024644979
1	22655413	22911665	HAP_4	0.091304347826087	-0.107268026690755	0.842725873374165	0.89875879872146
1	22655413	22911665	HAP_5	0.0982608695652174	-0.052475377486005	0.598581298986893	0.930173172666935
1	22740766	23021830	HAP_1	0.0973913043478261	-0.386024446682677	0.846402513487105	0.648511024644979
1	22740766	23021830	HAP_2	0.28695652173913	0.093592721016416	0.210005757666633	0.656009142479208
1	22740766	23021830	HAP_3	0.0991304347826087	-0.052475377486005	0.598581298986893	0.930173172666935
1	22740766	23021830	HAP_4	0.0904347826086957	-0.107268026690755	0.842725873374165	0.89875879872146
1	22740766	23021830	HAP_5	0.127826086956522	-0.182220779806079	0.65370022890901	0.780537065167264
1	22832732	23055218	HAP_1	0.127826086956522	-0.182220779806079	0.65370022890901	0.780537065167264
1	22832732	23055218	HAP_2	0.0973913043478261	-0.386024446682677	0.846402513487105	0.648511024644979
1	22832732	23055218	HAP_3	0.28695652173913	0.093592721016416	0.210005757666633	0.656009142479208
1	22832732	23055218	HAP_4	0.0991304347826087	-0.052475377486005	0.598581298986893	0.930173172666935
1	22832732	23055218	HAP_5	0.0904347826086957	-0.107268026690755	0.842725873374165	0.89875879872146
1	22891301	23095055	HAP_1	0.28695652173913	0.093592721016416	0.210005757666633	0.656009142479208
1	22891301	23095055	HAP_2	0.0991304347826087	-0.052475377486005	0.598581298986893	0.930173172666935
1	22891301	23095055	HAP_3	0.168695652173913	-0.181121066785613	0.487376066794331	0.710312236925065
1	22891301	23095055	HAP_4	0.0982608695652174	-0.386024446682677	0.846402513487105	0.648511024644979
1	22891301	23095055	HAP_5	0.127826086956522	-0.182220779806079	0.65370022890901	0.780537065167264
1	23012815	23145010	HAP_1	0.18	-0.192373712908974	0.442537397930484	0.663942623395382
1	23012815	23145010	HAP_2	0.28695652173913	0.093592721016416	0.210005757666633	0.656009142479208
1	23012815	23145010	HAP_3	0.128695652173913	-0.182220779806079	0.65370022890901	0.780537065167264
1	23012815	23145010	HAP_4	0.0973913043478261	-0.386024446682677	0.846402513487105	0.648511024644979
1	23012815	23145010	HAP_5	0.0991304347826087	-0.052475377486005	0.598581298986893	0.930173172666935
1	23035575	23197299	HAP_1	0.132173913043478	-0.182220779806079	0.65370022890901	0.780537065167264
1	23035575	23197299	HAP_2	0.18	-0.192373712908974	0.442537397930484	0.663942623395382
1	23035575	23197299	HAP_3	0.28695652173913	0.093592721016416	0.210005757666633	0.656009142479208
1	23035575	23197299	HAP_4	0.0878260869565217	-0.386024446682677	0.846402513487105	0.648511024644979
1	23035575	23197299	HAP_5	0.0991304347826087	-0.052475377486005	0.598581298986893	0.930173172666935
1	23081731	23269424	HAP_1	0.0878260869565217	-0.386024446682677	0.846402513487105	0.648511024644979
1	23081731	23269424	HAP_2	0.132173913043478	-0.182220779806079	0.65370022890901	0.780537065167264
1	23081731	23269424	HAP_3	0.091304347826087	-0.176992687943264	0.730262928935096	0.808583106104337
1	23081731	23269424	HAP_4	0.127826086956522	-0.0198732928024733	0.449484944500811	0.964749943034054
1	23081731	23269424	HAP_5	0.284347826086957	0.093592721016416	0.210005757666633	0.656009142479208
1	23081731	23269424	HAP_6	0.08	-0.477626542475653	0.746241724374346	0.522405700729555
1	23121836	23329925	HAP_1	0.134782608695652	-0.223354526575256	0.595738787470456	0.707861228705587
1	23121836	23329925	HAP_2	0.0921739130434783	-0.176992687943264	0.730262928935096	0.808583106104337
1	23121836	23329925	HAP_3	0.153913043478261	-0.30827037699996	0.411331182063003	0.453902211545764
1	23121836	23329925	HAP_4	0.0991304347826087	-0.052475377486005	0.598581298986893	0.930173172666935
1	23121836	23329925	HAP_5	0.0878260869565217	-0.386024446682677	0.846402513487105	0.648511024644979
1	23121836	23329925	HAP_6	0.284347826086957	0.093592721016416	0.210005757666633	0.656009142479208
1	23175268	23406744	HAP_1	0.134782608695652	-0.223354526575256	0.595738787470456	0.707861228705587
1	23175268	23406744	HAP_2	0.0921739130434783	-0.176992687943264	0.730262928935096	0.808583106104337
1	23175268	23406744	HAP_3	0.284347826086957	0.093592721016416	0.210005757666633	0.656009142479208
1	23175268	23406744	HAP_4	0.0991304347826087	-0.052475377486005	0.598581298986893	0.930173172666935
1	23175268	23406744	HAP_5	0.135652173913043	-0.242251494313719	0.494670229954971	0.624520872976614
1	23175268	23406744	HAP_6	0.0878260869565217	-0.386024446682677	0.846402513487105	0.648511024644979
1	23236091	23450749	HAP_1	0.133913043478261	-0.223354526575256	0.595738787470456	0.707861228705587
1	23236091	23450749	HAP_2	0.0904347826086957	-0.176992687943264	0.730262928935096	0.808583106104337
1	23236091	23450749	HAP_3	0.282608695652174	0.093592721016416	0.210005757666633	0.656009142479208
1	23236091	23450749	HAP_4	0.0991304347826087	-0.052475377486005	0.598581298986893	0.930173172666935
1	23236091	23450749	HAP_5	0.0878260869565217	-0.386024446682677	0.846402513487105	0.648511024644979
1	23236091	23450749	HAP_6	0.0904347826086957	-0.389050084753593	0.735826547690739	0.597204789208397
1	23309941	23505884	HAP_1	0.0904347826086957	-0.176992687943264	0.730262928935096	0.808583106104337
1	23309941	23505884	HAP_2	0.285217391304348	0.093592721016416	0.210005757666633	0.656009142479208
1	23309941	23505884	HAP_3	0.13304347826087	-0.208341223268007	0.651994125412801	0.749432298879989
1	23309941	23505884	HAP_4	0.0991304347826087	-0.052475377486005	0.598581298986893	0.930173172666935
1	23382846	23538524	HAP_1	0.285217391304348	0.093592721016416	0.210005757666633	0.656009142479208
1	23382846	23538524	HAP_2	0.13304347826087	-0.208341223268007	0.651994125412801	0.749432298879989
1	23382846	23538524	HAP_3	0.0921739130434783	-0.176992687943264	0.730262928935096	0.808583106104337
1	23382846	23538524	HAP_4	0.100869565217391	-0.052475377486005	0.598581298986893	0.930173172666935
1	23436633	23563293	HAP_1	0.133913043478261	-0.208341223268007	0.651994125412801	0.749432298879989
1	23436633	23563293	HAP_2	0.144347826086957	-0.108699314116365	0.429940297729886	0.800496508425625
1	23436633	23563293	HAP_3	0.0904347826086957	-0.269121603130708	0.662964393540599	0.684943592933942
1	23436633	23563293	HAP_4	0.12	-0.314691920424596	0.493453397612761	0.523906703153807
1	23436633	23563293	HAP_5	0.284347826086957	0.105710129201629	0.211761394636046	0.617837699390723
1	23493262	23611313	HAP_1	0.310434782608696	0.439234058887322	0.21010274301568	0.0370154868898462
1	23493262	23611313	HAP_2	0.16	-0.0999200177824455	0.466108613540562	0.8303357662337
1	23493262	23611313	HAP_3	0.12	-0.314691920424596	0.493453397612761	0.523906703153807
1	23493262	23611313	HAP_4	0.285217391304348	0.105710129201629	0.211761394636046	0.617837699390723
1	23524493	23636829	HAP_1	0.108695652173913	-0.34194375614245	0.845052282999337	0.685894543913594
1	23524493	23636829	HAP_2	0.285217391304348	0.105710129201629	0.211761394636046	0.617837699390723
1	23524493	23636829	HAP_3	0.12	-0.314691920424596	0.493453397612761	0.523906703153807
1	23524493	23636829	HAP_4	0.311304347826087	0.439234058887322	0.21010274301568	0.0370154868898462
1	23556596	23678274	HAP_1	0.286086956521739	0.105710129201629	0.211761394636046	0.617837699390723
1	23556596	23678274	HAP_2	0.312173913043478	0.439234058887322	0.21010274301568	0.0370154868898462
1	23556596	23678274	HAP_3	0.228695652173913	-0.352082314025127	0.328671165438835	0.284525973338541
1	23592345	23718726	HAP_1	0.296521739130435	0.512868434758006	0.222835969261372	0.0217253783427483
1	23592345	23718726	HAP_2	0.147826086956522	-0.377753174785081	0.415053589425383	0.363143550120854
1	23592345	23718726	HAP_3	0.286086956521739	0.105710129201629	0.211761394636046	0.617837699390723
1	23631135	23796339	HAP_1	0.195652173913043	-0.32652804098885	0.299378357624529	0.275878092611838
1	23631135	23796339	HAP_2	0.260869565217391	-0.0695906495264627	0.238881720590353	0.770915274852848
1	23631135	23796339	HAP_3	0.295652173913043	0.512868434758006	0.222835969261372	0.0217253783427483
1	23663115	23829504	HAP_1	0.26	-0.0705310219901311	0.241331648223459	0.77019748972017
1	23663115	23829504	HAP_2	0.105217391304348	-0.285643964512135	0.600189877545671	0.63431442303903
1	23663115	23829504	HAP_3	0.091304347826087	-0.176992687943264	0.730262928935096	0.808583106104337
1	23663115	23829504	HAP_4	0.295652173913043	0.512868434758006	0.222835969261372	0.0217253783427483
1	23689854	23873652	HAP_1	0.143478260869565	-0.108699314116365	0.429940297729886	0.800496508425625
1	23689854	23873652	HAP_2	0.132173913043478	-0.208341223268007	0.651994125412801	0.749432298879989
1	23689854	23873652	HAP_3	0.26	-0.0705310219901311	0.241331648223459	0.77019748972017
1	23689854	23873652	HAP_4	0.091304347826087	-0.176992687943264	0.730262928935096	0.808583106104337
1	23764367	23929066	HAP_1	0.143478260869565	-0.108699314116365	0.429940297729886	0.800496508425625
1	23764367	23929066	HAP_2	0.12695652173913	-0.208341223268007	0.651994125412801	0.749432298879989
1	23764367	23929066	HAP_3	0.091304347826087	-0.176992687943264	0.730262928935096	0.808583106104337
1	23764367	23929066	HAP_4	0.259130434782609	-0.0705310219901311	0.241331648223459	0.77019748972017
1	23819150	24003791	HAP_1	0.091304347826087	-0.176992687943264	0.730262928935096	0.808583106104337
1	23819150	24003791	HAP_2	0.259130434782609	-0.0705310219901311	0.241331648223459	0.77019748972017
1	23819150	24003791	HAP_3	0.144347826086957	-0.108699314116365	0.429940297729886	0.800496508425625
1	23819150	24003791	HAP_4	0.12695652173913	-0.208341223268007	0.651994125412801	0.749432298879989
1	23852637	24084391	HAP_1	0.127826086956522	-0.160022614304977	0.595289023216383	0.788170707184838
1	23852637	24084391	HAP_2	0.258260869565217	-0.0740847898093523	0.243880464511395	0.761411740351798
1	23852637	24084391	HAP_3	0.0921739130434783	-0.176992687943264	0.730262928935096	0.808583106104337
1	23852637	24084391	HAP_4	0.144347826086957	-0.108699314116365	0.429940297729886	0.800496508425625
1	23916838	24144013	HAP_1	0.206086956521739	-0.194344247023973	0.329022986027053	0.554978515443032
1	23916838	24144013	HAP_2	0.256521739130435	-0.0858141131902884	0.247228198999023	0.728642470256685
1	23916838	24144013	HAP_3	0.0930434782608696	-0.176992687943264	0.730262928935096	0.808583106104337
1	23916838	24144013	HAP_4	0.145217391304348	-0.108699314116365	0.429940297729886	0.800496508425625
1	23997686	24222791	HAP_1	0.0930434782608696	-0.176992687943264	0.730262928935096	0.808583106104337
1	23997686	24222791	HAP_2	0.21304347826087	-0.108923245069657	0.32210692030901	0.735369910264808
1	23997686	24222791	HAP_3	0.337391304347826	-0.0313571991995953	0.191257484576469	0.869827249797034
1	23997686	24222791	HAP_4	0.102608695652174	-0.052475377486005	0.598581298986893	0.930173172666935
1	24053320	24268228	HAP_1	0.088695652173913	-0.107268026690755	0.842725873374165	0.89875879872146
1	24053320	24268228	HAP_2	0.212173913043478	-0.108923245069657	0.32210692030901	0.735369910264808
1	24053320	24268228	HAP_3	0.169565217391304	0.0942663829483885	0.344133116675407	0.784243533439178
1	24053320	24268228	HAP_4	0.102608695652174	-0.052475377486005	0.598581298986893	0.930173172666935
1	24124112	24327170	HAP_1	0.088695652173913	-0.107268026690755	0.842725873374165	0.89875879872146
1	24124112	24327170	HAP_2	0.212173913043478	-0.108923245069657	0.32210692030901	0.735369910264808
1	24124112	24327170	HAP_3	0.0773913043478261	-0.268018232533963	0.84043532515168	0.749917758981944
1	24124112	24327170	HAP_4	0.17304347826087	-0.142513187966658	0.349972461581707	0.684006917430963
1	24200820	24375020	HAP_1	0.088695652173913	-0.107268026690755	0.842725873374165	0.89875879872146
1	24200820	24375020	HAP_2	0.0773913043478261	-0.268018232533963	0.84043532515168	0.749917758981944
1	24200820	24375020	HAP_3	0.173913043478261	-0.15023157037414	0.341570211915842	0.660231987196311
1	24200820	24375020	HAP_4	0.212173913043478	-0.108923245069657	0.32210692030901	0.735369910264808
1	24253399	24425717	HAP_1	0.21304347826087	-0.0982231699552068	0.315004969430334	0.755297019200785
1	24253399	24425717	HAP_2	0.0895652173913044	-0.354066059068672	0.660778356241597	0.592286791259664
1	24253399	24425717	HAP_3	0.174782608695652	-0.15023157037414	0.341570211915842	0.660231987196311
1	24253399	24425717	HAP_4	0.088695652173913	-0.107268026690755	0.842725873374165	0.89875879872146
1	24308441	24461068	HAP_1	0.088695652173913	-0.107268026690755	0.842725873374165	0.89875879872146
1	24308441	24461068	HAP_2	0.21304347826087	-0.0982231699552068	0.315004969430334	0.755297019200785
1	24308441	24461068	HAP_3	0.174782608695652	-0.15023157037414	0.341570211915842	0.660231987196311
1	24308441	24461068	HAP_4	0.0895652173913044	-0.354066059068672	0.660778356241597	0.592286791259664
1	24357818	24518171	HAP_1	0.139130434782609	0.0192304357072498	0.469629702427942	0.967351828094493
1	24357818	24518171	HAP_2	0.0895652173913044	-0.354066059068672	0.660778356241597	0.592286791259664
1	24357818	24518171	HAP_3	0.21304347826087	-0.0982231699552068	0.315004969430334	0.755297019200785
1	24357818	24518171	HAP_4	0.173913043478261	-0.15023157037414	0.341570211915842	0.660231987196311
1	24412399	24562856	HAP_1	0.198260869565217	-0.0960457026224213	0.3381863314619	0.7765132040425
1	24412399	24562856	HAP_2	0.173913043478261	-0.15023157037414	0.341570211915842	0.660231987196311
1	24412399	24562856	HAP_3	0.0895652173913044	-0.354066059068672	0.660778356241597	0.592286791259664
1	24450311	24595486	HAP_1	0.173913043478261	-0.15023157037414	0.341570211915842	0.660231987196311
1	24450311	24595486	HAP_2	0.0904347826086957	-0.354066059068672	0.660778356241597	0.592286791259664
1	24450311	24595486	HAP_3	0.0982608695652174	-0.110829770226901	0.856145977519959	0.897046355854623
1	24450311	24595486	HAP_4	0.199130434782609	-0.0960457026224213	0.3381863314619	0.7765132040425
1	24496008	24631426	HAP_1	0.135652173913043	-0.193762071660961	0.651909446523984	0.766406568886403
1	24496008	24631426	HAP_2	0.0982608695652174	-0.110829770226901	0.856145977519959	0.897046355854623
1	24496008	24631426	HAP_3	0.198260869565217	-0.0999070369141469	0.346949355398614	0.773484619748789
1	24496008	24631426	HAP_4	0.0773913043478261	-0.268018232533963	0.84043532515168	0.749917758981944
1	24496008	24631426	HAP_5	0.17304347826087	-0.15023157037414	0.341570211915842	0.660231987196311
1	24548452	24674936	HAP_1	0.12695652173913	-0.193762071660961	0.651909446523984	0.766406568886403
1	24548452	24674936	HAP_2	0.08	-0.268018232533963	0.84043532515168	0.749917758981944
1	24548452	24674936	HAP_3	0.109565217391304	-0.258296674054397	0.732714181954093	0.724580207238691
1	24548452	24674936	HAP_4	0.173913043478261	-0.15023157037414	0.341570211915842	0.660231987196311
1	24548452	24674936	HAP_5	0.127826086956522	-0.169329527246529	0.661726698668575	0.798129078650723
1	24548452	24674936	HAP_6	0.198260869565217	-0.0999070369141469	0.346949355398614	0.773484619748789
1	24587834	24715677	HAP_1	0.173913043478261	-0.15023157037414	0.341570211915842	0.660231987196311
1	24587834	24715677	HAP_2	0.123478260869565	-0.193762071660961	0.651909446523984	0.766406568886403
1	24587834	24715677	HAP_3	0.08	-0.268018232533963	0.84043532515168	0.749917758981944
1	24587834	24715677	HAP_4	0.110434782608696	-0.258296674054397	0.732714181954093	0.724580207238691
1	24587834	24715677	HAP_5	0.0860869565217391	0.43903550216829	0.739018715566852	0.552698326468402
1	24587834	24715677	HAP_6	0.199130434782609	-0.0999070369141469	0.346949355398614	0.773484619748789
1	24622301	24760985	HAP_1	0.110434782608696	-0.258296674054397	0.732714181954093	0.724580207238691
1	24622301	24760985	HAP_2	0.08	-0.268018232533963	0.84043532515168	0.749917758981944
1	24622301	24760985	HAP_3	0.123478260869565	-0.193762071660961	0.651909446523984	0.766406568886403
1	24622301	24760985	HAP_4	0.17304347826087	-0.157695071137659	0.350844939412196	0.653264299106279
1	24622301	24760985	HAP_5	0.193913043478261	-0.108302875677874	0.366170329734971	0.767513572706065
1	24622301	24760985	HAP_6	0.0834782608695652	0.43903550216829	0.739018715566852	0.552698326468402
1	24654236	24799632	HAP_1	0.192173913043478	-0.108302875677874	0.366170329734971	0.767513572706065
1	24654236	24799632	HAP_2	0.0834782608695652	0.43903550216829	0.739018715566852	0.552698326468402
1	24654236	24799632	HAP_3	0.110434782608696	-0.258296674054397	0.732714181954093	0.724580207238691
1	24654236	24799632	HAP_4	0.203478260869565	-0.104782860396881	0.364704117965128	0.773981457593423
1	24654236	24799632	HAP_5	0.173913043478261	-0.157695071137659	0.350844939412196	0.653264299106279
1	24703186	24838128	HAP_1	0.191304347826087	-0.108302875677874	0.366170329734971	0.767513572706065
1	24703186	24838128	HAP_2	0.0834782608695652	0.43903550216829	0.739018715566852	0.552698326468402
1	24703186	24838128	HAP_3	0.203478260869565	-0.104782860396881	0.364704117965128	0.773981457593423
1	24703186	24838128	HAP_4	0.110434782608696	-0.258296674054397	0.732714181954093	0.724580207238691
1	24703186	24838128	HAP_5	0.173913043478261	-0.157695071137659	0.350844939412196	0.653264299106279
1	24752603	24901336	HAP_1	0.0834782608695652	0.43903550216829	0.739018715566852	0.552698326468402
1	24752603	24901336	HAP_2	0.115652173913043	-0.258296674054397	0.732714181954093	0.724580207238691
1	24752603	24901336	HAP_3	0.188695652173913	-0.108302875677874	0.366170329734971	0.767513572706065
1	24752603	24901336	HAP_4	0.171304347826087	-0.149961077934952	0.360015677878929	0.677173641125396
1	24752603	24901336	HAP_5	0.0869565217391304	-0.269375744169837	0.729151798417332	0.711941086409913
1	24752603	24901336	HAP_6	0.143478260869565	-0.290076897754482	0.501035641471587	0.562851757772873
1	24782983	24959571	HAP_1	0.0834782608695652	0.43903550216829	0.739018715566852	0.552698326468402
1	24782983	24959571	HAP_2	0.171304347826087	-0.149961077934952	0.360015677878929	0.677173641125396
1	24782983	24959571	HAP_3	0.115652173913043	-0.258296674054397	0.732714181954093	0.724580207238691
1	24782983	24959571	HAP_4	0.0869565217391304	-0.269375744169837	0.729151798417332	0.711941086409913
1	24782983	24959571	HAP_5	0.124347826086957	-0.193762071660961	0.651909446523984	0.766406568886403
1	24782983	24959571	HAP_6	0.18695652173913	-0.124133009018196	0.355444362332938	0.727044977387971
1	24821185	25018581	HAP_1	0.0834782608695652	0.43903550216829	0.739018715566852	0.552698326468402
1	24821185	25018581	HAP_2	0.171304347826087	-0.149961077934952	0.360015677878929	0.677173641125396
1	24821185	25018581	HAP_3	0.115652173913043	-0.258296674054397	0.732714181954093	0.724580207238691
1	24821185	25018581	HAP_4	0.0852173913043478	-0.269375744169837	0.729151798417332	0.711941086409913
1	24821185	25018581	HAP_5	0.124347826086957	-0.193762071660961	0.651909446523984	0.766406568886403
1	24821185	25018581	HAP_6	0.18695652173913	-0.124133009018196	0.355444362332938	0.727044977387971
1	24885890	25052468	HAP_1	0.0843478260869565	-0.34642651933805	0.848781857130208	0.683322286502548
1	24885890	25052468	HAP_2	0.0869565217391304	0.43903550216829	0.739018715566852	0.552698326468402
1	24885890	25052468	HAP_3	0.171304347826087	-0.149961077934952	0.360015677878929	0.677173641125396
1	24885890	25052468	HAP_4	0.116521739130435	-0.258296674054397	0.732714181954093	0.724580207238691
1	24885890	25052468	HAP_5	0.12	-0.0664663508524829	0.472327356246872	0.888140821844706
1	24885890	25052468	HAP_6	0.0852173913043478	-0.269375744169837	0.729151798417332	0.711941086409913
1	24941722	25106764	HAP_1	0.0843478260869565	-0.34642651933805	0.848781857130208	0.683322286502548
1	24941722	25106764	HAP_2	0.116521739130435	-0.258296674054397	0.732714181954093	0.724580207238691
1	24941722	25106764	HAP_3	0.0852173913043478	-0.269375744169837	0.729151798417332	0.711941086409913
1	24941722	25106764	HAP_4	0.139130434782609	-0.107088212254576	0.44803561829492	0.811179392592283
1	24941722	25106764	HAP_5	0.170434782608696	-0.149961077934952	0.360015677878929	0.677173641125396
1	24941722	25106764	HAP_6	0.0904347826086957	0.43903550216829	0.739018715566852	0.552698326468402
1	24996688	25141602	HAP_1	0.119130434782609	-0.0664663508524829	0.472327356246872	0.888140821844706
1	24996688	25141602	HAP_2	0.0852173913043478	-0.269375744169837	0.729151798417332	0.711941086409913
1	24996688	25141602	HAP_3	0.0895652173913044	0.43903550216829	0.739018715566852	0.552698326468402
1	24996688	25141602	HAP_4	0.115652173913043	-0.258296674054397	0.732714181954093	0.724580207238691
1	24996688	25141602	HAP_5	0.0843478260869565	-0.34642651933805	0.848781857130208	0.683322286502548
1	24996688	25141602	HAP_6	0.169565217391304	-0.149961077934952	0.360015677878929	0.677173641125396
1	25040568	25176647	HAP_1	0.152173913043478	0.716017096866729	0.401055448133134	0.0747466611311772
1	25040568	25176647	HAP_2	0.126086956521739	-0.0754905256885711	0.432254385183319	0.861422467291433
1	25040568	25176647	HAP_3	0.202608695652174	0.0126505015497445	0.316881748670383	0.96816961909755
1	25040568	25176647	HAP_4	0.11304347826087	-0.323807707975096	0.500419444542785	0.517849159606326
1	25040568	25176647	HAP_5	0.171304347826087	-0.164144919386623	0.351040108575263	0.640254847604758
1	25086040	25234832	HAP_1	0.15304347826087	0.716017096866729	0.401055448133134	0.0747466611311772
1	25086040	25234832	HAP_2	0.124347826086957	-0.0754905256885711	0.432254385183319	0.861422467291433
1	25086040	25234832	HAP_3	0.0791304347826087	-0.268018232533963	0.84043532515168	0.749917758981944
1	25086040	25234832	HAP_4	0.116521739130435	-0.258296674054397	0.732714181954093	0.724580207238691
1	25086040	25234832	HAP_5	0.111304347826087	-0.323807707975096	0.500419444542785	0.517849159606326
1	25086040	25234832	HAP_6	0.0843478260869565	0.149633965887947	0.846397840358506	0.859737692729794
1	25086040	25234832	HAP_7	0.088695652173913	-0.0257784544579396	0.659902307873709	0.968853198298101
[truncated: 187,858 more rows]
