# Supplementary material for: Autosomal recessive loci contribute significantly to quantitative variation of male fertility in a dairy cattle population
Source: BMC Genomics. 2021 Mar 30;22:225. doi: 10.1186/s12864-021-07523-3 (PMC8010996; doi:10.1186/s12864-021-07523-3)
Supplement: Supplementary file 20 — Additional file 20. (TXT 18022 kb) [file 12864_2021_7523_MOESM20_ESM.txt]

CHROM	START	STOP	HAP	FREQ	BETA	SE_BETA	PVAL
1	256361	888832	HAP_1	0.243478260869565	-0.740104150435045	0.584968018052423	0.206322364081758
1	256361	888832	HAP_2	0.123478260869565	-0.0739485561337724	1.2317721293251	0.952149671883765
1	256361	888832	HAP_3	0.250434782608696	-0.599868044773641	0.610880933067738	0.326536120503236
1	256361	888832	HAP_4	0.116521739130435	1.2396045281695	1.77792099760632	0.485952573848695
1	719789	949357	HAP_1	0.227826086956522	-0.477448062519949	0.634378672518939	0.451991536368096
1	719789	949357	HAP_2	0.109565217391304	0.284510912630354	1.29189036581243	0.82577327588899
1	719789	949357	HAP_3	0.26695652173913	-0.105241510878932	0.583605242576747	0.856958540767084
1	719789	949357	HAP_4	0.0921739130434783	1.2396045281695	1.77792099760632	0.485952573848695
1	809505	997375	HAP_1	0.250434782608696	-0.599868044773641	0.610880933067738	0.326536120503236
1	809505	997375	HAP_2	0.0930434782608696	1.2396045281695	1.77792099760632	0.485952573848695
1	809505	997375	HAP_3	0.227826086956522	-0.477448062519949	0.634378672518939	0.451991536368096
1	809505	997375	HAP_4	0.109565217391304	0.284510912630354	1.29189036581243	0.82577327588899
1	858145	1029750	HAP_1	0.229565217391304	-0.867995791284001	0.654008968342843	0.184983932613654
1	858145	1029750	HAP_2	0.227826086956522	-0.477448062519949	0.634378672518939	0.451991536368096
1	858145	1029750	HAP_3	0.0930434782608696	1.2396045281695	1.77792099760632	0.485952573848695
1	858145	1029750	HAP_4	0.109565217391304	0.284510912630354	1.29189036581243	0.82577327588899
1	930560	1061569	HAP_1	0.231304347826087	-0.610455558320485	0.609738588149613	0.317172659594028
1	930560	1061569	HAP_2	0.226086956521739	-0.758430829505839	0.674302019622941	0.261169079230295
1	930560	1061569	HAP_3	0.109565217391304	0.284510912630354	1.29189036581243	0.82577327588899
1	930560	1061569	HAP_4	0.0930434782608696	1.2396045281695	1.77792099760632	0.485952573848695
1	990831	1099222	HAP_1	0.253913043478261	-0.642109057634683	0.599496039623254	0.28459258489233
1	990831	1099222	HAP_2	0.226086956521739	-0.6941356819837	0.686698076633324	0.3125323337536
1	990831	1099222	HAP_3	0.109565217391304	0.284510912630354	1.29189036581243	0.82577327588899
1	990831	1099222	HAP_4	0.0965217391304348	1.2396045281695	1.77792099760632	0.485952573848695
1	1023073	1139082	HAP_1	0.226086956521739	-0.6941356819837	0.686698076633324	0.3125323337536
1	1023073	1139082	HAP_2	0.254782608695652	-0.642109057634683	0.599496039623254	0.28459258489233
1	1023073	1139082	HAP_3	0.109565217391304	0.284510912630354	1.29189036581243	0.82577327588899
1	1023073	1139082	HAP_4	0.0973913043478261	1.2396045281695	1.77792099760632	0.485952573848695
1	1045142	1197303	HAP_1	0.226086956521739	-0.6941356819837	0.686698076633324	0.3125323337536
1	1045142	1197303	HAP_2	0.254782608695652	-0.642109057634683	0.599496039623254	0.28459258489233
1	1045142	1197303	HAP_3	0.102608695652174	0.284510912630354	1.29189036581243	0.82577327588899
1	1045142	1197303	HAP_4	0.0973913043478261	1.2396045281695	1.77792099760632	0.485952573848695
1	1091658	1245818	HAP_1	0.102608695652174	1.294090601145	1.4559331163837	0.374469715406003
1	1091658	1245818	HAP_2	0.188695652173913	-0.131019994308057	0.786124634958618	0.867693059472854
1	1091658	1245818	HAP_3	0.250434782608696	-1.30141749917771	0.65569899153619	0.0476548651380761
1	1091658	1245818	HAP_4	0.102608695652174	0.284510912630354	1.29189036581243	0.82577327588899
1	1113772	1299095	HAP_1	0.0973913043478261	1.57387632860987	1.58523317427222	0.321217223364899
1	1113772	1299095	HAP_2	0.188695652173913	-0.131019994308057	0.786124634958618	0.867693059472854
1	1113772	1299095	HAP_3	0.250434782608696	-1.30141749917771	0.65569899153619	0.0476548651380761
1	1113772	1299095	HAP_4	0.102608695652174	0.284510912630354	1.29189036581243	0.82577327588899
1	1166331	1346373	HAP_1	0.0947826086956522	1.57387632860987	1.58523317427222	0.321217223364899
1	1166331	1346373	HAP_2	0.185217391304348	-0.131019994308057	0.786124634958618	0.867693059472854
1	1166331	1346373	HAP_3	0.236521739130435	-1.27336081310881	0.697998761753679	0.0686371931203546
1	1166331	1346373	HAP_4	0.102608695652174	0.284510912630354	1.29189036581243	0.82577327588899
1	1228432	1400585	HAP_1	0.213913043478261	-1.25767783726191	0.808094149600793	0.12018766582704
1	1228432	1400585	HAP_2	0.109565217391304	0.284510912630354	1.29189036581243	0.82577327588899
1	1228432	1400585	HAP_3	0.1	1.57387632860987	1.58523317427222	0.321217223364899
1	1228432	1400585	HAP_4	0.202608695652174	-0.0716592338158976	0.741028360397634	0.922997194314705
1	1280141	1469010	HAP_1	0.168695652173913	0.762013266580582	0.904785458140662	0.400032437487502
1	1280141	1469010	HAP_2	0.416521739130435	0.100017898403815	0.412203656015024	0.808371307224481
1	1280141	1469010	HAP_3	0.102608695652174	1.57387632860987	1.58523317427222	0.321217223364899
1	1332918	1540641	HAP_1	0.416521739130435	0.100017898403815	0.412203656015024	0.808371307224481
1	1332918	1540641	HAP_2	0.151304347826087	1.97129070936874	0.963852832683539	0.0412983698701915
1	1332918	1540641	HAP_3	0.168695652173913	0.762013266580582	0.904785458140662	0.400032437487502
1	1385687	1571852	HAP_1	0.23304347826087	-0.335685384028131	0.7206202226259	0.641518793651612
1	1385687	1571852	HAP_2	0.219130434782609	-0.773982192670033	0.720469736089134	0.28316072977194
1	1385687	1571852	HAP_3	0.168695652173913	0.762013266580582	0.904785458140662	0.400032437487502
1	1385687	1571852	HAP_4	0.15304347826087	1.97129070936874	0.963852832683539	0.0412983698701915
1	1440329	1606992	HAP_1	0.15304347826087	1.97129070936874	0.963852832683539	0.0412983698701915
1	1440329	1606992	HAP_2	0.232173913043478	-0.335685384028131	0.7206202226259	0.641518793651612
1	1440329	1606992	HAP_3	0.220869565217391	-0.773982192670033	0.720469736089134	0.28316072977194
1	1440329	1606992	HAP_4	0.168695652173913	0.762013266580582	0.904785458140662	0.400032437487502
1	1523007	1646535	HAP_1	0.0939130434782609	1.57387632860987	1.58523317427222	0.321217223364899
1	1523007	1646535	HAP_2	0.168695652173913	0.762013266580582	0.904785458140662	0.400032437487502
1	1523007	1646535	HAP_3	0.232173913043478	-0.335685384028131	0.7206202226259	0.641518793651612
1	1523007	1646535	HAP_4	0.183478260869565	-0.397156455874749	0.804915874907011	0.621913113206814
1	1566539	1682584	HAP_1	0.168695652173913	0.762013266580582	0.904785458140662	0.400032437487502
1	1566539	1682584	HAP_2	0.232173913043478	-0.335685384028131	0.7206202226259	0.641518793651612
1	1566539	1682584	HAP_3	0.183478260869565	-0.397156455874749	0.804915874907011	0.621913113206814
1	1566539	1682584	HAP_4	0.0939130434782609	1.57387632860987	1.58523317427222	0.321217223364899
1	1592085	1721138	HAP_1	0.168695652173913	0.762013266580582	0.904785458140662	0.400032437487502
1	1592085	1721138	HAP_2	0.183478260869565	-0.397156455874749	0.804915874907011	0.621913113206814
1	1592085	1721138	HAP_3	0.232173913043478	-0.335685384028131	0.7206202226259	0.641518793651612
1	1592085	1721138	HAP_4	0.0939130434782609	1.57387632860987	1.58523317427222	0.321217223364899
1	1627573	1769696	HAP_1	0.180869565217391	-0.328944810711997	0.826221031688481	0.69068428048721
1	1627573	1769696	HAP_2	0.24695652173913	-0.493173550650063	0.68280847959924	0.470427595257836
1	1627573	1769696	HAP_3	0.120869565217391	-0.500795838286643	1.3409614331763	0.708946729792428
1	1627573	1769696	HAP_4	0.0939130434782609	1.57387632860987	1.58523317427222	0.321217223364899
1	1627573	1769696	HAP_5	0.171304347826087	0.762013266580582	0.904785458140662	0.400032437487502
1	1676756	1830748	HAP_1	0.180869565217391	-0.328944810711997	0.826221031688481	0.69068428048721
1	1676756	1830748	HAP_2	0.24695652173913	-0.493173550650063	0.68280847959924	0.470427595257836
1	1676756	1830748	HAP_3	0.0939130434782609	1.57387632860987	1.58523317427222	0.321217223364899
1	1676756	1830748	HAP_4	0.242608695652174	0.519634481639485	0.671603600796996	0.439420539902494
1	1698908	1883132	HAP_1	0.24695652173913	-0.493173550650063	0.68280847959924	0.470427595257836
1	1698908	1883132	HAP_2	0.0939130434782609	1.57387632860987	1.58523317427222	0.321217223364899
1	1698908	1883132	HAP_3	0.180869565217391	-0.328944810711997	0.826221031688481	0.69068428048721
1	1698908	1883132	HAP_4	0.256521739130435	0.304762901405127	0.626828657954766	0.62701624290932
1	1752601	1966040	HAP_1	0.0939130434782609	1.57387632860987	1.58523317427222	0.321217223364899
1	1752601	1966040	HAP_2	0.182608695652174	-0.253860676836028	0.806075139928265	0.752928463218025
1	1752601	1966040	HAP_3	0.232173913043478	1.01259300407107	0.677590418935267	0.135631619432902
1	1752601	1966040	HAP_4	0.246086956521739	-0.493173550650063	0.68280847959924	0.470427595257836
1	1809526	2015519	HAP_1	0.181739130434783	-0.328944810711997	0.826221031688481	0.69068428048721
1	1809526	2015519	HAP_2	0.0939130434782609	1.57387632860987	1.58523317427222	0.321217223364899
1	1809526	2015519	HAP_3	0.24695652173913	-0.493173550650063	0.68280847959924	0.470427595257836
1	1809526	2015519	HAP_4	0.232173913043478	1.01259300407107	0.677590418935267	0.135631619432902
1	1858907	2080108	HAP_1	0.264347826086957	-0.653883181266195	0.609982033655996	0.284193067640588
1	1858907	2080108	HAP_2	0.0947826086956522	1.57387632860987	1.58523317427222	0.321217223364899
1	1858907	2080108	HAP_3	0.181739130434783	-0.328944810711997	0.826221031688481	0.69068428048721
1	1858907	2080108	HAP_4	0.219130434782609	1.15190768659067	0.713033836315941	0.10676320829675
1	1935439	2114078	HAP_1	0.454782608695652	-0.420688556505734	0.379804442477001	0.268488918064934
1	1935439	2114078	HAP_2	0.0947826086956522	1.57387632860987	1.58523317427222	0.321217223364899
1	1935439	2114078	HAP_3	0.175652173913043	-0.505329077898729	0.824354801915625	0.54012465410967
1	2000237	2180053	HAP_1	0.477391304347826	0.0455674081086223	0.359648651271629	0.899223329181542
1	2000237	2180053	HAP_2	0.175652173913043	-0.505329077898729	0.824354801915625	0.54012465410967
1	2059310	2240729	HAP_1	0.175652173913043	-0.505329077898729	0.824354801915625	0.54012465410967
1	2059310	2240729	HAP_2	0.121739130434783	1.60252975650048	1.44614873185143	0.268277014822251
1	2059310	2240729	HAP_3	0.352173913043478	-0.0705798957436982	0.47982110800697	0.883108785945038
1	2099121	2261566	HAP_1	0.123478260869565	1.60252975650048	1.44614873185143	0.268277014822251
1	2099121	2261566	HAP_2	0.552173913043478	0.158046417697368	0.336207879010222	0.638476358629622
1	2163137	2291600	HAP_1	0.123478260869565	1.60252975650048	1.44614873185143	0.268277014822251
1	2163137	2291600	HAP_2	0.111304347826087	1.44794122459178	1.45508929013683	0.32012193199644
1	2163137	2291600	HAP_3	0.255652173913043	0.190009528171061	0.63978709394612	0.766584880033673
1	2163137	2291600	HAP_4	0.12	-0.0154811538136613	1.34692133094808	0.99083360884544
1	2219759	2321768	HAP_1	0.123478260869565	1.60252975650048	1.44614873185143	0.268277014822251
1	2219759	2321768	HAP_2	0.111304347826087	1.44794122459178	1.45508929013683	0.32012193199644
1	2219759	2321768	HAP_3	0.0843478260869565	4.93666558449488	2.05201049939685	0.0164603882770116
1	2219759	2321768	HAP_4	0.167826086956522	-0.70766929693431	0.893366678935892	0.428614702554733
1	2219759	2321768	HAP_5	0.119130434782609	-0.0154811538136613	1.34692133094808	0.99083360884544
1	2219759	2321768	HAP_6	0.0826086956521739	4.09996902879934	2.0271729346211	0.043597227917552
1	2250307	2372646	HAP_1	0.114782608695652	1.63356058490318	1.35353410938532	0.227984011766121
1	2250307	2372646	HAP_2	0.212173913043478	0.983280616335874	0.743770982219146	0.186699090287029
1	2250307	2372646	HAP_3	0.181739130434783	0.914714934539861	0.801906692959301	0.254491035951301
1	2250307	2372646	HAP_4	0.119130434782609	-0.0154811538136613	1.34692133094808	0.99083360884544
1	2250307	2372646	HAP_5	0.122608695652174	2.22268121328581	0.981485202822619	0.0239166891870974
1	2284595	2407778	HAP_1	0.451304347826087	0.677501369212844	0.380097567001689	0.0752171370556945
1	2284595	2407778	HAP_2	0.188695652173913	0.770780673893466	0.783876707747628	0.325886247131025
1	2284595	2407778	HAP_3	0.107826086956522	-0.144200133650762	1.40434566974324	0.918252489313007
1	2284595	2407778	HAP_4	0.119130434782609	-0.0154811538136613	1.34692133094808	0.99083360884544
1	2304587	2465308	HAP_1	0.450434782608696	0.677501369212844	0.380097567001689	0.0752171370556945
1	2304587	2465308	HAP_2	0.107826086956522	-0.144200133650762	1.40434566974324	0.918252489313007
1	2304587	2465308	HAP_3	0.119130434782609	-0.0154811538136613	1.34692133094808	0.99083360884544
1	2304587	2465308	HAP_4	0.188695652173913	0.770780673893466	0.783876707747628	0.325886247131025
1	2357315	2535083	HAP_1	0.107826086956522	-0.144200133650762	1.40434566974324	0.918252489313007
1	2357315	2535083	HAP_2	0.119130434782609	-0.0154811538136613	1.34692133094808	0.99083360884544
1	2357315	2535083	HAP_3	0.626086956521739	0.401622456840434	0.317479193441811	0.206382873826208
1	2390062	2604669	HAP_1	0.119130434782609	-0.0154811538136613	1.34692133094808	0.99083360884544
1	2390062	2604669	HAP_2	0.107826086956522	-0.144200133650762	1.40434566974324	0.918252489313007
1	2390062	2604669	HAP_3	0.625217391304348	0.401622456840434	0.317479193441811	0.206382873826208
1	2445051	2658776	HAP_1	0.62	0.399724200574401	0.319228903342156	0.211034082777629
1	2445051	2658776	HAP_2	0.119130434782609	-0.0154811538136613	1.34692133094808	0.99083360884544
1	2445051	2658776	HAP_3	0.107826086956522	-0.144200133650762	1.40434566974324	0.918252489313007
1	2516434	2719642	HAP_1	0.107826086956522	-0.144200133650762	1.40434566974324	0.918252489313007
1	2516434	2719642	HAP_2	0.119130434782609	-0.0154811538136613	1.34692133094808	0.99083360884544
1	2516434	2719642	HAP_3	0.62	0.399724200574401	0.319228903342156	0.211034082777629
1	2589312	2767613	HAP_1	0.0921739130434783	2.06162577091455	1.77727371160262	0.246544047460275
1	2589312	2767613	HAP_2	0.199130434782609	0.990557148270742	0.723836926846931	0.171708332636913
1	2589312	2767613	HAP_3	0.120869565217391	1.60252975650048	1.44614873185143	0.268277014822251
1	2589312	2767613	HAP_4	0.185217391304348	2.34631244724325	0.951771182628189	0.0139912366655214
1	2589312	2767613	HAP_5	0.107826086956522	-0.144200133650762	1.40434566974324	0.918252489313007
1	2589312	2767613	HAP_6	0.119130434782609	-0.0154811538136613	1.34692133094808	0.99083360884544
1	2633403	2848684	HAP_1	0.107826086956522	-0.144200133650762	1.40434566974324	0.918252489313007
1	2633403	2848684	HAP_2	0.0791304347826087	2.06162577091455	1.77727371160262	0.246544047460275
1	2633403	2848684	HAP_3	0.184347826086957	-0.146805610655809	0.806652993188791	0.855653441625312
1	2633403	2848684	HAP_4	0.120869565217391	1.60252975650048	1.44614873185143	0.268277014822251
1	2633403	2848684	HAP_5	0.122608695652174	1.56506178075393	1.26960503560204	0.218197346045803
1	2633403	2848684	HAP_6	0.119130434782609	-0.0154811538136613	1.34692133094808	0.99083360884544
1	2699455	2923974	HAP_1	0.119130434782609	-0.0154811538136613	1.34692133094808	0.99083360884544
1	2699455	2923974	HAP_2	0.107826086956522	-0.144200133650762	1.40434566974324	0.918252489313007
1	2699455	2923974	HAP_3	0.0791304347826087	2.06162577091455	1.77727371160262	0.246544047460275
1	2699455	2923974	HAP_4	0.167826086956522	-0.70766929693431	0.893366678935892	0.428614702554733
1	2699455	2923974	HAP_5	0.120869565217391	1.60252975650048	1.44614873185143	0.268277014822251
1	2699455	2923974	HAP_6	0.122608695652174	1.56506178075393	1.26960503560204	0.218197346045803
1	2752599	2974184	HAP_1	0.0773913043478261	1.48874913474427	2.02557164848066	0.462659909654
1	2752599	2974184	HAP_2	0.107826086956522	-0.144200133650762	1.40434566974324	0.918252489313007
1	2752599	2974184	HAP_3	0.136521739130435	0.71721627038454	1.14766705798553	0.532267958335461
1	2752599	2974184	HAP_4	0.167826086956522	-0.70766929693431	0.893366678935892	0.428614702554733
1	2752599	2974184	HAP_5	0.119130434782609	-0.0154811538136613	1.34692133094808	0.99083360884544
1	2752599	2974184	HAP_6	0.189565217391304	0.794077924554198	0.940016777425641	0.398610641174376
1	2824770	3010910	HAP_1	0.161739130434783	0.799286700027969	1.09149816220574	0.464300482064475
1	2824770	3010910	HAP_2	0.107826086956522	-0.144200133650762	1.40434566974324	0.918252489313007
1	2824770	3010910	HAP_3	0.10695652173913	0.807200005152966	1.46566457375846	0.582030819550398
1	2824770	3010910	HAP_4	0.167826086956522	-0.70766929693431	0.893366678935892	0.428614702554733
1	2824770	3010910	HAP_5	0.113913043478261	-0.0154811538136613	1.34692133094808	0.99083360884544
1	2889586	3028026	HAP_1	0.121739130434783	-0.0277512610016386	1.26704842818381	0.982533672689561
1	2889586	3028026	HAP_2	0.171304347826087	-0.70766929693431	0.893366678935892	0.428614702554733
1	2889586	3028026	HAP_3	0.107826086956522	-0.144200133650762	1.40434566974324	0.918252489313007
1	2889586	3028026	HAP_4	0.161739130434783	0.799286700027969	1.09149816220574	0.464300482064475
1	2889586	3028026	HAP_5	0.113913043478261	-0.0154811538136613	1.34692133094808	0.99083360884544
1	2963532	3072923	HAP_1	0.174782608695652	0.554294695113872	1.04773437653657	0.596985724877577
1	2963532	3072923	HAP_2	0.113913043478261	-0.0154811538136613	1.34692133094808	0.99083360884544
1	2963532	3072923	HAP_3	0.16695652173913	-0.70766929693431	0.893366678935892	0.428614702554733
1	2963532	3072923	HAP_4	0.130434782608696	-0.104818226906932	1.45077856567446	0.942428947094911
1	2963532	3072923	HAP_5	0.12	-0.0277512610016386	1.26704842818381	0.982533672689561
1	2963532	3072923	HAP_6	0.118260869565217	0.227160405422055	1.16326489699855	0.845245653043224
1	2999989	3153221	HAP_1	0.175652173913043	0.554294695113872	1.04773437653657	0.596985724877577
1	2999989	3153221	HAP_2	0.122608695652174	-0.00620054959670742	1.1949962812949	0.995861827886706
1	2999989	3153221	HAP_3	0.272173913043478	-0.523293337993083	0.560184083207467	0.350630116313589
1	2999989	3153221	HAP_4	0.167826086956522	-0.70766929693431	0.893366678935892	0.428614702554733
1	2999989	3153221	HAP_5	0.125217391304348	-0.0277512610016386	1.26704842818381	0.982533672689561
1	3021052	3188350	HAP_1	0.272173913043478	-0.523293337993083	0.560184083207467	0.350630116313589
1	3021052	3188350	HAP_2	0.167826086956522	-0.70766929693431	0.893366678935892	0.428614702554733
1	3021052	3188350	HAP_3	0.125217391304348	-0.0277512610016386	1.26704842818381	0.982533672689561
1	3021052	3188350	HAP_4	0.175652173913043	0.554294695113872	1.04773437653657	0.596985724877577
1	3021052	3188350	HAP_5	0.123478260869565	-0.151687348194784	1.13645921027034	0.893866588983633
1	3056961	3223919	HAP_1	0.125217391304348	-0.0277512610016386	1.26704842818381	0.982533672689561
1	3056961	3223919	HAP_2	0.176521739130435	0.554294695113872	1.04773437653657	0.596985724877577
1	3056961	3223919	HAP_3	0.123478260869565	-0.151687348194784	1.13645921027034	0.893866588983633
1	3056961	3223919	HAP_4	0.167826086956522	-0.70766929693431	0.893366678935892	0.428614702554733
1	3056961	3223919	HAP_5	0.272173913043478	-0.523293337993083	0.560184083207467	0.350630116313589
1	3147689	3261757	HAP_1	0.135652173913043	0.0731416686503978	1.03861798723077	0.943882745966859
1	3147689	3261757	HAP_2	0.138260869565217	-0.222474732657142	1.1884697190708	0.851575869322646
1	3147689	3261757	HAP_3	0.132173913043478	-0.104818226906932	1.45077856567446	0.942428947094911
1	3147689	3261757	HAP_4	0.161739130434783	0.493894102855651	1.15450806236002	0.668963417368283
1	3147689	3261757	HAP_5	0.175652173913043	-0.793851450562274	0.872489632468464	0.363281538399609
1	3147689	3261757	HAP_6	0.122608695652174	-0.151687348194784	1.13645921027034	0.893866588983633
1	3179438	3303269	HAP_1	0.14	0.790255328893732	1.21377894052056	0.515267266220544
1	3179438	3303269	HAP_2	0.167826086956522	-0.70766929693431	0.893366678935892	0.428614702554733
1	3179438	3303269	HAP_3	0.109565217391304	0.807200005152966	1.46566457375846	0.582030819550398
1	3179438	3303269	HAP_4	0.138260869565217	-0.222474732657142	1.1884697190708	0.851575869322646
1	3179438	3303269	HAP_5	0.132173913043478	-0.104818226906932	1.45077856567446	0.942428947094911
1	3179438	3303269	HAP_6	0.121739130434783	-0.151687348194784	1.13645921027034	0.893866588983633
1	3208431	3379063	HAP_1	0.109565217391304	0.807200005152966	1.46566457375846	0.582030819550398
1	3208431	3379063	HAP_2	0.278260869565217	-0.192905611889333	0.565554689127717	0.733162559785965
1	3208431	3379063	HAP_3	0.167826086956522	-0.70766929693431	0.893366678935892	0.428614702554733
1	3208431	3379063	HAP_4	0.121739130434783	-0.151687348194784	1.13645921027034	0.893866588983633
1	3250506	3425621	HAP_1	0.275652173913043	-0.109721796275948	0.572715734928903	0.848139153639386
1	3250506	3425621	HAP_2	0.107826086956522	-0.71551195020573	1.3044674495	0.58356037120701
1	3250506	3425621	HAP_3	0.168695652173913	-0.389446754468653	0.868360893810681	0.653976136214607
1	3250506	3425621	HAP_4	0.108695652173913	0.807200005152966	1.46566457375846	0.582030819550398
1	3292026	3458428	HAP_1	0.194782608695652	-0.0153366277857695	0.824809063077828	0.985171464759605
1	3292026	3458428	HAP_2	0.138260869565217	-0.282069044618465	1.12759838553562	0.802562553294122
1	3292026	3458428	HAP_3	0.10695652173913	0.807200005152966	1.46566457375846	0.582030819550398
1	3292026	3458428	HAP_4	0.172173913043478	-0.334594259683872	0.844946907915178	0.692259437024535
1	3292026	3458428	HAP_5	0.107826086956522	-0.71551195020573	1.3044674495	0.58356037120701
1	3361607	3480350	HAP_1	0.195652173913043	-0.0153366277857695	0.824809063077828	0.985171464759605
1	3361607	3480350	HAP_2	0.138260869565217	-0.282069044618465	1.12759838553562	0.802562553294122
1	3361607	3480350	HAP_3	0.107826086956522	0.807200005152966	1.46566457375846	0.582030819550398
1	3361607	3480350	HAP_4	0.17304347826087	-0.334594259683872	0.844946907915178	0.692259437024535
1	3361607	3480350	HAP_5	0.107826086956522	-0.71551195020573	1.3044674495	0.58356037120701
1	3409942	3514683	HAP_1	0.307826086956522	0.35860793516708	0.508520549087142	0.480978872349846
1	3409942	3514683	HAP_2	0.138260869565217	-0.282069044618465	1.12759838553562	0.802562553294122
1	3409942	3514683	HAP_3	0.107826086956522	0.807200005152966	1.46566457375846	0.582030819550398
1	3409942	3514683	HAP_4	0.17304347826087	-0.334594259683872	0.844946907915178	0.692259437024535
1	3444984	3546524	HAP_1	0.329565217391304	0.714534415125089	0.487506180650325	0.143291176422712
1	3444984	3546524	HAP_2	0.263478260869565	-0.639998283608882	0.592311869938273	0.280379055459468
1	3444984	3546524	HAP_3	0.172173913043478	-0.334594259683872	0.844946907915178	0.692259437024535
1	3475914	3598843	HAP_1	0.171304347826087	-0.207486960627286	0.86816936890557	0.811197638076724
1	3475914	3598843	HAP_2	0.141739130434783	-0.864262492937798	1.07569419562706	0.422056516757988
1	3475914	3598843	HAP_3	0.119130434782609	0.0157502467021591	1.26765928460435	0.990091212939406
1	3475914	3598843	HAP_4	0.100869565217391	0.0084015363218386	1.79011119790176	0.996256964269054
1	3475914	3598843	HAP_5	0.217391304347826	1.22050715344016	0.701146940957254	0.0822782957018179
1	3500633	3637756	HAP_1	0.151304347826087	-1.01669325258184	0.995027577051501	0.307327528154905
1	3500633	3637756	HAP_2	0.119130434782609	0.0157502467021591	1.26765928460435	0.990091212939406
1	3500633	3637756	HAP_3	0.172173913043478	-0.207486960627286	0.86816936890557	0.811197638076724
1	3500633	3637756	HAP_4	0.100869565217391	0.0084015363218386	1.79011119790176	0.996256964269054
1	3500633	3637756	HAP_5	0.214782608695652	1.22050715344016	0.701146940957254	0.0822782957018179
1	3531671	3691931	HAP_1	0.151304347826087	-1.01669325258184	0.995027577051501	0.307327528154905
1	3531671	3691931	HAP_2	0.100869565217391	0.0084015363218386	1.79011119790176	0.996256964269054
1	3531671	3691931	HAP_3	0.12	0.0157502467021591	1.26765928460435	0.990091212939406
1	3531671	3691931	HAP_4	0.38695652173913	0.0742506438121049	0.411595480840936	0.856905836945755
1	3587305	3720622	HAP_1	0.151304347826087	-1.01669325258184	0.995027577051501	0.307327528154905
1	3587305	3720622	HAP_2	0.100869565217391	0.0084015363218386	1.79011119790176	0.996256964269054
1	3587305	3720622	HAP_3	0.12	0.0157502467021591	1.26765928460435	0.990091212939406
1	3587305	3720622	HAP_4	0.40695652173913	0.0976510427388634	0.401052412535603	0.80771701635546
1	3620513	3776228	HAP_1	0.152173913043478	-1.10639692551796	0.958153489749239	0.248696740479269
1	3620513	3776228	HAP_2	0.135652173913043	-0.361669671742252	1.19186222897554	0.761659837034396
1	3620513	3776228	HAP_3	0.175652173913043	-0.0753426240471111	0.80480526587273	0.92544758902007
1	3620513	3776228	HAP_4	0.229565217391304	1.24729435393335	0.680108974310502	0.0671881455764281
1	3620513	3776228	HAP_5	0.100869565217391	0.0084015363218386	1.79011119790176	0.996256964269054
1	3684324	3840517	HAP_1	0.152173913043478	-1.10639692551796	0.958153489749239	0.248696740479269
1	3684324	3840517	HAP_2	0.100869565217391	0.0084015363218386	1.79011119790176	0.996256964269054
1	3684324	3840517	HAP_3	0.175652173913043	-0.0753426240471111	0.80480526587273	0.92544758902007
1	3684324	3840517	HAP_4	0.229565217391304	1.24729435393335	0.680108974310502	0.0671881455764281
1	3684324	3840517	HAP_5	0.136521739130435	-0.361669671742252	1.19186222897554	0.761659837034396
1	3712478	3917893	HAP_1	0.100869565217391	0.0084015363218386	1.79011119790176	0.996256964269054
1	3712478	3917893	HAP_2	0.17304347826087	-0.0753426240471111	0.80480526587273	0.92544758902007
1	3712478	3917893	HAP_3	0.180869565217391	2.06785921806657	0.827472145094071	0.0127384315427994
1	3712478	3917893	HAP_4	0.119130434782609	0.0157502467021591	1.26765928460435	0.990091212939406
1	3712478	3917893	HAP_5	0.151304347826087	-1.10639692551796	0.958153489749239	0.248696740479269
1	3755154	3959925	HAP_1	0.151304347826087	-1.10639692551796	0.958153489749239	0.248696740479269
1	3755154	3959925	HAP_2	0.100869565217391	0.0084015363218386	1.79011119790176	0.996256964269054
1	3755154	3959925	HAP_3	0.172173913043478	-0.0753426240471111	0.80480526587273	0.92544758902007
1	3755154	3959925	HAP_4	0.180869565217391	2.06785921806657	0.827472145094071	0.0127384315427994
1	3755154	3959925	HAP_5	0.0773913043478261	0.621575573400614	2.05466084569167	0.762367778716555
1	3823705	4005583	HAP_1	0.171304347826087	1.31461892588088	0.898062384602398	0.143796977271057
1	3823705	4005583	HAP_2	0.0782608695652174	0.621575573400614	2.05466084569167	0.762367778716555
1	3823705	4005583	HAP_3	0.171304347826087	-0.0753426240471111	0.80480526587273	0.92544758902007
1	3823705	4005583	HAP_4	0.150434782608696	-1.10639692551796	0.958153489749239	0.248696740479269
1	3823705	4005583	HAP_5	0.101739130434783	-0.309741137653775	1.61549806126038	0.848022135813844
1	3895421	4045338	HAP_1	0.150434782608696	-1.10639692551796	0.958153489749239	0.248696740479269
1	3895421	4045338	HAP_2	0.193913043478261	1.31461892588088	0.898062384602398	0.143796977271057
1	3895421	4045338	HAP_3	0.105217391304348	-0.309741137653775	1.61549806126038	0.848022135813844
1	3895421	4045338	HAP_4	0.249565217391304	1.23801681696539	0.612157052418179	0.0436098102482423
1	3954394	4091992	HAP_1	0.119130434782609	-0.309741137653775	1.61549806126038	0.848022135813844
1	3954394	4091992	HAP_2	0.0808695652173913	-0.368182777697059	1.77274618232155	0.83554576914134
1	3954394	4091992	HAP_3	0.281739130434783	-0.310898652483325	0.567606257214565	0.584090326534663
1	3954394	4091992	HAP_4	0.18	-0.997355810091574	0.818320152442642	0.223437382779433
1	3954394	4091992	HAP_5	0.194782608695652	1.31461892588088	0.898062384602398	0.143796977271057
1	3989772	4127064	HAP_1	0.119130434782609	-0.309741137653775	1.61549806126038	0.848022135813844
1	3989772	4127064	HAP_2	0.0817391304347826	-0.368182777697059	1.77274618232155	0.83554576914134
1	3989772	4127064	HAP_3	0.301739130434783	-0.457081657920802	0.522078780057515	0.381674175701049
1	3989772	4127064	HAP_4	0.18	-0.997355810091574	0.818320152442642	0.223437382779433
1	3989772	4127064	HAP_5	0.209565217391304	1.35788376890708	0.802728120359397	0.0912792722116537
1	4033099	4162383	HAP_1	0.0817391304347826	-0.368182777697059	1.77274618232155	0.83554576914134
1	4033099	4162383	HAP_2	0.301739130434783	-0.457081657920802	0.522078780057515	0.381674175701049
1	4033099	4162383	HAP_3	0.181739130434783	-0.979060857429221	0.802344873916438	0.222882114425188
1	4033099	4162383	HAP_4	0.119130434782609	-0.309741137653775	1.61549806126038	0.848022135813844
1	4033099	4162383	HAP_5	0.214782608695652	1.15151212853902	0.781742263946072	0.141308871505319
1	4077498	4215889	HAP_1	0.119130434782609	-0.309741137653775	1.61549806126038	0.848022135813844
1	4077498	4215889	HAP_2	0.188695652173913	1.06417435349387	0.869388252045723	0.221446406608231
1	4077498	4215889	HAP_3	0.167826086956522	0.65208587889926	0.933202145426786	0.484990049167268
1	4077498	4215889	HAP_4	0.191304347826087	0.00100579200533033	0.810134894579533	0.999009857735633
1	4077498	4215889	HAP_5	0.176521739130435	-0.979060857429221	0.802344873916438	0.222882114425188
1	4113357	4261708	HAP_1	0.188695652173913	1.06417435349387	0.869388252045723	0.221446406608231
1	4113357	4261708	HAP_2	0.12	0.100318566693945	1.60209901128791	0.950093788445597
1	4113357	4261708	HAP_3	0.16695652173913	1.39163942653623	0.941419874759666	0.139905210151308
1	4113357	4261708	HAP_4	0.149565217391304	-0.0126445492402306	0.954828570603366	0.989438828371979
1	4113357	4261708	HAP_5	0.176521739130435	-0.979060857429221	0.802344873916438	0.222882114425188
1	4155630	4294917	HAP_1	0.188695652173913	1.06417435349387	0.869388252045723	0.221446406608231
1	4155630	4294917	HAP_2	0.12	0.100318566693945	1.60209901128791	0.950093788445597
1	4155630	4294917	HAP_3	0.166086956521739	1.39163942653623	0.941419874759666	0.139905210151308
1	4155630	4294917	HAP_4	0.149565217391304	-0.0126445492402306	0.954828570603366	0.989438828371979
1	4155630	4294917	HAP_5	0.171304347826087	-0.686320092467069	0.863718250792341	0.427175192089769
1	4202221	4307054	HAP_1	0.120869565217391	0.100318566693945	1.60209901128791	0.950093788445597
1	4202221	4307054	HAP_2	0.166086956521739	1.39163942653623	0.941419874759666	0.139905210151308
1	4202221	4307054	HAP_3	0.190434782608696	0.900766234501561	0.851939114050392	0.29082305674607
1	4202221	4307054	HAP_4	0.149565217391304	-0.0126445492402306	0.954828570603366	0.989438828371979
1	4202221	4307054	HAP_5	0.171304347826087	-0.686320092467069	0.863718250792341	0.427175192089769
1	4239676	4323165	HAP_1	0.106086956521739	0.621575573400614	2.05466084569167	0.762367778716555
1	4239676	4323165	HAP_2	0.149565217391304	-0.0126445492402306	0.954828570603366	0.989438828371979
1	4239676	4323165	HAP_3	0.171304347826087	-0.686320092467069	0.863718250792341	0.427175192089769
1	4239676	4323165	HAP_4	0.181739130434783	0.900766234501561	0.851939114050392	0.29082305674607
1	4239676	4323165	HAP_5	0.151304347826087	0.247301438970271	1.1519942616106	0.830100569491387
1	4289010	4360633	HAP_1	0.171304347826087	-0.686320092467069	0.863718250792341	0.427175192089769
1	4289010	4360633	HAP_2	0.181739130434783	0.900766234501561	0.851939114050392	0.29082305674607
1	4289010	4360633	HAP_3	0.151304347826087	0.247301438970271	1.1519942616106	0.830100569491387
1	4289010	4360633	HAP_4	0.102608695652174	1.17964092348663	1.44559295869643	0.41483119616734
1	4289010	4360633	HAP_5	0.112173913043478	0.621575573400614	2.05466084569167	0.762367778716555
1	4289010	4360633	HAP_6	0.16695652173913	1.84499086468577	0.920813873174558	0.0455868409714498
1	4301373	4418006	HAP_1	0.151304347826087	0.247301438970271	1.1519942616106	0.830100569491387
1	4301373	4418006	HAP_2	0.27304347826087	0.265706176259132	0.619457640596685	0.668135937527041
1	4301373	4418006	HAP_3	0.112173913043478	0.621575573400614	2.05466084569167	0.762367778716555
1	4301373	4418006	HAP_4	0.16695652173913	1.84499086468577	0.920813873174558	0.0455868409714498
1	4301373	4418006	HAP_5	0.171304347826087	-0.686320092467069	0.863718250792341	0.427175192089769
1	4316516	4487030	HAP_1	0.151304347826087	0.247301438970271	1.1519942616106	0.830100569491387
1	4316516	4487030	HAP_2	0.171304347826087	-0.686320092467069	0.863718250792341	0.427175192089769
1	4316516	4487030	HAP_3	0.27304347826087	0.265706176259132	0.619457640596685	0.668135937527041
1	4316516	4487030	HAP_4	0.112173913043478	0.621575573400614	2.05466084569167	0.762367778716555
1	4316516	4487030	HAP_5	0.167826086956522	1.84499086468577	0.920813873174558	0.0455868409714498
1	4350915	4525112	HAP_1	0.17304347826087	-0.823788709797607	0.846234130992798	0.330735531977683
1	4350915	4525112	HAP_2	0.110434782608696	0.621575573400614	2.05466084569167	0.762367778716555
1	4350915	4525112	HAP_3	0.196521739130435	1.01869678938567	0.755398765317032	0.178023121596836
1	4350915	4525112	HAP_4	0.319130434782609	0.124275076978444	0.532287187569915	0.81547857853157
1	4394936	4571717	HAP_1	0.184347826086957	0.933724939010748	0.82992085270586	0.261036628726648
1	4394936	4571717	HAP_2	0.170434782608696	-0.823788709797607	0.846234130992798	0.330735531977683
1	4394936	4571717	HAP_3	0.316521739130435	0.124275076978444	0.532287187569915	0.81547857853157
1	4394936	4571717	HAP_4	0.110434782608696	0.621575573400614	2.05466084569167	0.762367778716555
1	4473638	4606890	HAP_1	0.185217391304348	0.933724939010748	0.82992085270586	0.261036628726648
1	4473638	4606890	HAP_2	0.170434782608696	-0.823788709797607	0.846234130992798	0.330735531977683
1	4473638	4606890	HAP_3	0.149565217391304	0.247301438970271	1.1519942616106	0.830100569491387
1	4473638	4606890	HAP_4	0.167826086956522	1.84499086468577	0.920813873174558	0.0455868409714498
1	4473638	4606890	HAP_5	0.111304347826087	0.621575573400614	2.05466084569167	0.762367778716555
1	4507685	4674574	HAP_1	0.112173913043478	0.621575573400614	2.05466084569167	0.762367778716555
1	4507685	4674574	HAP_2	0.170434782608696	0.892572509327644	0.897387950359541	0.320342382495022
1	4507685	4674574	HAP_3	0.168695652173913	-0.823788709797607	0.846234130992798	0.330735531977683
1	4507685	4674574	HAP_4	0.149565217391304	0.247301438970271	1.1519942616106	0.830100569491387
1	4507685	4674574	HAP_5	0.16695652173913	1.84499086468577	0.920813873174558	0.0455868409714498
1	4565039	4716471	HAP_1	0.149565217391304	0.247301438970271	1.1519942616106	0.830100569491387
1	4565039	4716471	HAP_2	0.167826086956522	-0.840209314717283	0.867523197108279	0.333203793332088
1	4565039	4716471	HAP_3	0.166086956521739	1.84499086468577	0.920813873174558	0.0455868409714498
1	4565039	4716471	HAP_4	0.12695652173913	2.59248555600015	1.58967012276573	0.103485931261436
1	4565039	4716471	HAP_5	0.169565217391304	0.892572509327644	0.897387950359541	0.320342382495022
1	4584093	4743473	HAP_1	0.149565217391304	0.247301438970271	1.1519942616106	0.830100569491387
1	4584093	4743473	HAP_2	0.167826086956522	-0.840209314717283	0.867523197108279	0.333203793332088
1	4584093	4743473	HAP_3	0.166086956521739	1.84499086468577	0.920813873174558	0.0455868409714498
1	4584093	4743473	HAP_4	0.12695652173913	2.59248555600015	1.58967012276573	0.103485931261436
1	4584093	4743473	HAP_5	0.169565217391304	0.892572509327644	0.897387950359541	0.320342382495022
1	4647633	4781618	HAP_1	0.127826086956522	2.59248555600015	1.58967012276573	0.103485931261436
1	4647633	4781618	HAP_2	0.167826086956522	-0.840209314717283	0.867523197108279	0.333203793332088
1	4647633	4781618	HAP_3	0.16695652173913	1.84499086468577	0.920813873174558	0.0455868409714498
1	4647633	4781618	HAP_4	0.169565217391304	0.892572509327644	0.897387950359541	0.320342382495022
1	4647633	4781618	HAP_5	0.120869565217391	-0.309741137653775	1.61549806126038	0.848022135813844
1	4709876	4888776	HAP_1	0.128695652173913	2.59248555600015	1.58967012276573	0.103485931261436
1	4709876	4888776	HAP_2	0.170434782608696	0.892572509327644	0.897387950359541	0.320342382495022
1	4709876	4888776	HAP_3	0.164347826086957	2.01094201186096	0.949305856453777	0.0345854514020297
1	4709876	4888776	HAP_4	0.120869565217391	-0.309741137653775	1.61549806126038	0.848022135813844
1	4709876	4888776	HAP_5	0.167826086956522	-0.840209314717283	0.867523197108279	0.333203793332088
1	4734157	4996526	HAP_1	0.171304347826087	0.892572509327644	0.897387950359541	0.320342382495022
1	4734157	4996526	HAP_2	0.120869565217391	-0.309741137653775	1.61549806126038	0.848022135813844
1	4734157	4996526	HAP_3	0.16695652173913	-0.840209314717283	0.867523197108279	0.333203793332088
1	4734157	4996526	HAP_4	0.164347826086957	2.01094201186096	0.949305856453777	0.0345854514020297
1	4760410	5066737	HAP_1	0.167826086956522	1.87730110954846	0.917895244251903	0.0412979646409346
1	4760410	5066737	HAP_2	0.166086956521739	-0.840209314717283	0.867523197108279	0.333203793332088
1	4760410	5066737	HAP_3	0.171304347826087	0.892572509327644	0.897387950359541	0.320342382495022
1	4760410	5066737	HAP_4	0.119130434782609	-0.309741137653775	1.61549806126038	0.848022135813844
1	4830120	5099108	HAP_1	0.166086956521739	-0.840209314717283	0.867523197108279	0.333203793332088
1	4830120	5099108	HAP_2	0.167826086956522	1.87730110954846	0.917895244251903	0.0412979646409346
1	4830120	5099108	HAP_3	0.172173913043478	0.892572509327644	0.897387950359541	0.320342382495022
1	4830120	5099108	HAP_4	0.119130434782609	-0.309741137653775	1.61549806126038	0.848022135813844
1	4986559	5186570	HAP_1	0.166086956521739	-0.840209314717283	0.867523197108279	0.333203793332088
1	4986559	5186570	HAP_2	0.326086956521739	0.979551114453887	0.509635615424945	0.0551032391425459
1	4986559	5186570	HAP_3	0.16695652173913	1.87730110954846	0.917895244251903	0.0412979646409346
1	4986559	5186570	HAP_4	0.117391304347826	-0.309741137653775	1.61549806126038	0.848022135813844
1	5057978	5331327	HAP_1	0.239130434782609	0.70268367532598	0.671321300947485	0.2956799062294
1	5057978	5331327	HAP_2	0.113913043478261	2.96667363149892	1.78919987809408	0.097855141560412
1	5057978	5331327	HAP_3	0.167826086956522	1.87730110954846	0.917895244251903	0.0412979646409346
1	5057978	5331327	HAP_4	0.117391304347826	-0.309741137653775	1.61549806126038	0.848022135813844
1	5057978	5331327	HAP_5	0.166086956521739	-0.840209314717283	0.867523197108279	0.333203793332088
1	5087212	5366547	HAP_1	0.168695652173913	1.87730110954846	0.917895244251903	0.0412979646409346
1	5087212	5366547	HAP_2	0.200869565217391	0.259411534720829	0.740521755400748	0.726237964778835
1	5087212	5366547	HAP_3	0.113913043478261	2.96667363149892	1.78919987809408	0.097855141560412
1	5087212	5366547	HAP_4	0.117391304347826	-0.309741137653775	1.61549806126038	0.848022135813844
1	5087212	5366547	HAP_5	0.166086956521739	-0.840209314717283	0.867523197108279	0.333203793332088
1	5147933	5422754	HAP_1	0.169565217391304	1.87730110954846	0.917895244251903	0.0412979646409346
1	5147933	5422754	HAP_2	0.199130434782609	0.385554867113432	0.756087327292808	0.610297681351964
1	5147933	5422754	HAP_3	0.12	-0.309741137653775	1.61549806126038	0.848022135813844
1	5147933	5422754	HAP_4	0.114782608695652	-0.0717568396165153	1.79968953491161	0.968209502921821
1	5147933	5422754	HAP_5	0.164347826086957	-0.840209314717283	0.867523197108279	0.333203793332088
1	5305646	5488869	HAP_1	0.169565217391304	1.87730110954846	0.917895244251903	0.0412979646409346
1	5305646	5488869	HAP_2	0.2	0.385554867113432	0.756087327292808	0.610297681351964
1	5305646	5488869	HAP_3	0.166086956521739	-0.840209314717283	0.867523197108279	0.333203793332088
1	5305646	5488869	HAP_4	0.103478260869565	-0.0717568396165153	1.79968953491161	0.968209502921821
1	5305646	5488869	HAP_5	0.12	-0.309741137653775	1.61549806126038	0.848022135813844
1	5356977	5519231	HAP_1	0.2	0.385554867113432	0.756087327292808	0.610297681351964
1	5356977	5519231	HAP_2	0.166086956521739	-0.840209314717283	0.867523197108279	0.333203793332088
1	5356977	5519231	HAP_3	0.169565217391304	1.87730110954846	0.917895244251903	0.0412979646409346
1	5356977	5519231	HAP_4	0.102608695652174	-0.0717568396165153	1.79968953491161	0.968209502921821
1	5356977	5519231	HAP_5	0.126086956521739	0.182691445332227	1.4641210539852	0.900743194156959
1	5391649	5550567	HAP_1	0.169565217391304	1.87730110954846	0.917895244251903	0.0412979646409346
1	5391649	5550567	HAP_2	0.2	0.385554867113432	0.756087327292808	0.610297681351964
1	5391649	5550567	HAP_3	0.102608695652174	-0.0717568396165153	1.79968953491161	0.968209502921821
1	5391649	5550567	HAP_4	0.12695652173913	0.182691445332227	1.4641210539852	0.900743194156959
1	5391649	5550567	HAP_5	0.166086956521739	-0.840209314717283	0.867523197108279	0.333203793332088
1	5470488	5573890	HAP_1	0.12695652173913	0.182691445332227	1.4641210539852	0.900743194156959
1	5470488	5573890	HAP_2	0.166086956521739	-0.840209314717283	0.867523197108279	0.333203793332088
1	5470488	5573890	HAP_3	0.170434782608696	1.87730110954846	0.917895244251903	0.0412979646409346
1	5470488	5573890	HAP_4	0.102608695652174	-0.0717568396165153	1.79968953491161	0.968209502921821
1	5470488	5573890	HAP_5	0.212173913043478	0.468614486862443	0.68691285967059	0.495391229446977
1	5510131	5630208	HAP_1	0.0991304347826087	-0.0717568396165153	1.79968953491161	0.968209502921821
1	5510131	5630208	HAP_2	0.194782608695652	0.385554867113432	0.756087327292808	0.610297681351964
1	5510131	5630208	HAP_3	0.12695652173913	0.182691445332227	1.4641210539852	0.900743194156959
1	5510131	5630208	HAP_4	0.164347826086957	-0.840209314717283	0.867523197108279	0.333203793332088
1	5510131	5630208	HAP_5	0.169565217391304	1.87730110954846	0.917895244251903	0.0412979646409346
1	5539390	5668141	HAP_1	0.190434782608696	0.385554867113432	0.756087327292808	0.610297681351964
1	5539390	5668141	HAP_2	0.12695652173913	0.182691445332227	1.4641210539852	0.900743194156959
1	5539390	5668141	HAP_3	0.163478260869565	-0.840209314717283	0.867523197108279	0.333203793332088
1	5539390	5668141	HAP_4	0.167826086956522	1.87730110954846	0.917895244251903	0.0412979646409346
1	5539390	5668141	HAP_5	0.0939130434782609	-0.0717568396165153	1.79968953491161	0.968209502921821
1	5561667	5730545	HAP_1	0.190434782608696	0.542415223975512	0.769554543321763	0.481199866066042
1	5561667	5730545	HAP_2	0.170434782608696	1.88953096178565	0.888994471113855	0.0339829262698818
1	5561667	5730545	HAP_3	0.12695652173913	0.182691445332227	1.4641210539852	0.900743194156959
1	5561667	5730545	HAP_4	0.0930434782608696	-0.0717568396165153	1.79968953491161	0.968209502921821
1	5561667	5730545	HAP_5	0.162608695652174	-0.265715224719542	0.91702596195346	0.772108571744282
1	5614060	5764859	HAP_1	0.122608695652174	-0.309741137653775	1.61549806126038	0.848022135813844
1	5614060	5764859	HAP_2	0.354782608695652	0.0589778270862758	0.458049044145558	0.897594602532177
1	5614060	5764859	HAP_3	0.17304347826087	1.88953096178565	0.888994471113855	0.0339829262698818
1	5656543	5807646	HAP_1	0.360869565217391	0.0560338754720288	0.450575872988717	0.901074252874589
1	5656543	5807646	HAP_2	0.123478260869565	-0.309741137653775	1.61549806126038	0.848022135813844
1	5656543	5807646	HAP_3	0.17304347826087	1.88953096178565	0.888994471113855	0.0339829262698818
1	5710366	5882239	HAP_1	0.16695652173913	1.96960067230518	0.916834097146138	0.032119578144172
1	5710366	5882239	HAP_2	0.36695652173913	0.104473465895048	0.442013684258926	0.813241009310802
1	5710366	5882239	HAP_3	0.123478260869565	-0.309741137653775	1.61549806126038	0.848022135813844
1	5753019	5945254	HAP_1	0.16695652173913	1.96960067230518	0.916834097146138	0.032119578144172
1	5753019	5945254	HAP_2	0.123478260869565	-0.309741137653775	1.61549806126038	0.848022135813844
1	5753019	5945254	HAP_3	0.377391304347826	0.176981092359176	0.433348811684853	0.683133157929543
1	5783354	5988894	HAP_1	0.16695652173913	1.96960067230518	0.916834097146138	0.032119578144172
1	5783354	5988894	HAP_2	0.204347826086957	0.517554797300711	0.714974847459954	0.46944163856713
1	5783354	5988894	HAP_3	0.17304347826087	-0.840209314717283	0.867523197108279	0.333203793332088
1	5783354	5988894	HAP_4	0.123478260869565	-0.309741137653775	1.61549806126038	0.848022135813844
1	5846627	6046468	HAP_1	0.16695652173913	1.96960067230518	0.916834097146138	0.032119578144172
1	5846627	6046468	HAP_2	0.124347826086957	-0.309741137653775	1.61549806126038	0.848022135813844
1	5846627	6046468	HAP_3	0.212173913043478	0.415823149543021	0.71021738823078	0.558455228600774
1	5846627	6046468	HAP_4	0.17304347826087	-0.840209314717283	0.867523197108279	0.333203793332088
1	5922932	6090860	HAP_1	0.16695652173913	2.23405538260733	0.88850586931972	0.0122018261919122
1	5922932	6090860	HAP_2	0.124347826086957	-0.309741137653775	1.61549806126038	0.848022135813844
1	5922932	6090860	HAP_3	0.209565217391304	0.585886066349753	0.718641874681731	0.415264011830358
1	5922932	6090860	HAP_4	0.170434782608696	-1.07676766978668	0.889340437065415	0.226500697155235
1	5983887	6133181	HAP_1	0.170434782608696	-1.07676766978668	0.889340437065415	0.226500697155235
1	5983887	6133181	HAP_2	0.159130434782609	2.12982807954501	0.889875881451964	0.0170201218013936
1	5983887	6133181	HAP_3	0.209565217391304	0.585886066349753	0.718641874681731	0.415264011830358
1	5983887	6133181	HAP_4	0.123478260869565	-0.309741137653775	1.61549806126038	0.848022135813844
1	6026812	6171754	HAP_1	0.123478260869565	-0.309741137653775	1.61549806126038	0.848022135813844
1	6026812	6171754	HAP_2	0.209565217391304	0.585886066349753	0.718641874681731	0.415264011830358
1	6026812	6171754	HAP_3	0.16	2.12982807954501	0.889875881451964	0.0170201218013936
1	6026812	6171754	HAP_4	0.170434782608696	-1.07676766978668	0.889340437065415	0.226500697155235
1	6069957	6218619	HAP_1	0.16	2.12982807954501	0.889875881451964	0.0170201218013936
1	6069957	6218619	HAP_2	0.170434782608696	-1.07676766978668	0.889340437065415	0.226500697155235
1	6069957	6218619	HAP_3	0.211304347826087	0.585886066349753	0.718641874681731	0.415264011830358
1	6069957	6218619	HAP_4	0.123478260869565	-0.309741137653775	1.61549806126038	0.848022135813844
1	6069957	6218619	HAP_5	0.0452173913043478	0.0668045329998545	2.05886116375888	0.974126844158574
1	6114436	6264645	HAP_1	0.123478260869565	-0.309741137653775	1.61549806126038	0.848022135813844
1	6114436	6264645	HAP_2	0.16	2.12982807954501	0.889875881451964	0.0170201218013936
1	6114436	6264645	HAP_3	0.0452173913043478	0.0668045329998545	2.05886116375888	0.974126844158574
1	6114436	6264645	HAP_4	0.17304347826087	-1.07676766978668	0.889340437065415	0.226500697155235
1	6114436	6264645	HAP_5	0.212173913043478	0.585886066349753	0.718641874681731	0.415264011830358
1	6158046	6307242	HAP_1	0.162608695652174	2.12982807954501	0.889875881451964	0.0170201218013936
1	6158046	6307242	HAP_2	0.123478260869565	-0.309741137653775	1.61549806126038	0.848022135813844
1	6158046	6307242	HAP_3	0.0443478260869565	0.0668045329998545	2.05886116375888	0.974126844158574
1	6158046	6307242	HAP_4	0.173913043478261	-1.07676766978668	0.889340437065415	0.226500697155235
1	6158046	6307242	HAP_5	0.213913043478261	0.585886066349753	0.718641874681731	0.415264011830358
1	6211327	6334008	HAP_1	0.214782608695652	0.585886066349753	0.718641874681731	0.415264011830358
1	6211327	6334008	HAP_2	0.162608695652174	2.12982807954501	0.889875881451964	0.0170201218013936
1	6211327	6334008	HAP_3	0.123478260869565	-0.309741137653775	1.61549806126038	0.848022135813844
1	6211327	6334008	HAP_4	0.0434782608695652	0.0668045329998545	2.05886116375888	0.974126844158574
1	6211327	6334008	HAP_5	0.173913043478261	-1.07676766978668	0.889340437065415	0.226500697155235
1	6238245	6363482	HAP_1	0.214782608695652	0.585886066349753	0.718641874681731	0.415264011830358
1	6238245	6363482	HAP_2	0.0434782608695652	0.0668045329998545	2.05886116375888	0.974126844158574
1	6238245	6363482	HAP_3	0.18	-1.07676766978668	0.889340437065415	0.226500697155235
1	6238245	6363482	HAP_4	0.121739130434783	3.17300998107233	1.18036695537965	0.00739784152532205
1	6238245	6363482	HAP_5	0.175652173913043	2.03397868850442	0.863929332669596	0.0188990286468381
1	6238245	6363482	HAP_6	0.123478260869565	-0.309741137653775	1.61549806126038	0.848022135813844
1	6290541	6406191	HAP_1	0.216521739130435	0.585886066349753	0.718641874681731	0.415264011830358
1	6290541	6406191	HAP_2	0.163478260869565	2.12982807954501	0.889875881451964	0.0170201218013936
1	6290541	6406191	HAP_3	0.167826086956522	1.51219669570138	0.815875919837149	0.0643397346944198
1	6290541	6406191	HAP_4	0.303478260869565	-0.87053208229476	0.542156307433542	0.108904924286072
1	6290541	6406191	HAP_5	0.0434782608695652	0.0668045329998545	2.05886116375888	0.974126844158574
1	6326900	6449104	HAP_1	0.167826086956522	1.51219669570138	0.815875919837149	0.0643397346944198
1	6326900	6449104	HAP_2	0.051304347826087	0.201812055809931	1.7824783070418	0.90989663258433
1	6326900	6449104	HAP_3	0.18	-1.07676766978668	0.889340437065415	0.226500697155235
1	6326900	6449104	HAP_4	0.123478260869565	-0.309741137653775	1.61549806126038	0.848022135813844
1	6326900	6449104	HAP_5	0.217391304347826	0.585886066349753	0.718641874681731	0.415264011830358
1	6326900	6449104	HAP_6	0.163478260869565	2.12982807954501	0.889875881451964	0.0170201218013936
1	6355340	6494875	HAP_1	0.121739130434783	1.43559756685252	1.02340242970535	0.161237806371569
1	6355340	6494875	HAP_2	0.217391304347826	0.585886066349753	0.718641874681731	0.415264011830358
1	6355340	6494875	HAP_3	0.166086956521739	2.12982807954501	0.889875881451964	0.0170201218013936
1	6355340	6494875	HAP_4	0.195652173913043	-0.311166731567423	0.770804332148307	0.686593551044802
1	6355340	6494875	HAP_5	0.123478260869565	-0.309741137653775	1.61549806126038	0.848022135813844
1	6394259	6539650	HAP_1	0.16695652173913	2.12982807954501	0.889875881451964	0.0170201218013936
1	6394259	6539650	HAP_2	0.10695652173913	1.40932106348012	1.2699300328443	0.267575890642648
1	6394259	6539650	HAP_3	0.217391304347826	0.585886066349753	0.718641874681731	0.415264011830358
1	6394259	6539650	HAP_4	0.194782608695652	-0.311166731567423	0.770804332148307	0.686593551044802
1	6394259	6539650	HAP_5	0.123478260869565	-0.309741137653775	1.61549806126038	0.848022135813844
1	6440687	6581802	HAP_1	0.122608695652174	-0.309741137653775	1.61549806126038	0.848022135813844
1	6440687	6581802	HAP_2	0.179130434782609	0.081389826928078	0.849702576691225	0.923724479518714
1	6440687	6581802	HAP_3	0.216521739130435	0.585886066349753	0.718641874681731	0.415264011830358
1	6440687	6581802	HAP_4	0.163478260869565	2.12982807954501	0.889875881451964	0.0170201218013936
1	6440687	6581802	HAP_5	0.048695652173913	0.232888804523756	2.06037216900475	0.910045234320954
1	6478088	6617974	HAP_1	0.163478260869565	2.12982807954501	0.889875881451964	0.0170201218013936
1	6478088	6617974	HAP_2	0.259130434782609	0.16854929182878	0.576938478651654	0.77028410540259
1	6478088	6617974	HAP_3	0.121739130434783	-0.309741137653775	1.61549806126038	0.848022135813844
1	6478088	6617974	HAP_4	0.178260869565217	0.081389826928078	0.849702576691225	0.923724479518714
1	6534487	6643362	HAP_1	0.312173913043478	0.581162875167102	0.501264643130125	0.246788250128527
1	6534487	6643362	HAP_2	0.178260869565217	0.081389826928078	0.849702576691225	0.923724479518714
1	6534487	6643362	HAP_3	0.164347826086957	2.12982807954501	0.889875881451964	0.0170201218013936
1	6534487	6643362	HAP_4	0.121739130434783	-0.309741137653775	1.61549806126038	0.848022135813844
1	6577244	6734261	HAP_1	0.0895652173913044	-0.331759480759956	1.76206897709039	0.85072640125765
1	6577244	6734261	HAP_2	0.165217391304348	-0.739950204642338	0.984067225464199	0.45240761546037
1	6577244	6734261	HAP_3	0.100869565217391	1.28923150178566	2.04452025128873	0.528572171495613
1	6577244	6734261	HAP_4	0.210434782608696	0.760290169233905	0.709183663757928	0.284151496817368
1	6577244	6734261	HAP_5	0.164347826086957	2.12982807954501	0.889875881451964	0.0170201218013936
1	6612693	6796330	HAP_1	0.0852173913043478	-0.882606008135504	2.0338108835087	0.66447923404112
1	6612693	6796330	HAP_2	0.165217391304348	-0.739950204642338	0.984067225464199	0.45240761546037
1	6612693	6796330	HAP_3	0.1	1.28923150178566	2.04452025128873	0.528572171495613
1	6612693	6796330	HAP_4	0.210434782608696	0.760290169233905	0.709183663757928	0.284151496817368
1	6612693	6796330	HAP_5	0.164347826086957	2.12982807954501	0.889875881451964	0.0170201218013936
1	6633732	6839575	HAP_1	0.210434782608696	0.760290169233905	0.709183663757928	0.284151496817368
1	6633732	6839575	HAP_2	0.164347826086957	2.12982807954501	0.889875881451964	0.0170201218013936
1	6633732	6839575	HAP_3	0.0852173913043478	-0.882606008135504	2.0338108835087	0.66447923404112
1	6633732	6839575	HAP_4	0.165217391304348	-0.739950204642338	0.984067225464199	0.45240761546037
1	6633732	6839575	HAP_5	0.1	1.28923150178566	2.04452025128873	0.528572171495613
1	6712326	6899688	HAP_1	0.165217391304348	-0.739950204642338	0.984067225464199	0.45240761546037
1	6712326	6899688	HAP_2	0.16695652173913	1.86048844090119	0.865165283278084	0.031946059744495
1	6712326	6899688	HAP_3	0.186086956521739	-0.0198166566469941	0.968036536852593	0.983674927462176
1	6712326	6899688	HAP_4	0.0626086956521739	1.35065641452181	1.61743023252876	0.404036987145052
1	6712326	6899688	HAP_5	0.210434782608696	0.760290169233905	0.709183663757928	0.284151496817368
1	6781489	6933766	HAP_1	0.188695652173913	0.415420241989655	0.932826439823395	0.656249178519902
1	6781489	6933766	HAP_2	0.167826086956522	1.86048844090119	0.865165283278084	0.031946059744495
1	6781489	6933766	HAP_3	0.088695652173913	-1.95368816768449	2.11465354123863	0.355944784436113
1	6781489	6933766	HAP_4	0.137391304347826	0.793213838328991	1.47128136385807	0.590009763906871
1	6781489	6933766	HAP_5	0.216521739130435	0.760290169233905	0.709183663757928	0.284151496817368
1	6830134	6990464	HAP_1	0.248695652173913	0.446074894850476	0.615671908603695	0.469039815931305
1	6830134	6990464	HAP_2	0.100869565217391	1.28923150178566	2.04452025128873	0.528572171495613
1	6830134	6990464	HAP_3	0.088695652173913	0.882846675961237	1.75939639942788	0.616012103045283
1	6830134	6990464	HAP_4	0.088695652173913	-1.95368816768449	2.11465354123863	0.355944784436113
1	6830134	6990464	HAP_5	0.137391304347826	0.793213838328991	1.47128136385807	0.590009763906871
1	6830134	6990464	HAP_6	0.167826086956522	1.86048844090119	0.865165283278084	0.031946059744495
1	6864130	7035600	HAP_1	0.088695652173913	-1.95368816768449	2.11465354123863	0.355944784436113
1	6864130	7035600	HAP_2	0.154782608695652	0.560074603176882	1.3623239666698	0.681143429696783
1	6864130	7035600	HAP_3	0.189565217391304	0.669517901318548	0.801189697460255	0.403704337771773
1	6864130	7035600	HAP_4	0.167826086956522	1.86048844090119	0.865165283278084	0.031946059744495
1	6864130	7035600	HAP_5	0.100869565217391	1.28923150178566	2.04452025128873	0.528572171495613
1	6864130	7035600	HAP_6	0.0826086956521739	-0.882606008135504	2.0338108835087	0.66447923404112
1	6923025	7062501	HAP_1	0.100869565217391	1.28923150178566	2.04452025128873	0.528572171495613
1	6923025	7062501	HAP_2	0.104347826086957	-0.939913549675725	1.81146353480152	0.604055853117892
1	6923025	7062501	HAP_3	0.169565217391304	1.86048844090119	0.865165283278084	0.031946059744495
1	6923025	7062501	HAP_4	0.149565217391304	0.560074603176882	1.3623239666698	0.681143429696783
1	6923025	7062501	HAP_5	0.0756521739130435	-0.0195406219891987	2.05105998122076	0.992401982123778
1	6923025	7062501	HAP_6	0.114782608695652	-1.03646646396213	1.31050762780053	0.429342217287696
1	6965434	7118368	HAP_1	0.100869565217391	-0.939913549675725	1.81146353480152	0.604055853117892
1	6965434	7118368	HAP_2	0.169565217391304	1.86048844090119	0.865165283278084	0.031946059744495
1	6965434	7118368	HAP_3	0.151304347826087	0.567871643263284	1.21008333977855	0.639049307974523
1	6965434	7118368	HAP_4	0.0756521739130435	-0.0195406219891987	2.05105998122076	0.992401982123778
1	6965434	7118368	HAP_5	0.114782608695652	-1.03646646396213	1.31050762780053	0.429342217287696
1	6965434	7118368	HAP_6	0.100869565217391	1.28923150178566	2.04452025128873	0.528572171495613
1	7029810	7168764	HAP_1	0.08	-0.0195406219891987	2.05105998122076	0.992401982123778
1	7029810	7168764	HAP_2	0.280869565217391	0.664329618365095	0.553231628677591	0.230328288182917
1	7029810	7168764	HAP_3	0.102608695652174	0.848206532098845	1.76879580703146	0.631741800970739
1	7029810	7168764	HAP_4	0.100869565217391	-0.939913549675725	1.81146353480152	0.604055853117892
1	7029810	7168764	HAP_5	0.0643478260869565	1.35065641452181	1.61743023252876	0.404036987145052
1	7047544	7216900	HAP_1	0.281739130434783	0.664329618365095	0.553231628677591	0.230328288182917
1	7047544	7216900	HAP_2	0.100869565217391	-0.939913549675725	1.81146353480152	0.604055853117892
1	7047544	7216900	HAP_3	0.122608695652174	1.04159140682594	1.34641979765648	0.439492184666915
1	7047544	7216900	HAP_4	0.0643478260869565	1.35065641452181	1.61743023252876	0.404036987145052
1	7047544	7216900	HAP_5	0.102608695652174	0.848206532098845	1.76879580703146	0.631741800970739
1	7108873	7259443	HAP_1	0.280869565217391	0.664329618365095	0.553231628677591	0.230328288182917
1	7108873	7259443	HAP_2	0.101739130434783	-0.939913549675725	1.81146353480152	0.604055853117892
1	7108873	7259443	HAP_3	0.126086956521739	0.895939432757431	1.33419683639834	0.50216545044615
1	7108873	7259443	HAP_4	0.0643478260869565	1.35065641452181	1.61743023252876	0.404036987145052
1	7108873	7259443	HAP_5	0.123478260869565	1.04159140682594	1.34641979765648	0.439492184666915
1	7108873	7259443	HAP_6	0.102608695652174	0.848206532098845	1.76879580703146	0.631741800970739
1	7159731	7325749	HAP_1	0.141739130434783	-0.943216231988501	1.22349023517594	0.441076809665116
1	7159731	7325749	HAP_2	0.123478260869565	1.04159140682594	1.34641979765648	0.439492184666915
1	7159731	7325749	HAP_3	0.103478260869565	0.358624412337368	1.5848251311217	0.821060931723128
1	7159731	7325749	HAP_4	0.100869565217391	-0.939913549675725	1.81146353480152	0.604055853117892
1	7159731	7325749	HAP_5	0.28695652173913	0.591022966430437	0.544134864093786	0.277869443090908
1	7159731	7325749	HAP_6	0.125217391304348	0.895939432757431	1.33419683639834	0.50216545044615
1	7196708	7399747	HAP_1	0.102608695652174	0.358624412337368	1.5848251311217	0.821060931723128
1	7196708	7399747	HAP_2	0.100869565217391	-0.939913549675725	1.81146353480152	0.604055853117892
1	7196708	7399747	HAP_3	0.28695652173913	0.591022966430437	0.544134864093786	0.277869443090908
1	7196708	7399747	HAP_4	0.0643478260869565	1.35065641452181	1.61743023252876	0.404036987145052
1	7196708	7399747	HAP_5	0.088695652173913	0.546274502855534	2.03441277512668	0.788399893385288
1	7196708	7399747	HAP_6	0.118260869565217	0.874794278977925	1.4559558958124	0.54818982956357
1	7248213	7435100	HAP_1	0.0643478260869565	1.35065641452181	1.61743023252876	0.404036987145052
1	7248213	7435100	HAP_2	0.102608695652174	0.358624412337368	1.5848251311217	0.821060931723128
1	7248213	7435100	HAP_3	0.117391304347826	0.874794278977925	1.4559558958124	0.54818982956357
1	7248213	7435100	HAP_4	0.28	0.763722306253739	0.559034462544567	0.172439751633395
1	7248213	7435100	HAP_5	0.1	-0.939913549675725	1.81146353480152	0.604055853117892
1	7306412	7460318	HAP_1	0.117391304347826	0.874794278977925	1.4559558958124	0.54818982956357
1	7306412	7460318	HAP_2	0.28	0.763722306253739	0.559034462544567	0.172439751633395
1	7306412	7460318	HAP_3	0.1	-0.939913549675725	1.81146353480152	0.604055853117892
1	7306412	7460318	HAP_4	0.0643478260869565	1.35065641452181	1.61743023252876	0.404036987145052
1	7306412	7460318	HAP_5	0.102608695652174	0.358624412337368	1.5848251311217	0.821060931723128
1	7378233	7502240	HAP_1	0.19304347826087	-0.193491456091516	0.807705215338859	0.810761028303474
1	7378233	7502240	HAP_2	0.319130434782609	0.431388996688933	0.507944977943409	0.396085500120887
1	7378233	7502240	HAP_3	0.1	-0.939913549675725	1.81146353480152	0.604055853117892
1	7378233	7502240	HAP_4	0.0782608695652174	1.35065641452181	1.61743023252876	0.404036987145052
1	7378233	7502240	HAP_5	0.106086956521739	0.198600915018561	1.45238164271586	0.891284057074542
1	7423349	7533869	HAP_1	0.191304347826087	-0.178173739965659	0.825399171348286	0.829172295607524
1	7423349	7533869	HAP_2	0.276521739130435	0.557341580724325	0.57214898681923	0.330416212922882
1	7423349	7533869	HAP_3	0.0652173913043478	1.35065641452181	1.61743023252876	0.404036987145052
1	7423349	7533869	HAP_4	0.10695652173913	0.198600915018561	1.45238164271586	0.891284057074542
1	7423349	7533869	HAP_5	0.1	-0.939913549675725	1.81146353480152	0.604055853117892
1	7452388	7563595	HAP_1	0.1	-0.939913549675725	1.81146353480152	0.604055853117892
1	7452388	7563595	HAP_2	0.191304347826087	-0.178173739965659	0.825399171348286	0.829172295607524
1	7452388	7563595	HAP_3	0.277391304347826	0.557341580724325	0.57214898681923	0.330416212922882
1	7452388	7563595	HAP_4	0.188695652173913	0.271615329082455	0.899961427191041	0.762910274147473
1	7452388	7563595	HAP_5	0.0739130434782609	1.35065641452181	1.61743023252876	0.404036987145052
1	7484154	7597217	HAP_1	0.276521739130435	0.557341580724325	0.57214898681923	0.330416212922882
1	7484154	7597217	HAP_2	0.188695652173913	0.271615329082455	0.899961427191041	0.762910274147473
1	7484154	7597217	HAP_3	0.0739130434782609	1.35065641452181	1.61743023252876	0.404036987145052
1	7484154	7597217	HAP_4	0.1	-0.939913549675725	1.81146353480152	0.604055853117892
1	7484154	7597217	HAP_5	0.191304347826087	-0.178173739965659	0.825399171348286	0.829172295607524
1	7522016	7642302	HAP_1	0.191304347826087	-0.178173739965659	0.825399171348286	0.829172295607524
1	7522016	7642302	HAP_2	0.277391304347826	0.570047722723745	0.566168089359881	0.314438988832317
1	7522016	7642302	HAP_3	0.187826086956522	0.271615329082455	0.899961427191041	0.762910274147473
1	7522016	7642302	HAP_4	0.0678260869565217	1.35065641452181	1.61743023252876	0.404036987145052
1	7522016	7642302	HAP_5	0.1	-0.939913549675725	1.81146353480152	0.604055853117892
1	7552128	7679364	HAP_1	0.294782608695652	0.529673191585909	0.524718750790594	0.313197066250331
1	7552128	7679364	HAP_2	0.199130434782609	-0.264165215038318	0.805258753216028	0.742995961719811
1	7552128	7679364	HAP_3	0.0643478260869565	1.35065641452181	1.61743023252876	0.404036987145052
1	7552128	7679364	HAP_4	0.187826086956522	0.271615329082455	0.899961427191041	0.762910274147473
1	7552128	7679364	HAP_5	0.100869565217391	-0.939913549675725	1.81146353480152	0.604055853117892
1	7575218	7753844	HAP_1	0.115652173913043	1.12580742451269	1.58546742009887	0.477949554695623
1	7575218	7753844	HAP_2	0.0643478260869565	1.35065641452181	1.61743023252876	0.404036987145052
1	7575218	7753844	HAP_3	0.279130434782609	0.570047722723745	0.566168089359881	0.314438988832317
1	7575218	7753844	HAP_4	0.101739130434783	-1.13087818571678	1.62554580252412	0.486909704450297
1	7575218	7753844	HAP_5	0.186086956521739	0.271615329082455	0.899961427191041	0.762910274147473
1	7628267	7802701	HAP_1	0.115652173913043	1.12580742451269	1.58546742009887	0.477949554695623
1	7628267	7802701	HAP_2	0.278260869565217	0.545487970619913	0.56935697004778	0.338435764866035
1	7628267	7802701	HAP_3	0.102608695652174	-1.23303055530073	1.48879902860558	0.407906070554516
1	7628267	7802701	HAP_4	0.184347826086957	0.271615329082455	0.899961427191041	0.762910274147473
1	7628267	7802701	HAP_5	0.0643478260869565	1.35065641452181	1.61743023252876	0.404036987145052
1	7661203	7864905	HAP_1	0.184347826086957	0.271615329082455	0.899961427191041	0.762910274147473
1	7661203	7864905	HAP_2	0.06	1.35065641452181	1.61743023252876	0.404036987145052
1	7661203	7864905	HAP_3	0.114782608695652	1.12580742451269	1.58546742009887	0.477949554695623
1	7661203	7864905	HAP_4	0.272173913043478	0.545487970619913	0.56935697004778	0.338435764866035
1	7661203	7864905	HAP_5	0.102608695652174	-1.23303055530073	1.48879902860558	0.407906070554516
1	7734968	7940886	HAP_1	0.12695652173913	0.882169475800673	1.35436829252397	0.515086019748454
1	7734968	7940886	HAP_2	0.271304347826087	0.545487970619913	0.56935697004778	0.338435764866035
1	7734968	7940886	HAP_3	0.103478260869565	-1.23303055530073	1.48879902860558	0.407906070554516
1	7734968	7940886	HAP_4	0.06	1.35065641452181	1.61743023252876	0.404036987145052
1	7734968	7940886	HAP_5	0.181739130434783	-0.141594908821154	0.931781312929322	0.879271817658884
1	7788418	8016049	HAP_1	0.135652173913043	0.499955815236009	1.19242814267782	0.675175065025426
1	7788418	8016049	HAP_2	0.27304347826087	0.570047722723745	0.566168089359881	0.314438988832317
1	7788418	8016049	HAP_3	0.103478260869565	-1.23303055530073	1.48879902860558	0.407906070554516
1	7788418	8016049	HAP_4	0.182608695652174	-0.141594908821154	0.931781312929322	0.879271817658884
1	7788418	8016049	HAP_5	0.06	1.35065641452181	1.61743023252876	0.404036987145052
1	7845180	8104625	HAP_1	0.135652173913043	0.499955815236009	1.19242814267782	0.675175065025426
1	7845180	8104625	HAP_2	0.102608695652174	-1.23303055530073	1.48879902860558	0.407906070554516
1	7845180	8104625	HAP_3	0.06	1.35065641452181	1.61743023252876	0.404036987145052
1	7845180	8104625	HAP_4	0.110434782608696	0.198600915018561	1.45238164271586	0.891284057074542
1	7845180	8104625	HAP_5	0.272173913043478	1.36658175395827	0.556779776702138	0.0144126284022926
1	7919477	8211738	HAP_1	0.0956521739130435	1.09259826037483	1.58120183140666	0.489855696668702
1	7919477	8211738	HAP_2	0.11304347826087	0.198600915018561	1.45238164271586	0.891284057074542
1	7919477	8211738	HAP_3	0.272173913043478	1.35145911823766	0.559929988446213	0.0161136149907703
1	7919477	8211738	HAP_4	0.06	1.35065641452181	1.61743023252876	0.404036987145052
1	7919477	8211738	HAP_5	0.104347826086957	-1.23303055530073	1.48879902860558	0.407906070554516
1	7996760	8289511	HAP_1	0.104347826086957	-1.23303055530073	1.48879902860558	0.407906070554516
1	7996760	8289511	HAP_2	0.0956521739130435	1.09259826037483	1.58120183140666	0.489855696668702
1	7996760	8289511	HAP_3	0.117391304347826	-0.240539888762717	1.3465632245279	0.858290687417008
1	7996760	8289511	HAP_4	0.06	1.35065641452181	1.61743023252876	0.404036987145052
1	7996760	8289511	HAP_5	0.272173913043478	1.35145911823766	0.559929988446213	0.0161136149907703
1	8075890	8326936	HAP_1	0.272173913043478	1.35145911823766	0.559929988446213	0.0161136149907703
1	8075890	8326936	HAP_2	0.104347826086957	-1.23303055530073	1.48879902860558	0.407906070554516
1	8075890	8326936	HAP_3	0.118260869565217	-0.240539888762717	1.3465632245279	0.858290687417008
1	8075890	8326936	HAP_4	0.0878260869565217	-0.507230439966982	1.7778811377449	0.775519015158092
1	8075890	8326936	HAP_5	0.0956521739130435	1.09259826037483	1.58120183140666	0.489855696668702
1	8075890	8326936	HAP_6	0.06	1.35065641452181	1.61743023252876	0.404036987145052
1	8170038	8373080	HAP_1	0.105217391304348	-1.23303055530073	1.48879902860558	0.407906070554516
1	8170038	8373080	HAP_2	0.172173913043478	-1.21003418998834	0.968291155544037	0.2119441413035
1	8170038	8373080	HAP_3	0.0617391304347826	1.35065641452181	1.61743023252876	0.404036987145052
1	8170038	8373080	HAP_4	0.284347826086957	1.38523992614254	0.550404138413603	0.0121208890032486
1	8170038	8373080	HAP_5	0.088695652173913	2.34915780389794	2.0354103128315	0.248931445016049
1	8170038	8373080	HAP_6	0.118260869565217	-0.240539888762717	1.3465632245279	0.858290687417008
1	8257321	8464233	HAP_1	0.105217391304348	-1.23303055530073	1.48879902860558	0.407906070554516
1	8257321	8464233	HAP_2	0.0617391304347826	1.35065641452181	1.61743023252876	0.404036987145052
1	8257321	8464233	HAP_3	0.292173913043478	1.42686959035959	0.530805931374568	0.00739863752386956
1	8257321	8464233	HAP_4	0.088695652173913	2.34915780389794	2.0354103128315	0.248931445016049
1	8257321	8464233	HAP_5	0.118260869565217	-0.240539888762717	1.3465632245279	0.858290687417008
1	8305311	8528279	HAP_1	0.27304347826087	1.21063609085837	0.563438421698164	0.0320881219764674
1	8305311	8528279	HAP_2	0.0869565217391304	2.34915780389794	2.0354103128315	0.248931445016049
1	8305311	8528279	HAP_3	0.117391304347826	-0.240539888762717	1.3465632245279	0.858290687417008
1	8305311	8528279	HAP_4	0.105217391304348	-1.23303055530073	1.48879902860558	0.407906070554516
1	8305311	8528279	HAP_5	0.0617391304347826	1.35065641452181	1.61743023252876	0.404036987145052
1	8358037	8607680	HAP_1	0.0617391304347826	1.35065641452181	1.61743023252876	0.404036987145052
1	8358037	8607680	HAP_2	0.0869565217391304	2.34915780389794	2.0354103128315	0.248931445016049
1	8358037	8607680	HAP_3	0.151304347826087	-0.712462186884404	0.894188475665757	0.425921320214651
1	8358037	8607680	HAP_4	0.378260869565217	1.10389142858922	0.44199564870945	0.0127915265366535
1	8430684	8651065	HAP_1	0.0869565217391304	2.34915780389794	2.0354103128315	0.248931445016049
1	8430684	8651065	HAP_2	0.231304347826087	-0.655898192425289	0.597893633464056	0.27310472078064
1	8430684	8651065	HAP_3	0.379130434782609	1.19191747218571	0.439051340015475	0.00683626237854168
1	8430684	8651065	HAP_4	0.0617391304347826	1.35065641452181	1.61743023252876	0.404036987145052
1	8498193	8707568	HAP_1	0.378260869565217	1.23857546003595	0.437403810988115	0.00479674012061377
1	8498193	8707568	HAP_2	0.0878260869565217	2.34915780389794	2.0354103128315	0.248931445016049
1	8498193	8707568	HAP_3	0.29304347826087	-0.735031428478869	0.507586577477579	0.148149310156325
1	8575763	8752633	HAP_1	0.0878260869565217	2.34915780389794	2.0354103128315	0.248931445016049
1	8575763	8752633	HAP_2	0.384347826086957	1.22197776672652	0.427297584483146	0.00439682490351369
1	8575763	8752633	HAP_3	0.0617391304347826	0.144031821365282	1.79588408042998	0.936105891258389
1	8575763	8752633	HAP_4	0.3	0.230691597489127	0.496901424446596	0.642641058843897
1	8640490	8812607	HAP_1	0.088695652173913	2.34915780389794	2.0354103128315	0.248931445016049
1	8640490	8812607	HAP_2	0.384347826086957	1.22197776672652	0.427297584483146	0.00439682490351369
1	8640490	8812607	HAP_3	0.0608695652173913	0.144031821365282	1.79588408042998	0.936105891258389
1	8640490	8812607	HAP_4	0.23304347826087	-0.623625502939835	0.584101049048444	0.286129082343703
1	8699372	8854887	HAP_1	0.0982608695652174	2.34915780389794	2.0354103128315	0.248931445016049
1	8699372	8854887	HAP_2	0.0608695652173913	0.144031821365282	1.79588408042998	0.936105891258389
1	8699372	8854887	HAP_3	0.220869565217391	-0.691996706769828	0.607597218642678	0.255227184021445
1	8699372	8854887	HAP_4	0.386086956521739	1.22197776672652	0.427297584483146	0.00439682490351369
1	8745844	8914176	HAP_1	0.0608695652173913	0.144031821365282	1.79588408042998	0.936105891258389
1	8745844	8914176	HAP_2	0.222608695652174	-0.691996706769828	0.607597218642678	0.255227184021445
1	8745844	8914176	HAP_3	0.485217391304348	1.18403078768488	0.348939170825067	0.000739388032715982
1	8787290	8990544	HAP_1	0.22695652173913	-0.67521327978723	0.59937770835428	0.260424639818833
1	8787290	8990544	HAP_2	0.575652173913043	0.534153389930984	0.315462192020433	0.0909638379177201
1	8842230	9051929	HAP_1	0.211304347826087	-0.677351279415709	0.652391176298564	0.299595790127098
1	8842230	9051929	HAP_2	0.392173913043478	1.14378138905099	0.418035704003426	0.00641405058388513
1	8903343	9104278	HAP_1	0.212173913043478	-0.677351279415709	0.652391176298564	0.299595790127098
1	8903343	9104278	HAP_2	0.392173913043478	1.14378138905099	0.418035704003426	0.00641405058388513
1	8946823	9198237	HAP_1	0.390434782608696	1.10320467136984	0.420663680549724	0.00896459842114757
1	8946823	9198237	HAP_2	0.211304347826087	-0.677351279415709	0.652391176298564	0.299595790127098
1	9034299	9245476	HAP_1	0.21304347826087	-0.677351279415709	0.652391176298564	0.299595790127098
1	9034299	9245476	HAP_2	0.403478260869565	1.22870524608452	0.411860682379142	0.0029753594983257
1	9084433	9289447	HAP_1	0.215652173913043	-0.73613061614709	0.625361782947258	0.239642863507606
1	9084433	9289447	HAP_2	0.47304347826087	0.723422627765465	0.365525774512113	0.0482891189287365
1	9172231	9345129	HAP_1	0.139130434782609	-0.932921894767291	1.07734339402388	0.386888940539016
1	9172231	9345129	HAP_2	0.408695652173913	1.29527747936723	0.410039170779761	0.00166868575320273
1	9236222	9412234	HAP_1	0.139130434782609	-0.932921894767291	1.07734339402388	0.386888940539016
1	9236222	9412234	HAP_2	0.40695652173913	1.23845538215758	0.41032832365997	0.00265802404743165
1	9271520	9464578	HAP_1	0.133913043478261	-0.932921894767291	1.07734339402388	0.386888940539016
1	9271520	9464578	HAP_2	0.40695652173913	1.23845538215758	0.41032832365997	0.00265802404743165
1	9322111	9515565	HAP_1	0.40695652173913	1.23845538215758	0.41032832365997	0.00265802404743165
1	9322111	9515565	HAP_2	0.133913043478261	-0.932921894767291	1.07734339402388	0.386888940539016
1	9390629	9565793	HAP_1	0.476521739130435	1.05356493075035	0.369874605430763	0.00455429991768611
1	9390629	9565793	HAP_2	0.133913043478261	-0.932921894767291	1.07734339402388	0.386888940539016
1	9446832	9620382	HAP_1	0.133913043478261	-0.932921894767291	1.07734339402388	0.386888940539016
1	9446832	9620382	HAP_2	0.484347826086957	1.04207396173921	0.365933924692885	0.00456457081740631
1	9502502	9663536	HAP_1	0.133913043478261	-0.932921894767291	1.07734339402388	0.386888940539016
1	9502502	9663536	HAP_2	0.484347826086957	1.04207396173921	0.365933924692885	0.00456457081740631
1	9555749	9739491	HAP_1	0.134782608695652	-0.932921894767291	1.07734339402388	0.386888940539016
1	9555749	9739491	HAP_2	0.483478260869565	1.03029104669935	0.366943436792286	0.00516194771382887
1	9592005	9800213	HAP_1	0.11304347826087	3.39031864727048	1.58099073715223	0.0324269102070817
1	9592005	9800213	HAP_2	0.0773913043478261	1.17683801616398	2.04550273578754	0.565298758982585
1	9592005	9800213	HAP_3	0.417391304347826	1.20221736271761	0.402265532317075	0.00292491437817096
1	9639183	9851960	HAP_1	0.11304347826087	-0.196466346387308	1.18411879632417	0.86828133509016
1	9639183	9851960	HAP_2	0.111304347826087	4.61760351485426	1.75943397734443	0.00891409137842073
1	9639183	9851960	HAP_3	0.427826086956522	1.11503778133009	0.392933512877704	0.00470769046704506
1	9710661	9913900	HAP_1	0.111304347826087	4.61760351485426	1.75943397734443	0.00891409137842073
1	9710661	9913900	HAP_2	0.0773913043478261	1.17683801616398	2.04550273578754	0.565298758982585
1	9710661	9913900	HAP_3	0.145217391304348	-0.0880340722471923	1.12189585620806	0.937482900105523
1	9710661	9913900	HAP_4	0.311304347826087	1.2999623852696	0.512109692717786	0.0114033555543545
1	9710661	9913900	HAP_5	0.116521739130435	-1.03646646396213	1.31050762780053	0.429342217287696
1	9773647	9958472	HAP_1	0.109565217391304	1.22409473513315	1.60498403743308	0.445972206113561
1	9773647	9958472	HAP_2	0.144347826086957	-0.0880340722471923	1.12189585620806	0.937482900105523
1	9773647	9958472	HAP_3	0.311304347826087	1.2999623852696	0.512109692717786	0.0114033555543545
1	9773647	9958472	HAP_4	0.116521739130435	-1.03646646396213	1.31050762780053	0.429342217287696
1	9773647	9958472	HAP_5	0.117391304347826	4.61760351485426	1.75943397734443	0.00891409137842073
1	9843069	10006649	HAP_1	0.311304347826087	1.2999623852696	0.512109692717786	0.0114033555543545
1	9843069	10006649	HAP_2	0.168695652173913	0.349137323482404	0.996443818181612	0.726182303919002
1	9843069	10006649	HAP_3	0.152173913043478	-0.645857230474902	1.16725900291346	0.580270518864905
1	9843069	10006649	HAP_4	0.111304347826087	4.61760351485426	1.75943397734443	0.00891409137842073
1	9843069	10006649	HAP_5	0.143478260869565	-0.0880340722471923	1.12189585620806	0.937482900105523
1	9893305	10037375	HAP_1	0.111304347826087	4.61760351485426	1.75943397734443	0.00891409137842073
1	9893305	10037375	HAP_2	0.168695652173913	0.349137323482404	0.996443818181612	0.726182303919002
1	9893305	10037375	HAP_3	0.311304347826087	1.2999623852696	0.512109692717786	0.0114033555543545
1	9893305	10037375	HAP_4	0.160869565217391	-0.645857230474902	1.16725900291346	0.580270518864905
1	9893305	10037375	HAP_5	0.144347826086957	-0.0478335075014566	1.06956292390668	0.964344400099893
1	9947101	10066272	HAP_1	0.15304347826087	-0.645857230474902	1.16725900291346	0.580270518864905
1	9947101	10066272	HAP_2	0.168695652173913	0.349137323482404	0.996443818181612	0.726182303919002
1	9947101	10066272	HAP_3	0.111304347826087	4.61760351485426	1.75943397734443	0.00891409137842073
1	9947101	10066272	HAP_4	0.144347826086957	-0.0478335075014566	1.06956292390668	0.964344400099893
1	9947101	10066272	HAP_5	0.312173913043478	1.2999623852696	0.512109692717786	0.0114033555543545
1	9995804	10135402	HAP_1	0.111304347826087	4.61760351485426	1.75943397734443	0.00891409137842073
1	9995804	10135402	HAP_2	0.150434782608696	-0.491917766208451	0.994286121903581	0.620973710347415
1	9995804	10135402	HAP_3	0.31304347826087	1.26266541203924	0.508614835110562	0.0133351464251553
1	9995804	10135402	HAP_4	0.152173913043478	-0.645857230474902	1.16725900291346	0.580270518864905
1	10029104	10154066	HAP_1	0.31304347826087	1.26266541203924	0.508614835110562	0.0133351464251553
1	10029104	10154066	HAP_2	0.133913043478261	-0.334286719914137	1.07428046428715	0.755784745006608
1	10029104	10154066	HAP_3	0.151304347826087	-0.645857230474902	1.16725900291346	0.580270518864905
1	10029104	10154066	HAP_4	0.111304347826087	4.61760351485426	1.75943397734443	0.00891409137842073
1	10052241	10209708	HAP_1	0.068695652173913	0.351637659936756	2.03351615007183	0.8627757774026
1	10052241	10209708	HAP_2	0.151304347826087	-0.645857230474902	1.16725900291346	0.580270518864905
1	10052241	10209708	HAP_3	0.304347826086957	1.22634702007748	0.517808460603569	0.0182054116627312
1	10052241	10209708	HAP_4	0.110434782608696	4.61760351485426	1.75943397734443	0.00891409137842073
1	10115433	10242514	HAP_1	0.32	1.09321888181244	0.490761762584321	0.0263026184620003
1	10115433	10242514	HAP_2	0.068695652173913	0.351637659936756	2.03351615007183	0.8627757774026
1	10115433	10242514	HAP_3	0.110434782608696	4.61760351485426	1.75943397734443	0.00891409137842073
1	10115433	10242514	HAP_4	0.153913043478261	-0.645857230474902	1.16725900291346	0.580270518864905
1	10147081	10280606	HAP_1	0.068695652173913	0.351637659936756	2.03351615007183	0.8627757774026
1	10147081	10280606	HAP_2	0.320869565217391	1.01390902450794	0.48945882558473	0.038768738473975
1	10147081	10280606	HAP_3	0.152173913043478	-0.645857230474902	1.16725900291346	0.580270518864905
1	10188215	10329288	HAP_1	0.16695652173913	0.290849088163102	1.13211145964958	0.797343413090636
1	10188215	10329288	HAP_2	0.068695652173913	0.351637659936756	2.03351615007183	0.8627757774026
1	10188215	10329288	HAP_3	0.321739130434783	0.949291287297775	0.485627360075943	0.0511052259950728
1	10188215	10329288	HAP_4	0.154782608695652	-0.645857230474902	1.16725900291346	0.580270518864905
1	10236893	10379097	HAP_1	0.154782608695652	-0.645857230474902	1.16725900291346	0.580270518864905
1	10236893	10379097	HAP_2	0.488695652173913	0.339299349289526	0.370081323499482	0.359628255457305
1	10236893	10379097	HAP_3	0.127826086956522	-0.0478335075014566	1.06956292390668	0.964344400099893
1	10273354	10413209	HAP_1	0.0678260869565217	0.351637659936756	2.03351615007183	0.8627757774026
1	10273354	10413209	HAP_2	0.153913043478261	-0.645857230474902	1.16725900291346	0.580270518864905
1	10273354	10413209	HAP_3	0.497391304347826	0.27231241859578	0.366113092973752	0.457312458106018
1	10315745	10453602	HAP_1	0.493913043478261	0.339518400242481	0.370773643715753	0.360215623746035
1	10315745	10453602	HAP_2	0.0930434782608696	-1.60468944468485	2.02476240560521	0.428384830970328
1	10315745	10453602	HAP_3	0.0660869565217391	0.351637659936756	2.03351615007183	0.8627757774026
1	10315745	10453602	HAP_4	0.15304347826087	-0.645857230474902	1.16725900291346	0.580270518864905
1	10361996	10482668	HAP_1	0.152173913043478	-0.645857230474902	1.16725900291346	0.580270518864905
1	10361996	10482668	HAP_2	0.164347826086957	0.51332550497674	1.25543032516299	0.682780478969637
1	10361996	10482668	HAP_3	0.318260869565217	0.994675885081429	0.494366361062071	0.0446943359207004
1	10399147	10523839	HAP_1	0.163478260869565	0.51332550497674	1.25543032516299	0.682780478969637
1	10399147	10523839	HAP_2	0.318260869565217	0.994675885081429	0.494366361062071	0.0446943359207004
1	10399147	10523839	HAP_3	0.149565217391304	-0.645857230474902	1.16725900291346	0.580270518864905
1	10439622	10538971	HAP_1	0.164347826086957	0.0283167703347991	1.18954894113105	0.981016897788312
1	10439622	10538971	HAP_2	0.320869565217391	0.949291287297775	0.485627360075943	0.0511052259950728
1	10439622	10538971	HAP_3	0.149565217391304	-0.645857230474902	1.16725900291346	0.580270518864905
1	10477227	10565732	HAP_1	0.150434782608696	-0.645857230474902	1.16725900291346	0.580270518864905
1	10477227	10565732	HAP_2	0.320869565217391	0.949291287297775	0.485627360075943	0.0511052259950728
1	10477227	10565732	HAP_3	0.229565217391304	-0.464016268036644	0.672860332883137	0.49071939391731
1	10513579	10591457	HAP_1	0.39304347826087	-0.912466308592784	0.425851916075082	0.0325673071444066
1	10513579	10591457	HAP_2	0.320869565217391	0.949291287297775	0.485627360075943	0.0511052259950728
1	10513579	10591457	HAP_3	0.150434782608696	-0.645857230474902	1.16725900291346	0.580270518864905
1	10535644	10632901	HAP_1	0.320869565217391	0.949291287297775	0.485627360075943	0.0511052259950728
1	10535644	10632901	HAP_2	0.150434782608696	-0.645857230474902	1.16725900291346	0.580270518864905
1	10535644	10632901	HAP_3	0.165217391304348	0.538854209464621	1.13774619564241	0.635958058264505
1	10556115	10715729	HAP_1	0.150434782608696	-0.645857230474902	1.16725900291346	0.580270518864905
1	10556115	10715729	HAP_2	0.165217391304348	0.538854209464621	1.13774619564241	0.635958058264505
1	10556115	10715729	HAP_3	0.320869565217391	0.949291287297775	0.485627360075943	0.0511052259950728
1	10580877	10762241	HAP_1	0.305217391304348	1.05208556022741	0.500598059482025	0.0360278389045255
1	10580877	10762241	HAP_2	0.164347826086957	0.538854209464621	1.13774619564241	0.635958058264505
1	10580877	10762241	HAP_3	0.150434782608696	-0.645857230474902	1.16725900291346	0.580270518864905
1	10610579	10783671	HAP_1	0.305217391304348	1.05208556022741	0.500598059482025	0.0360278389045255
1	10610579	10783671	HAP_2	0.165217391304348	0.538854209464621	1.13774619564241	0.635958058264505
1	10610579	10783671	HAP_3	0.0808695652173913	-0.507234670089927	1.7686103977128	0.774372374259444
1	10610579	10783671	HAP_4	0.150434782608696	-0.645857230474902	1.16725900291346	0.580270518864905
1	10692448	10838284	HAP_1	0.294782608695652	1.23257851667628	0.510263498094434	0.0160284519279665
1	10692448	10838284	HAP_2	0.091304347826087	-1.42358388155037	1.59579793342945	0.372730345044794
1	10692448	10838284	HAP_3	0.165217391304348	0.538854209464621	1.13774619564241	0.635958058264505
1	10692448	10838284	HAP_4	0.150434782608696	-0.645857230474902	1.16725900291346	0.580270518864905
1	10747495	10888253	HAP_1	0.150434782608696	-0.645857230474902	1.16725900291346	0.580270518864905
1	10747495	10888253	HAP_2	0.293913043478261	1.18260219955347	0.515467160475303	0.0221449774000141
1	10747495	10888253	HAP_3	0.103478260869565	-1.25243031075483	1.34408864830762	0.351836735744661
1	10747495	10888253	HAP_4	0.165217391304348	0.538854209464621	1.13774619564241	0.635958058264505
1	10776649	10972991	HAP_1	0.288695652173913	1.20485065308114	0.520124318081011	0.0208915491497895
1	10776649	10972991	HAP_2	0.091304347826087	-1.42358388155037	1.59579793342945	0.372730345044794
1	10776649	10972991	HAP_3	0.165217391304348	0.538854209464621	1.13774619564241	0.635958058264505
1	10776649	10972991	HAP_4	0.150434782608696	-0.645857230474902	1.16725900291346	0.580270518864905
1	10826689	11037942	HAP_1	0.287826086956522	1.23605992718288	0.524426262477041	0.0187664934674036
1	10826689	11037942	HAP_2	0.150434782608696	-0.645857230474902	1.16725900291346	0.580270518864905
1	10826689	11037942	HAP_3	0.171304347826087	0.122640117552884	1.04261861010085	0.906405222478558
1	10826689	11037942	HAP_4	0.0947826086956522	-1.42358388155037	1.59579793342945	0.372730345044794
1	10875498	11075998	HAP_1	0.287826086956522	1.23605992718288	0.524426262477041	0.0187664934674036
1	10875498	11075998	HAP_2	0.163478260869565	0.538854209464621	1.13774619564241	0.635958058264505
1	10875498	11075998	HAP_3	0.0947826086956522	-1.42358388155037	1.59579793342945	0.372730345044794
1	10875498	11075998	HAP_4	0.150434782608696	-0.645857230474902	1.16725900291346	0.580270518864905
1	10957096	11130967	HAP_1	0.145217391304348	1.34472959095849	1.26173443079194	0.286981374171073
1	10957096	11130967	HAP_2	0.147826086956522	-0.462796657265483	1.28885443176154	0.719673119842147
1	10957096	11130967	HAP_3	0.28695652173913	1.30844222790597	0.531125359135098	0.0140561925051946
1	11028533	11181385	HAP_1	0.292173913043478	1.28278183906098	0.526067074767432	0.015059536182305
1	11028533	11181385	HAP_2	0.161739130434783	0.00511451036604909	1.07886953775049	0.996219229001952
1	11028533	11181385	HAP_3	0.144347826086957	2.02165265891927	1.34559912309929	0.13355079353249
1	11068552	11236771	HAP_1	0.14695652173913	0.700267459808405	1.3684440057638	0.609044262171878
1	11068552	11236771	HAP_2	0.291304347826087	1.28278183906098	0.526067074767432	0.015059536182305
1	11068552	11236771	HAP_3	0.144347826086957	2.02165265891927	1.34559912309929	0.13355079353249
1	11117957	11313680	HAP_1	0.233913043478261	-0.317954070509189	0.718096958814393	0.6581001760432
1	11117957	11313680	HAP_2	0.14695652173913	0.700267459808405	1.3684440057638	0.609044262171878
1	11117957	11313680	HAP_3	0.291304347826087	1.28278183906098	0.526067074767432	0.015059536182305
1	11160981	11394467	HAP_1	0.127826086956522	-1.61042187496826	1.78898633655389	0.368406414953521
1	11160981	11394467	HAP_2	0.14695652173913	0.700267459808405	1.3684440057638	0.609044262171878
1	11160981	11394467	HAP_3	0.237391304347826	0.616574190379319	0.666667690196738	0.355435746785329
1	11227266	11469495	HAP_1	0.236521739130435	0.616574190379319	0.666667690196738	0.355435746785329
1	11227266	11469495	HAP_2	0.14695652173913	0.700267459808405	1.3684440057638	0.609044262171878
1	11296054	11519084	HAP_1	0.208695652173913	0.0109026427932395	0.866884298091632	0.98996988188256
1	11296054	11519084	HAP_2	0.237391304347826	0.616574190379319	0.666667690196738	0.355435746785329
1	11368762	11586009	HAP_1	0.14695652173913	0.700267459808405	1.3684440057638	0.609044262171878
1	11368762	11586009	HAP_2	0.302608695652174	0.560463803428846	0.56017070543673	0.317487947890609
1	11443076	11667549	HAP_1	0.11304347826087	-1.05541701088664	1.33780159268564	0.430492061801681
1	11443076	11667549	HAP_2	0.148695652173913	0.700267459808405	1.3684440057638	0.609044262171878
1	11443076	11667549	HAP_3	0.332173913043478	0.634767132447783	0.514000134480529	0.217363235282375
1	11495736	11731681	HAP_1	0.119130434782609	6.18502760818202	2.05367290100918	0.00271479694091091
1	11495736	11731681	HAP_2	0.11304347826087	-1.05541701088664	1.33780159268564	0.430492061801681
1	11495736	11731681	HAP_3	0.260869565217391	0.757470421300438	0.625254367973658	0.22622843495432
1	11495736	11731681	HAP_4	0.238260869565217	-0.748369775367893	0.707460275191314	0.290589305710809
1	11562944	11776956	HAP_1	0.12	6.18502760818202	2.05367290100918	0.00271479694091091
1	11562944	11776956	HAP_2	0.260869565217391	0.757470421300438	0.625254367973658	0.22622843495432
1	11562944	11776956	HAP_3	0.385217391304348	-0.351679967344689	0.436673329069698	0.420951596462595
1	11635516	11833307	HAP_1	0.260869565217391	0.757470421300438	0.625254367973658	0.22622843495432
1	11635516	11833307	HAP_2	0.385217391304348	-0.351679967344689	0.436673329069698	0.420951596462595
1	11715739	11880489	HAP_1	0.102608695652174	-0.387960338626936	1.75554115483582	0.82517902062491
1	11715739	11880489	HAP_2	0.260869565217391	0.757470421300438	0.625254367973658	0.22622843495432
1	11715739	11880489	HAP_3	0.384347826086957	-0.351679967344689	0.436673329069698	0.420951596462595
1	11768871	11915013	HAP_1	0.169565217391304	-0.418216231405533	1.01243555748259	0.67970602724628
1	11768871	11915013	HAP_2	0.260869565217391	0.757470421300438	0.625254367973658	0.22622843495432
1	11768871	11915013	HAP_3	0.394782608695652	-0.389804285392517	0.424167593813462	0.358496890216756
1	11807482	11964513	HAP_1	0.260869565217391	0.757470421300438	0.625254367973658	0.22622843495432
1	11807482	11964513	HAP_2	0.247826086956522	-0.144370302648363	0.709304490435668	0.838788349314931
1	11807482	11964513	HAP_3	0.393913043478261	-0.389804285392517	0.424167593813462	0.358496890216756
1	11869629	12059144	HAP_1	0.353913043478261	-0.114873654638341	0.476188446910041	0.809460426930272
1	11869629	12059144	HAP_2	0.26	0.757470421300438	0.625254367973658	0.22622843495432
1	11869629	12059144	HAP_3	0.113913043478261	6.80892897358254	2.03274548333624	0.000863475834987315
1	11907907	12100919	HAP_1	0.353913043478261	-0.114873654638341	0.476188446910041	0.809460426930272
1	11907907	12100919	HAP_2	0.26	0.757470421300438	0.625254367973658	0.22622843495432
1	11907907	12100919	HAP_3	0.113913043478261	6.80892897358254	2.03274548333624	0.000863475834987315
1	11934480	12184244	HAP_1	0.353913043478261	-0.114873654638341	0.476188446910041	0.809460426930272
1	11934480	12184244	HAP_2	0.26	0.757470421300438	0.625254367973658	0.22622843495432
1	11934480	12184244	HAP_3	0.113913043478261	6.80892897358254	2.03274548333624	0.000863475834987315
1	12036167	12253784	HAP_1	0.254782608695652	0.728459248556476	0.635149096612674	0.251906601995525
1	12036167	12253784	HAP_2	0.372173913043478	-0.146757800070452	0.465466349707408	0.752657022569522
1	12036167	12253784	HAP_3	0.167826086956522	2.15115817191336	1.19614310731816	0.0726482294786903
1	12077285	12310963	HAP_1	0.206086956521739	0.0109026427932395	0.866884298091632	0.98996988188256
1	12077285	12310963	HAP_2	0.166086956521739	-0.620285917552109	0.934978483237026	0.507331926661553
1	12077285	12310963	HAP_3	0.167826086956522	2.15115817191336	1.19614310731816	0.0726482294786903
1	12077285	12310963	HAP_4	0.253913043478261	0.728459248556476	0.635149096612674	0.251906601995525
1	12159225	12367799	HAP_1	0.205217391304348	0.0109026427932395	0.866884298091632	0.98996988188256
1	12159225	12367799	HAP_2	0.253913043478261	0.728459248556476	0.635149096612674	0.251906601995525
1	12228328	12410625	HAP_1	0.205217391304348	0.0109026427932395	0.866884298091632	0.98996988188256
1	12228328	12410625	HAP_2	0.113913043478261	1.65101477506595	1.5718214239458	0.293993434264252
1	12228328	12410625	HAP_3	0.254782608695652	0.728459248556476	0.635149096612674	0.251906601995525
1	12288899	12447748	HAP_1	0.107826086956522	7.08498311336086	2.02453384627465	0.000502962106093409
1	12288899	12447748	HAP_2	0.254782608695652	0.728459248556476	0.635149096612674	0.251906601995525
1	12288899	12447748	HAP_3	0.247826086956522	-0.346344877151254	0.696550811907057	0.619222429918522
1	12288899	12447748	HAP_4	0.159130434782609	0.395626945678213	1.11870850821131	0.723736716477677
1	12349904	12495996	HAP_1	0.16695652173913	0.184988434927019	1.07375222930967	0.863277670798058
1	12349904	12495996	HAP_2	0.107826086956522	7.08498311336086	2.02453384627465	0.000502962106093409
1	12349904	12495996	HAP_3	0.254782608695652	0.728459248556476	0.635149096612674	0.251906601995525
1	12349904	12495996	HAP_4	0.144347826086957	0.700267459808405	1.3684440057638	0.609044262171878
1	12391498	12566832	HAP_1	0.146086956521739	0.700267459808405	1.3684440057638	0.609044262171878
1	12391498	12566832	HAP_2	0.254782608695652	0.728459248556476	0.635149096612674	0.251906601995525
1	12391498	12566832	HAP_3	0.107826086956522	7.08498311336086	2.02453384627465	0.000502962106093409
1	12391498	12566832	HAP_4	0.200869565217391	0.493131321702982	0.924938875445219	0.594140393302816
1	12442460	12631796	HAP_1	0.101739130434783	7.08498311336086	2.02453384627465	0.000502962106093409
1	12442460	12631796	HAP_2	0.18	0.440334697345008	0.981974860017959	0.654024755086637
1	12442460	12631796	HAP_3	0.252173913043478	0.83945714556182	0.642669522671995	0.192017720474015
1	12442460	12631796	HAP_4	0.146086956521739	0.700267459808405	1.3684440057638	0.609044262171878
1	12479322	12693559	HAP_1	0.145217391304348	0.700267459808405	1.3684440057638	0.609044262171878
1	12479322	12693559	HAP_2	0.238260869565217	0.347766126755293	0.684796030577289	0.6117655090316
1	12543647	12775375	HAP_1	0.238260869565217	0.347766126755293	0.684796030577289	0.6117655090316
1	12543647	12775375	HAP_2	0.146086956521739	0.700267459808405	1.3684440057638	0.609044262171878
1	12606447	12853203	HAP_1	0.0695652173913043	3.53808480417084	2.05239468323242	0.0852792148790775
1	12606447	12853203	HAP_2	0.239130434782609	0.347766126755293	0.684796030577289	0.6117655090316
1	12606447	12853203	HAP_3	0.19304347826087	1.10927124641933	0.881252177452452	0.20864528578626
1	12676844	12903805	HAP_1	0.242608695652174	0.235676795174366	0.675452479718548	0.72728236844702
1	12676844	12903805	HAP_2	0.135652173913043	0.282885668851685	1.20622166833197	0.814665074234221
1	12676844	12903805	HAP_3	0.318260869565217	0.890431850900718	0.512060218813204	0.082596387232253
1	12743592	12950327	HAP_1	0.242608695652174	0.235676795174366	0.675452479718548	0.72728236844702
1	12743592	12950327	HAP_2	0.134782608695652	0.24323463059023	1.26853356935575	0.848011421375433
1	12743592	12950327	HAP_3	0.392173913043478	0.215993065849347	0.4253859667809	0.611822380540886
1	12837234	13034308	HAP_1	0.392173913043478	0.215993065849347	0.4253859667809	0.611822380540886
1	12837234	13034308	HAP_2	0.242608695652174	0.235676795174366	0.675452479718548	0.72728236844702
1	12887875	13085347	HAP_1	0.242608695652174	0.235676795174366	0.675452479718548	0.72728236844702
1	12887875	13085347	HAP_2	0.373913043478261	0.326900255872374	0.450493492356183	0.468355892952454
1	12934724	13112862	HAP_1	0.242608695652174	0.235676795174366	0.675452479718548	0.72728236844702
1	12934724	13112862	HAP_2	0.281739130434783	0.390625559098099	0.606359880448253	0.51969946755286
1	12980154	13158835	HAP_1	0.242608695652174	0.235676795174366	0.675452479718548	0.72728236844702
1	12980154	13158835	HAP_2	0.280869565217391	0.390625559098099	0.606359880448253	0.51969946755286
1	13080688	13212735	HAP_1	0.071304347826087	-3.27035591559409	2.04025599123301	0.109515376108046
1	13080688	13212735	HAP_2	0.24695652173913	0.333617041121337	0.658262599723803	0.612483754575569
1	13080688	13212735	HAP_3	0.36	0.0749865331679051	0.460897481268377	0.870815669465132
1	13107909	13288892	HAP_1	0.071304347826087	-3.27035591559409	2.04025599123301	0.109515376108046
1	13107909	13288892	HAP_2	0.443478260869565	0.446789640656355	0.383808330855965	0.244879161050897
1	13107909	13288892	HAP_3	0.0852173913043478	-0.685387080598699	2.05424025138087	0.738771871552974
1	13107909	13288892	HAP_4	0.247826086956522	0.333617041121337	0.658262599723803	0.612483754575569
1	13141007	13331772	HAP_1	0.243478260869565	0.333617041121337	0.658262599723803	0.612483754575569
1	13141007	13331772	HAP_2	0.071304347826087	-3.27035591559409	2.04025599123301	0.109515376108046
1	13141007	13331772	HAP_3	0.32695652173913	1.19443865363622	0.509698021628139	0.0194552742654176
1	13207040	13395358	HAP_1	0.071304347826087	-3.27035591559409	2.04025599123301	0.109515376108046
1	13207040	13395358	HAP_2	0.239130434782609	-0.224778176581376	0.676682862715188	0.739879804322125
1	13207040	13395358	HAP_3	0.243478260869565	0.333617041121337	0.658262599723803	0.612483754575569
1	13253220	13439013	HAP_1	0.155652173913043	0.700267459808405	1.3684440057638	0.609044262171878
1	13253220	13439013	HAP_2	0.243478260869565	0.333617041121337	0.658262599723803	0.612483754575569
1	13253220	13439013	HAP_3	0.0704347826086957	-3.27035591559409	2.04025599123301	0.109515376108046
1	13325800	13492360	HAP_1	0.219130434782609	-0.501651327365468	0.758912276330007	0.508874475776683
1	13325800	13492360	HAP_2	0.243478260869565	0.333617041121337	0.658262599723803	0.612483754575569
1	13376228	13532908	HAP_1	0.274782608695652	-0.021836770237276	0.589651644725194	0.970471572297796
1	13376228	13532908	HAP_2	0.243478260869565	0.333617041121337	0.658262599723803	0.612483754575569
1	13376228	13532908	HAP_3	0.154782608695652	-0.242721549798313	1.25875555194116	0.847164434233327
1	13424571	13580209	HAP_1	0.161739130434783	0.0199904904688465	1.33663770008657	0.988072748012185
1	13424571	13580209	HAP_2	0.402608695652174	0.378415799751249	0.430153545342276	0.379385602133471
1	13424571	13580209	HAP_3	0.243478260869565	0.333617041121337	0.658262599723803	0.612483754575569
1	13463249	13598030	HAP_1	0.4	0.369282170009816	0.425361025219384	0.385676356211595
1	13463249	13598030	HAP_2	0.243478260869565	0.333617041121337	0.658262599723803	0.612483754575569
1	13463249	13598030	HAP_3	0.160869565217391	0.0199904904688465	1.33663770008657	0.988072748012185
1	13525711	13668972	HAP_1	0.144347826086957	0.499068081700032	1.27422595428185	0.695455159944161
1	13525711	13668972	HAP_2	0.159130434782609	-0.846277953015035	0.902670365185576	0.348890191295843
1	13525711	13668972	HAP_3	0.225217391304348	0.382127525083037	0.711663315074256	0.5915147461586
1	13560034	13725800	HAP_1	0.225217391304348	0.382127525083037	0.711663315074256	0.5915147461586
1	13560034	13725800	HAP_2	0.144347826086957	0.499068081700032	1.27422595428185	0.695455159944161
1	13560034	13725800	HAP_3	0.0704347826086957	-3.27035591559409	2.04025599123301	0.109515376108046
1	13593070	13778296	HAP_1	0.225217391304348	0.382127525083037	0.711663315074256	0.5915147461586
1	13593070	13778296	HAP_2	0.144347826086957	0.499068081700032	1.27422595428185	0.695455159944161
1	13593070	13778296	HAP_3	0.0704347826086957	-3.27035591559409	2.04025599123301	0.109515376108046
1	13657759	13850697	HAP_1	0.371304347826087	1.03462572946027	0.459169257522561	0.0246277418998472
1	13657759	13850697	HAP_2	0.071304347826087	-3.27035591559409	2.04025599123301	0.109515376108046
1	13657759	13850697	HAP_3	0.1	1.74943389565092	1.58252256674005	0.269428270944743
1	13711980	13936005	HAP_1	0.471304347826087	0.808679198958871	0.36290346191128	0.0262514181237672
1	13711980	13936005	HAP_2	0.158260869565217	-0.00192882203401585	1.09332567297682	0.998593015682071
1	13711980	13936005	HAP_3	0.0852173913043478	-2.24038176952976	1.58672424746059	0.158516921713989
1	13746152	14037621	HAP_1	0.203478260869565	0.202124502534389	0.738516781299728	0.784423580201365
1	13746152	14037621	HAP_2	0.134782608695652	-0.683732648213555	1.07257881429653	0.524080885248378
1	13746152	14037621	HAP_3	0.472173913043478	0.808679198958871	0.36290346191128	0.0262514181237672
1	13834725	14062958	HAP_1	0.280869565217391	-0.233591413166769	0.564133053286214	0.678979732575994
1	13834725	14062958	HAP_2	0.472173913043478	0.808679198958871	0.36290346191128	0.0262514181237672
1	13834725	14062958	HAP_3	0.14	-0.683732648213555	1.07257881429653	0.524080885248378
1	13910692	14114440	HAP_1	0.115652173913043	0.644009009316611	1.62202126323416	0.691487931239942
1	13910692	14114440	HAP_2	0.356521739130435	0.555385034123387	0.45930564459736	0.22710060773744
1	13910692	14114440	HAP_3	0.0921739130434783	-2.24038176952976	1.58672424746059	0.158516921713989
1	13910692	14114440	HAP_4	0.179130434782609	-0.0451757834728106	0.932113963336683	0.961362123387188
1	13910692	14114440	HAP_5	0.149565217391304	-0.0829444742030108	1.1292161604839	0.941471666099183
1	14004385	14194506	HAP_1	0.115652173913043	0.644009009316611	1.62202126323416	0.691487931239942
1	14004385	14194506	HAP_2	0.356521739130435	0.555385034123387	0.45930564459736	0.22710060773744
1	14004385	14194506	HAP_3	0.176521739130435	0.123879264270029	0.903049437638678	0.890938574394101
1	14004385	14194506	HAP_4	0.162608695652174	-2.28590661417843	1.1222733131885	0.0421328090379925
1	14058696	14248776	HAP_1	0.0895652173913044	-0.26736157854081	2.03222353146147	0.895378533115546
1	14058696	14248776	HAP_2	0.115652173913043	0.644009009316611	1.62202126323416	0.691487931239942
1	14058696	14248776	HAP_3	0.071304347826087	-3.27035591559409	2.04025599123301	0.109515376108046
1	14058696	14248776	HAP_4	0.356521739130435	0.555385034123387	0.45930564459736	0.22710060773744
1	14091291	14286844	HAP_1	0.357391304347826	0.546513904072467	0.456549643023315	0.231790768106865
1	14091291	14286844	HAP_2	0.071304347826087	-3.27035591559409	2.04025599123301	0.109515376108046
1	14091291	14286844	HAP_3	0.0895652173913044	-0.26736157854081	2.03222353146147	0.895378533115546
1	14091291	14286844	HAP_4	0.162608695652174	0.877778886329671	0.973889853484761	0.367808390200066
1	14174967	14320480	HAP_1	0.071304347826087	-3.27035591559409	2.04025599123301	0.109515376108046
1	14174967	14320480	HAP_2	0.162608695652174	0.877778886329671	0.973889853484761	0.367808390200066
1	14174967	14320480	HAP_3	0.0895652173913044	-0.26736157854081	2.03222353146147	0.895378533115546
1	14174967	14320480	HAP_4	0.357391304347826	0.546513904072467	0.456549643023315	0.231790768106865
1	14235061	14353940	HAP_1	0.244347826086957	0.0733095890063152	0.683723297068866	0.914651811901292
1	14235061	14353940	HAP_2	0.0973913043478261	-2.24038176952976	1.58672424746059	0.158516921713989
1	14235061	14353940	HAP_3	0.509565217391304	0.0230654366714134	0.347864613376845	0.947157956924568
1	14277857	14409719	HAP_1	0.56695652173913	0.281927947891406	0.324775557183943	0.385726482365941
1	14277857	14409719	HAP_2	0.1	-1.65001790598481	1.45480245173963	0.25719969610295
1	14277857	14409719	HAP_3	0.163478260869565	0.877778886329671	0.973889853484761	0.367808390200066
1	14300401	14464404	HAP_1	0.563478260869565	0.281720046997399	0.326359777123915	0.388385151742374
1	14300401	14464404	HAP_2	0.1	-1.65001790598481	1.45480245173963	0.25719969610295
1	14300401	14464404	HAP_3	0.163478260869565	0.877778886329671	0.973889853484761	0.367808390200066
1	14340365	14529990	HAP_1	0.120869565217391	0.639329914361385	1.33661098973813	0.632607334020964
1	14340365	14529990	HAP_2	0.118260869565217	0.610488320816148	1.25840413353692	0.627773898104929
1	14340365	14529990	HAP_3	0.288695652173913	-0.219878832259053	0.590031069999452	0.709544714179302
1	14340365	14529990	HAP_4	0.16	0.877778886329671	0.973889853484761	0.367808390200066
1	14398852	14590649	HAP_1	0.16	0.877778886329671	0.973889853484761	0.367808390200066
1	14398852	14590649	HAP_2	0.0695652173913043	0.709935549358286	2.0386931468232	0.727797331556114
1	14398852	14590649	HAP_3	0.071304347826087	-3.27035591559409	2.04025599123301	0.109515376108046
1	14398852	14590649	HAP_4	0.218260869565217	0.024668783241762	0.748400103112969	0.973716573458292
1	14444478	14655035	HAP_1	0.0904347826086957	-0.26736157854081	2.03222353146147	0.895378533115546
1	14444478	14655035	HAP_2	0.16	0.877778886329671	0.973889853484761	0.367808390200066
1	14444478	14655035	HAP_3	0.158260869565217	0.0199904904688465	1.33663770008657	0.988072748012185
1	14444478	14655035	HAP_4	0.071304347826087	-3.27035591559409	2.04025599123301	0.109515376108046
1	14444478	14655035	HAP_5	0.178260869565217	0.480266843252078	0.996950025767656	0.630180942105304
1	14508643	14723669	HAP_1	0.071304347826087	-3.27035591559409	2.04025599123301	0.109515376108046
1	14508643	14723669	HAP_2	0.0904347826086957	-0.26736157854081	2.03222353146147	0.895378533115546
1	14508643	14723669	HAP_3	0.161739130434783	0.0199904904688465	1.33663770008657	0.988072748012185
1	14508643	14723669	HAP_4	0.177391304347826	0.480266843252078	0.996950025767656	0.630180942105304
1	14508643	14723669	HAP_5	0.236521739130435	-0.324288053727133	0.675206498816863	0.631215322443021
1	14563828	14775232	HAP_1	0.177391304347826	0.480266843252078	0.996950025767656	0.630180942105304
1	14563828	14775232	HAP_2	0.237391304347826	-0.324288053727133	0.675206498816863	0.631215322443021
1	14563828	14775232	HAP_3	0.108695652173913	-2.70493449644048	1.45716649099142	0.0639343209502148
1	14629667	14813674	HAP_1	0.277391304347826	-0.214080308013229	0.578809527001511	0.711623801614436
1	14629667	14813674	HAP_2	0.108695652173913	-2.70493449644048	1.45716649099142	0.0639343209502148
1	14629667	14813674	HAP_3	0.177391304347826	0.480266843252078	0.996950025767656	0.630180942105304
1	14709803	14871304	HAP_1	0.355652173913043	-0.761694322410956	0.458815202044981	0.0974454837775603
1	14709803	14871304	HAP_2	0.108695652173913	-2.70493449644048	1.45716649099142	0.0639343209502148
1	14709803	14871304	HAP_3	0.182608695652174	1.60857492179585	0.897462107433949	0.0736131120523362
1	14762452	14901630	HAP_1	0.128695652173913	1.61782440280169	1.43476631201279	0.259975385154929
1	14762452	14901630	HAP_2	0.485217391304348	-0.854596727894699	0.354340597032241	0.0161937291782295
1	14762452	14901630	HAP_3	0.182608695652174	1.60857492179585	0.897462107433949	0.0736131120523362
1	14804510	14946992	HAP_1	0.485217391304348	-0.854596727894699	0.354340597032241	0.0161937291782295
1	14804510	14946992	HAP_2	0.182608695652174	1.60857492179585	0.897462107433949	0.0736131120523362
1	14804510	14946992	HAP_3	0.128695652173913	1.61782440280169	1.43476631201279	0.259975385154929
1	14854129	15009567	HAP_1	0.679130434782609	-0.557609044589382	0.311324311706848	0.0738172822313411
1	14854129	15009567	HAP_2	0.182608695652174	1.60857492179585	0.897462107433949	0.0736131120523362
1	14890884	15068643	HAP_1	0.352173913043478	-0.35113595522555	0.452897599561043	0.438482710431202
1	14890884	15068643	HAP_2	0.325217391304348	-1.0126563901561	0.53399424981478	0.0584222887297284
1	14890884	15068643	HAP_3	0.182608695652174	1.60857492179585	0.897462107433949	0.0736131120523362
1	14928233	15107973	HAP_1	0.350434782608696	-0.35113595522555	0.452897599561043	0.438482710431202
1	14928233	15107973	HAP_2	0.325217391304348	-1.0126563901561	0.53399424981478	0.0584222887297284
1	14928233	15107973	HAP_3	0.182608695652174	1.60857492179585	0.897462107433949	0.0736131120523362
1	14986215	15176283	HAP_1	0.258260869565217	-0.0751552667603552	0.587928306742788	0.898328708434509
1	14986215	15176283	HAP_2	0.273913043478261	0.53029155325266	0.609510056666441	0.384655885271864
1	14986215	15176283	HAP_3	0.244347826086957	0.789770713198896	0.766263906459593	0.303135584032226
1	14986215	15176283	HAP_4	0.107826086956522	-1.232460016536	1.59550580945598	0.440168383773064
1	15043428	15233923	HAP_1	0.258260869565217	-0.0751552667603552	0.587928306742788	0.898328708434509
1	15043428	15233923	HAP_2	0.2	1.33825760157125	0.822571459420784	0.104314692980895
1	15043428	15233923	HAP_3	0.239130434782609	0.763189021246737	0.785108616036184	0.331428535049541
1	15043428	15233923	HAP_4	0.0721739130434783	-3.27035591559409	2.04025599123301	0.109515376108046
1	15092475	15295952	HAP_1	0.258260869565217	-0.0751552667603552	0.587928306742788	0.898328708434509
1	15092475	15295952	HAP_2	0.179130434782609	1.60857492179585	0.897462107433949	0.0736131120523362
1	15092475	15295952	HAP_3	0.156521739130435	1.59927992192485	1.06352200790177	0.133205369891302
1	15092475	15295952	HAP_4	0.0721739130434783	-3.27035591559409	2.04025599123301	0.109515376108046
1	15151447	15377098	HAP_1	0.259130434782609	0.00637534662794144	0.584295145568519	0.991298186689451
1	15151447	15377098	HAP_2	0.179130434782609	1.60857492179585	0.897462107433949	0.0736131120523362
1	15151447	15377098	HAP_3	0.0765217391304348	-0.35848281091391	2.02961132995705	0.859865537691825
1	15151447	15377098	HAP_4	0.0756521739130435	-3.27035591559409	2.04025599123301	0.109515376108046
1	15209586	15433328	HAP_1	0.259130434782609	0.00637534662794144	0.584295145568519	0.991298186689451
1	15209586	15433328	HAP_2	0.0765217391304348	-0.35848281091391	2.02961132995705	0.859865537691825
1	15209586	15433328	HAP_3	0.0721739130434783	-3.27035591559409	2.04025599123301	0.109515376108046
1	15209586	15433328	HAP_4	0.179130434782609	1.60857492179585	0.897462107433949	0.0736131120523362
1	15276897	15479165	HAP_1	0.0765217391304348	-0.35848281091391	2.02961132995705	0.859865537691825
1	15276897	15479165	HAP_2	0.259130434782609	0.00637534662794144	0.584295145568519	0.991298186689451
1	15276897	15479165	HAP_3	0.220869565217391	1.40308195970146	0.741192986860229	0.0588707157598136
1	15276897	15479165	HAP_4	0.0721739130434783	-3.27035591559409	2.04025599123301	0.109515376108046
1	15346076	15504349	HAP_1	0.220869565217391	1.40308195970146	0.741192986860229	0.0588707157598136
1	15346076	15504349	HAP_2	0.259130434782609	0.00637534662794144	0.584295145568519	0.991298186689451
1	15346076	15504349	HAP_3	0.0721739130434783	-3.27035591559409	2.04025599123301	0.109515376108046
1	15346076	15504349	HAP_4	0.155652173913043	1.59927992192485	1.06352200790177	0.133205369891302
1	15415550	15558805	HAP_1	0.213913043478261	1.79577955595516	0.748565169529885	0.0167663750530726
1	15415550	15558805	HAP_2	0.26	0.00637534662794144	0.584295145568519	0.991298186689451
1	15415550	15558805	HAP_3	0.155652173913043	1.59927992192485	1.06352200790177	0.133205369891302
1	15415550	15558805	HAP_4	0.0756521739130435	-3.27035591559409	2.04025599123301	0.109515376108046
1	15415550	15558805	HAP_5	0.0947826086956522	-0.790121805114007	1.58080296403162	0.617395290583824
1	15469825	15577736	HAP_1	0.0939130434782609	-0.790121805114007	1.58080296403162	0.617395290583824
1	15469825	15577736	HAP_2	0.213913043478261	1.79577955595516	0.748565169529885	0.0167663750530726
1	15469825	15577736	HAP_3	0.240869565217391	0.763189021246737	0.785108616036184	0.331428535049541
1	15469825	15577736	HAP_4	0.335652173913043	-0.0110498061720852	0.458705857534892	0.980790097144029
1	15492702	15613532	HAP_1	0.0939130434782609	-0.790121805114007	1.58080296403162	0.617395290583824
1	15492702	15613532	HAP_2	0.213913043478261	1.79577955595516	0.748565169529885	0.0167663750530726
1	15492702	15613532	HAP_3	0.262608695652174	0.0189553087059903	0.576779518427059	0.973794672477251
1	15492702	15613532	HAP_4	0.312173913043478	-1.04944413368827	0.577784092299414	0.0698530389145961
1	15550342	15653451	HAP_1	0.213913043478261	1.79577955595516	0.748565169529885	0.0167663750530726
1	15550342	15653451	HAP_2	0.264347826086957	0.0189553087059903	0.576779518427059	0.973794672477251
1	15550342	15653451	HAP_3	0.0739130434782609	-3.27035591559409	2.04025599123301	0.109515376108046
1	15550342	15653451	HAP_4	0.240869565217391	0.763189021246737	0.785108616036184	0.331428535049541
1	15550342	15653451	HAP_5	0.136521739130435	-0.134293445623771	1.07746192949976	0.90085416310443
1	15573523	15690224	HAP_1	0.26	0.00637534662794144	0.584295145568519	0.991298186689451
1	15573523	15690224	HAP_2	0.0739130434782609	-3.27035591559409	2.04025599123301	0.109515376108046
1	15573523	15690224	HAP_3	0.185217391304348	0.931458881100219	1.120683303273	0.406240383257167
1	15573523	15690224	HAP_4	0.177391304347826	1.60857492179585	0.897462107433949	0.0736131120523362
1	15605937	15735006	HAP_1	0.177391304347826	1.60857492179585	0.897462107433949	0.0736131120523362
1	15605937	15735006	HAP_2	0.0739130434782609	-3.27035591559409	2.04025599123301	0.109515376108046
1	15605937	15735006	HAP_3	0.185217391304348	0.931458881100219	1.120683303273	0.406240383257167
1	15605937	15735006	HAP_4	0.26	0.00637534662794144	0.584295145568519	0.991298186689451
1	15641488	15812807	HAP_1	0.0739130434782609	-3.27035591559409	2.04025599123301	0.109515376108046
1	15641488	15812807	HAP_2	0.177391304347826	1.60857492179585	0.897462107433949	0.0736131120523362
1	15641488	15812807	HAP_3	0.185217391304348	0.931458881100219	1.120683303273	0.406240383257167
1	15641488	15812807	HAP_4	0.260869565217391	0.00637534662794144	0.584295145568519	0.991298186689451
1	15680611	15886962	HAP_1	0.22	-0.0250858003531896	0.68481479074	0.970791825922363
1	15680611	15886962	HAP_2	0.0878260869565217	-0.57939886517758	2.0331022700534	0.775762424153519
1	15680611	15886962	HAP_3	0.105217391304348	0.794594109469813	2.03003564621871	0.695636060132446
1	15680611	15886962	HAP_4	0.0739130434782609	-3.27035591559409	2.04025599123301	0.109515376108046
1	15680611	15886962	HAP_5	0.17304347826087	0.480266843252078	0.996950025767656	0.630180942105304
1	15714762	15945872	HAP_1	0.0739130434782609	-3.27035591559409	2.04025599123301	0.109515376108046
1	15714762	15945872	HAP_2	0.22	-0.0250858003531896	0.68481479074	0.970791825922363
1	15714762	15945872	HAP_3	0.170434782608696	0.480266843252078	0.996950025767656	0.630180942105304
1	15714762	15945872	HAP_4	0.16695652173913	-0.652777271301296	0.921849063166341	0.479165993005497
1	15714762	15945872	HAP_5	0.105217391304348	0.794594109469813	2.03003564621871	0.695636060132446
1	15784835	16007329	HAP_1	0.170434782608696	0.480266843252078	0.996950025767656	0.630180942105304
1	15784835	16007329	HAP_2	0.0869565217391304	-0.846890033745323	1.76262513843507	0.63107958091268
1	15784835	16007329	HAP_3	0.105217391304348	0.794594109469813	2.03003564621871	0.695636060132446
1	15784835	16007329	HAP_4	0.22	-0.0250858003531896	0.68481479074	0.970791825922363
1	15784835	16007329	HAP_5	0.0730434782608696	-3.27035591559409	2.04025599123301	0.109515376108046
1	15859988	16070054	HAP_1	0.0860869565217391	0.435492141146597	1.76227500170976	0.804906154766005
1	15859988	16070054	HAP_2	0.22	-0.0250858003531896	0.68481479074	0.970791825922363
1	15859988	16070054	HAP_3	0.0730434782608696	-3.27035591559409	2.04025599123301	0.109515376108046
1	15859988	16070054	HAP_4	0.170434782608696	0.480266843252078	0.996950025767656	0.630180942105304
1	15931146	16103133	HAP_1	0.169565217391304	0.480266843252078	0.996950025767656	0.630180942105304
1	15931146	16103133	HAP_2	0.218260869565217	-0.0250858003531896	0.68481479074	0.970791825922363
1	15931146	16103133	HAP_3	0.0730434782608696	-3.27035591559409	2.04025599123301	0.109515376108046
1	15931146	16103133	HAP_4	0.0878260869565217	0.435492141146597	1.76227500170976	0.804906154766005
1	15990556	16140772	HAP_1	0.218260869565217	-0.0250858003531896	0.68481479074	0.970791825922363
1	15990556	16140772	HAP_2	0.169565217391304	0.480266843252078	0.996950025767656	0.630180942105304
1	15990556	16140772	HAP_3	0.15304347826087	-2.04826510457355	1.00187111904792	0.0413755610733263
1	16048863	16193650	HAP_1	0.156521739130435	0.792587362807968	0.995474422537895	0.426257451856284
1	16048863	16193650	HAP_2	0.106086956521739	-0.560781253336479	1.46567327377229	0.702153609148766
1	16048863	16193650	HAP_3	0.15304347826087	-2.04826510457355	1.00187111904792	0.0413755610733263
1	16048863	16193650	HAP_4	0.225217391304348	-0.0250858003531896	0.68481479074	0.970791825922363
1	16048863	16193650	HAP_5	0.071304347826087	0.891620617404448	1.58191857985584	0.57322913195118
1	16090310	16276033	HAP_1	0.106086956521739	-0.560781253336479	1.46567327377229	0.702153609148766
1	16090310	16276033	HAP_2	0.174782608695652	0.557814911768797	0.925606064176258	0.546985777412484
1	16090310	16276033	HAP_3	0.15304347826087	-2.04826510457355	1.00187111904792	0.0413755610733263
1	16090310	16276033	HAP_4	0.132173913043478	0.874982694391319	0.956563554601507	0.360733735816627
1	16090310	16276033	HAP_5	0.225217391304348	-0.0250858003531896	0.68481479074	0.970791825922363
1	16127799	16355046	HAP_1	0.119130434782609	-0.109707188470294	1.14531715272458	0.923723406081127
1	16127799	16355046	HAP_2	0.225217391304348	-0.0250858003531896	0.68481479074	0.970791825922363
1	16127799	16355046	HAP_3	0.15304347826087	-2.04826510457355	1.00187111904792	0.0413755610733263
1	16127799	16355046	HAP_4	0.106086956521739	-0.560781253336479	1.46567327377229	0.702153609148766
1	16127799	16355046	HAP_5	0.175652173913043	0.557814911768797	0.925606064176258	0.546985777412484
1	16183119	16433091	HAP_1	0.24	1.32175473691947	0.683100511917288	0.0534997680375902
1	16183119	16433091	HAP_2	0.15304347826087	-2.04826510457355	1.00187111904792	0.0413755610733263
1	16183119	16433091	HAP_3	0.222608695652174	-0.0250858003531896	0.68481479074	0.970791825922363
1	16183119	16433091	HAP_4	0.105217391304348	-1.21156923871507	1.61174731738135	0.452539162683276
1	16250353	16495715	HAP_1	0.239130434782609	1.32175473691947	0.683100511917288	0.0534997680375902
1	16250353	16495715	HAP_2	0.0730434782608696	-3.27035591559409	2.04025599123301	0.109515376108046
1	16250353	16495715	HAP_3	0.105217391304348	-1.21156923871507	1.61174731738135	0.452539162683276
1	16250353	16495715	HAP_4	0.222608695652174	-0.0250858003531896	0.68481479074	0.970791825922363
1	16322597	16522782	HAP_1	0.222608695652174	-0.0250858003531896	0.68481479074	0.970791825922363
1	16322597	16522782	HAP_2	0.105217391304348	-1.21156923871507	1.61174731738135	0.452539162683276
1	16322597	16522782	HAP_3	0.239130434782609	1.32175473691947	0.683100511917288	0.0534997680375902
1	16322597	16522782	HAP_4	0.0730434782608696	-3.27035591559409	2.04025599123301	0.109515376108046
1	16401831	16604159	HAP_1	0.220869565217391	-0.0250858003531896	0.68481479074	0.970791825922363
1	16401831	16604159	HAP_2	0.0817391304347826	0.0408264081661682	1.77009317928926	0.981606967341899
1	16401831	16604159	HAP_3	0.0730434782608696	-3.27035591559409	2.04025599123301	0.109515376108046
1	16401831	16604159	HAP_4	0.172173913043478	0.357471592628989	0.954869424116927	0.708272506943808
1	16401831	16604159	HAP_5	0.105217391304348	-1.21156923871507	1.61174731738135	0.452539162683276
1	16463899	16643923	HAP_1	0.220869565217391	-0.0250858003531896	0.68481479074	0.970791825922363
1	16463899	16643923	HAP_2	0.0817391304347826	0.0408264081661682	1.77009317928926	0.981606967341899
1	16463899	16643923	HAP_3	0.105217391304348	-1.21156923871507	1.61174731738135	0.452539162683276
1	16463899	16643923	HAP_4	0.0730434782608696	-3.27035591559409	2.04025599123301	0.109515376108046
1	16463899	16643923	HAP_5	0.172173913043478	0.357471592628989	0.954869424116927	0.708272506943808
1	16508177	16686406	HAP_1	0.220869565217391	-0.0250858003531896	0.68481479074	0.970791825922363
1	16508177	16686406	HAP_2	0.0817391304347826	0.0408264081661682	1.77009317928926	0.981606967341899
1	16508177	16686406	HAP_3	0.0730434782608696	-3.27035591559409	2.04025599123301	0.109515376108046
1	16508177	16686406	HAP_4	0.172173913043478	0.357471592628989	0.954869424116927	0.708272506943808
1	16508177	16686406	HAP_5	0.101739130434783	-1.21156923871507	1.61174731738135	0.452539162683276
1	16571855	16747732	HAP_1	0.0730434782608696	-3.27035591559409	2.04025599123301	0.109515376108046
1	16571855	16747732	HAP_2	0.302608695652174	-0.449690502580366	0.51574258664901	0.383619890148259
1	16571855	16747732	HAP_3	0.172173913043478	0.357471592628989	0.954869424116927	0.708272506943808
1	16571855	16747732	HAP_4	0.0617391304347826	0.0408264081661682	1.77009317928926	0.981606967341899
1	16635130	16836572	HAP_1	0.302608695652174	-0.449690502580366	0.51574258664901	0.383619890148259
1	16635130	16836572	HAP_2	0.0730434782608696	-3.27035591559409	2.04025599123301	0.109515376108046
1	16635130	16836572	HAP_3	0.172173913043478	0.357471592628989	0.954869424116927	0.708272506943808
1	16669446	16922627	HAP_1	0.340869565217391	-0.599151532735812	0.476122094141896	0.208770045762945
1	16669446	16922627	HAP_2	0.0930434782608696	0.0838174955662329	1.77419182061882	0.962336630888244
1	16669446	16922627	HAP_3	0.0730434782608696	-3.27035591559409	2.04025599123301	0.109515376108046
1	16669446	16922627	HAP_4	0.172173913043478	0.357471592628989	0.954869424116927	0.708272506943808
1	16723481	16962160	HAP_1	0.0930434782608696	0.0838174955662329	1.77419182061882	0.962336630888244
1	16723481	16962160	HAP_2	0.172173913043478	0.357471592628989	0.954869424116927	0.708272506943808
1	16723481	16962160	HAP_3	0.34695652173913	-0.442639715519778	0.466317587423141	0.342914838145881
1	16723481	16962160	HAP_4	0.0730434782608696	-3.27035591559409	2.04025599123301	0.109515376108046
1	16808617	17025174	HAP_1	0.0730434782608696	-3.27035591559409	2.04025599123301	0.109515376108046
1	16808617	17025174	HAP_2	0.172173913043478	0.357471592628989	0.954869424116927	0.708272506943808
1	16808617	17025174	HAP_3	0.314782608695652	-0.566678514204476	0.511919590299726	0.268781417696814
1	16808617	17025174	HAP_4	0.0930434782608696	0.0838174955662329	1.77419182061882	0.962336630888244
1	16886150	17075114	HAP_1	0.0730434782608696	-3.27035591559409	2.04025599123301	0.109515376108046
1	16886150	17075114	HAP_2	0.314782608695652	-0.566678514204476	0.511919590299726	0.268781417696814
1	16886150	17075114	HAP_3	0.172173913043478	0.357471592628989	0.954869424116927	0.708272506943808
1	16886150	17075114	HAP_4	0.0921739130434783	0.0838174955662329	1.77419182061882	0.962336630888244
1	16952601	17128546	HAP_1	0.0730434782608696	-3.27035591559409	2.04025599123301	0.109515376108046
1	16952601	17128546	HAP_2	0.175652173913043	0.279104643161234	0.901812362276049	0.757061225103677
1	16952601	17128546	HAP_3	0.0895652173913044	0.303490589950622	1.5777431510902	0.847531735479226
1	16952601	17128546	HAP_4	0.118260869565217	-0.35643141275458	1.27437545676562	0.779817450121741
1	16952601	17128546	HAP_5	0.372173913043478	-0.842597069682864	0.43848486173116	0.0551601800770598
1	17007158	17167034	HAP_1	0.368695652173913	-0.751662632543023	0.441928001090859	0.0895203473196826
1	17007158	17167034	HAP_2	0.0730434782608696	-3.27035591559409	2.04025599123301	0.109515376108046
1	17007158	17167034	HAP_3	0.175652173913043	0.279104643161234	0.901812362276049	0.757061225103677
1	17007158	17167034	HAP_4	0.0895652173913044	0.303490589950622	1.5777431510902	0.847531735479226
1	17043129	17235751	HAP_1	0.175652173913043	0.279104643161234	0.901812362276049	0.757061225103677
1	17043129	17235751	HAP_2	0.0895652173913044	0.303490589950622	1.5777431510902	0.847531735479226
1	17043129	17235751	HAP_3	0.368695652173913	-0.751662632543023	0.441928001090859	0.0895203473196826
1	17043129	17235751	HAP_4	0.0730434782608696	-3.27035591559409	2.04025599123301	0.109515376108046
1	17108080	17326467	HAP_1	0.175652173913043	0.260065450453358	0.880526161832346	0.767833831518503
1	17108080	17326467	HAP_2	0.0730434782608696	-3.27035591559409	2.04025599123301	0.109515376108046
1	17108080	17326467	HAP_3	0.088695652173913	0.85146376969194	1.76369318990773	0.629444791031014
1	17108080	17326467	HAP_4	0.367826086956522	-0.751662632543023	0.441928001090859	0.0895203473196826
1	17148366	17431872	HAP_1	0.088695652173913	0.85146376969194	1.76369318990773	0.629444791031014
1	17148366	17431872	HAP_2	0.0730434782608696	-3.27035591559409	2.04025599123301	0.109515376108046
1	17148366	17431872	HAP_3	0.372173913043478	-0.842597069682864	0.43848486173116	0.0551601800770598
1	17148366	17431872	HAP_4	0.173913043478261	0.279104643161234	0.901812362276049	0.757061225103677
1	17200924	17474463	HAP_1	0.173913043478261	0.279104643161234	0.901812362276049	0.757061225103677
1	17200924	17474463	HAP_2	0.372173913043478	-0.842597069682864	0.43848486173116	0.0551601800770598
1	17200924	17474463	HAP_3	0.088695652173913	0.85146376969194	1.76369318990773	0.629444791031014
1	17200924	17474463	HAP_4	0.0730434782608696	-3.27035591559409	2.04025599123301	0.109515376108046
1	17292283	17515670	HAP_1	0.368695652173913	-0.818188288045722	0.438272779245361	0.0624434062781104
1	17292283	17515670	HAP_2	0.0730434782608696	-3.27035591559409	2.04025599123301	0.109515376108046
1	17292283	17515670	HAP_3	0.179130434782609	0.152069125437699	1.11915853743732	0.891966311195723
1	17292283	17515670	HAP_4	0.0921739130434783	0.303490589950622	1.5777431510902	0.847531735479226
1	17292283	17515670	HAP_5	0.173913043478261	0.279104643161234	0.901812362276049	0.757061225103677
1	17404509	17543004	HAP_1	0.413913043478261	-0.449375497948003	0.406612891826019	0.269559764091222
1	17404509	17543004	HAP_2	0.186086956521739	0.152069125437699	1.11915853743732	0.891966311195723
1	17404509	17543004	HAP_3	0.0921739130434783	0.303490589950622	1.5777431510902	0.847531735479226
1	17404509	17543004	HAP_4	0.0730434782608696	-3.27035591559409	2.04025599123301	0.109515376108046
1	17404509	17543004	HAP_5	0.173913043478261	0.279104643161234	0.901812362276049	0.757061225103677
1	17463352	17580720	HAP_1	0.416521739130435	-0.449375497948003	0.406612891826019	0.269559764091222
1	17463352	17580720	HAP_2	0.116521739130435	-0.730539269616992	1.25206350874465	0.559812216885848
1	17463352	17580720	HAP_3	0.0739130434782609	-3.27035591559409	2.04025599123301	0.109515376108046
1	17463352	17580720	HAP_4	0.173913043478261	0.279104643161234	0.901812362276049	0.757061225103677
1	17504279	17619065	HAP_1	0.156521739130435	0.351430402647664	0.963179573165566	0.715349527073234
1	17504279	17619065	HAP_2	0.0730434782608696	-3.27035591559409	2.04025599123301	0.109515376108046
1	17504279	17619065	HAP_3	0.317391304347826	0.251788941322438	0.532891871366105	0.636756672959142
1	17504279	17619065	HAP_4	0.0991304347826087	-0.965330074684844	2.03073015612911	0.634714329717943
1	17504279	17619065	HAP_5	0.091304347826087	0.303490589950622	1.5777431510902	0.847531735479226
1	17530637	17703897	HAP_1	0.156521739130435	0.351430402647664	0.963179573165566	0.715349527073234
1	17530637	17703897	HAP_2	0.0730434782608696	-3.27035591559409	2.04025599123301	0.109515376108046
1	17530637	17703897	HAP_3	0.301739130434783	0.334287566887336	0.544760992183453	0.539701005897215
1	17530637	17703897	HAP_4	0.0869565217391304	-0.965330074684844	2.03073015612911	0.634714329717943
1	17530637	17703897	HAP_5	0.091304347826087	0.303490589950622	1.5777431510902	0.847531735479226
1	17569889	17771553	HAP_1	0.156521739130435	0.351430402647664	0.963179573165566	0.715349527073234
1	17569889	17771553	HAP_2	0.0730434782608696	-3.27035591559409	2.04025599123301	0.109515376108046
1	17569889	17771553	HAP_3	0.091304347826087	0.303490589950622	1.5777431510902	0.847531735479226
1	17569889	17771553	HAP_4	0.302608695652174	0.334287566887336	0.544760992183453	0.539701005897215
1	17569889	17771553	HAP_5	0.0869565217391304	-0.965330074684844	2.03073015612911	0.634714329717943
1	17593278	17863023	HAP_1	0.0730434782608696	-3.27035591559409	2.04025599123301	0.109515376108046
1	17593278	17863023	HAP_2	0.091304347826087	0.303490589950622	1.5777431510902	0.847531735479226
1	17593278	17863023	HAP_3	0.18695652173913	2.21482980035768	0.925758498621307	0.0170638006339512
1	17593278	17863023	HAP_4	0.113913043478261	-0.533735058228796	1.3451895713847	0.691685397855483
1	17593278	17863023	HAP_5	0.0878260869565217	-0.965330074684844	2.03073015612911	0.634714329717943
1	17593278	17863023	HAP_6	0.156521739130435	0.628477807456763	0.99384240055703	0.527401203458399
1	17672335	17933659	HAP_1	0.0730434782608696	-3.27035591559409	2.04025599123301	0.109515376108046
1	17672335	17933659	HAP_2	0.0878260869565217	-0.965330074684844	2.03073015612911	0.634714329717943
1	17672335	17933659	HAP_3	0.156521739130435	0.628477807456763	0.99384240055703	0.527401203458399
1	17672335	17933659	HAP_4	0.18695652173913	2.21482980035768	0.925758498621307	0.0170638006339512
1	17672335	17933659	HAP_5	0.11304347826087	-0.533735058228796	1.3451895713847	0.691685397855483
1	17672335	17933659	HAP_6	0.0930434782608696	0.303490589950622	1.5777431510902	0.847531735479226
1	17742102	17996624	HAP_1	0.0878260869565217	-0.965330074684844	2.03073015612911	0.634714329717943
1	17742102	17996624	HAP_2	0.0739130434782609	-3.27035591559409	2.04025599123301	0.109515376108046
1	17742102	17996624	HAP_3	0.128695652173913	3.12983860123849	1.33392317388006	0.0193051786021559
1	17742102	17996624	HAP_4	0.22	1.26511156289153	0.804848126829938	0.116544951035912
1	17742102	17996624	HAP_5	0.18695652173913	2.21482980035768	0.925758498621307	0.0170638006339512
1	17742102	17996624	HAP_6	0.11304347826087	-0.533735058228796	1.3451895713847	0.691685397855483
1	17742102	17996624	HAP_7	0.0930434782608696	0.303490589950622	1.5777431510902	0.847531735479226
1	17830271	18035272	HAP_1	0.0895652173913044	-0.965330074684844	2.03073015612911	0.634714329717943
1	17830271	18035272	HAP_2	0.0739130434782609	-3.27035591559409	2.04025599123301	0.109515376108046
1	17830271	18035272	HAP_3	0.218260869565217	1.26511156289153	0.804848126829938	0.116544951035912
1	17830271	18035272	HAP_4	0.18695652173913	2.21482980035768	0.925758498621307	0.0170638006339512
1	17830271	18035272	HAP_5	0.0930434782608696	0.303490589950622	1.5777431510902	0.847531735479226
1	17830271	18035272	HAP_6	0.11304347826087	-0.533735058228796	1.3451895713847	0.691685397855483
1	17910922	18103433	HAP_1	0.0878260869565217	-0.965330074684844	2.03073015612911	0.634714329717943
1	17910922	18103433	HAP_2	0.186086956521739	2.59387433057919	0.956381719138439	0.006889032297664
1	17910922	18103433	HAP_3	0.0930434782608696	0.303490589950622	1.5777431510902	0.847531735479226
1	17910922	18103433	HAP_4	0.126086956521739	-0.559326830908152	1.19108532543174	0.638827068761176
1	17910922	18103433	HAP_5	0.218260869565217	1.26511156289153	0.804848126829938	0.116544951035912
1	17910922	18103433	HAP_6	0.0730434782608696	-3.27035591559409	2.04025599123301	0.109515376108046
1	17965969	18144245	HAP_1	0.186086956521739	2.59387433057919	0.956381719138439	0.006889032297664
1	17965969	18144245	HAP_2	0.0878260869565217	-0.965330074684844	2.03073015612911	0.634714329717943
1	17965969	18144245	HAP_3	0.138260869565217	-0.96452185017952	1.07680646424504	0.370783449166065
1	17965969	18144245	HAP_4	0.0921739130434783	0.303490589950622	1.5777431510902	0.847531735479226
1	17965969	18144245	HAP_5	0.218260869565217	1.26511156289153	0.804848126829938	0.116544951035912
1	17965969	18144245	HAP_6	0.0730434782608696	-3.27035591559409	2.04025599123301	0.109515376108046
1	18019409	18218440	HAP_1	0.221739130434783	1.20881849512611	0.700575435205448	0.0849933806909034
1	18019409	18218440	HAP_2	0.0904347826086957	-0.965330074684844	2.03073015612911	0.634714329717943
1	18019409	18218440	HAP_3	0.405217391304348	1.0093756116325	0.430623805350402	0.0194263500583465
1	18019409	18218440	HAP_4	0.091304347826087	0.303490589950622	1.5777431510902	0.847531735479226
1	18019409	18218440	HAP_5	0.0782608695652174	-2.07853860494278	1.77038913833377	0.240869276512757
1	18081067	18289532	HAP_1	0.091304347826087	0.303490589950622	1.5777431510902	0.847531735479226
1	18081067	18289532	HAP_2	0.0747826086956522	-3.27035591559409	2.04025599123301	0.109515376108046
1	18081067	18289532	HAP_3	0.142608695652174	-0.96452185017952	1.07680646424504	0.370783449166065
1	18081067	18289532	HAP_4	0.0904347826086957	-0.965330074684844	2.03073015612911	0.634714329717943
1	18081067	18289532	HAP_5	0.0669565217391304	4.28806257897235	2.03539891786447	0.0355824735092413
1	18081067	18289532	HAP_6	0.153913043478261	0.822691057801927	1.1340432880351	0.468478320709309
1	18081067	18289532	HAP_7	0.184347826086957	2.42157526342703	0.959649673962841	0.0118973994423877
1	18134138	18345151	HAP_1	0.0747826086956522	-3.27035591559409	2.04025599123301	0.109515376108046
1	18134138	18345151	HAP_2	0.128695652173913	-0.559326830908152	1.19108532543174	0.638827068761176
1	18134138	18345151	HAP_3	0.0904347826086957	-0.965330074684844	2.03073015612911	0.634714329717943
1	18134138	18345151	HAP_4	0.0669565217391304	4.28806257897235	2.03539891786447	0.0355824735092413
1	18134138	18345151	HAP_5	0.15304347826087	0.822691057801927	1.1340432880351	0.468478320709309
1	18134138	18345151	HAP_6	0.184347826086957	2.42157526342703	0.959649673962841	0.0118973994423877
1	18134138	18345151	HAP_7	0.091304347826087	0.303490589950622	1.5777431510902	0.847531735479226
1	18185785	18374886	HAP_1	0.0904347826086957	-0.965330074684844	2.03073015612911	0.634714329717943
1	18185785	18374886	HAP_2	0.0669565217391304	4.28806257897235	2.03539891786447	0.0355824735092413
1	18185785	18374886	HAP_3	0.153913043478261	0.357999367502289	1.19859893088444	0.765293452813818
1	18185785	18374886	HAP_4	0.0765217391304348	-3.27035591559409	2.04025599123301	0.109515376108046
1	18185785	18374886	HAP_5	0.166086956521739	0.159826181386439	1.03232449279805	0.877017507914376
1	18185785	18374886	HAP_6	0.184347826086957	2.42157526342703	0.959649673962841	0.0118973994423877
1	18185785	18374886	HAP_7	0.128695652173913	-0.559326830908152	1.19108532543174	0.638827068761176
1	18276048	18399880	HAP_1	0.0895652173913044	0.237330288613793	1.76028002473481	0.892798270984543
1	18276048	18399880	HAP_2	0.110434782608696	-1.84240866207745	1.47270804829425	0.211442409393005
1	18276048	18399880	HAP_3	0.152173913043478	0.357999367502289	1.19859893088444	0.765293452813818
1	18276048	18399880	HAP_4	0.244347826086957	-0.153540186253257	0.66563215692549	0.817656507091135
1	18276048	18399880	HAP_5	0.0739130434782609	-3.27035591559409	2.04025599123301	0.109515376108046
1	18340122	18448083	HAP_1	0.0739130434782609	-3.27035591559409	2.04025599123301	0.109515376108046
1	18340122	18448083	HAP_2	0.245217391304348	-0.264920616185541	0.655069979623303	0.686060883532329
1	18340122	18448083	HAP_3	0.0895652173913044	0.237330288613793	1.76028002473481	0.892798270984543
1	18340122	18448083	HAP_4	0.0904347826086957	-0.965330074684844	2.03073015612911	0.634714329717943
1	18340122	18448083	HAP_5	0.166086956521739	0.357999367502289	1.19859893088444	0.765293452813818
1	18366232	18508210	HAP_1	0.0739130434782609	-3.27035591559409	2.04025599123301	0.109515376108046
1	18366232	18508210	HAP_2	0.152173913043478	0.357999367502289	1.19859893088444	0.765293452813818
1	18366232	18508210	HAP_3	0.0895652173913044	0.237330288613793	1.76028002473481	0.892798270984543
1	18366232	18508210	HAP_4	0.0904347826086957	-0.965330074684844	2.03073015612911	0.634714329717943
1	18366232	18508210	HAP_5	0.115652173913043	1.62086805545082	1.46907376253044	0.270357598842742
1	18366232	18508210	HAP_6	0.128695652173913	-0.559326830908152	1.19108532543174	0.638827068761176
1	18388905	18550600	HAP_1	0.0669565217391304	-0.138524925535651	2.03058099185343	0.945635283675318
1	18388905	18550600	HAP_2	0.15304347826087	0.822691057801927	1.1340432880351	0.468478320709309
1	18388905	18550600	HAP_3	0.0747826086956522	-3.27035591559409	2.04025599123301	0.109515376108046
1	18388905	18550600	HAP_4	0.0904347826086957	0.237330288613793	1.76028002473481	0.892798270984543
1	18388905	18550600	HAP_5	0.0904347826086957	-0.965330074684844	2.03073015612911	0.634714329717943
1	18388905	18550600	HAP_6	0.127826086956522	1.4778968932535	1.26506474685635	0.243206054157979
1	18388905	18550600	HAP_7	0.180869565217391	-0.417903531606334	0.768974917522284	0.587031820199368
1	18388905	18550600	HAP_8	0.0773913043478261	-0.492775684186069	2.06198578437224	0.811207339731524
1	18425564	18619081	HAP_1	0.114782608695652	1.62086805545082	1.46907376253044	0.270357598842742
1	18425564	18619081	HAP_2	0.175652173913043	-0.483096852092229	0.805987105034563	0.549157503879428
1	18425564	18619081	HAP_3	0.0773913043478261	-0.492775684186069	2.06198578437224	0.811207339731524
1	18425564	18619081	HAP_4	0.0904347826086957	-0.965330074684844	2.03073015612911	0.634714329717943
1	18425564	18619081	HAP_5	0.123478260869565	1.65577213098732	1.25520413350673	0.18766426841723
1	18425564	18619081	HAP_6	0.154782608695652	0.822691057801927	1.1340432880351	0.468478320709309
1	18425564	18619081	HAP_7	0.0747826086956522	-3.27035591559409	2.04025599123301	0.109515376108046
1	18425564	18619081	HAP_8	0.0904347826086957	0.237330288613793	1.76028002473481	0.892798270984543
1	18484079	18667846	HAP_1	0.114782608695652	1.62086805545082	1.46907376253044	0.270357598842742
1	18484079	18667846	HAP_2	0.136521739130435	0.354821359311272	0.994631791685463	0.721423054871594
1	18484079	18667846	HAP_3	0.155652173913043	0.822691057801927	1.1340432880351	0.468478320709309
1	18484079	18667846	HAP_4	0.0904347826086957	0.237330288613793	1.76028002473481	0.892798270984543
1	18484079	18667846	HAP_5	0.114782608695652	-0.805687695305604	1.57465764196185	0.609090687642662
1	18484079	18667846	HAP_6	0.12695652173913	-0.559326830908152	1.19108532543174	0.638827068761176
1	18484079	18667846	HAP_7	0.08	-2.65072990813763	1.76001553753835	0.132607641320233
1	18484079	18667846	HAP_8	0.0956521739130435	1.15590365958751	1.46032529111562	0.428963770397907
1	18541914	18718088	HAP_1	0.0765217391304348	-0.492775684186069	2.06198578437224	0.811207339731524
1	18541914	18718088	HAP_2	0.0904347826086957	0.237330288613793	1.76028002473481	0.892798270984543
1	18541914	18718088	HAP_3	0.0921739130434783	-0.965330074684844	2.03073015612911	0.634714329717943
1	18541914	18718088	HAP_4	0.12695652173913	-0.559326830908152	1.19108532543174	0.638827068761176
1	18541914	18718088	HAP_5	0.15304347826087	0.822691057801927	1.1340432880351	0.468478320709309
1	18541914	18718088	HAP_6	0.115652173913043	1.62086805545082	1.46907376253044	0.270357598842742
1	18541914	18718088	HAP_7	0.123478260869565	1.65577213098732	1.25520413350673	0.18766426841723
1	18599889	18771888	HAP_1	0.0921739130434783	-0.965330074684844	2.03073015612911	0.634714329717943
1	18599889	18771888	HAP_2	0.113913043478261	-0.533735058228796	1.3451895713847	0.691685397855483
1	18599889	18771888	HAP_3	0.0904347826086957	0.237330288613793	1.76028002473481	0.892798270984543
1	18599889	18771888	HAP_4	0.123478260869565	1.65577213098732	1.25520413350673	0.18766426841723
1	18599889	18771888	HAP_5	0.15304347826087	0.822691057801927	1.1340432880351	0.468478320709309
1	18599889	18771888	HAP_6	0.0765217391304348	-0.492775684186069	2.06198578437224	0.811207339731524
1	18599889	18771888	HAP_7	0.12	1.62086805545082	1.46907376253044	0.270357598842742
1	18651110	18859078	HAP_1	0.11304347826087	-0.533735058228796	1.3451895713847	0.691685397855483
1	18651110	18859078	HAP_2	0.123478260869565	1.65577213098732	1.25520413350673	0.18766426841723
1	18651110	18859078	HAP_3	0.15304347826087	1.66413778088534	1.07727337481956	0.122965197648652
1	18651110	18859078	HAP_4	0.0921739130434783	-0.965330074684844	2.03073015612911	0.634714329717943
1	18651110	18859078	HAP_5	0.0921739130434783	0.793224306357194	1.57336263184847	0.614347514029621
1	18651110	18859078	HAP_6	0.0765217391304348	-0.492775684186069	2.06198578437224	0.811207339731524
1	18651110	18859078	HAP_7	0.117391304347826	1.62086805545082	1.46907376253044	0.270357598842742
1	18690083	18947598	HAP_1	0.11304347826087	-0.533735058228796	1.3451895713847	0.691685397855483
1	18690083	18947598	HAP_2	0.116521739130435	1.62086805545082	1.46907376253044	0.270357598842742
1	18690083	18947598	HAP_3	0.0895652173913044	-0.965330074684844	2.03073015612911	0.634714329717943
1	18690083	18947598	HAP_4	0.15304347826087	1.66413778088534	1.07727337481956	0.122965197648652
1	18690083	18947598	HAP_5	0.091304347826087	0.793224306357194	1.57336263184847	0.614347514029621
1	18690083	18947598	HAP_6	0.0765217391304348	-0.492775684186069	2.06198578437224	0.811207339731524
1	18690083	18947598	HAP_7	0.123478260869565	1.65577213098732	1.25520413350673	0.18766426841723
1	18756669	19016808	HAP_1	0.154782608695652	1.66413778088534	1.07727337481956	0.122965197648652
1	18756669	19016808	HAP_2	0.091304347826087	0.793224306357194	1.57336263184847	0.614347514029621
1	18756669	19016808	HAP_3	0.123478260869565	1.65577213098732	1.25520413350673	0.18766426841723
1	18756669	19016808	HAP_4	0.0739130434782609	-3.27035591559409	2.04025599123301	0.109515376108046
1	18756669	19016808	HAP_5	0.113913043478261	-0.533735058228796	1.3451895713847	0.691685397855483
1	18756669	19016808	HAP_6	0.0895652173913044	-0.965330074684844	2.03073015612911	0.634714329717943
1	18756669	19016808	HAP_7	0.0773913043478261	-0.492775684186069	2.06198578437224	0.811207339731524
1	18756669	19016808	HAP_8	0.114782608695652	1.62086805545082	1.46907376253044	0.270357598842742
1	18832003	19101381	HAP_1	0.113913043478261	-0.533735058228796	1.3451895713847	0.691685397855483
1	18832003	19101381	HAP_2	0.091304347826087	0.793224306357194	1.57336263184847	0.614347514029621
1	18832003	19101381	HAP_3	0.0739130434782609	-3.27035591559409	2.04025599123301	0.109515376108046
1	18832003	19101381	HAP_4	0.0773913043478261	-0.492775684186069	2.06198578437224	0.811207339731524
1	18832003	19101381	HAP_5	0.0904347826086957	-0.965330074684844	2.03073015612911	0.634714329717943
1	18832003	19101381	HAP_6	0.123478260869565	1.65577213098732	1.25520413350673	0.18766426841723
1	18832003	19101381	HAP_7	0.114782608695652	1.62086805545082	1.46907376253044	0.270357598842742
1	18832003	19101381	HAP_8	0.16695652173913	1.34306876295241	1.03017195480118	0.192858545241434
1	18930376	19175978	HAP_1	0.123478260869565	1.65577213098732	1.25520413350673	0.18766426841723
1	18930376	19175978	HAP_2	0.0739130434782609	-3.27035591559409	2.04025599123301	0.109515376108046
1	18930376	19175978	HAP_3	0.113913043478261	-0.533735058228796	1.3451895713847	0.691685397855483
1	18930376	19175978	HAP_4	0.114782608695652	1.62086805545082	1.46907376253044	0.270357598842742
1	18930376	19175978	HAP_5	0.16695652173913	1.34306876295241	1.03017195480118	0.192858545241434
1	18930376	19175978	HAP_6	0.168695652173913	0.0574166676572454	0.934572472019742	0.951033591571463
1	18930376	19175978	HAP_7	0.0904347826086957	-0.965330074684844	2.03073015612911	0.634714329717943
1	18993576	19269782	HAP_1	0.113913043478261	1.62086805545082	1.46907376253044	0.270357598842742
1	18993576	19269782	HAP_2	0.16695652173913	1.34306876295241	1.03017195480118	0.192858545241434
1	18993576	19269782	HAP_3	0.168695652173913	0.0574166676572454	0.934572472019742	0.951033591571463
1	18993576	19269782	HAP_4	0.0947826086956522	-0.965330074684844	2.03073015612911	0.634714329717943
1	18993576	19269782	HAP_5	0.123478260869565	1.65577213098732	1.25520413350673	0.18766426841723
1	18993576	19269782	HAP_6	0.0739130434782609	-3.27035591559409	2.04025599123301	0.109515376108046
1	18993576	19269782	HAP_7	0.113913043478261	-0.533735058228796	1.3451895713847	0.691685397855483
1	19069747	19336588	HAP_1	0.114782608695652	1.89327073389125	1.48010398406673	0.201373142876964
1	19069747	19336588	HAP_2	0.0773913043478261	-0.492775684186069	2.06198578437224	0.811207339731524
1	19069747	19336588	HAP_3	0.13304347826087	1.57163403631136	1.24884157351919	0.208743108264726
1	19069747	19336588	HAP_4	0.113913043478261	-0.533735058228796	1.3451895713847	0.691685397855483
1	19069747	19336588	HAP_5	0.305217391304348	0.368427857961686	0.522258443467471	0.480821764308648
1	19069747	19336588	HAP_6	0.0739130434782609	-3.27035591559409	2.04025599123301	0.109515376108046
1	19069747	19336588	HAP_7	0.0930434782608696	-0.965330074684844	2.03073015612911	0.634714329717943
1	19147587	19374028	HAP_1	0.232173913043478	0.453226125225888	0.628146482904175	0.470883953427167
1	19147587	19374028	HAP_2	0.0739130434782609	-3.27035591559409	2.04025599123301	0.109515376108046
1	19147587	19374028	HAP_3	0.11304347826087	1.46963438825117	1.61654050773857	0.363674830343179
1	19147587	19374028	HAP_4	0.0904347826086957	-0.965330074684844	2.03073015612911	0.634714329717943
1	19147587	19374028	HAP_5	0.11304347826087	-0.533735058228796	1.3451895713847	0.691685397855483
1	19147587	19374028	HAP_6	0.0773913043478261	-0.492775684186069	2.06198578437224	0.811207339731524
1	19147587	19374028	HAP_7	0.132173913043478	1.57163403631136	1.24884157351919	0.208743108264726
1	19253956	19436094	HAP_1	0.187826086956522	-0.0115826617627083	0.811574281488385	0.988618167262368
1	19253956	19436094	HAP_2	0.088695652173913	-0.965330074684844	2.03073015612911	0.634714329717943
1	19253956	19436094	HAP_3	0.112173913043478	1.46963438825117	1.61654050773857	0.363674830343179
1	19253956	19436094	HAP_4	0.0773913043478261	-0.492775684186069	2.06198578437224	0.811207339731524
1	19253956	19436094	HAP_5	0.192173913043478	-0.547509279823267	0.876022433130953	0.532228281000398
1	19253956	19436094	HAP_6	0.0739130434782609	-3.27035591559409	2.04025599123301	0.109515376108046
1	19318625	19484677	HAP_1	0.11304347826087	1.46963438825117	1.61654050773857	0.363674830343179
1	19318625	19484677	HAP_2	0.188695652173913	-0.0115826617627083	0.811574281488385	0.988618167262368
1	19318625	19484677	HAP_3	0.088695652173913	-0.965330074684844	2.03073015612911	0.634714329717943
1	19318625	19484677	HAP_4	0.0773913043478261	-0.492775684186069	2.06198578437224	0.811207339731524
1	19318625	19484677	HAP_5	0.192173913043478	-0.547509279823267	0.876022433130953	0.532228281000398
1	19318625	19484677	HAP_6	0.0739130434782609	-3.27035591559409	2.04025599123301	0.109515376108046
1	19352346	19499241	HAP_1	0.11304347826087	1.46963438825117	1.61654050773857	0.363674830343179
1	19352346	19499241	HAP_2	0.19304347826087	-0.547509279823267	0.876022433130953	0.532228281000398
1	19352346	19499241	HAP_3	0.0739130434782609	-3.27035591559409	2.04025599123301	0.109515376108046
1	19352346	19499241	HAP_4	0.179130434782609	-0.0115826617627083	0.811574281488385	0.988618167262368
1	19352346	19499241	HAP_5	0.088695652173913	-0.965330074684844	2.03073015612911	0.634714329717943
1	19352346	19499241	HAP_6	0.0773913043478261	-0.492775684186069	2.06198578437224	0.811207339731524
1	19420435	19535686	HAP_1	0.0773913043478261	-0.492775684186069	2.06198578437224	0.811207339731524
1	19420435	19535686	HAP_2	0.0817391304347826	-3.18018452963465	1.77370817772983	0.0735172412851411
1	19420435	19535686	HAP_3	0.11304347826087	1.46963438825117	1.61654050773857	0.363674830343179
1	19420435	19535686	HAP_4	0.180869565217391	-0.0115826617627083	0.811574281488385	0.988618167262368
1	19420435	19535686	HAP_5	0.19304347826087	-0.547509279823267	0.876022433130953	0.532228281000398
1	19420435	19535686	HAP_6	0.0878260869565217	-0.965330074684844	2.03073015612911	0.634714329717943
1	19474711	19617746	HAP_1	0.194782608695652	-0.547509279823267	0.876022433130953	0.532228281000398
1	19474711	19617746	HAP_2	0.0817391304347826	-3.18018452963465	1.77370817772983	0.0735172412851411
1	19474711	19617746	HAP_3	0.115652173913043	1.62086805545082	1.46907376253044	0.270357598842742
1	19474711	19617746	HAP_4	0.258260869565217	-0.34898786875929	0.568152211402147	0.539298277238756
1	19474711	19617746	HAP_5	0.0878260869565217	-0.965330074684844	2.03073015612911	0.634714329717943
1	19492649	19686160	HAP_1	0.327826086956522	-0.1638299954987	0.503262302948775	0.744896606459196
1	19492649	19686160	HAP_2	0.0878260869565217	-0.965330074684844	2.03073015612911	0.634714329717943
1	19492649	19686160	HAP_3	0.115652173913043	1.62086805545082	1.46907376253044	0.270357598842742
1	19492649	19686160	HAP_4	0.194782608695652	-0.547509279823267	0.876022433130953	0.532228281000398
1	19492649	19686160	HAP_5	0.0817391304347826	-3.18018452963465	1.77370817772983	0.0735172412851411
1	19515387	19736140	HAP_1	0.115652173913043	1.62086805545082	1.46907376253044	0.270357598842742
1	19515387	19736140	HAP_2	0.194782608695652	-0.547509279823267	0.876022433130953	0.532228281000398
1	19515387	19736140	HAP_3	0.32695652173913	-0.1638299954987	0.503262302948775	0.744896606459196
1	19515387	19736140	HAP_4	0.0878260869565217	-0.965330074684844	2.03073015612911	0.634714329717943
1	19515387	19736140	HAP_5	0.0817391304347826	-3.18018452963465	1.77370817772983	0.0735172412851411
1	19591116	19840115	HAP_1	0.222608695652174	0.31663702404796	0.73325180712231	0.666033667608269
1	19591116	19840115	HAP_2	0.0834782608695652	-3.18018452963465	1.77370817772983	0.0735172412851411
1	19591116	19840115	HAP_3	0.522608695652174	0.230883713948408	0.356185070314553	0.51711208167107
1	19661123	19905066	HAP_1	0.071304347826087	-0.615982762100908	1.79662837208959	0.731835855342497
1	19661123	19905066	HAP_2	0.102608695652174	-2.15324324013573	1.35162124611777	0.11170407562014
1	19661123	19905066	HAP_3	0.18695652173913	0.0496305898747991	0.775767254812714	0.949011978494174
1	19661123	19905066	HAP_4	0.335652173913043	-0.0699149262071255	0.486423144840875	0.885763047660335
1	19661123	19905066	HAP_5	0.202608695652174	0.201229338559468	0.779249141500142	0.796320149879805
1	19728682	19955364	HAP_1	0.183478260869565	-0.0115826617627083	0.811574281488385	0.988618167262368
1	19728682	19955364	HAP_2	0.466086956521739	-0.520807524980273	0.3683581132632	0.157956126233774
1	19728682	19955364	HAP_3	0.0782608695652174	-0.615190145011512	1.35863730328359	0.650867948688291
1	19728682	19955364	HAP_4	0.105217391304348	-2.15324324013573	1.35162124611777	0.11170407562014
1	19802045	20037490	HAP_1	0.183478260869565	-0.0115826617627083	0.811574281488385	0.988618167262368
1	19802045	20037490	HAP_2	0.0426086956521739	-1.19713019148363	2.02811888691812	0.55524940361724
1	19802045	20037490	HAP_3	0.088695652173913	-0.965330074684844	2.03073015612911	0.634714329717943
1	19802045	20037490	HAP_4	0.225217391304348	-0.848570060642944	0.715240661763224	0.235960961859395
1	19802045	20037490	HAP_5	0.173913043478261	0.0945844532995503	0.900500135936412	0.916385140757589
1	19887186	20089442	HAP_1	0.088695652173913	-0.965330074684844	2.03073015612911	0.634714329717943
1	19887186	20089442	HAP_2	0.226086956521739	-0.848570060642944	0.715240661763224	0.235960961859395
1	19887186	20089442	HAP_3	0.173913043478261	0.0945844532995503	0.900500135936412	0.916385140757589
1	19887186	20089442	HAP_4	0.183478260869565	-0.0115826617627083	0.811574281488385	0.988618167262368
1	19887186	20089442	HAP_5	0.0556521739130435	-1.21328723679813	1.76761234493517	0.492744663075902
1	19929109	20164215	HAP_1	0.088695652173913	-0.965330074684844	2.03073015612911	0.634714329717943
1	19929109	20164215	HAP_2	0.195652173913043	-0.81483971176056	0.794219781026568	0.305350641930315
1	19929109	20164215	HAP_3	0.173913043478261	0.0945844532995503	0.900500135936412	0.916385140757589
1	19929109	20164215	HAP_4	0.183478260869565	-0.0115826617627083	0.811574281488385	0.988618167262368
1	19929109	20164215	HAP_5	0.0556521739130435	-1.21328723679813	1.76761234493517	0.492744663075902
1	20008856	20217215	HAP_1	0.088695652173913	-0.965330074684844	2.03073015612911	0.634714329717943
1	20008856	20217215	HAP_2	0.0834782608695652	-0.665505436359413	1.44527071778963	0.645356207169419
1	20008856	20217215	HAP_3	0.195652173913043	-0.81483971176056	0.794219781026568	0.305350641930315
1	20008856	20217215	HAP_4	0.183478260869565	-0.0115826617627083	0.811574281488385	0.988618167262368
1	20008856	20217215	HAP_5	0.173913043478261	0.0945844532995503	0.900500135936412	0.916385140757589
1	20079747	20263578	HAP_1	0.212173913043478	0.0649610136959611	0.789487207808107	0.934451333863146
1	20079747	20263578	HAP_2	0.195652173913043	-0.81483971176056	0.794219781026568	0.305350641930315
1	20079747	20263578	HAP_3	0.272173913043478	-0.160808978784169	0.57801733728072	0.78095510980683
1	20144224	20294759	HAP_1	0.409565217391304	-0.353755729195018	0.397913196159861	0.374368723749692
1	20144224	20294759	HAP_2	0.18	0.617740504552955	0.82056663053903	0.451872181994892
1	20144224	20294759	HAP_3	0.195652173913043	-0.81483971176056	0.794219781026568	0.305350641930315
1	20199697	20336514	HAP_1	0.194782608695652	-0.81483971176056	0.794219781026568	0.305350641930315
1	20199697	20336514	HAP_2	0.196521739130435	0.0711690512608979	0.707479108085766	0.91990762796469
1	20199697	20336514	HAP_3	0.0869565217391304	-0.965330074684844	2.03073015612911	0.634714329717943
1	20199697	20336514	HAP_4	0.0973913043478261	2.08513451475114	1.76508472422438	0.237974239461866
1	20257579	20416935	HAP_1	0.196521739130435	0.0711690512608979	0.707479108085766	0.91990762796469
1	20257579	20416935	HAP_2	0.0869565217391304	-0.965330074684844	2.03073015612911	0.634714329717943
1	20257579	20416935	HAP_3	0.0973913043478261	2.08513451475114	1.76508472422438	0.237974239461866
1	20257579	20416935	HAP_4	0.194782608695652	-0.81483971176056	0.794219781026568	0.305350641930315
1	20285058	20472980	HAP_1	0.196521739130435	0.0711690512608979	0.707479108085766	0.91990762796469
1	20285058	20472980	HAP_2	0.0869565217391304	-0.965330074684844	2.03073015612911	0.634714329717943
1	20285058	20472980	HAP_3	0.0973913043478261	2.08513451475114	1.76508472422438	0.237974239461866
1	20285058	20472980	HAP_4	0.194782608695652	-0.81483971176056	0.794219781026568	0.305350641930315
1	20309995	20550672	HAP_1	0.195652173913043	0.0711690512608979	0.707479108085766	0.91990762796469
1	20309995	20550672	HAP_2	0.0973913043478261	2.08513451475114	1.76508472422438	0.237974239461866
1	20309995	20550672	HAP_3	0.0869565217391304	-0.965330074684844	2.03073015612911	0.634714329717943
1	20309995	20550672	HAP_4	0.126086956521739	0.244805132336753	1.19887343671955	0.838274277990782
1	20396102	20587049	HAP_1	0.125217391304348	0.231967041969848	1.14229888559346	0.83915354077059
1	20396102	20587049	HAP_2	0.0973913043478261	2.08513451475114	1.76508472422438	0.237974239461866
1	20396102	20587049	HAP_3	0.105217391304348	-1.0500242479395	1.33127599072077	0.430599370756925
1	20396102	20587049	HAP_4	0.195652173913043	0.0711690512608979	0.707479108085766	0.91990762796469
1	20447544	20629717	HAP_1	0.125217391304348	0.231967041969848	1.14229888559346	0.83915354077059
1	20447544	20629717	HAP_2	0.0947826086956522	1.99726989875254	2.03860772974193	0.327644658715534
1	20447544	20629717	HAP_3	0.196521739130435	0.0711690512608979	0.707479108085766	0.91990762796469
1	20447544	20629717	HAP_4	0.179130434782609	-1.68866636834843	0.915936043457685	0.0657602952289393
1	20528824	20676803	HAP_1	0.255652173913043	0.0559696009246506	0.587195174687819	0.92409712629071
1	20528824	20676803	HAP_2	0.0930434782608696	0.232300282076699	1.45477738383624	0.873189753893408
1	20528824	20676803	HAP_3	0.0869565217391304	-0.965330074684844	2.03073015612911	0.634714329717943
1	20528824	20676803	HAP_4	0.0947826086956522	1.99726989875254	2.03860772974193	0.327644658715534
1	20572869	20732893	HAP_1	0.0860869565217391	-0.737580827234366	2.02792706846449	0.7162100765722
1	20572869	20732893	HAP_2	0.0895652173913044	-0.510840771547761	1.76144707394257	0.771914035510672
1	20572869	20732893	HAP_3	0.0930434782608696	0.232300282076699	1.45477738383624	0.873189753893408
1	20572869	20732893	HAP_4	0.282608695652174	0.449371695336837	0.543390975675231	0.408601224785045
1	20572869	20732893	HAP_5	0.0956521739130435	1.99726989875254	2.03860772974193	0.327644658715534
1	20618002	20799206	HAP_1	0.0860869565217391	-0.737580827234366	2.02792706846449	0.7162100765722
1	20618002	20799206	HAP_2	0.0895652173913044	-0.510840771547761	1.76144707394257	0.771914035510672
1	20618002	20799206	HAP_3	0.0921739130434783	0.232300282076699	1.45477738383624	0.873189753893408
1	20618002	20799206	HAP_4	0.284347826086957	0.449371695336837	0.543390975675231	0.408601224785045
1	20618002	20799206	HAP_5	0.0947826086956522	1.99726989875254	2.03860772974193	0.327644658715534
1	20664136	20899506	HAP_1	0.0895652173913044	-0.510840771547761	1.76144707394257	0.771914035510672
1	20664136	20899506	HAP_2	0.286086956521739	0.400284607196776	0.538507789453734	0.45759746299265
1	20664136	20899506	HAP_3	0.0860869565217391	-0.737580827234366	2.02792706846449	0.7162100765722
1	20664136	20899506	HAP_4	0.0921739130434783	0.232300282076699	1.45477738383624	0.873189753893408
1	20664136	20899506	HAP_5	0.0947826086956522	1.99726989875254	2.03860772974193	0.327644658715534
1	20716311	20975199	HAP_1	0.0860869565217391	-0.737580827234366	2.02792706846449	0.7162100765722
1	20716311	20975199	HAP_2	0.375652173913043	-0.0237092029627439	0.436875468017503	0.956739389231961
1	20716311	20975199	HAP_3	0.0921739130434783	1.99726989875254	2.03860772974193	0.327644658715534
1	20716311	20975199	HAP_4	0.0921739130434783	0.232300282076699	1.45477738383624	0.873189753893408
1	20774446	21025812	HAP_1	0.0930434782608696	1.99726989875254	2.03860772974193	0.327644658715534
1	20774446	21025812	HAP_2	0.0947826086956522	-0.214953414222593	1.34440258429023	0.873026998828746
1	20774446	21025812	HAP_3	0.0930434782608696	-0.965330074684844	2.03073015612911	0.634714329717943
1	20774446	21025812	HAP_4	0.313913043478261	0.690427182883033	0.520656930616046	0.185355418011678
1	20774446	21025812	HAP_5	0.0860869565217391	-0.737580827234366	2.02792706846449	0.7162100765722
1	20844518	21079216	HAP_1	0.0939130434782609	1.99726989875254	2.03860772974193	0.327644658715534
1	20844518	21079216	HAP_2	0.0956521739130435	-0.214953414222593	1.34440258429023	0.873026998828746
1	20844518	21079216	HAP_3	0.0947826086956522	-0.965330074684844	2.03073015612911	0.634714329717943
1	20844518	21079216	HAP_4	0.304347826086957	0.615901719692161	0.541351570042397	0.255725915270398
1	20844518	21079216	HAP_5	0.108695652173913	0.197670055523417	1.75272606470947	0.910246327671836
1	20955011	21099477	HAP_1	0.0939130434782609	1.99726989875254	2.03860772974193	0.327644658715534
1	20955011	21099477	HAP_2	0.163478260869565	-0.568540697017165	0.949985080344884	0.549765296695684
1	20955011	21099477	HAP_3	0.0956521739130435	-0.214953414222593	1.34440258429023	0.873026998828746
1	20955011	21099477	HAP_4	0.0956521739130435	-0.965330074684844	2.03073015612911	0.634714329717943
1	20955011	21099477	HAP_5	0.329565217391304	0.412125415131286	0.50023673548282	0.410368165743281
1	21005976	21158799	HAP_1	0.0939130434782609	1.99726989875254	2.03860772974193	0.327644658715534
1	21005976	21158799	HAP_2	0.14695652173913	-0.382083179700697	1.02549994892594	0.709599777009426
1	21005976	21158799	HAP_3	0.0956521739130435	-0.214953414222593	1.34440258429023	0.873026998828746
1	21005976	21158799	HAP_4	0.329565217391304	0.412125415131286	0.50023673548282	0.410368165743281
1	21005976	21158799	HAP_5	0.0956521739130435	-0.965330074684844	2.03073015612911	0.634714329717943
1	21060557	21212230	HAP_1	0.329565217391304	0.412125415131286	0.50023673548282	0.410368165743281
1	21060557	21212230	HAP_2	0.116521739130435	-0.711489859629894	1.09107616669973	0.514603804749293
1	21060557	21212230	HAP_3	0.164347826086957	-0.239911660779558	0.93384507868314	0.797344324765905
1	21060557	21212230	HAP_4	0.184347826086957	-0.13374661354777	0.833244897652754	0.872534682981662
1	21060557	21212230	HAP_5	0.0982608695652174	-0.965330074684844	2.03073015612911	0.634714329717943
1	21092388	21248341	HAP_1	0.329565217391304	0.412125415131286	0.50023673548282	0.410368165743281
1	21092388	21248341	HAP_2	0.116521739130435	-0.711489859629894	1.09107616669973	0.514603804749293
1	21092388	21248341	HAP_3	0.129565217391304	-0.214020354566142	1.34793065715922	0.873901627523905
1	21092388	21248341	HAP_4	0.184347826086957	-0.13374661354777	0.833244897652754	0.872534682981662
1	21092388	21248341	HAP_5	0.0982608695652174	-0.965330074684844	2.03073015612911	0.634714329717943
1	21142067	21302128	HAP_1	0.460869565217391	0.704272603122462	0.367406698586345	0.055760611749695
1	21142067	21302128	HAP_2	0.184347826086957	-0.13374661354777	0.833244897652754	0.872534682981662
1	21142067	21302128	HAP_3	0.118260869565217	-0.711489859629894	1.09107616669973	0.514603804749293
1	21142067	21302128	HAP_4	0.0982608695652174	-0.965330074684844	2.03073015612911	0.634714329717943
1	21199202	21333330	HAP_1	0.581739130434783	0.419469738778298	0.318959471675787	0.18900616059652
1	21199202	21333330	HAP_2	0.115652173913043	-1.0500242479395	1.33127599072077	0.430599370756925
1	21199202	21333330	HAP_3	0.248695652173913	-0.122306603448459	0.650169409119404	0.850854423335133
1	21239756	21366392	HAP_1	0.115652173913043	-1.0500242479395	1.33127599072077	0.430599370756925
1	21239756	21366392	HAP_2	0.184347826086957	-0.13374661354777	0.833244897652754	0.872534682981662
1	21239756	21366392	HAP_3	0.616521739130435	0.278475246841417	0.315548524984053	0.377877499902739
1	21278418	21451919	HAP_1	0.0973913043478261	-0.965330074684844	2.03073015612911	0.634714329717943
1	21278418	21451919	HAP_2	0.145217391304348	-0.382083179700697	1.02549994892594	0.709599777009426
1	21278418	21451919	HAP_3	0.0965217391304348	-0.214953414222593	1.34440258429023	0.873026998828746
1	21278418	21451919	HAP_4	0.329565217391304	0.411205670012785	0.496051727394703	0.407480529757355
1	21278418	21451919	HAP_5	0.0939130434782609	1.99726989875254	2.03860772974193	0.327644658715534
1	21324921	21498156	HAP_1	0.0965217391304348	-0.965330074684844	2.03073015612911	0.634714329717943
1	21324921	21498156	HAP_2	0.0939130434782609	1.99726989875254	2.03860772974193	0.327644658715534
1	21324921	21498156	HAP_3	0.145217391304348	-0.382083179700697	1.02549994892594	0.709599777009426
1	21324921	21498156	HAP_4	0.0965217391304348	-0.214953414222593	1.34440258429023	0.873026998828746
1	21324921	21498156	HAP_5	0.329565217391304	0.411205670012785	0.496051727394703	0.407480529757355
1	21351372	21549541	HAP_1	0.145217391304348	-0.382083179700697	1.02549994892594	0.709599777009426
1	21351372	21549541	HAP_2	0.0965217391304348	-0.214953414222593	1.34440258429023	0.873026998828746
1	21351372	21549541	HAP_3	0.328695652173913	0.411205670012785	0.496051727394703	0.407480529757355
1	21351372	21549541	HAP_4	0.0965217391304348	-0.965330074684844	2.03073015612911	0.634714329717943
1	21351372	21549541	HAP_5	0.0939130434782609	1.99726989875254	2.03860772974193	0.327644658715534
1	21426865	21593553	HAP_1	0.0965217391304348	-0.214953414222593	1.34440258429023	0.873026998828746
1	21426865	21593553	HAP_2	0.0965217391304348	-0.965330074684844	2.03073015612911	0.634714329717943
1	21426865	21593553	HAP_3	0.337391304347826	0.413704480616454	0.491039446530541	0.399862266063973
1	21426865	21593553	HAP_4	0.176521739130435	-0.647388115081223	1.11511914119091	0.561773044686106
1	21426865	21593553	HAP_5	0.110434782608696	1.57000359747131	1.44800813082171	0.278718641573036
1	21477210	21624708	HAP_1	0.0965217391304348	-0.214953414222593	1.34440258429023	0.873026998828746
1	21477210	21624708	HAP_2	0.110434782608696	1.57000359747131	1.44800813082171	0.278718641573036
1	21477210	21624708	HAP_3	0.0965217391304348	-0.965330074684844	2.03073015612911	0.634714329717943
1	21477210	21624708	HAP_4	0.337391304347826	0.413704480616454	0.491039446530541	0.399862266063973
1	21477210	21624708	HAP_5	0.251304347826087	-1.17177803356327	0.711750875937751	0.100254538327704
1	21529824	21662722	HAP_1	0.105217391304348	1.24292490345873	1.59144622261199	0.435129350359429
1	21529824	21662722	HAP_2	0.0965217391304348	-0.965330074684844	2.03073015612911	0.634714329717943
1	21529824	21662722	HAP_3	0.0965217391304348	-0.214953414222593	1.34440258429023	0.873026998828746
1	21529824	21662722	HAP_4	0.337391304347826	0.438456037252421	0.487362725319866	0.368691676351904
1	21529824	21662722	HAP_5	0.168695652173913	-0.624750309151734	1.24488029092026	0.615965554285452
1	21584870	21717449	HAP_1	0.337391304347826	0.438456037252421	0.487362725319866	0.368691676351904
1	21584870	21717449	HAP_2	0.1	-0.965330074684844	2.03073015612911	0.634714329717943
1	21584870	21717449	HAP_3	0.168695652173913	-0.624750309151734	1.24488029092026	0.615965554285452
1	21584870	21717449	HAP_4	0.190434782608696	0.936548294431871	0.745716725237965	0.209672793578877
1	21584870	21717449	HAP_5	0.0721739130434783	0.296327187583743	1.46027471493856	0.839266595277369
1	21618641	21750572	HAP_1	0.101739130434783	-1.18666321230753	1.76245790948924	0.501033124085567
1	21618641	21750572	HAP_2	0.330434782608696	0.44057370108623	0.492105450980842	0.371019045254474
1	21618641	21750572	HAP_3	0.190434782608696	0.936548294431871	0.745716725237965	0.209672793578877
1	21618641	21750572	HAP_4	0.168695652173913	-0.624750309151734	1.24488029092026	0.615965554285452
1	21644616	21786737	HAP_1	0.329565217391304	0.44057370108623	0.492105450980842	0.371019045254474
1	21644616	21786737	HAP_2	0.1	-1.18666321230753	1.76245790948924	0.501033124085567
1	21644616	21786737	HAP_3	0.0965217391304348	-0.214953414222593	1.34440258429023	0.873026998828746
1	21644616	21786737	HAP_4	0.0939130434782609	1.99726989875254	2.03860772974193	0.327644658715534
1	21644616	21786737	HAP_5	0.168695652173913	-0.624750309151734	1.24488029092026	0.615965554285452
1	21691443	21829520	HAP_1	0.329565217391304	0.44057370108623	0.492105450980842	0.371019045254474
1	21691443	21829520	HAP_2	0.0956521739130435	-0.214953414222593	1.34440258429023	0.873026998828746
1	21691443	21829520	HAP_3	0.0947826086956522	1.99726989875254	2.03860772974193	0.327644658715534
1	21691443	21829520	HAP_4	0.0930434782608696	-0.965330074684844	2.03073015612911	0.634714329717943
1	21691443	21829520	HAP_5	0.168695652173913	-0.624750309151734	1.24488029092026	0.615965554285452
1	21738281	21887191	HAP_1	0.0930434782608696	-0.965330074684844	2.03073015612911	0.634714329717943
1	21738281	21887191	HAP_2	0.151304347826087	-0.963249791574004	1.24731667538144	0.440286492967004
1	21738281	21887191	HAP_3	0.0956521739130435	-0.214953414222593	1.34440258429023	0.873026998828746
1	21738281	21887191	HAP_4	0.0947826086956522	1.99726989875254	2.03860772974193	0.327644658715534
1	21738281	21887191	HAP_5	0.330434782608696	0.394036612354367	0.488985320993306	0.420684565286772
1	21777287	21951746	HAP_1	0.0947826086956522	1.99726989875254	2.03860772974193	0.327644658715534
1	21777287	21951746	HAP_2	0.333913043478261	0.342994572395311	0.485488403072333	0.480173866269207
1	21777287	21951746	HAP_3	0.0930434782608696	-0.965330074684844	2.03073015612911	0.634714329717943
1	21777287	21951746	HAP_4	0.152173913043478	-0.963249791574004	1.24731667538144	0.440286492967004
1	21777287	21951746	HAP_5	0.0956521739130435	-0.214953414222593	1.34440258429023	0.873026998828746
1	21824637	22024056	HAP_1	0.0956521739130435	1.99726989875254	2.03860772974193	0.327644658715534
1	21824637	22024056	HAP_2	0.489565217391304	0.539566532752727	0.353333964757743	0.127305596676546
1	21824637	22024056	HAP_3	0.0939130434782609	-0.965330074684844	2.03073015612911	0.634714329717943
1	21824637	22024056	HAP_4	0.0947826086956522	-0.181665475406668	1.44352468721304	0.899896824160044
1	21877978	22096754	HAP_1	0.0939130434782609	-0.965330074684844	2.03073015612911	0.634714329717943
1	21877978	22096754	HAP_2	0.0956521739130435	-0.181665475406668	1.44352468721304	0.899896824160044
1	21877978	22096754	HAP_3	0.251304347826087	0.121906414410947	0.631806264334099	0.847068582614773
1	21877978	22096754	HAP_4	0.333913043478261	0.460709524112487	0.481739818963657	0.339309095760135
1	21923652	22152784	HAP_1	0.0956521739130435	-0.181665475406668	1.44352468721304	0.899896824160044
1	21923652	22152784	HAP_2	0.0947826086956522	-0.965330074684844	2.03073015612911	0.634714329717943
1	21923652	22152784	HAP_3	0.129565217391304	-1.20993899887819	1.75654617152029	0.491222643376221
1	21923652	22152784	HAP_4	0.100869565217391	1.99726989875254	2.03860772974193	0.327644658715534
1	21923652	22152784	HAP_5	0.129565217391304	-1.07152709413211	1.34374778430689	0.425545763817217
1	21923652	22152784	HAP_6	0.260869565217391	0.112318036521701	0.580559732753197	0.846664649731152
1	21994065	22225114	HAP_1	0.0947826086956522	-0.965330074684844	2.03073015612911	0.634714329717943
1	21994065	22225114	HAP_2	0.129565217391304	-1.20993899887819	1.75654617152029	0.491222643376221
1	21994065	22225114	HAP_3	0.100869565217391	1.99726989875254	2.03860772974193	0.327644658715534
1	21994065	22225114	HAP_4	0.110434782608696	-0.606975136223125	1.45360535052866	0.676424456998075
1	21994065	22225114	HAP_5	0.26	0.159637442171406	0.588136941403756	0.786160745332544
1	21994065	22225114	HAP_6	0.0956521739130435	-0.181665475406668	1.44352468721304	0.899896824160044
1	22072511	22272212	HAP_1	0.168695652173913	-0.478180710599772	1.25228122184935	0.702718667672285
1	22072511	22272212	HAP_2	0.100869565217391	1.99726989875254	2.03860772974193	0.327644658715534
1	22072511	22272212	HAP_3	0.0956521739130435	-0.181665475406668	1.44352468721304	0.899896824160044
1	22072511	22272212	HAP_4	0.114782608695652	-0.586775144186652	1.26125222908973	0.641945398942096
1	22072511	22272212	HAP_5	0.26	0.159637442171406	0.588136941403756	0.786160745332544
1	22072511	22272212	HAP_6	0.0947826086956522	-0.965330074684844	2.03073015612911	0.634714329717943
1	22132505	22311265	HAP_1	0.0973913043478261	1.99726989875254	2.03860772974193	0.327644658715534
1	22132505	22311265	HAP_2	0.0973913043478261	-0.181665475406668	1.44352468721304	0.899896824160044
1	22132505	22311265	HAP_3	0.390434782608696	-0.683708049436565	0.433752291338557	0.115527721869257
1	22132505	22311265	HAP_4	0.278260869565217	-0.0501156413270679	0.537688045114463	0.925773288173547
1	22194771	22382190	HAP_1	0.409565217391304	-0.520110355626271	0.409234144497759	0.204277269354229
1	22194771	22382190	HAP_2	0.0973913043478261	1.99726989875254	2.03860772974193	0.327644658715534
1	22194771	22382190	HAP_3	0.0965217391304348	-0.181665475406668	1.44352468721304	0.899896824160044
1	22194771	22382190	HAP_4	0.278260869565217	-0.0501156413270679	0.537688045114463	0.925773288173547
1	22265997	22421404	HAP_1	0.0973913043478261	1.99726989875254	2.03860772974193	0.327644658715534
1	22265997	22421404	HAP_2	0.413913043478261	-0.471974301884866	0.403828271958616	0.242999869072902
1	22265997	22421404	HAP_3	0.0965217391304348	-0.181665475406668	1.44352468721304	0.899896824160044
1	22265997	22421404	HAP_4	0.278260869565217	-0.0501156413270679	0.537688045114463	0.925773288173547
1	22288779	22475646	HAP_1	0.0973913043478261	1.99726989875254	2.03860772974193	0.327644658715534
1	22288779	22475646	HAP_2	0.105217391304348	-0.415492367749893	1.33531571361055	0.755796914240683
1	22288779	22475646	HAP_3	0.276521739130435	-0.100141911286862	0.543304897461015	0.853828982331953
1	22288779	22475646	HAP_4	0.176521739130435	0.703220223592094	1.11827002879938	0.529705039392103
1	22288779	22475646	HAP_5	0.129565217391304	-1.20993899887819	1.75654617152029	0.491222643376221
1	22354504	22518930	HAP_1	0.0965217391304348	1.99726989875254	2.03860772974193	0.327644658715534
1	22354504	22518930	HAP_2	0.105217391304348	-0.415492367749893	1.33531571361055	0.755796914240683
1	22354504	22518930	HAP_3	0.277391304347826	-0.0820305233737826	0.53836074686711	0.878949075824588
1	22354504	22518930	HAP_4	0.176521739130435	0.703220223592094	1.11827002879938	0.529705039392103
1	22354504	22518930	HAP_5	0.129565217391304	-1.20993899887819	1.75654617152029	0.491222643376221
1	22409478	22541611	HAP_1	0.201739130434783	0.946613480507265	0.717362821155887	0.187514516206381
1	22409478	22541611	HAP_2	0.277391304347826	-0.0820305233737826	0.53836074686711	0.878949075824588
1	22409478	22541611	HAP_3	0.176521739130435	0.703220223592094	1.11827002879938	0.529705039392103
1	22409478	22541611	HAP_4	0.129565217391304	-1.20993899887819	1.75654617152029	0.491222643376221
1	22456503	22591077	HAP_1	0.22695652173913	0.053272356436417	0.666096728475799	0.936284092521285
1	22456503	22591077	HAP_2	0.174782608695652	-0.0762147151799359	0.901774024074175	0.932675942924746
1	22456503	22591077	HAP_3	0.305217391304348	0.280005044964086	0.484751751488767	0.563748227210105
1	22456503	22591077	HAP_4	0.127826086956522	-1.61463696102607	1.5741621046092	0.305468632617834
1	22510991	22637089	HAP_1	0.127826086956522	-1.61463696102607	1.5741621046092	0.305468632617834
1	22510991	22637089	HAP_2	0.305217391304348	0.280005044964086	0.484751751488767	0.563748227210105
1	22510991	22637089	HAP_3	0.205217391304348	0.161587028626188	0.760787915660466	0.831876431261119
1	22510991	22637089	HAP_4	0.0973913043478261	1.99726989875254	2.03860772974193	0.327644658715534
1	22535483	22675245	HAP_1	0.106086956521739	-0.965330074684844	2.03073015612911	0.634714329717943
1	22535483	22675245	HAP_2	0.0991304347826087	-0.332807856702846	1.33550059330949	0.803296485672069
1	22535483	22675245	HAP_3	0.0973913043478261	1.99726989875254	2.03860772974193	0.327644658715534
1	22535483	22675245	HAP_4	0.305217391304348	0.280005044964086	0.484751751488767	0.563748227210105
1	22535483	22675245	HAP_5	0.126086956521739	-1.61463696102607	1.5741621046092	0.305468632617834
1	22574342	22777886	HAP_1	0.0939130434782609	-0.965330074684844	2.03073015612911	0.634714329717943
1	22574342	22777886	HAP_2	0.0991304347826087	-0.332807856702846	1.33550059330949	0.803296485672069
1	22574342	22777886	HAP_3	0.126086956521739	-1.61463696102607	1.5741621046092	0.305468632617834
1	22574342	22777886	HAP_4	0.0973913043478261	1.99726989875254	2.03860772974193	0.327644658715534
1	22574342	22777886	HAP_5	0.286086956521739	0.156778910152017	0.511112614779729	0.759154557390267
1	22625274	22851333	HAP_1	0.0956521739130435	-0.965330074684844	2.03073015612911	0.634714329717943
1	22625274	22851333	HAP_2	0.0991304347826087	-0.332807856702846	1.33550059330949	0.803296485672069
1	22625274	22851333	HAP_3	0.286086956521739	0.156778910152017	0.511112614779729	0.759154557390267
1	22625274	22851333	HAP_4	0.126086956521739	-1.61463696102607	1.5741621046092	0.305468632617834
1	22625274	22851333	HAP_5	0.0982608695652174	1.99726989875254	2.03860772974193	0.327644658715534
1	22655413	22911665	HAP_1	0.127826086956522	-1.61463696102607	1.5741621046092	0.305468632617834
1	22655413	22911665	HAP_2	0.286086956521739	0.156778910152017	0.511112614779729	0.759154557390267
1	22655413	22911665	HAP_3	0.0973913043478261	1.99726989875254	2.03860772974193	0.327644658715534
1	22655413	22911665	HAP_4	0.091304347826087	-0.965330074684844	2.03073015612911	0.634714329717943
1	22655413	22911665	HAP_5	0.0982608695652174	-0.895554937768506	1.44219537610492	0.534873458041197
1	22740766	23021830	HAP_1	0.0973913043478261	1.99726989875254	2.03860772974193	0.327644658715534
1	22740766	23021830	HAP_2	0.28695652173913	-0.00072631251475914	0.506238130330482	0.998855764560584
1	22740766	23021830	HAP_3	0.0991304347826087	-0.895554937768506	1.44219537610492	0.534873458041197
1	22740766	23021830	HAP_4	0.0904347826086957	-0.965330074684844	2.03073015612911	0.634714329717943
1	22740766	23021830	HAP_5	0.127826086956522	-1.61463696102607	1.5741621046092	0.305468632617834
1	22832732	23055218	HAP_1	0.127826086956522	-1.61463696102607	1.5741621046092	0.305468632617834
1	22832732	23055218	HAP_2	0.0973913043478261	1.99726989875254	2.03860772974193	0.327644658715534
1	22832732	23055218	HAP_3	0.28695652173913	-0.00072631251475914	0.506238130330482	0.998855764560584
1	22832732	23055218	HAP_4	0.0991304347826087	-0.895554937768506	1.44219537610492	0.534873458041197
1	22832732	23055218	HAP_5	0.0904347826086957	-0.965330074684844	2.03073015612911	0.634714329717943
1	22891301	23095055	HAP_1	0.28695652173913	-0.00072631251475914	0.506238130330482	0.998855764560584
1	22891301	23095055	HAP_2	0.0991304347826087	-0.895554937768506	1.44219537610492	0.534873458041197
1	22891301	23095055	HAP_3	0.168695652173913	-0.2921635907249	1.17473681251151	0.803679396161012
1	22891301	23095055	HAP_4	0.0982608695652174	1.99726989875254	2.03860772974193	0.327644658715534
1	22891301	23095055	HAP_5	0.127826086956522	-1.61463696102607	1.5741621046092	0.305468632617834
1	23012815	23145010	HAP_1	0.18	-0.353536705011443	1.06666356733091	0.74043448245348
1	23012815	23145010	HAP_2	0.28695652173913	-0.00072631251475914	0.506238130330482	0.998855764560584
1	23012815	23145010	HAP_3	0.128695652173913	-1.61463696102607	1.5741621046092	0.305468632617834
1	23012815	23145010	HAP_4	0.0973913043478261	1.99726989875254	2.03860772974193	0.327644658715534
1	23012815	23145010	HAP_5	0.0991304347826087	-0.895554937768506	1.44219537610492	0.534873458041197
1	23035575	23197299	HAP_1	0.132173913043478	-1.61463696102607	1.5741621046092	0.305468632617834
1	23035575	23197299	HAP_2	0.18	-0.353536705011443	1.06666356733091	0.74043448245348
1	23035575	23197299	HAP_3	0.28695652173913	-0.00072631251475914	0.506238130330482	0.998855764560584
1	23035575	23197299	HAP_4	0.0878260869565217	1.99726989875254	2.03860772974193	0.327644658715534
1	23035575	23197299	HAP_5	0.0991304347826087	-0.895554937768506	1.44219537610492	0.534873458041197
1	23081731	23269424	HAP_1	0.0878260869565217	1.99726989875254	2.03860772974193	0.327644658715534
1	23081731	23269424	HAP_2	0.132173913043478	-1.61463696102607	1.5741621046092	0.305468632617834
1	23081731	23269424	HAP_3	0.091304347826087	-0.752767485163012	1.75986028589376	0.669002272422872
1	23081731	23269424	HAP_4	0.127826086956522	-1.20709217364849	1.08213786410696	0.265125866806726
1	23081731	23269424	HAP_5	0.284347826086957	-0.00072631251475914	0.506238130330482	0.998855764560584
1	23081731	23269424	HAP_6	0.08	2.05893497815163	1.7971242548739	0.252413890740175
1	23121836	23329925	HAP_1	0.134782608695652	-1.88333451155415	1.43380961565141	0.189544490502024
1	23121836	23329925	HAP_2	0.0921739130434783	-0.752767485163012	1.75986028589376	0.669002272422872
1	23121836	23329925	HAP_3	0.153913043478261	0.550122687164854	0.991600135578798	0.579263962135892
1	23121836	23329925	HAP_4	0.0991304347826087	-0.895554937768506	1.44219537610492	0.534873458041197
1	23121836	23329925	HAP_5	0.0878260869565217	1.99726989875254	2.03860772974193	0.327644658715534
1	23121836	23329925	HAP_6	0.284347826086957	-0.00072631251475914	0.506238130330482	0.998855764560584
1	23175268	23406744	HAP_1	0.134782608695652	-1.88333451155415	1.43380961565141	0.189544490502024
1	23175268	23406744	HAP_2	0.0921739130434783	-0.752767485163012	1.75986028589376	0.669002272422872
1	23175268	23406744	HAP_3	0.284347826086957	-0.00072631251475914	0.506238130330482	0.998855764560584
1	23175268	23406744	HAP_4	0.0991304347826087	-0.895554937768506	1.44219537610492	0.534873458041197
1	23175268	23406744	HAP_5	0.135652173913043	0.217202838993168	1.19245644333471	0.855532732982813
1	23175268	23406744	HAP_6	0.0878260869565217	1.99726989875254	2.03860772974193	0.327644658715534
1	23236091	23450749	HAP_1	0.133913043478261	-1.88333451155415	1.43380961565141	0.189544490502024
1	23236091	23450749	HAP_2	0.0904347826086957	-0.752767485163012	1.75986028589376	0.669002272422872
1	23236091	23450749	HAP_3	0.282608695652174	-0.00072631251475914	0.506238130330482	0.998855764560584
1	23236091	23450749	HAP_4	0.0991304347826087	-0.895554937768506	1.44219537610492	0.534873458041197
1	23236091	23450749	HAP_5	0.0878260869565217	1.99726989875254	2.03860772974193	0.327644658715534
1	23236091	23450749	HAP_6	0.0904347826086957	-0.496914832607918	1.77378117135922	0.779469818861538
1	23309941	23505884	HAP_1	0.0904347826086957	-0.752767485163012	1.75986028589376	0.669002272422872
1	23309941	23505884	HAP_2	0.285217391304348	-0.00072631251475914	0.506238130330482	0.998855764560584
1	23309941	23505884	HAP_3	0.13304347826087	-1.71469573017418	1.56989134281589	0.275196288076693
1	23309941	23505884	HAP_4	0.0991304347826087	-0.895554937768506	1.44219537610492	0.534873458041197
1	23382846	23538524	HAP_1	0.285217391304348	-0.00072631251475914	0.506238130330482	0.998855764560584
1	23382846	23538524	HAP_2	0.13304347826087	-1.71469573017418	1.56989134281589	0.275196288076693
1	23382846	23538524	HAP_3	0.0921739130434783	-0.752767485163012	1.75986028589376	0.669002272422872
1	23382846	23538524	HAP_4	0.100869565217391	-0.895554937768506	1.44219537610492	0.534873458041197
1	23436633	23563293	HAP_1	0.133913043478261	-1.71469573017418	1.56989134281589	0.275196288076693
1	23436633	23563293	HAP_2	0.144347826086957	-1.02270234897978	1.03538799652268	0.323701173382604
1	23436633	23563293	HAP_3	0.0904347826086957	1.48699633404841	1.59685689794539	0.352148922246007
1	23436633	23563293	HAP_4	0.12	-0.377225437930355	1.1896283525616	0.75128913025817
1	23436633	23563293	HAP_5	0.284347826086957	0.00744120893215705	0.510493119216204	0.988375211249685
1	23493262	23611313	HAP_1	0.310434782608696	-0.449211782507108	0.507994328819041	0.376920508877652
1	23493262	23611313	HAP_2	0.16	-0.080988258680274	1.12343978299345	0.942556296662516
1	23493262	23611313	HAP_3	0.12	-0.377225437930355	1.1896283525616	0.75128913025817
1	23493262	23611313	HAP_4	0.285217391304348	0.00744120893215705	0.510493119216204	0.988375211249685
1	23524493	23636829	HAP_1	0.108695652173913	-0.641003178229686	2.03683333315242	0.753101874138474
1	23524493	23636829	HAP_2	0.285217391304348	0.00744120893215705	0.510493119216204	0.988375211249685
1	23524493	23636829	HAP_3	0.12	-0.377225437930355	1.1896283525616	0.75128913025817
1	23524493	23636829	HAP_4	0.311304347826087	-0.449211782507108	0.507994328819041	0.376920508877652
1	23556596	23678274	HAP_1	0.286086956521739	0.00744120893215705	0.510493119216204	0.988375211249685
1	23556596	23678274	HAP_2	0.312173913043478	-0.449211782507108	0.507994328819041	0.376920508877652
1	23556596	23678274	HAP_3	0.228695652173913	-0.000657818635889306	0.792960332746428	0.999338390808022
1	23592345	23718726	HAP_1	0.296521739130435	-0.461719454975764	0.539245177249515	0.392233895265832
1	23592345	23718726	HAP_2	0.147826086956522	0.490187753557206	1.00087134814393	0.624494146525148
1	23592345	23718726	HAP_3	0.286086956521739	0.00744120893215705	0.510493119216204	0.988375211249685
1	23631135	23796339	HAP_1	0.195652173913043	0.129944947021824	0.722293944106535	0.857291285736548
1	23631135	23796339	HAP_2	0.260869565217391	0.0869479051599173	0.575776345581931	0.880022124708001
1	23631135	23796339	HAP_3	0.295652173913043	-0.461719454975764	0.539245177249515	0.392233895265832
1	23663115	23829504	HAP_1	0.26	0.117142937045563	0.581672499805916	0.840466620419807
1	23663115	23829504	HAP_2	0.105217391304348	2.36647257327889	1.44340088582767	0.101666349345042
1	23663115	23829504	HAP_3	0.091304347826087	-0.752767485163012	1.75986028589376	0.669002272422872
1	23663115	23829504	HAP_4	0.295652173913043	-0.461719454975764	0.539245177249515	0.392233895265832
1	23689854	23873652	HAP_1	0.143478260869565	-1.02270234897978	1.03538799652268	0.323701173382604
1	23689854	23873652	HAP_2	0.132173913043478	-1.71469573017418	1.56989134281589	0.275196288076693
1	23689854	23873652	HAP_3	0.26	0.117142937045563	0.581672499805916	0.840466620419807
1	23689854	23873652	HAP_4	0.091304347826087	-0.752767485163012	1.75986028589376	0.669002272422872
1	23764367	23929066	HAP_1	0.143478260869565	-1.02270234897978	1.03538799652268	0.323701173382604
1	23764367	23929066	HAP_2	0.12695652173913	-1.71469573017418	1.56989134281589	0.275196288076693
1	23764367	23929066	HAP_3	0.091304347826087	-0.752767485163012	1.75986028589376	0.669002272422872
1	23764367	23929066	HAP_4	0.259130434782609	0.117142937045563	0.581672499805916	0.840466620419807
1	23819150	24003791	HAP_1	0.091304347826087	-0.752767485163012	1.75986028589376	0.669002272422872
1	23819150	24003791	HAP_2	0.259130434782609	0.117142937045563	0.581672499805916	0.840466620419807
1	23819150	24003791	HAP_3	0.144347826086957	-1.02270234897978	1.03538799652268	0.323701173382604
1	23819150	24003791	HAP_4	0.12695652173913	-1.71469573017418	1.56989134281589	0.275196288076693
1	23852637	24084391	HAP_1	0.127826086956522	-1.79930731022699	1.43282865002236	0.209720162548083
1	23852637	24084391	HAP_2	0.258260869565217	0.179877557609112	0.587791642703446	0.759700726076887
1	23852637	24084391	HAP_3	0.0921739130434783	-0.752767485163012	1.75986028589376	0.669002272422872
1	23852637	24084391	HAP_4	0.144347826086957	-1.02270234897978	1.03538799652268	0.323701173382604
1	23916838	24144013	HAP_1	0.206086956521739	-1.65534423480537	0.790166806473694	0.0366242556072256
1	23916838	24144013	HAP_2	0.256521739130435	0.271883139040626	0.595814452640199	0.648334863149704
1	23916838	24144013	HAP_3	0.0930434782608696	-0.752767485163012	1.75986028589376	0.669002272422872
1	23916838	24144013	HAP_4	0.145217391304348	-1.02270234897978	1.03538799652268	0.323701173382604
1	23997686	24222791	HAP_1	0.0930434782608696	-0.752767485163012	1.75986028589376	0.669002272422872
1	23997686	24222791	HAP_2	0.21304347826087	1.04571655253	0.775155997170452	0.177867348510822
1	23997686	24222791	HAP_3	0.337391304347826	-0.445913944458366	0.46058935546777	0.333392020503267
1	23997686	24222791	HAP_4	0.102608695652174	-0.895554937768506	1.44219537610492	0.534873458041197
1	24053320	24268228	HAP_1	0.088695652173913	-0.965330074684844	2.03073015612911	0.634714329717943
1	24053320	24268228	HAP_2	0.212173913043478	1.04571655253	0.775155997170452	0.177867348510822
1	24053320	24268228	HAP_3	0.169565217391304	-1.23374587813818	0.82783902115218	0.136700859594372
1	24053320	24268228	HAP_4	0.102608695652174	-0.895554937768506	1.44219537610492	0.534873458041197
1	24124112	24327170	HAP_1	0.088695652173913	-0.965330074684844	2.03073015612911	0.634714329717943
1	24124112	24327170	HAP_2	0.212173913043478	1.04571655253	0.775155997170452	0.177867348510822
1	24124112	24327170	HAP_3	0.0773913043478261	-0.915966008979214	2.02540325739715	0.651271436031153
1	24124112	24327170	HAP_4	0.17304347826087	-0.164173406420344	0.843587669118755	0.845765995313056
1	24200820	24375020	HAP_1	0.088695652173913	-0.965330074684844	2.03073015612911	0.634714329717943
1	24200820	24375020	HAP_2	0.0773913043478261	-0.915966008979214	2.02540325739715	0.651271436031153
1	24200820	24375020	HAP_3	0.173913043478261	-0.28839703790511	0.823292647202364	0.726246979893619
1	24200820	24375020	HAP_4	0.212173913043478	1.04571655253	0.775155997170452	0.177867348510822
1	24253399	24425717	HAP_1	0.21304347826087	1.10774832650024	0.757840665340227	0.144377777052547
1	24253399	24425717	HAP_2	0.0895652173913044	-1.18681616921688	1.59220531333724	0.45634675341988
1	24253399	24425717	HAP_3	0.174782608695652	-0.28839703790511	0.823292647202364	0.726246979893619
1	24253399	24425717	HAP_4	0.088695652173913	-0.965330074684844	2.03073015612911	0.634714329717943
1	24308441	24461068	HAP_1	0.088695652173913	-0.965330074684844	2.03073015612911	0.634714329717943
1	24308441	24461068	HAP_2	0.21304347826087	1.10774832650024	0.757840665340227	0.144377777052547
1	24308441	24461068	HAP_3	0.174782608695652	-0.28839703790511	0.823292647202364	0.726246979893619
1	24308441	24461068	HAP_4	0.0895652173913044	-1.18681616921688	1.59220531333724	0.45634675341988
1	24357818	24518171	HAP_1	0.139130434782609	-1.29038506968559	1.13057759931305	0.254210272343228
1	24357818	24518171	HAP_2	0.0895652173913044	-1.18681616921688	1.59220531333724	0.45634675341988
1	24357818	24518171	HAP_3	0.21304347826087	1.10774832650024	0.757840665340227	0.144377777052547
1	24357818	24518171	HAP_4	0.173913043478261	-0.28839703790511	0.823292647202364	0.726246979893619
1	24412399	24562856	HAP_1	0.198260869565217	0.489803104319967	0.814881738016249	0.548033962407633
1	24412399	24562856	HAP_2	0.173913043478261	-0.28839703790511	0.823292647202364	0.726246979893619
1	24412399	24562856	HAP_3	0.0895652173913044	-1.18681616921688	1.59220531333724	0.45634675341988
1	24450311	24595486	HAP_1	0.173913043478261	-0.28839703790511	0.823292647202364	0.726246979893619
1	24450311	24595486	HAP_2	0.0904347826086957	-1.18681616921688	1.59220531333724	0.45634675341988
1	24450311	24595486	HAP_3	0.0982608695652174	-0.691204991749479	2.06327853423653	0.737747643156971
1	24450311	24595486	HAP_4	0.199130434782609	0.489803104319967	0.814881738016249	0.548033962407633
1	24496008	24631426	HAP_1	0.135652173913043	-0.776973552579166	1.57099150786142	0.621093234649932
1	24496008	24631426	HAP_2	0.0982608695652174	-0.691204991749479	2.06327853423653	0.737747643156971
1	24496008	24631426	HAP_3	0.198260869565217	0.516964491073172	0.83598279358111	0.536567963618506
1	24496008	24631426	HAP_4	0.0773913043478261	-0.915966008979214	2.02540325739715	0.651271436031153
1	24496008	24631426	HAP_5	0.17304347826087	-0.28839703790511	0.823292647202364	0.726246979893619
1	24548452	24674936	HAP_1	0.12695652173913	-0.776973552579166	1.57099150786142	0.621093234649932
1	24548452	24674936	HAP_2	0.08	-0.915966008979214	2.02540325739715	0.651271436031153
1	24548452	24674936	HAP_3	0.109565217391304	1.09080310149532	1.76555843754352	0.536942103696202
1	24548452	24674936	HAP_4	0.173913043478261	-0.28839703790511	0.823292647202364	0.726246979893619
1	24548452	24674936	HAP_5	0.127826086956522	-1.2269980319359	1.59412396769269	0.441800955248694
1	24548452	24674936	HAP_6	0.198260869565217	0.516964491073172	0.83598279358111	0.536567963618506
1	24587834	24715677	HAP_1	0.173913043478261	-0.28839703790511	0.823292647202364	0.726246979893619
1	24587834	24715677	HAP_2	0.123478260869565	-0.776973552579166	1.57099150786142	0.621093234649932
1	24587834	24715677	HAP_3	0.08	-0.915966008979214	2.02540325739715	0.651271436031153
1	24587834	24715677	HAP_4	0.110434782608696	1.09080310149532	1.76555843754352	0.536942103696202
1	24587834	24715677	HAP_5	0.0860869565217391	-0.904389513411763	1.78130836749471	0.611855356227369
1	24587834	24715677	HAP_6	0.199130434782609	0.516964491073172	0.83598279358111	0.536567963618506
1	24622301	24760985	HAP_1	0.110434782608696	1.09080310149532	1.76555843754352	0.536942103696202
1	24622301	24760985	HAP_2	0.08	-0.915966008979214	2.02540325739715	0.651271436031153
1	24622301	24760985	HAP_3	0.123478260869565	-0.776973552579166	1.57099150786142	0.621093234649932
1	24622301	24760985	HAP_4	0.17304347826087	-0.188701421762685	0.845708993423688	0.823516901628311
1	24622301	24760985	HAP_5	0.193913043478261	0.589355424151022	0.882249701728583	0.504398697850975
1	24622301	24760985	HAP_6	0.0834782608695652	-0.904389513411763	1.78130836749471	0.611855356227369
1	24654236	24799632	HAP_1	0.192173913043478	0.589355424151022	0.882249701728583	0.504398697850975
1	24654236	24799632	HAP_2	0.0834782608695652	-0.904389513411763	1.78130836749471	0.611855356227369
1	24654236	24799632	HAP_3	0.110434782608696	1.09080310149532	1.76555843754352	0.536942103696202
1	24654236	24799632	HAP_4	0.203478260869565	-1.55689081803248	0.876605331305124	0.0762664311778947
1	24654236	24799632	HAP_5	0.173913043478261	-0.188701421762685	0.845708993423688	0.823516901628311
1	24703186	24838128	HAP_1	0.191304347826087	0.589355424151022	0.882249701728583	0.504398697850975
1	24703186	24838128	HAP_2	0.0834782608695652	-0.904389513411763	1.78130836749471	0.611855356227369
1	24703186	24838128	HAP_3	0.203478260869565	-1.55689081803248	0.876605331305124	0.0762664311778947
1	24703186	24838128	HAP_4	0.110434782608696	1.09080310149532	1.76555843754352	0.536942103696202
1	24703186	24838128	HAP_5	0.173913043478261	-0.188701421762685	0.845708993423688	0.823516901628311
1	24752603	24901336	HAP_1	0.0834782608695652	-0.904389513411763	1.78130836749471	0.611855356227369
1	24752603	24901336	HAP_2	0.115652173913043	1.09080310149532	1.76555843754352	0.536942103696202
1	24752603	24901336	HAP_3	0.188695652173913	0.589355424151022	0.882249701728583	0.504398697850975
1	24752603	24901336	HAP_4	0.171304347826087	-0.0520440916568268	0.867828635645616	0.952200472192742
1	24752603	24901336	HAP_5	0.0869565217391304	-1.24515078125405	1.75680514368271	0.478768170513872
1	24752603	24901336	HAP_6	0.143478260869565	0.575169255562457	1.20769535355945	0.634078813956312
1	24782983	24959571	HAP_1	0.0834782608695652	-0.904389513411763	1.78130836749471	0.611855356227369
1	24782983	24959571	HAP_2	0.171304347826087	-0.0520440916568268	0.867828635645616	0.952200472192742
1	24782983	24959571	HAP_3	0.115652173913043	1.09080310149532	1.76555843754352	0.536942103696202
1	24782983	24959571	HAP_4	0.0869565217391304	-1.24515078125405	1.75680514368271	0.478768170513872
1	24782983	24959571	HAP_5	0.124347826086957	-0.776973552579166	1.57099150786142	0.621093234649932
1	24782983	24959571	HAP_6	0.18695652173913	0.333429421973036	0.856657351731941	0.697259766095998
1	24821185	25018581	HAP_1	0.0834782608695652	-0.904389513411763	1.78130836749471	0.611855356227369
1	24821185	25018581	HAP_2	0.171304347826087	-0.0520440916568268	0.867828635645616	0.952200472192742
1	24821185	25018581	HAP_3	0.115652173913043	1.09080310149532	1.76555843754352	0.536942103696202
1	24821185	25018581	HAP_4	0.0852173913043478	-1.24515078125405	1.75680514368271	0.478768170513872
1	24821185	25018581	HAP_5	0.124347826086957	-0.776973552579166	1.57099150786142	0.621093234649932
1	24821185	25018581	HAP_6	0.18695652173913	0.333429421973036	0.856657351731941	0.697259766095998
1	24885890	25052468	HAP_1	0.0843478260869565	-2.14755583098404	2.04400173164366	0.29386522487938
1	24885890	25052468	HAP_2	0.0869565217391304	-0.904389513411763	1.78130836749471	0.611855356227369
1	24885890	25052468	HAP_3	0.171304347826087	-0.0520440916568268	0.867828635645616	0.952200472192742
1	24885890	25052468	HAP_4	0.116521739130435	1.09080310149532	1.76555843754352	0.536942103696202
1	24885890	25052468	HAP_5	0.12	-0.135770718432477	1.13839289854704	0.90510782929073
1	24885890	25052468	HAP_6	0.0852173913043478	-1.24515078125405	1.75680514368271	0.478768170513872
1	24941722	25106764	HAP_1	0.0843478260869565	-2.14755583098404	2.04400173164366	0.29386522487938
1	24941722	25106764	HAP_2	0.116521739130435	1.09080310149532	1.76555843754352	0.536942103696202
1	24941722	25106764	HAP_3	0.0852173913043478	-1.24515078125405	1.75680514368271	0.478768170513872
1	24941722	25106764	HAP_4	0.139130434782609	0.306755695045631	1.07981748895282	0.776452894588019
1	24941722	25106764	HAP_5	0.170434782608696	-0.0520440916568268	0.867828635645616	0.952200472192742
1	24941722	25106764	HAP_6	0.0904347826086957	-0.904389513411763	1.78130836749471	0.611855356227369
1	24996688	25141602	HAP_1	0.119130434782609	-0.135770718432477	1.13839289854704	0.90510782929073
1	24996688	25141602	HAP_2	0.0852173913043478	-1.24515078125405	1.75680514368271	0.478768170513872
1	24996688	25141602	HAP_3	0.0895652173913044	-0.904389513411763	1.78130836749471	0.611855356227369
1	24996688	25141602	HAP_4	0.115652173913043	1.09080310149532	1.76555843754352	0.536942103696202
1	24996688	25141602	HAP_5	0.0843478260869565	-2.14755583098404	2.04400173164366	0.29386522487938
1	24996688	25141602	HAP_6	0.169565217391304	-0.0520440916568268	0.867828635645616	0.952200472192742
1	25040568	25176647	HAP_1	0.152173913043478	-0.114912331378205	0.969335225132447	0.90567616793083
1	25040568	25176647	HAP_2	0.126086956521739	-0.204807435961686	1.04179719292282	0.844219071180396
1	25040568	25176647	HAP_3	0.202608695652174	-0.230051974689326	0.763676988452703	0.763340997263963
1	25040568	25176647	HAP_4	0.11304347826087	-0.685339467669712	1.20619665080403	0.570138193584295
1	25040568	25176647	HAP_5	0.171304347826087	-0.00110642160067808	0.846229433928696	0.998957252241462
1	25086040	25234832	HAP_1	0.15304347826087	-0.114912331378205	0.969335225132447	0.90567616793083
1	25086040	25234832	HAP_2	0.124347826086957	-0.204807435961686	1.04179719292282	0.844219071180396
1	25086040	25234832	HAP_3	0.0791304347826087	-0.915966008979214	2.02540325739715	0.651271436031153
1	25086040	25234832	HAP_4	0.116521739130435	1.09080310149532	1.76555843754352	0.536942103696202
1	25086040	25234832	HAP_5	0.111304347826087	-0.685339467669712	1.20619665080403	0.570138193584295
1	25086040	25234832	HAP_6	0.0843478260869565	-0.479990512956125	2.0399153875604	0.814062207829864
1	25086040	25234832	HAP_7	0.088695652173913	1.36176733428089	1.58943848768224	0.391942700890112
[truncated: 187,858 more rows]
