# Supplementary material for: Autosomal recessive loci contribute significantly to quantitative variation of male fertility in a dairy cattle population
Source: BMC Genomics. 2021 Mar 30;22:225. doi: 10.1186/s12864-021-07523-3 (PMC8010996; doi:10.1186/s12864-021-07523-3)
Supplement: Supplementary file 21 — Additional file 21. (TXT 18534 kb) [file 12864_2021_7523_MOESM21_ESM.txt]

CHROM	START	STOP	HAP	FREQ	BETA	SE_BETA	PVAL
1	256361	888832	HAP_1	0.243478260869565	0.0418460427438783	0.0379316864448412	0.270414698299716
1	256361	888832	HAP_2	0.123478260869565	-0.00698014644275965	0.0798455940937553	0.930368367644394
1	256361	888832	HAP_3	0.250434782608696	0.00385212199757727	0.0396321215686919	0.922604629151472
1	256361	888832	HAP_4	0.116521739130435	-0.0666643402191104	0.115263855141902	0.563250805609386
1	719789	949357	HAP_1	0.227826086956522	-0.0136412122913363	0.0411383615093707	0.740319862018033
1	719789	949357	HAP_2	0.109565217391304	0.00452931097274363	0.083746258227198	0.956887665482764
1	719789	949357	HAP_3	0.26695652173913	0.0146521758928304	0.0378264797743604	0.698642020593335
1	719789	949357	HAP_4	0.0921739130434783	-0.0666643402191104	0.115263855141902	0.563250805609386
1	809505	997375	HAP_1	0.250434782608696	0.00385212199757727	0.0396321215686919	0.922604629151472
1	809505	997375	HAP_2	0.0930434782608696	-0.0666643402191104	0.115263855141902	0.563250805609386
1	809505	997375	HAP_3	0.227826086956522	-0.0136412122913363	0.0411383615093707	0.740319862018033
1	809505	997375	HAP_4	0.109565217391304	0.00452931097274363	0.083746258227198	0.956887665482764
1	858145	1029750	HAP_1	0.229565217391304	0.0139131374442637	0.0424564701516038	0.743257832654374
1	858145	1029750	HAP_2	0.227826086956522	-0.0136412122913363	0.0411383615093707	0.740319862018033
1	858145	1029750	HAP_3	0.0930434782608696	-0.0666643402191104	0.115263855141902	0.563250805609386
1	858145	1029750	HAP_4	0.109565217391304	0.00452931097274363	0.083746258227198	0.956887665482764
1	930560	1061569	HAP_1	0.231304347826087	-0.0185663760552992	0.0395519270160546	0.638953136588725
1	930560	1061569	HAP_2	0.226086956521739	0.0185152399876136	0.0437517753187078	0.67231976406611
1	930560	1061569	HAP_3	0.109565217391304	0.00452931097274363	0.083746258227198	0.956887665482764
1	930560	1061569	HAP_4	0.0930434782608696	-0.0666643402191104	0.115263855141902	0.563250805609386
1	990831	1099222	HAP_1	0.253913043478261	-0.0191226302336089	0.038891785688457	0.623131794528485
1	990831	1099222	HAP_2	0.226086956521739	0.0167932879243196	0.044547928438726	0.706337272178131
1	990831	1099222	HAP_3	0.109565217391304	0.00452931097274363	0.083746258227198	0.956887665482764
1	990831	1099222	HAP_4	0.0965217391304348	-0.0666643402191104	0.115263855141902	0.563250805609386
1	1023073	1139082	HAP_1	0.226086956521739	0.0167932879243196	0.044547928438726	0.706337272178131
1	1023073	1139082	HAP_2	0.254782608695652	-0.0191226302336089	0.038891785688457	0.623131794528485
1	1023073	1139082	HAP_3	0.109565217391304	0.00452931097274363	0.083746258227198	0.956887665482764
1	1023073	1139082	HAP_4	0.0973913043478261	-0.0666643402191104	0.115263855141902	0.563250805609386
1	1045142	1197303	HAP_1	0.226086956521739	0.0167932879243196	0.044547928438726	0.706337272178131
1	1045142	1197303	HAP_2	0.254782608695652	-0.0191226302336089	0.038891785688457	0.623131794528485
1	1045142	1197303	HAP_3	0.102608695652174	0.00452931097274363	0.083746258227198	0.956887665482764
1	1045142	1197303	HAP_4	0.0973913043478261	-0.0666643402191104	0.115263855141902	0.563250805609386
1	1091658	1245818	HAP_1	0.102608695652174	-0.0342942887747257	0.094431666999253	0.716618087073578
1	1091658	1245818	HAP_2	0.188695652173913	0.00946669616487233	0.050957832573197	0.852688166838965
1	1091658	1245818	HAP_3	0.250434782608696	-0.017731229311822	0.0426458388819205	0.677730693880386
1	1091658	1245818	HAP_4	0.102608695652174	0.00452931097274363	0.083746258227198	0.956887665482764
1	1113772	1299095	HAP_1	0.0973913043478261	-0.0252528863939053	0.102842478216363	0.806120874462575
1	1113772	1299095	HAP_2	0.188695652173913	0.00946669616487233	0.050957832573197	0.852688166838965
1	1113772	1299095	HAP_3	0.250434782608696	-0.017731229311822	0.0426458388819205	0.677730693880386
1	1113772	1299095	HAP_4	0.102608695652174	0.00452931097274363	0.083746258227198	0.956887665482764
1	1166331	1346373	HAP_1	0.0947826086956522	-0.0252528863939053	0.102842478216363	0.806120874462575
1	1166331	1346373	HAP_2	0.185217391304348	0.00946669616487233	0.050957832573197	0.852688166838965
1	1166331	1346373	HAP_3	0.236521739130435	-0.0116061804901972	0.0453767764712141	0.798219263308262
1	1166331	1346373	HAP_4	0.102608695652174	0.00452931097274363	0.083746258227198	0.956887665482764
1	1228432	1400585	HAP_1	0.213913043478261	0.0337974272932517	0.052475644975885	0.519799737073973
1	1228432	1400585	HAP_2	0.109565217391304	0.00452931097274363	0.083746258227198	0.956887665482764
1	1228432	1400585	HAP_3	0.1	-0.0252528863939053	0.102842478216363	0.806120874462575
1	1228432	1400585	HAP_4	0.202608695652174	0.0265184283257684	0.048022282228574	0.581023389409736
1	1280141	1469010	HAP_1	0.168695652173913	0.0204680130130248	0.0586806131103904	0.727367346252489
1	1280141	1469010	HAP_2	0.416521739130435	0.0151192737844274	0.0267136355004877	0.57163607759893
1	1280141	1469010	HAP_3	0.102608695652174	-0.0252528863939053	0.102842478216363	0.806120874462575
1	1332918	1540641	HAP_1	0.416521739130435	0.0151192737844274	0.0267136355004877	0.57163607759893
1	1332918	1540641	HAP_2	0.151304347826087	0.0314830472744158	0.0626968456801542	0.61576063965461
1	1332918	1540641	HAP_3	0.168695652173913	0.0204680130130248	0.0586806131103904	0.727367346252489
1	1385687	1571852	HAP_1	0.23304347826087	0.0132642714760019	0.0467176804022599	0.776573181078813
1	1385687	1571852	HAP_2	0.219130434782609	0.00953452153167474	0.0467484556603396	0.838463494835144
1	1385687	1571852	HAP_3	0.168695652173913	0.0204680130130248	0.0586806131103904	0.727367346252489
1	1385687	1571852	HAP_4	0.15304347826087	0.0314830472744158	0.0626968456801542	0.61576063965461
1	1440329	1606992	HAP_1	0.15304347826087	0.0314830472744158	0.0626968456801542	0.61576063965461
1	1440329	1606992	HAP_2	0.232173913043478	0.0132642714760019	0.0467176804022599	0.776573181078813
1	1440329	1606992	HAP_3	0.220869565217391	0.00953452153167474	0.0467484556603396	0.838463494835144
1	1440329	1606992	HAP_4	0.168695652173913	0.0204680130130248	0.0586806131103904	0.727367346252489
1	1523007	1646535	HAP_1	0.0939130434782609	-0.0252528863939053	0.102842478216363	0.806120874462575
1	1523007	1646535	HAP_2	0.168695652173913	0.0204680130130248	0.0586806131103904	0.727367346252489
1	1523007	1646535	HAP_3	0.232173913043478	0.0132642714760019	0.0467176804022599	0.776573181078813
1	1523007	1646535	HAP_4	0.183478260869565	0.0123804120275844	0.0521849098849469	0.812556110245369
1	1566539	1682584	HAP_1	0.168695652173913	0.0204680130130248	0.0586806131103904	0.727367346252489
1	1566539	1682584	HAP_2	0.232173913043478	0.0132642714760019	0.0467176804022599	0.776573181078813
1	1566539	1682584	HAP_3	0.183478260869565	0.0123804120275844	0.0521849098849469	0.812556110245369
1	1566539	1682584	HAP_4	0.0939130434782609	-0.0252528863939053	0.102842478216363	0.806120874462575
1	1592085	1721138	HAP_1	0.168695652173913	0.0204680130130248	0.0586806131103904	0.727367346252489
1	1592085	1721138	HAP_2	0.183478260869565	0.0123804120275844	0.0521849098849469	0.812556110245369
1	1592085	1721138	HAP_3	0.232173913043478	0.0132642714760019	0.0467176804022599	0.776573181078813
1	1592085	1721138	HAP_4	0.0939130434782609	-0.0252528863939053	0.102842478216363	0.806120874462575
1	1627573	1769696	HAP_1	0.180869565217391	0.015790336232471	0.0535606755949984	0.768246278430873
1	1627573	1769696	HAP_2	0.24695652173913	0.00772051788526371	0.0442803227240037	0.861648872295658
1	1627573	1769696	HAP_3	0.120869565217391	-0.0686363643026163	0.0868863059491806	0.429886603151208
1	1627573	1769696	HAP_4	0.0939130434782609	-0.0252528863939053	0.102842478216363	0.806120874462575
1	1627573	1769696	HAP_5	0.171304347826087	0.0204680130130248	0.0586806131103904	0.727367346252489
1	1676756	1830748	HAP_1	0.180869565217391	0.015790336232471	0.0535606755949984	0.768246278430873
1	1676756	1830748	HAP_2	0.24695652173913	0.00772051788526371	0.0442803227240037	0.861648872295658
1	1676756	1830748	HAP_3	0.0939130434782609	-0.0252528863939053	0.102842478216363	0.806120874462575
1	1676756	1830748	HAP_4	0.242608695652174	0.0373789675529548	0.0435292935197637	0.390867539265193
1	1698908	1883132	HAP_1	0.24695652173913	0.00772051788526371	0.0442803227240037	0.861648872295658
1	1698908	1883132	HAP_2	0.0939130434782609	-0.0252528863939053	0.102842478216363	0.806120874462575
1	1698908	1883132	HAP_3	0.180869565217391	0.015790336232471	0.0535606755949984	0.768246278430873
1	1698908	1883132	HAP_4	0.256521739130435	0.031820959029279	0.040618632687454	0.433717614049906
1	1752601	1966040	HAP_1	0.0939130434782609	-0.0252528863939053	0.102842478216363	0.806120874462575
1	1752601	1966040	HAP_2	0.182608695652174	0.0146452125206103	0.0522523274495591	0.779366856070224
1	1752601	1966040	HAP_3	0.232173913043478	0.0492309925535123	0.0439608964174222	0.263242646925364
1	1752601	1966040	HAP_4	0.246086956521739	0.00772051788526371	0.0442803227240037	0.861648872295658
1	1809526	2015519	HAP_1	0.181739130434783	0.015790336232471	0.0535606755949984	0.768246278430873
1	1809526	2015519	HAP_2	0.0939130434782609	-0.0252528863939053	0.102842478216363	0.806120874462575
1	1809526	2015519	HAP_3	0.24695652173913	0.00772051788526371	0.0442803227240037	0.861648872295658
1	1809526	2015519	HAP_4	0.232173913043478	0.0492309925535123	0.0439608964174222	0.263242646925364
1	1858907	2080108	HAP_1	0.264347826086957	-0.00199202141663554	0.0395805437767248	0.95987865515654
1	1858907	2080108	HAP_2	0.0947826086956522	-0.0252528863939053	0.102842478216363	0.806120874462575
1	1858907	2080108	HAP_3	0.181739130434783	0.015790336232471	0.0535606755949984	0.768246278430873
1	1858907	2080108	HAP_4	0.219130434782609	0.0452805220752001	0.0462880534863989	0.32837977563052
1	1935439	2114078	HAP_1	0.454782608695652	0.0317159072293364	0.0246101886580689	0.198021945699511
1	1935439	2114078	HAP_2	0.0947826086956522	-0.0252528863939053	0.102842478216363	0.806120874462575
1	1935439	2114078	HAP_3	0.175652173913043	0.0113619408898665	0.0534520049989881	0.831744582360651
1	2000237	2180053	HAP_1	0.477391304347826	0.0201313815040552	0.0232979916466633	0.387911334528983
1	2000237	2180053	HAP_2	0.175652173913043	0.0113619408898665	0.0534520049989881	0.831744582360651
1	2059310	2240729	HAP_1	0.175652173913043	0.0113619408898665	0.0534520049989881	0.831744582360651
1	2059310	2240729	HAP_2	0.121739130434783	-0.024081266758472	0.0938390512584475	0.79756366814952
1	2059310	2240729	HAP_3	0.352173913043478	0.00275384655982195	0.0311033254148359	0.92948010417295
1	2099121	2261566	HAP_1	0.123478260869565	-0.024081266758472	0.0938390512584475	0.79756366814952
1	2099121	2261566	HAP_2	0.552173913043478	-0.0109432561923856	0.0217930488590178	0.615762668007468
1	2163137	2291600	HAP_1	0.123478260869565	-0.024081266758472	0.0938390512584475	0.79756366814952
1	2163137	2291600	HAP_2	0.111304347826087	0.0152495331748976	0.0944026020649749	0.871728359863769
1	2163137	2291600	HAP_3	0.255652173913043	-0.0170476107899565	0.0414692717619108	0.681163109285461
1	2163137	2291600	HAP_4	0.12	0.0232324467406967	0.0873045877743915	0.790253653031742
1	2219759	2321768	HAP_1	0.123478260869565	-0.024081266758472	0.0938390512584475	0.79756366814952
1	2219759	2321768	HAP_2	0.111304347826087	0.0152495331748976	0.0944026020649749	0.871728359863769
1	2219759	2321768	HAP_3	0.0843478260869565	-0.0562687940074312	0.133677438994809	0.67396739321183
1	2219759	2321768	HAP_4	0.167826086956522	0.0302667896608904	0.0579280289537802	0.60153541689186
1	2219759	2321768	HAP_5	0.119130434782609	0.0232324467406967	0.0873045877743915	0.790253653031742
1	2219759	2321768	HAP_6	0.0826086956521739	-0.0660896206247927	0.13185320093481	0.616401044901521
1	2250307	2372646	HAP_1	0.114782608695652	0.0105243760785616	0.0878512347376354	0.904686214121535
1	2250307	2372646	HAP_2	0.212173913043478	-0.0201056586575184	0.0482801517672223	0.677248992284124
1	2250307	2372646	HAP_3	0.181739130434783	0.0126030337035361	0.0520385847788364	0.808724139966856
1	2250307	2372646	HAP_4	0.119130434782609	0.0232324467406967	0.0873045877743915	0.790253653031742
1	2250307	2372646	HAP_5	0.122608695652174	0.0256197256180588	0.063902281700528	0.6886311391511
1	2284595	2407778	HAP_1	0.451304347826087	-0.00968903060279761	0.0247048333565108	0.695065261321727
1	2284595	2407778	HAP_2	0.188695652173913	0.0111806930765845	0.0508539260081044	0.826060806829004
1	2284595	2407778	HAP_3	0.107826086956522	0.0768904723406031	0.0909754911360447	0.398371200575969
1	2284595	2407778	HAP_4	0.119130434782609	0.0232324467406967	0.0873045877743915	0.790253653031742
1	2304587	2465308	HAP_1	0.450434782608696	-0.00968903060279761	0.0247048333565108	0.695065261321727
1	2304587	2465308	HAP_2	0.107826086956522	0.0768904723406031	0.0909754911360447	0.398371200575969
1	2304587	2465308	HAP_3	0.119130434782609	0.0232324467406967	0.0873045877743915	0.790253653031742
1	2304587	2465308	HAP_4	0.188695652173913	0.0111806930765845	0.0508539260081044	0.826060806829004
1	2357315	2535083	HAP_1	0.107826086956522	0.0768904723406031	0.0909754911360447	0.398371200575969
1	2357315	2535083	HAP_2	0.119130434782609	0.0232324467406967	0.0873045877743915	0.790253653031742
1	2357315	2535083	HAP_3	0.626086956521739	-0.011438134637393	0.0206032539415259	0.579005053303758
1	2390062	2604669	HAP_1	0.119130434782609	0.0232324467406967	0.0873045877743915	0.790253653031742
1	2390062	2604669	HAP_2	0.107826086956522	0.0768904723406031	0.0909754911360447	0.398371200575969
1	2390062	2604669	HAP_3	0.625217391304348	-0.011438134637393	0.0206032539415259	0.579005053303758
1	2445051	2658776	HAP_1	0.62	-0.0196946243223359	0.0207052276079237	0.341916354172657
1	2445051	2658776	HAP_2	0.119130434782609	0.0232324467406967	0.0873045877743915	0.790253653031742
1	2445051	2658776	HAP_3	0.107826086956522	0.0768904723406031	0.0909754911360447	0.398371200575969
1	2516434	2719642	HAP_1	0.107826086956522	0.0768904723406031	0.0909754911360447	0.398371200575969
1	2516434	2719642	HAP_2	0.119130434782609	0.0232324467406967	0.0873045877743915	0.790253653031742
1	2516434	2719642	HAP_3	0.62	-0.0196946243223359	0.0207052276079237	0.341916354172657
1	2589312	2767613	HAP_1	0.0921739130434783	0.0582557710211491	0.115318017379345	0.613634023296821
1	2589312	2767613	HAP_2	0.199130434782609	0.0255005402802741	0.0469863265164673	0.587535982833922
1	2589312	2767613	HAP_3	0.120869565217391	-0.024081266758472	0.0938390512584475	0.79756366814952
1	2589312	2767613	HAP_4	0.185217391304348	-0.02742632507406	0.0620175607223899	0.658489422263653
1	2589312	2767613	HAP_5	0.107826086956522	0.0768904723406031	0.0909754911360447	0.398371200575969
1	2589312	2767613	HAP_6	0.119130434782609	0.0232324467406967	0.0873045877743915	0.790253653031742
1	2633403	2848684	HAP_1	0.107826086956522	0.0768904723406031	0.0909754911360447	0.398371200575969
1	2633403	2848684	HAP_2	0.0791304347826087	0.0582557710211491	0.115318017379345	0.613634023296821
1	2633403	2848684	HAP_3	0.184347826086957	0.0401856689825255	0.0522628837907203	0.442267305845807
1	2633403	2848684	HAP_4	0.120869565217391	-0.024081266758472	0.0938390512584475	0.79756366814952
1	2633403	2848684	HAP_5	0.122608695652174	-0.000652352645123772	0.0824094671523872	0.993686827617957
1	2633403	2848684	HAP_6	0.119130434782609	0.0232324467406967	0.0873045877743915	0.790253653031742
1	2699455	2923974	HAP_1	0.119130434782609	0.0232324467406967	0.0873045877743915	0.790253653031742
1	2699455	2923974	HAP_2	0.107826086956522	0.0768904723406031	0.0909754911360447	0.398371200575969
1	2699455	2923974	HAP_3	0.0791304347826087	0.0582557710211491	0.115318017379345	0.613634023296821
1	2699455	2923974	HAP_4	0.167826086956522	0.0302667896608904	0.0579280289537802	0.60153541689186
1	2699455	2923974	HAP_5	0.120869565217391	-0.024081266758472	0.0938390512584475	0.79756366814952
1	2699455	2923974	HAP_6	0.122608695652174	-0.000652352645123772	0.0824094671523872	0.993686827617957
1	2752599	2974184	HAP_1	0.0773913043478261	-0.0604364556980602	0.131339868209105	0.645584263384203
1	2752599	2974184	HAP_2	0.107826086956522	0.0768904723406031	0.0909754911360447	0.398371200575969
1	2752599	2974184	HAP_3	0.136521739130435	-0.0115558205874544	0.0744182734373121	0.876654735833158
1	2752599	2974184	HAP_4	0.167826086956522	0.0302667896608904	0.0579280289537802	0.60153541689186
1	2752599	2974184	HAP_5	0.119130434782609	0.0232324467406967	0.0873045877743915	0.790253653031742
1	2752599	2974184	HAP_6	0.189565217391304	-0.0310657465138521	0.0609583173118737	0.610515822760828
1	2824770	3010910	HAP_1	0.161739130434783	-0.0138265614617446	0.0707843919275228	0.845202489083803
1	2824770	3010910	HAP_2	0.107826086956522	0.0768904723406031	0.0909754911360447	0.398371200575969
1	2824770	3010910	HAP_3	0.10695652173913	0.000225016852193263	0.0950328811456861	0.998111627738539
1	2824770	3010910	HAP_4	0.167826086956522	0.0302667896608904	0.0579280289537802	0.60153541689186
1	2824770	3010910	HAP_5	0.113913043478261	0.0232324467406967	0.0873045877743915	0.790253653031742
1	2889586	3028026	HAP_1	0.121739130434783	-0.0108444692383934	0.0821313208559657	0.895001358350936
1	2889586	3028026	HAP_2	0.171304347826087	0.0302667896608904	0.0579280289537802	0.60153541689186
1	2889586	3028026	HAP_3	0.107826086956522	0.0768904723406031	0.0909754911360447	0.398371200575969
1	2889586	3028026	HAP_4	0.161739130434783	-0.0138265614617446	0.0707843919275228	0.845202489083803
1	2889586	3028026	HAP_5	0.113913043478261	0.0232324467406967	0.0873045877743915	0.790253653031742
1	2963532	3072923	HAP_1	0.174782608695652	-0.0170777939213418	0.0679292833755881	0.801592531930565
1	2963532	3072923	HAP_2	0.113913043478261	0.0232324467406967	0.0873045877743915	0.790253653031742
1	2963532	3072923	HAP_3	0.16695652173913	0.0302667896608904	0.0579280289537802	0.60153541689186
1	2963532	3072923	HAP_4	0.130434782608696	-0.0716275546545508	0.0939941946167409	0.446354425668721
1	2963532	3072923	HAP_5	0.12	-0.0108444692383934	0.0821313208559657	0.895001358350936
1	2963532	3072923	HAP_6	0.118260869565217	0.0371960779017131	0.0753913410011131	0.621941549227752
1	2999989	3153221	HAP_1	0.175652173913043	-0.0170777939213418	0.0679292833755881	0.801592531930565
1	2999989	3153221	HAP_2	0.122608695652174	0.123245088089585	0.0772873481295197	0.111356128537292
1	2999989	3153221	HAP_3	0.272173913043478	0.00938519538654023	0.0363382529077465	0.796290653581586
1	2999989	3153221	HAP_4	0.167826086956522	0.0302667896608904	0.0579280289537802	0.60153541689186
1	2999989	3153221	HAP_5	0.125217391304348	-0.0108444692383934	0.0821313208559657	0.895001358350936
1	3021052	3188350	HAP_1	0.272173913043478	0.00938519538654023	0.0363382529077465	0.796290653581586
1	3021052	3188350	HAP_2	0.167826086956522	0.0302667896608904	0.0579280289537802	0.60153541689186
1	3021052	3188350	HAP_3	0.125217391304348	-0.0108444692383934	0.0821313208559657	0.895001358350936
1	3021052	3188350	HAP_4	0.175652173913043	-0.0170777939213418	0.0679292833755881	0.801592531930565
1	3021052	3188350	HAP_5	0.123478260869565	0.102320304254783	0.0735421327824973	0.164680295560634
1	3056961	3223919	HAP_1	0.125217391304348	-0.0108444692383934	0.0821313208559657	0.895001358350936
1	3056961	3223919	HAP_2	0.176521739130435	-0.0170777939213418	0.0679292833755881	0.801592531930565
1	3056961	3223919	HAP_3	0.123478260869565	0.102320304254783	0.0735421327824973	0.164680295560634
1	3056961	3223919	HAP_4	0.167826086956522	0.0302667896608904	0.0579280289537802	0.60153541689186
1	3056961	3223919	HAP_5	0.272173913043478	0.00938519538654023	0.0363382529077465	0.796290653581586
1	3147689	3261757	HAP_1	0.135652173913043	-0.0244613896235395	0.06731764081963	0.716463168727743
1	3147689	3261757	HAP_2	0.138260869565217	0.000267582892388763	0.0770413348396339	0.997229995080759
1	3147689	3261757	HAP_3	0.132173913043478	-0.0716275546545508	0.0939941946167409	0.446354425668721
1	3147689	3261757	HAP_4	0.161739130434783	-0.0112927423173136	0.0748481410878011	0.880128153074401
1	3147689	3261757	HAP_5	0.175652173913043	0.0234738621951291	0.0565894641333347	0.678439468056136
1	3147689	3261757	HAP_6	0.122608695652174	0.102320304254783	0.0735421327824973	0.164680295560634
1	3179438	3303269	HAP_1	0.14	-0.00665647710920075	0.0787086930908769	0.932632529308142
1	3179438	3303269	HAP_2	0.167826086956522	0.0302667896608904	0.0579280289537802	0.60153541689186
1	3179438	3303269	HAP_3	0.109565217391304	0.000225016852193263	0.0950328811456861	0.998111627738539
1	3179438	3303269	HAP_4	0.138260869565217	0.000267582892388763	0.0770413348396339	0.997229995080759
1	3179438	3303269	HAP_5	0.132173913043478	-0.0716275546545508	0.0939941946167409	0.446354425668721
1	3179438	3303269	HAP_6	0.121739130434783	0.102320304254783	0.0735421327824973	0.164680295560634
1	3208431	3379063	HAP_1	0.109565217391304	0.000225016852193263	0.0950328811456861	0.998111627738539
1	3208431	3379063	HAP_2	0.278260869565217	0.037944313999961	0.0366292029804513	0.300692753233703
1	3208431	3379063	HAP_3	0.167826086956522	0.0302667896608904	0.0579280289537802	0.60153541689186
1	3208431	3379063	HAP_4	0.121739130434783	0.102320304254783	0.0735421327824973	0.164680295560634
1	3250506	3425621	HAP_1	0.275652173913043	0.0406166078424455	0.0370862128488965	0.273900659780544
1	3250506	3425621	HAP_2	0.107826086956522	0.192390344664387	0.0841905247539072	0.0226740162691633
1	3250506	3425621	HAP_3	0.168695652173913	0.027230519250503	0.0562872061247614	0.628731781709011
1	3250506	3425621	HAP_4	0.108695652173913	0.000225016852193263	0.0950328811456861	0.998111627738539
1	3292026	3458428	HAP_1	0.194782608695652	-0.0326166703780824	0.0534480491665186	0.541942912871468
1	3292026	3458428	HAP_2	0.138260869565217	0.122043445560384	0.0729156937052601	0.0947340001602418
1	3292026	3458428	HAP_3	0.10695652173913	0.000225016852193263	0.0950328811456861	0.998111627738539
1	3292026	3458428	HAP_4	0.172173913043478	0.0232962099224836	0.0547699383905072	0.670746810003489
1	3292026	3458428	HAP_5	0.107826086956522	0.192390344664387	0.0841905247539072	0.0226740162691633
1	3361607	3480350	HAP_1	0.195652173913043	-0.0326166703780824	0.0534480491665186	0.541942912871468
1	3361607	3480350	HAP_2	0.138260869565217	0.122043445560384	0.0729156937052601	0.0947340001602418
1	3361607	3480350	HAP_3	0.107826086956522	0.000225016852193263	0.0950328811456861	0.998111627738539
1	3361607	3480350	HAP_4	0.17304347826087	0.0232962099224836	0.0547699383905072	0.670746810003489
1	3361607	3480350	HAP_5	0.107826086956522	0.192390344664387	0.0841905247539072	0.0226740162691633
1	3409942	3514683	HAP_1	0.307826086956522	0.00215546303445057	0.0329777533461378	0.947909719082074
1	3409942	3514683	HAP_2	0.138260869565217	0.122043445560384	0.0729156937052601	0.0947340001602418
1	3409942	3514683	HAP_3	0.107826086956522	0.000225016852193263	0.0950328811456861	0.998111627738539
1	3409942	3514683	HAP_4	0.17304347826087	0.0232962099224836	0.0547699383905072	0.670746810003489
1	3444984	3546524	HAP_1	0.329565217391304	-0.00515959278381344	0.0316606973085784	0.870604392920272
1	3444984	3546524	HAP_2	0.263478260869565	0.0692017130395427	0.038323662572131	0.071497402260615
1	3444984	3546524	HAP_3	0.172173913043478	0.0232962099224836	0.0547699383905072	0.670746810003489
1	3475914	3598843	HAP_1	0.171304347826087	0.0265238382969251	0.0562681754271643	0.637550479422863
1	3475914	3598843	HAP_2	0.141739130434783	0.155255869592222	0.0694605823903201	0.0257985854545722
1	3475914	3598843	HAP_3	0.119130434782609	-0.0156872430489074	0.0821695034454869	0.848662543002781
1	3475914	3598843	HAP_4	0.100869565217391	-0.044021179056059	0.116023655993694	0.704522624033065
1	3475914	3598843	HAP_5	0.217391304347826	0.0267255856394024	0.0455581322646053	0.557690459245377
1	3500633	3637756	HAP_1	0.151304347826087	0.23079368074778	0.0638212542416325	0.000325790688738717
1	3500633	3637756	HAP_2	0.119130434782609	-0.0156872430489074	0.0821695034454869	0.848662543002781
1	3500633	3637756	HAP_3	0.172173913043478	0.0265238382969251	0.0562681754271643	0.637550479422863
1	3500633	3637756	HAP_4	0.100869565217391	-0.044021179056059	0.116023655993694	0.704522624033065
1	3500633	3637756	HAP_5	0.214782608695652	0.0267255856394024	0.0455581322646053	0.557690459245377
1	3531671	3691931	HAP_1	0.151304347826087	0.23079368074778	0.0638212542416325	0.000325790688738717
1	3531671	3691931	HAP_2	0.100869565217391	-0.044021179056059	0.116023655993694	0.704522624033065
1	3531671	3691931	HAP_3	0.12	-0.0156872430489074	0.0821695034454869	0.848662543002781
1	3531671	3691931	HAP_4	0.38695652173913	-0.0189386205146971	0.0266692348324828	0.477918149218975
1	3587305	3720622	HAP_1	0.151304347826087	0.23079368074778	0.0638212542416325	0.000325790688738717
1	3587305	3720622	HAP_2	0.100869565217391	-0.044021179056059	0.116023655993694	0.704522624033065
1	3587305	3720622	HAP_3	0.12	-0.0156872430489074	0.0821695034454869	0.848662543002781
1	3587305	3720622	HAP_4	0.40695652173913	-0.0233988135746469	0.0259796310563216	0.368154923558628
1	3620513	3776228	HAP_1	0.152173913043478	0.211650669624577	0.0615387667145339	0.000626456856470463
1	3620513	3776228	HAP_2	0.135652173913043	-0.0175501887705384	0.0772616254042954	0.820387591625889
1	3620513	3776228	HAP_3	0.175652173913043	0.0118272818551564	0.0521670741303268	0.820724468820841
1	3620513	3776228	HAP_4	0.229565217391304	0.0200528395768371	0.0442096283252898	0.650302394110296
1	3620513	3776228	HAP_5	0.100869565217391	-0.044021179056059	0.116023655993694	0.704522624033065
1	3684324	3840517	HAP_1	0.152173913043478	0.211650669624577	0.0615387667145339	0.000626456856470463
1	3684324	3840517	HAP_2	0.100869565217391	-0.044021179056059	0.116023655993694	0.704522624033065
1	3684324	3840517	HAP_3	0.175652173913043	0.0118272818551564	0.0521670741303268	0.820724468820841
1	3684324	3840517	HAP_4	0.229565217391304	0.0200528395768371	0.0442096283252898	0.650302394110296
1	3684324	3840517	HAP_5	0.136521739130435	-0.0175501887705384	0.0772616254042954	0.820387591625889
1	3712478	3917893	HAP_1	0.100869565217391	-0.044021179056059	0.116023655993694	0.704522624033065
1	3712478	3917893	HAP_2	0.17304347826087	0.0118272818551564	0.0521670741303268	0.820724468820841
1	3712478	3917893	HAP_3	0.180869565217391	0.102274913507493	0.0537627407733181	0.0576378648041478
1	3712478	3917893	HAP_4	0.119130434782609	-0.0156872430489074	0.0821695034454869	0.848662543002781
1	3712478	3917893	HAP_5	0.151304347826087	0.211650669624577	0.0615387667145339	0.000626456856470463
1	3755154	3959925	HAP_1	0.151304347826087	0.211650669624577	0.0615387667145339	0.000626456856470463
1	3755154	3959925	HAP_2	0.100869565217391	-0.044021179056059	0.116023655993694	0.704522624033065
1	3755154	3959925	HAP_3	0.172173913043478	0.0118272818551564	0.0521670741303268	0.820724468820841
1	3755154	3959925	HAP_4	0.180869565217391	0.102274913507493	0.0537627407733181	0.0576378648041478
1	3755154	3959925	HAP_5	0.0773913043478261	-0.0355247063937092	0.133189552817382	0.789780342108474
1	3823705	4005583	HAP_1	0.171304347826087	0.10619085254532	0.0581527734341357	0.0683706113806415
1	3823705	4005583	HAP_2	0.0782608695652174	-0.0355247063937092	0.133189552817382	0.789780342108474
1	3823705	4005583	HAP_3	0.171304347826087	0.0118272818551564	0.0521670741303268	0.820724468820841
1	3823705	4005583	HAP_4	0.150434782608696	0.211650669624577	0.0615387667145339	0.000626456856470463
1	3823705	4005583	HAP_5	0.101739130434783	-0.0464920336969804	0.104704807156858	0.657192098607137
1	3895421	4045338	HAP_1	0.150434782608696	0.211650669624577	0.0615387667145339	0.000626456856470463
1	3895421	4045338	HAP_2	0.193913043478261	0.10619085254532	0.0581527734341357	0.0683706113806415
1	3895421	4045338	HAP_3	0.105217391304348	-0.0464920336969804	0.104704807156858	0.657192098607137
1	3895421	4045338	HAP_4	0.249565217391304	0.00775288774641433	0.0398240070286563	0.845714805773808
1	3954394	4091992	HAP_1	0.119130434782609	-0.0464920336969804	0.104704807156858	0.657192098607137
1	3954394	4091992	HAP_2	0.0808695652173913	-0.0345844565505916	0.114908027710872	0.7635447891915
1	3954394	4091992	HAP_3	0.281739130434783	0.00452751522722804	0.0368026727843483	0.902134156503967
1	3954394	4091992	HAP_4	0.18	0.165187089759767	0.05265613314006	0.00179566447612246
1	3954394	4091992	HAP_5	0.194782608695652	0.10619085254532	0.0581527734341357	0.0683706113806415
1	3989772	4127064	HAP_1	0.119130434782609	-0.0464920336969804	0.104704807156858	0.657192098607137
1	3989772	4127064	HAP_2	0.0817391304347826	-0.0345844565505916	0.114908027710872	0.7635447891915
1	3989772	4127064	HAP_3	0.301739130434783	-0.00270737328246973	0.0338650466969942	0.936308704215337
1	3989772	4127064	HAP_4	0.18	0.165187089759767	0.05265613314006	0.00179566447612246
1	3989772	4127064	HAP_5	0.209565217391304	0.103886523364732	0.0519823230658222	0.0461440431825814
1	4033099	4162383	HAP_1	0.0817391304347826	-0.0345844565505916	0.114908027710872	0.7635447891915
1	4033099	4162383	HAP_2	0.301739130434783	-0.00270737328246973	0.0338650466969942	0.936308704215337
1	4033099	4162383	HAP_3	0.181739130434783	0.155461867972474	0.051663889561066	0.00273766928467929
1	4033099	4162383	HAP_4	0.119130434782609	-0.0464920336969804	0.104704807156858	0.657192098607137
1	4033099	4162383	HAP_5	0.214782608695652	0.107899746079611	0.0505673683416004	0.0332929290182327
1	4077498	4215889	HAP_1	0.119130434782609	-0.0464920336969804	0.104704807156858	0.657192098607137
1	4077498	4215889	HAP_2	0.188695652173913	0.111133413184101	0.0562354642628066	0.04861890762325
1	4077498	4215889	HAP_3	0.167826086956522	-0.0571481374669891	0.0604702309656729	0.345033178506232
1	4077498	4215889	HAP_4	0.191304347826087	0.0441631252995479	0.0524814770298505	0.400426201621882
1	4077498	4215889	HAP_5	0.176521739130435	0.155461867972474	0.051663889561066	0.00273766928467929
1	4113357	4261708	HAP_1	0.188695652173913	0.111133413184101	0.0562354642628066	0.04861890762325
1	4113357	4261708	HAP_2	0.12	-0.0388796874566827	0.103838606026746	0.708229970543051
1	4113357	4261708	HAP_3	0.16695652173913	-0.019118943936358	0.061137883818047	0.754610586399368
1	4113357	4261708	HAP_4	0.149565217391304	0.0509828815538307	0.0618564932539646	0.410168601840017
1	4113357	4261708	HAP_5	0.176521739130435	0.155461867972474	0.051663889561066	0.00273766928467929
1	4155630	4294917	HAP_1	0.188695652173913	0.111133413184101	0.0562354642628066	0.04861890762325
1	4155630	4294917	HAP_2	0.12	-0.0388796874566827	0.103838606026746	0.708229970543051
1	4155630	4294917	HAP_3	0.166086956521739	-0.019118943936358	0.061137883818047	0.754610586399368
1	4155630	4294917	HAP_4	0.149565217391304	0.0509828815538307	0.0618564932539646	0.410168601840017
1	4155630	4294917	HAP_5	0.171304347826087	0.177081783600212	0.0555191006333571	0.00150425992933504
1	4202221	4307054	HAP_1	0.120869565217391	-0.0388796874566827	0.103838606026746	0.708229970543051
1	4202221	4307054	HAP_2	0.166086956521739	-0.019118943936358	0.061137883818047	0.754610586399368
1	4202221	4307054	HAP_3	0.190434782608696	0.0964462773685829	0.0551293487946189	0.080758342622865
1	4202221	4307054	HAP_4	0.149565217391304	0.0509828815538307	0.0618564932539646	0.410168601840017
1	4202221	4307054	HAP_5	0.171304347826087	0.177081783600212	0.0555191006333571	0.00150425992933504
1	4239676	4323165	HAP_1	0.106086956521739	-0.0355247063937092	0.133189552817382	0.789780342108474
1	4239676	4323165	HAP_2	0.149565217391304	0.0509828815538307	0.0618564932539646	0.410168601840017
1	4239676	4323165	HAP_3	0.171304347826087	0.177081783600212	0.0555191006333571	0.00150425992933504
1	4239676	4323165	HAP_4	0.181739130434783	0.0964462773685829	0.0551293487946189	0.080758342622865
1	4239676	4323165	HAP_5	0.151304347826087	-0.0138312311714343	0.0746753058498289	0.853124660722361
1	4289010	4360633	HAP_1	0.171304347826087	0.177081783600212	0.0555191006333571	0.00150425992933504
1	4289010	4360633	HAP_2	0.181739130434783	0.0964462773685829	0.0551293487946189	0.080758342622865
1	4289010	4360633	HAP_3	0.151304347826087	-0.0138312311714343	0.0746753058498289	0.853124660722361
1	4289010	4360633	HAP_4	0.102608695652174	0.181578983731692	0.093448288051314	0.0525035375123453
1	4289010	4360633	HAP_5	0.112173913043478	-0.0355247063937092	0.133189552817382	0.789780342108474
1	4289010	4360633	HAP_6	0.16695652173913	0.0440401129366734	0.0598729579151847	0.462305778172207
1	4301373	4418006	HAP_1	0.151304347826087	-0.0138312311714343	0.0746753058498289	0.853124660722361
1	4301373	4418006	HAP_2	0.27304347826087	0.15618058241845	0.0396169845946347	9.09030851872235e-05
1	4301373	4418006	HAP_3	0.112173913043478	-0.0355247063937092	0.133189552817382	0.789780342108474
1	4301373	4418006	HAP_4	0.16695652173913	0.0440401129366734	0.0598729579151847	0.462305778172207
1	4301373	4418006	HAP_5	0.171304347826087	0.177081783600212	0.0555191006333571	0.00150425992933504
1	4316516	4487030	HAP_1	0.151304347826087	-0.0138312311714343	0.0746753058498289	0.853124660722361
1	4316516	4487030	HAP_2	0.171304347826087	0.177081783600212	0.0555191006333571	0.00150425992933504
1	4316516	4487030	HAP_3	0.27304347826087	0.15618058241845	0.0396169845946347	9.09030851872235e-05
1	4316516	4487030	HAP_4	0.112173913043478	-0.0355247063937092	0.133189552817382	0.789780342108474
1	4316516	4487030	HAP_5	0.167826086956522	0.0440401129366734	0.0598729579151847	0.462305778172207
1	4350915	4525112	HAP_1	0.17304347826087	0.168033584396321	0.0544413000273677	0.00212499285171609
1	4350915	4525112	HAP_2	0.110434782608696	-0.0355247063937092	0.133189552817382	0.789780342108474
1	4350915	4525112	HAP_3	0.196521739130435	0.0522353239542376	0.0489960690784058	0.28683055187916
1	4350915	4525112	HAP_4	0.319130434782609	-0.00719379144518928	0.0345042365258364	0.834921856857312
1	4394936	4571717	HAP_1	0.184347826086957	0.102197681304404	0.0536848355266519	0.0574649948929847
1	4394936	4571717	HAP_2	0.170434782608696	0.168033584396321	0.0544413000273677	0.00212499285171609
1	4394936	4571717	HAP_3	0.316521739130435	-0.00719379144518928	0.0345042365258364	0.834921856857312
1	4394936	4571717	HAP_4	0.110434782608696	-0.0355247063937092	0.133189552817382	0.789780342108474
1	4473638	4606890	HAP_1	0.185217391304348	0.102197681304404	0.0536848355266519	0.0574649948929847
1	4473638	4606890	HAP_2	0.170434782608696	0.168033584396321	0.0544413000273677	0.00212499285171609
1	4473638	4606890	HAP_3	0.149565217391304	-0.0138312311714343	0.0746753058498289	0.853124660722361
1	4473638	4606890	HAP_4	0.167826086956522	0.0440401129366734	0.0598729579151847	0.462305778172207
1	4473638	4606890	HAP_5	0.111304347826087	-0.0355247063937092	0.133189552817382	0.789780342108474
1	4507685	4674574	HAP_1	0.112173913043478	-0.0355247063937092	0.133189552817382	0.789780342108474
1	4507685	4674574	HAP_2	0.170434782608696	0.125861263092393	0.05797904925447	0.0303637136597927
1	4507685	4674574	HAP_3	0.168695652173913	0.168033584396321	0.0544413000273677	0.00212499285171609
1	4507685	4674574	HAP_4	0.149565217391304	-0.0138312311714343	0.0746753058498289	0.853124660722361
1	4507685	4674574	HAP_5	0.16695652173913	0.0440401129366734	0.0598729579151847	0.462305778172207
1	4565039	4716471	HAP_1	0.149565217391304	-0.0138312311714343	0.0746753058498289	0.853124660722361
1	4565039	4716471	HAP_2	0.167826086956522	0.179823194929439	0.0557679564278914	0.00133522998257048
1	4565039	4716471	HAP_3	0.166086956521739	0.0440401129366734	0.0598729579151847	0.462305778172207
1	4565039	4716471	HAP_4	0.12695652173913	-0.0445722992986845	0.103271954865568	0.666196808549428
1	4565039	4716471	HAP_5	0.169565217391304	0.125861263092393	0.05797904925447	0.0303637136597927
1	4584093	4743473	HAP_1	0.149565217391304	-0.0138312311714343	0.0746753058498289	0.853124660722361
1	4584093	4743473	HAP_2	0.167826086956522	0.179823194929439	0.0557679564278914	0.00133522998257048
1	4584093	4743473	HAP_3	0.166086956521739	0.0440401129366734	0.0598729579151847	0.462305778172207
1	4584093	4743473	HAP_4	0.12695652173913	-0.0445722992986845	0.103271954865568	0.666196808549428
1	4584093	4743473	HAP_5	0.169565217391304	0.125861263092393	0.05797904925447	0.0303637136597927
1	4647633	4781618	HAP_1	0.127826086956522	-0.0445722992986845	0.103271954865568	0.666196808549428
1	4647633	4781618	HAP_2	0.167826086956522	0.179823194929439	0.0557679564278914	0.00133522998257048
1	4647633	4781618	HAP_3	0.16695652173913	0.0440401129366734	0.0598729579151847	0.462305778172207
1	4647633	4781618	HAP_4	0.169565217391304	0.125861263092393	0.05797904925447	0.0303637136597927
1	4647633	4781618	HAP_5	0.120869565217391	-0.0464920336969804	0.104704807156858	0.657192098607137
1	4709876	4888776	HAP_1	0.128695652173913	-0.0445722992986845	0.103271954865568	0.666196808549428
1	4709876	4888776	HAP_2	0.170434782608696	0.125861263092393	0.05797904925447	0.0303637136597927
1	4709876	4888776	HAP_3	0.164347826086957	0.0442010209568381	0.0617529026451048	0.474429200667647
1	4709876	4888776	HAP_4	0.120869565217391	-0.0464920336969804	0.104704807156858	0.657192098607137
1	4709876	4888776	HAP_5	0.167826086956522	0.179823194929439	0.0557679564278914	0.00133522998257048
1	4734157	4996526	HAP_1	0.171304347826087	0.125861263092393	0.05797904925447	0.0303637136597927
1	4734157	4996526	HAP_2	0.120869565217391	-0.0464920336969804	0.104704807156858	0.657192098607137
1	4734157	4996526	HAP_3	0.16695652173913	0.179823194929439	0.0557679564278914	0.00133522998257048
1	4734157	4996526	HAP_4	0.164347826086957	0.0442010209568381	0.0617529026451048	0.474429200667647
1	4760410	5066737	HAP_1	0.167826086956522	0.0387210682436503	0.0596984432312521	0.516854763653572
1	4760410	5066737	HAP_2	0.166086956521739	0.179823194929439	0.0557679564278914	0.00133522998257048
1	4760410	5066737	HAP_3	0.171304347826087	0.125861263092393	0.05797904925447	0.0303637136597927
1	4760410	5066737	HAP_4	0.119130434782609	-0.0464920336969804	0.104704807156858	0.657192098607137
1	4830120	5099108	HAP_1	0.166086956521739	0.179823194929439	0.0557679564278914	0.00133522998257048
1	4830120	5099108	HAP_2	0.167826086956522	0.0387210682436503	0.0596984432312521	0.516854763653572
1	4830120	5099108	HAP_3	0.172173913043478	0.125861263092393	0.05797904925447	0.0303637136597927
1	4830120	5099108	HAP_4	0.119130434782609	-0.0464920336969804	0.104704807156858	0.657192098607137
1	4986559	5186570	HAP_1	0.166086956521739	0.179823194929439	0.0557679564278914	0.00133522998257048
1	4986559	5186570	HAP_2	0.326086956521739	0.00660634745313829	0.033142809050548	0.842076913944635
1	4986559	5186570	HAP_3	0.16695652173913	0.0387210682436503	0.0596984432312521	0.516854763653572
1	4986559	5186570	HAP_4	0.117391304347826	-0.0464920336969804	0.104704807156858	0.657192098607137
1	5057978	5331327	HAP_1	0.239130434782609	-0.006440165318838	0.0435579107343952	0.882511855323122
1	5057978	5331327	HAP_2	0.113913043478261	0.0209191697451345	0.116259429150641	0.857268258081005
1	5057978	5331327	HAP_3	0.167826086956522	0.0387210682436503	0.0596984432312521	0.516854763653572
1	5057978	5331327	HAP_4	0.117391304347826	-0.0464920336969804	0.104704807156858	0.657192098607137
1	5057978	5331327	HAP_5	0.166086956521739	0.179823194929439	0.0557679564278914	0.00133522998257048
1	5087212	5366547	HAP_1	0.168695652173913	0.0387210682436503	0.0596984432312521	0.516854763653572
1	5087212	5366547	HAP_2	0.200869565217391	0.0370562090384765	0.0479818560282938	0.440263610331782
1	5087212	5366547	HAP_3	0.113913043478261	0.0209191697451345	0.116259429150641	0.857268258081005
1	5087212	5366547	HAP_4	0.117391304347826	-0.0464920336969804	0.104704807156858	0.657192098607137
1	5087212	5366547	HAP_5	0.166086956521739	0.179823194929439	0.0557679564278914	0.00133522998257048
1	5147933	5422754	HAP_1	0.169565217391304	0.0387210682436503	0.0596984432312521	0.516854763653572
1	5147933	5422754	HAP_2	0.199130434782609	0.0394655338151096	0.048994123156355	0.420862843389446
1	5147933	5422754	HAP_3	0.12	-0.0464920336969804	0.104704807156858	0.657192098607137
1	5147933	5422754	HAP_4	0.114782608695652	-0.036876103181519	0.116649192991743	0.752022551723051
1	5147933	5422754	HAP_5	0.164347826086957	0.179823194929439	0.0557679564278914	0.00133522998257048
1	5305646	5488869	HAP_1	0.169565217391304	0.0387210682436503	0.0596984432312521	0.516854763653572
1	5305646	5488869	HAP_2	0.2	0.0394655338151096	0.048994123156355	0.420862843389446
1	5305646	5488869	HAP_3	0.166086956521739	0.179823194929439	0.0557679564278914	0.00133522998257048
1	5305646	5488869	HAP_4	0.103478260869565	-0.036876103181519	0.116649192991743	0.752022551723051
1	5305646	5488869	HAP_5	0.12	-0.0464920336969804	0.104704807156858	0.657192098607137
1	5356977	5519231	HAP_1	0.2	0.0394655338151096	0.048994123156355	0.420862843389446
1	5356977	5519231	HAP_2	0.166086956521739	0.179823194929439	0.0557679564278914	0.00133522998257048
1	5356977	5519231	HAP_3	0.169565217391304	0.0387210682436503	0.0596984432312521	0.516854763653572
1	5356977	5519231	HAP_4	0.102608695652174	-0.036876103181519	0.116649192991743	0.752022551723051
1	5356977	5519231	HAP_5	0.126086956521739	-0.041594788444351	0.0948922880703404	0.66131054210834
1	5391649	5550567	HAP_1	0.169565217391304	0.0387210682436503	0.0596984432312521	0.516854763653572
1	5391649	5550567	HAP_2	0.2	0.0394655338151096	0.048994123156355	0.420862843389446
1	5391649	5550567	HAP_3	0.102608695652174	-0.036876103181519	0.116649192991743	0.752022551723051
1	5391649	5550567	HAP_4	0.12695652173913	-0.041594788444351	0.0948922880703404	0.66131054210834
1	5391649	5550567	HAP_5	0.166086956521739	0.179823194929439	0.0557679564278914	0.00133522998257048
1	5470488	5573890	HAP_1	0.12695652173913	-0.041594788444351	0.0948922880703404	0.66131054210834
1	5470488	5573890	HAP_2	0.166086956521739	0.179823194929439	0.0557679564278914	0.00133522998257048
1	5470488	5573890	HAP_3	0.170434782608696	0.0387210682436503	0.0596984432312521	0.516854763653572
1	5470488	5573890	HAP_4	0.102608695652174	-0.036876103181519	0.116649192991743	0.752022551723051
1	5470488	5573890	HAP_5	0.212173913043478	0.0122745793236892	0.0445424601235638	0.782979411080328
1	5510131	5630208	HAP_1	0.0991304347826087	-0.036876103181519	0.116649192991743	0.752022551723051
1	5510131	5630208	HAP_2	0.194782608695652	0.0394655338151096	0.048994123156355	0.420862843389446
1	5510131	5630208	HAP_3	0.12695652173913	-0.041594788444351	0.0948922880703404	0.66131054210834
1	5510131	5630208	HAP_4	0.164347826086957	0.179823194929439	0.0557679564278914	0.00133522998257048
1	5510131	5630208	HAP_5	0.169565217391304	0.0387210682436503	0.0596984432312521	0.516854763653572
1	5539390	5668141	HAP_1	0.190434782608696	0.0394655338151096	0.048994123156355	0.420862843389446
1	5539390	5668141	HAP_2	0.12695652173913	-0.041594788444351	0.0948922880703404	0.66131054210834
1	5539390	5668141	HAP_3	0.163478260869565	0.179823194929439	0.0557679564278914	0.00133522998257048
1	5539390	5668141	HAP_4	0.167826086956522	0.0387210682436503	0.0596984432312521	0.516854763653572
1	5539390	5668141	HAP_5	0.0939130434782609	-0.036876103181519	0.116649192991743	0.752022551723051
1	5561667	5730545	HAP_1	0.190434782608696	0.0472756394201088	0.0498662166010803	0.343511748803439
1	5561667	5730545	HAP_2	0.170434782608696	0.0337042173660168	0.057840041862472	0.560319390532107
1	5561667	5730545	HAP_3	0.12695652173913	-0.041594788444351	0.0948922880703404	0.66131054210834
1	5561667	5730545	HAP_4	0.0930434782608696	-0.036876103181519	0.116649192991743	0.752022551723051
1	5561667	5730545	HAP_5	0.162608695652174	0.176071498158826	0.0589820788353083	0.002957550326538
1	5614060	5764859	HAP_1	0.122608695652174	-0.0464920336969804	0.104704807156858	0.657192098607137
1	5614060	5764859	HAP_2	0.354782608695652	0.0799708911809634	0.0294998242105943	0.00691534944133859
1	5614060	5764859	HAP_3	0.17304347826087	0.0337042173660168	0.057840041862472	0.560319390532107
1	5656543	5807646	HAP_1	0.360869565217391	0.0742595629723217	0.0290391521375081	0.0108126247013239
1	5656543	5807646	HAP_2	0.123478260869565	-0.0464920336969804	0.104704807156858	0.657192098607137
1	5656543	5807646	HAP_3	0.17304347826087	0.0337042173660168	0.057840041862472	0.560319390532107
1	5710366	5882239	HAP_1	0.16695652173913	0.0388017803798103	0.0596520492850636	0.515655450636291
1	5710366	5882239	HAP_2	0.36695652173913	0.0704484931849418	0.0284991015685585	0.0137327346775491
1	5710366	5882239	HAP_3	0.123478260869565	-0.0464920336969804	0.104704807156858	0.657192098607137
1	5753019	5945254	HAP_1	0.16695652173913	0.0388017803798103	0.0596520492850636	0.515655450636291
1	5753019	5945254	HAP_2	0.123478260869565	-0.0464920336969804	0.104704807156858	0.657192098607137
1	5753019	5945254	HAP_3	0.377391304347826	0.0604632337184295	0.0279786779887304	0.0311134277083498
1	5783354	5988894	HAP_1	0.16695652173913	0.0388017803798103	0.0596520492850636	0.515655450636291
1	5783354	5988894	HAP_2	0.204347826086957	0.0179497912334137	0.0463614879771717	0.698776706018892
1	5783354	5988894	HAP_3	0.17304347826087	0.179823194929439	0.0557679564278914	0.00133522998257048
1	5783354	5988894	HAP_4	0.123478260869565	-0.0464920336969804	0.104704807156858	0.657192098607137
1	5846627	6046468	HAP_1	0.16695652173913	0.0388017803798103	0.0596520492850636	0.515655450636291
1	5846627	6046468	HAP_2	0.124347826086957	-0.0464920336969804	0.104704807156858	0.657192098607137
1	5846627	6046468	HAP_3	0.212173913043478	0.00863133855915124	0.0460502805889598	0.851388861823886
1	5846627	6046468	HAP_4	0.17304347826087	0.179823194929439	0.0557679564278914	0.00133522998257048
1	5922932	6090860	HAP_1	0.16695652173913	0.0336623421210793	0.0579003289098982	0.561214575293504
1	5922932	6090860	HAP_2	0.124347826086957	-0.0464920336969804	0.104704807156858	0.657192098607137
1	5922932	6090860	HAP_3	0.209565217391304	0.0148899201696277	0.0466070798095714	0.749483059386446
1	5922932	6090860	HAP_4	0.170434782608696	0.190501978432271	0.057161846613449	0.000916717394636093
1	5983887	6133181	HAP_1	0.170434782608696	0.190501978432271	0.057161846613449	0.000916717394636093
1	5983887	6133181	HAP_2	0.159130434782609	0.034900357549793	0.0579580356146845	0.547306517478263
1	5983887	6133181	HAP_3	0.209565217391304	0.0148899201696277	0.0466070798095714	0.749483059386446
1	5983887	6133181	HAP_4	0.123478260869565	-0.0464920336969804	0.104704807156858	0.657192098607137
1	6026812	6171754	HAP_1	0.123478260869565	-0.0464920336969804	0.104704807156858	0.657192098607137
1	6026812	6171754	HAP_2	0.209565217391304	0.0148899201696277	0.0466070798095714	0.749483059386446
1	6026812	6171754	HAP_3	0.16	0.034900357549793	0.0579580356146845	0.547306517478263
1	6026812	6171754	HAP_4	0.170434782608696	0.190501978432271	0.057161846613449	0.000916717394636093
1	6069957	6218619	HAP_1	0.16	0.034900357549793	0.0579580356146845	0.547306517478263
1	6069957	6218619	HAP_2	0.170434782608696	0.190501978432271	0.057161846613449	0.000916717394636093
1	6069957	6218619	HAP_3	0.211304347826087	0.0148899201696277	0.0466070798095714	0.749483059386446
1	6069957	6218619	HAP_4	0.123478260869565	-0.0464920336969804	0.104704807156858	0.657192098607137
1	6069957	6218619	HAP_5	0.0452173913043478	-0.0437173500861035	0.133446795168367	0.743335100227434
1	6114436	6264645	HAP_1	0.123478260869565	-0.0464920336969804	0.104704807156858	0.657192098607137
1	6114436	6264645	HAP_2	0.16	0.034900357549793	0.0579580356146845	0.547306517478263
1	6114436	6264645	HAP_3	0.0452173913043478	-0.0437173500861035	0.133446795168367	0.743335100227434
1	6114436	6264645	HAP_4	0.17304347826087	0.190501978432271	0.057161846613449	0.000916717394636093
1	6114436	6264645	HAP_5	0.212173913043478	0.0148899201696277	0.0466070798095714	0.749483059386446
1	6158046	6307242	HAP_1	0.162608695652174	0.034900357549793	0.0579580356146845	0.547306517478263
1	6158046	6307242	HAP_2	0.123478260869565	-0.0464920336969804	0.104704807156858	0.657192098607137
1	6158046	6307242	HAP_3	0.0443478260869565	-0.0437173500861035	0.133446795168367	0.743335100227434
1	6158046	6307242	HAP_4	0.173913043478261	0.190501978432271	0.057161846613449	0.000916717394636093
1	6158046	6307242	HAP_5	0.213913043478261	0.0148899201696277	0.0466070798095714	0.749483059386446
1	6211327	6334008	HAP_1	0.214782608695652	0.0148899201696277	0.0466070798095714	0.749483059386446
1	6211327	6334008	HAP_2	0.162608695652174	0.034900357549793	0.0579580356146845	0.547306517478263
1	6211327	6334008	HAP_3	0.123478260869565	-0.0464920336969804	0.104704807156858	0.657192098607137
1	6211327	6334008	HAP_4	0.0434782608695652	-0.0437173500861035	0.133446795168367	0.743335100227434
1	6211327	6334008	HAP_5	0.173913043478261	0.190501978432271	0.057161846613449	0.000916717394636093
1	6238245	6363482	HAP_1	0.214782608695652	0.0148899201696277	0.0466070798095714	0.749483059386446
1	6238245	6363482	HAP_2	0.0434782608695652	-0.0437173500861035	0.133446795168367	0.743335100227434
1	6238245	6363482	HAP_3	0.18	0.190501978432271	0.057161846613449	0.000916717394636093
1	6238245	6363482	HAP_4	0.121739130434783	-0.0659388076013572	0.0769537803512944	0.391886105565235
1	6238245	6363482	HAP_5	0.175652173913043	0.0293516317892978	0.0562634579246031	0.602097304773969
1	6238245	6363482	HAP_6	0.123478260869565	-0.0464920336969804	0.104704807156858	0.657192098607137
1	6290541	6406191	HAP_1	0.216521739130435	0.0148899201696277	0.0466070798095714	0.749483059386446
1	6290541	6406191	HAP_2	0.163478260869565	0.034900357549793	0.0579580356146845	0.547306517478263
1	6290541	6406191	HAP_3	0.167826086956522	-0.0414305360589612	0.053019272558037	0.434882171382749
1	6290541	6406191	HAP_4	0.303478260869565	0.0407716442076295	0.0351821417011009	0.247000010304392
1	6290541	6406191	HAP_5	0.0434782608695652	-0.0437173500861035	0.133446795168367	0.743335100227434
1	6326900	6449104	HAP_1	0.167826086956522	-0.0414305360589612	0.053019272558037	0.434882171382749
1	6326900	6449104	HAP_2	0.051304347826087	-0.0438185778759616	0.115530266092566	0.704621550031763
1	6326900	6449104	HAP_3	0.18	0.190501978432271	0.057161846613449	0.000916717394636093
1	6326900	6449104	HAP_4	0.123478260869565	-0.0464920336969804	0.104704807156858	0.657192098607137
1	6326900	6449104	HAP_5	0.217391304347826	0.0148899201696277	0.0466070798095714	0.749483059386446
1	6326900	6449104	HAP_6	0.163478260869565	0.034900357549793	0.0579580356146845	0.547306517478263
1	6355340	6494875	HAP_1	0.121739130434783	-0.0594760247192374	0.0664076112102195	0.37083886711075
1	6355340	6494875	HAP_2	0.217391304347826	0.0148899201696277	0.0466070798095714	0.749483059386446
1	6355340	6494875	HAP_3	0.166086956521739	0.034900357549793	0.0579580356146845	0.547306517478263
1	6355340	6494875	HAP_4	0.195652173913043	0.130947580175702	0.0496660707199693	0.00860670634850989
1	6355340	6494875	HAP_5	0.123478260869565	-0.0464920336969804	0.104704807156858	0.657192098607137
1	6394259	6539650	HAP_1	0.16695652173913	0.034900357549793	0.0579580356146845	0.547306517478263
1	6394259	6539650	HAP_2	0.10695652173913	-0.0527828245986397	0.0823794164150933	0.521960381157055
1	6394259	6539650	HAP_3	0.217391304347826	0.0148899201696277	0.0466070798095714	0.749483059386446
1	6394259	6539650	HAP_4	0.194782608695652	0.130947580175702	0.0496660707199693	0.00860670634850989
1	6394259	6539650	HAP_5	0.123478260869565	-0.0464920336969804	0.104704807156858	0.657192098607137
1	6440687	6581802	HAP_1	0.122608695652174	-0.0464920336969804	0.104704807156858	0.657192098607137
1	6440687	6581802	HAP_2	0.179130434782609	0.171677953350472	0.0546016895395062	0.0017534232078727
1	6440687	6581802	HAP_3	0.216521739130435	0.0148899201696277	0.0466070798095714	0.749483059386446
1	6440687	6581802	HAP_4	0.163478260869565	0.034900357549793	0.0579580356146845	0.547306517478263
1	6440687	6581802	HAP_5	0.048695652173913	-0.0396786827394567	0.133548387861157	0.766491618438234
1	6478088	6617974	HAP_1	0.163478260869565	0.034900357549793	0.0579580356146845	0.547306517478263
1	6478088	6617974	HAP_2	0.259130434782609	-0.0100958952111935	0.037398696673833	0.787295407982302
1	6478088	6617974	HAP_3	0.121739130434783	-0.0464920336969804	0.104704807156858	0.657192098607137
1	6478088	6617974	HAP_4	0.178260869565217	0.171677953350472	0.0546016895395062	0.0017534232078727
1	6534487	6643362	HAP_1	0.312173913043478	0.00891659153425887	0.0325296162926364	0.784103207428803
1	6534487	6643362	HAP_2	0.178260869565217	0.171677953350472	0.0546016895395062	0.0017534232078727
1	6534487	6643362	HAP_3	0.164347826086957	0.034900357549793	0.0579580356146845	0.547306517478263
1	6534487	6643362	HAP_4	0.121739130434783	-0.0464920336969804	0.104704807156858	0.657192098607137
1	6577244	6734261	HAP_1	0.0895652173913044	-0.0460869867043037	0.114207818213703	0.68670731264675
1	6577244	6734261	HAP_2	0.165217391304348	0.245816531628947	0.0629732639599745	0.000106314848982302
1	6577244	6734261	HAP_3	0.100869565217391	-0.0438231158151119	0.132563793023535	0.741083951028688
1	6577244	6734261	HAP_4	0.210434782608696	0.0213724078043683	0.0460088238023815	0.642449081793049
1	6577244	6734261	HAP_5	0.164347826086957	0.034900357549793	0.0579580356146845	0.547306517478263
1	6612693	6796330	HAP_1	0.0852173913043478	-0.03402277794005	0.131849879982168	0.796469126282599
1	6612693	6796330	HAP_2	0.165217391304348	0.245816531628947	0.0629732639599745	0.000106314848982302
1	6612693	6796330	HAP_3	0.1	-0.0438231158151119	0.132563793023535	0.741083951028688
1	6612693	6796330	HAP_4	0.210434782608696	0.0213724078043683	0.0460088238023815	0.642449081793049
1	6612693	6796330	HAP_5	0.164347826086957	0.034900357549793	0.0579580356146845	0.547306517478263
1	6633732	6839575	HAP_1	0.210434782608696	0.0213724078043683	0.0460088238023815	0.642449081793049
1	6633732	6839575	HAP_2	0.164347826086957	0.034900357549793	0.0579580356146845	0.547306517478263
1	6633732	6839575	HAP_3	0.0852173913043478	-0.03402277794005	0.131849879982168	0.796469126282599
1	6633732	6839575	HAP_4	0.165217391304348	0.245816531628947	0.0629732639599745	0.000106314848982302
1	6633732	6839575	HAP_5	0.1	-0.0438231158151119	0.132563793023535	0.741083951028688
1	6712326	6899688	HAP_1	0.165217391304348	0.245816531628947	0.0629732639599745	0.000106314848982302
1	6712326	6899688	HAP_2	0.16695652173913	0.0226892415960683	0.0563038342798312	0.687117202306933
1	6712326	6899688	HAP_3	0.186086956521739	-0.0406210824354363	0.0627266475723014	0.517515305482881
1	6712326	6899688	HAP_4	0.0626086956521739	-0.0344821200755915	0.104899936160602	0.742494014162127
1	6712326	6899688	HAP_5	0.210434782608696	0.0213724078043683	0.0460088238023815	0.642449081793049
1	6781489	6933766	HAP_1	0.188695652173913	-0.0429956578413521	0.0604511035596492	0.477226362826993
1	6781489	6933766	HAP_2	0.167826086956522	0.0226892415960683	0.0563038342798312	0.687117202306933
1	6781489	6933766	HAP_3	0.088695652173913	-0.0230209364781076	0.137176600285626	0.866785492514175
1	6781489	6933766	HAP_4	0.137391304347826	-0.0377828995783915	0.0953826834717551	0.692167537129639
1	6781489	6933766	HAP_5	0.216521739130435	0.0213724078043683	0.0460088238023815	0.642449081793049
1	6830134	6990464	HAP_1	0.248695652173913	0.0390736756086405	0.0398936590775626	0.32778120149606
1	6830134	6990464	HAP_2	0.100869565217391	-0.0438231158151119	0.132563793023535	0.741083951028688
1	6830134	6990464	HAP_3	0.088695652173913	-0.0441863770191703	0.114057836120751	0.698604362504939
1	6830134	6990464	HAP_4	0.088695652173913	-0.0230209364781076	0.137176600285626	0.866785492514175
1	6830134	6990464	HAP_5	0.137391304347826	-0.0377828995783915	0.0953826834717551	0.692167537129639
1	6830134	6990464	HAP_6	0.167826086956522	0.0226892415960683	0.0563038342798312	0.687117202306933
1	6864130	7035600	HAP_1	0.088695652173913	-0.0230209364781076	0.137176600285626	0.866785492514175
1	6864130	7035600	HAP_2	0.154782608695652	-0.0394620002944873	0.088306096880538	0.65513572933887
1	6864130	7035600	HAP_3	0.189565217391304	0.020685119435629	0.0519596149331249	0.690707703189632
1	6864130	7035600	HAP_4	0.167826086956522	0.0226892415960683	0.0563038342798312	0.687117202306933
1	6864130	7035600	HAP_5	0.100869565217391	-0.0438231158151119	0.132563793023535	0.741083951028688
1	6864130	7035600	HAP_6	0.0826086956521739	-0.03402277794005	0.131849879982168	0.796469126282599
1	6923025	7062501	HAP_1	0.100869565217391	-0.0438231158151119	0.132563793023535	0.741083951028688
1	6923025	7062501	HAP_2	0.104347826086957	-0.0265424852920491	0.117445398335736	0.821284743404405
1	6923025	7062501	HAP_3	0.169565217391304	0.0226892415960683	0.0563038342798312	0.687117202306933
1	6923025	7062501	HAP_4	0.149565217391304	-0.0394620002944873	0.088306096880538	0.65513572933887
1	6923025	7062501	HAP_5	0.0756521739130435	-0.0886539858235123	0.132901130616734	0.505002990047811
1	6923025	7062501	HAP_6	0.114782608695652	0.110621554358652	0.0848687463453303	0.192957349907128
1	6965434	7118368	HAP_1	0.100869565217391	-0.0265424852920491	0.117445398335736	0.821284743404405
1	6965434	7118368	HAP_2	0.169565217391304	0.0226892415960683	0.0563038342798312	0.687117202306933
1	6965434	7118368	HAP_3	0.151304347826087	-0.0379516455420414	0.0784390035411239	0.628690444929206
1	6965434	7118368	HAP_4	0.0756521739130435	-0.0886539858235123	0.132901130616734	0.505002990047811
1	6965434	7118368	HAP_5	0.114782608695652	0.110621554358652	0.0848687463453303	0.192957349907128
1	6965434	7118368	HAP_6	0.100869565217391	-0.0438231158151119	0.132563793023535	0.741083951028688
1	7029810	7168764	HAP_1	0.08	-0.0886539858235123	0.132901130616734	0.505002990047811
1	7029810	7168764	HAP_2	0.280869565217391	0.00223790339706138	0.0359074098812092	0.950326753670264
1	7029810	7168764	HAP_3	0.102608695652174	-0.0367787814120223	0.114669767750557	0.748529301686741
1	7029810	7168764	HAP_4	0.100869565217391	-0.0265424852920491	0.117445398335736	0.821284743404405
1	7029810	7168764	HAP_5	0.0643478260869565	-0.0344821200755915	0.104899936160602	0.742494014162127
1	7047544	7216900	HAP_1	0.281739130434783	0.00223790339706138	0.0359074098812092	0.950326753670264
1	7047544	7216900	HAP_2	0.100869565217391	-0.0265424852920491	0.117445398335736	0.821284743404405
1	7047544	7216900	HAP_3	0.122608695652174	-0.0188644274173059	0.0873203988974861	0.829037379963641
1	7047544	7216900	HAP_4	0.0643478260869565	-0.0344821200755915	0.104899936160602	0.742494014162127
1	7047544	7216900	HAP_5	0.102608695652174	-0.0367787814120223	0.114669767750557	0.748529301686741
1	7108873	7259443	HAP_1	0.280869565217391	0.00223790339706138	0.0359074098812092	0.950326753670264
1	7108873	7259443	HAP_2	0.101739130434783	-0.0265424852920491	0.117445398335736	0.821284743404405
1	7108873	7259443	HAP_3	0.126086956521739	-0.0345022444646552	0.0865076994068663	0.690166737987068
1	7108873	7259443	HAP_4	0.0643478260869565	-0.0344821200755915	0.104899936160602	0.742494014162127
1	7108873	7259443	HAP_5	0.123478260869565	-0.0188644274173059	0.0873203988974861	0.829037379963641
1	7108873	7259443	HAP_6	0.102608695652174	-0.0367787814120223	0.114669767750557	0.748529301686741
1	7159731	7325749	HAP_1	0.141739130434783	-0.0335510517959285	0.0793383343940037	0.672540374160221
1	7159731	7325749	HAP_2	0.123478260869565	-0.0188644274173059	0.0873203988974861	0.829037379963641
1	7159731	7325749	HAP_3	0.103478260869565	-0.0399402140177625	0.102722332411654	0.697558608262277
1	7159731	7325749	HAP_4	0.100869565217391	-0.0265424852920491	0.117445398335736	0.821284743404405
1	7159731	7325749	HAP_5	0.28695652173913	-0.00240918407943157	0.0353087433667064	0.945625269672939
1	7159731	7325749	HAP_6	0.125217391304348	-0.0345022444646552	0.0865076994068663	0.690166737987068
1	7196708	7399747	HAP_1	0.102608695652174	-0.0399402140177625	0.102722332411654	0.697558608262277
1	7196708	7399747	HAP_2	0.100869565217391	-0.0265424852920491	0.117445398335736	0.821284743404405
1	7196708	7399747	HAP_3	0.28695652173913	-0.00240918407943157	0.0353087433667064	0.945625269672939
1	7196708	7399747	HAP_4	0.0643478260869565	-0.0344821200755915	0.104899936160602	0.742494014162127
1	7196708	7399747	HAP_5	0.088695652173913	-0.074084003078843	0.131846048052278	0.574409676152723
1	7196708	7399747	HAP_6	0.118260869565217	-0.0133263652630937	0.0944065454778265	0.887794651718347
1	7248213	7435100	HAP_1	0.0643478260869565	-0.0344821200755915	0.104899936160602	0.742494014162127
1	7248213	7435100	HAP_2	0.102608695652174	-0.0399402140177625	0.102722332411654	0.697558608262277
1	7248213	7435100	HAP_3	0.117391304347826	-0.0133263652630937	0.0944065454778265	0.887794651718347
1	7248213	7435100	HAP_4	0.28	0.00403325061674649	0.0362974308696917	0.911563479736086
1	7248213	7435100	HAP_5	0.1	-0.0265424852920491	0.117445398335736	0.821284743404405
1	7306412	7460318	HAP_1	0.117391304347826	-0.0133263652630937	0.0944065454778265	0.887794651718347
1	7306412	7460318	HAP_2	0.28	0.00403325061674649	0.0362974308696917	0.911563479736086
1	7306412	7460318	HAP_3	0.1	-0.0265424852920491	0.117445398335736	0.821284743404405
1	7306412	7460318	HAP_4	0.0643478260869565	-0.0344821200755915	0.104899936160602	0.742494014162127
1	7306412	7460318	HAP_5	0.102608695652174	-0.0399402140177625	0.102722332411654	0.697558608262277
1	7378233	7502240	HAP_1	0.19304347826087	0.102852221299783	0.0521796489642786	0.0492006381567787
1	7378233	7502240	HAP_2	0.319130434782609	0.00202791962497778	0.0329469990069168	0.950942308802905
1	7378233	7502240	HAP_3	0.1	-0.0265424852920491	0.117445398335736	0.821284743404405
1	7378233	7502240	HAP_4	0.0782608695652174	-0.0344821200755915	0.104899936160602	0.742494014162127
1	7378233	7502240	HAP_5	0.106086956521739	-0.0445684219728085	0.094129015201315	0.636052994732857
1	7423349	7533869	HAP_1	0.191304347826087	0.112018393673277	0.0532971547795875	0.0360178633251504
1	7423349	7533869	HAP_2	0.276521739130435	0.00794890813154032	0.0371176002622244	0.830504105458317
1	7423349	7533869	HAP_3	0.0652173913043478	-0.0344821200755915	0.104899936160602	0.742494014162127
1	7423349	7533869	HAP_4	0.10695652173913	-0.0445684219728085	0.094129015201315	0.636052994732857
1	7423349	7533869	HAP_5	0.1	-0.0265424852920491	0.117445398335736	0.821284743404405
1	7452388	7563595	HAP_1	0.1	-0.0265424852920491	0.117445398335736	0.821284743404405
1	7452388	7563595	HAP_2	0.191304347826087	0.112018393673277	0.0532971547795875	0.0360178633251504
1	7452388	7563595	HAP_3	0.277391304347826	0.00794890813154032	0.0371176002622244	0.830504105458317
1	7452388	7563595	HAP_4	0.188695652173913	-0.0436862511882934	0.0583128784908971	0.454068281213852
1	7452388	7563595	HAP_5	0.0739130434782609	-0.0344821200755915	0.104899936160602	0.742494014162127
1	7484154	7597217	HAP_1	0.276521739130435	0.00794890813154032	0.0371176002622244	0.830504105458317
1	7484154	7597217	HAP_2	0.188695652173913	-0.0436862511882934	0.0583128784908971	0.454068281213852
1	7484154	7597217	HAP_3	0.0739130434782609	-0.0344821200755915	0.104899936160602	0.742494014162127
1	7484154	7597217	HAP_4	0.1	-0.0265424852920491	0.117445398335736	0.821284743404405
1	7484154	7597217	HAP_5	0.191304347826087	0.112018393673277	0.0532971547795875	0.0360178633251504
1	7522016	7642302	HAP_1	0.191304347826087	0.112018393673277	0.0532971547795875	0.0360178633251504
1	7522016	7642302	HAP_2	0.277391304347826	0.00607308269721463	0.036732316138396	0.868740940047463
1	7522016	7642302	HAP_3	0.187826086956522	-0.0436862511882934	0.0583128784908971	0.454068281213852
1	7522016	7642302	HAP_4	0.0678260869565217	-0.0344821200755915	0.104899936160602	0.742494014162127
1	7522016	7642302	HAP_5	0.1	-0.0265424852920491	0.117445398335736	0.821284743404405
1	7552128	7679364	HAP_1	0.294782608695652	-0.00636356257849951	0.0340430595581576	0.85178543079552
1	7552128	7679364	HAP_2	0.199130434782609	0.104571036023349	0.0520167505471355	0.0448731313479221
1	7552128	7679364	HAP_3	0.0643478260869565	-0.0344821200755915	0.104899936160602	0.742494014162127
1	7552128	7679364	HAP_4	0.187826086956522	-0.0436862511882934	0.0583128784908971	0.454068281213852
1	7552128	7679364	HAP_5	0.100869565217391	-0.0265424852920491	0.117445398335736	0.821284743404405
1	7575218	7753844	HAP_1	0.115652173913043	0.0012261980925395	0.102819181552526	0.990489068560522
1	7575218	7753844	HAP_2	0.0643478260869565	-0.0344821200755915	0.104899936160602	0.742494014162127
1	7575218	7753844	HAP_3	0.279130434782609	0.00607308269721463	0.036732316138396	0.868740940047463
1	7575218	7753844	HAP_4	0.101739130434783	-0.0313257348140384	0.105408141458893	0.766434965941187
1	7575218	7753844	HAP_5	0.186086956521739	-0.0436862511882934	0.0583128784908971	0.454068281213852
1	7628267	7802701	HAP_1	0.115652173913043	0.0012261980925395	0.102819181552526	0.990489068560522
1	7628267	7802701	HAP_2	0.278260869565217	0.00609192944101872	0.0369360671595055	0.869057023754971
1	7628267	7802701	HAP_3	0.102608695652174	-0.0359662589789324	0.0965538246444456	0.709661356305486
1	7628267	7802701	HAP_4	0.184347826086957	-0.0436862511882934	0.0583128784908971	0.454068281213852
1	7628267	7802701	HAP_5	0.0643478260869565	-0.0344821200755915	0.104899936160602	0.742494014162127
1	7661203	7864905	HAP_1	0.184347826086957	-0.0436862511882934	0.0583128784908971	0.454068281213852
1	7661203	7864905	HAP_2	0.06	-0.0344821200755915	0.104899936160602	0.742494014162127
1	7661203	7864905	HAP_3	0.114782608695652	0.0012261980925395	0.102819181552526	0.990489068560522
1	7661203	7864905	HAP_4	0.272173913043478	0.00609192944101872	0.0369360671595055	0.869057023754971
1	7661203	7864905	HAP_5	0.102608695652174	-0.0359662589789324	0.0965538246444456	0.709661356305486
1	7734968	7940886	HAP_1	0.12695652173913	-0.0102280784290205	0.0878248760297562	0.90732964889351
1	7734968	7940886	HAP_2	0.271304347826087	0.00609192944101872	0.0369360671595055	0.869057023754971
1	7734968	7940886	HAP_3	0.103478260869565	-0.0359662589789324	0.0965538246444456	0.709661356305486
1	7734968	7940886	HAP_4	0.06	-0.0344821200755915	0.104899936160602	0.742494014162127
1	7734968	7940886	HAP_5	0.181739130434783	-0.0415752973306207	0.0603756643864813	0.491352766538711
1	7788418	8016049	HAP_1	0.135652173913043	0.161090156926512	0.0770083946086799	0.0368999627652543
1	7788418	8016049	HAP_2	0.27304347826087	0.00607308269721463	0.036732316138396	0.868740940047463
1	7788418	8016049	HAP_3	0.103478260869565	-0.0359662589789324	0.0965538246444456	0.709661356305486
1	7788418	8016049	HAP_4	0.182608695652174	-0.0415752973306207	0.0603756643864813	0.491352766538711
1	7788418	8016049	HAP_5	0.06	-0.0344821200755915	0.104899936160602	0.742494014162127
1	7845180	8104625	HAP_1	0.135652173913043	0.161090156926512	0.0770083946086799	0.0368999627652543
1	7845180	8104625	HAP_2	0.102608695652174	-0.0359662589789324	0.0965538246444456	0.709661356305486
1	7845180	8104625	HAP_3	0.06	-0.0344821200755915	0.104899936160602	0.742494014162127
1	7845180	8104625	HAP_4	0.110434782608696	-0.0445684219728085	0.094129015201315	0.636052994732857
1	7845180	8104625	HAP_5	0.272173913043478	0.0047985398289308	0.0362839137714622	0.894834057410943
1	7919477	8211738	HAP_1	0.0956521739130435	0.339400643818301	0.101535750896263	0.000884957525688046
1	7919477	8211738	HAP_2	0.11304347826087	-0.0445684219728085	0.094129015201315	0.636052994732857
1	7919477	8211738	HAP_3	0.272173913043478	0.0048037718550175	0.0364828272958286	0.89529074834931
1	7919477	8211738	HAP_4	0.06	-0.0344821200755915	0.104899936160602	0.742494014162127
1	7919477	8211738	HAP_5	0.104347826086957	-0.0359662589789324	0.0965538246444456	0.709661356305486
1	7996760	8289511	HAP_1	0.104347826086957	-0.0359662589789324	0.0965538246444456	0.709661356305486
1	7996760	8289511	HAP_2	0.0956521739130435	0.339400643818301	0.101535750896263	0.000884957525688046
1	7996760	8289511	HAP_3	0.117391304347826	0.0368052368365209	0.0872755346085123	0.673395693311875
1	7996760	8289511	HAP_4	0.06	-0.0344821200755915	0.104899936160602	0.742494014162127
1	7996760	8289511	HAP_5	0.272173913043478	0.0048037718550175	0.0364828272958286	0.89529074834931
1	8075890	8326936	HAP_1	0.272173913043478	0.0048037718550175	0.0364828272958286	0.89529074834931
1	8075890	8326936	HAP_2	0.104347826086957	-0.0359662589789324	0.0965538246444456	0.709661356305486
1	8075890	8326936	HAP_3	0.118260869565217	0.0368052368365209	0.0872755346085123	0.673395693311875
1	8075890	8326936	HAP_4	0.0878260869565217	-0.0489696855728116	0.115235568879148	0.671033683693888
1	8075890	8326936	HAP_5	0.0956521739130435	0.339400643818301	0.101535750896263	0.000884957525688046
1	8075890	8326936	HAP_6	0.06	-0.0344821200755915	0.104899936160602	0.742494014162127
1	8170038	8373080	HAP_1	0.105217391304348	-0.0359662589789324	0.0965538246444456	0.709661356305486
1	8170038	8373080	HAP_2	0.172173913043478	-0.0696382126689587	0.062784992818245	0.267838238592016
1	8170038	8373080	HAP_3	0.0617391304347826	-0.0344821200755915	0.104899936160602	0.742494014162127
1	8170038	8373080	HAP_4	0.284347826086957	0.00367723966374827	0.0358784344534077	0.918403005338711
1	8170038	8373080	HAP_5	0.088695652173913	0.0697842025350103	0.132062746733676	0.597418528560541
1	8170038	8373080	HAP_6	0.118260869565217	0.0368052368365209	0.0872755346085123	0.673395693311875
1	8257321	8464233	HAP_1	0.105217391304348	-0.0359662589789324	0.0965538246444456	0.709661356305486
1	8257321	8464233	HAP_2	0.0617391304347826	-0.0344821200755915	0.104899936160602	0.742494014162127
1	8257321	8464233	HAP_3	0.292173913043478	-0.000871967942748357	0.0346283554245726	0.979919730043081
1	8257321	8464233	HAP_4	0.088695652173913	0.0697842025350103	0.132062746733676	0.597418528560541
1	8257321	8464233	HAP_5	0.118260869565217	0.0368052368365209	0.0872755346085123	0.673395693311875
1	8305311	8528279	HAP_1	0.27304347826087	0.0067377998741223	0.0366717890497649	0.854289573504983
1	8305311	8528279	HAP_2	0.0869565217391304	0.0697842025350103	0.132062746733676	0.597418528560541
1	8305311	8528279	HAP_3	0.117391304347826	0.0368052368365209	0.0872755346085123	0.673395693311875
1	8305311	8528279	HAP_4	0.105217391304348	-0.0359662589789324	0.0965538246444456	0.709661356305486
1	8305311	8528279	HAP_5	0.0617391304347826	-0.0344821200755915	0.104899936160602	0.742494014162127
1	8358037	8607680	HAP_1	0.0617391304347826	-0.0344821200755915	0.104899936160602	0.742494014162127
1	8358037	8607680	HAP_2	0.0869565217391304	0.0697842025350103	0.132062746733676	0.597418528560541
1	8358037	8607680	HAP_3	0.151304347826087	0.0283336711666816	0.057983459689536	0.625279473208511
1	8358037	8607680	HAP_4	0.378260869565217	0.000434350272891891	0.0288095763047771	0.987976425028445
1	8430684	8651065	HAP_1	0.0869565217391304	0.0697842025350103	0.132062746733676	0.597418528560541
1	8430684	8651065	HAP_2	0.231304347826087	2.12288420680951e-05	0.0387981095217226	0.999563622258898
1	8430684	8651065	HAP_3	0.379130434782609	0.00030117239092518	0.0286461659350976	0.991615300382217
1	8430684	8651065	HAP_4	0.0617391304347826	-0.0344821200755915	0.104899936160602	0.742494014162127
1	8498193	8707568	HAP_1	0.378260869565217	-0.000649285679209706	0.028554905713487	0.981867216551673
1	8498193	8707568	HAP_2	0.0878260869565217	0.0697842025350103	0.132062746733676	0.597418528560541
1	8498193	8707568	HAP_3	0.29304347826087	-0.016068450368433	0.0329571136102609	0.62605424268298
1	8575763	8752633	HAP_1	0.0878260869565217	0.0697842025350103	0.132062746733676	0.597418528560541
1	8575763	8752633	HAP_2	0.384347826086957	-0.00879908147959795	0.0278966046792653	0.752561655775293
1	8575763	8752633	HAP_3	0.0617391304347826	-0.0309192990298392	0.116406081809541	0.790632491711721
1	8575763	8752633	HAP_4	0.3	-0.0119694442441423	0.0322123424611053	0.710346044965805
1	8640490	8812607	HAP_1	0.088695652173913	0.0697842025350103	0.132062746733676	0.597418528560541
1	8640490	8812607	HAP_2	0.384347826086957	-0.00879908147959795	0.0278966046792653	0.752561655775293
1	8640490	8812607	HAP_3	0.0608695652173913	-0.0309192990298392	0.116406081809541	0.790632491711721
1	8640490	8812607	HAP_4	0.23304347826087	-0.00163642116387408	0.0379008898433262	0.965576312297933
1	8699372	8854887	HAP_1	0.0982608695652174	0.0697842025350103	0.132062746733676	0.597418528560541
1	8699372	8854887	HAP_2	0.0608695652173913	-0.0309192990298392	0.116406081809541	0.790632491711721
1	8699372	8854887	HAP_3	0.220869565217391	-0.0152762502455929	0.0394258008249856	0.698556202603968
1	8699372	8854887	HAP_4	0.386086956521739	-0.00879908147959795	0.0278966046792653	0.752561655775293
1	8745844	8914176	HAP_1	0.0608695652173913	-0.0309192990298392	0.116406081809541	0.790632491711721
1	8745844	8914176	HAP_2	0.222608695652174	-0.0152762502455929	0.0394258008249856	0.698556202603968
1	8745844	8914176	HAP_3	0.485217391304348	-0.00135692593169115	0.0228493769856879	0.952666023853465
1	8787290	8990544	HAP_1	0.22695652173913	-0.0168891324864913	0.0388901538153039	0.664253363129204
1	8787290	8990544	HAP_2	0.575652173913043	-0.0157559941103009	0.0204901947001376	0.442244313469585
1	8842230	9051929	HAP_1	0.211304347826087	-0.00894473960306025	0.0423281301383525	0.83271493599841
1	8842230	9051929	HAP_2	0.392173913043478	-0.0270388671304157	0.0272539197883109	0.321571166300529
1	8903343	9104278	HAP_1	0.212173913043478	-0.00894473960306025	0.0423281301383525	0.83271493599841
1	8903343	9104278	HAP_2	0.392173913043478	-0.0270388671304157	0.0272539197883109	0.321571166300529
1	8946823	9198237	HAP_1	0.390434782608696	-0.0262149696730669	0.0274122934127614	0.33932093799768
1	8946823	9198237	HAP_2	0.211304347826087	-0.00894473960306025	0.0423281301383525	0.83271493599841
1	9034299	9245476	HAP_1	0.21304347826087	-0.00894473960306025	0.0423281301383525	0.83271493599841
1	9034299	9245476	HAP_2	0.403478260869565	-0.0204807591268724	0.0268943109420832	0.446661454291961
1	9084433	9289447	HAP_1	0.215652173913043	-0.0143031698010028	0.0405826324829096	0.724636248921594
1	9084433	9289447	HAP_2	0.47304347826087	0.00635997904330898	0.0237750092978546	0.789177043784255
1	9172231	9345129	HAP_1	0.139130434782609	0.00697104399502342	0.0698814637378266	0.920574196579991
1	9172231	9345129	HAP_2	0.408695652173913	-0.0198034776881828	0.0268014579328009	0.460278906080103
1	9236222	9412234	HAP_1	0.139130434782609	0.00697104399502342	0.0698814637378266	0.920574196579991
1	9236222	9412234	HAP_2	0.40695652173913	-0.0168056580183739	0.0268036141841117	0.530918944497294
1	9271520	9464578	HAP_1	0.133913043478261	0.00697104399502342	0.0698814637378266	0.920574196579991
1	9271520	9464578	HAP_2	0.40695652173913	-0.0168056580183739	0.0268036141841117	0.530918944497294
1	9322111	9515565	HAP_1	0.40695652173913	-0.0168056580183739	0.0268036141841117	0.530918944497294
1	9322111	9515565	HAP_2	0.133913043478261	0.00697104399502342	0.0698814637378266	0.920574196579991
1	9390629	9565793	HAP_1	0.476521739130435	0.00313698696644786	0.0241480841646147	0.89668708382342
1	9390629	9565793	HAP_2	0.133913043478261	0.00697104399502342	0.0698814637378266	0.920574196579991
1	9446832	9620382	HAP_1	0.133913043478261	0.00697104399502342	0.0698814637378266	0.920574196579991
1	9446832	9620382	HAP_2	0.484347826086957	0.00040990450176828	0.0238910736977516	0.986317276672737
1	9502502	9663536	HAP_1	0.133913043478261	0.00697104399502342	0.0698814637378266	0.920574196579991
1	9502502	9663536	HAP_2	0.484347826086957	0.00040990450176828	0.0238910736977516	0.986317276672737
1	9555749	9739491	HAP_1	0.134782608695652	0.00697104399502342	0.0698814637378266	0.920574196579991
1	9555749	9739491	HAP_2	0.483478260869565	0.000926108709495751	0.023952210039835	0.969171325243402
1	9592005	9800213	HAP_1	0.11304347826087	-0.0701668096720456	0.10285876777292	0.495414699057573
1	9592005	9800213	HAP_2	0.0773913043478261	-0.0567248858868372	0.132610947648571	0.668993964708669
1	9592005	9800213	HAP_3	0.417391304347826	-0.0160140542607876	0.0262733491367198	0.542428108158871
1	9639183	9851960	HAP_1	0.11304347826087	-0.0547234606507763	0.0767240608007282	0.475986934983706
1	9639183	9851960	HAP_2	0.111304347826087	-0.0742477224688962	0.114703977893575	0.51770302381649
1	9639183	9851960	HAP_3	0.427826086956522	-0.00652637681412587	0.025651073553837	0.799257221001842
1	9710661	9913900	HAP_1	0.111304347826087	-0.0742477224688962	0.114703977893575	0.51770302381649
1	9710661	9913900	HAP_2	0.0773913043478261	-0.0567248858868372	0.132610947648571	0.668993964708669
1	9710661	9913900	HAP_3	0.145217391304348	-0.0684383963610107	0.0726665613956838	0.346692451319763
1	9710661	9913900	HAP_4	0.311304347826087	-0.00333954378442447	0.0333854201284407	0.920356175383212
1	9710661	9913900	HAP_5	0.116521739130435	0.110621554358652	0.0848687463453303	0.192957349907128
1	9773647	9958472	HAP_1	0.109565217391304	-0.0682254157896724	0.104052243217646	0.512295633527127
1	9773647	9958472	HAP_2	0.144347826086957	-0.0684383963610107	0.0726665613956838	0.346692451319763
1	9773647	9958472	HAP_3	0.311304347826087	-0.00333954378442447	0.0333854201284407	0.920356175383212
1	9773647	9958472	HAP_4	0.116521739130435	0.110621554358652	0.0848687463453303	0.192957349907128
1	9773647	9958472	HAP_5	0.117391304347826	-0.0742477224688962	0.114703977893575	0.51770302381649
1	9843069	10006649	HAP_1	0.311304347826087	-0.00333954378442447	0.0333854201284407	0.920356175383212
1	9843069	10006649	HAP_2	0.168695652173913	-0.0290933893779047	0.0645868352940823	0.652556935650879
1	9843069	10006649	HAP_3	0.152173913043478	0.0781973507626814	0.0756127057104685	0.30149557386844
1	9843069	10006649	HAP_4	0.111304347826087	-0.0742477224688962	0.114703977893575	0.51770302381649
1	9843069	10006649	HAP_5	0.143478260869565	-0.0684383963610107	0.0726665613956838	0.346692451319763
1	9893305	10037375	HAP_1	0.111304347826087	-0.0742477224688962	0.114703977893575	0.51770302381649
1	9893305	10037375	HAP_2	0.168695652173913	-0.0290933893779047	0.0645868352940823	0.652556935650879
1	9893305	10037375	HAP_3	0.311304347826087	-0.00333954378442447	0.0333854201284407	0.920356175383212
1	9893305	10037375	HAP_4	0.160869565217391	0.0781973507626814	0.0756127057104685	0.30149557386844
1	9893305	10037375	HAP_5	0.144347826086957	-0.0631714820126998	0.0692800581050467	0.362250332789652
1	9947101	10066272	HAP_1	0.15304347826087	0.0781973507626814	0.0756127057104685	0.30149557386844
1	9947101	10066272	HAP_2	0.168695652173913	-0.0290933893779047	0.0645868352940823	0.652556935650879
1	9947101	10066272	HAP_3	0.111304347826087	-0.0742477224688962	0.114703977893575	0.51770302381649
1	9947101	10066272	HAP_4	0.144347826086957	-0.0631714820126998	0.0692800581050467	0.362250332789652
1	9947101	10066272	HAP_5	0.312173913043478	-0.00333954378442447	0.0333854201284407	0.920356175383212
1	9995804	10135402	HAP_1	0.111304347826087	-0.0742477224688962	0.114703977893575	0.51770302381649
1	9995804	10135402	HAP_2	0.150434782608696	0.0761114568881587	0.0643856097519328	0.237658374740077
1	9995804	10135402	HAP_3	0.31304347826087	0.00349333591660373	0.0331493660129079	0.916110552239024
1	9995804	10135402	HAP_4	0.152173913043478	0.0781973507626814	0.0756127057104685	0.30149557386844
1	10029104	10154066	HAP_1	0.31304347826087	0.00349333591660373	0.0331493660129079	0.916110552239024
1	10029104	10154066	HAP_2	0.133913043478261	-0.0313728757459749	0.0696303867085947	0.652478308731972
1	10029104	10154066	HAP_3	0.151304347826087	0.0781973507626814	0.0756127057104685	0.30149557386844
1	10029104	10154066	HAP_4	0.111304347826087	-0.0742477224688962	0.114703977893575	0.51770302381649
1	10052241	10209708	HAP_1	0.068695652173913	-0.0507387666977004	0.131802628231436	0.700412541673144
1	10052241	10209708	HAP_2	0.151304347826087	0.0781973507626814	0.0756127057104685	0.30149557386844
1	10052241	10209708	HAP_3	0.304347826086957	0.00490894398729053	0.0337318062106197	0.884345681669034
1	10052241	10209708	HAP_4	0.110434782608696	-0.0742477224688962	0.114703977893575	0.51770302381649
1	10115433	10242514	HAP_1	0.32	0.00641390166603558	0.0319511268937207	0.840973711722258
1	10115433	10242514	HAP_2	0.068695652173913	-0.0507387666977004	0.131802628231436	0.700412541673144
1	10115433	10242514	HAP_3	0.110434782608696	-0.0742477224688962	0.114703977893575	0.51770302381649
1	10115433	10242514	HAP_4	0.153913043478261	0.0781973507626814	0.0756127057104685	0.30149557386844
1	10147081	10280606	HAP_1	0.068695652173913	-0.0507387666977004	0.131802628231436	0.700412541673144
1	10147081	10280606	HAP_2	0.320869565217391	0.00553234801202762	0.0318477200637355	0.862153941178281
1	10147081	10280606	HAP_3	0.152173913043478	0.0781973507626814	0.0756127057104685	0.30149557386844
1	10188215	10329288	HAP_1	0.16695652173913	-0.0590589877208202	0.0733476948755308	0.421049327696616
1	10188215	10329288	HAP_2	0.068695652173913	-0.0507387666977004	0.131802628231436	0.700412541673144
1	10188215	10329288	HAP_3	0.321739130434783	0.00287404980742364	0.0315859190054969	0.927531774938297
1	10188215	10329288	HAP_4	0.154782608695652	0.0781973507626814	0.0756127057104685	0.30149557386844
1	10236893	10379097	HAP_1	0.154782608695652	0.0781973507626814	0.0756127057104685	0.30149557386844
1	10236893	10379097	HAP_2	0.488695652173913	-0.0260157595325009	0.0239822341600471	0.278478473742763
1	10236893	10379097	HAP_3	0.127826086956522	-0.0631714820126998	0.0692800581050467	0.362250332789652
1	10273354	10413209	HAP_1	0.0678260869565217	-0.0507387666977004	0.131802628231436	0.700412541673144
1	10273354	10413209	HAP_2	0.153913043478261	0.0781973507626814	0.0756127057104685	0.30149557386844
1	10273354	10413209	HAP_3	0.497391304347826	-0.023888518445634	0.0237224531939455	0.314367972973033
1	10315745	10453602	HAP_1	0.493913043478261	-0.0212539520557009	0.0240354814072028	0.376926441528101
1	10315745	10453602	HAP_2	0.0930434782608696	-0.0757997909283367	0.131283455560236	0.563917352636173
1	10315745	10453602	HAP_3	0.0660869565217391	-0.0507387666977004	0.131802628231436	0.700412541673144
1	10315745	10453602	HAP_4	0.15304347826087	0.0781973507626814	0.0756127057104685	0.30149557386844
1	10361996	10482668	HAP_1	0.152173913043478	0.0781973507626814	0.0756127057104685	0.30149557386844
1	10361996	10482668	HAP_2	0.164347826086957	-0.055928794293165	0.0813573559403769	0.492085271048365
1	10361996	10482668	HAP_3	0.318260869565217	0.00697848683408217	0.0321596581557284	0.828290947750095
1	10399147	10523839	HAP_1	0.163478260869565	-0.055928794293165	0.0813573559403769	0.492085271048365
1	10399147	10523839	HAP_2	0.318260869565217	0.00697848683408217	0.0321596581557284	0.828290947750095
1	10399147	10523839	HAP_3	0.149565217391304	0.0781973507626814	0.0756127057104685	0.30149557386844
1	10439622	10538971	HAP_1	0.164347826086957	-0.0548122018866769	0.0770742579267538	0.477279557676697
1	10439622	10538971	HAP_2	0.320869565217391	0.00287404980742364	0.0315859190054969	0.927531774938297
1	10439622	10538971	HAP_3	0.149565217391304	0.0781973507626814	0.0756127057104685	0.30149557386844
1	10477227	10565732	HAP_1	0.150434782608696	0.0781973507626814	0.0756127057104685	0.30149557386844
1	10477227	10565732	HAP_2	0.320869565217391	0.00287404980742364	0.0315859190054969	0.927531774938297
1	10477227	10565732	HAP_3	0.229565217391304	-0.0285506268945673	0.0436179511837178	0.513017970425949
1	10513579	10591457	HAP_1	0.39304347826087	-0.0238355729832973	0.0276988369747347	0.389866040364619
1	10513579	10591457	HAP_2	0.320869565217391	0.00287404980742364	0.0315859190054969	0.927531774938297
1	10513579	10591457	HAP_3	0.150434782608696	0.0781973507626814	0.0756127057104685	0.30149557386844
1	10535644	10632901	HAP_1	0.320869565217391	0.00287404980742364	0.0315859190054969	0.927531774938297
1	10535644	10632901	HAP_2	0.150434782608696	0.0781973507626814	0.0756127057104685	0.30149557386844
1	10535644	10632901	HAP_3	0.165217391304348	-0.0531638909090834	0.073731555744324	0.471180648341902
1	10556115	10715729	HAP_1	0.150434782608696	0.0781973507626814	0.0756127057104685	0.30149557386844
1	10556115	10715729	HAP_2	0.165217391304348	-0.0531638909090834	0.073731555744324	0.471180648341902
1	10556115	10715729	HAP_3	0.320869565217391	0.00287404980742364	0.0315859190054969	0.927531774938297
1	10580877	10762241	HAP_1	0.305217391304348	0.0071844341226297	0.0325756042410893	0.825525690435915
1	10580877	10762241	HAP_2	0.164347826086957	-0.0531638909090834	0.073731555744324	0.471180648341902
1	10580877	10762241	HAP_3	0.150434782608696	0.0781973507626814	0.0756127057104685	0.30149557386844
1	10610579	10783671	HAP_1	0.305217391304348	0.0071844341226297	0.0325756042410893	0.825525690435915
1	10610579	10783671	HAP_2	0.165217391304348	-0.0531638909090834	0.073731555744324	0.471180648341902
1	10610579	10783671	HAP_3	0.0808695652173913	-0.0260250118238882	0.114647922012408	0.820506739731548
1	10610579	10783671	HAP_4	0.150434782608696	0.0781973507626814	0.0756127057104685	0.30149557386844
1	10692448	10838284	HAP_1	0.294782608695652	0.0119361076731697	0.0332437309019519	0.719693750127177
1	10692448	10838284	HAP_2	0.091304347826087	-0.0337617271998534	0.103506162557524	0.744408959462415
1	10692448	10838284	HAP_3	0.165217391304348	-0.0531638909090834	0.073731555744324	0.471180648341902
1	10692448	10838284	HAP_4	0.150434782608696	0.0781973507626814	0.0756127057104685	0.30149557386844
1	10747495	10888253	HAP_1	0.150434782608696	0.0781973507626814	0.0756127057104685	0.30149557386844
1	10747495	10888253	HAP_2	0.293913043478261	0.0150572761051814	0.0335636870362752	0.653880122486182
1	10747495	10888253	HAP_3	0.103478260869565	-0.0303912950316427	0.0871843099703859	0.72753012524334
1	10747495	10888253	HAP_4	0.165217391304348	-0.0531638909090834	0.073731555744324	0.471180648341902
1	10776649	10972991	HAP_1	0.288695652173913	0.0161638537059892	0.0338691907585932	0.633374218364338
1	10776649	10972991	HAP_2	0.091304347826087	-0.0337617271998534	0.103506162557524	0.744408959462415
1	10776649	10972991	HAP_3	0.165217391304348	-0.0531638909090834	0.073731555744324	0.471180648341902
1	10776649	10972991	HAP_4	0.150434782608696	0.0781973507626814	0.0756127057104685	0.30149557386844
1	10826689	11037942	HAP_1	0.287826086956522	0.0187196686019565	0.0341528124362102	0.583830585769299
1	10826689	11037942	HAP_2	0.150434782608696	0.0781973507626814	0.0756127057104685	0.30149557386844
1	10826689	11037942	HAP_3	0.171304347826087	-0.0528069083042478	0.0675486933613028	0.434684487671797
1	10826689	11037942	HAP_4	0.0947826086956522	-0.0337617271998534	0.103506162557524	0.744408959462415
1	10875498	11075998	HAP_1	0.287826086956522	0.0187196686019565	0.0341528124362102	0.583830585769299
1	10875498	11075998	HAP_2	0.163478260869565	-0.0531638909090834	0.073731555744324	0.471180648341902
1	10875498	11075998	HAP_3	0.0947826086956522	-0.0337617271998534	0.103506162557524	0.744408959462415
1	10875498	11075998	HAP_4	0.150434782608696	0.0781973507626814	0.0756127057104685	0.30149557386844
1	10957096	11130967	HAP_1	0.145217391304348	-0.0537853155548495	0.0818392646970024	0.511317049422658
1	10957096	11130967	HAP_2	0.147826086956522	0.0613249268844931	0.0835155975946129	0.463076368946039
1	10957096	11130967	HAP_3	0.28695652173913	0.0202000640840023	0.0346034920439647	0.559617372274071
1	11028533	11181385	HAP_1	0.292173913043478	0.0189623933950922	0.0342712831389911	0.580276190285938
1	11028533	11181385	HAP_2	0.161739130434783	-0.00201537949756779	0.0699343853471781	0.977019856946117
1	11028533	11181385	HAP_3	0.144347826086957	-0.0513799927425654	0.087372484408494	0.556730322514868
1	11068552	11236771	HAP_1	0.14695652173913	0.00188396766177608	0.0887258475751545	0.98306686131044
1	11068552	11236771	HAP_2	0.291304347826087	0.0189623933950922	0.0342712831389911	0.580276190285938
1	11068552	11236771	HAP_3	0.144347826086957	-0.0513799927425654	0.087372484408494	0.556730322514868
1	11117957	11313680	HAP_1	0.233913043478261	0.0235939222885912	0.0465459299710691	0.61242696691498
1	11117957	11313680	HAP_2	0.14695652173913	0.00188396766177608	0.0887258475751545	0.98306686131044
1	11117957	11313680	HAP_3	0.291304347826087	0.0189623933950922	0.0342712831389911	0.580276190285938
1	11160981	11394467	HAP_1	0.127826086956522	-0.0414624266224173	0.116035990546721	0.720983519177978
1	11160981	11394467	HAP_2	0.14695652173913	0.00188396766177608	0.0887258475751545	0.98306686131044
1	11160981	11394467	HAP_3	0.237391304347826	-0.0163939784466949	0.043242049541394	0.704741046021963
1	11227266	11469495	HAP_1	0.236521739130435	-0.0163939784466949	0.043242049541394	0.704741046021963
1	11227266	11469495	HAP_2	0.14695652173913	0.00188396766177608	0.0887258475751545	0.98306686131044
1	11296054	11519084	HAP_1	0.208695652173913	0.017539701603053	0.0561882743258632	0.755035118143989
1	11296054	11519084	HAP_2	0.237391304347826	-0.0163939784466949	0.043242049541394	0.704741046021963
1	11368762	11586009	HAP_1	0.14695652173913	0.00188396766177608	0.0887258475751545	0.98306686131044
1	11368762	11586009	HAP_2	0.302608695652174	0.0174004490405419	0.0363362741351038	0.632215464380722
1	11443076	11667549	HAP_1	0.11304347826087	0.0552227168484798	0.0867356492650745	0.524593561291506
1	11443076	11667549	HAP_2	0.148695652173913	0.00188396766177608	0.0887258475751545	0.98306686131044
1	11443076	11667549	HAP_3	0.332173913043478	0.00624113067792977	0.0333626343192055	0.851673669448283
1	11495736	11731681	HAP_1	0.119130434782609	-0.0678884704768638	0.134162494986706	0.613043311301148
1	11495736	11731681	HAP_2	0.11304347826087	0.0552227168484798	0.0867356492650745	0.524593561291506
1	11495736	11731681	HAP_3	0.260869565217391	0.0193063385971416	0.0405749269589324	0.634387927565944
1	11495736	11731681	HAP_4	0.238260869565217	-0.00242675596669066	0.0459044780246887	0.957857983715791
1	11562944	11776956	HAP_1	0.12	-0.0678884704768638	0.134162494986706	0.613043311301148
1	11562944	11776956	HAP_2	0.260869565217391	0.0193063385971416	0.0405749269589324	0.634387927565944
1	11562944	11776956	HAP_3	0.385217391304348	0.0144877463768772	0.0283157553420593	0.609097200421657
1	11635516	11833307	HAP_1	0.260869565217391	0.0193063385971416	0.0405749269589324	0.634387927565944
1	11635516	11833307	HAP_2	0.385217391304348	0.0144877463768772	0.0283157553420593	0.609097200421657
1	11715739	11880489	HAP_1	0.102608695652174	-0.0632196882483668	0.113771309260861	0.578655288226823
1	11715739	11880489	HAP_2	0.260869565217391	0.0193063385971416	0.0405749269589324	0.634387927565944
1	11715739	11880489	HAP_3	0.384347826086957	0.0144877463768772	0.0283157553420593	0.609097200421657
1	11768871	11915013	HAP_1	0.169565217391304	-0.0349369694619343	0.0656214708060432	0.594658367443695
1	11768871	11915013	HAP_2	0.260869565217391	0.0193063385971416	0.0405749269589324	0.634387927565944
1	11768871	11915013	HAP_3	0.394782608695652	0.0090817077623684	0.0275133583245757	0.741459814578744
1	11807482	11964513	HAP_1	0.260869565217391	0.0193063385971416	0.0405749269589324	0.634387927565944
1	11807482	11964513	HAP_2	0.247826086956522	-0.0206931529898393	0.0459719141451483	0.652793180514379
1	11807482	11964513	HAP_3	0.393913043478261	0.0090817077623684	0.0275133583245757	0.741459814578744
1	11869629	12059144	HAP_1	0.353913043478261	0.0203304628843979	0.0308571506588974	0.510257168741972
1	11869629	12059144	HAP_2	0.26	0.0193063385971416	0.0405749269589324	0.634387927565944
1	11869629	12059144	HAP_3	0.113913043478261	0.108513599498619	0.132996611959676	0.414895848772999
1	11907907	12100919	HAP_1	0.353913043478261	0.0203304628843979	0.0308571506588974	0.510257168741972
1	11907907	12100919	HAP_2	0.26	0.0193063385971416	0.0405749269589324	0.634387927565944
1	11907907	12100919	HAP_3	0.113913043478261	0.108513599498619	0.132996611959676	0.414895848772999
1	11934480	12184244	HAP_1	0.353913043478261	0.0203304628843979	0.0308571506588974	0.510257168741972
1	11934480	12184244	HAP_2	0.26	0.0193063385971416	0.0405749269589324	0.634387927565944
1	11934480	12184244	HAP_3	0.113913043478261	0.108513599498619	0.132996611959676	0.414895848772999
1	12036167	12253784	HAP_1	0.254782608695652	0.024808944100809	0.0412064757817838	0.547374213570802
1	12036167	12253784	HAP_2	0.372173913043478	0.0187302191446321	0.0301647631192477	0.534897143200784
1	12036167	12253784	HAP_3	0.167826086956522	-0.061036253140482	0.0777164910033861	0.432567230256171
1	12077285	12310963	HAP_1	0.206086956521739	0.017539701603053	0.0561882743258632	0.755035118143989
1	12077285	12310963	HAP_2	0.166086956521739	-0.00215752514081112	0.0606307950148062	0.971626189652323
1	12077285	12310963	HAP_3	0.167826086956522	-0.061036253140482	0.0777164910033861	0.432567230256171
1	12077285	12310963	HAP_4	0.253913043478261	0.024808944100809	0.0412064757817838	0.547374213570802
1	12159225	12367799	HAP_1	0.205217391304348	0.017539701603053	0.0561882743258632	0.755035118143989
1	12159225	12367799	HAP_2	0.253913043478261	0.024808944100809	0.0412064757817838	0.547374213570802
1	12228328	12410625	HAP_1	0.205217391304348	0.017539701603053	0.0561882743258632	0.755035118143989
1	12228328	12410625	HAP_2	0.113913043478261	-0.0572835143900069	0.101959876724138	0.574459863739131
1	12228328	12410625	HAP_3	0.254782608695652	0.024808944100809	0.0412064757817838	0.547374213570802
1	12288899	12447748	HAP_1	0.107826086956522	-0.0605267442482871	0.132631878315999	0.648313608052585
1	12288899	12447748	HAP_2	0.254782608695652	0.024808944100809	0.0412064757817838	0.547374213570802
1	12288899	12447748	HAP_3	0.247826086956522	0.012367621158773	0.045158704503051	0.784285037789204
1	12288899	12447748	HAP_4	0.159130434782609	0.083226506673261	0.0724399234469278	0.251084368033707
1	12349904	12495996	HAP_1	0.16695652173913	0.0684840322050765	0.0695445857953177	0.325170627838542
1	12349904	12495996	HAP_2	0.107826086956522	-0.0605267442482871	0.132631878315999	0.648313608052585
1	12349904	12495996	HAP_3	0.254782608695652	0.024808944100809	0.0412064757817838	0.547374213570802
1	12349904	12495996	HAP_4	0.144347826086957	0.00188396766177608	0.0887258475751545	0.98306686131044
1	12391498	12566832	HAP_1	0.146086956521739	0.00188396766177608	0.0887258475751545	0.98306686131044
1	12391498	12566832	HAP_2	0.254782608695652	0.024808944100809	0.0412064757817838	0.547374213570802
1	12391498	12566832	HAP_3	0.107826086956522	-0.0605267442482871	0.132631878315999	0.648313608052585
1	12391498	12566832	HAP_4	0.200869565217391	0.0282274251994636	0.0599596876731759	0.637985235372852
1	12442460	12631796	HAP_1	0.101739130434783	-0.0605267442482871	0.132631878315999	0.648313608052585
1	12442460	12631796	HAP_2	0.18	0.0475116880047938	0.0636333661063083	0.455588650816633
1	12442460	12631796	HAP_3	0.252173913043478	0.0248778932952204	0.0417090852339764	0.55110666407117
1	12442460	12631796	HAP_4	0.146086956521739	0.00188396766177608	0.0887258475751545	0.98306686131044
1	12479322	12693559	HAP_1	0.145217391304348	0.00188396766177608	0.0887258475751545	0.98306686131044
1	12479322	12693559	HAP_2	0.238260869565217	0.035294216865258	0.0443750356219216	0.426738743935405
1	12543647	12775375	HAP_1	0.238260869565217	0.035294216865258	0.0443750356219216	0.426738743935405
1	12543647	12775375	HAP_2	0.146086956521739	0.00188396766177608	0.0887258475751545	0.98306686131044
1	12606447	12853203	HAP_1	0.0695652173913043	-0.0567095283851273	0.133370074312205	0.670850512637181
1	12606447	12853203	HAP_2	0.239130434782609	0.035294216865258	0.0443750356219216	0.426738743935405
1	12606447	12853203	HAP_3	0.19304347826087	0.0158526548919165	0.057201051257147	0.781775111090684
1	12676844	12903805	HAP_1	0.242608695652174	0.0349237721397805	0.0437641065981092	0.425207345334659
1	12676844	12903805	HAP_2	0.135652173913043	0.00494787879430523	0.0781931974589127	0.9495679421996
1	12676844	12903805	HAP_3	0.318260869565217	0.0519237591859153	0.0332097742430244	0.118495965331845
1	12743592	12950327	HAP_1	0.242608695652174	0.0349237721397805	0.0437641065981092	0.425207345334659
1	12743592	12950327	HAP_2	0.134782608695652	0.0127414815772333	0.08222976266393	0.876916560727634
1	12743592	12950327	HAP_3	0.392173913043478	0.0651301222019115	0.0274435006620106	0.0179679481726472
1	12837234	13034308	HAP_1	0.392173913043478	0.0651301222019115	0.0274435006620106	0.0179679481726472
1	12837234	13034308	HAP_2	0.242608695652174	0.0349237721397805	0.0437641065981092	0.425207345334659
1	12887875	13085347	HAP_1	0.242608695652174	0.0349237721397805	0.0437641065981092	0.425207345334659
1	12887875	13085347	HAP_2	0.373913043478261	0.0731367196393888	0.0290522020993404	0.0120986132059011
1	12934724	13112862	HAP_1	0.242608695652174	0.0349237721397805	0.0437641065981092	0.425207345334659
1	12934724	13112862	HAP_2	0.281739130434783	0.063458817760561	0.0392287205968198	0.106296507484535
1	12980154	13158835	HAP_1	0.242608695652174	0.0349237721397805	0.0437641065981092	0.425207345334659
1	12980154	13158835	HAP_2	0.280869565217391	0.063458817760561	0.0392287205968198	0.106296507484535
1	13080688	13212735	HAP_1	0.071304347826087	-0.101328234263937	0.132486428708097	0.444699925774551
1	13080688	13212735	HAP_2	0.24695652173913	0.0307059285503629	0.0426599615901041	0.471957640280815
1	13080688	13212735	HAP_3	0.36	0.0573139454094106	0.0297790022605346	0.0547785391952102
1	13107909	13288892	HAP_1	0.071304347826087	-0.101328234263937	0.132486428708097	0.444699925774551
1	13107909	13288892	HAP_2	0.443478260869565	0.0393911186357664	0.0248537019335749	0.113547108774714
1	13107909	13288892	HAP_3	0.0852173913043478	-0.0882013360222231	0.133121080176068	0.50788096975865
1	13107909	13288892	HAP_4	0.247826086956522	0.0307059285503629	0.0426599615901041	0.471957640280815
1	13141007	13331772	HAP_1	0.243478260869565	0.0307059285503629	0.0426599615901041	0.471957640280815
1	13141007	13331772	HAP_2	0.071304347826087	-0.101328234263937	0.132486428708097	0.444699925774551
1	13141007	13331772	HAP_3	0.32695652173913	0.0151034780906934	0.0331945427537739	0.649285792565983
1	13207040	13395358	HAP_1	0.071304347826087	-0.101328234263937	0.132486428708097	0.444699925774551
1	13207040	13395358	HAP_2	0.239130434782609	0.0502071298939958	0.0438170611804593	0.252351024355396
1	13207040	13395358	HAP_3	0.243478260869565	0.0307059285503629	0.0426599615901041	0.471957640280815
1	13253220	13439013	HAP_1	0.155652173913043	0.00188396766177608	0.0887258475751545	0.98306686131044
1	13253220	13439013	HAP_2	0.243478260869565	0.0307059285503629	0.0426599615901041	0.471957640280815
1	13253220	13439013	HAP_3	0.0704347826086957	-0.101328234263937	0.132486428708097	0.444699925774551
1	13325800	13492360	HAP_1	0.219130434782609	-0.0179801475159824	0.0492074546341368	0.714954208249312
1	13325800	13492360	HAP_2	0.243478260869565	0.0307059285503629	0.0426599615901041	0.471957640280815
1	13376228	13532908	HAP_1	0.274782608695652	-0.0271881927255304	0.0382052109278722	0.47698566126344
1	13376228	13532908	HAP_2	0.243478260869565	0.0307059285503629	0.0426599615901041	0.471957640280815
1	13376228	13532908	HAP_3	0.154782608695652	-0.0557309999961742	0.0815638264647205	0.494710983924003
1	13424571	13580209	HAP_1	0.161739130434783	-0.061220929409336	0.0866049957063139	0.479922631045548
1	13424571	13580209	HAP_2	0.402608695652174	-0.0128183363870246	0.0278973474630489	0.64606556602069
1	13424571	13580209	HAP_3	0.243478260869565	0.0307059285503629	0.0426599615901041	0.471957640280815
1	13463249	13598030	HAP_1	0.4	-0.0138116462603474	0.0275850654814994	0.616783298084828
1	13463249	13598030	HAP_2	0.243478260869565	0.0307059285503629	0.0426599615901041	0.471957640280815
1	13463249	13598030	HAP_3	0.160869565217391	-0.061220929409336	0.0866049957063139	0.479922631045548
1	13525711	13668972	HAP_1	0.144347826086957	-0.0035929934426147	0.0826089539286904	0.965323199656834
1	13525711	13668972	HAP_2	0.159130434782609	-0.00861966634858858	0.0585574700814696	0.883026860379809
1	13525711	13668972	HAP_3	0.225217391304348	0.0507697849137658	0.0460935164390087	0.27117158916594
1	13560034	13725800	HAP_1	0.225217391304348	0.0507697849137658	0.0460935164390087	0.27117158916594
1	13560034	13725800	HAP_2	0.144347826086957	-0.0035929934426147	0.0826089539286904	0.965323199656834
1	13560034	13725800	HAP_3	0.0704347826086957	-0.101328234263937	0.132486428708097	0.444699925774551
1	13593070	13778296	HAP_1	0.225217391304348	0.0507697849137658	0.0460935164390087	0.27117158916594
1	13593070	13778296	HAP_2	0.144347826086957	-0.0035929934426147	0.0826089539286904	0.965323199656834
1	13593070	13778296	HAP_3	0.0704347826086957	-0.101328234263937	0.132486428708097	0.444699925774551
1	13657759	13850697	HAP_1	0.371304347826087	0.0261759284740515	0.0298779987809249	0.381353361031883
1	13657759	13850697	HAP_2	0.071304347826087	-0.101328234263937	0.132486428708097	0.444699925774551
1	13657759	13850697	HAP_3	0.1	-0.0768963755732707	0.102642442708949	0.454069742978697
1	13711980	13936005	HAP_1	0.471304347826087	0.0364859342200002	0.0235776296052819	0.122310204644385
1	13711980	13936005	HAP_2	0.158260869565217	0.00231340546968958	0.0708714436205306	0.973971442966663
1	13711980	13936005	HAP_3	0.0852173913043478	-0.0731086835840657	0.102990680459497	0.478087066927686
1	13746152	14037621	HAP_1	0.203478260869565	0.044309323017982	0.047838795066666	0.354728418554244
1	13746152	14037621	HAP_2	0.134782608695652	-0.0280828428765752	0.0695417014589644	0.686493275428569
1	13746152	14037621	HAP_3	0.472173913043478	0.0364859342200002	0.0235776296052819	0.122310204644385
1	13834725	14062958	HAP_1	0.280869565217391	0.0210450533586884	0.0365630113955389	0.565127358264507
1	13834725	14062958	HAP_2	0.472173913043478	0.0364859342200002	0.0235776296052819	0.122310204644385
1	13834725	14062958	HAP_3	0.14	-0.0280828428765752	0.0695417014589644	0.686493275428569
1	13910692	14114440	HAP_1	0.115652173913043	0.02101007342417	0.105153604395082	0.841706424179445
1	13910692	14114440	HAP_2	0.356521739130435	0.0340374708964928	0.0297772005794476	0.253495580472168
1	13910692	14114440	HAP_3	0.0921739130434783	-0.0731086835840657	0.102990680459497	0.478087066927686
1	13910692	14114440	HAP_4	0.179130434782609	0.00662525828793961	0.0604209319194518	0.91272474391237
1	13910692	14114440	HAP_5	0.149565217391304	-0.0558176692910896	0.0731604755370175	0.44581427823792
1	14004385	14194506	HAP_1	0.115652173913043	0.02101007342417	0.105153604395082	0.841706424179445
1	14004385	14194506	HAP_2	0.356521739130435	0.0340374708964928	0.0297772005794476	0.253495580472168
1	14004385	14194506	HAP_3	0.176521739130435	0.00492188736763076	0.0585380443645661	0.933022650103826
1	14004385	14194506	HAP_4	0.162608695652174	-0.0605358825831145	0.0729713123240762	0.40712586829164
1	14058696	14248776	HAP_1	0.0895652173913044	0.0265222043994437	0.131729985733772	0.840507422006439
1	14058696	14248776	HAP_2	0.115652173913043	0.02101007342417	0.105153604395082	0.841706424179445
1	14058696	14248776	HAP_3	0.071304347826087	-0.101328234263937	0.132486428708097	0.444699925774551
1	14058696	14248776	HAP_4	0.356521739130435	0.0340374708964928	0.0297772005794476	0.253495580472168
1	14091291	14286844	HAP_1	0.357391304347826	0.0332071630785597	0.0295990196192007	0.262383733957175
1	14091291	14286844	HAP_2	0.071304347826087	-0.101328234263937	0.132486428708097	0.444699925774551
1	14091291	14286844	HAP_3	0.0895652173913044	0.0265222043994437	0.131729985733772	0.840507422006439
1	14091291	14286844	HAP_4	0.162608695652174	0.0474518886142057	0.0631433390139144	0.452669527113475
1	14174967	14320480	HAP_1	0.071304347826087	-0.101328234263937	0.132486428708097	0.444699925774551
1	14174967	14320480	HAP_2	0.162608695652174	0.0474518886142057	0.0631433390139144	0.452669527113475
1	14174967	14320480	HAP_3	0.0895652173913044	0.0265222043994437	0.131729985733772	0.840507422006439
1	14174967	14320480	HAP_4	0.357391304347826	0.0332071630785597	0.0295990196192007	0.262383733957175
1	14235061	14353940	HAP_1	0.244347826086957	0.116389683707751	0.0440479675261866	0.00846300594603598
1	14235061	14353940	HAP_2	0.0973913043478261	-0.0731086835840657	0.102990680459497	0.478087066927686
1	14235061	14353940	HAP_3	0.509565217391304	0.00287203312212992	0.0225490280317002	0.898694402143548
1	14277857	14409719	HAP_1	0.56695652173913	-0.00604598124219864	0.021065152897412	0.774207844075823
1	14277857	14409719	HAP_2	0.1	0.00474710422727085	0.0944107958068065	0.959916033910245
1	14277857	14409719	HAP_3	0.163478260869565	0.0474518886142057	0.0631433390139144	0.452669527113475
1	14300401	14464404	HAP_1	0.563478260869565	-0.00945956893989058	0.0211655387385048	0.655095917606838
1	14300401	14464404	HAP_2	0.1	0.00474710422727085	0.0944107958068065	0.959916033910245
1	14300401	14464404	HAP_3	0.163478260869565	0.0474518886142057	0.0631433390139144	0.452669527113475
1	14340365	14529990	HAP_1	0.120869565217391	-0.0463006643658996	0.0866373639715742	0.59326293368915
1	14340365	14529990	HAP_2	0.118260869565217	0.0281855385308821	0.0815806347629904	0.729853048440668
1	14340365	14529990	HAP_3	0.288695652173913	-0.0236738371124368	0.038238656813419	0.53609645479273
1	14340365	14529990	HAP_4	0.16	0.0474518886142057	0.0631433390139144	0.452669527113475
1	14398852	14590649	HAP_1	0.16	0.0474518886142057	0.0631433390139144	0.452669527113475
1	14398852	14590649	HAP_2	0.0695652173913043	-0.0265044914276369	0.132161608865947	0.841126082147326
1	14398852	14590649	HAP_3	0.071304347826087	-0.101328234263937	0.132486428708097	0.444699925774551
1	14398852	14590649	HAP_4	0.218260869565217	-0.0119342574366015	0.0485101947372023	0.805760093838662
1	14444478	14655035	HAP_1	0.0904347826086957	0.0265222043994437	0.131729985733772	0.840507422006439
1	14444478	14655035	HAP_2	0.16	0.0474518886142057	0.0631433390139144	0.452669527113475
1	14444478	14655035	HAP_3	0.158260869565217	-0.061220929409336	0.0866049957063139	0.479922631045548
1	14444478	14655035	HAP_4	0.071304347826087	-0.101328234263937	0.132486428708097	0.444699925774551
1	14444478	14655035	HAP_5	0.178260869565217	0.00872875394103001	0.0646365452052485	0.892625726845625
1	14508643	14723669	HAP_1	0.071304347826087	-0.101328234263937	0.132486428708097	0.444699925774551
1	14508643	14723669	HAP_2	0.0904347826086957	0.0265222043994437	0.131729985733772	0.840507422006439
1	14508643	14723669	HAP_3	0.161739130434783	-0.061220929409336	0.0866049957063139	0.479922631045548
1	14508643	14723669	HAP_4	0.177391304347826	0.00872875394103001	0.0646365452052485	0.892625726845625
1	14508643	14723669	HAP_5	0.236521739130435	0.00925134932883868	0.0437754489806454	0.832701330094669
1	14563828	14775232	HAP_1	0.177391304347826	0.00872875394103001	0.0646365452052485	0.892625726845625
1	14563828	14775232	HAP_2	0.237391304347826	0.00925134932883868	0.0437754489806454	0.832701330094669
1	14563828	14775232	HAP_3	0.108695652173913	-0.0739164884125805	0.0946941979707486	0.435377639485394
1	14629667	14813674	HAP_1	0.277391304347826	0.000127767608119626	0.0375241324506328	0.997284460441021
1	14629667	14813674	HAP_2	0.108695652173913	-0.0739164884125805	0.0946941979707486	0.435377639485394
1	14629667	14813674	HAP_3	0.177391304347826	0.00872875394103001	0.0646365452052485	0.892625726845625
1	14709803	14871304	HAP_1	0.355652173913043	0.0280922595411369	0.0297905769978678	0.346090462325008
1	14709803	14871304	HAP_2	0.108695652173913	-0.0739164884125805	0.0946941979707486	0.435377639485394
1	14709803	14871304	HAP_3	0.182608695652174	0.00113157057860062	0.058341267583685	0.984532312874314
1	14762452	14901630	HAP_1	0.128695652173913	-0.0503590028581172	0.0930852716981762	0.588722902851463
1	14762452	14901630	HAP_2	0.485217391304348	0.0071968401212957	0.0230856151715161	0.755349446968786
1	14762452	14901630	HAP_3	0.182608695652174	0.00113157057860062	0.058341267583685	0.984532312874314
1	14804510	14946992	HAP_1	0.485217391304348	0.0071968401212957	0.0230856151715161	0.755349446968786
1	14804510	14946992	HAP_2	0.182608695652174	0.00113157057860062	0.058341267583685	0.984532312874314
1	14804510	14946992	HAP_3	0.128695652173913	-0.0503590028581172	0.0930852716981762	0.588722902851463
1	14854129	15009567	HAP_1	0.679130434782609	-0.0041888647531418	0.0202373953947982	0.836095485510843
1	14854129	15009567	HAP_2	0.182608695652174	0.00113157057860062	0.058341267583685	0.984532312874314
1	14890884	15068643	HAP_1	0.352173913043478	-0.0192734472763409	0.0293621517850982	0.511832590126867
1	14890884	15068643	HAP_2	0.325217391304348	-0.0340613784479391	0.034695388821696	0.32665709522774
1	14890884	15068643	HAP_3	0.182608695652174	0.00113157057860062	0.058341267583685	0.984532312874314
1	14928233	15107973	HAP_1	0.350434782608696	-0.0192734472763409	0.0293621517850982	0.511832590126867
1	14928233	15107973	HAP_2	0.325217391304348	-0.0340613784479391	0.034695388821696	0.32665709522774
1	14928233	15107973	HAP_3	0.182608695652174	0.00113157057860062	0.058341267583685	0.984532312874314
1	14986215	15176283	HAP_1	0.258260869565217	-0.00584350151950165	0.0381104207875056	0.878192446471267
1	14986215	15176283	HAP_2	0.273913043478261	-0.0078563601003051	0.0395348447652295	0.842553729595379
1	14986215	15176283	HAP_3	0.244347826086957	-0.0506654178458448	0.0496716918441612	0.308164551303574
1	14986215	15176283	HAP_4	0.107826086956522	-0.104555041889592	0.103384668752566	0.312298228921798
1	15043428	15233923	HAP_1	0.258260869565217	-0.00584350151950165	0.0381104207875056	0.878192446471267
1	15043428	15233923	HAP_2	0.2	0.0247939177148271	0.0534358738041771	0.642831807600265
1	15043428	15233923	HAP_3	0.239130434782609	-0.0490896350744341	0.050892935348331	0.335176701571952
1	15043428	15233923	HAP_4	0.0721739130434783	-0.101328234263937	0.132486428708097	0.444699925774551
1	15092475	15295952	HAP_1	0.258260869565217	-0.00584350151950165	0.0381104207875056	0.878192446471267
1	15092475	15295952	HAP_2	0.179130434782609	0.00113157057860062	0.058341267583685	0.984532312874314
1	15092475	15295952	HAP_3	0.156521739130435	-0.0398520696344742	0.0690576758505542	0.564113899418109
1	15092475	15295952	HAP_4	0.0721739130434783	-0.101328234263937	0.132486428708097	0.444699925774551
1	15151447	15377098	HAP_1	0.259130434782609	-0.011799867683018	0.037871888479143	0.755480406690112
1	15151447	15377098	HAP_2	0.179130434782609	0.00113157057860062	0.058341267583685	0.984532312874314
1	15151447	15377098	HAP_3	0.0765217391304348	0.00735131119107961	0.131566666009248	0.955461101419722
1	15151447	15377098	HAP_4	0.0756521739130435	-0.101328234263937	0.132486428708097	0.444699925774551
1	15209586	15433328	HAP_1	0.259130434782609	-0.011799867683018	0.037871888479143	0.755480406690112
1	15209586	15433328	HAP_2	0.0765217391304348	0.00735131119107961	0.131566666009248	0.955461101419722
1	15209586	15433328	HAP_3	0.0721739130434783	-0.101328234263937	0.132486428708097	0.444699925774551
1	15209586	15433328	HAP_4	0.179130434782609	0.00113157057860062	0.058341267583685	0.984532312874314
1	15276897	15479165	HAP_1	0.0765217391304348	0.00735131119107961	0.131566666009248	0.955461101419722
1	15276897	15479165	HAP_2	0.259130434782609	-0.011799867683018	0.037871888479143	0.755480406690112
1	15276897	15479165	HAP_3	0.220869565217391	0.0168651890628051	0.0481932624942176	0.72650799966838
1	15276897	15479165	HAP_4	0.0721739130434783	-0.101328234263937	0.132486428708097	0.444699925774551
1	15346076	15504349	HAP_1	0.220869565217391	0.0168651890628051	0.0481932624942176	0.72650799966838
1	15346076	15504349	HAP_2	0.259130434782609	-0.011799867683018	0.037871888479143	0.755480406690112
1	15346076	15504349	HAP_3	0.0721739130434783	-0.101328234263937	0.132486428708097	0.444699925774551
1	15346076	15504349	HAP_4	0.155652173913043	-0.0398520696344742	0.0690576758505542	0.564113899418109
1	15415550	15558805	HAP_1	0.213913043478261	-0.0132562653908348	0.0487680674298842	0.78585821297139
1	15415550	15558805	HAP_2	0.26	-0.011799867683018	0.037871888479143	0.755480406690112
1	15415550	15558805	HAP_3	0.155652173913043	-0.0398520696344742	0.0690576758505542	0.564113899418109
1	15415550	15558805	HAP_4	0.0756521739130435	-0.101328234263937	0.132486428708097	0.444699925774551
1	15415550	15558805	HAP_5	0.0947826086956522	-0.0330160737837762	0.102484053313684	0.747452681265915
1	15469825	15577736	HAP_1	0.0939130434782609	-0.0330160737837762	0.102484053313684	0.747452681265915
1	15469825	15577736	HAP_2	0.213913043478261	-0.0132562653908348	0.0487680674298842	0.78585821297139
1	15469825	15577736	HAP_3	0.240869565217391	-0.0490896350744341	0.050892935348331	0.335176701571952
1	15469825	15577736	HAP_4	0.335652173913043	-0.0168984872715598	0.0297256816258817	0.569935433064729
1	15492702	15613532	HAP_1	0.0939130434782609	-0.0330160737837762	0.102484053313684	0.747452681265915
1	15492702	15613532	HAP_2	0.213913043478261	-0.0132562653908348	0.0487680674298842	0.78585821297139
1	15492702	15613532	HAP_3	0.262608695652174	-0.0132251678225219	0.0373838512679113	0.723646283274891
1	15492702	15613532	HAP_4	0.312173913043478	-0.047892786956267	0.037508497046638	0.20218193147539
1	15550342	15653451	HAP_1	0.213913043478261	-0.0132562653908348	0.0487680674298842	0.78585821297139
1	15550342	15653451	HAP_2	0.264347826086957	-0.0132251678225219	0.0373838512679113	0.723646283274891
1	15550342	15653451	HAP_3	0.0739130434782609	-0.101328234263937	0.132486428708097	0.444699925774551
1	15550342	15653451	HAP_4	0.240869565217391	-0.0490896350744341	0.050892935348331	0.335176701571952
1	15550342	15653451	HAP_5	0.136521739130435	-0.0467181539386817	0.0698163495282748	0.503669619057074
1	15573523	15690224	HAP_1	0.26	-0.011799867683018	0.037871888479143	0.755480406690112
1	15573523	15690224	HAP_2	0.0739130434782609	-0.101328234263937	0.132486428708097	0.444699925774551
1	15573523	15690224	HAP_3	0.185217391304348	-0.060043962047315	0.072645379864571	0.408851336530121
1	15573523	15690224	HAP_4	0.177391304347826	0.00113157057860062	0.058341267583685	0.984532312874314
1	15605937	15735006	HAP_1	0.177391304347826	0.00113157057860062	0.058341267583685	0.984532312874314
1	15605937	15735006	HAP_2	0.0739130434782609	-0.101328234263937	0.132486428708097	0.444699925774551
1	15605937	15735006	HAP_3	0.185217391304348	-0.060043962047315	0.072645379864571	0.408851336530121
1	15605937	15735006	HAP_4	0.26	-0.011799867683018	0.037871888479143	0.755480406690112
1	15641488	15812807	HAP_1	0.0739130434782609	-0.101328234263937	0.132486428708097	0.444699925774551
1	15641488	15812807	HAP_2	0.177391304347826	0.00113157057860062	0.058341267583685	0.984532312874314
1	15641488	15812807	HAP_3	0.185217391304348	-0.060043962047315	0.072645379864571	0.408851336530121
1	15641488	15812807	HAP_4	0.260869565217391	-0.011799867683018	0.037871888479143	0.755480406690112
1	15680611	15886962	HAP_1	0.22	-0.00687530555061184	0.0443901410595471	0.876968678467007
1	15680611	15886962	HAP_2	0.0878260869565217	-0.0427013774300798	0.131786882615068	0.74604463929738
1	15680611	15886962	HAP_3	0.105217391304348	-0.0618463679766525	0.131582960953333	0.638524444205061
1	15680611	15886962	HAP_4	0.0739130434782609	-0.101328234263937	0.132486428708097	0.444699925774551
1	15680611	15886962	HAP_5	0.17304347826087	0.00872875394103001	0.0646365452052485	0.892625726845625
1	15714762	15945872	HAP_1	0.0739130434782609	-0.101328234263937	0.132486428708097	0.444699925774551
1	15714762	15945872	HAP_2	0.22	-0.00687530555061184	0.0443901410595471	0.876968678467007
1	15714762	15945872	HAP_3	0.170434782608696	0.00872875394103001	0.0646365452052485	0.892625726845625
1	15714762	15945872	HAP_4	0.16695652173913	-0.0426671269584717	0.0597556146332389	0.475506870481656
1	15714762	15945872	HAP_5	0.105217391304348	-0.0618463679766525	0.131582960953333	0.638524444205061
1	15784835	16007329	HAP_1	0.170434782608696	0.00872875394103001	0.0646365452052485	0.892625726845625
1	15784835	16007329	HAP_2	0.0869565217391304	-0.0319614321519203	0.114272323492466	0.77981419040109
1	15784835	16007329	HAP_3	0.105217391304348	-0.0618463679766525	0.131582960953333	0.638524444205061
1	15784835	16007329	HAP_4	0.22	-0.00687530555061184	0.0443901410595471	0.876968678467007
1	15784835	16007329	HAP_5	0.0730434782608696	-0.101328234263937	0.132486428708097	0.444699925774551
1	15859988	16070054	HAP_1	0.0860869565217391	0.0151801891658805	0.114238527405801	0.894334646101863
1	15859988	16070054	HAP_2	0.22	-0.00687530555061184	0.0443901410595471	0.876968678467007
1	15859988	16070054	HAP_3	0.0730434782608696	-0.101328234263937	0.132486428708097	0.444699925774551
1	15859988	16070054	HAP_4	0.170434782608696	0.00872875394103001	0.0646365452052485	0.892625726845625
1	15931146	16103133	HAP_1	0.169565217391304	0.00872875394103001	0.0646365452052485	0.892625726845625
1	15931146	16103133	HAP_2	0.218260869565217	-0.00687530555061184	0.0443901410595471	0.876968678467007
1	15931146	16103133	HAP_3	0.0730434782608696	-0.101328234263937	0.132486428708097	0.444699925774551
1	15931146	16103133	HAP_4	0.0878260869565217	0.0151801891658805	0.114238527405801	0.894334646101863
1	15990556	16140772	HAP_1	0.218260869565217	-0.00687530555061184	0.0443901410595471	0.876968678467007
1	15990556	16140772	HAP_2	0.169565217391304	0.00872875394103001	0.0646365452052485	0.892625726845625
1	15990556	16140772	HAP_3	0.15304347826087	-0.0378608808331673	0.0651647319655185	0.56147159869446
1	16048863	16193650	HAP_1	0.156521739130435	0.00683233361141207	0.0645643406621625	0.915761267736314
1	16048863	16193650	HAP_2	0.106086956521739	0.0401146206444428	0.0950051160613282	0.673013938047751
1	16048863	16193650	HAP_3	0.15304347826087	-0.0378608808331673	0.0651647319655185	0.56147159869446
1	16048863	16193650	HAP_4	0.225217391304348	-0.00687530555061184	0.0443901410595471	0.876968678467007
1	16048863	16193650	HAP_5	0.071304347826087	-0.0426307756723502	0.102556272872243	0.677801533133673
1	16090310	16276033	HAP_1	0.106086956521739	0.0401146206444428	0.0950051160613282	0.673013938047751
1	16090310	16276033	HAP_2	0.174782608695652	0.00572809216468859	0.0600184946747754	0.924000331034534
1	16090310	16276033	HAP_3	0.15304347826087	-0.0378608808331673	0.0651647319655185	0.56147159869446
1	16090310	16276033	HAP_4	0.132173913043478	-0.0329941072702369	0.0620368525656502	0.595042208692078
1	16090310	16276033	HAP_5	0.225217391304348	-0.00687530555061184	0.0443901410595471	0.876968678467007
1	16127799	16355046	HAP_1	0.119130434782609	-0.0457092980224073	0.0742172644042625	0.538219786482717
1	16127799	16355046	HAP_2	0.225217391304348	-0.00687530555061184	0.0443901410595471	0.876968678467007
1	16127799	16355046	HAP_3	0.15304347826087	-0.0378608808331673	0.0651647319655185	0.56147159869446
1	16127799	16355046	HAP_4	0.106086956521739	0.0401146206444428	0.0950051160613282	0.673013938047751
1	16127799	16355046	HAP_5	0.175652173913043	0.00572809216468859	0.0600184946747754	0.924000331034534
1	16183119	16433091	HAP_1	0.24	-0.0234106159038131	0.0444161847252507	0.598350190438822
1	16183119	16433091	HAP_2	0.15304347826087	-0.0378608808331673	0.0651647319655185	0.56147159869446
1	16183119	16433091	HAP_3	0.222608695652174	-0.00687530555061184	0.0443901410595471	0.876968678467007
1	16183119	16433091	HAP_4	0.105217391304348	0.0525348132786438	0.104505634002117	0.615373273688728
1	16250353	16495715	HAP_1	0.239130434782609	-0.0234106159038131	0.0444161847252507	0.598350190438822
1	16250353	16495715	HAP_2	0.0730434782608696	-0.101328234263937	0.132486428708097	0.444699925774551
1	16250353	16495715	HAP_3	0.105217391304348	0.0525348132786438	0.104505634002117	0.615373273688728
1	16250353	16495715	HAP_4	0.222608695652174	-0.00687530555061184	0.0443901410595471	0.876968678467007
1	16322597	16522782	HAP_1	0.222608695652174	-0.00687530555061184	0.0443901410595471	0.876968678467007
1	16322597	16522782	HAP_2	0.105217391304348	0.0525348132786438	0.104505634002117	0.615373273688728
1	16322597	16522782	HAP_3	0.239130434782609	-0.0234106159038131	0.0444161847252507	0.598350190438822
1	16322597	16522782	HAP_4	0.0730434782608696	-0.101328234263937	0.132486428708097	0.444699925774551
1	16401831	16604159	HAP_1	0.220869565217391	-0.00687530555061184	0.0443901410595471	0.876968678467007
1	16401831	16604159	HAP_2	0.0817391304347826	-0.0391977731420426	0.11472904555034	0.732738113058099
1	16401831	16604159	HAP_3	0.0730434782608696	-0.101328234263937	0.132486428708097	0.444699925774551
1	16401831	16604159	HAP_4	0.172173913043478	0.0015749462933523	0.0619041871858462	0.979711699900296
1	16401831	16604159	HAP_5	0.105217391304348	0.0525348132786438	0.104505634002117	0.615373273688728
1	16463899	16643923	HAP_1	0.220869565217391	-0.00687530555061184	0.0443901410595471	0.876968678467007
1	16463899	16643923	HAP_2	0.0817391304347826	-0.0391977731420426	0.11472904555034	0.732738113058099
1	16463899	16643923	HAP_3	0.105217391304348	0.0525348132786438	0.104505634002117	0.615373273688728
1	16463899	16643923	HAP_4	0.0730434782608696	-0.101328234263937	0.132486428708097	0.444699925774551
1	16463899	16643923	HAP_5	0.172173913043478	0.0015749462933523	0.0619041871858462	0.979711699900296
1	16508177	16686406	HAP_1	0.220869565217391	-0.00687530555061184	0.0443901410595471	0.876968678467007
1	16508177	16686406	HAP_2	0.0817391304347826	-0.0391977731420426	0.11472904555034	0.732738113058099
1	16508177	16686406	HAP_3	0.0730434782608696	-0.101328234263937	0.132486428708097	0.444699925774551
1	16508177	16686406	HAP_4	0.172173913043478	0.0015749462933523	0.0619041871858462	0.979711699900296
1	16508177	16686406	HAP_5	0.101739130434783	0.0525348132786438	0.104505634002117	0.615373273688728
1	16571855	16747732	HAP_1	0.0730434782608696	-0.101328234263937	0.132486428708097	0.444699925774551
1	16571855	16747732	HAP_2	0.302608695652174	0.055760458966674	0.033371259595452	0.0952956645746918
1	16571855	16747732	HAP_3	0.172173913043478	0.0015749462933523	0.0619041871858462	0.979711699900296
1	16571855	16747732	HAP_4	0.0617391304347826	-0.0391977731420426	0.11472904555034	0.732738113058099
1	16635130	16836572	HAP_1	0.302608695652174	0.055760458966674	0.033371259595452	0.0952956645746918
1	16635130	16836572	HAP_2	0.0730434782608696	-0.101328234263937	0.132486428708097	0.444699925774551
1	16635130	16836572	HAP_3	0.172173913043478	0.0015749462933523	0.0619041871858462	0.979711699900296
1	16669446	16922627	HAP_1	0.340869565217391	0.0523847019704982	0.0308275231566567	0.0898191653375075
1	16669446	16922627	HAP_2	0.0930434782608696	0.0445652991129348	0.114991450636084	0.698493475222173
1	16669446	16922627	HAP_3	0.0730434782608696	-0.101328234263937	0.132486428708097	0.444699925774551
1	16669446	16922627	HAP_4	0.172173913043478	0.0015749462933523	0.0619041871858462	0.979711699900296
1	16723481	16962160	HAP_1	0.0930434782608696	0.0445652991129348	0.114991450636084	0.698493475222173
1	16723481	16962160	HAP_2	0.172173913043478	0.0015749462933523	0.0619041871858462	0.979711699900296
1	16723481	16962160	HAP_3	0.34695652173913	0.0745945174265235	0.0300877530925516	0.0134587326303103
1	16723481	16962160	HAP_4	0.0730434782608696	-0.101328234263937	0.132486428708097	0.444699925774551
1	16808617	17025174	HAP_1	0.0730434782608696	-0.101328234263937	0.132486428708097	0.444699925774551
1	16808617	17025174	HAP_2	0.172173913043478	0.0015749462933523	0.0619041871858462	0.979711699900296
1	16808617	17025174	HAP_3	0.314782608695652	0.0531304417258829	0.0331441004022134	0.109493504845208
1	16808617	17025174	HAP_4	0.0930434782608696	0.0445652991129348	0.114991450636084	0.698493475222173
1	16886150	17075114	HAP_1	0.0730434782608696	-0.101328234263937	0.132486428708097	0.444699925774551
1	16886150	17075114	HAP_2	0.314782608695652	0.0531304417258829	0.0331441004022134	0.109493504845208
1	16886150	17075114	HAP_3	0.172173913043478	0.0015749462933523	0.0619041871858462	0.979711699900296
1	16886150	17075114	HAP_4	0.0921739130434783	0.0445652991129348	0.114991450636084	0.698493475222173
1	16952601	17128546	HAP_1	0.0730434782608696	-0.101328234263937	0.132486428708097	0.444699925774551
1	16952601	17128546	HAP_2	0.175652173913043	-0.00291658412576111	0.058462094861069	0.960228995093433
1	16952601	17128546	HAP_3	0.0895652173913044	-0.0453906666404239	0.102257842723879	0.657296977230045
1	16952601	17128546	HAP_4	0.118260869565217	0.0442883418407471	0.0825921350376912	0.592012100765012
1	16952601	17128546	HAP_5	0.372173913043478	0.0319326692962368	0.0284848407550832	0.262749275207929
1	17007158	17167034	HAP_1	0.368695652173913	0.0368834022058398	0.0286781024265985	0.198931752386312
1	17007158	17167034	HAP_2	0.0730434782608696	-0.101328234263937	0.132486428708097	0.444699925774551
1	17007158	17167034	HAP_3	0.175652173913043	-0.00291658412576111	0.058462094861069	0.960228995093433
1	17007158	17167034	HAP_4	0.0895652173913044	-0.0453906666404239	0.102257842723879	0.657296977230045
1	17043129	17235751	HAP_1	0.175652173913043	-0.00291658412576111	0.058462094861069	0.960228995093433
1	17043129	17235751	HAP_2	0.0895652173913044	-0.0453906666404239	0.102257842723879	0.657296977230045
1	17043129	17235751	HAP_3	0.368695652173913	0.0368834022058398	0.0286781024265985	0.198931752386312
1	17043129	17235751	HAP_4	0.0730434782608696	-0.101328234263937	0.132486428708097	0.444699925774551
1	17108080	17326467	HAP_1	0.175652173913043	-0.00480963932519932	0.0570814987099769	0.932880384858191
1	17108080	17326467	HAP_2	0.0730434782608696	-0.101328234263937	0.132486428708097	0.444699925774551
1	17108080	17326467	HAP_3	0.088695652173913	-0.0466988320802447	0.114332780929891	0.68310142834463
1	17108080	17326467	HAP_4	0.367826086956522	0.0368834022058398	0.0286781024265985	0.198931752386312
1	17148366	17431872	HAP_1	0.088695652173913	-0.0466988320802447	0.114332780929891	0.68310142834463
1	17148366	17431872	HAP_2	0.0730434782608696	-0.101328234263937	0.132486428708097	0.444699925774551
1	17148366	17431872	HAP_3	0.372173913043478	0.0319326692962368	0.0284848407550832	0.262749275207929
1	17148366	17431872	HAP_4	0.173913043478261	-0.00291658412576111	0.058462094861069	0.960228995093433
1	17200924	17474463	HAP_1	0.173913043478261	-0.00291658412576111	0.058462094861069	0.960228995093433
1	17200924	17474463	HAP_2	0.372173913043478	0.0319326692962368	0.0284848407550832	0.262749275207929
1	17200924	17474463	HAP_3	0.088695652173913	-0.0466988320802447	0.114332780929891	0.68310142834463
1	17200924	17474463	HAP_4	0.0730434782608696	-0.101328234263937	0.132486428708097	0.444699925774551
1	17292283	17515670	HAP_1	0.368695652173913	0.0349926580985815	0.02845939826871	0.219374835030058
1	17292283	17515670	HAP_2	0.0730434782608696	-0.101328234263937	0.132486428708097	0.444699925774551
1	17292283	17515670	HAP_3	0.179130434782609	-0.0508179683374498	0.0725155622241658	0.48372594292115
1	17292283	17515670	HAP_4	0.0921739130434783	-0.0453906666404239	0.102257842723879	0.657296977230045
1	17292283	17515670	HAP_5	0.173913043478261	-0.00291658412576111	0.058462094861069	0.960228995093433
1	17404509	17543004	HAP_1	0.413913043478261	0.0196607607385188	0.0263730328313964	0.456288859471906
1	17404509	17543004	HAP_2	0.186086956521739	-0.0508179683374498	0.0725155622241658	0.48372594292115
1	17404509	17543004	HAP_3	0.0921739130434783	-0.0453906666404239	0.102257842723879	0.657296977230045
1	17404509	17543004	HAP_4	0.0730434782608696	-0.101328234263937	0.132486428708097	0.444699925774551
1	17404509	17543004	HAP_5	0.173913043478261	-0.00291658412576111	0.058462094861069	0.960228995093433
1	17463352	17580720	HAP_1	0.416521739130435	0.0196607607385188	0.0263730328313964	0.456288859471906
1	17463352	17580720	HAP_2	0.116521739130435	-0.0669119095046792	0.0811367075781722	0.409902540573552
1	17463352	17580720	HAP_3	0.0739130434782609	-0.101328234263937	0.132486428708097	0.444699925774551
1	17463352	17580720	HAP_4	0.173913043478261	-0.00291658412576111	0.058462094861069	0.960228995093433
1	17504279	17619065	HAP_1	0.156521739130435	0.00859455594729649	0.0624415275427243	0.890572921698699
1	17504279	17619065	HAP_2	0.0730434782608696	-0.101328234263937	0.132486428708097	0.444699925774551
1	17504279	17619065	HAP_3	0.317391304347826	-0.0296544992693801	0.0345273025758298	0.390777855022357
1	17504279	17619065	HAP_4	0.0991304347826087	0.232071686311433	0.131297932660683	0.0776838269998757
1	17504279	17619065	HAP_5	0.091304347826087	-0.0453906666404239	0.102257842723879	0.657296977230045
1	17530637	17703897	HAP_1	0.156521739130435	0.00859455594729649	0.0624415275427243	0.890572921698699
1	17530637	17703897	HAP_2	0.0730434782608696	-0.101328234263937	0.132486428708097	0.444699925774551
1	17530637	17703897	HAP_3	0.301739130434783	-0.0288800425869112	0.035303289353363	0.413672318133294
1	17530637	17703897	HAP_4	0.0869565217391304	0.232071686311433	0.131297932660683	0.0776838269998757
1	17530637	17703897	HAP_5	0.091304347826087	-0.0453906666404239	0.102257842723879	0.657296977230045
1	17569889	17771553	HAP_1	0.156521739130435	0.00859455594729649	0.0624415275427243	0.890572921698699
1	17569889	17771553	HAP_2	0.0730434782608696	-0.101328234263937	0.132486428708097	0.444699925774551
1	17569889	17771553	HAP_3	0.091304347826087	-0.0453906666404239	0.102257842723879	0.657296977230045
1	17569889	17771553	HAP_4	0.302608695652174	-0.0288800425869112	0.035303289353363	0.413672318133294
1	17569889	17771553	HAP_5	0.0869565217391304	0.232071686311433	0.131297932660683	0.0776838269998757
1	17593278	17863023	HAP_1	0.0730434782608696	-0.101328234263937	0.132486428708097	0.444699925774551
1	17593278	17863023	HAP_2	0.091304347826087	-0.0453906666404239	0.102257842723879	0.657296977230045
1	17593278	17863023	HAP_3	0.18695652173913	-0.025425975386444	0.0603047571418016	0.673460190288042
1	17593278	17863023	HAP_4	0.113913043478261	-0.000124348118934024	0.0872100336236648	0.998862845462467
1	17593278	17863023	HAP_5	0.0878260869565217	0.232071686311433	0.131297932660683	0.0776838269998757
1	17593278	17863023	HAP_6	0.156521739130435	0.0119569720038593	0.0644437525037758	0.852871501718582
1	17672335	17933659	HAP_1	0.0730434782608696	-0.101328234263937	0.132486428708097	0.444699925774551
1	17672335	17933659	HAP_2	0.0878260869565217	0.232071686311433	0.131297932660683	0.0776838269998757
1	17672335	17933659	HAP_3	0.156521739130435	0.0119569720038593	0.0644437525037758	0.852871501718582
1	17672335	17933659	HAP_4	0.18695652173913	-0.025425975386444	0.0603047571418016	0.673460190288042
1	17672335	17933659	HAP_5	0.11304347826087	-0.000124348118934024	0.0872100336236648	0.998862845462467
1	17672335	17933659	HAP_6	0.0930434782608696	-0.0453906666404239	0.102257842723879	0.657296977230045
1	17742102	17996624	HAP_1	0.0878260869565217	0.232071686311433	0.131297932660683	0.0776838269998757
1	17742102	17996624	HAP_2	0.0739130434782609	-0.101328234263937	0.132486428708097	0.444699925774551
1	17742102	17996624	HAP_3	0.128695652173913	0.011823154186231	0.0868885633091547	0.891812601031663
1	17742102	17996624	HAP_4	0.22	-0.0139703975676083	0.0522830675967213	0.789407871777887
1	17742102	17996624	HAP_5	0.18695652173913	-0.025425975386444	0.0603047571418016	0.673460190288042
1	17742102	17996624	HAP_6	0.11304347826087	-0.000124348118934024	0.0872100336236648	0.998862845462467
1	17742102	17996624	HAP_7	0.0930434782608696	-0.0453906666404239	0.102257842723879	0.657296977230045
1	17830271	18035272	HAP_1	0.0895652173913044	0.232071686311433	0.131297932660683	0.0776838269998757
1	17830271	18035272	HAP_2	0.0739130434782609	-0.101328234263937	0.132486428708097	0.444699925774551
1	17830271	18035272	HAP_3	0.218260869565217	-0.0139703975676083	0.0522830675967213	0.789407871777887
1	17830271	18035272	HAP_4	0.18695652173913	-0.025425975386444	0.0603047571418016	0.673460190288042
1	17830271	18035272	HAP_5	0.0930434782608696	-0.0453906666404239	0.102257842723879	0.657296977230045
1	17830271	18035272	HAP_6	0.11304347826087	-0.000124348118934024	0.0872100336236648	0.998862845462467
1	17910922	18103433	HAP_1	0.0878260869565217	0.232071686311433	0.131297932660683	0.0776838269998757
1	17910922	18103433	HAP_2	0.186086956521739	-0.0172486139812299	0.062394690636716	0.782308992768283
1	17910922	18103433	HAP_3	0.0930434782608696	-0.0453906666404239	0.102257842723879	0.657296977230045
1	17910922	18103433	HAP_4	0.126086956521739	-0.0101565800060863	0.0772224403489478	0.895408120251887
1	17910922	18103433	HAP_5	0.218260869565217	-0.0139703975676083	0.0522830675967213	0.789407871777887
1	17910922	18103433	HAP_6	0.0730434782608696	-0.101328234263937	0.132486428708097	0.444699925774551
1	17965969	18144245	HAP_1	0.186086956521739	-0.0172486139812299	0.062394690636716	0.782308992768283
1	17965969	18144245	HAP_2	0.0878260869565217	0.232071686311433	0.131297932660683	0.0776838269998757
1	17965969	18144245	HAP_3	0.138260869565217	-0.018623271946353	0.0698460921804158	0.789849558918551
1	17965969	18144245	HAP_4	0.0921739130434783	-0.0453906666404239	0.102257842723879	0.657296977230045
1	17965969	18144245	HAP_5	0.218260869565217	-0.0139703975676083	0.0522830675967213	0.789407871777887
1	17965969	18144245	HAP_6	0.0730434782608696	-0.101328234263937	0.132486428708097	0.444699925774551
1	18019409	18218440	HAP_1	0.221739130434783	0.0372667723650579	0.0455056560850559	0.413163132173237
1	18019409	18218440	HAP_2	0.0904347826086957	0.232071686311433	0.131297932660683	0.0776838269998757
1	18019409	18218440	HAP_3	0.405217391304348	-0.0219128775432164	0.0280347589487928	0.434759762545535
1	18019409	18218440	HAP_4	0.091304347826087	-0.0453906666404239	0.102257842723879	0.657296977230045
1	18019409	18218440	HAP_5	0.0782608695652174	-0.0788368339110352	0.114852604246875	0.492732989882662
1	18081067	18289532	HAP_1	0.091304347826087	-0.0453906666404239	0.102257842723879	0.657296977230045
1	18081067	18289532	HAP_2	0.0747826086956522	-0.101328234263937	0.132486428708097	0.444699925774551
1	18081067	18289532	HAP_3	0.142608695652174	-0.018623271946353	0.0698460921804158	0.789849558918551
1	18081067	18289532	HAP_4	0.0904347826086957	0.232071686311433	0.131297932660683	0.0776838269998757
1	18081067	18289532	HAP_5	0.0669565217391304	0.13133561434287	0.132342600295119	0.321433870153433
1	18081067	18289532	HAP_6	0.153913043478261	-0.0505368329680733	0.073514415242411	0.492088375879139
1	18081067	18289532	HAP_7	0.184347826086957	-0.023542403225907	0.0625498978158201	0.706777973423437
1	18134138	18345151	HAP_1	0.0747826086956522	-0.101328234263937	0.132486428708097	0.444699925774551
1	18134138	18345151	HAP_2	0.128695652173913	-0.0101565800060863	0.0772224403489478	0.895408120251887
1	18134138	18345151	HAP_3	0.0904347826086957	0.232071686311433	0.131297932660683	0.0776838269998757
1	18134138	18345151	HAP_4	0.0669565217391304	0.13133561434287	0.132342600295119	0.321433870153433
1	18134138	18345151	HAP_5	0.15304347826087	-0.0505368329680733	0.073514415242411	0.492088375879139
1	18134138	18345151	HAP_6	0.184347826086957	-0.023542403225907	0.0625498978158201	0.706777973423437
1	18134138	18345151	HAP_7	0.091304347826087	-0.0453906666404239	0.102257842723879	0.657296977230045
1	18185785	18374886	HAP_1	0.0904347826086957	0.232071686311433	0.131297932660683	0.0776838269998757
1	18185785	18374886	HAP_2	0.0669565217391304	0.13133561434287	0.132342600295119	0.321433870153433
1	18185785	18374886	HAP_3	0.153913043478261	-0.0501447407846417	0.0776728995003741	0.518809291019897
1	18185785	18374886	HAP_4	0.0765217391304348	-0.101328234263937	0.132486428708097	0.444699925774551
1	18185785	18374886	HAP_5	0.166086956521739	-0.0294536405903257	0.0669071871339053	0.659949643510525
1	18185785	18374886	HAP_6	0.184347826086957	-0.023542403225907	0.0625498978158201	0.706777973423437
1	18185785	18374886	HAP_7	0.128695652173913	-0.0101565800060863	0.0772224403489478	0.895408120251887
1	18276048	18399880	HAP_1	0.0895652173913044	-0.0445698054596458	0.114091153409421	0.696203372984546
1	18276048	18399880	HAP_2	0.110434782608696	0.0915398214053578	0.0955186360198309	0.338300832096696
1	18276048	18399880	HAP_3	0.152173913043478	-0.0501447407846417	0.0776728995003741	0.518809291019897
1	18276048	18399880	HAP_4	0.244347826086957	-0.0249173398951721	0.0431368186631448	0.56374185980683
1	18276048	18399880	HAP_5	0.0739130434782609	-0.101328234263937	0.132486428708097	0.444699925774551
1	18340122	18448083	HAP_1	0.0739130434782609	-0.101328234263937	0.132486428708097	0.444699925774551
1	18340122	18448083	HAP_2	0.245217391304348	-0.0265283445440038	0.0424543514522442	0.532311633591385
1	18340122	18448083	HAP_3	0.0895652173913044	-0.0445698054596458	0.114091153409421	0.696203372984546
1	18340122	18448083	HAP_4	0.0904347826086957	0.232071686311433	0.131297932660683	0.0776838269998757
1	18340122	18448083	HAP_5	0.166086956521739	-0.0501447407846417	0.0776728995003741	0.518809291019897
1	18366232	18508210	HAP_1	0.0739130434782609	-0.101328234263937	0.132486428708097	0.444699925774551
1	18366232	18508210	HAP_2	0.152173913043478	-0.0501447407846417	0.0776728995003741	0.518809291019897
1	18366232	18508210	HAP_3	0.0895652173913044	-0.0445698054596458	0.114091153409421	0.696203372984546
1	18366232	18508210	HAP_4	0.0904347826086957	0.232071686311433	0.131297932660683	0.0776838269998757
1	18366232	18508210	HAP_5	0.115652173913043	0.0144864810878389	0.0953293584449973	0.879271102746973
1	18366232	18508210	HAP_6	0.128695652173913	-0.0101565800060863	0.0772224403489478	0.895408120251887
1	18388905	18550600	HAP_1	0.0669565217391304	-0.0706876428093649	0.131593002443486	0.591363690897323
1	18388905	18550600	HAP_2	0.15304347826087	-0.0505368329680733	0.073514415242411	0.492088375879139
1	18388905	18550600	HAP_3	0.0747826086956522	-0.101328234263937	0.132486428708097	0.444699925774551
1	18388905	18550600	HAP_4	0.0904347826086957	-0.0445698054596458	0.114091153409421	0.696203372984546
1	18388905	18550600	HAP_5	0.0904347826086957	0.232071686311433	0.131297932660683	0.0776838269998757
1	18388905	18550600	HAP_6	0.127826086956522	-0.00537802832173845	0.0821031704642645	0.947796575365605
1	18388905	18550600	HAP_7	0.180869565217391	-0.0134292864569365	0.0498563374928676	0.78775178473831
1	18388905	18550600	HAP_8	0.0773913043478261	-0.0646285095327459	0.133640943463381	0.628859469318532
1	18425564	18619081	HAP_1	0.114782608695652	0.0144864810878389	0.0953293584449973	0.879271102746973
1	18425564	18619081	HAP_2	0.175652173913043	-0.00753439631528767	0.0522613922659061	0.88541985447452
1	18425564	18619081	HAP_3	0.0773913043478261	-0.0646285095327459	0.133640943463381	0.628859469318532
1	18425564	18619081	HAP_4	0.0904347826086957	0.232071686311433	0.131297932660683	0.0776838269998757
1	18425564	18619081	HAP_5	0.123478260869565	0.0348026057098625	0.0814774302128239	0.669437950020418
1	18425564	18619081	HAP_6	0.154782608695652	-0.0505368329680733	0.073514415242411	0.492088375879139
1	18425564	18619081	HAP_7	0.0747826086956522	-0.101328234263937	0.132486428708097	0.444699925774551
1	18425564	18619081	HAP_8	0.0904347826086957	-0.0445698054596458	0.114091153409421	0.696203372984546
1	18484079	18667846	HAP_1	0.114782608695652	0.0144864810878389	0.0953293584449973	0.879271102746973
1	18484079	18667846	HAP_2	0.136521739130435	-0.00790354933052377	0.0644804175427477	0.902489163399583
1	18484079	18667846	HAP_3	0.155652173913043	-0.0505368329680733	0.073514415242411	0.492088375879139
1	18484079	18667846	HAP_4	0.0904347826086957	-0.0445698054596458	0.114091153409421	0.696203372984546
1	18484079	18667846	HAP_5	0.114782608695652	0.273856568018938	0.101440519628325	0.0071497182466268
1	18484079	18667846	HAP_6	0.12695652173913	-0.0101565800060863	0.0772224403489478	0.895408120251887
1	18484079	18667846	HAP_7	0.08	-0.0929730557929886	0.114250363608391	0.416123685654845
1	18484079	18667846	HAP_8	0.0956521739130435	-0.0805468919363348	0.0946529333537058	0.395147940298605
1	18541914	18718088	HAP_1	0.0765217391304348	-0.0646285095327459	0.133640943463381	0.628859469318532
1	18541914	18718088	HAP_2	0.0904347826086957	-0.0445698054596458	0.114091153409421	0.696203372984546
1	18541914	18718088	HAP_3	0.0921739130434783	0.232071686311433	0.131297932660683	0.0776838269998757
1	18541914	18718088	HAP_4	0.12695652173913	-0.0101565800060863	0.0772224403489478	0.895408120251887
1	18541914	18718088	HAP_5	0.15304347826087	-0.0505368329680733	0.073514415242411	0.492088375879139
1	18541914	18718088	HAP_6	0.115652173913043	0.0144864810878389	0.0953293584449973	0.879271102746973
1	18541914	18718088	HAP_7	0.123478260869565	0.0348026057098625	0.0814774302128239	0.669437950020418
1	18599889	18771888	HAP_1	0.0921739130434783	0.232071686311433	0.131297932660683	0.0776838269998757
1	18599889	18771888	HAP_2	0.113913043478261	-0.000124348118934024	0.0872100336236648	0.998862845462467
1	18599889	18771888	HAP_3	0.0904347826086957	-0.0445698054596458	0.114091153409421	0.696203372984546
1	18599889	18771888	HAP_4	0.123478260869565	0.0348026057098625	0.0814774302128239	0.669437950020418
1	18599889	18771888	HAP_5	0.15304347826087	-0.0505368329680733	0.073514415242411	0.492088375879139
1	18599889	18771888	HAP_6	0.0765217391304348	-0.0646285095327459	0.133640943463381	0.628859469318532
1	18599889	18771888	HAP_7	0.12	0.0144864810878389	0.0953293584449973	0.879271102746973
1	18651110	18859078	HAP_1	0.11304347826087	-0.000124348118934024	0.0872100336236648	0.998862845462467
1	18651110	18859078	HAP_2	0.123478260869565	0.0348026057098625	0.0814774302128239	0.669437950020418
1	18651110	18859078	HAP_3	0.15304347826087	-0.0547124741423177	0.0699409991925235	0.434387655517346
1	18651110	18859078	HAP_4	0.0921739130434783	0.232071686311433	0.131297932660683	0.0776838269998757
1	18651110	18859078	HAP_5	0.0921739130434783	-0.0486864615510765	0.101990831677618	0.633290553725278
1	18651110	18859078	HAP_6	0.0765217391304348	-0.0646285095327459	0.133640943463381	0.628859469318532
1	18651110	18859078	HAP_7	0.117391304347826	0.0144864810878389	0.0953293584449973	0.879271102746973
1	18690083	18947598	HAP_1	0.11304347826087	-0.000124348118934024	0.0872100336236648	0.998862845462467
1	18690083	18947598	HAP_2	0.116521739130435	0.0144864810878389	0.0953293584449973	0.879271102746973
1	18690083	18947598	HAP_3	0.0895652173913044	0.232071686311433	0.131297932660683	0.0776838269998757
1	18690083	18947598	HAP_4	0.15304347826087	-0.0547124741423177	0.0699409991925235	0.434387655517346
1	18690083	18947598	HAP_5	0.091304347826087	-0.0486864615510765	0.101990831677618	0.633290553725278
1	18690083	18947598	HAP_6	0.0765217391304348	-0.0646285095327459	0.133640943463381	0.628859469318532
1	18690083	18947598	HAP_7	0.123478260869565	0.0348026057098625	0.0814774302128239	0.669437950020418
1	18756669	19016808	HAP_1	0.154782608695652	-0.0547124741423177	0.0699409991925235	0.434387655517346
1	18756669	19016808	HAP_2	0.091304347826087	-0.0486864615510765	0.101990831677618	0.633290553725278
1	18756669	19016808	HAP_3	0.123478260869565	0.0348026057098625	0.0814774302128239	0.669437950020418
1	18756669	19016808	HAP_4	0.0739130434782609	-0.101328234263937	0.132486428708097	0.444699925774551
1	18756669	19016808	HAP_5	0.113913043478261	-0.000124348118934024	0.0872100336236648	0.998862845462467
1	18756669	19016808	HAP_6	0.0895652173913044	0.232071686311433	0.131297932660683	0.0776838269998757
1	18756669	19016808	HAP_7	0.0773913043478261	-0.0646285095327459	0.133640943463381	0.628859469318532
1	18756669	19016808	HAP_8	0.114782608695652	0.0144864810878389	0.0953293584449973	0.879271102746973
1	18832003	19101381	HAP_1	0.113913043478261	-0.000124348118934024	0.0872100336236648	0.998862845462467
1	18832003	19101381	HAP_2	0.091304347826087	-0.0486864615510765	0.101990831677618	0.633290553725278
1	18832003	19101381	HAP_3	0.0739130434782609	-0.101328234263937	0.132486428708097	0.444699925774551
1	18832003	19101381	HAP_4	0.0773913043478261	-0.0646285095327459	0.133640943463381	0.628859469318532
1	18832003	19101381	HAP_5	0.0904347826086957	0.232071686311433	0.131297932660683	0.0776838269998757
1	18832003	19101381	HAP_6	0.123478260869565	0.0348026057098625	0.0814774302128239	0.669437950020418
1	18832003	19101381	HAP_7	0.114782608695652	0.0144864810878389	0.0953293584449973	0.879271102746973
1	18832003	19101381	HAP_8	0.16695652173913	-0.0563013139920056	0.0668364870867883	0.3999370153833
1	18930376	19175978	HAP_1	0.123478260869565	0.0348026057098625	0.0814774302128239	0.669437950020418
1	18930376	19175978	HAP_2	0.0739130434782609	-0.101328234263937	0.132486428708097	0.444699925774551
1	18930376	19175978	HAP_3	0.113913043478261	-0.000124348118934024	0.0872100336236648	0.998862845462467
1	18930376	19175978	HAP_4	0.114782608695652	0.0144864810878389	0.0953293584449973	0.879271102746973
1	18930376	19175978	HAP_5	0.16695652173913	-0.0563013139920056	0.0668364870867883	0.3999370153833
1	18930376	19175978	HAP_6	0.168695652173913	-0.0391777702425383	0.060558475381401	0.517934161411542
1	18930376	19175978	HAP_7	0.0904347826086957	0.232071686311433	0.131297932660683	0.0776838269998757
1	18993576	19269782	HAP_1	0.113913043478261	0.0144864810878389	0.0953293584449973	0.879271102746973
1	18993576	19269782	HAP_2	0.16695652173913	-0.0563013139920056	0.0668364870867883	0.3999370153833
1	18993576	19269782	HAP_3	0.168695652173913	-0.0391777702425383	0.060558475381401	0.517934161411542
1	18993576	19269782	HAP_4	0.0947826086956522	0.232071686311433	0.131297932660683	0.0776838269998757
1	18993576	19269782	HAP_5	0.123478260869565	0.0348026057098625	0.0814774302128239	0.669437950020418
1	18993576	19269782	HAP_6	0.0739130434782609	-0.101328234263937	0.132486428708097	0.444699925774551
1	18993576	19269782	HAP_7	0.113913043478261	-0.000124348118934024	0.0872100336236648	0.998862845462467
1	19069747	19336588	HAP_1	0.114782608695652	0.0103851675267074	0.0960818032607383	0.913965474493505
1	19069747	19336588	HAP_2	0.0773913043478261	-0.0646285095327459	0.133640943463381	0.628859469318532
1	19069747	19336588	HAP_3	0.13304347826087	-0.0189373833867597	0.0810624043223093	0.815369048118781
1	19069747	19336588	HAP_4	0.113913043478261	-0.000124348118934024	0.0872100336236648	0.998862845462467
1	19069747	19336588	HAP_5	0.305217391304348	-0.0189642757907132	0.0338593519545033	0.575641403359016
1	19069747	19336588	HAP_6	0.0739130434782609	-0.101328234263937	0.132486428708097	0.444699925774551
1	19069747	19336588	HAP_7	0.0930434782608696	0.232071686311433	0.131297932660683	0.0776838269998757
1	19147587	19374028	HAP_1	0.232173913043478	-0.0114503823430156	0.040733676141171	0.778734413763506
1	19147587	19374028	HAP_2	0.0739130434782609	-0.101328234263937	0.132486428708097	0.444699925774551
1	19147587	19374028	HAP_3	0.11304347826087	0.0289627054177055	0.104857227893693	0.782487656097755
1	19147587	19374028	HAP_4	0.0904347826086957	0.232071686311433	0.131297932660683	0.0776838269998757
1	19147587	19374028	HAP_5	0.11304347826087	-0.000124348118934024	0.0872100336236648	0.998862845462467
1	19147587	19374028	HAP_6	0.0773913043478261	-0.0646285095327459	0.133640943463381	0.628859469318532
1	19147587	19374028	HAP_7	0.132173913043478	-0.0189373833867597	0.0810624043223093	0.815369048118781
1	19253956	19436094	HAP_1	0.187826086956522	0.000370367218804742	0.0526078410196293	0.994385315759031
1	19253956	19436094	HAP_2	0.088695652173913	0.232071686311433	0.131297932660683	0.0776838269998757
1	19253956	19436094	HAP_3	0.112173913043478	0.0289627054177055	0.104857227893693	0.782487656097755
1	19253956	19436094	HAP_4	0.0773913043478261	-0.0646285095327459	0.133640943463381	0.628859469318532
1	19253956	19436094	HAP_5	0.192173913043478	-0.0306680647976698	0.0567904876925214	0.589396357573705
1	19253956	19436094	HAP_6	0.0739130434782609	-0.101328234263937	0.132486428708097	0.444699925774551
1	19318625	19484677	HAP_1	0.11304347826087	0.0289627054177055	0.104857227893693	0.782487656097755
1	19318625	19484677	HAP_2	0.188695652173913	0.000370367218804742	0.0526078410196293	0.994385315759031
1	19318625	19484677	HAP_3	0.088695652173913	0.232071686311433	0.131297932660683	0.0776838269998757
1	19318625	19484677	HAP_4	0.0773913043478261	-0.0646285095327459	0.133640943463381	0.628859469318532
1	19318625	19484677	HAP_5	0.192173913043478	-0.0306680647976698	0.0567904876925214	0.589396357573705
1	19318625	19484677	HAP_6	0.0739130434782609	-0.101328234263937	0.132486428708097	0.444699925774551
1	19352346	19499241	HAP_1	0.11304347826087	0.0289627054177055	0.104857227893693	0.782487656097755
1	19352346	19499241	HAP_2	0.19304347826087	-0.0306680647976698	0.0567904876925214	0.589396357573705
1	19352346	19499241	HAP_3	0.0739130434782609	-0.101328234263937	0.132486428708097	0.444699925774551
1	19352346	19499241	HAP_4	0.179130434782609	0.000370367218804742	0.0526078410196293	0.994385315759031
1	19352346	19499241	HAP_5	0.088695652173913	0.232071686311433	0.131297932660683	0.0776838269998757
1	19352346	19499241	HAP_6	0.0773913043478261	-0.0646285095327459	0.133640943463381	0.628859469318532
1	19420435	19535686	HAP_1	0.0773913043478261	-0.0646285095327459	0.133640943463381	0.628859469318532
1	19420435	19535686	HAP_2	0.0817391304347826	-0.135150306281201	0.115162579709982	0.241068038730511
1	19420435	19535686	HAP_3	0.11304347826087	0.0289627054177055	0.104857227893693	0.782487656097755
1	19420435	19535686	HAP_4	0.180869565217391	0.000370367218804742	0.0526078410196293	0.994385315759031
1	19420435	19535686	HAP_5	0.19304347826087	-0.0306680647976698	0.0567904876925214	0.589396357573705
1	19420435	19535686	HAP_6	0.0878260869565217	0.232071686311433	0.131297932660683	0.0776838269998757
1	19474711	19617746	HAP_1	0.194782608695652	-0.0306680647976698	0.0567904876925214	0.589396357573705
1	19474711	19617746	HAP_2	0.0817391304347826	-0.135150306281201	0.115162579709982	0.241068038730511
1	19474711	19617746	HAP_3	0.115652173913043	0.0144864810878389	0.0953293584449973	0.879271102746973
1	19474711	19617746	HAP_4	0.258260869565217	0.0333095666432024	0.0368142953949254	0.36595916673078
1	19474711	19617746	HAP_5	0.0878260869565217	0.232071686311433	0.131297932660683	0.0776838269998757
1	19492649	19686160	HAP_1	0.327826086956522	0.0161762957167249	0.0326183868931297	0.620140727027281
1	19492649	19686160	HAP_2	0.0878260869565217	0.232071686311433	0.131297932660683	0.0776838269998757
1	19492649	19686160	HAP_3	0.115652173913043	0.0144864810878389	0.0953293584449973	0.879271102746973
1	19492649	19686160	HAP_4	0.194782608695652	-0.0306680647976698	0.0567904876925214	0.589396357573705
1	19492649	19686160	HAP_5	0.0817391304347826	-0.135150306281201	0.115162579709982	0.241068038730511
1	19515387	19736140	HAP_1	0.115652173913043	0.0144864810878389	0.0953293584449973	0.879271102746973
1	19515387	19736140	HAP_2	0.194782608695652	-0.0306680647976698	0.0567904876925214	0.589396357573705
1	19515387	19736140	HAP_3	0.32695652173913	0.0161762957167249	0.0326183868931297	0.620140727027281
1	19515387	19736140	HAP_4	0.0878260869565217	0.232071686311433	0.131297932660683	0.0776838269998757
1	19515387	19736140	HAP_5	0.0817391304347826	-0.135150306281201	0.115162579709982	0.241068038730511
1	19591116	19840115	HAP_1	0.222608695652174	0.110880706131857	0.0473080526203712	0.019435775650545
1	19591116	19840115	HAP_2	0.0834782608695652	-0.135150306281201	0.115162579709982	0.241068038730511
1	19591116	19840115	HAP_3	0.522608695652174	0.0431366171453237	0.0230254568594498	0.0615275750580523
1	19661123	19905066	HAP_1	0.071304347826087	-0.0240999620624867	0.116468710897787	0.836145565706303
1	19661123	19905066	HAP_2	0.102608695652174	-0.0947001317737939	0.0877214317318975	0.280803364894064
1	19661123	19905066	HAP_3	0.18695652173913	-0.0013910406240882	0.0502869011152062	0.977941482157554
1	19661123	19905066	HAP_4	0.335652173913043	0.00339866240927849	0.0315311541702958	0.914202774490209
1	19661123	19905066	HAP_5	0.202608695652174	0.12651057046378	0.0502327815871311	0.01206260575507
1	19728682	19955364	HAP_1	0.183478260869565	0.000370367218804742	0.0526078410196293	0.994385315759031
1	19728682	19955364	HAP_2	0.466086956521739	0.0030190030468475	0.0239197832448948	0.899607949571425
1	19728682	19955364	HAP_3	0.0782608695652174	-0.0419529089372114	0.0880678145131472	0.63399559230733
1	19728682	19955364	HAP_4	0.105217391304348	-0.0947001317737939	0.0877214317318975	0.280803364894064
1	19802045	20037490	HAP_1	0.183478260869565	0.000370367218804742	0.0526078410196293	0.994385315759031
1	19802045	20037490	HAP_2	0.0426086956521739	-0.0135701775100809	0.131506136362247	0.917848629169036
1	19802045	20037490	HAP_3	0.088695652173913	0.232071686311433	0.131297932660683	0.0776838269998757
1	19802045	20037490	HAP_4	0.225217391304348	-0.0110144267457856	0.0464189987872677	0.812523930406427
1	19802045	20037490	HAP_5	0.173913043478261	0.0116167383613356	0.0583706978930963	0.842321730752699
1	19887186	20089442	HAP_1	0.088695652173913	0.232071686311433	0.131297932660683	0.0776838269998757
1	19887186	20089442	HAP_2	0.226086956521739	-0.0110144267457856	0.0464189987872677	0.812523930406427
1	19887186	20089442	HAP_3	0.173913043478261	0.0116167383613356	0.0583706978930963	0.842321730752699
1	19887186	20089442	HAP_4	0.183478260869565	0.000370367218804742	0.0526078410196293	0.994385315759031
1	19887186	20089442	HAP_5	0.0556521739130435	-0.0301244860579083	0.114621067289265	0.792787135668653
1	19929109	20164215	HAP_1	0.088695652173913	0.232071686311433	0.131297932660683	0.0776838269998757
1	19929109	20164215	HAP_2	0.195652173913043	-0.00125089322339407	0.0515310440249255	0.980642224777859
1	19929109	20164215	HAP_3	0.173913043478261	0.0116167383613356	0.0583706978930963	0.842321730752699
1	19929109	20164215	HAP_4	0.183478260869565	0.000370367218804742	0.0526078410196293	0.994385315759031
1	19929109	20164215	HAP_5	0.0556521739130435	-0.0301244860579083	0.114621067289265	0.792787135668653
1	20008856	20217215	HAP_1	0.088695652173913	0.232071686311433	0.131297932660683	0.0776838269998757
1	20008856	20217215	HAP_2	0.0834782608695652	-0.0416797116419231	0.0936864531598064	0.656574044144507
1	20008856	20217215	HAP_3	0.195652173913043	-0.00125089322339407	0.0515310440249255	0.980642224777859
1	20008856	20217215	HAP_4	0.183478260869565	0.000370367218804742	0.0526078410196293	0.994385315759031
1	20008856	20217215	HAP_5	0.173913043478261	0.0116167383613356	0.0583706978930963	0.842321730752699
1	20079747	20263578	HAP_1	0.212173913043478	-0.00152978068034201	0.051176374023202	0.976163540892429
1	20079747	20263578	HAP_2	0.195652173913043	-0.00125089322339407	0.0515310440249255	0.980642224777859
1	20079747	20263578	HAP_3	0.272173913043478	0.00838919766850274	0.0374691243786885	0.822919375071725
1	20144224	20294759	HAP_1	0.409565217391304	0.000499546034338889	0.0258116348018027	0.984565956679432
1	20144224	20294759	HAP_2	0.18	0.102065964489763	0.0530431056167262	0.0548331446700001
1	20144224	20294759	HAP_3	0.195652173913043	-0.00125089322339407	0.0515310440249255	0.980642224777859
1	20199697	20336514	HAP_1	0.194782608695652	-0.00125089322339407	0.0515310440249255	0.980642224777859
1	20199697	20336514	HAP_2	0.196521739130435	-0.0116835609495678	0.045857945512018	0.798988353528873
1	20199697	20336514	HAP_3	0.0869565217391304	0.232071686311433	0.131297932660683	0.0776838269998757
1	20199697	20336514	HAP_4	0.0973913043478261	0.16470110073735	0.114347352033547	0.150323037024507
1	20257579	20416935	HAP_1	0.196521739130435	-0.0116835609495678	0.045857945512018	0.798988353528873
1	20257579	20416935	HAP_2	0.0869565217391304	0.232071686311433	0.131297932660683	0.0776838269998757
1	20257579	20416935	HAP_3	0.0973913043478261	0.16470110073735	0.114347352033547	0.150323037024507
1	20257579	20416935	HAP_4	0.194782608695652	-0.00125089322339407	0.0515310440249255	0.980642224777859
1	20285058	20472980	HAP_1	0.196521739130435	-0.0116835609495678	0.045857945512018	0.798988353528873
1	20285058	20472980	HAP_2	0.0869565217391304	0.232071686311433	0.131297932660683	0.0776838269998757
1	20285058	20472980	HAP_3	0.0973913043478261	0.16470110073735	0.114347352033547	0.150323037024507
1	20285058	20472980	HAP_4	0.194782608695652	-0.00125089322339407	0.0515310440249255	0.980642224777859
1	20309995	20550672	HAP_1	0.195652173913043	-0.0116835609495678	0.045857945512018	0.798988353528873
1	20309995	20550672	HAP_2	0.0973913043478261	0.16470110073735	0.114347352033547	0.150323037024507
1	20309995	20550672	HAP_3	0.0869565217391304	0.232071686311433	0.131297932660683	0.0776838269998757
1	20309995	20550672	HAP_4	0.126086956521739	-0.0265671460377539	0.0777081256690891	0.73256617674229
1	20396102	20587049	HAP_1	0.125217391304348	-0.0130877804155408	0.0740467086568607	0.859768179982215
1	20396102	20587049	HAP_2	0.0973913043478261	0.16470110073735	0.114347352033547	0.150323037024507
1	20396102	20587049	HAP_3	0.105217391304348	0.0774815965388803	0.0862817844655632	0.369566674539137
1	20396102	20587049	HAP_4	0.195652173913043	-0.0116835609495678	0.045857945512018	0.798988353528873
1	20447544	20629717	HAP_1	0.125217391304348	-0.0130877804155408	0.0740467086568607	0.859768179982215
1	20447544	20629717	HAP_2	0.0947826086956522	0.237720042143098	0.131878660712342	0.071991956233328
1	20447544	20629717	HAP_3	0.196521739130435	-0.0116835609495678	0.045857945512018	0.798988353528873
1	20447544	20629717	HAP_4	0.179130434782609	0.00881097048513302	0.0595508841539705	0.882429767382385
1	20528824	20676803	HAP_1	0.255652173913043	0.0131922225222628	0.0380593804477645	0.729004979313871
1	20528824	20676803	HAP_2	0.0930434782608696	0.0152665674941669	0.0943014585225295	0.871449791393771
1	20528824	20676803	HAP_3	0.0869565217391304	0.232071686311433	0.131297932660683	0.0776838269998757
1	20528824	20676803	HAP_4	0.0947826086956522	0.237720042143098	0.131878660712342	0.071991956233328
1	20572869	20732893	HAP_1	0.0860869565217391	0.0324863054067012	0.131462531036415	0.804909811416447
1	20572869	20732893	HAP_2	0.0895652173913044	0.159061421460082	0.113991697163923	0.163453215062095
1	20572869	20732893	HAP_3	0.0930434782608696	0.0152665674941669	0.0943014585225295	0.871449791393771
1	20572869	20732893	HAP_4	0.282608695652174	0.0339946203807954	0.0352159086182114	0.334799758896215
1	20572869	20732893	HAP_5	0.0956521739130435	0.237720042143098	0.131878660712342	0.071991956233328
1	20618002	20799206	HAP_1	0.0860869565217391	0.0324863054067012	0.131462531036415	0.804909811416447
1	20618002	20799206	HAP_2	0.0895652173913044	0.159061421460082	0.113991697163923	0.163453215062095
1	20618002	20799206	HAP_3	0.0921739130434783	0.0152665674941669	0.0943014585225295	0.871449791393771
1	20618002	20799206	HAP_4	0.284347826086957	0.0339946203807954	0.0352159086182114	0.334799758896215
1	20618002	20799206	HAP_5	0.0947826086956522	0.237720042143098	0.131878660712342	0.071991956233328
1	20664136	20899506	HAP_1	0.0895652173913044	0.159061421460082	0.113991697163923	0.163453215062095
1	20664136	20899506	HAP_2	0.286086956521739	0.0329443989071486	0.0348966250442175	0.345546253265783
1	20664136	20899506	HAP_3	0.0860869565217391	0.0324863054067012	0.131462531036415	0.804909811416447
1	20664136	20899506	HAP_4	0.0921739130434783	0.0152665674941669	0.0943014585225295	0.871449791393771
1	20664136	20899506	HAP_5	0.0947826086956522	0.237720042143098	0.131878660712342	0.071991956233328
1	20716311	20975199	HAP_1	0.0860869565217391	0.0324863054067012	0.131462531036415	0.804909811416447
1	20716311	20975199	HAP_2	0.375652173913043	0.0165968800930231	0.0283105422467218	0.557947060483732
1	20716311	20975199	HAP_3	0.0921739130434783	0.237720042143098	0.131878660712342	0.071991956233328
1	20716311	20975199	HAP_4	0.0921739130434783	0.0152665674941669	0.0943014585225295	0.871449791393771
1	20774446	21025812	HAP_1	0.0930434782608696	0.237720042143098	0.131878660712342	0.071991956233328
1	20774446	21025812	HAP_2	0.0947826086956522	0.011233753528951	0.0871475012572153	0.897478893337802
1	20774446	21025812	HAP_3	0.0930434782608696	0.232071686311433	0.131297932660683	0.0776838269998757
1	20774446	21025812	HAP_4	0.313913043478261	0.0331977381044284	0.0337737418974079	0.326057363745406
1	20774446	21025812	HAP_5	0.0860869565217391	0.0324863054067012	0.131462531036415	0.804909811416447
1	20844518	21079216	HAP_1	0.0939130434782609	0.237720042143098	0.131878660712342	0.071991956233328
1	20844518	21079216	HAP_2	0.0956521739130435	0.011233753528951	0.0871475012572153	0.897478893337802
1	20844518	21079216	HAP_3	0.0947826086956522	0.232071686311433	0.131297932660683	0.0776838269998757
1	20844518	21079216	HAP_4	0.304347826086957	0.0386518241389611	0.0350940027923953	0.271202887727381
1	20844518	21079216	HAP_5	0.108695652173913	-0.00194303692738523	0.113616391039799	0.986361527648747
1	20955011	21099477	HAP_1	0.0939130434782609	0.237720042143098	0.131878660712342	0.071991956233328
1	20955011	21099477	HAP_2	0.163478260869565	-0.0260970746837895	0.0615896752197021	0.671928626328254
1	20955011	21099477	HAP_3	0.0956521739130435	0.011233753528951	0.0871475012572153	0.897478893337802
1	20955011	21099477	HAP_4	0.0956521739130435	0.232071686311433	0.131297932660683	0.0776838269998757
1	20955011	21099477	HAP_5	0.329565217391304	0.0544412521075627	0.0323645278216392	0.0930996700843146
1	21005976	21158799	HAP_1	0.0939130434782609	0.237720042143098	0.131878660712342	0.071991956233328
1	21005976	21158799	HAP_2	0.14695652173913	-0.0232539920953443	0.0664758870397406	0.726611642190007
1	21005976	21158799	HAP_3	0.0956521739130435	0.011233753528951	0.0871475012572153	0.897478893337802
1	21005976	21158799	HAP_4	0.329565217391304	0.0544412521075627	0.0323645278216392	0.0930996700843146
1	21005976	21158799	HAP_5	0.0956521739130435	0.232071686311433	0.131297932660683	0.0776838269998757
1	21060557	21212230	HAP_1	0.329565217391304	0.0544412521075627	0.0323645278216392	0.0930996700843146
1	21060557	21212230	HAP_2	0.116521739130435	-0.0511218505163471	0.0707195746992103	0.470053598975384
1	21060557	21212230	HAP_3	0.164347826086957	-0.0290742022999595	0.0605247964124492	0.631152351903213
1	21060557	21212230	HAP_4	0.184347826086957	0.000427437299611294	0.0540138006286619	0.99368882809653
1	21060557	21212230	HAP_5	0.0982608695652174	0.232071686311433	0.131297932660683	0.0776838269998757
1	21092388	21248341	HAP_1	0.329565217391304	0.0544412521075627	0.0323645278216392	0.0930996700843146
1	21092388	21248341	HAP_2	0.116521739130435	-0.0511218505163471	0.0707195746992103	0.470053598975384
1	21092388	21248341	HAP_3	0.129565217391304	-0.0232317195857502	0.0873719683170586	0.790418029943308
1	21092388	21248341	HAP_4	0.184347826086957	0.000427437299611294	0.0540138006286619	0.99368882809653
1	21092388	21248341	HAP_5	0.0982608695652174	0.232071686311433	0.131297932660683	0.0776838269998757
1	21142067	21302128	HAP_1	0.460869565217391	0.0500426950816896	0.0238003215711638	0.0359444141847652
1	21142067	21302128	HAP_2	0.184347826086957	0.000427437299611294	0.0540138006286619	0.99368882809653
1	21142067	21302128	HAP_3	0.118260869565217	-0.0511218505163471	0.0707195746992103	0.470053598975384
1	21142067	21302128	HAP_4	0.0982608695652174	0.232071686311433	0.131297932660683	0.0776838269998757
1	21199202	21333330	HAP_1	0.581739130434783	0.0164756132368598	0.0206957014144367	0.426316637699876
1	21199202	21333330	HAP_2	0.115652173913043	0.0774815965388803	0.0862817844655632	0.369566674539137
1	21199202	21333330	HAP_3	0.248695652173913	-0.0264206862131489	0.0421318429407677	0.530851351639673
1	21239756	21366392	HAP_1	0.115652173913043	0.0774815965388803	0.0862817844655632	0.369566674539137
1	21239756	21366392	HAP_2	0.184347826086957	0.000427437299611294	0.0540138006286619	0.99368882809653
1	21239756	21366392	HAP_3	0.616521739130435	0.0105519625753749	0.0204638010999862	0.606308369520181
1	21278418	21451919	HAP_1	0.0973913043478261	0.232071686311433	0.131297932660683	0.0776838269998757
1	21278418	21451919	HAP_2	0.145217391304348	-0.0232539920953443	0.0664758870397406	0.726611642190007
1	21278418	21451919	HAP_3	0.0965217391304348	0.011233753528951	0.0871475012572153	0.897478893337802
1	21278418	21451919	HAP_4	0.329565217391304	0.0530791844030576	0.0320966964983546	0.0987413350566631
1	21278418	21451919	HAP_5	0.0939130434782609	0.237720042143098	0.131878660712342	0.071991956233328
1	21324921	21498156	HAP_1	0.0965217391304348	0.232071686311433	0.131297932660683	0.0776838269998757
1	21324921	21498156	HAP_2	0.0939130434782609	0.237720042143098	0.131878660712342	0.071991956233328
1	21324921	21498156	HAP_3	0.145217391304348	-0.0232539920953443	0.0664758870397406	0.726611642190007
1	21324921	21498156	HAP_4	0.0965217391304348	0.011233753528951	0.0871475012572153	0.897478893337802
1	21324921	21498156	HAP_5	0.329565217391304	0.0530791844030576	0.0320966964983546	0.0987413350566631
1	21351372	21549541	HAP_1	0.145217391304348	-0.0232539920953443	0.0664758870397406	0.726611642190007
1	21351372	21549541	HAP_2	0.0965217391304348	0.011233753528951	0.0871475012572153	0.897478893337802
1	21351372	21549541	HAP_3	0.328695652173913	0.0530791844030576	0.0320966964983546	0.0987413350566631
1	21351372	21549541	HAP_4	0.0965217391304348	0.232071686311433	0.131297932660683	0.0776838269998757
1	21351372	21549541	HAP_5	0.0939130434782609	0.237720042143098	0.131878660712342	0.071991956233328
1	21426865	21593553	HAP_1	0.0965217391304348	0.011233753528951	0.0871475012572153	0.897478893337802
1	21426865	21593553	HAP_2	0.0965217391304348	0.232071686311433	0.131297932660683	0.0776838269998757
1	21426865	21593553	HAP_3	0.337391304347826	0.0503263926844414	0.0317794065222116	0.113843551339503
1	21426865	21593553	HAP_4	0.176521739130435	-0.0311161006596134	0.0722939636442428	0.667061866626163
1	21426865	21593553	HAP_5	0.110434782608696	0.0665987698404379	0.0939188358069006	0.478550379259504
1	21477210	21624708	HAP_1	0.0965217391304348	0.011233753528951	0.0871475012572153	0.897478893337802
1	21477210	21624708	HAP_2	0.110434782608696	0.0665987698404379	0.0939188358069006	0.478550379259504
1	21477210	21624708	HAP_3	0.0965217391304348	0.232071686311433	0.131297932660683	0.0776838269998757
1	21477210	21624708	HAP_4	0.337391304347826	0.0503263926844414	0.0317794065222116	0.113843551339503
1	21477210	21624708	HAP_5	0.251304347826087	-0.0242639990044049	0.0462368791023413	0.59994593643168
1	21529824	21662722	HAP_1	0.105217391304348	0.0890015510116015	0.103148326992781	0.388587907198954
1	21529824	21662722	HAP_2	0.0965217391304348	0.232071686311433	0.131297932660683	0.0776838269998757
1	21529824	21662722	HAP_3	0.0965217391304348	0.011233753528951	0.0871475012572153	0.897478893337802
1	21529824	21662722	HAP_4	0.337391304347826	0.0476395963033094	0.0315506138880678	0.131620233452825
1	21529824	21662722	HAP_5	0.168695652173913	-0.0250479446312159	0.0807067414967008	0.756404149573108
1	21584870	21717449	HAP_1	0.337391304347826	0.0476395963033094	0.0315506138880678	0.131620233452825
1	21584870	21717449	HAP_2	0.1	0.232071686311433	0.131297932660683	0.0776838269998757
1	21584870	21717449	HAP_3	0.168695652173913	-0.0250479446312159	0.0807067414967008	0.756404149573108
1	21584870	21717449	HAP_4	0.190434782608696	-0.0165584828921638	0.0484015641855739	0.732398746642398
1	21584870	21717449	HAP_5	0.0721739130434783	0.00758991372158315	0.0946607923079656	0.936122543940434
1	21618641	21750572	HAP_1	0.101739130434783	0.228012931002874	0.113886618449847	0.0457535200390711
1	21618641	21750572	HAP_2	0.330434782608696	0.0492503260670246	0.0318543040845272	0.122640384965195
1	21618641	21750572	HAP_3	0.190434782608696	-0.0165584828921638	0.0484015641855739	0.732398746642398
1	21618641	21750572	HAP_4	0.168695652173913	-0.0250479446312159	0.0807067414967008	0.756404149573108
1	21644616	21786737	HAP_1	0.329565217391304	0.0492503260670246	0.0318543040845272	0.122640384965195
1	21644616	21786737	HAP_2	0.1	0.228012931002874	0.113886618449847	0.0457535200390711
1	21644616	21786737	HAP_3	0.0965217391304348	0.011233753528951	0.0871475012572153	0.897478893337802
1	21644616	21786737	HAP_4	0.0939130434782609	0.237720042143098	0.131878660712342	0.071991956233328
1	21644616	21786737	HAP_5	0.168695652173913	-0.0250479446312159	0.0807067414967008	0.756404149573108
1	21691443	21829520	HAP_1	0.329565217391304	0.0492503260670246	0.0318543040845272	0.122640384965195
1	21691443	21829520	HAP_2	0.0956521739130435	0.011233753528951	0.0871475012572153	0.897478893337802
1	21691443	21829520	HAP_3	0.0947826086956522	0.237720042143098	0.131878660712342	0.071991956233328
1	21691443	21829520	HAP_4	0.0930434782608696	0.232071686311433	0.131297932660683	0.0776838269998757
1	21691443	21829520	HAP_5	0.168695652173913	-0.0250479446312159	0.0807067414967008	0.756404149573108
1	21738281	21887191	HAP_1	0.0930434782608696	0.232071686311433	0.131297932660683	0.0776838269998757
1	21738281	21887191	HAP_2	0.151304347826087	-0.0131963009541509	0.0808944822554222	0.870474876302958
1	21738281	21887191	HAP_3	0.0956521739130435	0.011233753528951	0.0871475012572153	0.897478893337802
1	21738281	21887191	HAP_4	0.0947826086956522	0.237720042143098	0.131878660712342	0.071991956233328
1	21738281	21887191	HAP_5	0.330434782608696	0.0513305077794255	0.0316412939129566	0.10530780791837
1	21777287	21951746	HAP_1	0.0947826086956522	0.237720042143098	0.131878660712342	0.071991956233328
1	21777287	21951746	HAP_2	0.333913043478261	0.0494155353632261	0.0314152020367042	0.116285844588712
1	21777287	21951746	HAP_3	0.0930434782608696	0.232071686311433	0.131297932660683	0.0776838269998757
1	21777287	21951746	HAP_4	0.152173913043478	-0.0131963009541509	0.0808944822554222	0.870474876302958
1	21777287	21951746	HAP_5	0.0956521739130435	0.011233753528951	0.0871475012572153	0.897478893337802
1	21824637	22024056	HAP_1	0.0956521739130435	0.237720042143098	0.131878660712342	0.071991956233328
1	21824637	22024056	HAP_2	0.489565217391304	0.0602914096191463	0.0228099244552347	0.00844156022429463
1	21824637	22024056	HAP_3	0.0939130434782609	0.232071686311433	0.131297932660683	0.0776838269998757
1	21824637	22024056	HAP_4	0.0947826086956522	0.0504644020937731	0.0935491985077763	0.589795295532062
1	21877978	22096754	HAP_1	0.0939130434782609	0.232071686311433	0.131297932660683	0.0776838269998757
1	21877978	22096754	HAP_2	0.0956521739130435	0.0504644020937731	0.0935491985077763	0.589795295532062
1	21877978	22096754	HAP_3	0.251304347826087	0.044028414421131	0.0409141443865287	0.282336583464078
1	21877978	22096754	HAP_4	0.333913043478261	0.0576369560975439	0.0311580051288459	0.0648630795260541
1	21923652	22152784	HAP_1	0.0956521739130435	0.0504644020937731	0.0935491985077763	0.589795295532062
1	21923652	22152784	HAP_2	0.0947826086956522	0.232071686311433	0.131297932660683	0.0776838269998757
1	21923652	22152784	HAP_3	0.129565217391304	0.0136696697169297	0.113909356541234	0.904522231575557
1	21923652	22152784	HAP_4	0.100869565217391	0.237720042143098	0.131878660712342	0.071991956233328
1	21923652	22152784	HAP_5	0.129565217391304	-0.0712714694179022	0.0871017560946096	0.413558248236901
1	21923652	22152784	HAP_6	0.260869565217391	0.0361978030723997	0.0376032836337101	0.336150514162066
1	21994065	22225114	HAP_1	0.0947826086956522	0.232071686311433	0.131297932660683	0.0776838269998757
1	21994065	22225114	HAP_2	0.129565217391304	0.0136696697169297	0.113909356541234	0.904522231575557
1	21994065	22225114	HAP_3	0.100869565217391	0.237720042143098	0.131878660712342	0.071991956233328
1	21994065	22225114	HAP_4	0.110434782608696	-0.076440691143922	0.0941849812526491	0.417363815413971
1	21994065	22225114	HAP_5	0.26	0.0385868265476189	0.0380919267085346	0.311499776755819
1	21994065	22225114	HAP_6	0.0956521739130435	0.0504644020937731	0.0935491985077763	0.589795295532062
1	22072511	22272212	HAP_1	0.168695652173913	-0.023845446355191	0.0811796187051627	0.769067429308782
1	22072511	22272212	HAP_2	0.100869565217391	0.237720042143098	0.131878660712342	0.071991956233328
1	22072511	22272212	HAP_3	0.0956521739130435	0.0504644020937731	0.0935491985077763	0.589795295532062
1	22072511	22272212	HAP_4	0.114782608695652	-0.0727706462209687	0.0817149448839554	0.373555630917014
1	22072511	22272212	HAP_5	0.26	0.0385868265476189	0.0380919267085346	0.311499776755819
1	22072511	22272212	HAP_6	0.0947826086956522	0.232071686311433	0.131297932660683	0.0776838269998757
1	22132505	22311265	HAP_1	0.0973913043478261	0.237720042143098	0.131878660712342	0.071991956233328
1	22132505	22311265	HAP_2	0.0973913043478261	0.0504644020937731	0.0935491985077763	0.589795295532062
1	22132505	22311265	HAP_3	0.390434782608696	-0.00375680743464953	0.0281783106104986	0.893985928937441
1	22132505	22311265	HAP_4	0.278260869565217	0.0331682531045861	0.0348261681432949	0.341306340418302
1	22194771	22382190	HAP_1	0.409565217391304	-0.0142693483480567	0.0265586330810488	0.591288798553523
1	22194771	22382190	HAP_2	0.0973913043478261	0.237720042143098	0.131878660712342	0.071991956233328
1	22194771	22382190	HAP_3	0.0965217391304348	0.0504644020937731	0.0935491985077763	0.589795295532062
1	22194771	22382190	HAP_4	0.278260869565217	0.0331682531045861	0.0348261681432949	0.341306340418302
1	22265997	22421404	HAP_1	0.0973913043478261	0.237720042143098	0.131878660712342	0.071991956233328
1	22265997	22421404	HAP_2	0.413913043478261	-0.0161891155659792	0.0261998339286192	0.536885573270121
1	22265997	22421404	HAP_3	0.0965217391304348	0.0504644020937731	0.0935491985077763	0.589795295532062
1	22265997	22421404	HAP_4	0.278260869565217	0.0331682531045861	0.0348261681432949	0.341306340418302
1	22288779	22475646	HAP_1	0.0973913043478261	0.237720042143098	0.131878660712342	0.071991956233328
1	22288779	22475646	HAP_2	0.105217391304348	0.0375268776847127	0.086550759587678	0.664758165230493
1	22288779	22475646	HAP_3	0.276521739130435	0.034603867170967	0.0351888900852682	0.325846166728559
1	22288779	22475646	HAP_4	0.176521739130435	0.092350394161464	0.0724092374845336	0.202696338722855
1	22288779	22475646	HAP_5	0.129565217391304	0.0136696697169297	0.113909356541234	0.904522231575557
1	22354504	22518930	HAP_1	0.0965217391304348	0.237720042143098	0.131878660712342	0.071991956233328
1	22354504	22518930	HAP_2	0.105217391304348	0.0375268776847127	0.086550759587678	0.664758165230493
1	22354504	22518930	HAP_3	0.277391304347826	0.0391913502036211	0.0348591394117485	0.261375240661392
1	22354504	22518930	HAP_4	0.176521739130435	0.092350394161464	0.0724092374845336	0.202696338722855
1	22354504	22518930	HAP_5	0.129565217391304	0.0136696697169297	0.113909356541234	0.904522231575557
1	22409478	22541611	HAP_1	0.201739130434783	-0.0202392548003518	0.046565019144769	0.663986931703289
1	22409478	22541611	HAP_2	0.277391304347826	0.0391913502036211	0.0348591394117485	0.261375240661392
1	22409478	22541611	HAP_3	0.176521739130435	0.092350394161464	0.0724092374845336	0.202696338722855
1	22409478	22541611	HAP_4	0.129565217391304	0.0136696697169297	0.113909356541234	0.904522231575557
1	22456503	22591077	HAP_1	0.22695652173913	0.0589194965205431	0.0431063501043368	0.172221879813502
1	22456503	22591077	HAP_2	0.174782608695652	0.0216584125023877	0.0584479893117963	0.711105850593669
1	22456503	22591077	HAP_3	0.305217391304348	0.0258188305009174	0.0314130096199067	0.411473706079064
1	22456503	22591077	HAP_4	0.127826086956522	0.00495000983259467	0.102135522989795	0.961362784309461
1	22510991	22637089	HAP_1	0.127826086956522	0.00495000983259467	0.102135522989795	0.961362784309461
1	22510991	22637089	HAP_2	0.305217391304348	0.0258188305009174	0.0314130096199067	0.411473706079064
1	22510991	22637089	HAP_3	0.205217391304348	0.116672135213528	0.0490715628954267	0.0177596599982127
1	22510991	22637089	HAP_4	0.0973913043478261	0.237720042143098	0.131878660712342	0.071991956233328
1	22535483	22675245	HAP_1	0.106086956521739	0.232071686311433	0.131297932660683	0.0776838269998757
1	22535483	22675245	HAP_2	0.0991304347826087	0.03682334160913	0.0865606103472252	0.670704095400503
1	22535483	22675245	HAP_3	0.0973913043478261	0.237720042143098	0.131878660712342	0.071991956233328
1	22535483	22675245	HAP_4	0.305217391304348	0.0258188305009174	0.0314130096199067	0.411473706079064
1	22535483	22675245	HAP_5	0.126086956521739	0.00495000983259467	0.102135522989795	0.961362784309461
1	22574342	22777886	HAP_1	0.0939130434782609	0.232071686311433	0.131297932660683	0.0776838269998757
1	22574342	22777886	HAP_2	0.0991304347826087	0.03682334160913	0.0865606103472252	0.670704095400503
1	22574342	22777886	HAP_3	0.126086956521739	0.00495000983259467	0.102135522989795	0.961362784309461
1	22574342	22777886	HAP_4	0.0973913043478261	0.237720042143098	0.131878660712342	0.071991956233328
1	22574342	22777886	HAP_5	0.286086956521739	0.037807757152792	0.0330956900091314	0.25378377287672
1	22625274	22851333	HAP_1	0.0956521739130435	0.232071686311433	0.131297932660683	0.0776838269998757
1	22625274	22851333	HAP_2	0.0991304347826087	0.03682334160913	0.0865606103472252	0.670704095400503
1	22625274	22851333	HAP_3	0.286086956521739	0.037807757152792	0.0330956900091314	0.25378377287672
1	22625274	22851333	HAP_4	0.126086956521739	0.00495000983259467	0.102135522989795	0.961362784309461
1	22625274	22851333	HAP_5	0.0982608695652174	0.237720042143098	0.131878660712342	0.071991956233328
1	22655413	22911665	HAP_1	0.127826086956522	0.00495000983259467	0.102135522989795	0.961362784309461
1	22655413	22911665	HAP_2	0.286086956521739	0.037807757152792	0.0330956900091314	0.25378377287672
1	22655413	22911665	HAP_3	0.0973913043478261	0.237720042143098	0.131878660712342	0.071991956233328
1	22655413	22911665	HAP_4	0.091304347826087	0.232071686311433	0.131297932660683	0.0776838269998757
1	22655413	22911665	HAP_5	0.0982608695652174	0.0539464104715557	0.0934903032310474	0.564152412620615
1	22740766	23021830	HAP_1	0.0973913043478261	0.237720042143098	0.131878660712342	0.071991956233328
1	22740766	23021830	HAP_2	0.28695652173913	0.0325529611614864	0.0327866040442099	0.321198728724427
1	22740766	23021830	HAP_3	0.0991304347826087	0.0539464104715557	0.0934903032310474	0.564152412620615
1	22740766	23021830	HAP_4	0.0904347826086957	0.232071686311433	0.131297932660683	0.0776838269998757
1	22740766	23021830	HAP_5	0.127826086956522	0.00495000983259467	0.102135522989795	0.961362784309461
1	22832732	23055218	HAP_1	0.127826086956522	0.00495000983259467	0.102135522989795	0.961362784309461
1	22832732	23055218	HAP_2	0.0973913043478261	0.237720042143098	0.131878660712342	0.071991956233328
1	22832732	23055218	HAP_3	0.28695652173913	0.0325529611614864	0.0327866040442099	0.321198728724427
1	22832732	23055218	HAP_4	0.0991304347826087	0.0539464104715557	0.0934903032310474	0.564152412620615
1	22832732	23055218	HAP_5	0.0904347826086957	0.232071686311433	0.131297932660683	0.0776838269998757
1	22891301	23095055	HAP_1	0.28695652173913	0.0325529611614864	0.0327866040442099	0.321198728724427
1	22891301	23095055	HAP_2	0.0991304347826087	0.0539464104715557	0.0934903032310474	0.564152412620615
1	22891301	23095055	HAP_3	0.168695652173913	0.0769934234784778	0.076083643427905	0.311993787092805
1	22891301	23095055	HAP_4	0.0982608695652174	0.237720042143098	0.131878660712342	0.071991956233328
1	22891301	23095055	HAP_5	0.127826086956522	0.00495000983259467	0.102135522989795	0.961362784309461
1	23012815	23145010	HAP_1	0.18	0.0522341041064481	0.0691148656921395	0.450111016996225
1	23012815	23145010	HAP_2	0.28695652173913	0.0325529611614864	0.0327866040442099	0.321198728724427
1	23012815	23145010	HAP_3	0.128695652173913	0.00495000983259467	0.102135522989795	0.961362784309461
1	23012815	23145010	HAP_4	0.0973913043478261	0.237720042143098	0.131878660712342	0.071991956233328
1	23012815	23145010	HAP_5	0.0991304347826087	0.0539464104715557	0.0934903032310474	0.564152412620615
1	23035575	23197299	HAP_1	0.132173913043478	0.00495000983259467	0.102135522989795	0.961362784309461
1	23035575	23197299	HAP_2	0.18	0.0522341041064481	0.0691148656921395	0.450111016996225
1	23035575	23197299	HAP_3	0.28695652173913	0.0325529611614864	0.0327866040442099	0.321198728724427
1	23035575	23197299	HAP_4	0.0878260869565217	0.237720042143098	0.131878660712342	0.071991956233328
1	23035575	23197299	HAP_5	0.0991304347826087	0.0539464104715557	0.0934903032310474	0.564152412620615
1	23081731	23269424	HAP_1	0.0878260869565217	0.237720042143098	0.131878660712342	0.071991956233328
1	23081731	23269424	HAP_2	0.132173913043478	0.00495000983259467	0.102135522989795	0.961362784309461
1	23081731	23269424	HAP_3	0.091304347826087	0.158860884233688	0.113899199998338	0.163642322908604
1	23081731	23269424	HAP_4	0.127826086956522	-0.0226809317780901	0.0702173866179126	0.746807664107933
1	23081731	23269424	HAP_5	0.284347826086957	0.0325529611614864	0.0327866040442099	0.321198728724427
1	23081731	23269424	HAP_6	0.08	-0.0140220934088574	0.116627572212704	0.904344191164664
1	23121836	23329925	HAP_1	0.134782608695652	-0.00988431966892847	0.0930839688460003	0.915471771820988
1	23121836	23329925	HAP_2	0.0921739130434783	0.158860884233688	0.113899199998338	0.163642322908604
1	23121836	23329925	HAP_3	0.153913043478261	-0.0312752244676682	0.0642815243666202	0.626777426756215
1	23121836	23329925	HAP_4	0.0991304347826087	0.0539464104715557	0.0934903032310474	0.564152412620615
1	23121836	23329925	HAP_5	0.0878260869565217	0.237720042143098	0.131878660712342	0.071991956233328
1	23121836	23329925	HAP_6	0.284347826086957	0.0325529611614864	0.0327866040442099	0.321198728724427
1	23175268	23406744	HAP_1	0.134782608695652	-0.00988431966892847	0.0930839688460003	0.915471771820988
1	23175268	23406744	HAP_2	0.0921739130434783	0.158860884233688	0.113899199998338	0.163642322908604
1	23175268	23406744	HAP_3	0.284347826086957	0.0325529611614864	0.0327866040442099	0.321198728724427
1	23175268	23406744	HAP_4	0.0991304347826087	0.0539464104715557	0.0934903032310474	0.564152412620615
1	23175268	23406744	HAP_5	0.135652173913043	-0.0625297049143574	0.077254627999012	0.418629065543316
1	23175268	23406744	HAP_6	0.0878260869565217	0.237720042143098	0.131878660712342	0.071991956233328
1	23236091	23450749	HAP_1	0.133913043478261	-0.00988431966892847	0.0930839688460003	0.915471771820988
1	23236091	23450749	HAP_2	0.0904347826086957	0.158860884233688	0.113899199998338	0.163642322908604
1	23236091	23450749	HAP_3	0.282608695652174	0.0325529611614864	0.0327866040442099	0.321198728724427
1	23236091	23450749	HAP_4	0.0991304347826087	0.0539464104715557	0.0934903032310474	0.564152412620615
1	23236091	23450749	HAP_5	0.0878260869565217	0.237720042143098	0.131878660712342	0.071991956233328
1	23236091	23450749	HAP_6	0.0904347826086957	-0.0660288777924247	0.114954258653273	0.565931977160394
1	23309941	23505884	HAP_1	0.0904347826086957	0.158860884233688	0.113899199998338	0.163642322908604
1	23309941	23505884	HAP_2	0.285217391304348	0.0325529611614864	0.0327866040442099	0.321198728724427
1	23309941	23505884	HAP_3	0.13304347826087	-0.0513707070514372	0.101848332672465	0.614188987367501
1	23309941	23505884	HAP_4	0.0991304347826087	0.0539464104715557	0.0934903032310474	0.564152412620615
1	23382846	23538524	HAP_1	0.285217391304348	0.0325529611614864	0.0327866040442099	0.321198728724427
1	23382846	23538524	HAP_2	0.13304347826087	-0.0513707070514372	0.101848332672465	0.614188987367501
1	23382846	23538524	HAP_3	0.0921739130434783	0.158860884233688	0.113899199998338	0.163642322908604
1	23382846	23538524	HAP_4	0.100869565217391	0.0539464104715557	0.0934903032310474	0.564152412620615
1	23436633	23563293	HAP_1	0.133913043478261	-0.0513707070514372	0.101848332672465	0.614188987367501
1	23436633	23563293	HAP_2	0.144347826086957	0.0490180004605114	0.0671422784686673	0.465656717392776
1	23436633	23563293	HAP_3	0.0904347826086957	0.11135234562784	0.103484671057916	0.282376687960825
1	23436633	23563293	HAP_4	0.12	0.369569388910649	0.0755288770539223	1.29841305026522e-06
1	23436633	23563293	HAP_5	0.284347826086957	0.0344508495719283	0.0330592446676985	0.29781604233444
1	23493262	23611313	HAP_1	0.310434782608696	-0.0314078457990221	0.0329254434072696	0.340540286109222
1	23493262	23611313	HAP_2	0.16	0.0222344124871158	0.0728178629903852	0.760218113894843
1	23493262	23611313	HAP_3	0.12	0.369569388910649	0.0755288770539223	1.29841305026522e-06
1	23493262	23611313	HAP_4	0.285217391304348	0.0344508495719283	0.0330592446676985	0.29781604233444
1	23524493	23636829	HAP_1	0.108695652173913	-0.0816670758734318	0.131998212131904	0.536365779608893
1	23524493	23636829	HAP_2	0.285217391304348	0.0344508495719283	0.0330592446676985	0.29781604233444
1	23524493	23636829	HAP_3	0.12	0.369569388910649	0.0755288770539223	1.29841305026522e-06
1	23524493	23636829	HAP_4	0.311304347826087	-0.0314078457990221	0.0329254434072696	0.340540286109222
1	23556596	23678274	HAP_1	0.286086956521739	0.0344508495719283	0.0330592446676985	0.29781604233444
1	23556596	23678274	HAP_2	0.312173913043478	-0.0314078457990221	0.0329254434072696	0.340540286109222
1	23556596	23678274	HAP_3	0.228695652173913	0.12838880548761	0.0511151366994535	0.0122923896392217
1	23592345	23718726	HAP_1	0.296521739130435	-0.0269262855934915	0.0349592738954687	0.441493827091249
1	23592345	23718726	HAP_2	0.147826086956522	0.225390512419829	0.064192020568037	0.000481917050841879
1	23592345	23718726	HAP_3	0.286086956521739	0.0344508495719283	0.0330592446676985	0.29781604233444
1	23631135	23796339	HAP_1	0.195652173913043	0.120443721144742	0.0465453924674023	0.00991278559335973
1	23631135	23796339	HAP_2	0.260869565217391	0.0217568078883428	0.0373124220829485	0.560061064469603
1	23631135	23796339	HAP_3	0.295652173913043	-0.0269262855934915	0.0349592738954687	0.441493827091249
1	23663115	23829504	HAP_1	0.26	0.0230725389388207	0.037693948104086	0.54071786707234
1	23663115	23829504	HAP_2	0.105217391304348	0.0298055215623279	0.0937791313297543	0.750734373542365
1	23663115	23829504	HAP_3	0.091304347826087	0.158860884233688	0.113899199998338	0.163642322908604
1	23663115	23829504	HAP_4	0.295652173913043	-0.0269262855934915	0.0349592738954687	0.441493827091249
1	23689854	23873652	HAP_1	0.143478260869565	0.0490180004605114	0.0671422784686673	0.465656717392776
1	23689854	23873652	HAP_2	0.132173913043478	-0.0513707070514372	0.101848332672465	0.614188987367501
1	23689854	23873652	HAP_3	0.26	0.0230725389388207	0.037693948104086	0.54071786707234
1	23689854	23873652	HAP_4	0.091304347826087	0.158860884233688	0.113899199998338	0.163642322908604
1	23764367	23929066	HAP_1	0.143478260869565	0.0490180004605114	0.0671422784686673	0.465656717392776
1	23764367	23929066	HAP_2	0.12695652173913	-0.0513707070514372	0.101848332672465	0.614188987367501
1	23764367	23929066	HAP_3	0.091304347826087	0.158860884233688	0.113899199998338	0.163642322908604
1	23764367	23929066	HAP_4	0.259130434782609	0.0230725389388207	0.037693948104086	0.54071786707234
1	23819150	24003791	HAP_1	0.091304347826087	0.158860884233688	0.113899199998338	0.163642322908604
1	23819150	24003791	HAP_2	0.259130434782609	0.0230725389388207	0.037693948104086	0.54071786707234
1	23819150	24003791	HAP_3	0.144347826086957	0.0490180004605114	0.0671422784686673	0.465656717392776
1	23819150	24003791	HAP_4	0.12695652173913	-0.0513707070514372	0.101848332672465	0.614188987367501
1	23852637	24084391	HAP_1	0.127826086956522	-0.0512739874882289	0.0929838239481571	0.581558718576354
1	23852637	24084391	HAP_2	0.258260869565217	0.0247990360880424	0.0380906178733351	0.515277953025596
1	23852637	24084391	HAP_3	0.0921739130434783	0.158860884233688	0.113899199998338	0.163642322908604
1	23852637	24084391	HAP_4	0.144347826086957	0.0490180004605114	0.0671422784686673	0.465656717392776
1	23916838	24144013	HAP_1	0.206086956521739	-0.0562215405611974	0.0513650436680128	0.274183289209581
1	23916838	24144013	HAP_2	0.256521739130435	-0.0110709354750111	0.0386261906644703	0.774510977820074
1	23916838	24144013	HAP_3	0.0930434782608696	0.158860884233688	0.113899199998338	0.163642322908604
1	23916838	24144013	HAP_4	0.145217391304348	0.0490180004605114	0.0671422784686673	0.465656717392776
1	23997686	24222791	HAP_1	0.0930434782608696	0.158860884233688	0.113899199998338	0.163642322908604
1	23997686	24222791	HAP_2	0.21304347826087	-0.0251501694992645	0.0503172377174719	0.617388957603007
1	23997686	24222791	HAP_3	0.337391304347826	0.0040788279821605	0.02988069486154	0.891471915108291
1	23997686	24222791	HAP_4	0.102608695652174	0.0539464104715557	0.0934903032310474	0.564152412620615
1	24053320	24268228	HAP_1	0.088695652173913	0.232071686311433	0.131297932660683	0.0776838269998757
1	24053320	24268228	HAP_2	0.212173913043478	-0.0251501694992645	0.0503172377174719	0.617388957603007
1	24053320	24268228	HAP_3	0.169565217391304	-0.0264637882243542	0.0537564900998306	0.622706522356709
1	24053320	24268228	HAP_4	0.102608695652174	0.0539464104715557	0.0934903032310474	0.564152412620615
1	24124112	24327170	HAP_1	0.088695652173913	0.232071686311433	0.131297932660683	0.0776838269998757
1	24124112	24327170	HAP_2	0.212173913043478	-0.0251501694992645	0.0503172377174719	0.617388957603007
1	24124112	24327170	HAP_3	0.0773913043478261	-0.0611291227736899	0.131289171795425	0.641677399865821
1	24124112	24327170	HAP_4	0.17304347826087	0.0370305359380157	0.0546625329463907	0.498406183295223
1	24200820	24375020	HAP_1	0.088695652173913	0.232071686311433	0.131297932660683	0.0776838269998757
1	24200820	24375020	HAP_2	0.0773913043478261	-0.0611291227736899	0.131289171795425	0.641677399865821
1	24200820	24375020	HAP_3	0.173913043478261	0.031539986383633	0.0533566826424425	0.554680391117998
1	24200820	24375020	HAP_4	0.212173913043478	-0.0251501694992645	0.0503172377174719	0.617388957603007
1	24253399	24425717	HAP_1	0.21304347826087	-0.0252206527604523	0.0492065090261939	0.608469554166289
1	24253399	24425717	HAP_2	0.0895652173913044	-0.0565947496345401	0.103233271069826	0.583757172181712
1	24253399	24425717	HAP_3	0.174782608695652	0.031539986383633	0.0533566826424425	0.554680391117998
1	24253399	24425717	HAP_4	0.088695652173913	0.232071686311433	0.131297932660683	0.0776838269998757
1	24308441	24461068	HAP_1	0.088695652173913	0.232071686311433	0.131297932660683	0.0776838269998757
1	24308441	24461068	HAP_2	0.21304347826087	-0.0252206527604523	0.0492065090261939	0.608469554166289
1	24308441	24461068	HAP_3	0.174782608695652	0.031539986383633	0.0533566826424425	0.554680391117998
1	24308441	24461068	HAP_4	0.0895652173913044	-0.0565947496345401	0.103233271069826	0.583757172181712
1	24357818	24518171	HAP_1	0.139130434782609	0.0359636756191972	0.0733554557493596	0.624137124103466
1	24357818	24518171	HAP_2	0.0895652173913044	-0.0565947496345401	0.103233271069826	0.583757172181712
1	24357818	24518171	HAP_3	0.21304347826087	-0.0252206527604523	0.0492065090261939	0.608469554166289
1	24357818	24518171	HAP_4	0.173913043478261	0.031539986383633	0.0533566826424425	0.554680391117998
1	24412399	24562856	HAP_1	0.198260869565217	-0.0306376711125686	0.0528233984199763	0.562145792224844
1	24412399	24562856	HAP_2	0.173913043478261	0.031539986383633	0.0533566826424425	0.554680391117998
1	24412399	24562856	HAP_3	0.0895652173913044	-0.0565947496345401	0.103233271069826	0.583757172181712
1	24450311	24595486	HAP_1	0.173913043478261	0.031539986383633	0.0533566826424425	0.554680391117998
1	24450311	24595486	HAP_2	0.0904347826086957	-0.0565947496345401	0.103233271069826	0.583757172181712
1	24450311	24595486	HAP_3	0.0982608695652174	-0.0738828553203334	0.13372279482879	0.580820323342284
1	24450311	24595486	HAP_4	0.199130434782609	-0.0306376711125686	0.0528233984199763	0.562145792224844
1	24496008	24631426	HAP_1	0.135652173913043	0.180630575223052	0.101571516774778	0.0758855266178632
1	24496008	24631426	HAP_2	0.0982608695652174	-0.0738828553203334	0.13372279482879	0.580820323342284
1	24496008	24631426	HAP_3	0.198260869565217	-0.0301195191066535	0.0541935838286967	0.57858484801189
1	24496008	24631426	HAP_4	0.0773913043478261	-0.0611291227736899	0.131289171795425	0.641677399865821
1	24496008	24631426	HAP_5	0.17304347826087	0.031539986383633	0.0533566826424425	0.554680391117998
1	24548452	24674936	HAP_1	0.12695652173913	0.180630575223052	0.101571516774778	0.0758855266178632
1	24548452	24674936	HAP_2	0.08	-0.0611291227736899	0.131289171795425	0.641677399865821
1	24548452	24674936	HAP_3	0.109565217391304	0.170767446706311	0.114258972014651	0.135589290250416
1	24548452	24674936	HAP_4	0.173913043478261	0.031539986383633	0.0533566826424425	0.554680391117998
1	24548452	24674936	HAP_5	0.127826086956522	-0.11470596004059	0.103275403137036	0.267180930681526
1	24548452	24674936	HAP_6	0.198260869565217	-0.0301195191066535	0.0541935838286967	0.57858484801189
1	24587834	24715677	HAP_1	0.173913043478261	0.031539986383633	0.0533566826424425	0.554680391117998
1	24587834	24715677	HAP_2	0.123478260869565	0.180630575223052	0.101571516774778	0.0758855266178632
1	24587834	24715677	HAP_3	0.08	-0.0611291227736899	0.131289171795425	0.641677399865821
1	24587834	24715677	HAP_4	0.110434782608696	0.170767446706311	0.114258972014651	0.135589290250416
1	24587834	24715677	HAP_5	0.0860869565217391	0.0253245361961304	0.115489432908377	0.82651146592863
1	24587834	24715677	HAP_6	0.199130434782609	-0.0301195191066535	0.0541935838286967	0.57858484801189
1	24622301	24760985	HAP_1	0.110434782608696	0.170767446706311	0.114258972014651	0.135589290250416
1	24622301	24760985	HAP_2	0.08	-0.0611291227736899	0.131289171795425	0.641677399865821
1	24622301	24760985	HAP_3	0.123478260869565	0.180630575223052	0.101571516774778	0.0758855266178632
1	24622301	24760985	HAP_4	0.17304347826087	0.0345292602720677	0.0548035889589276	0.528914856717139
1	24622301	24760985	HAP_5	0.193913043478261	-0.031371706146048	0.0571965465532814	0.583573639113669
1	24622301	24760985	HAP_6	0.0834782608695652	0.0253245361961304	0.115489432908377	0.82651146592863
1	24654236	24799632	HAP_1	0.192173913043478	-0.031371706146048	0.0571965465532814	0.583573639113669
1	24654236	24799632	HAP_2	0.0834782608695652	0.0253245361961304	0.115489432908377	0.82651146592863
1	24654236	24799632	HAP_3	0.110434782608696	0.170767446706311	0.114258972014651	0.135589290250416
1	24654236	24799632	HAP_4	0.203478260869565	0.0345024450693818	0.0569639273323703	0.544965570766468
1	24654236	24799632	HAP_5	0.173913043478261	0.0345292602720677	0.0548035889589276	0.528914856717139
1	24703186	24838128	HAP_1	0.191304347826087	-0.031371706146048	0.0571965465532814	0.583573639113669
1	24703186	24838128	HAP_2	0.0834782608695652	0.0253245361961304	0.115489432908377	0.82651146592863
1	24703186	24838128	HAP_3	0.203478260869565	0.0345024450693818	0.0569639273323703	0.544965570766468
1	24703186	24838128	HAP_4	0.110434782608696	0.170767446706311	0.114258972014651	0.135589290250416
1	24703186	24838128	HAP_5	0.173913043478261	0.0345292602720677	0.0548035889589276	0.528914856717139
1	24752603	24901336	HAP_1	0.0834782608695652	0.0253245361961304	0.115489432908377	0.82651146592863
1	24752603	24901336	HAP_2	0.115652173913043	0.170767446706311	0.114258972014651	0.135589290250416
1	24752603	24901336	HAP_3	0.188695652173913	-0.031371706146048	0.0571965465532814	0.583573639113669
1	24752603	24901336	HAP_4	0.171304347826087	0.0405058748896323	0.0562285766877137	0.471591304801104
1	24752603	24901336	HAP_5	0.0869565217391304	-0.0528740343266182	0.11390859923957	0.642698911500995
1	24752603	24901336	HAP_6	0.143478260869565	0.127592023263374	0.0781157789335793	0.102951122821166
1	24782983	24959571	HAP_1	0.0834782608695652	0.0253245361961304	0.115489432908377	0.82651146592863
1	24782983	24959571	HAP_2	0.171304347826087	0.0405058748896323	0.0562285766877137	0.471591304801104
1	24782983	24959571	HAP_3	0.115652173913043	0.170767446706311	0.114258972014651	0.135589290250416
1	24782983	24959571	HAP_4	0.0869565217391304	-0.0528740343266182	0.11390859923957	0.642698911500995
1	24782983	24959571	HAP_5	0.124347826086957	0.180630575223052	0.101571516774778	0.0758855266178632
1	24782983	24959571	HAP_6	0.18695652173913	-0.0305442460803788	0.0555227432561382	0.582454714928426
1	24821185	25018581	HAP_1	0.0834782608695652	0.0253245361961304	0.115489432908377	0.82651146592863
1	24821185	25018581	HAP_2	0.171304347826087	0.0405058748896323	0.0562285766877137	0.471591304801104
1	24821185	25018581	HAP_3	0.115652173913043	0.170767446706311	0.114258972014651	0.135589290250416
1	24821185	25018581	HAP_4	0.0852173913043478	-0.0528740343266182	0.11390859923957	0.642698911500995
1	24821185	25018581	HAP_5	0.124347826086957	0.180630575223052	0.101571516774778	0.0758855266178632
1	24821185	25018581	HAP_6	0.18695652173913	-0.0305442460803788	0.0555227432561382	0.582454714928426
1	24885890	25052468	HAP_1	0.0843478260869565	-0.0813667676317659	0.132581836699458	0.539655452736102
1	24885890	25052468	HAP_2	0.0869565217391304	0.0253245361961304	0.115489432908377	0.82651146592863
1	24885890	25052468	HAP_3	0.171304347826087	0.0405058748896323	0.0562285766877137	0.471591304801104
1	24885890	25052468	HAP_4	0.116521739130435	0.170767446706311	0.114258972014651	0.135589290250416
1	24885890	25052468	HAP_5	0.12	-0.00950413457979014	0.0737927012066739	0.897565900498154
1	24885890	25052468	HAP_6	0.0852173913043478	-0.0528740343266182	0.11390859923957	0.642698911500995
1	24941722	25106764	HAP_1	0.0843478260869565	-0.0813667676317659	0.132581836699458	0.539655452736102
1	24941722	25106764	HAP_2	0.116521739130435	0.170767446706311	0.114258972014651	0.135589290250416
1	24941722	25106764	HAP_3	0.0852173913043478	-0.0528740343266182	0.11390859923957	0.642698911500995
1	24941722	25106764	HAP_4	0.139130434782609	-0.0158215278351805	0.0699977275910422	0.821260915383252
1	24941722	25106764	HAP_5	0.170434782608696	0.0405058748896323	0.0562285766877137	0.471591304801104
1	24941722	25106764	HAP_6	0.0904347826086957	0.0253245361961304	0.115489432908377	0.82651146592863
1	24996688	25141602	HAP_1	0.119130434782609	-0.00950413457979014	0.0737927012066739	0.897565900498154
1	24996688	25141602	HAP_2	0.0852173913043478	-0.0528740343266182	0.11390859923957	0.642698911500995
1	24996688	25141602	HAP_3	0.0895652173913044	0.0253245361961304	0.115489432908377	0.82651146592863
1	24996688	25141602	HAP_4	0.115652173913043	0.170767446706311	0.114258972014651	0.135589290250416
1	24996688	25141602	HAP_5	0.0843478260869565	-0.0813667676317659	0.132581836699458	0.539655452736102
1	24996688	25141602	HAP_6	0.169565217391304	0.0405058748896323	0.0562285766877137	0.471591304801104
1	25040568	25176647	HAP_1	0.152173913043478	0.0172884093932925	0.0628307605445402	0.783295701873665
1	25040568	25176647	HAP_2	0.126086956521739	-0.0218033056745664	0.067527392680035	0.746905529119153
1	25040568	25176647	HAP_3	0.202608695652174	0.0870064331579998	0.0493708056719758	0.0785612831526202
1	25040568	25176647	HAP_4	0.11304347826087	-0.0564752267223622	0.0781741921376123	0.470331866445831
1	25040568	25176647	HAP_5	0.171304347826087	0.0366146957198542	0.0548325006649885	0.504563885783868
1	25086040	25234832	HAP_1	0.15304347826087	0.0172884093932925	0.0628307605445402	0.783295701873665
1	25086040	25234832	HAP_2	0.124347826086957	-0.0218033056745664	0.067527392680035	0.746905529119153
1	25086040	25234832	HAP_3	0.0791304347826087	-0.0611291227736899	0.131289171795425	0.641677399865821
1	25086040	25234832	HAP_4	0.116521739130435	0.170767446706311	0.114258972014651	0.135589290250416
1	25086040	25234832	HAP_5	0.111304347826087	-0.0564752267223622	0.0781741921376123	0.470331866445831
1	25086040	25234832	HAP_6	0.0843478260869565	0.14440416106066	0.13209745442009	0.274790217124519
1	25086040	25234832	HAP_7	0.088695652173913	0.0691131005978223	0.103056549555268	0.502729990403055
[truncated: 187,858 more rows]
