# Supplementary material for: Autosomal recessive loci contribute significantly to quantitative variation of male fertility in a dairy cattle population
Source: BMC Genomics. 2021 Mar 30;22:225. doi: 10.1186/s12864-021-07523-3 (PMC8010996; doi:10.1186/s12864-021-07523-3)
Supplement: Supplementary file 22 — Additional file 22. (TXT 18124 kb) [file 12864_2021_7523_MOESM22_ESM.txt]

CHROM	START	STOP	HAP	FREQ	BETA	SE_BETA	PVAL
1	256361	888832	HAP_1	0.243478260869565	0.829587436114053	0.473808730264189	0.0805102665631129
1	256361	888832	HAP_2	0.123478260869565	0.780617859423978	0.998459190400486	0.434648145011309
1	256361	888832	HAP_3	0.250434782608696	-0.216003726715856	0.495781248703476	0.663233641488651
1	256361	888832	HAP_4	0.116521739130435	-1.44153063318942	1.44128090215655	0.317657098341915
1	719789	949357	HAP_1	0.227826086956522	0.667895757039963	0.513985034780119	0.194323726422355
1	719789	949357	HAP_2	0.109565217391304	0.857183392446291	1.04717739032726	0.413381243948197
1	719789	949357	HAP_3	0.26695652173913	0.211958487173116	0.473248074275198	0.654412185606247
1	719789	949357	HAP_4	0.0921739130434783	-1.44153063318942	1.44128090215655	0.317657098341915
1	809505	997375	HAP_1	0.250434782608696	-0.216003726715856	0.495781248703476	0.663233641488651
1	809505	997375	HAP_2	0.0930434782608696	-1.44153063318942	1.44128090215655	0.317657098341915
1	809505	997375	HAP_3	0.227826086956522	0.667895757039963	0.513985034780119	0.194323726422355
1	809505	997375	HAP_4	0.109565217391304	0.857183392446291	1.04717739032726	0.413381243948197
1	858145	1029750	HAP_1	0.229565217391304	-0.0111780783548896	0.531248428847461	0.983220297405451
1	858145	1029750	HAP_2	0.227826086956522	0.667895757039963	0.513985034780119	0.194323726422355
1	858145	1029750	HAP_3	0.0930434782608696	-1.44153063318942	1.44128090215655	0.317657098341915
1	858145	1029750	HAP_4	0.109565217391304	0.857183392446291	1.04717739032726	0.413381243948197
1	930560	1061569	HAP_1	0.231304347826087	0.55342948743341	0.494403592090998	0.263452797281588
1	930560	1061569	HAP_2	0.226086956521739	-0.0514282577416314	0.547487127702624	0.925194190915469
1	930560	1061569	HAP_3	0.109565217391304	0.857183392446291	1.04717739032726	0.413381243948197
1	930560	1061569	HAP_4	0.0930434782608696	-1.44153063318942	1.44128090215655	0.317657098341915
1	990831	1099222	HAP_1	0.253913043478261	0.499868346746365	0.486245705144128	0.304384558530097
1	990831	1099222	HAP_2	0.226086956521739	-0.230541622650827	0.557350983433719	0.679296933445813
1	990831	1099222	HAP_3	0.109565217391304	0.857183392446291	1.04717739032726	0.413381243948197
1	990831	1099222	HAP_4	0.0965217391304348	-1.44153063318942	1.44128090215655	0.317657098341915
1	1023073	1139082	HAP_1	0.226086956521739	-0.230541622650827	0.557350983433719	0.679296933445813
1	1023073	1139082	HAP_2	0.254782608695652	0.499868346746365	0.486245705144128	0.304384558530097
1	1023073	1139082	HAP_3	0.109565217391304	0.857183392446291	1.04717739032726	0.413381243948197
1	1023073	1139082	HAP_4	0.0973913043478261	-1.44153063318942	1.44128090215655	0.317657098341915
1	1045142	1197303	HAP_1	0.226086956521739	-0.230541622650827	0.557350983433719	0.679296933445813
1	1045142	1197303	HAP_2	0.254782608695652	0.499868346746365	0.486245705144128	0.304384558530097
1	1045142	1197303	HAP_3	0.102608695652174	0.857183392446291	1.04717739032726	0.413381243948197
1	1045142	1197303	HAP_4	0.0973913043478261	-1.44153063318942	1.44128090215655	0.317657098341915
1	1091658	1245818	HAP_1	0.102608695652174	-1.27513774579952	1.18040392081511	0.280491809104173
1	1091658	1245818	HAP_2	0.188695652173913	-0.554621629438211	0.63715363890812	0.384416542459185
1	1091658	1245818	HAP_3	0.250434782608696	0.0533798952867676	0.533644498457532	0.920357018874721
1	1091658	1245818	HAP_4	0.102608695652174	0.857183392446291	1.04717739032726	0.413381243948197
1	1113772	1299095	HAP_1	0.0973913043478261	-1.09525150183875	1.28596215448875	0.394744452955815
1	1113772	1299095	HAP_2	0.188695652173913	-0.554621629438211	0.63715363890812	0.384416542459185
1	1113772	1299095	HAP_3	0.250434782608696	0.0533798952867676	0.533644498457532	0.920357018874721
1	1113772	1299095	HAP_4	0.102608695652174	0.857183392446291	1.04717739032726	0.413381243948197
1	1166331	1346373	HAP_1	0.0947826086956522	-1.09525150183875	1.28596215448875	0.394744452955815
1	1166331	1346373	HAP_2	0.185217391304348	-0.554621629438211	0.63715363890812	0.384416542459185
1	1166331	1346373	HAP_3	0.236521739130435	0.140024019182604	0.567737878742762	0.805280792486842
1	1166331	1346373	HAP_4	0.102608695652174	0.857183392446291	1.04717739032726	0.413381243948197
1	1228432	1400585	HAP_1	0.213913043478261	1.01285576795709	0.655404838016686	0.122814964008186
1	1228432	1400585	HAP_2	0.109565217391304	0.857183392446291	1.04717739032726	0.413381243948197
1	1228432	1400585	HAP_3	0.1	-1.09525150183875	1.28596215448875	0.394744452955815
1	1228432	1400585	HAP_4	0.202608695652174	0.0410811276939118	0.600995523459859	0.945527250964944
1	1280141	1469010	HAP_1	0.168695652173913	-0.623256002413258	0.733796339972488	0.396043612783085
1	1280141	1469010	HAP_2	0.416521739130435	0.489696302347071	0.333686503040174	0.142790232080995
1	1280141	1469010	HAP_3	0.102608695652174	-1.09525150183875	1.28596215448875	0.394744452955815
1	1332918	1540641	HAP_1	0.416521739130435	0.489696302347071	0.333686503040174	0.142790232080995
1	1332918	1540641	HAP_2	0.151304347826087	0.245027768169394	0.784545015874045	0.754914476248336
1	1332918	1540641	HAP_3	0.168695652173913	-0.623256002413258	0.733796339972488	0.396043612783085
1	1385687	1571852	HAP_1	0.23304347826087	0.557597596877585	0.584080919691971	0.340161049910177
1	1385687	1571852	HAP_2	0.219130434782609	-0.512646871492268	0.584519217354825	0.380839529271595
1	1385687	1571852	HAP_3	0.168695652173913	-0.623256002413258	0.733796339972488	0.396043612783085
1	1385687	1571852	HAP_4	0.15304347826087	0.245027768169394	0.784545015874045	0.754914476248336
1	1440329	1606992	HAP_1	0.15304347826087	0.245027768169394	0.784545015874045	0.754914476248336
1	1440329	1606992	HAP_2	0.232173913043478	0.557597596877585	0.584080919691971	0.340161049910177
1	1440329	1606992	HAP_3	0.220869565217391	-0.512646871492268	0.584519217354825	0.380839529271595
1	1440329	1606992	HAP_4	0.168695652173913	-0.623256002413258	0.733796339972488	0.396043612783085
1	1523007	1646535	HAP_1	0.0939130434782609	-1.09525150183875	1.28596215448875	0.394744452955815
1	1523007	1646535	HAP_2	0.168695652173913	-0.623256002413258	0.733796339972488	0.396043612783085
1	1523007	1646535	HAP_3	0.232173913043478	0.557597596877585	0.584080919691971	0.340161049910177
1	1523007	1646535	HAP_4	0.183478260869565	-0.724905530133905	0.652232417676897	0.266861939400131
1	1566539	1682584	HAP_1	0.168695652173913	-0.623256002413258	0.733796339972488	0.396043612783085
1	1566539	1682584	HAP_2	0.232173913043478	0.557597596877585	0.584080919691971	0.340161049910177
1	1566539	1682584	HAP_3	0.183478260869565	-0.724905530133905	0.652232417676897	0.266861939400131
1	1566539	1682584	HAP_4	0.0939130434782609	-1.09525150183875	1.28596215448875	0.394744452955815
1	1592085	1721138	HAP_1	0.168695652173913	-0.623256002413258	0.733796339972488	0.396043612783085
1	1592085	1721138	HAP_2	0.183478260869565	-0.724905530133905	0.652232417676897	0.266861939400131
1	1592085	1721138	HAP_3	0.232173913043478	0.557597596877585	0.584080919691971	0.340161049910177
1	1592085	1721138	HAP_4	0.0939130434782609	-1.09525150183875	1.28596215448875	0.394744452955815
1	1627573	1769696	HAP_1	0.180869565217391	-1.15221848159278	0.668416204191206	0.0852931961758453
1	1627573	1769696	HAP_2	0.24695652173913	0.359271797331337	0.553824852655594	0.516790730701223
1	1627573	1769696	HAP_3	0.120869565217391	1.68972538466969	1.08535117312041	0.120069814468809
1	1627573	1769696	HAP_4	0.0939130434782609	-1.09525150183875	1.28596215448875	0.394744452955815
1	1627573	1769696	HAP_5	0.171304347826087	-0.623256002413258	0.733796339972488	0.396043612783085
1	1676756	1830748	HAP_1	0.180869565217391	-1.15221848159278	0.668416204191206	0.0852931961758453
1	1676756	1830748	HAP_2	0.24695652173913	0.359271797331337	0.553824852655594	0.516790730701223
1	1676756	1830748	HAP_3	0.0939130434782609	-1.09525150183875	1.28596215448875	0.394744452955815
1	1676756	1830748	HAP_4	0.242608695652174	-0.627798830189661	0.544333982451991	0.249263635624846
1	1698908	1883132	HAP_1	0.24695652173913	0.359271797331337	0.553824852655594	0.516790730701223
1	1698908	1883132	HAP_2	0.0939130434782609	-1.09525150183875	1.28596215448875	0.394744452955815
1	1698908	1883132	HAP_3	0.180869565217391	-1.15221848159278	0.668416204191206	0.0852931961758453
1	1698908	1883132	HAP_4	0.256521739130435	-0.700356075414928	0.507622094908996	0.168233850555304
1	1752601	1966040	HAP_1	0.0939130434782609	-1.09525150183875	1.28596215448875	0.394744452955815
1	1752601	1966040	HAP_2	0.182608695652174	-1.18889836881015	0.65187905463439	0.0687129397807321
1	1752601	1966040	HAP_3	0.232173913043478	-0.444310352998691	0.550314952298867	0.419792224738907
1	1752601	1966040	HAP_4	0.246086956521739	0.359271797331337	0.553824852655594	0.516790730701223
1	1809526	2015519	HAP_1	0.181739130434783	-1.15221848159278	0.668416204191206	0.0852931961758453
1	1809526	2015519	HAP_2	0.0939130434782609	-1.09525150183875	1.28596215448875	0.394744452955815
1	1809526	2015519	HAP_3	0.24695652173913	0.359271797331337	0.553824852655594	0.516790730701223
1	1809526	2015519	HAP_4	0.232173913043478	-0.444310352998691	0.550314952298867	0.419792224738907
1	1858907	2080108	HAP_1	0.264347826086957	0.532406597364417	0.494707091449467	0.282297039114375
1	1858907	2080108	HAP_2	0.0947826086956522	-1.09525150183875	1.28596215448875	0.394744452955815
1	1858907	2080108	HAP_3	0.181739130434783	-1.15221848159278	0.668416204191206	0.0852931961758453
1	1858907	2080108	HAP_4	0.219130434782609	-0.280688808848939	0.579508991335085	0.628321754424001
1	1935439	2114078	HAP_1	0.454782608695652	0.585728574406048	0.307375774890961	0.0572149456244195
1	1935439	2114078	HAP_2	0.0947826086956522	-1.09525150183875	1.28596215448875	0.394744452955815
1	1935439	2114078	HAP_3	0.175652173913043	-1.10895147785496	0.667158444007238	0.0970300782969651
1	2000237	2180053	HAP_1	0.477391304347826	0.128970992990045	0.29163771540818	0.658492796552753
1	2000237	2180053	HAP_2	0.175652173913043	-1.10895147785496	0.667158444007238	0.0970300782969651
1	2059310	2240729	HAP_1	0.175652173913043	-1.10895147785496	0.667158444007238	0.0970300782969651
1	2059310	2240729	HAP_2	0.121739130434783	-0.786521512882165	1.17367555767783	0.503046752633442
1	2059310	2240729	HAP_3	0.352173913043478	0.610459685927307	0.388301819493926	0.116483938370089
1	2099121	2261566	HAP_1	0.123478260869565	-0.786521512882165	1.17367555767783	0.503046752633442
1	2099121	2261566	HAP_2	0.552173913043478	0.204232992425785	0.272590720251632	0.454032407351909
1	2163137	2291600	HAP_1	0.123478260869565	-0.786521512882165	1.17367555767783	0.503046752633442
1	2163137	2291600	HAP_2	0.111304347826087	-1.09523597143375	1.18025006560637	0.353821794209417
1	2163137	2291600	HAP_3	0.255652173913043	-0.244214480750313	0.518822209780186	0.638030920263356
1	2163137	2291600	HAP_4	0.12	1.01007048869458	1.09155666374689	0.355181743426185
1	2219759	2321768	HAP_1	0.123478260869565	-0.786521512882165	1.17367555767783	0.503046752633442
1	2219759	2321768	HAP_2	0.111304347826087	-1.09523597143375	1.18025006560637	0.353821794209417
1	2219759	2321768	HAP_3	0.0843478260869565	-1.48759932416651	1.67160336272077	0.373887678738048
1	2219759	2321768	HAP_4	0.167826086956522	-1.16484491353312	0.7232805728693	0.107849757285963
1	2219759	2321768	HAP_5	0.119130434782609	1.01007048869458	1.09155666374689	0.355181743426185
1	2219759	2321768	HAP_6	0.0826086956521739	0.361047141426787	1.64999142174761	0.826871586662575
1	2250307	2372646	HAP_1	0.114782608695652	-1.11720840136923	1.0981618108486	0.309427537896441
1	2250307	2372646	HAP_2	0.212173913043478	-0.696755046122003	0.603439265249738	0.24872864589508
1	2250307	2372646	HAP_3	0.181739130434783	-0.896540673567742	0.650020132037698	0.168366095573929
1	2250307	2372646	HAP_4	0.119130434782609	1.01007048869458	1.09155666374689	0.355181743426185
1	2250307	2372646	HAP_5	0.122608695652174	1.32126606318349	0.797688690811683	0.0982054744372697
1	2284595	2407778	HAP_1	0.451304347826087	-0.165981778750543	0.309059710435818	0.591442810767328
1	2284595	2407778	HAP_2	0.188695652173913	-0.920194604617087	0.63510569915896	0.147927644931487
1	2284595	2407778	HAP_3	0.107826086956522	-1.00798312149284	1.13817714602991	0.37620551097434
1	2284595	2407778	HAP_4	0.119130434782609	1.01007048869458	1.09155666374689	0.355181743426185
1	2304587	2465308	HAP_1	0.450434782608696	-0.165981778750543	0.309059710435818	0.591442810767328
1	2304587	2465308	HAP_2	0.107826086956522	-1.00798312149284	1.13817714602991	0.37620551097434
1	2304587	2465308	HAP_3	0.119130434782609	1.01007048869458	1.09155666374689	0.355181743426185
1	2304587	2465308	HAP_4	0.188695652173913	-0.920194604617087	0.63510569915896	0.147927644931487
1	2357315	2535083	HAP_1	0.107826086956522	-1.00798312149284	1.13817714602991	0.37620551097434
1	2357315	2535083	HAP_2	0.119130434782609	1.01007048869458	1.09155666374689	0.355181743426185
1	2357315	2535083	HAP_3	0.626086956521739	-0.109483791175777	0.257808749775463	0.671239362809035
1	2390062	2604669	HAP_1	0.119130434782609	1.01007048869458	1.09155666374689	0.355181743426185
1	2390062	2604669	HAP_2	0.107826086956522	-1.00798312149284	1.13817714602991	0.37620551097434
1	2390062	2604669	HAP_3	0.625217391304348	-0.109483791175777	0.257808749775463	0.671239362809035
1	2445051	2658776	HAP_1	0.62	-0.107626359718013	0.259223980478414	0.678163661401903
1	2445051	2658776	HAP_2	0.119130434782609	1.01007048869458	1.09155666374689	0.355181743426185
1	2445051	2658776	HAP_3	0.107826086956522	-1.00798312149284	1.13817714602991	0.37620551097434
1	2516434	2719642	HAP_1	0.107826086956522	-1.00798312149284	1.13817714602991	0.37620551097434
1	2516434	2719642	HAP_2	0.119130434782609	1.01007048869458	1.09155666374689	0.355181743426185
1	2516434	2719642	HAP_3	0.62	-0.107626359718013	0.259223980478414	0.678163661401903
1	2589312	2767613	HAP_1	0.0921739130434783	-0.718265724690075	1.44282105809595	0.618805382870135
1	2589312	2767613	HAP_2	0.199130434782609	0.00631681694841292	0.588027561540588	0.99143279592954
1	2589312	2767613	HAP_3	0.120869565217391	-0.786521512882165	1.17367555767783	0.503046752633442
1	2589312	2767613	HAP_4	0.185217391304348	-0.91480023877829	0.775113247229357	0.238414030997787
1	2589312	2767613	HAP_5	0.107826086956522	-1.00798312149284	1.13817714602991	0.37620551097434
1	2589312	2767613	HAP_6	0.119130434782609	1.01007048869458	1.09155666374689	0.355181743426185
1	2633403	2848684	HAP_1	0.107826086956522	-1.00798312149284	1.13817714602991	0.37620551097434
1	2633403	2848684	HAP_2	0.0791304347826087	-0.718265724690075	1.44282105809595	0.618805382870135
1	2633403	2848684	HAP_3	0.184347826086957	-0.279849567029544	0.654129052865167	0.668945977204248
1	2633403	2848684	HAP_4	0.120869565217391	-0.786521512882165	1.17367555767783	0.503046752633442
1	2633403	2848684	HAP_5	0.122608695652174	-0.976085597295448	1.03025098950387	0.34382941947905
1	2633403	2848684	HAP_6	0.119130434782609	1.01007048869458	1.09155666374689	0.355181743426185
1	2699455	2923974	HAP_1	0.119130434782609	1.01007048869458	1.09155666374689	0.355181743426185
1	2699455	2923974	HAP_2	0.107826086956522	-1.00798312149284	1.13817714602991	0.37620551097434
1	2699455	2923974	HAP_3	0.0791304347826087	-0.718265724690075	1.44282105809595	0.618805382870135
1	2699455	2923974	HAP_4	0.167826086956522	-1.16484491353312	0.7232805728693	0.107849757285963
1	2699455	2923974	HAP_5	0.120869565217391	-0.786521512882165	1.17367555767783	0.503046752633442
1	2699455	2923974	HAP_6	0.122608695652174	-0.976085597295448	1.03025098950387	0.34382941947905
1	2752599	2974184	HAP_1	0.0773913043478261	0.0670369394654971	1.64357750004363	0.96748002182098
1	2752599	2974184	HAP_2	0.107826086956522	-1.00798312149284	1.13817714602991	0.37620551097434
1	2752599	2974184	HAP_3	0.136521739130435	-1.02474212348337	0.930106884557343	0.271043452418261
1	2752599	2974184	HAP_4	0.167826086956522	-1.16484491353312	0.7232805728693	0.107849757285963
1	2752599	2974184	HAP_5	0.119130434782609	1.01007048869458	1.09155666374689	0.355181743426185
1	2752599	2974184	HAP_6	0.189565217391304	-0.825280691410138	0.76206687101545	0.279294807387708
1	2824770	3010910	HAP_1	0.161739130434783	-0.73078288046304	0.885118622108964	0.409362811538256
1	2824770	3010910	HAP_2	0.107826086956522	-1.00798312149284	1.13817714602991	0.37620551097434
1	2824770	3010910	HAP_3	0.10695652173913	-1.24872218354728	1.18784499360559	0.29359554030745
1	2824770	3010910	HAP_4	0.167826086956522	-1.16484491353312	0.7232805728693	0.107849757285963
1	2824770	3010910	HAP_5	0.113913043478261	1.01007048869458	1.09155666374689	0.355181743426185
1	2889586	3028026	HAP_1	0.121739130434783	-1.26667255159143	1.02621919460649	0.217603302224456
1	2889586	3028026	HAP_2	0.171304347826087	-1.16484491353312	0.7232805728693	0.107849757285963
1	2889586	3028026	HAP_3	0.107826086956522	-1.00798312149284	1.13817714602991	0.37620551097434
1	2889586	3028026	HAP_4	0.161739130434783	-0.73078288046304	0.885118622108964	0.409362811538256
1	2889586	3028026	HAP_5	0.113913043478261	1.01007048869458	1.09155666374689	0.355181743426185
1	2963532	3072923	HAP_1	0.174782608695652	-0.673292485518089	0.849476394274664	0.428347076962697
1	2963532	3072923	HAP_2	0.113913043478261	1.01007048869458	1.09155666374689	0.355181743426185
1	2963532	3072923	HAP_3	0.16695652173913	-1.16484491353312	0.7232805728693	0.107849757285963
1	2963532	3072923	HAP_4	0.130434782608696	-0.973455770307306	1.17590738266856	0.408116068728254
1	2963532	3072923	HAP_5	0.12	-1.26667255159143	1.02621919460649	0.217603302224456
1	2963532	3072923	HAP_6	0.118260869565217	-0.361482917444808	0.943346470371571	0.701722232931468
1	2999989	3153221	HAP_1	0.175652173913043	-0.673292485518089	0.849476394274664	0.428347076962697
1	2999989	3153221	HAP_2	0.122608695652174	-0.513546952060118	0.968930552484868	0.596311413743348
1	2999989	3153221	HAP_3	0.272173913043478	0.585548317831792	0.454004857943559	0.197671361740503
1	2999989	3153221	HAP_4	0.167826086956522	-1.16484491353312	0.7232805728693	0.107849757285963
1	2999989	3153221	HAP_5	0.125217391304348	-1.26667255159143	1.02621919460649	0.217603302224456
1	3021052	3188350	HAP_1	0.272173913043478	0.585548317831792	0.454004857943559	0.197671361740503
1	3021052	3188350	HAP_2	0.167826086956522	-1.16484491353312	0.7232805728693	0.107849757285963
1	3021052	3188350	HAP_3	0.125217391304348	-1.26667255159143	1.02621919460649	0.217603302224456
1	3021052	3188350	HAP_4	0.175652173913043	-0.673292485518089	0.849476394274664	0.428347076962697
1	3021052	3188350	HAP_5	0.123478260869565	-0.0739704078184004	0.92170691839906	0.936064035909768
1	3056961	3223919	HAP_1	0.125217391304348	-1.26667255159143	1.02621919460649	0.217603302224456
1	3056961	3223919	HAP_2	0.176521739130435	-0.673292485518089	0.849476394274664	0.428347076962697
1	3056961	3223919	HAP_3	0.123478260869565	-0.0739704078184004	0.92170691839906	0.936064035909768
1	3056961	3223919	HAP_4	0.167826086956522	-1.16484491353312	0.7232805728693	0.107849757285963
1	3056961	3223919	HAP_5	0.272173913043478	0.585548317831792	0.454004857943559	0.197671361740503
1	3147689	3261757	HAP_1	0.135652173913043	-1.20681291936062	0.840809927520351	0.15175844938784
1	3147689	3261757	HAP_2	0.138260869565217	0.831504836372876	0.963271130684494	0.388390489344108
1	3147689	3261757	HAP_3	0.132173913043478	-0.973455770307306	1.17590738266856	0.408116068728254
1	3147689	3261757	HAP_4	0.161739130434783	-0.669661424535661	0.936061986516534	0.474657245114361
1	3147689	3261757	HAP_5	0.175652173913043	-1.20561477307773	0.706303964412287	0.0883865534693005
1	3147689	3261757	HAP_6	0.122608695652174	-0.0739704078184004	0.92170691839906	0.936064035909768
1	3179438	3303269	HAP_1	0.14	-0.740175925460108	0.984281975325248	0.452368394649806
1	3179438	3303269	HAP_2	0.167826086956522	-1.16484491353312	0.7232805728693	0.107849757285963
1	3179438	3303269	HAP_3	0.109565217391304	-1.24872218354728	1.18784499360559	0.29359554030745
1	3179438	3303269	HAP_4	0.138260869565217	0.831504836372876	0.963271130684494	0.388390489344108
1	3179438	3303269	HAP_5	0.132173913043478	-0.973455770307306	1.17590738266856	0.408116068728254
1	3179438	3303269	HAP_6	0.121739130434783	-0.0739704078184004	0.92170691839906	0.936064035909768
1	3208431	3379063	HAP_1	0.109565217391304	-1.24872218354728	1.18784499360559	0.29359554030745
1	3208431	3379063	HAP_2	0.278260869565217	-0.0374045851306044	0.458724131130179	0.93504116534888
1	3208431	3379063	HAP_3	0.167826086956522	-1.16484491353312	0.7232805728693	0.107849757285963
1	3208431	3379063	HAP_4	0.121739130434783	-0.0739704078184004	0.92170691839906	0.936064035909768
1	3250506	3425621	HAP_1	0.275652173913043	-0.145185252644635	0.464461954590238	0.754709617836264
1	3250506	3425621	HAP_2	0.107826086956522	1.07429242880277	1.05726901223188	0.310018376777282
1	3250506	3425621	HAP_3	0.168695652173913	-0.989698893714819	0.703150738255194	0.159826020482539
1	3250506	3425621	HAP_4	0.108695652173913	-1.24872218354728	1.18784499360559	0.29359554030745
1	3292026	3458428	HAP_1	0.194782608695652	0.000554136698921296	0.668941527494941	0.999339343707222
1	3292026	3458428	HAP_2	0.138260869565217	1.51601953171674	0.912323621377235	0.0971281009852098
1	3292026	3458428	HAP_3	0.10695652173913	-1.24872218354728	1.18784499360559	0.29359554030745
1	3292026	3458428	HAP_4	0.172173913043478	-0.95097741431264	0.684194271653192	0.165102521156058
1	3292026	3458428	HAP_5	0.107826086956522	1.07429242880277	1.05726901223188	0.310018376777282
1	3361607	3480350	HAP_1	0.195652173913043	0.000554136698921296	0.668941527494941	0.999339343707222
1	3361607	3480350	HAP_2	0.138260869565217	1.51601953171674	0.912323621377235	0.0971281009852098
1	3361607	3480350	HAP_3	0.107826086956522	-1.24872218354728	1.18784499360559	0.29359554030745
1	3361607	3480350	HAP_4	0.17304347826087	-0.95097741431264	0.684194271653192	0.165102521156058
1	3361607	3480350	HAP_5	0.107826086956522	1.07429242880277	1.05726901223188	0.310018376777282
1	3409942	3514683	HAP_1	0.307826086956522	0.10124939854967	0.412583546320352	0.806233695461995
1	3409942	3514683	HAP_2	0.138260869565217	1.51601953171674	0.912323621377235	0.0971281009852098
1	3409942	3514683	HAP_3	0.107826086956522	-1.24872218354728	1.18784499360559	0.29359554030745
1	3409942	3514683	HAP_4	0.17304347826087	-0.95097741431264	0.684194271653192	0.165102521156058
1	3444984	3546524	HAP_1	0.329565217391304	-0.103074184673615	0.396111117673528	0.794792988019115
1	3444984	3546524	HAP_2	0.263478260869565	0.714137521309167	0.479934372311352	0.137314408700859
1	3444984	3546524	HAP_3	0.172173913043478	-0.95097741431264	0.684194271653192	0.165102521156058
1	3475914	3598843	HAP_1	0.171304347826087	-0.977868866703566	0.702934198385136	0.164738198156628
1	3475914	3598843	HAP_2	0.141739130434783	2.01439383844043	0.868770948244307	0.020770731076079
1	3475914	3598843	HAP_3	0.119130434782609	-1.35135920468017	1.02652284934843	0.18856189196861
1	3475914	3598843	HAP_4	0.100869565217391	-0.11780264447111	1.45181765608031	0.935358319526601
1	3475914	3598843	HAP_5	0.217391304347826	-0.337381207612754	0.570001461718957	0.554158702752325
1	3500633	3637756	HAP_1	0.151304347826087	1.8098753899606	0.804126104377998	0.0247880140778091
1	3500633	3637756	HAP_2	0.119130434782609	-1.35135920468017	1.02652284934843	0.18856189196861
1	3500633	3637756	HAP_3	0.172173913043478	-0.977868866703566	0.702934198385136	0.164738198156628
1	3500633	3637756	HAP_4	0.100869565217391	-0.11780264447111	1.45181765608031	0.935358319526601
1	3500633	3637756	HAP_5	0.214782608695652	-0.337381207612754	0.570001461718957	0.554158702752325
1	3531671	3691931	HAP_1	0.151304347826087	1.8098753899606	0.804126104377998	0.0247880140778091
1	3531671	3691931	HAP_2	0.100869565217391	-0.11780264447111	1.45181765608031	0.935358319526601
1	3531671	3691931	HAP_3	0.12	-1.35135920468017	1.02652284934843	0.18856189196861
1	3531671	3691931	HAP_4	0.38695652173913	-0.275451905263384	0.333621891422545	0.409358119058938
1	3587305	3720622	HAP_1	0.151304347826087	1.8098753899606	0.804126104377998	0.0247880140778091
1	3587305	3720622	HAP_2	0.100869565217391	-0.11780264447111	1.45181765608031	0.935358319526601
1	3587305	3720622	HAP_3	0.12	-1.35135920468017	1.02652284934843	0.18856189196861
1	3587305	3720622	HAP_4	0.40695652173913	-0.303332668913823	0.32502919992062	0.351092994817035
1	3620513	3776228	HAP_1	0.152173913043478	2.44726847417528	0.771129183814083	0.00158784142700313
1	3620513	3776228	HAP_2	0.135652173913043	-1.22962935101254	0.96531753604507	0.20325795447404
1	3620513	3776228	HAP_3	0.175652173913043	-1.03090556047075	0.65127262685471	0.114004671320409
1	3620513	3776228	HAP_4	0.229565217391304	-0.189616680376199	0.553176096926743	0.731893532231446
1	3620513	3776228	HAP_5	0.100869565217391	-0.11780264447111	1.45181765608031	0.935358319526601
1	3684324	3840517	HAP_1	0.152173913043478	2.44726847417528	0.771129183814083	0.00158784142700313
1	3684324	3840517	HAP_2	0.100869565217391	-0.11780264447111	1.45181765608031	0.935358319526601
1	3684324	3840517	HAP_3	0.175652173913043	-1.03090556047075	0.65127262685471	0.114004671320409
1	3684324	3840517	HAP_4	0.229565217391304	-0.189616680376199	0.553176096926743	0.731893532231446
1	3684324	3840517	HAP_5	0.136521739130435	-1.22962935101254	0.96531753604507	0.20325795447404
1	3712478	3917893	HAP_1	0.100869565217391	-0.11780264447111	1.45181765608031	0.935358319526601
1	3712478	3917893	HAP_2	0.17304347826087	-1.03090556047075	0.65127262685471	0.114004671320409
1	3712478	3917893	HAP_3	0.180869565217391	-0.000769313489620207	0.674819542755135	0.999090793624744
1	3712478	3917893	HAP_4	0.119130434782609	-1.35135920468017	1.02652284934843	0.18856189196861
1	3712478	3917893	HAP_5	0.151304347826087	2.44726847417528	0.771129183814083	0.00158784142700313
1	3755154	3959925	HAP_1	0.151304347826087	2.44726847417528	0.771129183814083	0.00158784142700313
1	3755154	3959925	HAP_2	0.100869565217391	-0.11780264447111	1.45181765608031	0.935358319526601
1	3755154	3959925	HAP_3	0.172173913043478	-1.03090556047075	0.65127262685471	0.114004671320409
1	3755154	3959925	HAP_4	0.180869565217391	-0.000769313489620207	0.674819542755135	0.999090793624744
1	3755154	3959925	HAP_5	0.0773913043478261	-1.48426300238917	1.66534184320717	0.37316775113288
1	3823705	4005583	HAP_1	0.171304347826087	0.101578804812399	0.72972629535535	0.889340996362977
1	3823705	4005583	HAP_2	0.0782608695652174	-1.48426300238917	1.66534184320717	0.37316775113288
1	3823705	4005583	HAP_3	0.171304347826087	-1.03090556047075	0.65127262685471	0.114004671320409
1	3823705	4005583	HAP_4	0.150434782608696	2.44726847417528	0.771129183814083	0.00158784142700313
1	3823705	4005583	HAP_5	0.101739130434783	0.161999176641005	1.31023542601327	0.90164351742493
1	3895421	4045338	HAP_1	0.150434782608696	2.44726847417528	0.771129183814083	0.00158784142700313
1	3895421	4045338	HAP_2	0.193913043478261	0.101578804812399	0.72972629535535	0.889340996362977
1	3895421	4045338	HAP_3	0.105217391304348	0.161999176641005	1.31023542601327	0.90164351742493
1	3895421	4045338	HAP_4	0.249565217391304	-1.18322489962582	0.495772343408486	0.0173334457542608
1	3954394	4091992	HAP_1	0.119130434782609	0.161999176641005	1.31023542601327	0.90164351742493
1	3954394	4091992	HAP_2	0.0808695652173913	-1.18189107096192	1.43693322092138	0.41113588015095
1	3954394	4091992	HAP_3	0.281739130434783	0.663264967682746	0.459615332959668	0.149553059908768
1	3954394	4091992	HAP_4	0.18	1.65680287200082	0.660870055266962	0.0124570812252225
1	3954394	4091992	HAP_5	0.194782608695652	0.101578804812399	0.72972629535535	0.889340996362977
1	3989772	4127064	HAP_1	0.119130434782609	0.161999176641005	1.31023542601327	0.90164351742493
1	3989772	4127064	HAP_2	0.0817391304347826	-1.18189107096192	1.43693322092138	0.41113588015095
1	3989772	4127064	HAP_3	0.301739130434783	0.46124942977923	0.423260982804754	0.276289517767393
1	3989772	4127064	HAP_4	0.18	1.65680287200082	0.660870055266962	0.0124570812252225
1	3989772	4127064	HAP_5	0.209565217391304	-0.114289858754292	0.652670592290444	0.861055413586562
1	4033099	4162383	HAP_1	0.0817391304347826	-1.18189107096192	1.43693322092138	0.41113588015095
1	4033099	4162383	HAP_2	0.301739130434783	0.46124942977923	0.423260982804754	0.276289517767393
1	4033099	4162383	HAP_3	0.181739130434783	1.47760759368263	0.648595769982559	0.0230913138148408
1	4033099	4162383	HAP_4	0.119130434782609	0.161999176641005	1.31023542601327	0.90164351742493
1	4033099	4162383	HAP_5	0.214782608695652	-0.10464103717145	0.635220415841631	0.869214275410344
1	4077498	4215889	HAP_1	0.119130434782609	0.161999176641005	1.31023542601327	0.90164351742493
1	4077498	4215889	HAP_2	0.188695652173913	0.0995569263626484	0.706022969965951	0.887911868345874
1	4077498	4215889	HAP_3	0.167826086956522	-0.327943083570839	0.75705322344354	0.665047555821004
1	4077498	4215889	HAP_4	0.191304347826087	-0.769129489647403	0.65623869179977	0.241682800695358
1	4077498	4215889	HAP_5	0.176521739130435	1.47760759368263	0.648595769982559	0.0230913138148408
1	4113357	4261708	HAP_1	0.188695652173913	0.0995569263626484	0.706022969965951	0.887911868345874
1	4113357	4261708	HAP_2	0.12	-2.20093321169807	1.29602689029887	0.0900205853147556
1	4113357	4261708	HAP_3	0.16695652173913	0.180707045593626	0.764960622476419	0.813339866690005
1	4113357	4261708	HAP_4	0.149565217391304	-0.83856526348101	0.773582298255399	0.278828439379472
1	4113357	4261708	HAP_5	0.176521739130435	1.47760759368263	0.648595769982559	0.0230913138148408
1	4155630	4294917	HAP_1	0.188695652173913	0.0995569263626484	0.706022969965951	0.887911868345874
1	4155630	4294917	HAP_2	0.12	-2.20093321169807	1.29602689029887	0.0900205853147556
1	4155630	4294917	HAP_3	0.166086956521739	0.180707045593626	0.764960622476419	0.813339866690005
1	4155630	4294917	HAP_4	0.149565217391304	-0.83856526348101	0.773582298255399	0.278828439379472
1	4155630	4294917	HAP_5	0.171304347826087	1.60978710720594	0.697593885181807	0.0213822327406238
1	4202221	4307054	HAP_1	0.120869565217391	-2.20093321169807	1.29602689029887	0.0900205853147556
1	4202221	4307054	HAP_2	0.166086956521739	0.180707045593626	0.764960622476419	0.813339866690005
1	4202221	4307054	HAP_3	0.190434782608696	0.35339708085737	0.691470679486481	0.609495504652687
1	4202221	4307054	HAP_4	0.149565217391304	-0.83856526348101	0.773582298255399	0.278828439379472
1	4202221	4307054	HAP_5	0.171304347826087	1.60978710720594	0.697593885181807	0.0213822327406238
1	4239676	4323165	HAP_1	0.106086956521739	-1.48426300238917	1.66534184320717	0.37316775113288
1	4239676	4323165	HAP_2	0.149565217391304	-0.83856526348101	0.773582298255399	0.278828439379472
1	4239676	4323165	HAP_3	0.171304347826087	1.60978710720594	0.697593885181807	0.0213822327406238
1	4239676	4323165	HAP_4	0.181739130434783	0.35339708085737	0.691470679486481	0.609495504652687
1	4239676	4323165	HAP_5	0.151304347826087	-0.0631054584241792	0.934331430277406	0.946175232712317
1	4289010	4360633	HAP_1	0.171304347826087	1.60978710720594	0.697593885181807	0.0213822327406238
1	4289010	4360633	HAP_2	0.181739130434783	0.35339708085737	0.691470679486481	0.609495504652687
1	4289010	4360633	HAP_3	0.151304347826087	-0.0631054584241792	0.934331430277406	0.946175232712317
1	4289010	4360633	HAP_4	0.102608695652174	2.22598971089967	1.16934345777678	0.0574697770336843
1	4289010	4360633	HAP_5	0.112173913043478	-1.48426300238917	1.66534184320717	0.37316775113288
1	4289010	4360633	HAP_6	0.16695652173913	-0.532323979740757	0.749129862528534	0.477633287433312
1	4301373	4418006	HAP_1	0.151304347826087	-0.0631054584241792	0.934331430277406	0.946175232712317
1	4301373	4418006	HAP_2	0.27304347826087	-0.0622046364127529	0.502471425068898	0.901519983720534
1	4301373	4418006	HAP_3	0.112173913043478	-1.48426300238917	1.66534184320717	0.37316775113288
1	4301373	4418006	HAP_4	0.16695652173913	-0.532323979740757	0.749129862528534	0.477633287433312
1	4301373	4418006	HAP_5	0.171304347826087	1.60978710720594	0.697593885181807	0.0213822327406238
1	4316516	4487030	HAP_1	0.151304347826087	-0.0631054584241792	0.934331430277406	0.946175232712317
1	4316516	4487030	HAP_2	0.171304347826087	1.60978710720594	0.697593885181807	0.0213822327406238
1	4316516	4487030	HAP_3	0.27304347826087	-0.0622046364127529	0.502471425068898	0.901519983720534
1	4316516	4487030	HAP_4	0.112173913043478	-1.48426300238917	1.66534184320717	0.37316775113288
1	4316516	4487030	HAP_5	0.167826086956522	-0.532323979740757	0.749129862528534	0.477633287433312
1	4350915	4525112	HAP_1	0.17304347826087	1.47220593719545	0.684082997928827	0.0318157363212015
1	4350915	4525112	HAP_2	0.110434782608696	-1.48426300238917	1.66534184320717	0.37316775113288
1	4350915	4525112	HAP_3	0.196521739130435	-0.391105861099207	0.613416421638948	0.524002731145234
1	4350915	4525112	HAP_4	0.319130434782609	-0.19162644026441	0.431643827732738	0.657252689841826
1	4394936	4571717	HAP_1	0.184347826086957	0.273917082113253	0.67374561854263	0.68448697585658
1	4394936	4571717	HAP_2	0.170434782608696	1.47220593719545	0.684082997928827	0.0318157363212015
1	4394936	4571717	HAP_3	0.316521739130435	-0.19162644026441	0.431643827732738	0.657252689841826
1	4394936	4571717	HAP_4	0.110434782608696	-1.48426300238917	1.66534184320717	0.37316775113288
1	4473638	4606890	HAP_1	0.185217391304348	0.273917082113253	0.67374561854263	0.68448697585658
1	4473638	4606890	HAP_2	0.170434782608696	1.47220593719545	0.684082997928827	0.0318157363212015
1	4473638	4606890	HAP_3	0.149565217391304	-0.0631054584241792	0.934331430277406	0.946175232712317
1	4473638	4606890	HAP_4	0.167826086956522	-0.532323979740757	0.749129862528534	0.477633287433312
1	4473638	4606890	HAP_5	0.111304347826087	-1.48426300238917	1.66534184320717	0.37316775113288
1	4507685	4674574	HAP_1	0.112173913043478	-1.48426300238917	1.66534184320717	0.37316775113288
1	4507685	4674574	HAP_2	0.170434782608696	0.636434467894142	0.727950092734968	0.382337545164581
1	4507685	4674574	HAP_3	0.168695652173913	1.47220593719545	0.684082997928827	0.0318157363212015
1	4507685	4674574	HAP_4	0.149565217391304	-0.0631054584241792	0.934331430277406	0.946175232712317
1	4507685	4674574	HAP_5	0.16695652173913	-0.532323979740757	0.749129862528534	0.477633287433312
1	4565039	4716471	HAP_1	0.149565217391304	-0.0631054584241792	0.934331430277406	0.946175232712317
1	4565039	4716471	HAP_2	0.167826086956522	1.58422786611933	0.700992369382669	0.0242045307149208
1	4565039	4716471	HAP_3	0.166086956521739	-0.532323979740757	0.749129862528534	0.477633287433312
1	4565039	4716471	HAP_4	0.12695652173913	-0.72122010708489	1.29195218696963	0.576902451554741
1	4565039	4716471	HAP_5	0.169565217391304	0.636434467894142	0.727950092734968	0.382337545164581
1	4584093	4743473	HAP_1	0.149565217391304	-0.0631054584241792	0.934331430277406	0.946175232712317
1	4584093	4743473	HAP_2	0.167826086956522	1.58422786611933	0.700992369382669	0.0242045307149208
1	4584093	4743473	HAP_3	0.166086956521739	-0.532323979740757	0.749129862528534	0.477633287433312
1	4584093	4743473	HAP_4	0.12695652173913	-0.72122010708489	1.29195218696963	0.576902451554741
1	4584093	4743473	HAP_5	0.169565217391304	0.636434467894142	0.727950092734968	0.382337545164581
1	4647633	4781618	HAP_1	0.127826086956522	-0.72122010708489	1.29195218696963	0.576902451554741
1	4647633	4781618	HAP_2	0.167826086956522	1.58422786611933	0.700992369382669	0.0242045307149208
1	4647633	4781618	HAP_3	0.16695652173913	-0.532323979740757	0.749129862528534	0.477633287433312
1	4647633	4781618	HAP_4	0.169565217391304	0.636434467894142	0.727950092734968	0.382337545164581
1	4647633	4781618	HAP_5	0.120869565217391	0.161999176641005	1.31023542601327	0.90164351742493
1	4709876	4888776	HAP_1	0.128695652173913	-0.72122010708489	1.29195218696963	0.576902451554741
1	4709876	4888776	HAP_2	0.170434782608696	0.636434467894142	0.727950092734968	0.382337545164581
1	4709876	4888776	HAP_3	0.164347826086957	-0.772129278616427	0.772292506867763	0.31784307271278
1	4709876	4888776	HAP_4	0.120869565217391	0.161999176641005	1.31023542601327	0.90164351742493
1	4709876	4888776	HAP_5	0.167826086956522	1.58422786611933	0.700992369382669	0.0242045307149208
1	4734157	4996526	HAP_1	0.171304347826087	0.636434467894142	0.727950092734968	0.382337545164581
1	4734157	4996526	HAP_2	0.120869565217391	0.161999176641005	1.31023542601327	0.90164351742493
1	4734157	4996526	HAP_3	0.16695652173913	1.58422786611933	0.700992369382669	0.0242045307149208
1	4734157	4996526	HAP_4	0.164347826086957	-0.772129278616427	0.772292506867763	0.31784307271278
1	4760410	5066737	HAP_1	0.167826086956522	-0.805238668928852	0.746429423707954	0.281145290840584
1	4760410	5066737	HAP_2	0.166086956521739	1.58422786611933	0.700992369382669	0.0242045307149208
1	4760410	5066737	HAP_3	0.171304347826087	0.636434467894142	0.727950092734968	0.382337545164581
1	4760410	5066737	HAP_4	0.119130434782609	0.161999176641005	1.31023542601327	0.90164351742493
1	4830120	5099108	HAP_1	0.166086956521739	1.58422786611933	0.700992369382669	0.0242045307149208
1	4830120	5099108	HAP_2	0.167826086956522	-0.805238668928852	0.746429423707954	0.281145290840584
1	4830120	5099108	HAP_3	0.172173913043478	0.636434467894142	0.727950092734968	0.382337545164581
1	4830120	5099108	HAP_4	0.119130434782609	0.161999176641005	1.31023542601327	0.90164351742493
1	4986559	5186570	HAP_1	0.166086956521739	1.58422786611933	0.700992369382669	0.0242045307149208
1	4986559	5186570	HAP_2	0.326086956521739	-0.0109874564378786	0.414683591309913	0.978871129462452
1	4986559	5186570	HAP_3	0.16695652173913	-0.805238668928852	0.746429423707954	0.281145290840584
1	4986559	5186570	HAP_4	0.117391304347826	0.161999176641005	1.31023542601327	0.90164351742493
1	5057978	5331327	HAP_1	0.239130434782609	0.0102982780645645	0.544989086035145	0.984930536600928
1	5057978	5331327	HAP_2	0.113913043478261	-0.351430861189859	1.45455650986771	0.809172918272523
1	5057978	5331327	HAP_3	0.167826086956522	-0.805238668928852	0.746429423707954	0.281145290840584
1	5057978	5331327	HAP_4	0.117391304347826	0.161999176641005	1.31023542601327	0.90164351742493
1	5057978	5331327	HAP_5	0.166086956521739	1.58422786611933	0.700992369382669	0.0242045307149208
1	5087212	5366547	HAP_1	0.168695652173913	-0.805238668928852	0.746429423707954	0.281145290840584
1	5087212	5366547	HAP_2	0.200869565217391	0.0792648773350181	0.600638412708732	0.895057061397964
1	5087212	5366547	HAP_3	0.113913043478261	-0.351430861189859	1.45455650986771	0.809172918272523
1	5087212	5366547	HAP_4	0.117391304347826	0.161999176641005	1.31023542601327	0.90164351742493
1	5087212	5366547	HAP_5	0.166086956521739	1.58422786611933	0.700992369382669	0.0242045307149208
1	5147933	5422754	HAP_1	0.169565217391304	-0.805238668928852	0.746429423707954	0.281145290840584
1	5147933	5422754	HAP_2	0.199130434782609	0.11308286209592	0.613329527583743	0.853785495499204
1	5147933	5422754	HAP_3	0.12	0.161999176641005	1.31023542601327	0.90164351742493
1	5147933	5422754	HAP_4	0.114782608695652	-2.24561511567287	1.4565194588517	0.123692830531981
1	5147933	5422754	HAP_5	0.164347826086957	1.58422786611933	0.700992369382669	0.0242045307149208
1	5305646	5488869	HAP_1	0.169565217391304	-0.805238668928852	0.746429423707954	0.281145290840584
1	5305646	5488869	HAP_2	0.2	0.11308286209592	0.613329527583743	0.853785495499204
1	5305646	5488869	HAP_3	0.166086956521739	1.58422786611933	0.700992369382669	0.0242045307149208
1	5305646	5488869	HAP_4	0.103478260869565	-2.24561511567287	1.4565194588517	0.123692830531981
1	5305646	5488869	HAP_5	0.12	0.161999176641005	1.31023542601327	0.90164351742493
1	5356977	5519231	HAP_1	0.2	0.11308286209592	0.613329527583743	0.853785495499204
1	5356977	5519231	HAP_2	0.166086956521739	1.58422786611933	0.700992369382669	0.0242045307149208
1	5356977	5519231	HAP_3	0.169565217391304	-0.805238668928852	0.746429423707954	0.281145290840584
1	5356977	5519231	HAP_4	0.102608695652174	-2.24561511567287	1.4565194588517	0.123692830531981
1	5356977	5519231	HAP_5	0.126086956521739	0.0364155910896889	1.1874552121161	0.975546062034403
1	5391649	5550567	HAP_1	0.169565217391304	-0.805238668928852	0.746429423707954	0.281145290840584
1	5391649	5550567	HAP_2	0.2	0.11308286209592	0.613329527583743	0.853785495499204
1	5391649	5550567	HAP_3	0.102608695652174	-2.24561511567287	1.4565194588517	0.123692830531981
1	5391649	5550567	HAP_4	0.12695652173913	0.0364155910896889	1.1874552121161	0.975546062034403
1	5391649	5550567	HAP_5	0.166086956521739	1.58422786611933	0.700992369382669	0.0242045307149208
1	5470488	5573890	HAP_1	0.12695652173913	0.0364155910896889	1.1874552121161	0.975546062034403
1	5470488	5573890	HAP_2	0.166086956521739	1.58422786611933	0.700992369382669	0.0242045307149208
1	5470488	5573890	HAP_3	0.170434782608696	-0.805238668928852	0.746429423707954	0.281145290840584
1	5470488	5573890	HAP_4	0.102608695652174	-2.24561511567287	1.4565194588517	0.123692830531981
1	5470488	5573890	HAP_5	0.212173913043478	0.217181408050391	0.557259287936841	0.696882868896968
1	5510131	5630208	HAP_1	0.0991304347826087	-2.24561511567287	1.4565194588517	0.123692830531981
1	5510131	5630208	HAP_2	0.194782608695652	0.11308286209592	0.613329527583743	0.853785495499204
1	5510131	5630208	HAP_3	0.12695652173913	0.0364155910896889	1.1874552121161	0.975546062034403
1	5510131	5630208	HAP_4	0.164347826086957	1.58422786611933	0.700992369382669	0.0242045307149208
1	5510131	5630208	HAP_5	0.169565217391304	-0.805238668928852	0.746429423707954	0.281145290840584
1	5539390	5668141	HAP_1	0.190434782608696	0.11308286209592	0.613329527583743	0.853785495499204
1	5539390	5668141	HAP_2	0.12695652173913	0.0364155910896889	1.1874552121161	0.975546062034403
1	5539390	5668141	HAP_3	0.163478260869565	1.58422786611933	0.700992369382669	0.0242045307149208
1	5539390	5668141	HAP_4	0.167826086956522	-0.805238668928852	0.746429423707954	0.281145290840584
1	5539390	5668141	HAP_5	0.0939130434782609	-2.24561511567287	1.4565194588517	0.123692830531981
1	5561667	5730545	HAP_1	0.190434782608696	0.143373347051006	0.624375000128009	0.8184651856205
1	5561667	5730545	HAP_2	0.170434782608696	-0.721861526768688	0.723248684345118	0.318669110662296
1	5561667	5730545	HAP_3	0.12695652173913	0.0364155910896889	1.1874552121161	0.975546062034403
1	5561667	5730545	HAP_4	0.0930434782608696	-2.24561511567287	1.4565194588517	0.123692830531981
1	5561667	5730545	HAP_5	0.162608695652174	1.34826917596045	0.741609565099998	0.0695916385385631
1	5614060	5764859	HAP_1	0.122608695652174	0.161999176641005	1.31023542601327	0.90164351742493
1	5614060	5764859	HAP_2	0.354782608695652	0.596279195941086	0.37064254281898	0.108227860855963
1	5614060	5764859	HAP_3	0.17304347826087	-0.721861526768688	0.723248684345118	0.318669110662296
1	5656543	5807646	HAP_1	0.360869565217391	0.53223342018706	0.364743323703664	0.14506878322637
1	5656543	5807646	HAP_2	0.123478260869565	0.161999176641005	1.31023542601327	0.90164351742493
1	5656543	5807646	HAP_3	0.17304347826087	-0.721861526768688	0.723248684345118	0.318669110662296
1	5710366	5882239	HAP_1	0.16695652173913	-0.751293617515986	0.745949899226136	0.314289573899214
1	5710366	5882239	HAP_2	0.36695652173913	0.531823600425592	0.357799669616699	0.137741373576603
1	5710366	5882239	HAP_3	0.123478260869565	0.161999176641005	1.31023542601327	0.90164351742493
1	5753019	5945254	HAP_1	0.16695652173913	-0.751293617515986	0.745949899226136	0.314289573899214
1	5753019	5945254	HAP_2	0.123478260869565	0.161999176641005	1.31023542601327	0.90164351742493
1	5753019	5945254	HAP_3	0.377391304347826	0.277627832419148	0.351314020838947	0.429711897569997
1	5783354	5988894	HAP_1	0.16695652173913	-0.751293617515986	0.745949899226136	0.314289573899214
1	5783354	5988894	HAP_2	0.204347826086957	-0.403722451957555	0.579883203853998	0.486583027487249
1	5783354	5988894	HAP_3	0.17304347826087	1.58422786611933	0.700992369382669	0.0242045307149208
1	5783354	5988894	HAP_4	0.123478260869565	0.161999176641005	1.31023542601327	0.90164351742493
1	5846627	6046468	HAP_1	0.16695652173913	-0.751293617515986	0.745949899226136	0.314289573899214
1	5846627	6046468	HAP_2	0.124347826086957	0.161999176641005	1.31023542601327	0.90164351742493
1	5846627	6046468	HAP_3	0.212173913043478	-0.42704944894934	0.575898506042048	0.458678292348276
1	5846627	6046468	HAP_4	0.17304347826087	1.58422786611933	0.700992369382669	0.0242045307149208
1	5922932	6090860	HAP_1	0.16695652173913	-0.755326633383633	0.723942119140053	0.297233768973706
1	5922932	6090860	HAP_2	0.124347826086957	0.161999176641005	1.31023542601327	0.90164351742493
1	5922932	6090860	HAP_3	0.209565217391304	-0.452789885706446	0.582868705684151	0.437585921427129
1	5922932	6090860	HAP_4	0.170434782608696	1.68592300351368	0.718708073425658	0.0193345396581992
1	5983887	6133181	HAP_1	0.170434782608696	1.68592300351368	0.718708073425658	0.0193345396581992
1	5983887	6133181	HAP_2	0.159130434782609	-0.74000147809677	0.724709049017391	0.30764570629197
1	5983887	6133181	HAP_3	0.209565217391304	-0.452789885706446	0.582868705684151	0.437585921427129
1	5983887	6133181	HAP_4	0.123478260869565	0.161999176641005	1.31023542601327	0.90164351742493
1	6026812	6171754	HAP_1	0.123478260869565	0.161999176641005	1.31023542601327	0.90164351742493
1	6026812	6171754	HAP_2	0.209565217391304	-0.452789885706446	0.582868705684151	0.437585921427129
1	6026812	6171754	HAP_3	0.16	-0.74000147809677	0.724709049017391	0.30764570629197
1	6026812	6171754	HAP_4	0.170434782608696	1.68592300351368	0.718708073425658	0.0193345396581992
1	6069957	6218619	HAP_1	0.16	-0.74000147809677	0.724709049017391	0.30764570629197
1	6069957	6218619	HAP_2	0.170434782608696	1.68592300351368	0.718708073425658	0.0193345396581992
1	6069957	6218619	HAP_3	0.211304347826087	-0.452789885706446	0.582868705684151	0.437585921427129
1	6069957	6218619	HAP_4	0.123478260869565	0.161999176641005	1.31023542601327	0.90164351742493
1	6069957	6218619	HAP_5	0.0452173913043478	-1.51469450394477	1.66856794529841	0.364382949636973
1	6114436	6264645	HAP_1	0.123478260869565	0.161999176641005	1.31023542601327	0.90164351742493
1	6114436	6264645	HAP_2	0.16	-0.74000147809677	0.724709049017391	0.30764570629197
1	6114436	6264645	HAP_3	0.0452173913043478	-1.51469450394477	1.66856794529841	0.364382949636973
1	6114436	6264645	HAP_4	0.17304347826087	1.68592300351368	0.718708073425658	0.0193345396581992
1	6114436	6264645	HAP_5	0.212173913043478	-0.452789885706446	0.582868705684151	0.437585921427129
1	6158046	6307242	HAP_1	0.162608695652174	-0.74000147809677	0.724709049017391	0.30764570629197
1	6158046	6307242	HAP_2	0.123478260869565	0.161999176641005	1.31023542601327	0.90164351742493
1	6158046	6307242	HAP_3	0.0443478260869565	-1.51469450394477	1.66856794529841	0.364382949636973
1	6158046	6307242	HAP_4	0.173913043478261	1.68592300351368	0.718708073425658	0.0193345396581992
1	6158046	6307242	HAP_5	0.213913043478261	-0.452789885706446	0.582868705684151	0.437585921427129
1	6211327	6334008	HAP_1	0.214782608695652	-0.452789885706446	0.582868705684151	0.437585921427129
1	6211327	6334008	HAP_2	0.162608695652174	-0.74000147809677	0.724709049017391	0.30764570629197
1	6211327	6334008	HAP_3	0.123478260869565	0.161999176641005	1.31023542601327	0.90164351742493
1	6211327	6334008	HAP_4	0.0434782608695652	-1.51469450394477	1.66856794529841	0.364382949636973
1	6211327	6334008	HAP_5	0.173913043478261	1.68592300351368	0.718708073425658	0.0193345396581992
1	6238245	6363482	HAP_1	0.214782608695652	-0.452789885706446	0.582868705684151	0.437585921427129
1	6238245	6363482	HAP_2	0.0434782608695652	-1.51469450394477	1.66856794529841	0.364382949636973
1	6238245	6363482	HAP_3	0.18	1.68592300351368	0.718708073425658	0.0193345396581992
1	6238245	6363482	HAP_4	0.121739130434783	-0.912669669744743	0.962673261446881	0.343507622623973
1	6238245	6363482	HAP_5	0.175652173913043	-0.671856774010815	0.70354508066597	0.340008955900948
1	6238245	6363482	HAP_6	0.123478260869565	0.161999176641005	1.31023542601327	0.90164351742493
1	6290541	6406191	HAP_1	0.216521739130435	-0.452789885706446	0.582868705684151	0.437585921427129
1	6290541	6406191	HAP_2	0.163478260869565	-0.74000147809677	0.724709049017391	0.30764570629197
1	6290541	6406191	HAP_3	0.167826086956522	0.354712372166006	0.663546924723677	0.593158550258672
1	6290541	6406191	HAP_4	0.303478260869565	0.342847509548017	0.440472759058608	0.436682873707612
1	6290541	6406191	HAP_5	0.0434782608695652	-1.51469450394477	1.66856794529841	0.364382949636973
1	6326900	6449104	HAP_1	0.167826086956522	0.354712372166006	0.663546924723677	0.593158550258672
1	6326900	6449104	HAP_2	0.051304347826087	-1.19765380354782	1.44476913912385	0.407479759616293
1	6326900	6449104	HAP_3	0.18	1.68592300351368	0.718708073425658	0.0193345396581992
1	6326900	6449104	HAP_4	0.123478260869565	0.161999176641005	1.31023542601327	0.90164351742493
1	6326900	6449104	HAP_5	0.217391304347826	-0.452789885706446	0.582868705684151	0.437585921427129
1	6326900	6449104	HAP_6	0.163478260869565	-0.74000147809677	0.724709049017391	0.30764570629197
1	6355340	6494875	HAP_1	0.121739130434783	-1.28921600860589	0.829677072932281	0.12077671993548
1	6355340	6494875	HAP_2	0.217391304347826	-0.452789885706446	0.582868705684151	0.437585921427129
1	6355340	6494875	HAP_3	0.166086956521739	-0.74000147809677	0.724709049017391	0.30764570629197
1	6355340	6494875	HAP_4	0.195652173913043	0.982888277223322	0.623856540190402	0.11570295284882
1	6355340	6494875	HAP_5	0.123478260869565	0.161999176641005	1.31023542601327	0.90164351742493
1	6394259	6539650	HAP_1	0.16695652173913	-0.74000147809677	0.724709049017391	0.30764570629197
1	6394259	6539650	HAP_2	0.10695652173913	-0.725643882642233	1.03061930385811	0.481671293454482
1	6394259	6539650	HAP_3	0.217391304347826	-0.452789885706446	0.582868705684151	0.437585921427129
1	6394259	6539650	HAP_4	0.194782608695652	0.982888277223322	0.623856540190402	0.11570295284882
1	6394259	6539650	HAP_5	0.123478260869565	0.161999176641005	1.31023542601327	0.90164351742493
1	6440687	6581802	HAP_1	0.122608695652174	0.161999176641005	1.31023542601327	0.90164351742493
1	6440687	6581802	HAP_2	0.179130434782609	0.169285177505193	0.689099227901553	0.806033932471019
1	6440687	6581802	HAP_3	0.216521739130435	-0.452789885706446	0.582868705684151	0.437585921427129
1	6440687	6581802	HAP_4	0.163478260869565	-0.74000147809677	0.724709049017391	0.30764570629197
1	6440687	6581802	HAP_5	0.048695652173913	-1.0055151186597	1.67049532233734	0.547465925406534
1	6478088	6617974	HAP_1	0.163478260869565	-0.74000147809677	0.724709049017391	0.30764570629197
1	6478088	6617974	HAP_2	0.259130434782609	-0.730704483264063	0.466931214099158	0.118167315426989
1	6478088	6617974	HAP_3	0.121739130434783	0.161999176641005	1.31023542601327	0.90164351742493
1	6478088	6617974	HAP_4	0.178260869565217	0.169285177505193	0.689099227901553	0.806033932471019
1	6534487	6643362	HAP_1	0.312173913043478	-0.463095597562699	0.406555347399115	0.255158629372994
1	6534487	6643362	HAP_2	0.178260869565217	0.169285177505193	0.689099227901553	0.806033932471019
1	6534487	6643362	HAP_3	0.164347826086957	-0.74000147809677	0.724709049017391	0.30764570629197
1	6534487	6643362	HAP_4	0.121739130434783	0.161999176641005	1.31023542601327	0.90164351742493
1	6577244	6734261	HAP_1	0.0895652173913044	-0.892006335783235	1.42863282050505	0.532633008241419
1	6577244	6734261	HAP_2	0.165217391304348	0.597902049799266	0.798106739996082	0.454079951211912
1	6577244	6734261	HAP_3	0.100869565217391	-0.880101094304122	1.6583293937383	0.595825600592133
1	6577244	6734261	HAP_4	0.210434782608696	-0.228650044246958	0.575673185865825	0.69138018649667
1	6577244	6734261	HAP_5	0.164347826086957	-0.74000147809677	0.724709049017391	0.30764570629197
1	6612693	6796330	HAP_1	0.0852173913043478	-0.857361275100177	1.64935272290541	0.603395938634046
1	6612693	6796330	HAP_2	0.165217391304348	0.597902049799266	0.798106739996082	0.454079951211912
1	6612693	6796330	HAP_3	0.1	-0.880101094304122	1.6583293937383	0.595825600592133
1	6612693	6796330	HAP_4	0.210434782608696	-0.228650044246958	0.575673185865825	0.69138018649667
1	6612693	6796330	HAP_5	0.164347826086957	-0.74000147809677	0.724709049017391	0.30764570629197
1	6633732	6839575	HAP_1	0.210434782608696	-0.228650044246958	0.575673185865825	0.69138018649667
1	6633732	6839575	HAP_2	0.164347826086957	-0.74000147809677	0.724709049017391	0.30764570629197
1	6633732	6839575	HAP_3	0.0852173913043478	-0.857361275100177	1.64935272290541	0.603395938634046
1	6633732	6839575	HAP_4	0.165217391304348	0.597902049799266	0.798106739996082	0.454079951211912
1	6633732	6839575	HAP_5	0.1	-0.880101094304122	1.6583293937383	0.595825600592133
1	6712326	6899688	HAP_1	0.165217391304348	0.597902049799266	0.798106739996082	0.454079951211912
1	6712326	6899688	HAP_2	0.16695652173913	-0.975155263409557	0.703350363498714	0.166161390105685
1	6712326	6899688	HAP_3	0.186086956521739	-0.234111142639171	0.785040661575866	0.765649058783534
1	6712326	6899688	HAP_4	0.0626086956521739	-0.398659936611994	1.31248328411471	0.761434764227682
1	6712326	6899688	HAP_5	0.210434782608696	-0.228650044246958	0.575673185865825	0.69138018649667
1	6781489	6933766	HAP_1	0.188695652173913	-0.217726448792669	0.756623924650228	0.773636187744191
1	6781489	6933766	HAP_2	0.167826086956522	-0.975155263409557	0.703350363498714	0.166161390105685
1	6781489	6933766	HAP_3	0.088695652173913	-0.317337389514545	1.71628799318445	0.853376121933511
1	6781489	6933766	HAP_4	0.137391304347826	-0.159783491094102	1.19353645117592	0.893550140623683
1	6781489	6933766	HAP_5	0.216521739130435	-0.228650044246958	0.575673185865825	0.69138018649667
1	6830134	6990464	HAP_1	0.248695652173913	0.675974960148654	0.498744424106899	0.175849437941688
1	6830134	6990464	HAP_2	0.100869565217391	-0.880101094304122	1.6583293937383	0.595825600592133
1	6830134	6990464	HAP_3	0.088695652173913	-0.642604309063101	1.42697782312632	0.652649516283019
1	6830134	6990464	HAP_4	0.088695652173913	-0.317337389514545	1.71628799318445	0.853376121933511
1	6830134	6990464	HAP_5	0.137391304347826	-0.159783491094102	1.19353645117592	0.893550140623683
1	6830134	6990464	HAP_6	0.167826086956522	-0.975155263409557	0.703350363498714	0.166161390105685
1	6864130	7035600	HAP_1	0.088695652173913	-0.317337389514545	1.71628799318445	0.853376121933511
1	6864130	7035600	HAP_2	0.154782608695652	-0.640100901369208	1.10471591107257	0.56253408125399
1	6864130	7035600	HAP_3	0.189565217391304	0.521284978186703	0.649817047234019	0.422774804709195
1	6864130	7035600	HAP_4	0.167826086956522	-0.975155263409557	0.703350363498714	0.166161390105685
1	6864130	7035600	HAP_5	0.100869565217391	-0.880101094304122	1.6583293937383	0.595825600592133
1	6864130	7035600	HAP_6	0.0826086956521739	-0.857361275100177	1.64935272290541	0.603395938634046
1	6923025	7062501	HAP_1	0.100869565217391	-0.880101094304122	1.6583293937383	0.595825600592133
1	6923025	7062501	HAP_2	0.104347826086957	-0.55704348714218	1.46930740303508	0.704742118642669
1	6923025	7062501	HAP_3	0.169565217391304	-0.975155263409557	0.703350363498714	0.166161390105685
1	6923025	7062501	HAP_4	0.149565217391304	-0.640100901369208	1.10471591107257	0.56253408125399
1	6923025	7062501	HAP_5	0.0756521739130435	-0.866310639180986	1.66306098787917	0.602632325533099
1	6923025	7062501	HAP_6	0.114782608695652	1.83868772596118	1.0606145135613	0.0835364460909405
1	6965434	7118368	HAP_1	0.100869565217391	-0.55704348714218	1.46930740303508	0.704742118642669
1	6965434	7118368	HAP_2	0.169565217391304	-0.975155263409557	0.703350363498714	0.166161390105685
1	6965434	7118368	HAP_3	0.151304347826087	-0.779556769338081	0.981049964824966	0.427173060528617
1	6965434	7118368	HAP_4	0.0756521739130435	-0.866310639180986	1.66306098787917	0.602632325533099
1	6965434	7118368	HAP_5	0.114782608695652	1.83868772596118	1.0606145135613	0.0835364460909405
1	6965434	7118368	HAP_6	0.100869565217391	-0.880101094304122	1.6583293937383	0.595825600592133
1	7029810	7168764	HAP_1	0.08	-0.866310639180986	1.66306098787917	0.602632325533099
1	7029810	7168764	HAP_2	0.280869565217391	0.380053946984479	0.448974162525898	0.397637498369741
1	7029810	7168764	HAP_3	0.102608695652174	-1.02725674765464	1.43417779314298	0.474122933321162
1	7029810	7168764	HAP_4	0.100869565217391	-0.55704348714218	1.46930740303508	0.704742118642669
1	7029810	7168764	HAP_5	0.0643478260869565	-0.398659936611994	1.31248328411471	0.761434764227682
1	7047544	7216900	HAP_1	0.281739130434783	0.380053946984479	0.448974162525898	0.397637498369741
1	7047544	7216900	HAP_2	0.100869565217391	-0.55704348714218	1.46930740303508	0.704742118642669
1	7047544	7216900	HAP_3	0.122608695652174	-0.405391167589306	1.09242843965774	0.710709049380963
1	7047544	7216900	HAP_4	0.0643478260869565	-0.398659936611994	1.31248328411471	0.761434764227682
1	7047544	7216900	HAP_5	0.102608695652174	-1.02725674765464	1.43417779314298	0.474122933321162
1	7108873	7259443	HAP_1	0.280869565217391	0.380053946984479	0.448974162525898	0.397637498369741
1	7108873	7259443	HAP_2	0.101739130434783	-0.55704348714218	1.46930740303508	0.704742118642669
1	7108873	7259443	HAP_3	0.126086956521739	-0.669827948963402	1.08213309817518	0.536174750529471
1	7108873	7259443	HAP_4	0.0643478260869565	-0.398659936611994	1.31248328411471	0.761434764227682
1	7108873	7259443	HAP_5	0.123478260869565	-0.405391167589306	1.09242843965774	0.710709049380963
1	7108873	7259443	HAP_6	0.102608695652174	-1.02725674765464	1.43417779314298	0.474122933321162
1	7159731	7325749	HAP_1	0.141739130434783	-0.411708387093485	0.99265461434876	0.678479594577095
1	7159731	7325749	HAP_2	0.123478260869565	-0.405391167589306	1.09242843965774	0.710709049380963
1	7159731	7325749	HAP_3	0.103478260869565	-1.00073170245356	1.28469906951315	0.436329990718833
1	7159731	7325749	HAP_4	0.100869565217391	-0.55704348714218	1.46930740303508	0.704742118642669
1	7159731	7325749	HAP_5	0.28695652173913	0.277452501529675	0.4416152445858	0.53008395169599
1	7159731	7325749	HAP_6	0.125217391304348	-0.669827948963402	1.08213309817518	0.536174750529471
1	7196708	7399747	HAP_1	0.102608695652174	-1.00073170245356	1.28469906951315	0.436329990718833
1	7196708	7399747	HAP_2	0.100869565217391	-0.55704348714218	1.46930740303508	0.704742118642669
1	7196708	7399747	HAP_3	0.28695652173913	0.277452501529675	0.4416152445858	0.53008395169599
1	7196708	7399747	HAP_4	0.0643478260869565	-0.398659936611994	1.31248328411471	0.761434764227682
1	7196708	7399747	HAP_5	0.088695652173913	-1.12748734114478	1.64938125835332	0.494520884742412
1	7196708	7399747	HAP_6	0.118260869565217	-0.306462943322584	1.18112605652361	0.795370147559849
1	7248213	7435100	HAP_1	0.0643478260869565	-0.398659936611994	1.31248328411471	0.761434764227682
1	7248213	7435100	HAP_2	0.102608695652174	-1.00073170245356	1.28469906951315	0.436329990718833
1	7248213	7435100	HAP_3	0.117391304347826	-0.306462943322584	1.18112605652361	0.795370147559849
1	7248213	7435100	HAP_4	0.28	0.419917271105832	0.453797943607675	0.355186374284948
1	7248213	7435100	HAP_5	0.1	-0.55704348714218	1.46930740303508	0.704742118642669
1	7306412	7460318	HAP_1	0.117391304347826	-0.306462943322584	1.18112605652361	0.795370147559849
1	7306412	7460318	HAP_2	0.28	0.419917271105832	0.453797943607675	0.355186374284948
1	7306412	7460318	HAP_3	0.1	-0.55704348714218	1.46930740303508	0.704742118642669
1	7306412	7460318	HAP_4	0.0643478260869565	-0.398659936611994	1.31248328411471	0.761434764227682
1	7306412	7460318	HAP_5	0.102608695652174	-1.00073170245356	1.28469906951315	0.436329990718833
1	7378233	7502240	HAP_1	0.19304347826087	0.769070025005221	0.654299354895381	0.240328431030204
1	7378233	7502240	HAP_2	0.319130434782609	0.318538026121855	0.41200163780319	0.439760162278796
1	7378233	7502240	HAP_3	0.1	-0.55704348714218	1.46930740303508	0.704742118642669
1	7378233	7502240	HAP_4	0.0782608695652174	-0.398659936611994	1.31248328411471	0.761434764227682
1	7378233	7502240	HAP_5	0.106086956521739	-0.880866044849018	1.17735219769899	0.454667287883256
1	7423349	7533869	HAP_1	0.191304347826087	0.816070116488317	0.668562021958235	0.222736184353046
1	7423349	7533869	HAP_2	0.276521739130435	0.443785700982221	0.464041654297483	0.339307214260271
1	7423349	7533869	HAP_3	0.0652173913043478	-0.398659936611994	1.31248328411471	0.761434764227682
1	7423349	7533869	HAP_4	0.10695652173913	-0.880866044849018	1.17735219769899	0.454667287883256
1	7423349	7533869	HAP_5	0.1	-0.55704348714218	1.46930740303508	0.704742118642669
1	7452388	7563595	HAP_1	0.1	-0.55704348714218	1.46930740303508	0.704742118642669
1	7452388	7563595	HAP_2	0.191304347826087	0.816070116488317	0.668562021958235	0.222736184353046
1	7452388	7563595	HAP_3	0.277391304347826	0.443785700982221	0.464041654297483	0.339307214260271
1	7452388	7563595	HAP_4	0.188695652173913	-0.235731346400701	0.729883233728518	0.746837095325736
1	7452388	7563595	HAP_5	0.0739130434782609	-0.398659936611994	1.31248328411471	0.761434764227682
1	7484154	7597217	HAP_1	0.276521739130435	0.443785700982221	0.464041654297483	0.339307214260271
1	7484154	7597217	HAP_2	0.188695652173913	-0.235731346400701	0.729883233728518	0.746837095325736
1	7484154	7597217	HAP_3	0.0739130434782609	-0.398659936611994	1.31248328411471	0.761434764227682
1	7484154	7597217	HAP_4	0.1	-0.55704348714218	1.46930740303508	0.704742118642669
1	7484154	7597217	HAP_5	0.191304347826087	0.816070116488317	0.668562021958235	0.222736184353046
1	7522016	7642302	HAP_1	0.191304347826087	0.816070116488317	0.668562021958235	0.222736184353046
1	7522016	7642302	HAP_2	0.277391304347826	0.432228208439099	0.459229012569982	0.347004679707022
1	7522016	7642302	HAP_3	0.187826086956522	-0.235731346400701	0.729883233728518	0.746837095325736
1	7522016	7642302	HAP_4	0.0678260869565217	-0.398659936611994	1.31248328411471	0.761434764227682
1	7522016	7642302	HAP_5	0.1	-0.55704348714218	1.46930740303508	0.704742118642669
1	7552128	7679364	HAP_1	0.294782608695652	0.392503588895538	0.425624090030201	0.35682849055001
1	7552128	7679364	HAP_2	0.199130434782609	0.754522183572832	0.652372112554194	0.247934354387632
1	7552128	7679364	HAP_3	0.0643478260869565	-0.398659936611994	1.31248328411471	0.761434764227682
1	7552128	7679364	HAP_4	0.187826086956522	-0.235731346400701	0.729883233728518	0.746837095325736
1	7552128	7679364	HAP_5	0.100869565217391	-0.55704348714218	1.46930740303508	0.704742118642669
1	7575218	7753844	HAP_1	0.115652173913043	-0.315677325656961	1.28636254413702	0.806233933704439
1	7575218	7753844	HAP_2	0.0643478260869565	-0.398659936611994	1.31248328411471	0.761434764227682
1	7575218	7753844	HAP_3	0.279130434782609	0.432228208439099	0.459229012569982	0.347004679707022
1	7575218	7753844	HAP_4	0.101739130434783	-0.498287000162923	1.31875943183858	0.705688210302259
1	7575218	7753844	HAP_5	0.186086956521739	-0.235731346400701	0.729883233728518	0.746837095325736
1	7628267	7802701	HAP_1	0.115652173913043	-0.315677325656961	1.28636254413702	0.806233933704439
1	7628267	7802701	HAP_2	0.278260869565217	0.481452072636255	0.461693608172386	0.297491317253559
1	7628267	7802701	HAP_3	0.102608695652174	-0.260567486720235	1.20814085735013	0.829318239348394
1	7628267	7802701	HAP_4	0.184347826086957	-0.235731346400701	0.729883233728518	0.746837095325736
1	7628267	7802701	HAP_5	0.0643478260869565	-0.398659936611994	1.31248328411471	0.761434764227682
1	7661203	7864905	HAP_1	0.184347826086957	-0.235731346400701	0.729883233728518	0.746837095325736
1	7661203	7864905	HAP_2	0.06	-0.398659936611994	1.31248328411471	0.761434764227682
1	7661203	7864905	HAP_3	0.114782608695652	-0.315677325656961	1.28636254413702	0.806233933704439
1	7661203	7864905	HAP_4	0.272173913043478	0.481452072636255	0.461693608172386	0.297491317253559
1	7661203	7864905	HAP_5	0.102608695652174	-0.260567486720235	1.20814085735013	0.829318239348394
1	7734968	7940886	HAP_1	0.12695652173913	-0.971075584675707	1.09807822073726	0.376890335567692
1	7734968	7940886	HAP_2	0.271304347826087	0.481452072636255	0.461693608172386	0.297491317253559
1	7734968	7940886	HAP_3	0.103478260869565	-0.260567486720235	1.20814085735013	0.829318239348394
1	7734968	7940886	HAP_4	0.06	-0.398659936611994	1.31248328411471	0.761434764227682
1	7734968	7940886	HAP_5	0.181739130434783	-0.252406073819914	0.755639081886046	0.738481574098591
1	7788418	8016049	HAP_1	0.135652173913043	-0.68983843009016	0.966803255227707	0.475817053324004
1	7788418	8016049	HAP_2	0.27304347826087	0.432228208439099	0.459229012569982	0.347004679707022
1	7788418	8016049	HAP_3	0.103478260869565	-0.260567486720235	1.20814085735013	0.829318239348394
1	7788418	8016049	HAP_4	0.182608695652174	-0.252406073819914	0.755639081886046	0.738481574098591
1	7788418	8016049	HAP_5	0.06	-0.398659936611994	1.31248328411471	0.761434764227682
1	7845180	8104625	HAP_1	0.135652173913043	-0.68983843009016	0.966803255227707	0.475817053324004
1	7845180	8104625	HAP_2	0.102608695652174	-0.260567486720235	1.20814085735013	0.829318239348394
1	7845180	8104625	HAP_3	0.06	-0.398659936611994	1.31248328411471	0.761434764227682
1	7845180	8104625	HAP_4	0.110434782608696	-0.880866044849018	1.17735219769899	0.454667287883256
1	7845180	8104625	HAP_5	0.272173913043478	0.379808796229329	0.45369367535581	0.402865168453908
1	7919477	8211738	HAP_1	0.0956521739130435	0.520243239496072	1.28275221000629	0.685214402568696
1	7919477	8211738	HAP_2	0.11304347826087	-0.880866044849018	1.17735219769899	0.454667287883256
1	7919477	8211738	HAP_3	0.272173913043478	0.427315925835281	0.456109131664509	0.349226762378231
1	7919477	8211738	HAP_4	0.06	-0.398659936611994	1.31248328411471	0.761434764227682
1	7919477	8211738	HAP_5	0.104347826086957	-0.260567486720235	1.20814085735013	0.829318239348394
1	7996760	8289511	HAP_1	0.104347826086957	-0.260567486720235	1.20814085735013	0.829318239348394
1	7996760	8289511	HAP_2	0.0956521739130435	0.520243239496072	1.28275221000629	0.685214402568696
1	7996760	8289511	HAP_3	0.117391304347826	0.560278551010264	1.09187259147827	0.608058209148889
1	7996760	8289511	HAP_4	0.06	-0.398659936611994	1.31248328411471	0.761434764227682
1	7996760	8289511	HAP_5	0.272173913043478	0.427315925835281	0.456109131664509	0.349226762378231
1	8075890	8326936	HAP_1	0.272173913043478	0.427315925835281	0.456109131664509	0.349226762378231
1	8075890	8326936	HAP_2	0.104347826086957	-0.260567486720235	1.20814085735013	0.829318239348394
1	8075890	8326936	HAP_3	0.118260869565217	0.560278551010264	1.09187259147827	0.608058209148889
1	8075890	8326936	HAP_4	0.0878260869565217	0.170722074937563	1.44199367109169	0.905798510252711
1	8075890	8326936	HAP_5	0.0956521739130435	0.520243239496072	1.28275221000629	0.685214402568696
1	8075890	8326936	HAP_6	0.06	-0.398659936611994	1.31248328411471	0.761434764227682
1	8170038	8373080	HAP_1	0.105217391304348	-0.260567486720235	1.20814085735013	0.829318239348394
1	8170038	8373080	HAP_2	0.172173913043478	1.26366884602041	0.784590648216167	0.107826420910542
1	8170038	8373080	HAP_3	0.0617391304347826	-0.398659936611994	1.31248328411471	0.761434764227682
1	8170038	8373080	HAP_4	0.284347826086957	0.384404675619432	0.448607451037719	0.391874066796549
1	8170038	8373080	HAP_5	0.088695652173913	0.680691684689039	1.65247573597951	0.680553401570544
1	8170038	8373080	HAP_6	0.118260869565217	0.560278551010264	1.09187259147827	0.608058209148889
1	8257321	8464233	HAP_1	0.105217391304348	-0.260567486720235	1.20814085735013	0.829318239348394
1	8257321	8464233	HAP_2	0.0617391304347826	-0.398659936611994	1.31248328411471	0.761434764227682
1	8257321	8464233	HAP_3	0.292173913043478	0.32143249821227	0.433043767414225	0.458237925010541
1	8257321	8464233	HAP_4	0.088695652173913	0.680691684689039	1.65247573597951	0.680553401570544
1	8257321	8464233	HAP_5	0.118260869565217	0.560278551010264	1.09187259147827	0.608058209148889
1	8305311	8528279	HAP_1	0.27304347826087	0.424850221968836	0.458486000961244	0.354512645060452
1	8305311	8528279	HAP_2	0.0869565217391304	0.680691684689039	1.65247573597951	0.680553401570544
1	8305311	8528279	HAP_3	0.117391304347826	0.560278551010264	1.09187259147827	0.608058209148889
1	8305311	8528279	HAP_4	0.105217391304348	-0.260567486720235	1.20814085735013	0.829318239348394
1	8305311	8528279	HAP_5	0.0617391304347826	-0.398659936611994	1.31248328411471	0.761434764227682
1	8358037	8607680	HAP_1	0.0617391304347826	-0.398659936611994	1.31248328411471	0.761434764227682
1	8358037	8607680	HAP_2	0.0869565217391304	0.680691684689039	1.65247573597951	0.680553401570544
1	8358037	8607680	HAP_3	0.151304347826087	0.64787516664109	0.725104466410392	0.371976107470055
1	8358037	8607680	HAP_4	0.378260869565217	0.399180929271387	0.36006012510102	0.268055080709208
1	8430684	8651065	HAP_1	0.0869565217391304	0.680691684689039	1.65247573597951	0.680553401570544
1	8430684	8651065	HAP_2	0.231304347826087	0.0270734861163899	0.485424642149603	0.955542634237787
1	8430684	8651065	HAP_3	0.379130434782609	0.38768308382886	0.358035798942919	0.279359175499722
1	8430684	8651065	HAP_4	0.0617391304347826	-0.398659936611994	1.31248328411471	0.761434764227682
1	8498193	8707568	HAP_1	0.378260869565217	0.384383850381944	0.356899273382114	0.281938182138848
1	8498193	8707568	HAP_2	0.0878260869565217	0.680691684689039	1.65247573597951	0.680553401570544
1	8498193	8707568	HAP_3	0.29304347826087	-0.0931871326662021	0.412414311182203	0.821318461961413
1	8575763	8752633	HAP_1	0.0878260869565217	0.680691684689039	1.65247573597951	0.680553401570544
1	8575763	8752633	HAP_2	0.384347826086957	0.314785696953779	0.348809084215157	0.367200013556637
1	8575763	8752633	HAP_3	0.0617391304347826	-0.0671969430396658	1.45651366453515	0.963218663457006
1	8575763	8752633	HAP_4	0.3	0.308001395122692	0.402867639764006	0.44487678687767
1	8640490	8812607	HAP_1	0.088695652173913	0.680691684689039	1.65247573597951	0.680553401570544
1	8640490	8812607	HAP_2	0.384347826086957	0.314785696953779	0.348809084215157	0.367200013556637
1	8640490	8812607	HAP_3	0.0608695652173913	-0.0671969430396658	1.45651366453515	0.963218663457006
1	8640490	8812607	HAP_4	0.23304347826087	0.019841267188753	0.474200389764966	0.966639892794205
1	8699372	8854887	HAP_1	0.0982608695652174	0.680691684689039	1.65247573597951	0.680553401570544
1	8699372	8854887	HAP_2	0.0608695652173913	-0.0671969430396658	1.45651366453515	0.963218663457006
1	8699372	8854887	HAP_3	0.220869565217391	-0.17123172612545	0.493292405347628	0.728631013210222
1	8699372	8854887	HAP_4	0.386086956521739	0.314785696953779	0.348809084215157	0.367200013556637
1	8745844	8914176	HAP_1	0.0608695652173913	-0.0671969430396658	1.45651366453515	0.963218663457006
1	8745844	8914176	HAP_2	0.222608695652174	-0.17123172612545	0.493292405347628	0.728631013210222
1	8745844	8914176	HAP_3	0.485217391304348	-0.0607066444701016	0.285871432921614	0.831905950631865
1	8787290	8990544	HAP_1	0.22695652173913	-0.22804840744888	0.486564158791117	0.639472020384125
1	8787290	8990544	HAP_2	0.575652173913043	-0.107605585002754	0.25645954869035	0.674951823103765
1	8842230	9051929	HAP_1	0.211304347826087	-0.0829766166084805	0.529601624860697	0.875555349868383
1	8842230	9051929	HAP_2	0.392173913043478	0.319544240962873	0.341022021743417	0.349151076401365
1	8903343	9104278	HAP_1	0.212173913043478	-0.0829766166084805	0.529601624860697	0.875555349868383
1	8903343	9104278	HAP_2	0.392173913043478	0.319544240962873	0.341022021743417	0.349151076401365
1	8946823	9198237	HAP_1	0.390434782608696	0.344307508963473	0.342942881433485	0.315820724423698
1	8946823	9198237	HAP_2	0.211304347826087	-0.0829766166084805	0.529601624860697	0.875555349868383
1	9034299	9245476	HAP_1	0.21304347826087	-0.0829766166084805	0.529601624860697	0.875555349868383
1	9034299	9245476	HAP_2	0.403478260869565	0.69320229256156	0.335391854209397	0.0392063490202684
1	9084433	9289447	HAP_1	0.215652173913043	-0.134836543688817	0.50777745953064	0.790688878963145
1	9084433	9289447	HAP_2	0.47304347826087	0.193552659681899	0.297370012574257	0.515388961910442
1	9172231	9345129	HAP_1	0.139130434782609	0.510988818102123	0.874070134604807	0.559045608080081
1	9172231	9345129	HAP_2	0.408695652173913	0.676925579113846	0.334274287843756	0.0433333969842277
1	9236222	9412234	HAP_1	0.139130434782609	0.510988818102123	0.874070134604807	0.559045608080081
1	9236222	9412234	HAP_2	0.40695652173913	0.725714094065439	0.334073431722035	0.0302488726795381
1	9271520	9464578	HAP_1	0.133913043478261	0.510988818102123	0.874070134604807	0.559045608080081
1	9271520	9464578	HAP_2	0.40695652173913	0.725714094065439	0.334073431722035	0.0302488726795381
1	9322111	9515565	HAP_1	0.40695652173913	0.725714094065439	0.334073431722035	0.0302488726795381
1	9322111	9515565	HAP_2	0.133913043478261	0.510988818102123	0.874070134604807	0.559045608080081
1	9390629	9565793	HAP_1	0.476521739130435	0.517554356005673	0.301345640442726	0.0864428494405905
1	9390629	9565793	HAP_2	0.133913043478261	0.510988818102123	0.874070134604807	0.559045608080081
1	9446832	9620382	HAP_1	0.133913043478261	0.510988818102123	0.874070134604807	0.559045608080081
1	9446832	9620382	HAP_2	0.484347826086957	0.47348513603575	0.298247352847352	0.112948618893199
1	9502502	9663536	HAP_1	0.133913043478261	0.510988818102123	0.874070134604807	0.559045608080081
1	9502502	9663536	HAP_2	0.484347826086957	0.47348513603575	0.298247352847352	0.112948618893199
1	9555749	9739491	HAP_1	0.134782608695652	0.510988818102123	0.874070134604807	0.559045608080081
1	9555749	9739491	HAP_2	0.483478260869565	0.464972947786326	0.299038062821632	0.120533880417701
1	9592005	9800213	HAP_1	0.11304347826087	-1.09216804067492	1.28663473033972	0.39632265650747
1	9592005	9800213	HAP_2	0.0773913043478261	-1.65833789968958	1.65796863234506	0.317633192211242
1	9592005	9800213	HAP_3	0.417391304347826	0.601222864044703	0.327850522787481	0.0672075130933869
1	9639183	9851960	HAP_1	0.11304347826087	-1.06427300849307	0.959324386375173	0.267732807196897
1	9639183	9851960	HAP_2	0.111304347826087	-1.13814194266692	1.43486089740506	0.427991878669197
1	9639183	9851960	HAP_3	0.427826086956522	0.57200086863746	0.320045926311676	0.0744364887855077
1	9710661	9913900	HAP_1	0.111304347826087	-1.13814194266692	1.43486089740506	0.427991878669197
1	9710661	9913900	HAP_2	0.0773913043478261	-1.65833789968958	1.65796863234506	0.317633192211242
1	9710661	9913900	HAP_3	0.145217391304348	1.30942524402776	0.908213266518708	0.149927178662569
1	9710661	9913900	HAP_4	0.311304347826087	0.0828841829181527	0.417693728595489	0.842778128888288
1	9710661	9913900	HAP_5	0.116521739130435	1.83868772596118	1.0606145135613	0.0835364460909405
1	9773647	9958472	HAP_1	0.109565217391304	-2.06486825210595	1.29944080287189	0.112612897517907
1	9773647	9958472	HAP_2	0.144347826086957	1.30942524402776	0.908213266518708	0.149927178662569
1	9773647	9958472	HAP_3	0.311304347826087	0.0828841829181527	0.417693728595489	0.842778128888288
1	9773647	9958472	HAP_4	0.116521739130435	1.83868772596118	1.0606145135613	0.0835364460909405
1	9773647	9958472	HAP_5	0.117391304347826	-1.13814194266692	1.43486089740506	0.427991878669197
1	9843069	10006649	HAP_1	0.311304347826087	0.0828841829181527	0.417693728595489	0.842778128888288
1	9843069	10006649	HAP_2	0.168695652173913	-1.42539165516483	0.805990183841371	0.0775201806483031
1	9843069	10006649	HAP_3	0.152173913043478	1.13530776438078	0.945723066661116	0.230464419212899
1	9843069	10006649	HAP_4	0.111304347826087	-1.13814194266692	1.43486089740506	0.427991878669197
1	9843069	10006649	HAP_5	0.143478260869565	1.30942524402776	0.908213266518708	0.149927178662569
1	9893305	10037375	HAP_1	0.111304347826087	-1.13814194266692	1.43486089740506	0.427991878669197
1	9893305	10037375	HAP_2	0.168695652173913	-1.42539165516483	0.805990183841371	0.0775201806483031
1	9893305	10037375	HAP_3	0.311304347826087	0.0828841829181527	0.417693728595489	0.842778128888288
1	9893305	10037375	HAP_4	0.160869565217391	1.13530776438078	0.945723066661116	0.230464419212899
1	9893305	10037375	HAP_5	0.144347826086957	1.03483544516913	0.866345498835886	0.2327927495676
1	9947101	10066272	HAP_1	0.15304347826087	1.13530776438078	0.945723066661116	0.230464419212899
1	9947101	10066272	HAP_2	0.168695652173913	-1.42539165516483	0.805990183841371	0.0775201806483031
1	9947101	10066272	HAP_3	0.111304347826087	-1.13814194266692	1.43486089740506	0.427991878669197
1	9947101	10066272	HAP_4	0.144347826086957	1.03483544516913	0.866345498835886	0.2327927495676
1	9947101	10066272	HAP_5	0.312173913043478	0.0828841829181527	0.417693728595489	0.842778128888288
1	9995804	10135402	HAP_1	0.111304347826087	-1.13814194266692	1.43486089740506	0.427991878669197
1	9995804	10135402	HAP_2	0.150434782608696	0.511939100908196	0.806278015445229	0.525725194550149
1	9995804	10135402	HAP_3	0.31304347826087	0.0720508171081097	0.414744192311481	0.862145314794238
1	9995804	10135402	HAP_4	0.152173913043478	1.13530776438078	0.945723066661116	0.230464419212899
1	10029104	10154066	HAP_1	0.31304347826087	0.0720508171081097	0.414744192311481	0.862145314794238
1	10029104	10154066	HAP_2	0.133913043478261	0.756354411526714	0.870759779571435	0.385428897346438
1	10029104	10154066	HAP_3	0.151304347826087	1.13530776438078	0.945723066661116	0.230464419212899
1	10029104	10154066	HAP_4	0.111304347826087	-1.13814194266692	1.43486089740506	0.427991878669197
1	10052241	10209708	HAP_1	0.068695652173913	-0.9469503544668	1.6487938784915	0.565974901856629
1	10052241	10209708	HAP_2	0.151304347826087	1.13530776438078	0.945723066661116	0.230464419212899
1	10052241	10209708	HAP_3	0.304347826086957	0.0468804857321527	0.422041801636841	0.911592411298693
1	10052241	10209708	HAP_4	0.110434782608696	-1.13814194266692	1.43486089740506	0.427991878669197
1	10115433	10242514	HAP_1	0.32	-0.111875411033872	0.39974583212405	0.779683012331623
1	10115433	10242514	HAP_2	0.068695652173913	-0.9469503544668	1.6487938784915	0.565974901856629
1	10115433	10242514	HAP_3	0.110434782608696	-1.13814194266692	1.43486089740506	0.427991878669197
1	10115433	10242514	HAP_4	0.153913043478261	1.13530776438078	0.945723066661116	0.230464419212899
1	10147081	10280606	HAP_1	0.068695652173913	-0.9469503544668	1.6487938784915	0.565974901856629
1	10147081	10280606	HAP_2	0.320869565217391	-0.110242187783981	0.398449133512863	0.782128940005666
1	10147081	10280606	HAP_3	0.152173913043478	1.13530776438078	0.945723066661116	0.230464419212899
1	10188215	10329288	HAP_1	0.16695652173913	-0.435836056703971	0.918041301627231	0.635152745133659
1	10188215	10329288	HAP_2	0.068695652173913	-0.9469503544668	1.6487938784915	0.565974901856629
1	10188215	10329288	HAP_3	0.321739130434783	-0.14110430348293	0.395148109661268	0.721156836469777
1	10188215	10329288	HAP_4	0.154782608695652	1.13530776438078	0.945723066661116	0.230464419212899
1	10236893	10379097	HAP_1	0.154782608695652	1.13530776438078	0.945723066661116	0.230464419212899
1	10236893	10379097	HAP_2	0.488695652173913	-0.0967681795621475	0.300342090969878	0.747426149106744
1	10236893	10379097	HAP_3	0.127826086956522	1.03483544516913	0.866345498835886	0.2327927495676
1	10273354	10413209	HAP_1	0.0678260869565217	-0.9469503544668	1.6487938784915	0.565974901856629
1	10273354	10413209	HAP_2	0.153913043478261	1.13530776438078	0.945723066661116	0.230464419212899
1	10273354	10413209	HAP_3	0.497391304347826	-0.136281850747064	0.297017599364535	0.646530585285375
1	10315745	10453602	HAP_1	0.493913043478261	-0.112523255827358	0.300893753121705	0.708572574855581
1	10315745	10453602	HAP_2	0.0930434782608696	-0.921156922193266	1.64259215002777	0.575161025981338
1	10315745	10453602	HAP_3	0.0660869565217391	-0.9469503544668	1.6487938784915	0.565974901856629
1	10315745	10453602	HAP_4	0.15304347826087	1.13530776438078	0.945723066661116	0.230464419212899
1	10361996	10482668	HAP_1	0.152173913043478	1.13530776438078	0.945723066661116	0.230464419212899
1	10361996	10482668	HAP_2	0.164347826086957	-0.719875145711785	1.01788480687894	0.479718857024385
1	10361996	10482668	HAP_3	0.318260869565217	-0.0814850169600895	0.402370587638309	0.839589487498726
1	10399147	10523839	HAP_1	0.163478260869565	-0.719875145711785	1.01788480687894	0.479718857024385
1	10399147	10523839	HAP_2	0.318260869565217	-0.0814850169600895	0.402370587638309	0.839589487498726
1	10399147	10523839	HAP_3	0.149565217391304	1.13530776438078	0.945723066661116	0.230464419212899
1	10439622	10538971	HAP_1	0.164347826086957	-0.400411080151768	0.96460734825381	0.678225170518672
1	10439622	10538971	HAP_2	0.320869565217391	-0.14110430348293	0.395148109661268	0.721156836469777
1	10439622	10538971	HAP_3	0.149565217391304	1.13530776438078	0.945723066661116	0.230464419212899
1	10477227	10565732	HAP_1	0.150434782608696	1.13530776438078	0.945723066661116	0.230464419212899
1	10477227	10565732	HAP_2	0.320869565217391	-0.14110430348293	0.395148109661268	0.721156836469777
1	10477227	10565732	HAP_3	0.229565217391304	-0.533338608604324	0.545474098322261	0.328617484987758
1	10513579	10591457	HAP_1	0.39304347826087	0.768709974690403	0.345265367090122	0.0263808512655931
1	10513579	10591457	HAP_2	0.320869565217391	-0.14110430348293	0.395148109661268	0.721156836469777
1	10513579	10591457	HAP_3	0.150434782608696	1.13530776438078	0.945723066661116	0.230464419212899
1	10535644	10632901	HAP_1	0.320869565217391	-0.14110430348293	0.395148109661268	0.721156836469777
1	10535644	10632901	HAP_2	0.150434782608696	1.13530776438078	0.945723066661116	0.230464419212899
1	10535644	10632901	HAP_3	0.165217391304348	-0.507083620108533	0.922677593811538	0.582826934244766
1	10556115	10715729	HAP_1	0.150434782608696	1.13530776438078	0.945723066661116	0.230464419212899
1	10556115	10715729	HAP_2	0.165217391304348	-0.507083620108533	0.922677593811538	0.582826934244766
1	10556115	10715729	HAP_3	0.320869565217391	-0.14110430348293	0.395148109661268	0.721156836469777
1	10580877	10762241	HAP_1	0.305217391304348	-0.121004984499387	0.407558234394977	0.766650785068883
1	10580877	10762241	HAP_2	0.164347826086957	-0.507083620108533	0.922677593811538	0.582826934244766
1	10580877	10762241	HAP_3	0.150434782608696	1.13530776438078	0.945723066661116	0.230464419212899
1	10610579	10783671	HAP_1	0.305217391304348	-0.121004984499387	0.407558234394977	0.766650785068883
1	10610579	10783671	HAP_2	0.165217391304348	-0.507083620108533	0.922677593811538	0.582826934244766
1	10610579	10783671	HAP_3	0.0808695652173913	0.572723491992271	1.43428994518719	0.68981794548923
1	10610579	10783671	HAP_4	0.150434782608696	1.13530776438078	0.945723066661116	0.230464419212899
1	10692448	10838284	HAP_1	0.294782608695652	-0.218205708235416	0.415877740413412	0.600007584946774
1	10692448	10838284	HAP_2	0.091304347826087	1.13230799069647	1.29426807180862	0.382021861948406
1	10692448	10838284	HAP_3	0.165217391304348	-0.507083620108533	0.922677593811538	0.582826934244766
1	10692448	10838284	HAP_4	0.150434782608696	1.13530776438078	0.945723066661116	0.230464419212899
1	10747495	10888253	HAP_1	0.150434782608696	1.13530776438078	0.945723066661116	0.230464419212899
1	10747495	10888253	HAP_2	0.293913043478261	-0.156779361495221	0.419958160576125	0.709050036224872
1	10747495	10888253	HAP_3	0.103478260869565	0.584103704921292	1.09065386568493	0.592478904768845
1	10747495	10888253	HAP_4	0.165217391304348	-0.507083620108533	0.922677593811538	0.582826934244766
1	10776649	10972991	HAP_1	0.288695652173913	-0.132706936421256	0.42380627204328	0.754297210663291
1	10776649	10972991	HAP_2	0.091304347826087	1.13230799069647	1.29426807180862	0.382021861948406
1	10776649	10972991	HAP_3	0.165217391304348	-0.507083620108533	0.922677593811538	0.582826934244766
1	10776649	10972991	HAP_4	0.150434782608696	1.13530776438078	0.945723066661116	0.230464419212899
1	10826689	11037942	HAP_1	0.287826086956522	-0.110854389838251	0.427394557307513	0.795442834944558
1	10826689	11037942	HAP_2	0.150434782608696	1.13530776438078	0.945723066661116	0.230464419212899
1	10826689	11037942	HAP_3	0.171304347826087	-0.567956458805655	0.845261407024853	0.501904410804303
1	10826689	11037942	HAP_4	0.0947826086956522	1.13230799069647	1.29426807180862	0.382021861948406
1	10875498	11075998	HAP_1	0.287826086956522	-0.110854389838251	0.427394557307513	0.795442834944558
1	10875498	11075998	HAP_2	0.163478260869565	-0.507083620108533	0.922677593811538	0.582826934244766
1	10875498	11075998	HAP_3	0.0947826086956522	1.13230799069647	1.29426807180862	0.382021861948406
1	10875498	11075998	HAP_4	0.150434782608696	1.13530776438078	0.945723066661116	0.230464419212899
1	10957096	11130967	HAP_1	0.145217391304348	-1.05927484950456	1.02335757989147	0.301068574628119
1	10957096	11130967	HAP_2	0.147826086956522	1.15715024737445	1.04427377840287	0.268296567870435
1	10957096	11130967	HAP_3	0.28695652173913	-0.0439193789111217	0.433071934386239	0.919258320450556
1	11028533	11181385	HAP_1	0.292173913043478	-0.0706719707468018	0.428894608807206	0.869178749848009
1	11028533	11181385	HAP_2	0.161739130434783	-0.0197771307858585	0.874990508355093	0.981975228397802
1	11028533	11181385	HAP_3	0.144347826086957	-0.960029358573481	1.09275473441274	0.380025884954642
1	11068552	11236771	HAP_1	0.14695652173913	0.500845903937451	1.10990069305964	0.651981358708894
1	11068552	11236771	HAP_2	0.291304347826087	-0.0706719707468018	0.428894608807206	0.869178749848009
1	11068552	11236771	HAP_3	0.144347826086957	-0.960029358573481	1.09275473441274	0.380025884954642
1	11117957	11313680	HAP_1	0.233913043478261	0.132681923682907	0.582469749936525	0.819890828823531
1	11117957	11313680	HAP_2	0.14695652173913	0.500845903937451	1.10990069305964	0.651981358708894
1	11117957	11313680	HAP_3	0.291304347826087	-0.0706719707468018	0.428894608807206	0.869178749848009
1	11160981	11394467	HAP_1	0.127826086956522	-0.323690987757255	1.45189528278223	0.823660285992922
1	11160981	11394467	HAP_2	0.14695652173913	0.500845903937451	1.10990069305964	0.651981358708894
1	11160981	11394467	HAP_3	0.237391304347826	0.665375002020284	0.540367489847226	0.218711505864737
1	11227266	11469495	HAP_1	0.236521739130435	0.665375002020284	0.540367489847226	0.218711505864737
1	11227266	11469495	HAP_2	0.14695652173913	0.500845903937451	1.10990069305964	0.651981358708894
1	11296054	11519084	HAP_1	0.208695652173913	0.305097252293605	0.702947715186545	0.664436473633083
1	11296054	11519084	HAP_2	0.237391304347826	0.665375002020284	0.540367489847226	0.218711505864737
1	11368762	11586009	HAP_1	0.14695652173913	0.500845903937451	1.10990069305964	0.651981358708894
1	11368762	11586009	HAP_2	0.302608695652174	0.462681538125855	0.454298215843424	0.308900786908779
1	11443076	11667549	HAP_1	0.11304347826087	1.64742501352896	1.08336555191888	0.128908885272368
1	11443076	11667549	HAP_2	0.148695652173913	0.500845903937451	1.10990069305964	0.651981358708894
1	11443076	11667549	HAP_3	0.332173913043478	0.252737710231071	0.417296388867529	0.544988275294149
1	11495736	11731681	HAP_1	0.119130434782609	-2.46137918456586	1.67575489739917	0.142441623406767
1	11495736	11731681	HAP_2	0.11304347826087	1.64742501352896	1.08336555191888	0.128908885272368
1	11495736	11731681	HAP_3	0.260869565217391	0.620461708866096	0.507084053811372	0.221620636615037
1	11495736	11731681	HAP_4	0.238260869565217	0.942855946104453	0.57296064859766	0.100408165998392
1	11562944	11776956	HAP_1	0.12	-2.46137918456586	1.67575489739917	0.142441623406767
1	11562944	11776956	HAP_2	0.260869565217391	0.620461708866096	0.507084053811372	0.221620636615037
1	11562944	11776956	HAP_3	0.385217391304348	0.791452606356818	0.352781394456486	0.0252555630214655
1	11635516	11833307	HAP_1	0.260869565217391	0.620461708866096	0.507084053811372	0.221620636615037
1	11635516	11833307	HAP_2	0.385217391304348	0.791452606356818	0.352781394456486	0.0252555630214655
1	11715739	11880489	HAP_1	0.102608695652174	-0.398891796784963	1.42375137649219	0.779450513777201
1	11715739	11880489	HAP_2	0.260869565217391	0.620461708866096	0.507084053811372	0.221620636615037
1	11715739	11880489	HAP_3	0.384347826086957	0.791452606356818	0.352781394456486	0.0252555630214655
1	11768871	11915013	HAP_1	0.169565217391304	-0.0243100026359422	0.821235228564203	0.976395175829115
1	11768871	11915013	HAP_2	0.260869565217391	0.620461708866096	0.507084053811372	0.221620636615037
1	11768871	11915013	HAP_3	0.394782608695652	0.683130839623768	0.343061079080188	0.0469337055071497
1	11807482	11964513	HAP_1	0.260869565217391	0.620461708866096	0.507084053811372	0.221620636615037
1	11807482	11964513	HAP_2	0.247826086956522	-0.23670171544613	0.575198697702557	0.680853330772211
1	11807482	11964513	HAP_3	0.393913043478261	0.683130839623768	0.343061079080188	0.0469337055071497
1	11869629	12059144	HAP_1	0.353913043478261	0.714169197786536	0.38504435859504	0.0641524383908956
1	11869629	12059144	HAP_2	0.26	0.620461708866096	0.507084053811372	0.221620636615037
1	11869629	12059144	HAP_3	0.113913043478261	-0.262763920823025	1.66494724929862	0.874654404842435
1	11907907	12100919	HAP_1	0.353913043478261	0.714169197786536	0.38504435859504	0.0641524383908956
1	11907907	12100919	HAP_2	0.26	0.620461708866096	0.507084053811372	0.221620636615037
1	11907907	12100919	HAP_3	0.113913043478261	-0.262763920823025	1.66494724929862	0.874654404842435
1	11934480	12184244	HAP_1	0.353913043478261	0.714169197786536	0.38504435859504	0.0641524383908956
1	11934480	12184244	HAP_2	0.26	0.620461708866096	0.507084053811372	0.221620636615037
1	11934480	12184244	HAP_3	0.113913043478261	-0.262763920823025	1.66494724929862	0.874654404842435
1	12036167	12253784	HAP_1	0.254782608695652	0.641899657383358	0.515013415307191	0.213146149518342
1	12036167	12253784	HAP_2	0.372173913043478	0.506959937363122	0.376932409836989	0.179179853765934
1	12036167	12253784	HAP_3	0.167826086956522	-1.17905763204023	0.971618101108459	0.225448833505853
1	12077285	12310963	HAP_1	0.206086956521739	0.305097252293605	0.702947715186545	0.664436473633083
1	12077285	12310963	HAP_2	0.166086956521739	0.710837622232345	0.757995578550804	0.348757241815998
1	12077285	12310963	HAP_3	0.167826086956522	-1.17905763204023	0.971618101108459	0.225448833505853
1	12077285	12310963	HAP_4	0.253913043478261	0.641899657383358	0.515013415307191	0.213146149518342
1	12159225	12367799	HAP_1	0.205217391304348	0.305097252293605	0.702947715186545	0.664436473633083
1	12159225	12367799	HAP_2	0.253913043478261	0.641899657383358	0.515013415307191	0.213146149518342
1	12228328	12410625	HAP_1	0.205217391304348	0.305097252293605	0.702947715186545	0.664436473633083
1	12228328	12410625	HAP_2	0.113913043478261	-0.570571220121638	1.27581122299688	0.654886875194753
1	12228328	12410625	HAP_3	0.254782608695652	0.641899657383358	0.515013415307191	0.213146149518342
1	12288899	12447748	HAP_1	0.107826086956522	-1.7452911666632	1.65810934576518	0.292986307813475
1	12288899	12447748	HAP_2	0.254782608695652	0.641899657383358	0.515013415307191	0.213146149518342
1	12288899	12447748	HAP_3	0.247826086956522	0.278727061621349	0.564922498493635	0.62192985136263
1	12288899	12447748	HAP_4	0.159130434782609	-0.639427132017197	0.907001294474992	0.481108326077287
1	12349904	12495996	HAP_1	0.16695652173913	-0.731407935222435	0.870316928224218	0.40104566570413
1	12349904	12495996	HAP_2	0.107826086956522	-1.7452911666632	1.65810934576518	0.292986307813475
1	12349904	12495996	HAP_3	0.254782608695652	0.641899657383358	0.515013415307191	0.213146149518342
1	12349904	12495996	HAP_4	0.144347826086957	0.500845903937451	1.10990069305964	0.651981358708894
1	12391498	12566832	HAP_1	0.146086956521739	0.500845903937451	1.10990069305964	0.651981358708894
1	12391498	12566832	HAP_2	0.254782608695652	0.641899657383358	0.515013415307191	0.213146149518342
1	12391498	12566832	HAP_3	0.107826086956522	-1.7452911666632	1.65810934576518	0.292986307813475
1	12391498	12566832	HAP_4	0.200869565217391	-0.969438383744838	0.749223685923411	0.196223218077551
1	12442460	12631796	HAP_1	0.101739130434783	-1.7452911666632	1.65810934576518	0.292986307813475
1	12442460	12631796	HAP_2	0.18	-0.643599947939706	0.796086493435639	0.419170903857951
1	12442460	12631796	HAP_3	0.252173913043478	0.632868027880845	0.52132899661385	0.225276199140831
1	12442460	12631796	HAP_4	0.146086956521739	0.500845903937451	1.10990069305964	0.651981358708894
1	12479322	12693559	HAP_1	0.145217391304348	0.500845903937451	1.10990069305964	0.651981358708894
1	12479322	12693559	HAP_2	0.238260869565217	0.822356181111814	0.554430445150498	0.138569889742991
1	12543647	12775375	HAP_1	0.238260869565217	0.822356181111814	0.554430445150498	0.138569889742991
1	12543647	12775375	HAP_2	0.146086956521739	0.500845903937451	1.10990069305964	0.651981358708894
1	12606447	12853203	HAP_1	0.0695652173913043	-1.27187341477692	1.66807732520256	0.446094250308042
1	12606447	12853203	HAP_2	0.239130434782609	0.822356181111814	0.554430445150498	0.138569889742991
1	12606447	12853203	HAP_3	0.19304347826087	0.596676440069177	0.715282234297371	0.404532167050445
1	12676844	12903805	HAP_1	0.242608695652174	0.827168270896006	0.546756422420479	0.130876253075271
1	12676844	12903805	HAP_2	0.135652173913043	-0.585850575633436	0.97801243240232	0.549399857730071
1	12676844	12903805	HAP_3	0.318260869565217	0.176003786319346	0.416343538378666	0.672648910236349
1	12743592	12950327	HAP_1	0.242608695652174	0.827168270896006	0.546756422420479	0.130876253075271
1	12743592	12950327	HAP_2	0.134782608695652	-0.487593274182178	1.02864132978937	0.635672026264049
1	12743592	12950327	HAP_3	0.392173913043478	0.342035938719229	0.344776311780206	0.32159921670254
1	12837234	13034308	HAP_1	0.392173913043478	0.342035938719229	0.344776311780206	0.32159921670254
1	12837234	13034308	HAP_2	0.242608695652174	0.827168270896006	0.546756422420479	0.130876253075271
1	12887875	13085347	HAP_1	0.242608695652174	0.827168270896006	0.546756422420479	0.130876253075271
1	12887875	13085347	HAP_2	0.373913043478261	0.34264190568705	0.365247046035051	0.348590862657282
1	12934724	13112862	HAP_1	0.242608695652174	0.827168270896006	0.546756422420479	0.130876253075271
1	12934724	13112862	HAP_2	0.281739130434783	0.627710673377025	0.491241883919894	0.201846216195089
1	12980154	13158835	HAP_1	0.242608695652174	0.827168270896006	0.546756422420479	0.130876253075271
1	12980154	13158835	HAP_2	0.280869565217391	0.627710673377025	0.491241883919894	0.201846216195089
1	13080688	13212735	HAP_1	0.071304347826087	-1.16351871389429	1.65775173771726	0.483053615600608
1	13080688	13212735	HAP_2	0.24695652173913	0.797049974454229	0.532930348347215	0.135319553296323
1	13080688	13212735	HAP_3	0.36	0.782266110364892	0.372349199305953	0.0360951109936119
1	13107909	13288892	HAP_1	0.071304347826087	-1.16351871389429	1.65775173771726	0.483053615600608
1	13107909	13288892	HAP_2	0.443478260869565	1.08345270296352	0.308284198207142	0.000476151895585105
1	13107909	13288892	HAP_3	0.0852173913043478	-1.26265997624839	1.66535505989991	0.448653476042884
1	13107909	13288892	HAP_4	0.247826086956522	0.797049974454229	0.532930348347215	0.135319553296323
1	13141007	13331772	HAP_1	0.243478260869565	0.797049974454229	0.532930348347215	0.135319553296323
1	13141007	13331772	HAP_2	0.071304347826087	-1.16351871389429	1.65775173771726	0.483053615600608
1	13141007	13331772	HAP_3	0.32695652173913	1.10092598637252	0.412788871754743	0.00787270522376567
1	13207040	13395358	HAP_1	0.071304347826087	-1.16351871389429	1.65775173771726	0.483053615600608
1	13207040	13395358	HAP_2	0.239130434782609	0.485578539007239	0.548478711481604	0.376363317242679
1	13207040	13395358	HAP_3	0.243478260869565	0.797049974454229	0.532930348347215	0.135319553296323
1	13253220	13439013	HAP_1	0.155652173913043	0.500845903937451	1.10990069305964	0.651981358708894
1	13253220	13439013	HAP_2	0.243478260869565	0.797049974454229	0.532930348347215	0.135319553296323
1	13253220	13439013	HAP_3	0.0704347826086957	-1.16351871389429	1.65775173771726	0.483053615600608
1	13325800	13492360	HAP_1	0.219130434782609	0.0476091559327507	0.61573328083226	0.938395649015653
1	13325800	13492360	HAP_2	0.243478260869565	0.797049974454229	0.532930348347215	0.135319553296323
1	13376228	13532908	HAP_1	0.274782608695652	-0.267503422703906	0.478090058939265	0.576026273020191
1	13376228	13532908	HAP_2	0.243478260869565	0.797049974454229	0.532930348347215	0.135319553296323
1	13376228	13532908	HAP_3	0.154782608695652	2.12726947730866	1.01696562890257	0.0369063257498684
1	13424571	13580209	HAP_1	0.161739130434783	-0.737017919047392	1.08360180751504	0.496685975183018
1	13424571	13580209	HAP_2	0.402608695652174	0.189503154593428	0.349014159262343	0.58736782519069
1	13424571	13580209	HAP_3	0.243478260869565	0.797049974454229	0.532930348347215	0.135319553296323
1	13463249	13598030	HAP_1	0.4	0.174133947127764	0.345131803282277	0.614077385173579
1	13463249	13598030	HAP_2	0.243478260869565	0.797049974454229	0.532930348347215	0.135319553296323
1	13463249	13598030	HAP_3	0.160869565217391	-0.737017919047392	1.08360180751504	0.496685975183018
1	13525711	13668972	HAP_1	0.144347826086957	0.467515161213317	1.03338282835453	0.651146524213738
1	13525711	13668972	HAP_2	0.159130434782609	-0.096269787323274	0.73264984529639	0.89550634761027
1	13525711	13668972	HAP_3	0.225217391304348	0.603778707117226	0.576763191086084	0.295623448097315
1	13560034	13725800	HAP_1	0.225217391304348	0.603778707117226	0.576763191086084	0.295623448097315
1	13560034	13725800	HAP_2	0.144347826086957	0.467515161213317	1.03338282835453	0.651146524213738
1	13560034	13725800	HAP_3	0.0704347826086957	-1.16351871389429	1.65775173771726	0.483053615600608
1	13593070	13778296	HAP_1	0.225217391304348	0.603778707117226	0.576763191086084	0.295623448097315
1	13593070	13778296	HAP_2	0.144347826086957	0.467515161213317	1.03338282835453	0.651146524213738
1	13593070	13778296	HAP_3	0.0704347826086957	-1.16351871389429	1.65775173771726	0.483053615600608
1	13657759	13850697	HAP_1	0.371304347826087	0.663181344497091	0.373028930051826	0.0759727219566777
1	13657759	13850697	HAP_2	0.071304347826087	-1.16351871389429	1.65775173771726	0.483053615600608
1	13657759	13850697	HAP_3	0.1	-2.01335951424631	1.28205118406778	0.116880117824925
1	13711980	13936005	HAP_1	0.471304347826087	0.295976444948853	0.295357663872332	0.316728963181158
1	13711980	13936005	HAP_2	0.158260869565217	0.341411979052333	0.886598228207452	0.700323224882292
1	13711980	13936005	HAP_3	0.0852173913043478	-1.70439477740448	1.28714822196674	0.185987008308312
1	13746152	14037621	HAP_1	0.203478260869565	0.35377124531687	0.598810062800582	0.554898365832792
1	13746152	14037621	HAP_2	0.134782608695652	-0.998295586243682	0.869183890659525	0.251232840104983
1	13746152	14037621	HAP_3	0.472173913043478	0.295976444948853	0.295357663872332	0.316728963181158
1	13834725	14062958	HAP_1	0.280869565217391	0.846348326384591	0.456201372644391	0.0640899909648251
1	13834725	14062958	HAP_2	0.472173913043478	0.295976444948853	0.295357663872332	0.316728963181158
1	13834725	14062958	HAP_3	0.14	-0.998295586243682	0.869183890659525	0.251232840104983
1	13910692	14114440	HAP_1	0.115652173913043	1.32621471684562	1.31449547970287	0.313449394394547
1	13910692	14114440	HAP_2	0.356521739130435	0.0285793740009188	0.37299097280864	0.938951398582103
1	13910692	14114440	HAP_3	0.0921739130434783	-1.70439477740448	1.28714822196674	0.185987008308312
1	13910692	14114440	HAP_4	0.179130434782609	0.61177435863295	0.755529336778825	0.41843838619842
1	13910692	14114440	HAP_5	0.149565217391304	0.801326982682228	0.915203683933166	0.381636650870004
1	14004385	14194506	HAP_1	0.115652173913043	1.32621471684562	1.31449547970287	0.313449394394547
1	14004385	14194506	HAP_2	0.356521739130435	0.0285793740009188	0.37299097280864	0.938951398582103
1	14004385	14194506	HAP_3	0.176521739130435	0.537469158082488	0.732057548596541	0.463139287071958
1	14004385	14194506	HAP_4	0.162608695652174	-0.802823001414411	0.912917977226028	0.379558545765521
1	14058696	14248776	HAP_1	0.0895652173913044	2.12425975976503	1.64577325715982	0.1973257583671
1	14058696	14248776	HAP_2	0.115652173913043	1.32621471684562	1.31449547970287	0.313449394394547
1	14058696	14248776	HAP_3	0.071304347826087	-1.16351871389429	1.65775173771726	0.483053615600608
1	14058696	14248776	HAP_4	0.356521739130435	0.0285793740009188	0.37299097280864	0.938951398582103
1	14091291	14286844	HAP_1	0.357391304347826	0.0390156293638373	0.370741570482944	0.916225517187976
1	14091291	14286844	HAP_2	0.071304347826087	-1.16351871389429	1.65775173771726	0.483053615600608
1	14091291	14286844	HAP_3	0.0895652173913044	2.12425975976503	1.64577325715982	0.1973257583671
1	14091291	14286844	HAP_4	0.162608695652174	1.28897180891377	0.788548015398612	0.102689915670842
1	14174967	14320480	HAP_1	0.071304347826087	-1.16351871389429	1.65775173771726	0.483053615600608
1	14174967	14320480	HAP_2	0.162608695652174	1.28897180891377	0.788548015398612	0.102689915670842
1	14174967	14320480	HAP_3	0.0895652173913044	2.12425975976503	1.64577325715982	0.1973257583671
1	14174967	14320480	HAP_4	0.357391304347826	0.0390156293638373	0.370741570482944	0.916225517187976
1	14235061	14353940	HAP_1	0.244347826086957	0.262635426953173	0.554412137256819	0.635884446640188
1	14235061	14353940	HAP_2	0.0973913043478261	-1.70439477740448	1.28714822196674	0.185987008308312
1	14235061	14353940	HAP_3	0.509565217391304	0.250029048433177	0.281931028396655	0.375541840679724
1	14277857	14409719	HAP_1	0.56695652173913	-0.177371990706514	0.263471628227717	0.501089819763757
1	14277857	14409719	HAP_2	0.1	0.954390950592738	1.18054545279744	0.419183902647979
1	14277857	14409719	HAP_3	0.163478260869565	1.28897180891377	0.788548015398612	0.102689915670842
1	14300401	14464404	HAP_1	0.563478260869565	-0.185012908832659	0.264746566126759	0.48494721068758
1	14300401	14464404	HAP_2	0.1	0.954390950592738	1.18054545279744	0.419183902647979
1	14300401	14464404	HAP_3	0.163478260869565	1.28897180891377	0.788548015398612	0.102689915670842
1	14340365	14529990	HAP_1	0.120869565217391	1.37202076924359	1.08270071336629	0.205601229922523
1	14340365	14529990	HAP_2	0.118260869565217	0.0355990439881269	1.02081062653043	0.972193146694537
1	14340365	14529990	HAP_3	0.288695652173913	0.671091417369758	0.477751520479095	0.160666779134208
1	14340365	14529990	HAP_4	0.16	1.28897180891377	0.788548015398612	0.102689915670842
1	14398852	14590649	HAP_1	0.16	1.28897180891377	0.788548015398612	0.102689915670842
1	14398852	14590649	HAP_2	0.0695652173913043	0.00970284027098223	1.65361079624023	0.995320386808737
1	14398852	14590649	HAP_3	0.071304347826087	-1.16351871389429	1.65775173771726	0.483053615600608
1	14398852	14590649	HAP_4	0.218260869565217	1.2053431367014	0.604838990013648	0.0467628650148903
1	14444478	14655035	HAP_1	0.0904347826086957	2.12425975976503	1.64577325715982	0.1973257583671
1	14444478	14655035	HAP_2	0.16	1.28897180891377	0.788548015398612	0.102689915670842
1	14444478	14655035	HAP_3	0.158260869565217	-0.737017919047392	1.08360180751504	0.496685975183018
1	14444478	14655035	HAP_4	0.071304347826087	-1.16351871389429	1.65775173771726	0.483053615600608
1	14444478	14655035	HAP_5	0.178260869565217	2.45185804865301	0.802078290585394	0.00234282597508359
1	14508643	14723669	HAP_1	0.071304347826087	-1.16351871389429	1.65775173771726	0.483053615600608
1	14508643	14723669	HAP_2	0.0904347826086957	2.12425975976503	1.64577325715982	0.1973257583671
1	14508643	14723669	HAP_3	0.161739130434783	-0.737017919047392	1.08360180751504	0.496685975183018
1	14508643	14723669	HAP_4	0.177391304347826	2.45185804865301	0.802078290585394	0.00234282597508359
1	14508643	14723669	HAP_5	0.236521739130435	0.850770367317917	0.5465452032489	0.120120541379363
1	14563828	14775232	HAP_1	0.177391304347826	2.45185804865301	0.802078290585394	0.00234282597508359
1	14563828	14775232	HAP_2	0.237391304347826	0.850770367317917	0.5465452032489	0.120120541379363
1	14563828	14775232	HAP_3	0.108695652173913	-0.502464759691767	1.18522742757802	0.671772127909011
1	14629667	14813674	HAP_1	0.277391304347826	0.39895526521603	0.469184797086348	0.395511623289329
1	14629667	14813674	HAP_2	0.108695652173913	-0.502464759691767	1.18522742757802	0.671772127909011
1	14629667	14813674	HAP_3	0.177391304347826	2.45185804865301	0.802078290585394	0.00234282597508359
1	14709803	14871304	HAP_1	0.355652173913043	-0.0056362695257758	0.373022128482362	0.987949988185993
1	14709803	14871304	HAP_2	0.108695652173913	-0.502464759691767	1.18522742757802	0.671772127909011
1	14709803	14871304	HAP_3	0.182608695652174	2.02095864864469	0.724947032710022	0.00548745110904138
1	14762452	14901630	HAP_1	0.128695652173913	-1.12598483605606	1.16397918580038	0.333781085781311
1	14762452	14901630	HAP_2	0.485217391304348	-0.093906579925026	0.2888355313444	0.745210273645414
1	14762452	14901630	HAP_3	0.182608695652174	2.02095864864469	0.724947032710022	0.00548745110904138
1	14804510	14946992	HAP_1	0.485217391304348	-0.093906579925026	0.2888355313444	0.745210273645414
1	14804510	14946992	HAP_2	0.182608695652174	2.02095864864469	0.724947032710022	0.00548745110904138
1	14804510	14946992	HAP_3	0.128695652173913	-1.12598483605606	1.16397918580038	0.333781085781311
1	14854129	15009567	HAP_1	0.679130434782609	0.0722429845708172	0.25319327869452	0.775498431493878
1	14854129	15009567	HAP_2	0.182608695652174	2.02095864864469	0.724947032710022	0.00548745110904138
1	14890884	15068643	HAP_1	0.352173913043478	0.494463381342504	0.366915601661444	0.178323131280313
1	14890884	15068643	HAP_2	0.325217391304348	0.650195202279239	0.433599932380621	0.13429825157835
1	14890884	15068643	HAP_3	0.182608695652174	2.02095864864469	0.724947032710022	0.00548745110904138
1	14928233	15107973	HAP_1	0.350434782608696	0.494463381342504	0.366915601661444	0.178323131280313
1	14928233	15107973	HAP_2	0.325217391304348	0.650195202279239	0.433599932380621	0.13429825157835
1	14928233	15107973	HAP_3	0.182608695652174	2.02095864864469	0.724947032710022	0.00548745110904138
1	14986215	15176283	HAP_1	0.258260869565217	0.209813600794181	0.476749736807902	0.660039896648967
1	14986215	15176283	HAP_2	0.273913043478261	1.70246987257851	0.489420365114413	0.000543195369051904
1	14986215	15176283	HAP_3	0.244347826086957	-0.619557600896765	0.621497518655694	0.31925243734515
1	14986215	15176283	HAP_4	0.107826086956522	-1.07905268163598	1.29388255087394	0.404655061304783
1	15043428	15233923	HAP_1	0.258260869565217	0.209813600794181	0.476749736807902	0.660039896648967
1	15043428	15233923	HAP_2	0.2	1.7712656296882	0.664508411796328	0.00790783522398322
1	15043428	15233923	HAP_3	0.239130434782609	-0.600832892460715	0.636774144647217	0.345801365548428
1	15043428	15233923	HAP_4	0.0721739130434783	-1.16351871389429	1.65775173771726	0.483053615600608
1	15092475	15295952	HAP_1	0.258260869565217	0.209813600794181	0.476749736807902	0.660039896648967
1	15092475	15295952	HAP_2	0.179130434782609	2.02095864864469	0.724947032710022	0.00548745110904138
1	15092475	15295952	HAP_3	0.156521739130435	-0.621333095251769	0.863879697711437	0.472294678936686
1	15092475	15295952	HAP_4	0.0721739130434783	-1.16351871389429	1.65775173771726	0.483053615600608
1	15151447	15377098	HAP_1	0.259130434782609	0.156423323200578	0.473832471507403	0.741429524465536
1	15151447	15377098	HAP_2	0.179130434782609	2.02095864864469	0.724947032710022	0.00548745110904138
1	15151447	15377098	HAP_3	0.0765217391304348	-0.354343537643898	1.64604471003215	0.829635155477244
1	15151447	15377098	HAP_4	0.0756521739130435	-1.16351871389429	1.65775173771726	0.483053615600608
1	15209586	15433328	HAP_1	0.259130434782609	0.156423323200578	0.473832471507403	0.741429524465536
1	15209586	15433328	HAP_2	0.0765217391304348	-0.354343537643898	1.64604471003215	0.829635155477244
1	15209586	15433328	HAP_3	0.0721739130434783	-1.16351871389429	1.65775173771726	0.483053615600608
1	15209586	15433328	HAP_4	0.179130434782609	2.02095864864469	0.724947032710022	0.00548745110904138
1	15276897	15479165	HAP_1	0.0765217391304348	-0.354343537643898	1.64604471003215	0.829635155477244
1	15276897	15479165	HAP_2	0.259130434782609	0.156423323200578	0.473832471507403	0.741429524465536
1	15276897	15479165	HAP_3	0.220869565217391	1.15302804776838	0.601075361857517	0.0555824596600419
1	15276897	15479165	HAP_4	0.0721739130434783	-1.16351871389429	1.65775173771726	0.483053615600608
1	15346076	15504349	HAP_1	0.220869565217391	1.15302804776838	0.601075361857517	0.0555824596600419
1	15346076	15504349	HAP_2	0.259130434782609	0.156423323200578	0.473832471507403	0.741429524465536
1	15346076	15504349	HAP_3	0.0721739130434783	-1.16351871389429	1.65775173771726	0.483053615600608
1	15346076	15504349	HAP_4	0.155652173913043	-0.621333095251769	0.863879697711437	0.472294678936686
1	15415550	15558805	HAP_1	0.213913043478261	1.60072540653927	0.606458737478134	0.00853425621570051
1	15415550	15558805	HAP_2	0.26	0.156423323200578	0.473832471507403	0.741429524465536
1	15415550	15558805	HAP_3	0.155652173913043	-0.621333095251769	0.863879697711437	0.472294678936686
1	15415550	15558805	HAP_4	0.0756521739130435	-1.16351871389429	1.65775173771726	0.483053615600608
1	15415550	15558805	HAP_5	0.0947826086956522	-1.209398826307	1.28134154307283	0.345650044642233
1	15469825	15577736	HAP_1	0.0939130434782609	-1.209398826307	1.28134154307283	0.345650044642233
1	15469825	15577736	HAP_2	0.213913043478261	1.60072540653927	0.606458737478134	0.00853425621570051
1	15469825	15577736	HAP_3	0.240869565217391	-0.600832892460715	0.636774144647217	0.345801365548428
1	15469825	15577736	HAP_4	0.335652173913043	-0.238946264469831	0.371885850328195	0.520793848653949
1	15492702	15613532	HAP_1	0.0939130434782609	-1.209398826307	1.28134154307283	0.345650044642233
1	15492702	15613532	HAP_2	0.213913043478261	1.60072540653927	0.606458737478134	0.00853425621570051
1	15492702	15613532	HAP_3	0.262608695652174	0.104646763030793	0.467762616135837	0.823058294032791
1	15492702	15613532	HAP_4	0.312173913043478	-0.0526583401327013	0.46996584389783	0.910826017578175
1	15550342	15653451	HAP_1	0.213913043478261	1.60072540653927	0.606458737478134	0.00853425621570051
1	15550342	15653451	HAP_2	0.264347826086957	0.104646763030793	0.467762616135837	0.823058294032791
1	15550342	15653451	HAP_3	0.0739130434782609	-1.16351871389429	1.65775173771726	0.483053615600608
1	15550342	15653451	HAP_4	0.240869565217391	-0.600832892460715	0.636774144647217	0.345801365548428
1	15550342	15653451	HAP_5	0.136521739130435	-1.26182640372448	0.872238825744312	0.14855179252031
1	15573523	15690224	HAP_1	0.26	0.156423323200578	0.473832471507403	0.741429524465536
1	15573523	15690224	HAP_2	0.0739130434782609	-1.16351871389429	1.65775173771726	0.483053615600608
1	15573523	15690224	HAP_3	0.185217391304348	-0.611328676689122	0.909095701939709	0.501568545243822
1	15573523	15690224	HAP_4	0.177391304347826	2.02095864864469	0.724947032710022	0.00548745110904138
1	15605937	15735006	HAP_1	0.177391304347826	2.02095864864469	0.724947032710022	0.00548745110904138
1	15605937	15735006	HAP_2	0.0739130434782609	-1.16351871389429	1.65775173771726	0.483053615600608
1	15605937	15735006	HAP_3	0.185217391304348	-0.611328676689122	0.909095701939709	0.501568545243822
1	15605937	15735006	HAP_4	0.26	0.156423323200578	0.473832471507403	0.741429524465536
1	15641488	15812807	HAP_1	0.0739130434782609	-1.16351871389429	1.65775173771726	0.483053615600608
1	15641488	15812807	HAP_2	0.177391304347826	2.02095864864469	0.724947032710022	0.00548745110904138
1	15641488	15812807	HAP_3	0.185217391304348	-0.611328676689122	0.909095701939709	0.501568545243822
1	15641488	15812807	HAP_4	0.260869565217391	0.156423323200578	0.473832471507403	0.741429524465536
1	15680611	15886962	HAP_1	0.22	0.531338516920437	0.554950613527388	0.338750903817152
1	15680611	15886962	HAP_2	0.0878260869565217	-1.53973114192694	1.64773768803931	0.350472301141097
1	15680611	15886962	HAP_3	0.105217391304348	-0.656236001939918	1.64640272445193	0.690348358455179
1	15680611	15886962	HAP_4	0.0739130434782609	-1.16351871389429	1.65775173771726	0.483053615600608
1	15680611	15886962	HAP_5	0.17304347826087	2.45185804865301	0.802078290585394	0.00234282597508359
1	15714762	15945872	HAP_1	0.0739130434782609	-1.16351871389429	1.65775173771726	0.483053615600608
1	15714762	15945872	HAP_2	0.22	0.531338516920437	0.554950613527388	0.338750903817152
1	15714762	15945872	HAP_3	0.170434782608696	2.45185804865301	0.802078290585394	0.00234282597508359
1	15714762	15945872	HAP_4	0.16695652173913	-0.87629637232209	0.747062781297738	0.241297163548144
1	15714762	15945872	HAP_5	0.105217391304348	-0.656236001939918	1.64640272445193	0.690348358455179
1	15784835	16007329	HAP_1	0.170434782608696	2.45185804865301	0.802078290585394	0.00234282597508359
1	15784835	16007329	HAP_2	0.0869565217391304	-0.773337073691268	1.42945563375507	0.588721187986574
1	15784835	16007329	HAP_3	0.105217391304348	-0.656236001939918	1.64640272445193	0.690348358455179
1	15784835	16007329	HAP_4	0.22	0.531338516920437	0.554950613527388	0.338750903817152
1	15784835	16007329	HAP_5	0.0730434782608696	-1.16351871389429	1.65775173771726	0.483053615600608
1	15859988	16070054	HAP_1	0.0860869565217391	1.35731176479421	1.42818072246907	0.342328655815294
1	15859988	16070054	HAP_2	0.22	0.531338516920437	0.554950613527388	0.338750903817152
1	15859988	16070054	HAP_3	0.0730434782608696	-1.16351871389429	1.65775173771726	0.483053615600608
1	15859988	16070054	HAP_4	0.170434782608696	2.45185804865301	0.802078290585394	0.00234282597508359
1	15931146	16103133	HAP_1	0.169565217391304	2.45185804865301	0.802078290585394	0.00234282597508359
1	15931146	16103133	HAP_2	0.218260869565217	0.531338516920437	0.554950613527388	0.338750903817152
1	15931146	16103133	HAP_3	0.0730434782608696	-1.16351871389429	1.65775173771726	0.483053615600608
1	15931146	16103133	HAP_4	0.0878260869565217	1.35731176479421	1.42818072246907	0.342328655815294
1	15990556	16140772	HAP_1	0.218260869565217	0.531338516920437	0.554950613527388	0.338750903817152
1	15990556	16140772	HAP_2	0.169565217391304	2.45185804865301	0.802078290585394	0.00234282597508359
1	15990556	16140772	HAP_3	0.15304347826087	0.537641264085847	0.815243750598062	0.509854330334064
1	16048863	16193650	HAP_1	0.156521739130435	2.24611100514499	0.802234964341227	0.00528894641032395
1	16048863	16193650	HAP_2	0.106086956521739	-0.148548724512775	1.1888369402721	0.900605452753304
1	16048863	16193650	HAP_3	0.15304347826087	0.537641264085847	0.815243750598062	0.509854330334064
1	16048863	16193650	HAP_4	0.225217391304348	0.531338516920437	0.554950613527388	0.338750903817152
1	16048863	16193650	HAP_5	0.071304347826087	-0.29197897169584	1.28328003461283	0.820097865605918
1	16090310	16276033	HAP_1	0.106086956521739	-0.148548724512775	1.1888369402721	0.900605452753304
1	16090310	16276033	HAP_2	0.174782608695652	1.87442206227305	0.746758572310184	0.0123503369669392
1	16090310	16276033	HAP_3	0.15304347826087	0.537641264085847	0.815243750598062	0.509854330334064
1	16090310	16276033	HAP_4	0.132173913043478	-0.574103741620836	0.775997095411805	0.459713790919358
1	16090310	16276033	HAP_5	0.225217391304348	0.531338516920437	0.554950613527388	0.338750903817152
1	16127799	16355046	HAP_1	0.119130434782609	-0.622144682647789	0.928518392819717	0.503107353848178
1	16127799	16355046	HAP_2	0.225217391304348	0.531338516920437	0.554950613527388	0.338750903817152
1	16127799	16355046	HAP_3	0.15304347826087	0.537641264085847	0.815243750598062	0.509854330334064
1	16127799	16355046	HAP_4	0.106086956521739	-0.148548724512775	1.1888369402721	0.900605452753304
1	16127799	16355046	HAP_5	0.175652173913043	1.87442206227305	0.746758572310184	0.0123503369669392
1	16183119	16433091	HAP_1	0.24	0.670855341621239	0.55513356922958	0.227379543191873
1	16183119	16433091	HAP_2	0.15304347826087	0.537641264085847	0.815243750598062	0.509854330334064
1	16183119	16433091	HAP_3	0.222608695652174	0.531338516920437	0.554950613527388	0.338750903817152
1	16183119	16433091	HAP_4	0.105217391304348	0.0213362012530855	1.30782512645566	0.986989469850532
1	16250353	16495715	HAP_1	0.239130434782609	0.670855341621239	0.55513356922958	0.227379543191873
1	16250353	16495715	HAP_2	0.0730434782608696	-1.16351871389429	1.65775173771726	0.483053615600608
1	16250353	16495715	HAP_3	0.105217391304348	0.0213362012530855	1.30782512645566	0.986989469850532
1	16250353	16495715	HAP_4	0.222608695652174	0.531338516920437	0.554950613527388	0.338750903817152
1	16322597	16522782	HAP_1	0.222608695652174	0.531338516920437	0.554950613527388	0.338750903817152
1	16322597	16522782	HAP_2	0.105217391304348	0.0213362012530855	1.30782512645566	0.986989469850532
1	16322597	16522782	HAP_3	0.239130434782609	0.670855341621239	0.55513356922958	0.227379543191873
1	16322597	16522782	HAP_4	0.0730434782608696	-1.16351871389429	1.65775173771726	0.483053615600608
1	16401831	16604159	HAP_1	0.220869565217391	0.531338516920437	0.554950613527388	0.338750903817152
1	16401831	16604159	HAP_2	0.0817391304347826	-0.27977820656636	1.43554317354295	0.845546662808887
1	16401831	16604159	HAP_3	0.0730434782608696	-1.16351871389429	1.65775173771726	0.483053615600608
1	16401831	16604159	HAP_4	0.172173913043478	1.94591408071013	0.770158297720201	0.0117892419601631
1	16401831	16604159	HAP_5	0.105217391304348	0.0213362012530855	1.30782512645566	0.986989469850532
1	16463899	16643923	HAP_1	0.220869565217391	0.531338516920437	0.554950613527388	0.338750903817152
1	16463899	16643923	HAP_2	0.0817391304347826	-0.27977820656636	1.43554317354295	0.845546662808887
1	16463899	16643923	HAP_3	0.105217391304348	0.0213362012530855	1.30782512645566	0.986989469850532
1	16463899	16643923	HAP_4	0.0730434782608696	-1.16351871389429	1.65775173771726	0.483053615600608
1	16463899	16643923	HAP_5	0.172173913043478	1.94591408071013	0.770158297720201	0.0117892419601631
1	16508177	16686406	HAP_1	0.220869565217391	0.531338516920437	0.554950613527388	0.338750903817152
1	16508177	16686406	HAP_2	0.0817391304347826	-0.27977820656636	1.43554317354295	0.845546662808887
1	16508177	16686406	HAP_3	0.0730434782608696	-1.16351871389429	1.65775173771726	0.483053615600608
1	16508177	16686406	HAP_4	0.172173913043478	1.94591408071013	0.770158297720201	0.0117892419601631
1	16508177	16686406	HAP_5	0.101739130434783	0.0213362012530855	1.30782512645566	0.986989469850532
1	16571855	16747732	HAP_1	0.0730434782608696	-1.16351871389429	1.65775173771726	0.483053615600608
1	16571855	16747732	HAP_2	0.302608695652174	0.11064964323115	0.418537275402227	0.791590010280266
1	16571855	16747732	HAP_3	0.172173913043478	1.94591408071013	0.770158297720201	0.0117892419601631
1	16571855	16747732	HAP_4	0.0617391304347826	-0.27977820656636	1.43554317354295	0.845546662808887
1	16635130	16836572	HAP_1	0.302608695652174	0.11064964323115	0.418537275402227	0.791590010280266
1	16635130	16836572	HAP_2	0.0730434782608696	-1.16351871389429	1.65775173771726	0.483053615600608
1	16635130	16836572	HAP_3	0.172173913043478	1.94591408071013	0.770158297720201	0.0117892419601631
1	16669446	16922627	HAP_1	0.340869565217391	0.328972859758208	0.386441812980658	0.394972563196333
1	16669446	16922627	HAP_2	0.0930434782608696	-0.881662554579557	1.43843726436693	0.540170021636562
1	16669446	16922627	HAP_3	0.0730434782608696	-1.16351871389429	1.65775173771726	0.483053615600608
1	16669446	16922627	HAP_4	0.172173913043478	1.94591408071013	0.770158297720201	0.0117892419601631
1	16723481	16962160	HAP_1	0.0930434782608696	-0.881662554579557	1.43843726436693	0.540170021636562
1	16723481	16962160	HAP_2	0.172173913043478	1.94591408071013	0.770158297720201	0.0117892419601631
1	16723481	16962160	HAP_3	0.34695652173913	0.352737958153634	0.378206004550964	0.351395573568541
1	16723481	16962160	HAP_4	0.0730434782608696	-1.16351871389429	1.65775173771726	0.483053615600608
1	16808617	17025174	HAP_1	0.0730434782608696	-1.16351871389429	1.65775173771726	0.483053615600608
1	16808617	17025174	HAP_2	0.172173913043478	1.94591408071013	0.770158297720201	0.0117892419601631
1	16808617	17025174	HAP_3	0.314782608695652	0.349543290732229	0.415370693034798	0.400413876275317
1	16808617	17025174	HAP_4	0.0930434782608696	-0.881662554579557	1.43843726436693	0.540170021636562
1	16886150	17075114	HAP_1	0.0730434782608696	-1.16351871389429	1.65775173771726	0.483053615600608
1	16886150	17075114	HAP_2	0.314782608695652	0.349543290732229	0.415370693034798	0.400413876275317
1	16886150	17075114	HAP_3	0.172173913043478	1.94591408071013	0.770158297720201	0.0117892419601631
1	16886150	17075114	HAP_4	0.0921739130434783	-0.881662554579557	1.43843726436693	0.540170021636562
1	16952601	17128546	HAP_1	0.0730434782608696	-1.16351871389429	1.65775173771726	0.483053615600608
1	16952601	17128546	HAP_2	0.175652173913043	1.49101476893328	0.728746264227379	0.0412212629918123
1	16952601	17128546	HAP_3	0.0895652173913044	0.115847725109005	1.27962298621953	0.927896165551364
1	16952601	17128546	HAP_4	0.118260869565217	-0.967968307594909	1.03281634179193	0.349051871306452
1	16952601	17128546	HAP_5	0.372173913043478	0.218619745909376	0.356669664064149	0.540159071583045
1	17007158	17167034	HAP_1	0.368695652173913	0.243451883290858	0.359189487278683	0.498189366935465
1	17007158	17167034	HAP_2	0.0730434782608696	-1.16351871389429	1.65775173771726	0.483053615600608
1	17007158	17167034	HAP_3	0.175652173913043	1.49101476893328	0.728746264227379	0.0412212629918123
1	17007158	17167034	HAP_4	0.0895652173913044	0.115847725109005	1.27962298621953	0.927896165551364
1	17043129	17235751	HAP_1	0.175652173913043	1.49101476893328	0.728746264227379	0.0412212629918123
1	17043129	17235751	HAP_2	0.0895652173913044	0.115847725109005	1.27962298621953	0.927896165551364
1	17043129	17235751	HAP_3	0.368695652173913	0.243451883290858	0.359189487278683	0.498189366935465
1	17043129	17235751	HAP_4	0.0730434782608696	-1.16351871389429	1.65775173771726	0.483053615600608
1	17108080	17326467	HAP_1	0.175652173913043	1.3072626323109	0.712052689640406	0.0668995138815176
1	17108080	17326467	HAP_2	0.0730434782608696	-1.16351871389429	1.65775173771726	0.483053615600608
1	17108080	17326467	HAP_3	0.088695652173913	-0.801124862352865	1.43029786281537	0.575627251371
1	17108080	17326467	HAP_4	0.367826086956522	0.243451883290858	0.359189487278683	0.498189366935465
1	17148366	17431872	HAP_1	0.088695652173913	-0.801124862352865	1.43029786281537	0.575627251371
1	17148366	17431872	HAP_2	0.0730434782608696	-1.16351871389429	1.65775173771726	0.483053615600608
1	17148366	17431872	HAP_3	0.372173913043478	0.218619745909376	0.356669664064149	0.540159071583045
1	17148366	17431872	HAP_4	0.173913043478261	1.49101476893328	0.728746264227379	0.0412212629918123
1	17200924	17474463	HAP_1	0.173913043478261	1.49101476893328	0.728746264227379	0.0412212629918123
1	17200924	17474463	HAP_2	0.372173913043478	0.218619745909376	0.356669664064149	0.540159071583045
1	17200924	17474463	HAP_3	0.088695652173913	-0.801124862352865	1.43029786281537	0.575627251371
1	17200924	17474463	HAP_4	0.0730434782608696	-1.16351871389429	1.65775173771726	0.483053615600608
1	17292283	17515670	HAP_1	0.368695652173913	0.264462618629843	0.356376333277494	0.458344009386997
1	17292283	17515670	HAP_2	0.0730434782608696	-1.16351871389429	1.65775173771726	0.483053615600608
1	17292283	17515670	HAP_3	0.179130434782609	-0.702982167639191	0.907196698323712	0.438727618822034
1	17292283	17515670	HAP_4	0.0921739130434783	0.115847725109005	1.27962298621953	0.927896165551364
1	17292283	17515670	HAP_5	0.173913043478261	1.49101476893328	0.728746264227379	0.0412212629918123
1	17404509	17543004	HAP_1	0.413913043478261	0.220151745266253	0.330001006711672	0.504966444821455
1	17404509	17543004	HAP_2	0.186086956521739	-0.702982167639191	0.907196698323712	0.438727618822034
1	17404509	17543004	HAP_3	0.0921739130434783	0.115847725109005	1.27962298621953	0.927896165551364
1	17404509	17543004	HAP_4	0.0730434782608696	-1.16351871389429	1.65775173771726	0.483053615600608
1	17404509	17543004	HAP_5	0.173913043478261	1.49101476893328	0.728746264227379	0.0412212629918123
1	17463352	17580720	HAP_1	0.416521739130435	0.220151745266253	0.330001006711672	0.504966444821455
1	17463352	17580720	HAP_2	0.116521739130435	-0.352645852124962	1.01565422898361	0.72856313651577
1	17463352	17580720	HAP_3	0.0739130434782609	-1.16351871389429	1.65775173771726	0.483053615600608
1	17463352	17580720	HAP_4	0.173913043478261	1.49101476893328	0.728746264227379	0.0412212629918123
1	17504279	17619065	HAP_1	0.156521739130435	0.996929904607519	0.780123252152239	0.201807564055657
1	17504279	17619065	HAP_2	0.0730434782608696	-1.16351871389429	1.65775173771726	0.483053615600608
1	17504279	17619065	HAP_3	0.317391304347826	-0.196262356016137	0.432195536082851	0.649928237827802
1	17504279	17619065	HAP_4	0.0991304347826087	1.05479040640913	1.64670436117593	0.522078569678027
1	17504279	17619065	HAP_5	0.091304347826087	0.115847725109005	1.27962298621953	0.927896165551364
1	17530637	17703897	HAP_1	0.156521739130435	0.996929904607519	0.780123252152239	0.201807564055657
1	17530637	17703897	HAP_2	0.0730434782608696	-1.16351871389429	1.65775173771726	0.483053615600608
1	17530637	17703897	HAP_3	0.301739130434783	-0.201651642553241	0.441881273592325	0.648316044378325
1	17530637	17703897	HAP_4	0.0869565217391304	1.05479040640913	1.64670436117593	0.522078569678027
1	17530637	17703897	HAP_5	0.091304347826087	0.115847725109005	1.27962298621953	0.927896165551364
1	17569889	17771553	HAP_1	0.156521739130435	0.996929904607519	0.780123252152239	0.201807564055657
1	17569889	17771553	HAP_2	0.0730434782608696	-1.16351871389429	1.65775173771726	0.483053615600608
1	17569889	17771553	HAP_3	0.091304347826087	0.115847725109005	1.27962298621953	0.927896165551364
1	17569889	17771553	HAP_4	0.302608695652174	-0.201651642553241	0.441881273592325	0.648316044378325
1	17569889	17771553	HAP_5	0.0869565217391304	1.05479040640913	1.64670436117593	0.522078569678027
1	17593278	17863023	HAP_1	0.0730434782608696	-1.16351871389429	1.65775173771726	0.483053615600608
1	17593278	17863023	HAP_2	0.091304347826087	0.115847725109005	1.27962298621953	0.927896165551364
1	17593278	17863023	HAP_3	0.18695652173913	0.236145338946778	0.754561886129793	0.754429517979065
1	17593278	17863023	HAP_4	0.113913043478261	-1.1948329053855	1.08997140098336	0.273458259008425
1	17593278	17863023	HAP_5	0.0878260869565217	1.05479040640913	1.64670436117593	0.522078569678027
1	17593278	17863023	HAP_6	0.156521739130435	1.18306142413224	0.804772597308941	0.142105971124804
1	17672335	17933659	HAP_1	0.0730434782608696	-1.16351871389429	1.65775173771726	0.483053615600608
1	17672335	17933659	HAP_2	0.0878260869565217	1.05479040640913	1.64670436117593	0.522078569678027
1	17672335	17933659	HAP_3	0.156521739130435	1.18306142413224	0.804772597308941	0.142105971124804
1	17672335	17933659	HAP_4	0.18695652173913	0.236145338946778	0.754561886129793	0.754429517979065
1	17672335	17933659	HAP_5	0.11304347826087	-1.1948329053855	1.08997140098336	0.273458259008425
1	17672335	17933659	HAP_6	0.0930434782608696	0.115847725109005	1.27962298621953	0.927896165551364
1	17742102	17996624	HAP_1	0.0878260869565217	1.05479040640913	1.64670436117593	0.522078569678027
1	17742102	17996624	HAP_2	0.0739130434782609	-1.16351871389429	1.65775173771726	0.483053615600608
1	17742102	17996624	HAP_3	0.128695652173913	-1.21231025643595	1.08592844131161	0.264736011060817
1	17742102	17996624	HAP_4	0.22	0.439272822200222	0.653923309771327	0.502019055908079
1	17742102	17996624	HAP_5	0.18695652173913	0.236145338946778	0.754561886129793	0.754429517979065
1	17742102	17996624	HAP_6	0.11304347826087	-1.1948329053855	1.08997140098336	0.273458259008425
1	17742102	17996624	HAP_7	0.0930434782608696	0.115847725109005	1.27962298621953	0.927896165551364
1	17830271	18035272	HAP_1	0.0895652173913044	1.05479040640913	1.64670436117593	0.522078569678027
1	17830271	18035272	HAP_2	0.0739130434782609	-1.16351871389429	1.65775173771726	0.483053615600608
1	17830271	18035272	HAP_3	0.218260869565217	0.439272822200222	0.653923309771327	0.502019055908079
1	17830271	18035272	HAP_4	0.18695652173913	0.236145338946778	0.754561886129793	0.754429517979065
1	17830271	18035272	HAP_5	0.0930434782608696	0.115847725109005	1.27962298621953	0.927896165551364
1	17830271	18035272	HAP_6	0.11304347826087	-1.1948329053855	1.08997140098336	0.273458259008425
1	17910922	18103433	HAP_1	0.0878260869565217	1.05479040640913	1.64670436117593	0.522078569678027
1	17910922	18103433	HAP_2	0.186086956521739	0.29367398400654	0.780611487891698	0.706902629989237
1	17910922	18103433	HAP_3	0.0930434782608696	0.115847725109005	1.27962298621953	0.927896165551364
1	17910922	18103433	HAP_4	0.126086956521739	-1.07761838573198	0.965120379050349	0.264658061812448
1	17910922	18103433	HAP_5	0.218260869565217	0.439272822200222	0.653923309771327	0.502019055908079
1	17910922	18103433	HAP_6	0.0730434782608696	-1.16351871389429	1.65775173771726	0.483053615600608
1	17965969	18144245	HAP_1	0.186086956521739	0.29367398400654	0.780611487891698	0.706902629989237
1	17965969	18144245	HAP_2	0.0878260869565217	1.05479040640913	1.64670436117593	0.522078569678027
1	17965969	18144245	HAP_3	0.138260869565217	-1.25612231200397	0.872333105804214	0.150436314992741
1	17965969	18144245	HAP_4	0.0921739130434783	0.115847725109005	1.27962298621953	0.927896165551364
1	17965969	18144245	HAP_5	0.218260869565217	0.439272822200222	0.653923309771327	0.502019055908079
1	17965969	18144245	HAP_6	0.0730434782608696	-1.16351871389429	1.65775173771726	0.483053615600608
1	18019409	18218440	HAP_1	0.221739130434783	-1.17355071239979	0.567532791569408	0.0391148150304697
1	18019409	18218440	HAP_2	0.0904347826086957	1.05479040640913	1.64670436117593	0.522078569678027
1	18019409	18218440	HAP_3	0.405217391304348	0.46778172564459	0.350394813524115	0.182412528036865
1	18019409	18218440	HAP_4	0.091304347826087	0.115847725109005	1.27962298621953	0.927896165551364
1	18019409	18218440	HAP_5	0.0782608695652174	-1.04696334948879	1.43691225811082	0.466537494614202
1	18081067	18289532	HAP_1	0.091304347826087	0.115847725109005	1.27962298621953	0.927896165551364
1	18081067	18289532	HAP_2	0.0747826086956522	-1.16351871389429	1.65775173771726	0.483053615600608
1	18081067	18289532	HAP_3	0.142608695652174	-1.25612231200397	0.872333105804214	0.150436314992741
1	18081067	18289532	HAP_4	0.0904347826086957	1.05479040640913	1.64670436117593	0.522078569678027
1	18081067	18289532	HAP_5	0.0669565217391304	8.25471249118647	1.62027334299465	4.77812105380208e-07
1	18081067	18289532	HAP_6	0.153913043478261	-0.568988123333262	0.919855679750419	0.536455305048706
1	18081067	18289532	HAP_7	0.184347826086957	0.337744746160552	0.782567541905886	0.666208265647436
1	18134138	18345151	HAP_1	0.0747826086956522	-1.16351871389429	1.65775173771726	0.483053615600608
1	18134138	18345151	HAP_2	0.128695652173913	-1.07761838573198	0.965120379050349	0.264658061812448
1	18134138	18345151	HAP_3	0.0904347826086957	1.05479040640913	1.64670436117593	0.522078569678027
1	18134138	18345151	HAP_4	0.0669565217391304	8.25471249118647	1.62027334299465	4.77812105380208e-07
1	18134138	18345151	HAP_5	0.15304347826087	-0.568988123333262	0.919855679750419	0.536455305048706
1	18134138	18345151	HAP_6	0.184347826086957	0.337744746160552	0.782567541905886	0.666208265647436
1	18134138	18345151	HAP_7	0.091304347826087	0.115847725109005	1.27962298621953	0.927896165551364
1	18185785	18374886	HAP_1	0.0904347826086957	1.05479040640913	1.64670436117593	0.522078569678027
1	18185785	18374886	HAP_2	0.0669565217391304	8.25471249118647	1.62027334299465	4.77812105380208e-07
1	18185785	18374886	HAP_3	0.153913043478261	-0.729646266927394	0.971684319414803	0.453021860550678
1	18185785	18374886	HAP_4	0.0765217391304348	-1.16351871389429	1.65775173771726	0.483053615600608
1	18185785	18374886	HAP_5	0.166086956521739	0.73864398380412	0.836679561568767	0.37770677425547
1	18185785	18374886	HAP_6	0.184347826086957	0.337744746160552	0.782567541905886	0.666208265647436
1	18185785	18374886	HAP_7	0.128695652173913	-1.07761838573198	0.965120379050349	0.264658061812448
1	18276048	18399880	HAP_1	0.0895652173913044	0.261514333800719	1.42761275331312	0.85472052779913
1	18276048	18399880	HAP_2	0.110434782608696	1.17927168914403	1.19503110359909	0.324159192642113
1	18276048	18399880	HAP_3	0.152173913043478	-0.729646266927394	0.971684319414803	0.453021860550678
1	18276048	18399880	HAP_4	0.244347826086957	-0.0186981565880549	0.539869743711712	0.97238343241964
1	18276048	18399880	HAP_5	0.0739130434782609	-1.16351871389429	1.65775173771726	0.483053615600608
1	18340122	18448083	HAP_1	0.0739130434782609	-1.16351871389429	1.65775173771726	0.483053615600608
1	18340122	18448083	HAP_2	0.245217391304348	-0.0613119487551313	0.53134957440567	0.908177934638226
1	18340122	18448083	HAP_3	0.0895652173913044	0.261514333800719	1.42761275331312	0.85472052779913
1	18340122	18448083	HAP_4	0.0904347826086957	1.05479040640913	1.64670436117593	0.522078569678027
1	18340122	18448083	HAP_5	0.166086956521739	-0.729646266927394	0.971684319414803	0.453021860550678
1	18366232	18508210	HAP_1	0.0739130434782609	-1.16351871389429	1.65775173771726	0.483053615600608
1	18366232	18508210	HAP_2	0.152173913043478	-0.729646266927394	0.971684319414803	0.453021860550678
1	18366232	18508210	HAP_3	0.0895652173913044	0.261514333800719	1.42761275331312	0.85472052779913
1	18366232	18508210	HAP_4	0.0904347826086957	1.05479040640913	1.64670436117593	0.522078569678027
1	18366232	18508210	HAP_5	0.115652173913043	0.853798117355816	1.1922023501437	0.4741949510605
1	18366232	18508210	HAP_6	0.128695652173913	-1.07761838573198	0.965120379050349	0.264658061812448
1	18388905	18550600	HAP_1	0.0669565217391304	-0.730540686975781	1.64657178670982	0.657449233626405
1	18388905	18550600	HAP_2	0.15304347826087	-0.568988123333262	0.919855679750419	0.536455305048706
1	18388905	18550600	HAP_3	0.0747826086956522	-1.16351871389429	1.65775173771726	0.483053615600608
1	18388905	18550600	HAP_4	0.0904347826086957	0.261514333800719	1.42761275331312	0.85472052779913
1	18388905	18550600	HAP_5	0.0904347826086957	1.05479040640913	1.64670436117593	0.522078569678027
1	18388905	18550600	HAP_6	0.127826086956522	0.327204636393012	1.0271522846581	0.750182226801935
1	18388905	18550600	HAP_7	0.180869565217391	-0.265242184234549	0.623721904306415	0.670812026280623
1	18388905	18550600	HAP_8	0.0773913043478261	-1.48394452357707	1.67123650254159	0.374957131622969
1	18425564	18619081	HAP_1	0.114782608695652	0.853798117355816	1.1922023501437	0.4741949510605
1	18425564	18619081	HAP_2	0.175652173913043	-0.129791978647147	0.653862210294592	0.842725274981554
1	18425564	18619081	HAP_3	0.0773913043478261	-1.48394452357707	1.67123650254159	0.374957131622969
1	18425564	18619081	HAP_4	0.0904347826086957	1.05479040640913	1.64670436117593	0.522078569678027
1	18425564	18619081	HAP_5	0.123478260869565	3.19573857945	1.01062665504733	0.00165064243018588
1	18425564	18619081	HAP_6	0.154782608695652	-0.568988123333262	0.919855679750419	0.536455305048706
1	18425564	18619081	HAP_7	0.0747826086956522	-1.16351871389429	1.65775173771726	0.483053615600608
1	18425564	18619081	HAP_8	0.0904347826086957	0.261514333800719	1.42761275331312	0.85472052779913
1	18484079	18667846	HAP_1	0.114782608695652	0.853798117355816	1.1922023501437	0.4741949510605
1	18484079	18667846	HAP_2	0.136521739130435	1.76561144824093	0.803318107413829	0.0283634592695278
1	18484079	18667846	HAP_3	0.155652173913043	-0.568988123333262	0.919855679750419	0.536455305048706
1	18484079	18667846	HAP_4	0.0904347826086957	0.261514333800719	1.42761275331312	0.85472052779913
1	18484079	18667846	HAP_5	0.114782608695652	1.33615241560707	1.27614114104935	0.295537869552253
1	18484079	18667846	HAP_6	0.12695652173913	-1.07761838573198	0.965120379050349	0.264658061812448
1	18484079	18667846	HAP_7	0.08	-1.39396864054979	1.42908627817198	0.329768402426611
1	18484079	18667846	HAP_8	0.0956521739130435	-1.97636589708095	1.18208512560669	0.0950943595550524
1	18541914	18718088	HAP_1	0.0765217391304348	-1.48394452357707	1.67123650254159	0.374957131622969
1	18541914	18718088	HAP_2	0.0904347826086957	0.261514333800719	1.42761275331312	0.85472052779913
1	18541914	18718088	HAP_3	0.0921739130434783	1.05479040640913	1.64670436117593	0.522078569678027
1	18541914	18718088	HAP_4	0.12695652173913	-1.07761838573198	0.965120379050349	0.264658061812448
1	18541914	18718088	HAP_5	0.15304347826087	-0.568988123333262	0.919855679750419	0.536455305048706
1	18541914	18718088	HAP_6	0.115652173913043	0.853798117355816	1.1922023501437	0.4741949510605
1	18541914	18718088	HAP_7	0.123478260869565	3.19573857945	1.01062665504733	0.00165064243018588
1	18599889	18771888	HAP_1	0.0921739130434783	1.05479040640913	1.64670436117593	0.522078569678027
1	18599889	18771888	HAP_2	0.113913043478261	-1.1948329053855	1.08997140098336	0.273458259008425
1	18599889	18771888	HAP_3	0.0904347826086957	0.261514333800719	1.42761275331312	0.85472052779913
1	18599889	18771888	HAP_4	0.123478260869565	3.19573857945	1.01062665504733	0.00165064243018588
1	18599889	18771888	HAP_5	0.15304347826087	-0.568988123333262	0.919855679750419	0.536455305048706
1	18599889	18771888	HAP_6	0.0765217391304348	-1.48394452357707	1.67123650254159	0.374957131622969
1	18599889	18771888	HAP_7	0.12	0.853798117355816	1.1922023501437	0.4741949510605
1	18651110	18859078	HAP_1	0.11304347826087	-1.1948329053855	1.08997140098336	0.273458259008425
1	18651110	18859078	HAP_2	0.123478260869565	3.19573857945	1.01062665504733	0.00165064243018588
1	18651110	18859078	HAP_3	0.15304347826087	-0.505530588097914	0.875289572220445	0.56379380690878
1	18651110	18859078	HAP_4	0.0921739130434783	1.05479040640913	1.64670436117593	0.522078569678027
1	18651110	18859078	HAP_5	0.0921739130434783	-0.0934569054158109	1.27631991698921	0.941654135926575
1	18651110	18859078	HAP_6	0.0765217391304348	-1.48394452357707	1.67123650254159	0.374957131622969
1	18651110	18859078	HAP_7	0.117391304347826	0.853798117355816	1.1922023501437	0.4741949510605
1	18690083	18947598	HAP_1	0.11304347826087	-1.1948329053855	1.08997140098336	0.273458259008425
1	18690083	18947598	HAP_2	0.116521739130435	0.853798117355816	1.1922023501437	0.4741949510605
1	18690083	18947598	HAP_3	0.0895652173913044	1.05479040640913	1.64670436117593	0.522078569678027
1	18690083	18947598	HAP_4	0.15304347826087	-0.505530588097914	0.875289572220445	0.56379380690878
1	18690083	18947598	HAP_5	0.091304347826087	-0.0934569054158109	1.27631991698921	0.941654135926575
1	18690083	18947598	HAP_6	0.0765217391304348	-1.48394452357707	1.67123650254159	0.374957131622969
1	18690083	18947598	HAP_7	0.123478260869565	3.19573857945	1.01062665504733	0.00165064243018588
1	18756669	19016808	HAP_1	0.154782608695652	-0.505530588097914	0.875289572220445	0.56379380690878
1	18756669	19016808	HAP_2	0.091304347826087	-0.0934569054158109	1.27631991698921	0.941654135926575
1	18756669	19016808	HAP_3	0.123478260869565	3.19573857945	1.01062665504733	0.00165064243018588
1	18756669	19016808	HAP_4	0.0739130434782609	-1.16351871389429	1.65775173771726	0.483053615600608
1	18756669	19016808	HAP_5	0.113913043478261	-1.1948329053855	1.08997140098336	0.273458259008425
1	18756669	19016808	HAP_6	0.0895652173913044	1.05479040640913	1.64670436117593	0.522078569678027
1	18756669	19016808	HAP_7	0.0773913043478261	-1.48394452357707	1.67123650254159	0.374957131622969
1	18756669	19016808	HAP_8	0.114782608695652	0.853798117355816	1.1922023501437	0.4741949510605
1	18832003	19101381	HAP_1	0.113913043478261	-1.1948329053855	1.08997140098336	0.273458259008425
1	18832003	19101381	HAP_2	0.091304347826087	-0.0934569054158109	1.27631991698921	0.941654135926575
1	18832003	19101381	HAP_3	0.0739130434782609	-1.16351871389429	1.65775173771726	0.483053615600608
1	18832003	19101381	HAP_4	0.0773913043478261	-1.48394452357707	1.67123650254159	0.374957131622969
1	18832003	19101381	HAP_5	0.0904347826086957	1.05479040640913	1.64670436117593	0.522078569678027
1	18832003	19101381	HAP_6	0.123478260869565	3.19573857945	1.01062665504733	0.00165064243018588
1	18832003	19101381	HAP_7	0.114782608695652	0.853798117355816	1.1922023501437	0.4741949510605
1	18832003	19101381	HAP_8	0.16695652173913	-0.492430043253004	0.836500522855494	0.556313342919153
1	18930376	19175978	HAP_1	0.123478260869565	3.19573857945	1.01062665504733	0.00165064243018588
1	18930376	19175978	HAP_2	0.0739130434782609	-1.16351871389429	1.65775173771726	0.483053615600608
1	18930376	19175978	HAP_3	0.113913043478261	-1.1948329053855	1.08997140098336	0.273458259008425
1	18930376	19175978	HAP_4	0.114782608695652	0.853798117355816	1.1922023501437	0.4741949510605
1	18930376	19175978	HAP_5	0.16695652173913	-0.492430043253004	0.836500522855494	0.556313342919153
1	18930376	19175978	HAP_6	0.168695652173913	0.194263598699874	0.75792051195066	0.797804259880001
1	18930376	19175978	HAP_7	0.0904347826086957	1.05479040640913	1.64670436117593	0.522078569678027
1	18993576	19269782	HAP_1	0.113913043478261	0.853798117355816	1.1922023501437	0.4741949510605
1	18993576	19269782	HAP_2	0.16695652173913	-0.492430043253004	0.836500522855494	0.556313342919153
1	18993576	19269782	HAP_3	0.168695652173913	0.194263598699874	0.75792051195066	0.797804259880001
1	18993576	19269782	HAP_4	0.0947826086956522	1.05479040640913	1.64670436117593	0.522078569678027
1	18993576	19269782	HAP_5	0.123478260869565	3.19573857945	1.01062665504733	0.00165064243018588
1	18993576	19269782	HAP_6	0.0739130434782609	-1.16351871389429	1.65775173771726	0.483053615600608
1	18993576	19269782	HAP_7	0.113913043478261	-1.1948329053855	1.08997140098336	0.273458259008425
1	19069747	19336588	HAP_1	0.114782608695652	-0.193009470298974	1.2021209206007	0.872499663648565
1	19069747	19336588	HAP_2	0.0773913043478261	-1.48394452357707	1.67123650254159	0.374957131622969
1	19069747	19336588	HAP_3	0.13304347826087	0.245092983036221	1.01421600629678	0.809133651428646
1	19069747	19336588	HAP_4	0.113913043478261	-1.1948329053855	1.08997140098336	0.273458259008425
1	19069747	19336588	HAP_5	0.305217391304348	0.191019180730948	0.423675884167338	0.652263210556052
1	19069747	19336588	HAP_6	0.0739130434782609	-1.16351871389429	1.65775173771726	0.483053615600608
1	19069747	19336588	HAP_7	0.0930434782608696	1.05479040640913	1.64670436117593	0.522078569678027
1	19147587	19374028	HAP_1	0.232173913043478	0.67970375500403	0.508871739102727	0.182185589625043
1	19147587	19374028	HAP_2	0.0739130434782609	-1.16351871389429	1.65775173771726	0.483053615600608
1	19147587	19374028	HAP_3	0.11304347826087	0.0780644584406819	1.31201541176246	0.952575294669352
1	19147587	19374028	HAP_4	0.0904347826086957	1.05479040640913	1.64670436117593	0.522078569678027
1	19147587	19374028	HAP_5	0.11304347826087	-1.1948329053855	1.08997140098336	0.273458259008425
1	19147587	19374028	HAP_6	0.0773913043478261	-1.48394452357707	1.67123650254159	0.374957131622969
1	19147587	19374028	HAP_7	0.132173913043478	0.245092983036221	1.01421600629678	0.809133651428646
1	19253956	19436094	HAP_1	0.187826086956522	0.469550679043587	0.657909613003346	0.47570843085225
1	19253956	19436094	HAP_2	0.088695652173913	1.05479040640913	1.64670436117593	0.522078569678027
1	19253956	19436094	HAP_3	0.112173913043478	0.0780644584406819	1.31201541176246	0.952575294669352
1	19253956	19436094	HAP_4	0.0773913043478261	-1.48394452357707	1.67123650254159	0.374957131622969
1	19253956	19436094	HAP_5	0.192173913043478	-0.458264414520016	0.710460612146301	0.51917460648441
1	19253956	19436094	HAP_6	0.0739130434782609	-1.16351871389429	1.65775173771726	0.483053615600608
1	19318625	19484677	HAP_1	0.11304347826087	0.0780644584406819	1.31201541176246	0.952575294669352
1	19318625	19484677	HAP_2	0.188695652173913	0.469550679043587	0.657909613003346	0.47570843085225
1	19318625	19484677	HAP_3	0.088695652173913	1.05479040640913	1.64670436117593	0.522078569678027
1	19318625	19484677	HAP_4	0.0773913043478261	-1.48394452357707	1.67123650254159	0.374957131622969
1	19318625	19484677	HAP_5	0.192173913043478	-0.458264414520016	0.710460612146301	0.51917460648441
1	19318625	19484677	HAP_6	0.0739130434782609	-1.16351871389429	1.65775173771726	0.483053615600608
1	19352346	19499241	HAP_1	0.11304347826087	0.0780644584406819	1.31201541176246	0.952575294669352
1	19352346	19499241	HAP_2	0.19304347826087	-0.458264414520016	0.710460612146301	0.51917460648441
1	19352346	19499241	HAP_3	0.0739130434782609	-1.16351871389429	1.65775173771726	0.483053615600608
1	19352346	19499241	HAP_4	0.179130434782609	0.469550679043587	0.657909613003346	0.47570843085225
1	19352346	19499241	HAP_5	0.088695652173913	1.05479040640913	1.64670436117593	0.522078569678027
1	19352346	19499241	HAP_6	0.0773913043478261	-1.48394452357707	1.67123650254159	0.374957131622969
1	19420435	19535686	HAP_1	0.0773913043478261	-1.48394452357707	1.67123650254159	0.374957131622969
1	19420435	19535686	HAP_2	0.0817391304347826	-0.64937914936812	1.44237116110546	0.652728029812106
1	19420435	19535686	HAP_3	0.11304347826087	0.0780644584406819	1.31201541176246	0.952575294669352
1	19420435	19535686	HAP_4	0.180869565217391	0.469550679043587	0.657909613003346	0.47570843085225
1	19420435	19535686	HAP_5	0.19304347826087	-0.458264414520016	0.710460612146301	0.51917460648441
1	19420435	19535686	HAP_6	0.0878260869565217	1.05479040640913	1.64670436117593	0.522078569678027
1	19474711	19617746	HAP_1	0.194782608695652	-0.458264414520016	0.710460612146301	0.51917460648441
1	19474711	19617746	HAP_2	0.0817391304347826	-0.64937914936812	1.44237116110546	0.652728029812106
1	19474711	19617746	HAP_3	0.115652173913043	0.853798117355816	1.1922023501437	0.4741949510605
1	19474711	19617746	HAP_4	0.258260869565217	-0.0128950985256265	0.460940356882565	0.977691516209926
1	19474711	19617746	HAP_5	0.0878260869565217	1.05479040640913	1.64670436117593	0.522078569678027
1	19492649	19686160	HAP_1	0.327826086956522	-0.187484239667206	0.408120507795964	0.646135707313974
1	19492649	19686160	HAP_2	0.0878260869565217	1.05479040640913	1.64670436117593	0.522078569678027
1	19492649	19686160	HAP_3	0.115652173913043	0.853798117355816	1.1922023501437	0.4741949510605
1	19492649	19686160	HAP_4	0.194782608695652	-0.458264414520016	0.710460612146301	0.51917460648441
1	19492649	19686160	HAP_5	0.0817391304347826	-0.64937914936812	1.44237116110546	0.652728029812106
1	19515387	19736140	HAP_1	0.115652173913043	0.853798117355816	1.1922023501437	0.4741949510605
1	19515387	19736140	HAP_2	0.194782608695652	-0.458264414520016	0.710460612146301	0.51917460648441
1	19515387	19736140	HAP_3	0.32695652173913	-0.187484239667206	0.408120507795964	0.646135707313974
1	19515387	19736140	HAP_4	0.0878260869565217	1.05479040640913	1.64670436117593	0.522078569678027
1	19515387	19736140	HAP_5	0.0817391304347826	-0.64937914936812	1.44237116110546	0.652728029812106
1	19591116	19840115	HAP_1	0.222608695652174	0.390434300325662	0.594556626517399	0.511654571262061
1	19591116	19840115	HAP_2	0.0834782608695652	-0.64937914936812	1.44237116110546	0.652728029812106
1	19591116	19840115	HAP_3	0.522608695652174	-0.0612120560882913	0.288971667965747	0.832318653202395
1	19661123	19905066	HAP_1	0.071304347826087	-1.18110535719417	1.45641218442225	0.417726682289134
1	19661123	19905066	HAP_2	0.102608695652174	-0.763402277426274	1.09819984954589	0.487255084691098
1	19661123	19905066	HAP_3	0.18695652173913	0.468761252269441	0.628858650879608	0.456331952500091
1	19661123	19905066	HAP_4	0.335652173913043	0.22226514716573	0.394397482737626	0.573280988427419
1	19661123	19905066	HAP_5	0.202608695652174	0.762938765799749	0.631208655436279	0.227288324304001
1	19728682	19955364	HAP_1	0.183478260869565	0.469550679043587	0.657909613003346	0.47570843085225
1	19728682	19955364	HAP_2	0.466086956521739	0.557471805342032	0.298353444155961	0.0622132034750327
1	19728682	19955364	HAP_3	0.0782608695652174	-1.05831863898131	1.10118616418743	0.336929522216519
1	19728682	19955364	HAP_4	0.105217391304348	-0.763402277426274	1.09819984954589	0.487255084691098
1	19802045	20037490	HAP_1	0.183478260869565	0.469550679043587	0.657909613003346	0.47570843085225
1	19802045	20037490	HAP_2	0.0426086956521739	0.334607233978344	1.64530572481995	0.838918789820064
1	19802045	20037490	HAP_3	0.088695652173913	1.05479040640913	1.64670436117593	0.522078569678027
1	19802045	20037490	HAP_4	0.225217391304348	-0.144068433958381	0.580772713497321	0.804175990109141
1	19802045	20037490	HAP_5	0.173913043478261	-0.315287856139708	0.730214788678842	0.666071177304106
1	19887186	20089442	HAP_1	0.088695652173913	1.05479040640913	1.64670436117593	0.522078569678027
1	19887186	20089442	HAP_2	0.226086956521739	-0.144068433958381	0.580772713497321	0.804175990109141
1	19887186	20089442	HAP_3	0.173913043478261	-0.315287856139708	0.730214788678842	0.666071177304106
1	19887186	20089442	HAP_4	0.183478260869565	0.469550679043587	0.657909613003346	0.47570843085225
1	19887186	20089442	HAP_5	0.0556521739130435	0.708066873763583	1.43386872053582	0.621629283347993
1	19929109	20164215	HAP_1	0.088695652173913	1.05479040640913	1.64670436117593	0.522078569678027
1	19929109	20164215	HAP_2	0.195652173913043	-0.109219609884655	0.644719100678168	0.865537864894677
1	19929109	20164215	HAP_3	0.173913043478261	-0.315287856139708	0.730214788678842	0.666071177304106
1	19929109	20164215	HAP_4	0.183478260869565	0.469550679043587	0.657909613003346	0.47570843085225
1	19929109	20164215	HAP_5	0.0556521739130435	0.708066873763583	1.43386872053582	0.621629283347993
1	20008856	20217215	HAP_1	0.088695652173913	1.05479040640913	1.64670436117593	0.522078569678027
1	20008856	20217215	HAP_2	0.0834782608695652	-0.0593205120984825	1.17237007652678	0.959663201777193
1	20008856	20217215	HAP_3	0.195652173913043	-0.109219609884655	0.644719100678168	0.865537864894677
1	20008856	20217215	HAP_4	0.183478260869565	0.469550679043587	0.657909613003346	0.47570843085225
1	20008856	20217215	HAP_5	0.173913043478261	-0.315287856139708	0.730214788678842	0.666071177304106
1	20079747	20263578	HAP_1	0.212173913043478	-0.480460254973039	0.639977417525221	0.453119964252607
1	20079747	20263578	HAP_2	0.195652173913043	-0.109219609884655	0.644719100678168	0.865537864894677
1	20079747	20263578	HAP_3	0.272173913043478	0.0846837369671358	0.468805568332389	0.856717454615241
1	20144224	20294759	HAP_1	0.409565217391304	0.144459393408954	0.322887167996986	0.654759388940822
1	20144224	20294759	HAP_2	0.18	-0.277591224029981	0.665733102952979	0.676859031867052
1	20144224	20294759	HAP_3	0.195652173913043	-0.109219609884655	0.644719100678168	0.865537864894677
1	20199697	20336514	HAP_1	0.194782608695652	-0.109219609884655	0.644719100678168	0.865537864894677
1	20199697	20336514	HAP_2	0.196521739130435	-0.154126187611907	0.573752048715316	0.788314109822397
1	20199697	20336514	HAP_3	0.0869565217391304	1.05479040640913	1.64670436117593	0.522078569678027
1	20199697	20336514	HAP_4	0.0973913043478261	0.657749568624246	1.43303668917017	0.646418782158937
1	20257579	20416935	HAP_1	0.196521739130435	-0.154126187611907	0.573752048715316	0.788314109822397
1	20257579	20416935	HAP_2	0.0869565217391304	1.05479040640913	1.64670436117593	0.522078569678027
1	20257579	20416935	HAP_3	0.0973913043478261	0.657749568624246	1.43303668917017	0.646418782158937
1	20257579	20416935	HAP_4	0.194782608695652	-0.109219609884655	0.644719100678168	0.865537864894677
1	20285058	20472980	HAP_1	0.196521739130435	-0.154126187611907	0.573752048715316	0.788314109822397
1	20285058	20472980	HAP_2	0.0869565217391304	1.05479040640913	1.64670436117593	0.522078569678027
1	20285058	20472980	HAP_3	0.0973913043478261	0.657749568624246	1.43303668917017	0.646418782158937
1	20285058	20472980	HAP_4	0.194782608695652	-0.109219609884655	0.644719100678168	0.865537864894677
1	20309995	20550672	HAP_1	0.195652173913043	-0.154126187611907	0.573752048715316	0.788314109822397
1	20309995	20550672	HAP_2	0.0973913043478261	0.657749568624246	1.43303668917017	0.646418782158937
1	20309995	20550672	HAP_3	0.0869565217391304	1.05479040640913	1.64670436117593	0.522078569678027
1	20309995	20550672	HAP_4	0.126086956521739	-1.15815019629457	0.971125155999116	0.233534855425949
1	20396102	20587049	HAP_1	0.125217391304348	-0.851601247023263	0.925771016856162	0.358028435423279
1	20396102	20587049	HAP_2	0.0973913043478261	0.657749568624246	1.43303668917017	0.646418782158937
1	20396102	20587049	HAP_3	0.105217391304348	2.1225969176087	1.07657958206995	0.0491439956745992
1	20396102	20587049	HAP_4	0.195652173913043	-0.154126187611907	0.573752048715316	0.788314109822397
1	20447544	20629717	HAP_1	0.125217391304348	-0.851601247023263	0.925771016856162	0.358028435423279
1	20447544	20629717	HAP_2	0.0947826086956522	-0.642475776867481	1.65455256804911	0.697935265800353
1	20447544	20629717	HAP_3	0.196521739130435	-0.154126187611907	0.573752048715316	0.788314109822397
1	20447544	20629717	HAP_4	0.179130434782609	0.585972172497731	0.744680567514861	0.431685435262274
1	20528824	20676803	HAP_1	0.255652173913043	-0.352564718391703	0.476001936787563	0.459197331590928
1	20528824	20676803	HAP_2	0.0930434782608696	-0.616417679080074	1.17960201900771	0.601483550695491
1	20528824	20676803	HAP_3	0.0869565217391304	1.05479040640913	1.64670436117593	0.522078569678027
1	20528824	20676803	HAP_4	0.0947826086956522	-0.642475776867481	1.65455256804911	0.697935265800353
1	20572869	20732893	HAP_1	0.0860869565217391	3.02937519469428	1.63992329554151	0.065233932238341
1	20572869	20732893	HAP_2	0.0895652173913044	0.771989886943003	1.42831451229253	0.589073200739613
1	20572869	20732893	HAP_3	0.0930434782608696	-0.616417679080074	1.17960201900771	0.601483550695491
1	20572869	20732893	HAP_4	0.282608695652174	-0.179179564214832	0.440907312952836	0.684612031697477
1	20572869	20732893	HAP_5	0.0956521739130435	-0.642475776867481	1.65455256804911	0.697935265800353
1	20618002	20799206	HAP_1	0.0860869565217391	3.02937519469428	1.63992329554151	0.065233932238341
1	20618002	20799206	HAP_2	0.0895652173913044	0.771989886943003	1.42831451229253	0.589073200739613
1	20618002	20799206	HAP_3	0.0921739130434783	-0.616417679080074	1.17960201900771	0.601483550695491
1	20618002	20799206	HAP_4	0.284347826086957	-0.179179564214832	0.440907312952836	0.684612031697477
1	20618002	20799206	HAP_5	0.0947826086956522	-0.642475776867481	1.65455256804911	0.697935265800353
1	20664136	20899506	HAP_1	0.0895652173913044	0.771989886943003	1.42831451229253	0.589073200739613
1	20664136	20899506	HAP_2	0.286086956521739	-0.190811233506386	0.4368841409658	0.662456954660207
1	20664136	20899506	HAP_3	0.0860869565217391	3.02937519469428	1.63992329554151	0.065233932238341
1	20664136	20899506	HAP_4	0.0921739130434783	-0.616417679080074	1.17960201900771	0.601483550695491
1	20664136	20899506	HAP_5	0.0947826086956522	-0.642475776867481	1.65455256804911	0.697935265800353
1	20716311	20975199	HAP_1	0.0860869565217391	3.02937519469428	1.63992329554151	0.065233932238341
1	20716311	20975199	HAP_2	0.375652173913043	-0.31492763998326	0.354069023696331	0.374140408224418
1	20716311	20975199	HAP_3	0.0921739130434783	-0.642475776867481	1.65455256804911	0.697935265800353
1	20716311	20975199	HAP_4	0.0921739130434783	-0.616417679080074	1.17960201900771	0.601483550695491
1	20774446	21025812	HAP_1	0.0930434782608696	-0.642475776867481	1.65455256804911	0.697935265800353
1	20774446	21025812	HAP_2	0.0947826086956522	-0.814136452020415	1.0898288475098	0.455356976120395
1	20774446	21025812	HAP_3	0.0930434782608696	1.05479040640913	1.64670436117593	0.522078569678027
1	20774446	21025812	HAP_4	0.313913043478261	-0.182320941539284	0.422856308185459	0.666513557990608
1	20774446	21025812	HAP_5	0.0860869565217391	3.02937519469428	1.63992329554151	0.065233932238341
1	20844518	21079216	HAP_1	0.0939130434782609	-0.642475776867481	1.65455256804911	0.697935265800353
1	20844518	21079216	HAP_2	0.0956521739130435	-0.814136452020415	1.0898288475098	0.455356976120395
1	20844518	21079216	HAP_3	0.0947826086956522	1.05479040640913	1.64670436117593	0.522078569678027
1	20844518	21079216	HAP_4	0.304347826086957	0.00188016811080265	0.439555326704895	0.996588631158283
1	20844518	21079216	HAP_5	0.108695652173913	1.89735246571123	1.41926704854296	0.181811277747544
1	20955011	21099477	HAP_1	0.0939130434782609	-0.642475776867481	1.65455256804911	0.697935265800353
1	20955011	21099477	HAP_2	0.163478260869565	1.61182414762208	0.767702882067949	0.036214508516197
1	20955011	21099477	HAP_3	0.0956521739130435	-0.814136452020415	1.0898288475098	0.455356976120395
1	20955011	21099477	HAP_4	0.0956521739130435	1.05479040640913	1.64670436117593	0.522078569678027
1	20955011	21099477	HAP_5	0.329565217391304	0.0329640145533159	0.405947369416813	0.935309677214099
1	21005976	21158799	HAP_1	0.0939130434782609	-0.642475776867481	1.65455256804911	0.697935265800353
1	21005976	21158799	HAP_2	0.14695652173913	1.80479510839376	0.828318268042236	0.0297562501897244
1	21005976	21158799	HAP_3	0.0956521739130435	-0.814136452020415	1.0898288475098	0.455356976120395
1	21005976	21158799	HAP_4	0.329565217391304	0.0329640145533159	0.405947369416813	0.935309677214099
1	21005976	21158799	HAP_5	0.0956521739130435	1.05479040640913	1.64670436117593	0.522078569678027
1	21060557	21212230	HAP_1	0.329565217391304	0.0329640145533159	0.405947369416813	0.935309677214099
1	21060557	21212230	HAP_2	0.116521739130435	-1.45185553068043	0.883104455992223	0.100728006340725
1	21060557	21212230	HAP_3	0.164347826086957	0.909619809212925	0.756444283680864	0.229678524517521
1	21060557	21212230	HAP_4	0.184347826086957	-0.332868521793664	0.675652606304664	0.622443683154193
1	21060557	21212230	HAP_5	0.0982608695652174	1.05479040640913	1.64670436117593	0.522078569678027
1	21092388	21248341	HAP_1	0.329565217391304	0.0329640145533159	0.405947369416813	0.935309677214099
1	21092388	21248341	HAP_2	0.116521739130435	-1.45185553068043	0.883104455992223	0.100728006340725
1	21092388	21248341	HAP_3	0.129565217391304	0.233667901908221	1.09318644673855	0.830820040937624
1	21092388	21248341	HAP_4	0.184347826086957	-0.332868521793664	0.675652606304664	0.622443683154193
1	21092388	21248341	HAP_5	0.0982608695652174	1.05479040640913	1.64670436117593	0.522078569678027
1	21142067	21302128	HAP_1	0.460869565217391	-0.129003721255227	0.298899243811643	0.6662005760384
1	21142067	21302128	HAP_2	0.184347826086957	-0.332868521793664	0.675652606304664	0.622443683154193
1	21142067	21302128	HAP_3	0.118260869565217	-1.45185553068043	0.883104455992223	0.100728006340725
1	21142067	21302128	HAP_4	0.0982608695652174	1.05479040640913	1.64670436117593	0.522078569678027
1	21199202	21333330	HAP_1	0.581739130434783	-0.308156731298125	0.258755762720291	0.234188772068987
1	21199202	21333330	HAP_2	0.115652173913043	2.1225969176087	1.07657958206995	0.0491439956745992
1	21199202	21333330	HAP_3	0.248695652173913	-0.244887747543106	0.52721949166087	0.642477198561759
1	21239756	21366392	HAP_1	0.115652173913043	2.1225969176087	1.07657958206995	0.0491439956745992
1	21239756	21366392	HAP_2	0.184347826086957	-0.332868521793664	0.675652606304664	0.622443683154193
1	21239756	21366392	HAP_3	0.616521739130435	-0.169421951161339	0.255995482390642	0.50836030000502
1	21278418	21451919	HAP_1	0.0973913043478261	1.05479040640913	1.64670436117593	0.522078569678027
1	21278418	21451919	HAP_2	0.145217391304348	1.80479510839376	0.828318268042236	0.0297562501897244
1	21278418	21451919	HAP_3	0.0965217391304348	-0.814136452020415	1.0898288475098	0.455356976120395
1	21278418	21451919	HAP_4	0.329565217391304	0.0480972705194359	0.402551453387022	0.904936949388058
1	21278418	21451919	HAP_5	0.0939130434782609	-0.642475776867481	1.65455256804911	0.697935265800353
1	21324921	21498156	HAP_1	0.0965217391304348	1.05479040640913	1.64670436117593	0.522078569678027
1	21324921	21498156	HAP_2	0.0939130434782609	-0.642475776867481	1.65455256804911	0.697935265800353
1	21324921	21498156	HAP_3	0.145217391304348	1.80479510839376	0.828318268042236	0.0297562501897244
1	21324921	21498156	HAP_4	0.0965217391304348	-0.814136452020415	1.0898288475098	0.455356976120395
1	21324921	21498156	HAP_5	0.329565217391304	0.0480972705194359	0.402551453387022	0.904936949388058
1	21351372	21549541	HAP_1	0.145217391304348	1.80479510839376	0.828318268042236	0.0297562501897244
1	21351372	21549541	HAP_2	0.0965217391304348	-0.814136452020415	1.0898288475098	0.455356976120395
1	21351372	21549541	HAP_3	0.328695652173913	0.0480972705194359	0.402551453387022	0.904936949388058
1	21351372	21549541	HAP_4	0.0965217391304348	1.05479040640913	1.64670436117593	0.522078569678027
1	21351372	21549541	HAP_5	0.0939130434782609	-0.642475776867481	1.65455256804911	0.697935265800353
1	21426865	21593553	HAP_1	0.0965217391304348	-0.814136452020415	1.0898288475098	0.455356976120395
1	21426865	21593553	HAP_2	0.0965217391304348	1.05479040640913	1.64670436117593	0.522078569678027
1	21426865	21593553	HAP_3	0.337391304347826	0.0514460459965098	0.398491103953319	0.897323034202292
1	21426865	21593553	HAP_4	0.176521739130435	0.445414346783521	0.904466269062945	0.62258582427052
1	21426865	21593553	HAP_5	0.110434782608696	-1.49910610627522	1.17389742814981	0.202117847447155
1	21477210	21624708	HAP_1	0.0965217391304348	-0.814136452020415	1.0898288475098	0.455356976120395
1	21477210	21624708	HAP_2	0.110434782608696	-1.49910610627522	1.17389742814981	0.202117847447155
1	21477210	21624708	HAP_3	0.0965217391304348	1.05479040640913	1.64670436117593	0.522078569678027
1	21477210	21624708	HAP_4	0.337391304347826	0.0514460459965098	0.398491103953319	0.897323034202292
1	21477210	21624708	HAP_5	0.251304347826087	0.390327484214278	0.578404229431629	0.500058047180912
1	21529824	21662722	HAP_1	0.105217391304348	-1.55418480996646	1.28973881568719	0.228695646039504
1	21529824	21662722	HAP_2	0.0965217391304348	1.05479040640913	1.64670436117593	0.522078569678027
1	21529824	21662722	HAP_3	0.0965217391304348	-0.814136452020415	1.0898288475098	0.455356976120395
1	21529824	21662722	HAP_4	0.337391304347826	0.149765177443438	0.395497747059657	0.705072100465828
1	21529824	21662722	HAP_5	0.168695652173913	0.778380848436099	1.00932216070418	0.440917436948393
1	21584870	21717449	HAP_1	0.337391304347826	0.149765177443438	0.395497747059657	0.705072100465828
1	21584870	21717449	HAP_2	0.1	1.05479040640913	1.64670436117593	0.522078569678027
1	21584870	21717449	HAP_3	0.168695652173913	0.778380848436099	1.00932216070418	0.440917436948393
1	21584870	21717449	HAP_4	0.190434782608696	-0.623985154687667	0.605071282729115	0.302863010284335
1	21584870	21717449	HAP_5	0.0721739130434783	-0.468719516981277	1.18419861946456	0.692394253556836
1	21618641	21750572	HAP_1	0.101739130434783	0.980684246935168	1.42937650895742	0.49293783422089
1	21618641	21750572	HAP_2	0.330434782608696	0.100349992950238	0.39937222673275	0.801697729712458
1	21618641	21750572	HAP_3	0.190434782608696	-0.623985154687667	0.605071282729115	0.302863010284335
1	21618641	21750572	HAP_4	0.168695652173913	0.778380848436099	1.00932216070418	0.440917436948393
1	21644616	21786737	HAP_1	0.329565217391304	0.100349992950238	0.39937222673275	0.801697729712458
1	21644616	21786737	HAP_2	0.1	0.980684246935168	1.42937650895742	0.49293783422089
1	21644616	21786737	HAP_3	0.0965217391304348	-0.814136452020415	1.0898288475098	0.455356976120395
1	21644616	21786737	HAP_4	0.0939130434782609	-0.642475776867481	1.65455256804911	0.697935265800353
1	21644616	21786737	HAP_5	0.168695652173913	0.778380848436099	1.00932216070418	0.440917436948393
1	21691443	21829520	HAP_1	0.329565217391304	0.100349992950238	0.39937222673275	0.801697729712458
1	21691443	21829520	HAP_2	0.0956521739130435	-0.814136452020415	1.0898288475098	0.455356976120395
1	21691443	21829520	HAP_3	0.0947826086956522	-0.642475776867481	1.65455256804911	0.697935265800353
1	21691443	21829520	HAP_4	0.0930434782608696	1.05479040640913	1.64670436117593	0.522078569678027
1	21691443	21829520	HAP_5	0.168695652173913	0.778380848436099	1.00932216070418	0.440917436948393
1	21738281	21887191	HAP_1	0.0930434782608696	1.05479040640913	1.64670436117593	0.522078569678027
1	21738281	21887191	HAP_2	0.151304347826087	0.755623711951706	1.01164043712281	0.455418705941562
1	21738281	21887191	HAP_3	0.0956521739130435	-0.814136452020415	1.0898288475098	0.455356976120395
1	21738281	21887191	HAP_4	0.0947826086956522	-0.642475776867481	1.65455256804911	0.697935265800353
1	21738281	21887191	HAP_5	0.330434782608696	0.111761277322175	0.396780685786807	0.778300124883789
1	21777287	21951746	HAP_1	0.0947826086956522	-0.642475776867481	1.65455256804911	0.697935265800353
1	21777287	21951746	HAP_2	0.333913043478261	0.104132729031489	0.393893875868978	0.791593691890642
1	21777287	21951746	HAP_3	0.0930434782608696	1.05479040640913	1.64670436117593	0.522078569678027
1	21777287	21951746	HAP_4	0.152173913043478	0.755623711951706	1.01164043712281	0.455418705941562
1	21777287	21951746	HAP_5	0.0956521739130435	-0.814136452020415	1.0898288475098	0.455356976120395
1	21824637	22024056	HAP_1	0.0956521739130435	-0.642475776867481	1.65455256804911	0.697935265800353
1	21824637	22024056	HAP_2	0.489565217391304	-0.0283396497848329	0.287154340177338	0.921418526275298
1	21824637	22024056	HAP_3	0.0939130434782609	1.05479040640913	1.64670436117593	0.522078569678027
1	21824637	22024056	HAP_4	0.0947826086956522	-0.521954669499656	1.17054502255459	0.655835882048747
1	21877978	22096754	HAP_1	0.0939130434782609	1.05479040640913	1.64670436117593	0.522078569678027
1	21877978	22096754	HAP_2	0.0956521739130435	-0.521954669499656	1.17054502255459	0.655835882048747
1	21877978	22096754	HAP_3	0.251304347826087	-0.06256172995535	0.512421274574021	0.902871050002312
1	21877978	22096754	HAP_4	0.333913043478261	0.12597675910664	0.390985033468938	0.747418326256488
1	21923652	22152784	HAP_1	0.0956521739130435	-0.521954669499656	1.17054502255459	0.655835882048747
1	21923652	22152784	HAP_2	0.0947826086956522	1.05479040640913	1.64670436117593	0.522078569678027
1	21923652	22152784	HAP_3	0.129565217391304	2.00360131840271	1.42269707400219	0.159591660798878
1	21923652	22152784	HAP_4	0.100869565217391	-0.642475776867481	1.65455256804911	0.697935265800353
1	21923652	22152784	HAP_5	0.129565217391304	1.46115727121008	1.08868698553104	0.180096441958505
1	21923652	22152784	HAP_6	0.260869565217391	-0.30485902840124	0.470688887094617	0.517451967454498
1	21994065	22225114	HAP_1	0.0947826086956522	1.05479040640913	1.64670436117593	0.522078569678027
1	21994065	22225114	HAP_2	0.129565217391304	2.00360131840271	1.42269707400219	0.159591660798878
1	21994065	22225114	HAP_3	0.100869565217391	-0.642475776867481	1.65455256804911	0.697935265800353
1	21994065	22225114	HAP_4	0.110434782608696	1.34143057132219	1.17773557821953	0.255192040401338
1	21994065	22225114	HAP_5	0.26	-0.288606360840321	0.476870047682307	0.545283994056169
1	21994065	22225114	HAP_6	0.0956521739130435	-0.521954669499656	1.17054502255459	0.655835882048747
1	22072511	22272212	HAP_1	0.168695652173913	1.26496756814406	1.01436146765925	0.212895686143287
1	22072511	22272212	HAP_2	0.100869565217391	-0.642475776867481	1.65455256804911	0.697935265800353
1	22072511	22272212	HAP_3	0.0956521739130435	-0.521954669499656	1.17054502255459	0.655835882048747
1	22072511	22272212	HAP_4	0.114782608695652	0.836388578551675	1.02249639061422	0.413711376894777
1	22072511	22272212	HAP_5	0.26	-0.288606360840321	0.476870047682307	0.545283994056169
1	22072511	22272212	HAP_6	0.0947826086956522	1.05479040640913	1.64670436117593	0.522078569678027
1	22132505	22311265	HAP_1	0.0973913043478261	-0.642475776867481	1.65455256804911	0.697935265800353
1	22132505	22311265	HAP_2	0.0973913043478261	-0.521954669499656	1.17054502255459	0.655835882048747
1	22132505	22311265	HAP_3	0.390434782608696	1.50109526070888	0.346828279074418	1.78084444857534e-05
1	22132505	22311265	HAP_4	0.278260869565217	-0.241889730006893	0.435962789163107	0.57922463796131
1	22194771	22382190	HAP_1	0.409565217391304	1.32825954826501	0.327619507704311	5.73870430584969e-05
1	22194771	22382190	HAP_2	0.0973913043478261	-0.642475776867481	1.65455256804911	0.697935265800353
1	22194771	22382190	HAP_3	0.0965217391304348	-0.521954669499656	1.17054502255459	0.655835882048747
1	22194771	22382190	HAP_4	0.278260869565217	-0.241889730006893	0.435962789163107	0.57922463796131
1	22265997	22421404	HAP_1	0.0973913043478261	-0.642475776867481	1.65455256804911	0.697935265800353
1	22265997	22421404	HAP_2	0.413913043478261	1.32534417162947	0.323111967006126	4.70549151421597e-05
1	22265997	22421404	HAP_3	0.0965217391304348	-0.521954669499656	1.17054502255459	0.655835882048747
1	22265997	22421404	HAP_4	0.278260869565217	-0.241889730006893	0.435962789163107	0.57922463796131
1	22288779	22475646	HAP_1	0.0973913043478261	-0.642475776867481	1.65455256804911	0.697935265800353
1	22288779	22475646	HAP_2	0.105217391304348	-0.507997259620373	1.08285659710237	0.639160800626785
1	22288779	22475646	HAP_3	0.276521739130435	-0.233281993779766	0.440537646045675	0.596640505526811
1	22288779	22475646	HAP_4	0.176521739130435	0.24464579728	0.907206032136451	0.787513511724156
1	22288779	22475646	HAP_5	0.129565217391304	2.00360131840271	1.42269707400219	0.159591660798878
1	22354504	22518930	HAP_1	0.0965217391304348	-0.642475776867481	1.65455256804911	0.697935265800353
1	22354504	22518930	HAP_2	0.105217391304348	-0.507997259620373	1.08285659710237	0.639160800626785
1	22354504	22518930	HAP_3	0.277391304347826	-0.257812767690027	0.436497949164068	0.554999679157054
1	22354504	22518930	HAP_4	0.176521739130435	0.24464579728	0.907206032136451	0.787513511724156
1	22354504	22518930	HAP_5	0.129565217391304	2.00360131840271	1.42269707400219	0.159591660798878
1	22409478	22541611	HAP_1	0.201739130434783	-0.656092927432862	0.582042672304433	0.260128492767598
1	22409478	22541611	HAP_2	0.277391304347826	-0.257812767690027	0.436497949164068	0.554999679157054
1	22409478	22541611	HAP_3	0.176521739130435	0.24464579728	0.907206032136451	0.787513511724156
1	22409478	22541611	HAP_4	0.129565217391304	2.00360131840271	1.42269707400219	0.159591660798878
1	22456503	22591077	HAP_1	0.22695652173913	-0.112122417006768	0.540203915088153	0.835651061979896
1	22456503	22591077	HAP_2	0.174782608695652	-0.431940733076235	0.731139534932751	0.554907063124816
1	22456503	22591077	HAP_3	0.305217391304348	-0.292539922405648	0.3930691441273	0.457039061020485
1	22456503	22591077	HAP_4	0.127826086956522	1.32972623006641	1.27664869547117	0.298056306345476
1	22510991	22637089	HAP_1	0.127826086956522	1.32972623006641	1.27664869547117	0.298056306345476
1	22510991	22637089	HAP_2	0.305217391304348	-0.292539922405648	0.3930691441273	0.457039061020485
1	22510991	22637089	HAP_3	0.205217391304348	0.359919742040472	0.616856483694498	0.559808307116748
1	22510991	22637089	HAP_4	0.0973913043478261	-0.642475776867481	1.65455256804911	0.697935265800353
1	22535483	22675245	HAP_1	0.106086956521739	1.05479040640913	1.64670436117593	0.522078569678027
1	22535483	22675245	HAP_2	0.0991304347826087	-0.589170010866092	1.08289995572049	0.58661121926758
1	22535483	22675245	HAP_3	0.0973913043478261	-0.642475776867481	1.65455256804911	0.697935265800353
1	22535483	22675245	HAP_4	0.305217391304348	-0.292539922405648	0.3930691441273	0.457039061020485
1	22535483	22675245	HAP_5	0.126086956521739	1.32972623006641	1.27664869547117	0.298056306345476
1	22574342	22777886	HAP_1	0.0939130434782609	1.05479040640913	1.64670436117593	0.522078569678027
1	22574342	22777886	HAP_2	0.0991304347826087	-0.589170010866092	1.08289995572049	0.58661121926758
1	22574342	22777886	HAP_3	0.126086956521739	1.32972623006641	1.27664869547117	0.298056306345476
1	22574342	22777886	HAP_4	0.0973913043478261	-0.642475776867481	1.65455256804911	0.697935265800353
1	22574342	22777886	HAP_5	0.286086956521739	-0.259164825064322	0.414415979030339	0.53197971643366
1	22625274	22851333	HAP_1	0.0956521739130435	1.05479040640913	1.64670436117593	0.522078569678027
1	22625274	22851333	HAP_2	0.0991304347826087	-0.589170010866092	1.08289995572049	0.58661121926758
1	22625274	22851333	HAP_3	0.286086956521739	-0.259164825064322	0.414415979030339	0.53197971643366
1	22625274	22851333	HAP_4	0.126086956521739	1.32972623006641	1.27664869547117	0.298056306345476
1	22625274	22851333	HAP_5	0.0982608695652174	-0.642475776867481	1.65455256804911	0.697935265800353
1	22655413	22911665	HAP_1	0.127826086956522	1.32972623006641	1.27664869547117	0.298056306345476
1	22655413	22911665	HAP_2	0.286086956521739	-0.259164825064322	0.414415979030339	0.53197971643366
1	22655413	22911665	HAP_3	0.0973913043478261	-0.642475776867481	1.65455256804911	0.697935265800353
1	22655413	22911665	HAP_4	0.091304347826087	1.05479040640913	1.64670436117593	0.522078569678027
1	22655413	22911665	HAP_5	0.0982608695652174	-0.43326625371697	1.169915917979	0.711268964340928
1	22740766	23021830	HAP_1	0.0973913043478261	-0.642475776867481	1.65455256804911	0.697935265800353
1	22740766	23021830	HAP_2	0.28695652173913	-0.30308438976319	0.41037301656155	0.460483575875409
1	22740766	23021830	HAP_3	0.0991304347826087	-0.43326625371697	1.169915917979	0.711268964340928
1	22740766	23021830	HAP_4	0.0904347826086957	1.05479040640913	1.64670436117593	0.522078569678027
1	22740766	23021830	HAP_5	0.127826086956522	1.32972623006641	1.27664869547117	0.298056306345476
1	22832732	23055218	HAP_1	0.127826086956522	1.32972623006641	1.27664869547117	0.298056306345476
1	22832732	23055218	HAP_2	0.0973913043478261	-0.642475776867481	1.65455256804911	0.697935265800353
1	22832732	23055218	HAP_3	0.28695652173913	-0.30308438976319	0.41037301656155	0.460483575875409
1	22832732	23055218	HAP_4	0.0991304347826087	-0.43326625371697	1.169915917979	0.711268964340928
1	22832732	23055218	HAP_5	0.0904347826086957	1.05479040640913	1.64670436117593	0.522078569678027
1	22891301	23095055	HAP_1	0.28695652173913	-0.30308438976319	0.41037301656155	0.460483575875409
1	22891301	23095055	HAP_2	0.0991304347826087	-0.43326625371697	1.169915917979	0.711268964340928
1	22891301	23095055	HAP_3	0.168695652173913	0.177346826581732	0.952764768835249	0.852402805420071
1	22891301	23095055	HAP_4	0.0982608695652174	-0.642475776867481	1.65455256804911	0.697935265800353
1	22891301	23095055	HAP_5	0.127826086956522	1.32972623006641	1.27664869547117	0.298056306345476
1	23012815	23145010	HAP_1	0.18	-0.0110276046862933	0.865175953320215	0.98983489570341
1	23012815	23145010	HAP_2	0.28695652173913	-0.30308438976319	0.41037301656155	0.460483575875409
1	23012815	23145010	HAP_3	0.128695652173913	1.32972623006641	1.27664869547117	0.298056306345476
1	23012815	23145010	HAP_4	0.0973913043478261	-0.642475776867481	1.65455256804911	0.697935265800353
1	23012815	23145010	HAP_5	0.0991304347826087	-0.43326625371697	1.169915917979	0.711268964340928
1	23035575	23197299	HAP_1	0.132173913043478	1.32972623006641	1.27664869547117	0.298056306345476
1	23035575	23197299	HAP_2	0.18	-0.0110276046862933	0.865175953320215	0.98983489570341
1	23035575	23197299	HAP_3	0.28695652173913	-0.30308438976319	0.41037301656155	0.460483575875409
1	23035575	23197299	HAP_4	0.0878260869565217	-0.642475776867481	1.65455256804911	0.697935265800353
1	23035575	23197299	HAP_5	0.0991304347826087	-0.43326625371697	1.169915917979	0.711268964340928
1	23081731	23269424	HAP_1	0.0878260869565217	-0.642475776867481	1.65455256804911	0.697935265800353
1	23081731	23269424	HAP_2	0.132173913043478	1.32972623006641	1.27664869547117	0.298056306345476
1	23081731	23269424	HAP_3	0.091304347826087	0.454469884980031	1.4273954501236	0.750306636305353
1	23081731	23269424	HAP_4	0.127826086956522	-0.491481286395198	0.878367970563796	0.576016728514786
1	23081731	23269424	HAP_5	0.284347826086957	-0.30308438976319	0.41037301656155	0.460483575875409
1	23081731	23269424	HAP_6	0.08	-0.78531333433984	1.45883891131606	0.590573454103063
1	23121836	23329925	HAP_1	0.134782608695652	0.978468020430091	1.16390841153159	0.400887880656416
1	23121836	23329925	HAP_2	0.0921739130434783	0.454469884980031	1.4273954501236	0.750306636305353
1	23121836	23329925	HAP_3	0.153913043478261	-0.25059146525181	0.804363896508462	0.755505731898784
1	23121836	23329925	HAP_4	0.0991304347826087	-0.43326625371697	1.169915917979	0.711268964340928
1	23121836	23329925	HAP_5	0.0878260869565217	-0.642475776867481	1.65455256804911	0.697935265800353
1	23121836	23329925	HAP_6	0.284347826086957	-0.30308438976319	0.41037301656155	0.460483575875409
1	23175268	23406744	HAP_1	0.134782608695652	0.978468020430091	1.16390841153159	0.400887880656416
1	23175268	23406744	HAP_2	0.0921739130434783	0.454469884980031	1.4273954501236	0.750306636305353
1	23175268	23406744	HAP_3	0.284347826086957	-0.30308438976319	0.41037301656155	0.460483575875409
1	23175268	23406744	HAP_4	0.0991304347826087	-0.43326625371697	1.169915917979	0.711268964340928
1	23175268	23406744	HAP_5	0.135652173913043	0.120690589160781	0.967127931327551	0.900732222161291
1	23175268	23406744	HAP_6	0.0878260869565217	-0.642475776867481	1.65455256804911	0.697935265800353
1	23236091	23450749	HAP_1	0.133913043478261	0.978468020430091	1.16390841153159	0.400887880656416
1	23236091	23450749	HAP_2	0.0904347826086957	0.454469884980031	1.4273954501236	0.750306636305353
1	23236091	23450749	HAP_3	0.282608695652174	-0.30308438976319	0.41037301656155	0.460483575875409
1	23236091	23450749	HAP_4	0.0991304347826087	-0.43326625371697	1.169915917979	0.711268964340928
1	23236091	23450749	HAP_5	0.0878260869565217	-0.642475776867481	1.65455256804911	0.697935265800353
1	23236091	23450749	HAP_6	0.0904347826086957	-1.64382609542381	1.43701051642932	0.253143514552989
1	23309941	23505884	HAP_1	0.0904347826086957	0.454469884980031	1.4273954501236	0.750306636305353
1	23309941	23505884	HAP_2	0.285217391304348	-0.30308438976319	0.41037301656155	0.460483575875409
1	23309941	23505884	HAP_3	0.13304347826087	-1.20378161066138	1.27356092727317	0.344958231284166
1	23309941	23505884	HAP_4	0.0991304347826087	-0.43326625371697	1.169915917979	0.711268964340928
1	23382846	23538524	HAP_1	0.285217391304348	-0.30308438976319	0.41037301656155	0.460483575875409
1	23382846	23538524	HAP_2	0.13304347826087	-1.20378161066138	1.27356092727317	0.344958231284166
1	23382846	23538524	HAP_3	0.0921739130434783	0.454469884980031	1.4273954501236	0.750306636305353
1	23382846	23538524	HAP_4	0.100869565217391	-0.43326625371697	1.169915917979	0.711268964340928
1	23436633	23563293	HAP_1	0.133913043478261	-1.20378161066138	1.27356092727317	0.344958231284166
1	23436633	23563293	HAP_2	0.144347826086957	-0.51520225100023	0.840173792642448	0.53998614055858
1	23436633	23563293	HAP_3	0.0904347826086957	-0.791415138650933	1.29566066846589	0.541565859635861
1	23436633	23563293	HAP_4	0.12	0.49357634645607	0.964680785234594	0.609098826171744
1	23436633	23563293	HAP_5	0.284347826086957	-0.26171005929136	0.413875895211624	0.527422250948392
1	23493262	23611313	HAP_1	0.310434782608696	0.130815368385211	0.412246034501324	0.751115975682817
1	23493262	23611313	HAP_2	0.16	1.02417671227175	0.910117908895296	0.260932491964824
1	23493262	23611313	HAP_3	0.12	0.49357634645607	0.964680785234594	0.609098826171744
1	23493262	23611313	HAP_4	0.285217391304348	-0.26171005929136	0.413875895211624	0.527422250948392
1	23524493	23636829	HAP_1	0.108695652173913	-1.1503287841864	1.65135690768766	0.486343606056057
1	23524493	23636829	HAP_2	0.285217391304348	-0.26171005929136	0.413875895211624	0.527422250948392
1	23524493	23636829	HAP_3	0.12	0.49357634645607	0.964680785234594	0.609098826171744
1	23524493	23636829	HAP_4	0.311304347826087	0.130815368385211	0.412246034501324	0.751115975682817
1	23556596	23678274	HAP_1	0.286086956521739	-0.26171005929136	0.413875895211624	0.527422250948392
1	23556596	23678274	HAP_2	0.312173913043478	0.130815368385211	0.412246034501324	0.751115975682817
1	23556596	23678274	HAP_3	0.228695652173913	-0.371452541791928	0.642920279068378	0.563658699921127
1	23592345	23718726	HAP_1	0.296521739130435	0.202513687332267	0.4375434625346	0.64365646270403
1	23592345	23718726	HAP_2	0.147826086956522	-0.267029494822003	0.811827423980498	0.742335693765432
1	23592345	23718726	HAP_3	0.286086956521739	-0.26171005929136	0.413875895211624	0.527422250948392
1	23631135	23796339	HAP_1	0.195652173913043	0.853914316032689	0.584707357131161	0.144735352925005
1	23631135	23796339	HAP_2	0.260869565217391	-0.531073748526644	0.466441223991256	0.255369651661774
1	23631135	23796339	HAP_3	0.295652173913043	0.202513687332267	0.4375434625346	0.64365646270403
1	23663115	23829504	HAP_1	0.26	-0.511678846878194	0.471274350056634	0.278061936091508
1	23663115	23829504	HAP_2	0.105217391304348	2.91047377403998	1.16699119199768	0.0129175866879239
1	23663115	23829504	HAP_3	0.091304347826087	0.454469884980031	1.4273954501236	0.750306636305353
1	23663115	23829504	HAP_4	0.295652173913043	0.202513687332267	0.4375434625346	0.64365646270403
1	23689854	23873652	HAP_1	0.143478260869565	-0.51520225100023	0.840173792642448	0.53998614055858
1	23689854	23873652	HAP_2	0.132173913043478	-1.20378161066138	1.27356092727317	0.344958231284166
1	23689854	23873652	HAP_3	0.26	-0.511678846878194	0.471274350056634	0.278061936091508
1	23689854	23873652	HAP_4	0.091304347826087	0.454469884980031	1.4273954501236	0.750306636305353
1	23764367	23929066	HAP_1	0.143478260869565	-0.51520225100023	0.840173792642448	0.53998614055858
1	23764367	23929066	HAP_2	0.12695652173913	-1.20378161066138	1.27356092727317	0.344958231284166
1	23764367	23929066	HAP_3	0.091304347826087	0.454469884980031	1.4273954501236	0.750306636305353
1	23764367	23929066	HAP_4	0.259130434782609	-0.511678846878194	0.471274350056634	0.278061936091508
1	23819150	24003791	HAP_1	0.091304347826087	0.454469884980031	1.4273954501236	0.750306636305353
1	23819150	24003791	HAP_2	0.259130434782609	-0.511678846878194	0.471274350056634	0.278061936091508
1	23819150	24003791	HAP_3	0.144347826086957	-0.51520225100023	0.840173792642448	0.53998614055858
1	23819150	24003791	HAP_4	0.12695652173913	-1.20378161066138	1.27356092727317	0.344958231284166
1	23852637	24084391	HAP_1	0.127826086956522	-1.22319675939735	1.16254557151815	0.293173274259562
1	23852637	24084391	HAP_2	0.258260869565217	-0.494106642937619	0.476298012690961	0.300000417968574
1	23852637	24084391	HAP_3	0.0921739130434783	0.454469884980031	1.4273954501236	0.750306636305353
1	23852637	24084391	HAP_4	0.144347826086957	-0.51520225100023	0.840173792642448	0.53998614055858
1	23916838	24144013	HAP_1	0.206086956521739	-0.119052485260079	0.64332331967731	0.853249870612058
1	23916838	24144013	HAP_2	0.256521739130435	-0.555691130490265	0.482741565629989	0.250174369679099
1	23916838	24144013	HAP_3	0.0930434782608696	0.454469884980031	1.4273954501236	0.750306636305353
1	23916838	24144013	HAP_4	0.145217391304348	-0.51520225100023	0.840173792642448	0.53998614055858
1	23997686	24222791	HAP_1	0.0930434782608696	0.454469884980031	1.4273954501236	0.750306636305353
1	23997686	24222791	HAP_2	0.21304347826087	-0.773896658142251	0.628841722156736	0.218961126035933
1	23997686	24222791	HAP_3	0.337391304347826	0.191339831069855	0.373774025832968	0.608912900277494
1	23997686	24222791	HAP_4	0.102608695652174	-0.43326625371697	1.169915917979	0.711268964340928
1	24053320	24268228	HAP_1	0.088695652173913	1.05479040640913	1.64670436117593	0.522078569678027
1	24053320	24268228	HAP_2	0.212173913043478	-0.773896658142251	0.628841722156736	0.218961126035933
1	24053320	24268228	HAP_3	0.169565217391304	0.72070533644913	0.672036810437008	0.283991965413041
1	24053320	24268228	HAP_4	0.102608695652174	-0.43326625371697	1.169915917979	0.711268964340928
1	24124112	24327170	HAP_1	0.088695652173913	1.05479040640913	1.64670436117593	0.522078569678027
1	24124112	24327170	HAP_2	0.212173913043478	-0.773896658142251	0.628841722156736	0.218961126035933
1	24124112	24327170	HAP_3	0.0773913043478261	-1.17597229459271	1.64220386295792	0.474230758037812
1	24124112	24327170	HAP_4	0.17304347826087	0.8772085736508	0.683192975625084	0.199676779935389
1	24200820	24375020	HAP_1	0.088695652173913	1.05479040640913	1.64670436117593	0.522078569678027
1	24200820	24375020	HAP_2	0.0773913043478261	-1.17597229459271	1.64220386295792	0.474230758037812
1	24200820	24375020	HAP_3	0.173913043478261	0.787855640785582	0.666956876037371	0.237995421874163
1	24200820	24375020	HAP_4	0.212173913043478	-0.773896658142251	0.628841722156736	0.218961126035933
1	24253399	24425717	HAP_1	0.21304347826087	-0.629205516068414	0.615223225473663	0.306876880199117
1	24253399	24425717	HAP_2	0.0895652173913044	-1.87337867345644	1.28953849648888	0.1468509213608
1	24253399	24425717	HAP_3	0.174782608695652	0.787855640785582	0.666956876037371	0.237995421874163
1	24253399	24425717	HAP_4	0.088695652173913	1.05479040640913	1.64670436117593	0.522078569678027
1	24308441	24461068	HAP_1	0.088695652173913	1.05479040640913	1.64670436117593	0.522078569678027
1	24308441	24461068	HAP_2	0.21304347826087	-0.629205516068414	0.615223225473663	0.306876880199117
1	24308441	24461068	HAP_3	0.174782608695652	0.787855640785582	0.666956876037371	0.237995421874163
1	24308441	24461068	HAP_4	0.0895652173913044	-1.87337867345644	1.28953849648888	0.1468509213608
1	24357818	24518171	HAP_1	0.139130434782609	1.05502630851957	0.916910139741267	0.250372927171675
1	24357818	24518171	HAP_2	0.0895652173913044	-1.87337867345644	1.28953849648888	0.1468509213608
1	24357818	24518171	HAP_3	0.21304347826087	-0.629205516068414	0.615223225473663	0.306876880199117
1	24357818	24518171	HAP_4	0.173913043478261	0.787855640785582	0.666956876037371	0.237995421874163
1	24412399	24562856	HAP_1	0.198260869565217	-0.702932250433471	0.660437113815673	0.287629990396113
1	24412399	24562856	HAP_2	0.173913043478261	0.787855640785582	0.666956876037371	0.237995421874163
1	24412399	24562856	HAP_3	0.0895652173913044	-1.87337867345644	1.28953849648888	0.1468509213608
1	24450311	24595486	HAP_1	0.173913043478261	0.787855640785582	0.666956876037371	0.237995421874163
1	24450311	24595486	HAP_2	0.0904347826086957	-1.87337867345644	1.28953849648888	0.1468509213608
1	24450311	24595486	HAP_3	0.0982608695652174	0.0386040924147783	1.67353813274227	0.981604736119978
1	24450311	24595486	HAP_4	0.199130434782609	-0.702932250433471	0.660437113815673	0.287629990396113
1	24496008	24631426	HAP_1	0.135652173913043	0.685798057031999	1.2740632990851	0.590599436022886
1	24496008	24631426	HAP_2	0.0982608695652174	0.0386040924147783	1.67353813274227	0.981604736119978
1	24496008	24631426	HAP_3	0.198260869565217	-0.670834054423974	0.677643563134355	0.322623991573089
1	24496008	24631426	HAP_4	0.0773913043478261	-1.17597229459271	1.64220386295792	0.474230758037812
1	24496008	24631426	HAP_5	0.17304347826087	0.787855640785582	0.666956876037371	0.237995421874163
1	24548452	24674936	HAP_1	0.12695652173913	0.685798057031999	1.2740632990851	0.590599436022886
1	24548452	24674936	HAP_2	0.08	-1.17597229459271	1.64220386295792	0.474230758037812
1	24548452	24674936	HAP_3	0.109565217391304	0.680647774867289	1.43211162365006	0.634775176086293
1	24548452	24674936	HAP_4	0.173913043478261	0.787855640785582	0.666956876037371	0.237995421874163
1	24548452	24674936	HAP_5	0.127826086956522	-0.217875710288563	1.29352407857625	0.866301077539513
1	24548452	24674936	HAP_6	0.198260869565217	-0.670834054423974	0.677643563134355	0.322623991573089
1	24587834	24715677	HAP_1	0.173913043478261	0.787855640785582	0.666956876037371	0.237995421874163
1	24587834	24715677	HAP_2	0.123478260869565	0.685798057031999	1.2740632990851	0.590599436022886
1	24587834	24715677	HAP_3	0.08	-1.17597229459271	1.64220386295792	0.474230758037812
1	24587834	24715677	HAP_4	0.110434782608696	0.680647774867289	1.43211162365006	0.634775176086293
1	24587834	24715677	HAP_5	0.0860869565217391	-1.39027680398654	1.44382755242415	0.336006530194954
1	24587834	24715677	HAP_6	0.199130434782609	-0.670834054423974	0.677643563134355	0.322623991573089
1	24622301	24760985	HAP_1	0.110434782608696	0.680647774867289	1.43211162365006	0.634775176086293
1	24622301	24760985	HAP_2	0.08	-1.17597229459271	1.64220386295792	0.474230758037812
1	24622301	24760985	HAP_3	0.123478260869565	0.685798057031999	1.2740632990851	0.590599436022886
1	24622301	24760985	HAP_4	0.17304347826087	0.821628490579696	0.685045914226558	0.230886700819112
1	24622301	24760985	HAP_5	0.193913043478261	-0.652718858806065	0.71528144974924	0.361878798644027
1	24622301	24760985	HAP_6	0.0834782608695652	-1.39027680398654	1.44382755242415	0.336006530194954
1	24654236	24799632	HAP_1	0.192173913043478	-0.652718858806065	0.71528144974924	0.361878798644027
1	24654236	24799632	HAP_2	0.0834782608695652	-1.39027680398654	1.44382755242415	0.336006530194954
1	24654236	24799632	HAP_3	0.110434782608696	0.680647774867289	1.43211162365006	0.634775176086293
1	24654236	24799632	HAP_4	0.203478260869565	0.584188238797441	0.712515800892151	0.412623473864751
1	24654236	24799632	HAP_5	0.173913043478261	0.821628490579696	0.685045914226558	0.230886700819112
1	24703186	24838128	HAP_1	0.191304347826087	-0.652718858806065	0.71528144974924	0.361878798644027
1	24703186	24838128	HAP_2	0.0834782608695652	-1.39027680398654	1.44382755242415	0.336006530194954
1	24703186	24838128	HAP_3	0.203478260869565	0.584188238797441	0.712515800892151	0.412623473864751
1	24703186	24838128	HAP_4	0.110434782608696	0.680647774867289	1.43211162365006	0.634775176086293
1	24703186	24838128	HAP_5	0.173913043478261	0.821628490579696	0.685045914226558	0.230886700819112
1	24752603	24901336	HAP_1	0.0834782608695652	-1.39027680398654	1.44382755242415	0.336006530194954
1	24752603	24901336	HAP_2	0.115652173913043	0.680647774867289	1.43211162365006	0.634775176086293
1	24752603	24901336	HAP_3	0.188695652173913	-0.652718858806065	0.71528144974924	0.361878798644027
1	24752603	24901336	HAP_4	0.171304347826087	0.91817587344472	0.702767091662547	0.191911830299333
1	24752603	24901336	HAP_5	0.0869565217391304	-1.33933074074829	1.4243306781684	0.347455942666515
1	24752603	24901336	HAP_6	0.143478260869565	-0.141951639845548	0.979651265036792	0.884841637428236
1	24782983	24959571	HAP_1	0.0834782608695652	-1.39027680398654	1.44382755242415	0.336006530194954
1	24782983	24959571	HAP_2	0.171304347826087	0.91817587344472	0.702767091662547	0.191911830299333
1	24782983	24959571	HAP_3	0.115652173913043	0.680647774867289	1.43211162365006	0.634775176086293
1	24782983	24959571	HAP_4	0.0869565217391304	-1.33933074074829	1.4243306781684	0.347455942666515
1	24782983	24959571	HAP_5	0.124347826086957	0.685798057031999	1.2740632990851	0.590599436022886
1	24782983	24959571	HAP_6	0.18695652173913	-0.685680935214198	0.694262502329133	0.32375434054042
1	24821185	25018581	HAP_1	0.0834782608695652	-1.39027680398654	1.44382755242415	0.336006530194954
1	24821185	25018581	HAP_2	0.171304347826087	0.91817587344472	0.702767091662547	0.191911830299333
1	24821185	25018581	HAP_3	0.115652173913043	0.680647774867289	1.43211162365006	0.634775176086293
1	24821185	25018581	HAP_4	0.0852173913043478	-1.33933074074829	1.4243306781684	0.347455942666515
1	24821185	25018581	HAP_5	0.124347826086957	0.685798057031999	1.2740632990851	0.590599436022886
1	24821185	25018581	HAP_6	0.18695652173913	-0.685680935214198	0.694262502329133	0.32375434054042
1	24885890	25052468	HAP_1	0.0843478260869565	-1.12267420279468	1.65868924571899	0.498783293951453
1	24885890	25052468	HAP_2	0.0869565217391304	-1.39027680398654	1.44382755242415	0.336006530194954
1	24885890	25052468	HAP_3	0.171304347826087	0.91817587344472	0.702767091662547	0.191911830299333
1	24885890	25052468	HAP_4	0.116521739130435	0.680647774867289	1.43211162365006	0.634775176086293
1	24885890	25052468	HAP_5	0.12	-0.790007702314942	0.922675949022981	0.392244548576856
1	24885890	25052468	HAP_6	0.0852173913043478	-1.33933074074829	1.4243306781684	0.347455942666515
1	24941722	25106764	HAP_1	0.0843478260869565	-1.12267420279468	1.65868924571899	0.498783293951453
1	24941722	25106764	HAP_2	0.116521739130435	0.680647774867289	1.43211162365006	0.634775176086293
1	24941722	25106764	HAP_3	0.0852173913043478	-1.33933074074829	1.4243306781684	0.347455942666515
1	24941722	25106764	HAP_4	0.139130434782609	-0.928692478897283	0.874946023476833	0.288951209351759
1	24941722	25106764	HAP_5	0.170434782608696	0.91817587344472	0.702767091662547	0.191911830299333
1	24941722	25106764	HAP_6	0.0904347826086957	-1.39027680398654	1.44382755242415	0.336006530194954
1	24996688	25141602	HAP_1	0.119130434782609	-0.790007702314942	0.922675949022981	0.392244548576856
1	24996688	25141602	HAP_2	0.0852173913043478	-1.33933074074829	1.4243306781684	0.347455942666515
1	24996688	25141602	HAP_3	0.0895652173913044	-1.39027680398654	1.44382755242415	0.336006530194954
1	24996688	25141602	HAP_4	0.115652173913043	0.680647774867289	1.43211162365006	0.634775176086293
1	24996688	25141602	HAP_5	0.0843478260869565	-1.12267420279468	1.65868924571899	0.498783293951453
1	24996688	25141602	HAP_6	0.169565217391304	0.91817587344472	0.702767091662547	0.191911830299333
1	25040568	25176647	HAP_1	0.152173913043478	-0.322970763683694	0.786047525296086	0.681317558078575
1	25040568	25176647	HAP_2	0.126086956521739	-0.92673047002544	0.844048542145941	0.272692685930057
1	25040568	25176647	HAP_3	0.202608695652174	-0.192376015719174	0.619358484309285	0.75621587139599
1	25040568	25176647	HAP_4	0.11304347826087	-0.830619309051852	0.977909896807728	0.39603029406318
1	25040568	25176647	HAP_5	0.171304347826087	0.884056495142468	0.685299901279824	0.197571272082606
1	25086040	25234832	HAP_1	0.15304347826087	-0.322970763683694	0.786047525296086	0.681317558078575
1	25086040	25234832	HAP_2	0.124347826086957	-0.92673047002544	0.844048542145941	0.272692685930057
1	25086040	25234832	HAP_3	0.0791304347826087	-1.17597229459271	1.64220386295792	0.474230758037812
1	25086040	25234832	HAP_4	0.116521739130435	0.680647774867289	1.43211162365006	0.634775176086293
1	25086040	25234832	HAP_5	0.111304347826087	-0.830619309051852	0.977909896807728	0.39603029406318
1	25086040	25234832	HAP_6	0.0843478260869565	0.479744751128072	1.65438146674383	0.771935162377704
1	25086040	25234832	HAP_7	0.088695652173913	2.4707123649124	1.28569975412799	0.0551505260275485
[truncated: 187,858 more rows]
