# Supplementary material for: Autosomal recessive loci contribute significantly to quantitative variation of male fertility in a dairy cattle population
Source: BMC Genomics. 2021 Mar 30;22:225. doi: 10.1186/s12864-021-07523-3 (PMC8010996; doi:10.1186/s12864-021-07523-3)
Supplement: Supplementary file 23 — Additional file 23. (TXT 18022 kb) [file 12864_2021_7523_MOESM23_ESM.txt]

CHROM	START	STOP	HAP	FREQ	BETA	SE_BETA	PVAL
1	256361	888832	HAP_1	0.243478260869565	1.58857286811287	0.627026890895189	0.0115636244936612
1	256361	888832	HAP_2	0.123478260869565	-1.77178828097198	1.32386348449964	0.181324649729308
1	256361	888832	HAP_3	0.250434782608696	0.726214303410013	0.657446342674872	0.269806249975064
1	256361	888832	HAP_4	0.116521739130435	0.0499931521665903	1.91470714256196	0.979178807364806
1	719789	949357	HAP_1	0.227826086956522	1.35620105319431	0.680835179174283	0.0468581254555547
1	719789	949357	HAP_2	0.109565217391304	-1.45241591068469	1.38939263650318	0.296305883154771
1	719789	949357	HAP_3	0.26695652173913	0.692614104085469	0.627572711576159	0.270221827570309
1	719789	949357	HAP_4	0.0921739130434783	0.0499931521665903	1.91470714256196	0.979178807364806
1	809505	997375	HAP_1	0.250434782608696	0.726214303410013	0.657446342674872	0.269806249975064
1	809505	997375	HAP_2	0.0930434782608696	0.0499931521665903	1.91470714256196	0.979178807364806
1	809505	997375	HAP_3	0.227826086956522	1.35620105319431	0.680835179174283	0.0468581254555547
1	809505	997375	HAP_4	0.109565217391304	-1.45241591068469	1.38939263650318	0.296305883154771
1	858145	1029750	HAP_1	0.229565217391304	1.11460945850653	0.703554973193319	0.113698551631248
1	858145	1029750	HAP_2	0.227826086956522	1.35620105319431	0.680835179174283	0.0468581254555547
1	858145	1029750	HAP_3	0.0930434782608696	0.0499931521665903	1.91470714256196	0.979178807364806
1	858145	1029750	HAP_4	0.109565217391304	-1.45241591068469	1.38939263650318	0.296305883154771
1	930560	1061569	HAP_1	0.231304347826087	1.13408907615201	0.655206996878529	0.0840208401598484
1	930560	1061569	HAP_2	0.226086956521739	1.26088172881148	0.724734192419972	0.0824442078554832
1	930560	1061569	HAP_3	0.109565217391304	-1.45241591068469	1.38939263650318	0.296305883154771
1	930560	1061569	HAP_4	0.0930434782608696	0.0499931521665903	1.91470714256196	0.979178807364806
1	990831	1099222	HAP_1	0.253913043478261	0.992908064605461	0.6446393736797	0.124061403095052
1	990831	1099222	HAP_2	0.226086956521739	1.308298307914	0.737821325367568	0.0767385571772632
1	990831	1099222	HAP_3	0.109565217391304	-1.45241591068469	1.38939263650318	0.296305883154771
1	990831	1099222	HAP_4	0.0965217391304348	0.0499931521665903	1.91470714256196	0.979178807364806
1	1023073	1139082	HAP_1	0.226086956521739	1.308298307914	0.737821325367568	0.0767385571772632
1	1023073	1139082	HAP_2	0.254782608695652	0.992908064605461	0.6446393736797	0.124061403095052
1	1023073	1139082	HAP_3	0.109565217391304	-1.45241591068469	1.38939263650318	0.296305883154771
1	1023073	1139082	HAP_4	0.0973913043478261	0.0499931521665903	1.91470714256196	0.979178807364806
1	1045142	1197303	HAP_1	0.226086956521739	1.308298307914	0.737821325367568	0.0767385571772632
1	1045142	1197303	HAP_2	0.254782608695652	0.992908064605461	0.6446393736797	0.124061403095052
1	1045142	1197303	HAP_3	0.102608695652174	-1.45241591068469	1.38939263650318	0.296305883154771
1	1045142	1197303	HAP_4	0.0973913043478261	0.0499931521665903	1.91470714256196	0.979178807364806
1	1091658	1245818	HAP_1	0.102608695652174	4.62043164306135	1.556214003372	0.0031149283722511
1	1091658	1245818	HAP_2	0.188695652173913	1.53961869142122	0.843765719503333	0.0685771576018492
1	1091658	1245818	HAP_3	0.250434782608696	1.63692748363458	0.704936878546808	0.0205844718178561
1	1091658	1245818	HAP_4	0.102608695652174	-1.45241591068469	1.38939263650318	0.296305883154771
1	1113772	1299095	HAP_1	0.0973913043478261	4.38130548709358	1.69792509898206	0.0101214979724493
1	1113772	1299095	HAP_2	0.188695652173913	1.53961869142122	0.843765719503333	0.0685771576018492
1	1113772	1299095	HAP_3	0.250434782608696	1.63692748363458	0.704936878546808	0.0205844718178561
1	1113772	1299095	HAP_4	0.102608695652174	-1.45241591068469	1.38939263650318	0.296305883154771
1	1166331	1346373	HAP_1	0.0947826086956522	4.38130548709358	1.69792509898206	0.0101214979724493
1	1166331	1346373	HAP_2	0.185217391304348	1.53961869142122	0.843765719503333	0.0685771576018492
1	1166331	1346373	HAP_3	0.236521739130435	1.7265028965915	0.750069712313398	0.0217118187409678
1	1166331	1346373	HAP_4	0.102608695652174	-1.45241591068469	1.38939263650318	0.296305883154771
1	1228432	1400585	HAP_1	0.213913043478261	-0.127509952459801	0.871746089287401	0.883761013019844
1	1228432	1400585	HAP_2	0.109565217391304	-1.45241591068469	1.38939263650318	0.296305883154771
1	1228432	1400585	HAP_3	0.1	4.38130548709358	1.69792509898206	0.0101214979724493
1	1228432	1400585	HAP_4	0.202608695652174	1.43406799391658	0.795405340787091	0.0719331984304605
1	1280141	1469010	HAP_1	0.168695652173913	-0.324069903697105	0.974494050776108	0.739596518187218
1	1280141	1469010	HAP_2	0.416521739130435	0.429954000410103	0.443377821099635	0.33260135837397
1	1280141	1469010	HAP_3	0.102608695652174	4.38130548709358	1.69792509898206	0.0101214979724493
1	1332918	1540641	HAP_1	0.416521739130435	0.429954000410103	0.443377821099635	0.33260135837397
1	1332918	1540641	HAP_2	0.151304347826087	1.99234475822311	1.03801726796572	0.0554428810633077
1	1332918	1540641	HAP_3	0.168695652173913	-0.324069903697105	0.974494050776108	0.739596518187218
1	1385687	1571852	HAP_1	0.23304347826087	-0.155837223628527	0.775848813314836	0.840880482739121
1	1385687	1571852	HAP_2	0.219130434782609	1.18958188800723	0.774737470157842	0.125232529122624
1	1385687	1571852	HAP_3	0.168695652173913	-0.324069903697105	0.974494050776108	0.739596518187218
1	1385687	1571852	HAP_4	0.15304347826087	1.99234475822311	1.03801726796572	0.0554428810633077
1	1440329	1606992	HAP_1	0.15304347826087	1.99234475822311	1.03801726796572	0.0554428810633077
1	1440329	1606992	HAP_2	0.232173913043478	-0.155837223628527	0.775848813314836	0.840880482739121
1	1440329	1606992	HAP_3	0.220869565217391	1.18958188800723	0.774737470157842	0.125232529122624
1	1440329	1606992	HAP_4	0.168695652173913	-0.324069903697105	0.974494050776108	0.739596518187218
1	1523007	1646535	HAP_1	0.0939130434782609	4.38130548709358	1.69792509898206	0.0101214979724493
1	1523007	1646535	HAP_2	0.168695652173913	-0.324069903697105	0.974494050776108	0.739596518187218
1	1523007	1646535	HAP_3	0.232173913043478	-0.155837223628527	0.775848813314836	0.840880482739121
1	1523007	1646535	HAP_4	0.183478260869565	1.58248429865646	0.864081805736472	0.0675692029575916
1	1566539	1682584	HAP_1	0.168695652173913	-0.324069903697105	0.974494050776108	0.739596518187218
1	1566539	1682584	HAP_2	0.232173913043478	-0.155837223628527	0.775848813314836	0.840880482739121
1	1566539	1682584	HAP_3	0.183478260869565	1.58248429865646	0.864081805736472	0.0675692029575916
1	1566539	1682584	HAP_4	0.0939130434782609	4.38130548709358	1.69792509898206	0.0101214979724493
1	1592085	1721138	HAP_1	0.168695652173913	-0.324069903697105	0.974494050776108	0.739596518187218
1	1592085	1721138	HAP_2	0.183478260869565	1.58248429865646	0.864081805736472	0.0675692029575916
1	1592085	1721138	HAP_3	0.232173913043478	-0.155837223628527	0.775848813314836	0.840880482739121
1	1592085	1721138	HAP_4	0.0939130434782609	4.38130548709358	1.69792509898206	0.0101214979724493
1	1627573	1769696	HAP_1	0.180869565217391	1.76490536053083	0.886407667381891	0.0469562075778997
1	1627573	1769696	HAP_2	0.24695652173913	-0.387213243231447	0.735183307852989	0.598617119046862
1	1627573	1769696	HAP_3	0.120869565217391	-0.567070104291538	1.44348728920079	0.694581218683378
1	1627573	1769696	HAP_4	0.0939130434782609	4.38130548709358	1.69792509898206	0.0101214979724493
1	1627573	1769696	HAP_5	0.171304347826087	-0.324069903697105	0.974494050776108	0.739596518187218
1	1676756	1830748	HAP_1	0.180869565217391	1.76490536053083	0.886407667381891	0.0469562075778997
1	1676756	1830748	HAP_2	0.24695652173913	-0.387213243231447	0.735183307852989	0.598617119046862
1	1676756	1830748	HAP_3	0.0939130434782609	4.38130548709358	1.69792509898206	0.0101214979724493
1	1676756	1830748	HAP_4	0.242608695652174	-1.03576152842464	0.722026186225818	0.151979922043316
1	1698908	1883132	HAP_1	0.24695652173913	-0.387213243231447	0.735183307852989	0.598617119046862
1	1698908	1883132	HAP_2	0.0939130434782609	4.38130548709358	1.69792509898206	0.0101214979724493
1	1698908	1883132	HAP_3	0.180869565217391	1.76490536053083	0.886407667381891	0.0469562075778997
1	1698908	1883132	HAP_4	0.256521739130435	-1.17202698365586	0.673091674004079	0.0821853780527759
1	1752601	1966040	HAP_1	0.0939130434782609	4.38130548709358	1.69792509898206	0.0101214979724493
1	1752601	1966040	HAP_2	0.182608695652174	1.75768929627563	0.864620046471081	0.0425317459832122
1	1752601	1966040	HAP_3	0.232173913043478	-1.17633527783963	0.729167946661897	0.107250023348907
1	1752601	1966040	HAP_4	0.246086956521739	-0.387213243231447	0.735183307852989	0.598617119046862
1	1809526	2015519	HAP_1	0.181739130434783	1.76490536053083	0.886407667381891	0.0469562075778997
1	1809526	2015519	HAP_2	0.0939130434782609	4.38130548709358	1.69792509898206	0.0101214979724493
1	1809526	2015519	HAP_3	0.24695652173913	-0.387213243231447	0.735183307852989	0.598617119046862
1	1809526	2015519	HAP_4	0.232173913043478	-1.17633527783963	0.729167946661897	0.107250023348907
1	1858907	2080108	HAP_1	0.264347826086957	-0.379872965566731	0.657103704035618	0.563426820076786
1	1858907	2080108	HAP_2	0.0947826086956522	4.38130548709358	1.69792509898206	0.0101214979724493
1	1858907	2080108	HAP_3	0.181739130434783	1.76490536053083	0.886407667381891	0.0469562075778997
1	1858907	2080108	HAP_4	0.219130434782609	-0.933347391895677	0.768332485512668	0.22496389217335
1	1935439	2114078	HAP_1	0.454782608695652	-0.457912422371674	0.408838528840047	0.263178350169534
1	1935439	2114078	HAP_2	0.0947826086956522	4.38130548709358	1.69792509898206	0.0101214979724493
1	1935439	2114078	HAP_3	0.175652173913043	1.65270669956154	0.884949027861531	0.062341928779547
1	2000237	2180053	HAP_1	0.477391304347826	-0.0892393240751739	0.387138643773173	0.81777938717889
1	2000237	2180053	HAP_2	0.175652173913043	1.65270669956154	0.884949027861531	0.062341928779547
1	2059310	2240729	HAP_1	0.175652173913043	1.65270669956154	0.884949027861531	0.062341928779547
1	2059310	2240729	HAP_2	0.121739130434783	3.43936237246699	1.55166951394307	0.0270530518486384
1	2059310	2240729	HAP_3	0.352173913043478	-0.0978713420851073	0.516507047868854	0.84977960119617
1	2099121	2261566	HAP_1	0.123478260869565	3.43936237246699	1.55166951394307	0.0270530518486384
1	2099121	2261566	HAP_2	0.552173913043478	0.270123003131704	0.36180986796123	0.455624331516126
1	2163137	2291600	HAP_1	0.123478260869565	3.43936237246699	1.55166951394307	0.0270530518486384
1	2163137	2291600	HAP_2	0.111304347826087	0.556838688647452	1.56756503814505	0.72255412224765
1	2163137	2291600	HAP_3	0.255652173913043	0.52501147093955	0.688410290855553	0.445996148896778
1	2163137	2291600	HAP_4	0.12	1.05911543451992	1.44923373231261	0.465199381312789
1	2219759	2321768	HAP_1	0.123478260869565	3.43936237246699	1.55166951394307	0.0270530518486384
1	2219759	2321768	HAP_2	0.111304347826087	0.556838688647452	1.56756503814505	0.72255412224765
1	2219759	2321768	HAP_3	0.0843478260869565	-0.464731754891187	2.22018880696904	0.834273646831423
1	2219759	2321768	HAP_4	0.167826086956522	2.22449496284584	0.957633962872667	0.0205402220669717
1	2219759	2321768	HAP_5	0.119130434782609	1.05911543451992	1.44923373231261	0.465199381312789
1	2219759	2321768	HAP_6	0.0826086956521739	-0.111950136688284	2.19011536432986	0.959251176113124
1	2250307	2372646	HAP_1	0.114782608695652	0.29049045103657	1.45887595931765	0.842241392314255
1	2250307	2372646	HAP_2	0.212173913043478	1.11462264107253	0.800512444206244	0.164356081716221
1	2250307	2372646	HAP_3	0.181739130434783	1.83077161387501	0.860770806096979	0.0338635215245531
1	2250307	2372646	HAP_4	0.119130434782609	1.05911543451992	1.44923373231261	0.465199381312789
1	2250307	2372646	HAP_5	0.122608695652174	-0.512204939465673	1.06113032731448	0.62949851099988
1	2284595	2407778	HAP_1	0.451304347826087	0.0779404148849882	0.410305824375201	0.849411508475087
1	2284595	2407778	HAP_2	0.188695652173913	1.69195394541248	0.841525145851497	0.0448469828747598
1	2284595	2407778	HAP_3	0.107826086956522	-0.0737899512112847	1.5117486448845	0.961087263418458
1	2284595	2407778	HAP_4	0.119130434782609	1.05911543451992	1.44923373231261	0.465199381312789
1	2304587	2465308	HAP_1	0.450434782608696	0.0779404148849882	0.410305824375201	0.849411508475087
1	2304587	2465308	HAP_2	0.107826086956522	-0.0737899512112847	1.5117486448845	0.961087263418458
1	2304587	2465308	HAP_3	0.119130434782609	1.05911543451992	1.44923373231261	0.465199381312789
1	2304587	2465308	HAP_4	0.188695652173913	1.69195394541248	0.841525145851497	0.0448469828747598
1	2357315	2535083	HAP_1	0.107826086956522	-0.0737899512112847	1.5117486448845	0.961087263418458
1	2357315	2535083	HAP_2	0.119130434782609	1.05911543451992	1.44923373231261	0.465199381312789
1	2357315	2535083	HAP_3	0.626086956521739	0.296917772393613	0.342014191681591	0.385685734832097
1	2390062	2604669	HAP_1	0.119130434782609	1.05911543451992	1.44923373231261	0.465199381312789
1	2390062	2604669	HAP_2	0.107826086956522	-0.0737899512112847	1.5117486448845	0.961087263418458
1	2390062	2604669	HAP_3	0.625217391304348	0.296917772393613	0.342014191681591	0.385685734832097
1	2445051	2658776	HAP_1	0.62	0.156349974382404	0.344056532973201	0.649694064803737
1	2445051	2658776	HAP_2	0.119130434782609	1.05911543451992	1.44923373231261	0.465199381312789
1	2445051	2658776	HAP_3	0.107826086956522	-0.0737899512112847	1.5117486448845	0.961087263418458
1	2516434	2719642	HAP_1	0.107826086956522	-0.0737899512112847	1.5117486448845	0.961087263418458
1	2516434	2719642	HAP_2	0.119130434782609	1.05911543451992	1.44923373231261	0.465199381312789
1	2516434	2719642	HAP_3	0.62	0.156349974382404	0.344056532973201	0.649694064803737
1	2589312	2767613	HAP_1	0.0921739130434783	-0.553824629552204	1.91533047593034	0.77257049844957
1	2589312	2767613	HAP_2	0.199130434782609	1.37786039497852	0.778319649259336	0.0772190180200356
1	2589312	2767613	HAP_3	0.120869565217391	3.43936237246699	1.55166951394307	0.0270530518486384
1	2589312	2767613	HAP_4	0.185217391304348	0.100321861724072	1.03007023909873	0.922448848316328
1	2589312	2767613	HAP_5	0.107826086956522	-0.0737899512112847	1.5117486448845	0.961087263418458
1	2589312	2767613	HAP_6	0.119130434782609	1.05911543451992	1.44923373231261	0.465199381312789
1	2633403	2848684	HAP_1	0.107826086956522	-0.0737899512112847	1.5117486448845	0.961087263418458
1	2633403	2848684	HAP_2	0.0791304347826087	-0.553824629552204	1.91533047593034	0.77257049844957
1	2633403	2848684	HAP_3	0.184347826086957	1.67061437095591	0.865500118958713	0.0540811732205132
1	2633403	2848684	HAP_4	0.120869565217391	3.43936237246699	1.55166951394307	0.0270530518486384
1	2633403	2848684	HAP_5	0.122608695652174	0.157698776535046	1.36852353776362	0.908301773536188
1	2633403	2848684	HAP_6	0.119130434782609	1.05911543451992	1.44923373231261	0.465199381312789
1	2699455	2923974	HAP_1	0.119130434782609	1.05911543451992	1.44923373231261	0.465199381312789
1	2699455	2923974	HAP_2	0.107826086956522	-0.0737899512112847	1.5117486448845	0.961087263418458
1	2699455	2923974	HAP_3	0.0791304347826087	-0.553824629552204	1.91533047593034	0.77257049844957
1	2699455	2923974	HAP_4	0.167826086956522	2.22449496284584	0.957633962872667	0.0205402220669717
1	2699455	2923974	HAP_5	0.120869565217391	3.43936237246699	1.55166951394307	0.0270530518486384
1	2699455	2923974	HAP_6	0.122608695652174	0.157698776535046	1.36852353776362	0.908301773536188
1	2752599	2974184	HAP_1	0.0773913043478261	0.340036356800373	2.18147006505279	0.876187628217274
1	2752599	2974184	HAP_2	0.107826086956522	-0.0737899512112847	1.5117486448845	0.961087263418458
1	2752599	2974184	HAP_3	0.136521739130435	0.439396354938726	1.23572072513365	0.722289284467166
1	2752599	2974184	HAP_4	0.167826086956522	2.22449496284584	0.957633962872667	0.0205402220669717
1	2752599	2974184	HAP_5	0.119130434782609	1.05911543451992	1.44923373231261	0.465199381312789
1	2752599	2974184	HAP_6	0.189565217391304	1.13891808380401	1.01140283594841	0.260613296156198
1	2824770	3010910	HAP_1	0.161739130434783	1.18375480073502	1.17446574521265	0.313931816920869
1	2824770	3010910	HAP_2	0.107826086956522	-0.0737899512112847	1.5117486448845	0.961087263418458
1	2824770	3010910	HAP_3	0.10695652173913	-0.601993292394761	1.57796709394932	0.702977003855621
1	2824770	3010910	HAP_4	0.167826086956522	2.22449496284584	0.957633962872667	0.0205402220669717
1	2824770	3010910	HAP_5	0.113913043478261	1.05911543451992	1.44923373231261	0.465199381312789
1	2889586	3028026	HAP_1	0.121739130434783	-0.921423180796465	1.3633878079451	0.499424349594494
1	2889586	3028026	HAP_2	0.171304347826087	2.22449496284584	0.957633962872667	0.0205402220669717
1	2889586	3028026	HAP_3	0.107826086956522	-0.0737899512112847	1.5117486448845	0.961087263418458
1	2889586	3028026	HAP_4	0.161739130434783	1.18375480073502	1.17446574521265	0.313931816920869
1	2889586	3028026	HAP_5	0.113913043478261	1.05911543451992	1.44923373231261	0.465199381312789
1	2963532	3072923	HAP_1	0.174782608695652	0.858684830402567	1.12755505545278	0.446650568814809
1	2963532	3072923	HAP_2	0.113913043478261	1.05911543451992	1.44923373231261	0.465199381312789
1	2963532	3072923	HAP_3	0.16695652173913	2.22449496284584	0.957633962872667	0.0205402220669717
1	2963532	3072923	HAP_4	0.130434782608696	-0.128907627114895	1.56171913041023	0.934245005330994
1	2963532	3072923	HAP_5	0.12	-0.921423180796465	1.3633878079451	0.499424349594494
1	2963532	3072923	HAP_6	0.118260869565217	-0.357905724039837	1.25217263261269	0.7751153497587
1	2999989	3153221	HAP_1	0.175652173913043	0.858684830402567	1.12755505545278	0.446650568814809
1	2999989	3153221	HAP_2	0.122608695652174	0.152843485804563	1.28636295511797	0.90546175117283
1	2999989	3153221	HAP_3	0.272173913043478	1.00005506922749	0.60201382018349	0.0972344283323304
1	2999989	3153221	HAP_4	0.167826086956522	2.22449496284584	0.957633962872667	0.0205402220669717
1	2999989	3153221	HAP_5	0.125217391304348	-0.921423180796465	1.3633878079451	0.499424349594494
1	3021052	3188350	HAP_1	0.272173913043478	1.00005506922749	0.60201382018349	0.0972344283323304
1	3021052	3188350	HAP_2	0.167826086956522	2.22449496284584	0.957633962872667	0.0205402220669717
1	3021052	3188350	HAP_3	0.125217391304348	-0.921423180796465	1.3633878079451	0.499424349594494
1	3021052	3188350	HAP_4	0.175652173913043	0.858684830402567	1.12755505545278	0.446650568814809
1	3021052	3188350	HAP_5	0.123478260869565	0.0207262748757271	1.22338468780259	0.986489100260521
1	3056961	3223919	HAP_1	0.125217391304348	-0.921423180796465	1.3633878079451	0.499424349594494
1	3056961	3223919	HAP_2	0.176521739130435	0.858684830402567	1.12755505545278	0.446650568814809
1	3056961	3223919	HAP_3	0.123478260869565	0.0207262748757271	1.22338468780259	0.986489100260521
1	3056961	3223919	HAP_4	0.167826086956522	2.22449496284584	0.957633962872667	0.0205402220669717
1	3056961	3223919	HAP_5	0.272173913043478	1.00005506922749	0.60201382018349	0.0972344283323304
1	3147689	3261757	HAP_1	0.135652173913043	1.28035741804137	1.11674204689608	0.252071541069795
1	3147689	3261757	HAP_2	0.138260869565217	0.88814798363051	1.27884466190358	0.487660417712445
1	3147689	3261757	HAP_3	0.132173913043478	-0.128907627114895	1.56171913041023	0.934245005330994
1	3147689	3261757	HAP_4	0.161739130434783	1.19561516110261	1.24197342666805	0.336125313691949
1	3147689	3261757	HAP_5	0.175652173913043	2.12175343083454	0.935630470738888	0.0237247107004829
1	3147689	3261757	HAP_6	0.122608695652174	0.0207262748757271	1.22338468780259	0.986489100260521
1	3179438	3303269	HAP_1	0.14	1.63293260570278	1.30527452452486	0.211445462630845
1	3179438	3303269	HAP_2	0.167826086956522	2.22449496284584	0.957633962872667	0.0205402220669717
1	3179438	3303269	HAP_3	0.109565217391304	-0.601993292394761	1.57796709394932	0.702977003855621
1	3179438	3303269	HAP_4	0.138260869565217	0.88814798363051	1.27884466190358	0.487660417712445
1	3179438	3303269	HAP_5	0.132173913043478	-0.128907627114895	1.56171913041023	0.934245005330994
1	3179438	3303269	HAP_6	0.121739130434783	0.0207262748757271	1.22338468780259	0.986489100260521
1	3208431	3379063	HAP_1	0.109565217391304	-0.601993292394761	1.57796709394932	0.702977003855621
1	3208431	3379063	HAP_2	0.278260869565217	0.757824366678366	0.608026600898322	0.213148903070742
1	3208431	3379063	HAP_3	0.167826086956522	2.22449496284584	0.957633962872667	0.0205402220669717
1	3208431	3379063	HAP_4	0.121739130434783	0.0207262748757271	1.22338468780259	0.986489100260521
1	3250506	3425621	HAP_1	0.275652173913043	0.73854712683229	0.615744514892937	0.230863265743646
1	3250506	3425621	HAP_2	0.107826086956522	-1.20411387409001	1.40367879116693	0.391353553290339
1	3250506	3425621	HAP_3	0.168695652173913	2.06229397529946	0.930876758013698	0.0271304984498127
1	3250506	3425621	HAP_4	0.108695652173913	-0.601993292394761	1.57796709394932	0.702977003855621
1	3292026	3458428	HAP_1	0.194782608695652	-1.09964357962052	0.886670985092744	0.215421374278407
1	3292026	3458428	HAP_2	0.138260869565217	1.26686812806547	1.21271789833168	0.296632973807345
1	3292026	3458428	HAP_3	0.10695652173913	-0.601993292394761	1.57796709394932	0.702977003855621
1	3292026	3458428	HAP_4	0.172173913043478	1.93959462424406	0.906001144126696	0.0327173187298724
1	3292026	3458428	HAP_5	0.107826086956522	-1.20411387409001	1.40367879116693	0.391353553290339
1	3361607	3480350	HAP_1	0.195652173913043	-1.09964357962052	0.886670985092744	0.215421374278407
1	3361607	3480350	HAP_2	0.138260869565217	1.26686812806547	1.21271789833168	0.296632973807345
1	3361607	3480350	HAP_3	0.107826086956522	-0.601993292394761	1.57796709394932	0.702977003855621
1	3361607	3480350	HAP_4	0.17304347826087	1.93959462424406	0.906001144126696	0.0327173187298724
1	3361607	3480350	HAP_5	0.107826086956522	-1.20411387409001	1.40367879116693	0.391353553290339
1	3409942	3514683	HAP_1	0.307826086956522	-1.52882508250669	0.543839563489163	0.00510840902899334
1	3409942	3514683	HAP_2	0.138260869565217	1.26686812806547	1.21271789833168	0.296632973807345
1	3409942	3514683	HAP_3	0.107826086956522	-0.601993292394761	1.57796709394932	0.702977003855621
1	3409942	3514683	HAP_4	0.17304347826087	1.93959462424406	0.906001144126696	0.0327173187298724
1	3444984	3546524	HAP_1	0.329565217391304	-1.38306394063204	0.522541650079274	0.00835354050516621
1	3444984	3546524	HAP_2	0.263478260869565	0.665879115071678	0.637650262724861	0.296809395580587
1	3444984	3546524	HAP_3	0.172173913043478	1.93959462424406	0.906001144126696	0.0327173187298724
1	3475914	3598843	HAP_1	0.171304347826087	1.18108430872065	0.933277964362301	0.206208476429459
1	3475914	3598843	HAP_2	0.141739130434783	1.23177079368338	1.15745299815029	0.287691486717393
1	3475914	3598843	HAP_3	0.119130434782609	-0.696902156910949	1.36428221764192	0.609677948384437
1	3475914	3598843	HAP_4	0.100869565217391	-0.799265243368613	1.92670822551905	0.678421292458083
1	3475914	3598843	HAP_5	0.217391304347826	-1.20877746503113	0.75507683453422	0.109968349841142
1	3500633	3637756	HAP_1	0.151304347826087	1.52656076149833	1.07017738113756	0.154292077801708
1	3500633	3637756	HAP_2	0.119130434782609	-0.696902156910949	1.36428221764192	0.609677948384437
1	3500633	3637756	HAP_3	0.172173913043478	1.18108430872065	0.933277964362301	0.206208476429459
1	3500633	3637756	HAP_4	0.100869565217391	-0.799265243368613	1.92670822551905	0.678421292458083
1	3500633	3637756	HAP_5	0.214782608695652	-1.20877746503113	0.75507683453422	0.109968349841142
1	3531671	3691931	HAP_1	0.151304347826087	1.52656076149833	1.07017738113756	0.154292077801708
1	3531671	3691931	HAP_2	0.100869565217391	-0.799265243368613	1.92670822551905	0.678421292458083
1	3531671	3691931	HAP_3	0.12	-0.696902156910949	1.36428221764192	0.609677948384437
1	3531671	3691931	HAP_4	0.38695652173913	-0.349795620824226	0.442837757204615	0.429921854934318
1	3587305	3720622	HAP_1	0.151304347826087	1.52656076149833	1.07017738113756	0.154292077801708
1	3587305	3720622	HAP_2	0.100869565217391	-0.799265243368613	1.92670822551905	0.678421292458083
1	3587305	3720622	HAP_3	0.12	-0.696902156910949	1.36428221764192	0.609677948384437
1	3587305	3720622	HAP_4	0.40695652173913	-0.380714832554265	0.431445358811905	0.377928472484805
1	3620513	3776228	HAP_1	0.152173913043478	1.49183806851641	1.03072822816908	0.148352803028763
1	3620513	3776228	HAP_2	0.135652173913043	-0.806500219312164	1.28265938613857	0.529753845817084
1	3620513	3776228	HAP_3	0.175652173913043	1.19352048326449	0.864892368484954	0.168146393100555
1	3620513	3776228	HAP_4	0.229565217391304	-1.34345678991602	0.732115176728023	0.0670288726086304
1	3620513	3776228	HAP_5	0.100869565217391	-0.799265243368613	1.92670822551905	0.678421292458083
1	3684324	3840517	HAP_1	0.152173913043478	1.49183806851641	1.03072822816908	0.148352803028763
1	3684324	3840517	HAP_2	0.100869565217391	-0.799265243368613	1.92670822551905	0.678421292458083
1	3684324	3840517	HAP_3	0.175652173913043	1.19352048326449	0.864892368484954	0.168146393100555
1	3684324	3840517	HAP_4	0.229565217391304	-1.34345678991602	0.732115176728023	0.0670288726086304
1	3684324	3840517	HAP_5	0.136521739130435	-0.806500219312164	1.28265938613857	0.529753845817084
1	3712478	3917893	HAP_1	0.100869565217391	-0.799265243368613	1.92670822551905	0.678421292458083
1	3712478	3917893	HAP_2	0.17304347826087	1.19352048326449	0.864892368484954	0.168146393100555
1	3712478	3917893	HAP_3	0.180869565217391	-1.15238155988797	0.894365290681677	0.198105310406578
1	3712478	3917893	HAP_4	0.119130434782609	-0.696902156910949	1.36428221764192	0.609677948384437
1	3712478	3917893	HAP_5	0.151304347826087	1.49183806851641	1.03072822816908	0.148352803028763
1	3755154	3959925	HAP_1	0.151304347826087	1.49183806851641	1.03072822816908	0.148352803028763
1	3755154	3959925	HAP_2	0.100869565217391	-0.799265243368613	1.92670822551905	0.678421292458083
1	3755154	3959925	HAP_3	0.172173913043478	1.19352048326449	0.864892368484954	0.168146393100555
1	3755154	3959925	HAP_4	0.180869565217391	-1.15238155988797	0.894365290681677	0.198105310406578
1	3755154	3959925	HAP_5	0.0773913043478261	-0.99945433000016	2.2115614967772	0.651499200907073
1	3823705	4005583	HAP_1	0.171304347826087	-0.956544311177505	0.967738748206213	0.323366293650983
1	3823705	4005583	HAP_2	0.0782608695652174	-0.99945433000016	2.2115614967772	0.651499200907073
1	3823705	4005583	HAP_3	0.171304347826087	1.19352048326449	0.864892368484954	0.168146393100555
1	3823705	4005583	HAP_4	0.150434782608696	1.49183806851641	1.03072822816908	0.148352803028763
1	3823705	4005583	HAP_5	0.101739130434783	-1.12998114693745	1.73844067899074	0.515959785879138
1	3895421	4045338	HAP_1	0.150434782608696	1.49183806851641	1.03072822816908	0.148352803028763
1	3895421	4045338	HAP_2	0.193913043478261	-0.956544311177505	0.967738748206213	0.323366293650983
1	3895421	4045338	HAP_3	0.105217391304348	-1.12998114693745	1.73844067899074	0.515959785879138
1	3895421	4045338	HAP_4	0.249565217391304	1.30581668773168	0.659065158024026	0.0480427028028111
1	3954394	4091992	HAP_1	0.119130434782609	-1.12998114693745	1.73844067899074	0.515959785879138
1	3954394	4091992	HAP_2	0.0808695652173913	-1.1650023021248	1.90775060443014	0.541666253107907
1	3954394	4091992	HAP_3	0.281739130434783	0.454373429361136	0.610874248752354	0.457303219779742
1	3954394	4091992	HAP_4	0.18	1.12258043117821	0.880789481639207	0.203007268405164
1	3954394	4091992	HAP_5	0.194782608695652	-0.956544311177505	0.967738748206213	0.323366293650983
1	3989772	4127064	HAP_1	0.119130434782609	-1.12998114693745	1.73844067899074	0.515959785879138
1	3989772	4127064	HAP_2	0.0817391304347826	-1.1650023021248	1.90775060443014	0.541666253107907
1	3989772	4127064	HAP_3	0.301739130434783	0.303287583803748	0.56224036120422	0.589805955125616
1	3989772	4127064	HAP_4	0.18	1.12258043117821	0.880789481639207	0.203007268405164
1	3989772	4127064	HAP_5	0.209565217391304	-0.933241395212266	0.865415863418254	0.281329802300727
1	4033099	4162383	HAP_1	0.0817391304347826	-1.1650023021248	1.90775060443014	0.541666253107907
1	4033099	4162383	HAP_2	0.301739130434783	0.303287583803748	0.56224036120422	0.589805955125616
1	4033099	4162383	HAP_3	0.181739130434783	0.948729771510065	0.863918141172059	0.272600124240685
1	4033099	4162383	HAP_4	0.119130434782609	-1.12998114693745	1.73844067899074	0.515959785879138
1	4033099	4162383	HAP_5	0.214782608695652	-0.847557141874907	0.842387589758041	0.314782768883733
1	4077498	4215889	HAP_1	0.119130434782609	-1.12998114693745	1.73844067899074	0.515959785879138
1	4077498	4215889	HAP_2	0.188695652173913	-0.850394008384769	0.936431292357687	0.364202923720728
1	4077498	4215889	HAP_3	0.167826086956522	-0.921048261249052	1.00425025743198	0.359457375474758
1	4077498	4215889	HAP_4	0.191304347826087	0.100915853833975	0.872076494084806	0.907916551881134
1	4077498	4215889	HAP_5	0.176521739130435	0.948729771510065	0.863918141172059	0.272600124240685
1	4113357	4261708	HAP_1	0.188695652173913	-0.850394008384769	0.936431292357687	0.364202923720728
1	4113357	4261708	HAP_2	0.12	-1.2767833096496	1.7237782976652	0.459191483719911
1	4113357	4261708	HAP_3	0.16695652173913	-1.48433930685471	1.01344730576732	0.143577284244925
1	4113357	4261708	HAP_4	0.149565217391304	-0.531936162844781	1.02760066836835	0.604907081052923
1	4113357	4261708	HAP_5	0.176521739130435	0.948729771510065	0.863918141172059	0.272600124240685
1	4155630	4294917	HAP_1	0.188695652173913	-0.850394008384769	0.936431292357687	0.364202923720728
1	4155630	4294917	HAP_2	0.12	-1.2767833096496	1.7237782976652	0.459191483719911
1	4155630	4294917	HAP_3	0.166086956521739	-1.48433930685471	1.01344730576732	0.143577284244925
1	4155630	4294917	HAP_4	0.149565217391304	-0.531936162844781	1.02760066836835	0.604907081052923
1	4155630	4294917	HAP_5	0.171304347826087	0.540550967791274	0.930010490421226	0.561317774355372
1	4202221	4307054	HAP_1	0.120869565217391	-1.2767833096496	1.7237782976652	0.459191483719911
1	4202221	4307054	HAP_2	0.166086956521739	-1.48433930685471	1.01344730576732	0.143577284244925
1	4202221	4307054	HAP_3	0.190434782608696	-0.912186031949154	0.917192818614273	0.320387471844981
1	4202221	4307054	HAP_4	0.149565217391304	-0.531936162844781	1.02760066836835	0.604907081052923
1	4202221	4307054	HAP_5	0.171304347826087	0.540550967791274	0.930010490421226	0.561317774355372
1	4239676	4323165	HAP_1	0.106086956521739	-0.99945433000016	2.2115614967772	0.651499200907073
1	4239676	4323165	HAP_2	0.149565217391304	-0.531936162844781	1.02760066836835	0.604907081052923
1	4239676	4323165	HAP_3	0.171304347826087	0.540550967791274	0.930010490421226	0.561317774355372
1	4239676	4323165	HAP_4	0.181739130434783	-0.912186031949154	0.917192818614273	0.320387471844981
1	4239676	4323165	HAP_5	0.151304347826087	-1.42295136292022	1.23868604603067	0.251144182666971
1	4289010	4360633	HAP_1	0.171304347826087	0.540550967791274	0.930010490421226	0.561317774355372
1	4289010	4360633	HAP_2	0.181739130434783	-0.912186031949154	0.917192818614273	0.320387471844981
1	4289010	4360633	HAP_3	0.151304347826087	-1.42295136292022	1.23868604603067	0.251144182666971
1	4289010	4360633	HAP_4	0.102608695652174	0.138905338108991	1.55704980238542	0.928946327691717
1	4289010	4360633	HAP_5	0.112173913043478	-0.99945433000016	2.2115614967772	0.651499200907073
1	4289010	4360633	HAP_6	0.16695652173913	-0.261082576984137	0.994702752753352	0.793053012167989
1	4301373	4418006	HAP_1	0.151304347826087	-1.42295136292022	1.23868604603067	0.251144182666971
1	4301373	4418006	HAP_2	0.27304347826087	-0.463616724903932	0.666650664558873	0.487065937461627
1	4301373	4418006	HAP_3	0.112173913043478	-0.99945433000016	2.2115614967772	0.651499200907073
1	4301373	4418006	HAP_4	0.16695652173913	-0.261082576984137	0.994702752753352	0.793053012167989
1	4301373	4418006	HAP_5	0.171304347826087	0.540550967791274	0.930010490421226	0.561317774355372
1	4316516	4487030	HAP_1	0.151304347826087	-1.42295136292022	1.23868604603067	0.251144182666971
1	4316516	4487030	HAP_2	0.171304347826087	0.540550967791274	0.930010490421226	0.561317774355372
1	4316516	4487030	HAP_3	0.27304347826087	-0.463616724903932	0.666650664558873	0.487065937461627
1	4316516	4487030	HAP_4	0.112173913043478	-0.99945433000016	2.2115614967772	0.651499200907073
1	4316516	4487030	HAP_5	0.167826086956522	-0.261082576984137	0.994702752753352	0.793053012167989
1	4350915	4525112	HAP_1	0.17304347826087	0.525356782590262	0.911445006515251	0.564575700938191
1	4350915	4525112	HAP_2	0.110434782608696	-0.99945433000016	2.2115614967772	0.651499200907073
1	4350915	4525112	HAP_3	0.196521739130435	-0.460275929418156	0.814248184202444	0.572110824153681
1	4350915	4525112	HAP_4	0.319130434782609	-0.456567729836194	0.572695874394223	0.425656785815113
1	4394936	4571717	HAP_1	0.184347826086957	-0.838009952891368	0.89369258766672	0.348804606860846
1	4394936	4571717	HAP_2	0.170434782608696	0.525356782590262	0.911445006515251	0.564575700938191
1	4394936	4571717	HAP_3	0.316521739130435	-0.456567729836194	0.572695874394223	0.425656785815113
1	4394936	4571717	HAP_4	0.110434782608696	-0.99945433000016	2.2115614967772	0.651499200907073
1	4473638	4606890	HAP_1	0.185217391304348	-0.838009952891368	0.89369258766672	0.348804606860846
1	4473638	4606890	HAP_2	0.170434782608696	0.525356782590262	0.911445006515251	0.564575700938191
1	4473638	4606890	HAP_3	0.149565217391304	-1.42295136292022	1.23868604603067	0.251144182666971
1	4473638	4606890	HAP_4	0.167826086956522	-0.261082576984137	0.994702752753352	0.793053012167989
1	4473638	4606890	HAP_5	0.111304347826087	-0.99945433000016	2.2115614967772	0.651499200907073
1	4507685	4674574	HAP_1	0.112173913043478	-0.99945433000016	2.2115614967772	0.651499200907073
1	4507685	4674574	HAP_2	0.170434782608696	-1.16636347833434	0.965609535698985	0.227592298763729
1	4507685	4674574	HAP_3	0.168695652173913	0.525356782590262	0.911445006515251	0.564575700938191
1	4507685	4674574	HAP_4	0.149565217391304	-1.42295136292022	1.23868604603067	0.251144182666971
1	4507685	4674574	HAP_5	0.16695652173913	-0.261082576984137	0.994702752753352	0.793053012167989
1	4565039	4716471	HAP_1	0.149565217391304	-1.42295136292022	1.23868604603067	0.251144182666971
1	4565039	4716471	HAP_2	0.167826086956522	0.365946365812817	0.934515274736898	0.695509981310857
1	4565039	4716471	HAP_3	0.166086956521739	-0.261082576984137	0.994702752753352	0.793053012167989
1	4565039	4716471	HAP_4	0.12695652173913	-0.116589567310816	1.7152714060568	0.945832498240136
1	4565039	4716471	HAP_5	0.169565217391304	-1.16636347833434	0.965609535698985	0.227592298763729
1	4584093	4743473	HAP_1	0.149565217391304	-1.42295136292022	1.23868604603067	0.251144182666971
1	4584093	4743473	HAP_2	0.167826086956522	0.365946365812817	0.934515274736898	0.695509981310857
1	4584093	4743473	HAP_3	0.166086956521739	-0.261082576984137	0.994702752753352	0.793053012167989
1	4584093	4743473	HAP_4	0.12695652173913	-0.116589567310816	1.7152714060568	0.945832498240136
1	4584093	4743473	HAP_5	0.169565217391304	-1.16636347833434	0.965609535698985	0.227592298763729
1	4647633	4781618	HAP_1	0.127826086956522	-0.116589567310816	1.7152714060568	0.945832498240136
1	4647633	4781618	HAP_2	0.167826086956522	0.365946365812817	0.934515274736898	0.695509981310857
1	4647633	4781618	HAP_3	0.16695652173913	-0.261082576984137	0.994702752753352	0.793053012167989
1	4647633	4781618	HAP_4	0.169565217391304	-1.16636347833434	0.965609535698985	0.227592298763729
1	4647633	4781618	HAP_5	0.120869565217391	-1.12998114693745	1.73844067899074	0.515959785879138
1	4709876	4888776	HAP_1	0.128695652173913	-0.116589567310816	1.7152714060568	0.945832498240136
1	4709876	4888776	HAP_2	0.170434782608696	-1.16636347833434	0.965609535698985	0.227592298763729
1	4709876	4888776	HAP_3	0.164347826086957	-0.197580212336868	1.02593815847278	0.847353631490151
1	4709876	4888776	HAP_4	0.120869565217391	-1.12998114693745	1.73844067899074	0.515959785879138
1	4709876	4888776	HAP_5	0.167826086956522	0.365946365812817	0.934515274736898	0.695509981310857
1	4734157	4996526	HAP_1	0.171304347826087	-1.16636347833434	0.965609535698985	0.227592298763729
1	4734157	4996526	HAP_2	0.120869565217391	-1.12998114693745	1.73844067899074	0.515959785879138
1	4734157	4996526	HAP_3	0.16695652173913	0.365946365812817	0.934515274736898	0.695509981310857
1	4734157	4996526	HAP_4	0.164347826086957	-0.197580212336868	1.02593815847278	0.847353631490151
1	4760410	5066737	HAP_1	0.167826086956522	-0.255700412957046	0.991699469562456	0.796624295165022
1	4760410	5066737	HAP_2	0.166086956521739	0.365946365812817	0.934515274736898	0.695509981310857
1	4760410	5066737	HAP_3	0.171304347826087	-1.16636347833434	0.965609535698985	0.227592298763729
1	4760410	5066737	HAP_4	0.119130434782609	-1.12998114693745	1.73844067899074	0.515959785879138
1	4830120	5099108	HAP_1	0.166086956521739	0.365946365812817	0.934515274736898	0.695509981310857
1	4830120	5099108	HAP_2	0.167826086956522	-0.255700412957046	0.991699469562456	0.796624295165022
1	4830120	5099108	HAP_3	0.172173913043478	-1.16636347833434	0.965609535698985	0.227592298763729
1	4830120	5099108	HAP_4	0.119130434782609	-1.12998114693745	1.73844067899074	0.515959785879138
1	4986559	5186570	HAP_1	0.166086956521739	0.365946365812817	0.934515274736898	0.695509981310857
1	4986559	5186570	HAP_2	0.326086956521739	-0.758579220860778	0.549477321429173	0.167967126929574
1	4986559	5186570	HAP_3	0.16695652173913	-0.255700412957046	0.991699469562456	0.796624295165022
1	4986559	5186570	HAP_4	0.117391304347826	-1.12998114693745	1.73844067899074	0.515959785879138
1	5057978	5331327	HAP_1	0.239130434782609	-1.02271351438045	0.722074538268509	0.157225755630329
1	5057978	5331327	HAP_2	0.113913043478261	-1.43658835786632	1.92977620531695	0.456925946194956
1	5057978	5331327	HAP_3	0.167826086956522	-0.255700412957046	0.991699469562456	0.796624295165022
1	5057978	5331327	HAP_4	0.117391304347826	-1.12998114693745	1.73844067899074	0.515959785879138
1	5057978	5331327	HAP_5	0.166086956521739	0.365946365812817	0.934515274736898	0.695509981310857
1	5087212	5366547	HAP_1	0.168695652173913	-0.255700412957046	0.991699469562456	0.796624295165022
1	5087212	5366547	HAP_2	0.200869565217391	-1.45430232996424	0.794873629538084	0.0678390882810688
1	5087212	5366547	HAP_3	0.113913043478261	-1.43658835786632	1.92977620531695	0.456925946194956
1	5087212	5366547	HAP_4	0.117391304347826	-1.12998114693745	1.73844067899074	0.515959785879138
1	5087212	5366547	HAP_5	0.166086956521739	0.365946365812817	0.934515274736898	0.695509981310857
1	5147933	5422754	HAP_1	0.169565217391304	-0.255700412957046	0.991699469562456	0.796624295165022
1	5147933	5422754	HAP_2	0.199130434782609	-1.39579131413866	0.811962594973831	0.086158839415867
1	5147933	5422754	HAP_3	0.12	-1.12998114693745	1.73844067899074	0.515959785879138
1	5147933	5422754	HAP_4	0.114782608695652	-1.46978013663495	1.93632438012033	0.448136832954122
1	5147933	5422754	HAP_5	0.164347826086957	0.365946365812817	0.934515274736898	0.695509981310857
1	5305646	5488869	HAP_1	0.169565217391304	-0.255700412957046	0.991699469562456	0.796624295165022
1	5305646	5488869	HAP_2	0.2	-1.39579131413866	0.811962594973831	0.086158839415867
1	5305646	5488869	HAP_3	0.166086956521739	0.365946365812817	0.934515274736898	0.695509981310857
1	5305646	5488869	HAP_4	0.103478260869565	-1.46978013663495	1.93632438012033	0.448136832954122
1	5305646	5488869	HAP_5	0.12	-1.12998114693745	1.73844067899074	0.515959785879138
1	5356977	5519231	HAP_1	0.2	-1.39579131413866	0.811962594973831	0.086158839415867
1	5356977	5519231	HAP_2	0.166086956521739	0.365946365812817	0.934515274736898	0.695509981310857
1	5356977	5519231	HAP_3	0.169565217391304	-0.255700412957046	0.991699469562456	0.796624295165022
1	5356977	5519231	HAP_4	0.102608695652174	-1.46978013663495	1.93632438012033	0.448136832954122
1	5356977	5519231	HAP_5	0.126086956521739	-0.831506161027421	1.57571564941968	0.59791539854053
1	5391649	5550567	HAP_1	0.169565217391304	-0.255700412957046	0.991699469562456	0.796624295165022
1	5391649	5550567	HAP_2	0.2	-1.39579131413866	0.811962594973831	0.086158839415867
1	5391649	5550567	HAP_3	0.102608695652174	-1.46978013663495	1.93632438012033	0.448136832954122
1	5391649	5550567	HAP_4	0.12695652173913	-0.831506161027421	1.57571564941968	0.59791539854053
1	5391649	5550567	HAP_5	0.166086956521739	0.365946365812817	0.934515274736898	0.695509981310857
1	5470488	5573890	HAP_1	0.12695652173913	-0.831506161027421	1.57571564941968	0.59791539854053
1	5470488	5573890	HAP_2	0.166086956521739	0.365946365812817	0.934515274736898	0.695509981310857
1	5470488	5573890	HAP_3	0.170434782608696	-0.255700412957046	0.991699469562456	0.796624295165022
1	5470488	5573890	HAP_4	0.102608695652174	-1.46978013663495	1.93632438012033	0.448136832954122
1	5470488	5573890	HAP_5	0.212173913043478	-1.25077865428945	0.737864092097756	0.0906038865523212
1	5510131	5630208	HAP_1	0.0991304347826087	-1.46978013663495	1.93632438012033	0.448136832954122
1	5510131	5630208	HAP_2	0.194782608695652	-1.39579131413866	0.811962594973831	0.086158839415867
1	5510131	5630208	HAP_3	0.12695652173913	-0.831506161027421	1.57571564941968	0.59791539854053
1	5510131	5630208	HAP_4	0.164347826086957	0.365946365812817	0.934515274736898	0.695509981310857
1	5510131	5630208	HAP_5	0.169565217391304	-0.255700412957046	0.991699469562456	0.796624295165022
1	5539390	5668141	HAP_1	0.190434782608696	-1.39579131413866	0.811962594973831	0.086158839415867
1	5539390	5668141	HAP_2	0.12695652173913	-0.831506161027421	1.57571564941968	0.59791539854053
1	5539390	5668141	HAP_3	0.163478260869565	0.365946365812817	0.934515274736898	0.695509981310857
1	5539390	5668141	HAP_4	0.167826086956522	-0.255700412957046	0.991699469562456	0.796624295165022
1	5539390	5668141	HAP_5	0.0939130434782609	-1.46978013663495	1.93632438012033	0.448136832954122
1	5561667	5730545	HAP_1	0.190434782608696	-1.31444180724687	0.826912554562793	0.11249237179407
1	5561667	5730545	HAP_2	0.170434782608696	-0.345728985017432	0.960704878273842	0.719079450181321
1	5561667	5730545	HAP_3	0.12695652173913	-0.831506161027421	1.57571564941968	0.59791539854053
1	5561667	5730545	HAP_4	0.0930434782608696	-1.46978013663495	1.93632438012033	0.448136832954122
1	5561667	5730545	HAP_5	0.162608695652174	0.280309882782083	0.98715496012648	0.776547667373923
1	5614060	5764859	HAP_1	0.122608695652174	-1.12998114693745	1.73844067899074	0.515959785879138
1	5614060	5764859	HAP_2	0.354782608695652	-0.539167042760409	0.492559080846521	0.274150257899506
1	5614060	5764859	HAP_3	0.17304347826087	-0.345728985017432	0.960704878273842	0.719079450181321
1	5656543	5807646	HAP_1	0.360869565217391	-0.503633046117713	0.484573151809822	0.299096654783497
1	5656543	5807646	HAP_2	0.123478260869565	-1.12998114693745	1.73844067899074	0.515959785879138
1	5656543	5807646	HAP_3	0.17304347826087	-0.345728985017432	0.960704878273842	0.719079450181321
1	5710366	5882239	HAP_1	0.16695652173913	-0.352557038381652	0.990877921246237	0.722121841125563
1	5710366	5882239	HAP_2	0.36695652173913	-0.545959784929332	0.475281014899644	0.251164483972736
1	5710366	5882239	HAP_3	0.123478260869565	-1.12998114693745	1.73844067899074	0.515959785879138
1	5753019	5945254	HAP_1	0.16695652173913	-0.352557038381652	0.990877921246237	0.722121841125563
1	5753019	5945254	HAP_2	0.123478260869565	-1.12998114693745	1.73844067899074	0.515959785879138
1	5753019	5945254	HAP_3	0.377391304347826	-0.402033018981858	0.466248417541025	0.388905562545744
1	5783354	5988894	HAP_1	0.16695652173913	-0.352557038381652	0.990877921246237	0.722121841125563
1	5783354	5988894	HAP_2	0.204347826086957	-0.886399730192687	0.76910020246706	0.249599385752001
1	5783354	5988894	HAP_3	0.17304347826087	0.365946365812817	0.934515274736898	0.695509981310857
1	5783354	5988894	HAP_4	0.123478260869565	-1.12998114693745	1.73844067899074	0.515959785879138
1	5846627	6046468	HAP_1	0.16695652173913	-0.352557038381652	0.990877921246237	0.722121841125563
1	5846627	6046468	HAP_2	0.124347826086957	-1.12998114693745	1.73844067899074	0.515959785879138
1	5846627	6046468	HAP_3	0.212173913043478	-1.00919170049952	0.763575947076784	0.186817434380789
1	5846627	6046468	HAP_4	0.17304347826087	0.365946365812817	0.934515274736898	0.695509981310857
1	5922932	6090860	HAP_1	0.16695652173913	-0.470390882513274	0.961611009534556	0.624912474528813
1	5922932	6090860	HAP_2	0.124347826086957	-1.12998114693745	1.73844067899074	0.515959785879138
1	5922932	6090860	HAP_3	0.209565217391304	-0.954455326792341	0.773006829581053	0.217446704653456
1	5922932	6090860	HAP_4	0.170434782608696	0.361593573393268	0.958475764868041	0.706123581464857
1	5983887	6133181	HAP_1	0.170434782608696	0.361593573393268	0.958475764868041	0.706123581464857
1	5983887	6133181	HAP_2	0.159130434782609	-0.5411779054368	0.962524687932035	0.57417101169355
1	5983887	6133181	HAP_3	0.209565217391304	-0.954455326792341	0.773006829581053	0.217446704653456
1	5983887	6133181	HAP_4	0.123478260869565	-1.12998114693745	1.73844067899074	0.515959785879138
1	6026812	6171754	HAP_1	0.123478260869565	-1.12998114693745	1.73844067899074	0.515959785879138
1	6026812	6171754	HAP_2	0.209565217391304	-0.954455326792341	0.773006829581053	0.217446704653456
1	6026812	6171754	HAP_3	0.16	-0.5411779054368	0.962524687932035	0.57417101169355
1	6026812	6171754	HAP_4	0.170434782608696	0.361593573393268	0.958475764868041	0.706123581464857
1	6069957	6218619	HAP_1	0.16	-0.5411779054368	0.962524687932035	0.57417101169355
1	6069957	6218619	HAP_2	0.170434782608696	0.361593573393268	0.958475764868041	0.706123581464857
1	6069957	6218619	HAP_3	0.211304347826087	-0.954455326792341	0.773006829581053	0.217446704653456
1	6069957	6218619	HAP_4	0.123478260869565	-1.12998114693745	1.73844067899074	0.515959785879138
1	6069957	6218619	HAP_5	0.0452173913043478	-1.71591998604565	2.21512456228047	0.438879285640214
1	6114436	6264645	HAP_1	0.123478260869565	-1.12998114693745	1.73844067899074	0.515959785879138
1	6114436	6264645	HAP_2	0.16	-0.5411779054368	0.962524687932035	0.57417101169355
1	6114436	6264645	HAP_3	0.0452173913043478	-1.71591998604565	2.21512456228047	0.438879285640214
1	6114436	6264645	HAP_4	0.17304347826087	0.361593573393268	0.958475764868041	0.706123581464857
1	6114436	6264645	HAP_5	0.212173913043478	-0.954455326792341	0.773006829581053	0.217446704653456
1	6158046	6307242	HAP_1	0.162608695652174	-0.5411779054368	0.962524687932035	0.57417101169355
1	6158046	6307242	HAP_2	0.123478260869565	-1.12998114693745	1.73844067899074	0.515959785879138
1	6158046	6307242	HAP_3	0.0443478260869565	-1.71591998604565	2.21512456228047	0.438879285640214
1	6158046	6307242	HAP_4	0.173913043478261	0.361593573393268	0.958475764868041	0.706123581464857
1	6158046	6307242	HAP_5	0.213913043478261	-0.954455326792341	0.773006829581053	0.217446704653456
1	6211327	6334008	HAP_1	0.214782608695652	-0.954455326792341	0.773006829581053	0.217446704653456
1	6211327	6334008	HAP_2	0.162608695652174	-0.5411779054368	0.962524687932035	0.57417101169355
1	6211327	6334008	HAP_3	0.123478260869565	-1.12998114693745	1.73844067899074	0.515959785879138
1	6211327	6334008	HAP_4	0.0434782608695652	-1.71591998604565	2.21512456228047	0.438879285640214
1	6211327	6334008	HAP_5	0.173913043478261	0.361593573393268	0.958475764868041	0.706123581464857
1	6238245	6363482	HAP_1	0.214782608695652	-0.954455326792341	0.773006829581053	0.217446704653456
1	6238245	6363482	HAP_2	0.0434782608695652	-1.71591998604565	2.21512456228047	0.438879285640214
1	6238245	6363482	HAP_3	0.18	0.361593573393268	0.958475764868041	0.706123581464857
1	6238245	6363482	HAP_4	0.121739130434783	0.642687511644649	1.27848640997623	0.615376318769013
1	6238245	6363482	HAP_5	0.175652173913043	-0.589514320848928	0.934239075735301	0.528290433390647
1	6238245	6363482	HAP_6	0.123478260869565	-1.12998114693745	1.73844067899074	0.515959785879138
1	6290541	6406191	HAP_1	0.216521739130435	-0.954455326792341	0.773006829581053	0.217446704653456
1	6290541	6406191	HAP_2	0.163478260869565	-0.5411779054368	0.962524687932035	0.57417101169355
1	6290541	6406191	HAP_3	0.167826086956522	-0.0865176550396505	0.880939566251609	0.921800036027143
1	6290541	6406191	HAP_4	0.303478260869565	1.41567802025195	0.581896640387542	0.0152906436365836
1	6290541	6406191	HAP_5	0.0434782608695652	-1.71591998604565	2.21512456228047	0.438879285640214
1	6326900	6449104	HAP_1	0.167826086956522	-0.0865176550396505	0.880939566251609	0.921800036027143
1	6326900	6449104	HAP_2	0.051304347826087	-1.34326671060297	1.91797164634903	0.483993610055229
1	6326900	6449104	HAP_3	0.18	0.361593573393268	0.958475764868041	0.706123581464857
1	6326900	6449104	HAP_4	0.123478260869565	-1.12998114693745	1.73844067899074	0.515959785879138
1	6326900	6449104	HAP_5	0.217391304347826	-0.954455326792341	0.773006829581053	0.217446704653456
1	6326900	6449104	HAP_6	0.163478260869565	-0.5411779054368	0.962524687932035	0.57417101169355
1	6355340	6494875	HAP_1	0.121739130434783	-0.727565774694877	1.10316338461687	0.50982773021572
1	6355340	6494875	HAP_2	0.217391304347826	-0.954455326792341	0.773006829581053	0.217446704653456
1	6355340	6494875	HAP_3	0.166086956521739	-0.5411779054368	0.962524687932035	0.57417101169355
1	6355340	6494875	HAP_4	0.195652173913043	0.402858891172897	0.829694948875842	0.627475053442361
1	6355340	6494875	HAP_5	0.123478260869565	-1.12998114693745	1.73844067899074	0.515959785879138
1	6394259	6539650	HAP_1	0.16695652173913	-0.5411779054368	0.962524687932035	0.57417101169355
1	6394259	6539650	HAP_2	0.10695652173913	-1.21266136657501	1.36758383596831	0.375609963712061
1	6394259	6539650	HAP_3	0.217391304347826	-0.954455326792341	0.773006829581053	0.217446704653456
1	6394259	6539650	HAP_4	0.194782608695652	0.402858891172897	0.829694948875842	0.627475053442361
1	6394259	6539650	HAP_5	0.123478260869565	-1.12998114693745	1.73844067899074	0.515959785879138
1	6440687	6581802	HAP_1	0.122608695652174	-1.12998114693745	1.73844067899074	0.515959785879138
1	6440687	6581802	HAP_2	0.179130434782609	0.0418127054760788	0.914686118496096	0.9635555374585
1	6440687	6581802	HAP_3	0.216521739130435	-0.954455326792341	0.773006829581053	0.217446704653456
1	6440687	6581802	HAP_4	0.163478260869565	-0.5411779054368	0.962524687932035	0.57417101169355
1	6440687	6581802	HAP_5	0.048695652173913	-1.16428778032164	2.21741269336882	0.599744452899017
1	6478088	6617974	HAP_1	0.163478260869565	-0.5411779054368	0.962524687932035	0.57417101169355
1	6478088	6617974	HAP_2	0.259130434782609	-0.533364690916696	0.620697189298985	0.390541756410807
1	6478088	6617974	HAP_3	0.121739130434783	-1.12998114693745	1.73844067899074	0.515959785879138
1	6478088	6617974	HAP_4	0.178260869565217	0.0418127054760788	0.914686118496096	0.9635555374585
1	6534487	6643362	HAP_1	0.312173913043478	-0.0710651365605242	0.54023355436582	0.895391102139848
1	6534487	6643362	HAP_2	0.178260869565217	0.0418127054760788	0.914686118496096	0.9635555374585
1	6534487	6643362	HAP_3	0.164347826086957	-0.5411779054368	0.962524687932035	0.57417101169355
1	6534487	6643362	HAP_4	0.121739130434783	-1.12998114693745	1.73844067899074	0.515959785879138
1	6577244	6734261	HAP_1	0.0895652173913044	0.917445283768625	1.89648150678717	0.628743372976007
1	6577244	6734261	HAP_2	0.165217391304348	-0.102300698007855	1.05984397227944	0.923138585281494
1	6577244	6734261	HAP_3	0.100869565217391	-0.81036166677165	2.20138023595657	0.712925896659989
1	6577244	6734261	HAP_4	0.210434782608696	-0.877293512674157	0.763299456632393	0.25090312566813
1	6577244	6734261	HAP_5	0.164347826086957	-0.5411779054368	0.962524687932035	0.57417101169355
1	6612693	6796330	HAP_1	0.0852173913043478	1.53051565574261	2.18875367933467	0.484676643340766
1	6612693	6796330	HAP_2	0.165217391304348	-0.102300698007855	1.05984397227944	0.923138585281494
1	6612693	6796330	HAP_3	0.1	-0.81036166677165	2.20138023595657	0.712925896659989
1	6612693	6796330	HAP_4	0.210434782608696	-0.877293512674157	0.763299456632393	0.25090312566813
1	6612693	6796330	HAP_5	0.164347826086957	-0.5411779054368	0.962524687932035	0.57417101169355
1	6633732	6839575	HAP_1	0.210434782608696	-0.877293512674157	0.763299456632393	0.25090312566813
1	6633732	6839575	HAP_2	0.164347826086957	-0.5411779054368	0.962524687932035	0.57417101169355
1	6633732	6839575	HAP_3	0.0852173913043478	1.53051565574261	2.18875367933467	0.484676643340766
1	6633732	6839575	HAP_4	0.165217391304348	-0.102300698007855	1.05984397227944	0.923138585281494
1	6633732	6839575	HAP_5	0.1	-0.81036166677165	2.20138023595657	0.712925896659989
1	6712326	6899688	HAP_1	0.165217391304348	-0.102300698007855	1.05984397227944	0.923138585281494
1	6712326	6899688	HAP_2	0.16695652173913	-0.492241523884549	0.934918807610899	0.598743547544259
1	6712326	6899688	HAP_3	0.186086956521739	0.0689761661058821	1.04205977932582	0.947248394622305
1	6712326	6899688	HAP_4	0.0626086956521739	-0.842625786570468	1.74183429993519	0.628746259430286
1	6712326	6899688	HAP_5	0.210434782608696	-0.877293512674157	0.763299456632393	0.25090312566813
1	6781489	6933766	HAP_1	0.188695652173913	0.162652874006426	1.00431452413216	0.871400192907658
1	6781489	6933766	HAP_2	0.167826086956522	-0.492241523884549	0.934918807610899	0.598743547544259
1	6781489	6933766	HAP_3	0.088695652173913	-0.608773586412431	2.27794689140137	0.789377330885959
1	6781489	6933766	HAP_4	0.137391304347826	-1.07130779835467	1.58355685203395	0.498988915339074
1	6781489	6933766	HAP_5	0.216521739130435	-0.877293512674157	0.763299456632393	0.25090312566813
1	6830134	6990464	HAP_1	0.248695652173913	-0.75651577823432	0.662294172144508	0.253830092951834
1	6830134	6990464	HAP_2	0.100869565217391	-0.81036166677165	2.20138023595657	0.712925896659989
1	6830134	6990464	HAP_3	0.088695652173913	1.49621297035133	1.89331211140277	0.429707988245314
1	6830134	6990464	HAP_4	0.088695652173913	-0.608773586412431	2.27794689140137	0.789377330885959
1	6830134	6990464	HAP_5	0.137391304347826	-1.07130779835467	1.58355685203395	0.498988915339074
1	6830134	6990464	HAP_6	0.167826086956522	-0.492241523884549	0.934918807610899	0.598743547544259
1	6864130	7035600	HAP_1	0.088695652173913	-0.608773586412431	2.27794689140137	0.789377330885959
1	6864130	7035600	HAP_2	0.154782608695652	-1.17696926563342	1.46588251385511	0.422367146481994
1	6864130	7035600	HAP_3	0.189565217391304	-1.41713403019825	0.860920436464572	0.100308727468691
1	6864130	7035600	HAP_4	0.167826086956522	-0.492241523884549	0.934918807610899	0.598743547544259
1	6864130	7035600	HAP_5	0.100869565217391	-0.81036166677165	2.20138023595657	0.712925896659989
1	6864130	7035600	HAP_6	0.0826086956521739	1.53051565574261	2.18875367933467	0.484676643340766
1	6923025	7062501	HAP_1	0.100869565217391	-0.81036166677165	2.20138023595657	0.712925896659989
1	6923025	7062501	HAP_2	0.104347826086957	-0.282188850255058	1.95041901716147	0.885014498340723
1	6923025	7062501	HAP_3	0.169565217391304	-0.492241523884549	0.934918807610899	0.598743547544259
1	6923025	7062501	HAP_4	0.149565217391304	-1.17696926563342	1.46588251385511	0.422367146481994
1	6923025	7062501	HAP_5	0.0756521739130435	-0.552534082608015	2.20778415615042	0.802472836531248
1	6923025	7062501	HAP_6	0.114782608695652	-1.15485089417704	1.41066769355761	0.413329969758326
1	6965434	7118368	HAP_1	0.100869565217391	-0.282188850255058	1.95041901716147	0.885014498340723
1	6965434	7118368	HAP_2	0.169565217391304	-0.492241523884549	0.934918807610899	0.598743547544259
1	6965434	7118368	HAP_3	0.151304347826087	-1.21151340695756	1.30187240220184	0.352463672115415
1	6965434	7118368	HAP_4	0.0756521739130435	-0.552534082608015	2.20778415615042	0.802472836531248
1	6965434	7118368	HAP_5	0.114782608695652	-1.15485089417704	1.41066769355761	0.413329969758326
1	6965434	7118368	HAP_6	0.100869565217391	-0.81036166677165	2.20138023595657	0.712925896659989
1	7029810	7168764	HAP_1	0.08	-0.552534082608015	2.20778415615042	0.802472836531248
1	7029810	7168764	HAP_2	0.280869565217391	-0.629938105938345	0.595709079866162	0.290756338812295
1	7029810	7168764	HAP_3	0.102608695652174	-0.781798510978356	1.90416170112868	0.681541715805894
1	7029810	7168764	HAP_4	0.100869565217391	-0.282188850255058	1.95041901716147	0.885014498340723
1	7029810	7168764	HAP_5	0.0643478260869565	-0.842625786570468	1.74183429993519	0.628746259430286
1	7047544	7216900	HAP_1	0.281739130434783	-0.629938105938345	0.595709079866162	0.290756338812295
1	7047544	7216900	HAP_2	0.100869565217391	-0.282188850255058	1.95041901716147	0.885014498340723
1	7047544	7216900	HAP_3	0.122608695652174	1.09951090384723	1.44941176027393	0.448415192783317
1	7047544	7216900	HAP_4	0.0643478260869565	-0.842625786570468	1.74183429993519	0.628746259430286
1	7047544	7216900	HAP_5	0.102608695652174	-0.781798510978356	1.90416170112868	0.681541715805894
1	7108873	7259443	HAP_1	0.280869565217391	-0.629938105938345	0.595709079866162	0.290756338812295
1	7108873	7259443	HAP_2	0.101739130434783	-0.282188850255058	1.95041901716147	0.885014498340723
1	7108873	7259443	HAP_3	0.126086956521739	-1.14915924619218	1.43598261509443	0.423898398270173
1	7108873	7259443	HAP_4	0.0643478260869565	-0.842625786570468	1.74183429993519	0.628746259430286
1	7108873	7259443	HAP_5	0.123478260869565	1.09951090384723	1.44941176027393	0.448415192783317
1	7108873	7259443	HAP_6	0.102608695652174	-0.781798510978356	1.90416170112868	0.681541715805894
1	7159731	7325749	HAP_1	0.141739130434783	0.801132563502338	1.31731482447914	0.543329880205362
1	7159731	7325749	HAP_2	0.123478260869565	1.09951090384723	1.44941176027393	0.448415192783317
1	7159731	7325749	HAP_3	0.103478260869565	-1.11455616606479	1.70544841699828	0.513684035283149
1	7159731	7325749	HAP_4	0.100869565217391	-0.282188850255058	1.95041901716147	0.885014498340723
1	7159731	7325749	HAP_5	0.28695652173913	-0.667191471066169	0.585684190353794	0.255119273246928
1	7159731	7325749	HAP_6	0.125217391304348	-1.14915924619218	1.43598261509443	0.423898398270173
1	7196708	7399747	HAP_1	0.102608695652174	-1.11455616606479	1.70544841699828	0.513684035283149
1	7196708	7399747	HAP_2	0.100869565217391	-0.282188850255058	1.95041901716147	0.885014498340723
1	7196708	7399747	HAP_3	0.28695652173913	-0.667191471066169	0.585684190353794	0.255119273246928
1	7196708	7399747	HAP_4	0.0643478260869565	-0.842625786570468	1.74183429993519	0.628746259430286
1	7196708	7399747	HAP_5	0.088695652173913	-1.61498174928131	2.18906748591655	0.460975075256208
1	7196708	7399747	HAP_6	0.118260869565217	1.2139362134339	1.56696142276226	0.43883853624754
1	7248213	7435100	HAP_1	0.0643478260869565	-0.842625786570468	1.74183429993519	0.628746259430286
1	7248213	7435100	HAP_2	0.102608695652174	-1.11455616606479	1.70544841699828	0.513684035283149
1	7248213	7435100	HAP_3	0.117391304347826	1.2139362134339	1.56696142276226	0.43883853624754
1	7248213	7435100	HAP_4	0.28	-0.644530956732128	0.602169454523466	0.284922096640879
1	7248213	7435100	HAP_5	0.1	-0.282188850255058	1.95041901716147	0.885014498340723
1	7306412	7460318	HAP_1	0.117391304347826	1.2139362134339	1.56696142276226	0.43883853624754
1	7306412	7460318	HAP_2	0.28	-0.644530956732128	0.602169454523466	0.284922096640879
1	7306412	7460318	HAP_3	0.1	-0.282188850255058	1.95041901716147	0.885014498340723
1	7306412	7460318	HAP_4	0.0643478260869565	-0.842625786570468	1.74183429993519	0.628746259430286
1	7306412	7460318	HAP_5	0.102608695652174	-1.11455616606479	1.70544841699828	0.513684035283149
1	7378233	7502240	HAP_1	0.19304347826087	-0.169225740590768	0.869486491816599	0.845755125045667
1	7378233	7502240	HAP_2	0.319130434782609	-0.336262674963134	0.54695501324062	0.53894199887678
1	7378233	7502240	HAP_3	0.1	-0.282188850255058	1.95041901716147	0.885014498340723
1	7378233	7502240	HAP_4	0.0782608695652174	-0.842625786570468	1.74183429993519	0.628746259430286
1	7378233	7502240	HAP_5	0.106086956521739	-1.4036574469491	1.56235146168425	0.36934313123228
1	7423349	7533869	HAP_1	0.191304347826087	-0.125067321989677	0.888539609107337	0.88811310241948
1	7423349	7533869	HAP_2	0.276521739130435	-0.564338630458644	0.615961817144442	0.359959724160084
1	7423349	7533869	HAP_3	0.0652173913043478	-0.842625786570468	1.74183429993519	0.628746259430286
1	7423349	7533869	HAP_4	0.10695652173913	-1.4036574469491	1.56235146168425	0.36934313123228
1	7423349	7533869	HAP_5	0.1	-0.282188850255058	1.95041901716147	0.885014498340723
1	7452388	7563595	HAP_1	0.1	-0.282188850255058	1.95041901716147	0.885014498340723
1	7452388	7563595	HAP_2	0.191304347826087	-0.125067321989677	0.888539609107337	0.88811310241948
1	7452388	7563595	HAP_3	0.277391304347826	-0.564338630458644	0.615961817144442	0.359959724160084
1	7452388	7563595	HAP_4	0.188695652173913	-0.71651223029139	0.968389516720532	0.459669117471366
1	7452388	7563595	HAP_5	0.0739130434782609	-0.842625786570468	1.74183429993519	0.628746259430286
1	7484154	7597217	HAP_1	0.276521739130435	-0.564338630458644	0.615961817144442	0.359959724160084
1	7484154	7597217	HAP_2	0.188695652173913	-0.71651223029139	0.968389516720532	0.459669117471366
1	7484154	7597217	HAP_3	0.0739130434782609	-0.842625786570468	1.74183429993519	0.628746259430286
1	7484154	7597217	HAP_4	0.1	-0.282188850255058	1.95041901716147	0.885014498340723
1	7484154	7597217	HAP_5	0.191304347826087	-0.125067321989677	0.888539609107337	0.88811310241948
1	7522016	7642302	HAP_1	0.191304347826087	-0.125067321989677	0.888539609107337	0.88811310241948
1	7522016	7642302	HAP_2	0.277391304347826	-0.565929185196464	0.609545790645424	0.353575838095744
1	7522016	7642302	HAP_3	0.187826086956522	-0.71651223029139	0.968389516720532	0.459669117471366
1	7522016	7642302	HAP_4	0.0678260869565217	-0.842625786570468	1.74183429993519	0.628746259430286
1	7522016	7642302	HAP_5	0.1	-0.282188850255058	1.95041901716147	0.885014498340723
1	7552128	7679364	HAP_1	0.294782608695652	-0.157568340292482	0.565317385216156	0.780558060690725
1	7552128	7679364	HAP_2	0.199130434782609	-0.262981106872364	0.866849870113059	0.761715904065131
1	7552128	7679364	HAP_3	0.0643478260869565	-0.842625786570468	1.74183429993519	0.628746259430286
1	7552128	7679364	HAP_4	0.187826086956522	-0.71651223029139	0.968389516720532	0.459669117471366
1	7552128	7679364	HAP_5	0.100869565217391	-0.282188850255058	1.95041901716147	0.885014498340723
1	7575218	7753844	HAP_1	0.115652173913043	1.63060261746962	1.70608949064021	0.339607236792926
1	7575218	7753844	HAP_2	0.0643478260869565	-0.842625786570468	1.74183429993519	0.628746259430286
1	7575218	7753844	HAP_3	0.279130434782609	-0.565929185196464	0.609545790645424	0.353575838095744
1	7575218	7753844	HAP_4	0.101739130434783	-0.607307167560806	1.75041910368162	0.728759075850468
1	7575218	7753844	HAP_5	0.186086956521739	-0.71651223029139	0.968389516720532	0.459669117471366
1	7628267	7802701	HAP_1	0.115652173913043	1.63060261746962	1.70608949064021	0.339607236792926
1	7628267	7802701	HAP_2	0.278260869565217	-0.768818250910533	0.612538783826235	0.20995177242466
1	7628267	7802701	HAP_3	0.102608695652174	-0.937228329233516	1.60313959725847	0.559037510122034
1	7628267	7802701	HAP_4	0.184347826086957	-0.71651223029139	0.968389516720532	0.459669117471366
1	7628267	7802701	HAP_5	0.0643478260869565	-0.842625786570468	1.74183429993519	0.628746259430286
1	7661203	7864905	HAP_1	0.184347826086957	-0.71651223029139	0.968389516720532	0.459669117471366
1	7661203	7864905	HAP_2	0.06	-0.842625786570468	1.74183429993519	0.628746259430286
1	7661203	7864905	HAP_3	0.114782608695652	1.63060261746962	1.70608949064021	0.339607236792926
1	7661203	7864905	HAP_4	0.272173913043478	-0.768818250910533	0.612538783826235	0.20995177242466
1	7661203	7864905	HAP_5	0.102608695652174	-0.937228329233516	1.60313959725847	0.559037510122034
1	7734968	7940886	HAP_1	0.12695652173913	0.9479570473509	1.45794039881786	0.515826876076804
1	7734968	7940886	HAP_2	0.271304347826087	-0.768818250910533	0.612538783826235	0.20995177242466
1	7734968	7940886	HAP_3	0.103478260869565	-0.937228329233516	1.60313959725847	0.559037510122034
1	7734968	7940886	HAP_4	0.06	-0.842625786570468	1.74183429993519	0.628746259430286
1	7734968	7940886	HAP_5	0.181739130434783	-0.866311570978248	1.0023904679461	0.387821690063819
1	7788418	8016049	HAP_1	0.135652173913043	0.537214568299466	1.2836152796579	0.675729185179904
1	7788418	8016049	HAP_2	0.27304347826087	-0.565929185196464	0.609545790645424	0.353575838095744
1	7788418	8016049	HAP_3	0.103478260869565	-0.937228329233516	1.60313959725847	0.559037510122034
1	7788418	8016049	HAP_4	0.182608695652174	-0.866311570978248	1.0023904679461	0.387821690063819
1	7788418	8016049	HAP_5	0.06	-0.842625786570468	1.74183429993519	0.628746259430286
1	7845180	8104625	HAP_1	0.135652173913043	0.537214568299466	1.2836152796579	0.675729185179904
1	7845180	8104625	HAP_2	0.102608695652174	-0.937228329233516	1.60313959725847	0.559037510122034
1	7845180	8104625	HAP_3	0.06	-0.842625786570468	1.74183429993519	0.628746259430286
1	7845180	8104625	HAP_4	0.110434782608696	-1.4036574469491	1.56235146168425	0.36934313123228
1	7845180	8104625	HAP_5	0.272173913043478	-0.553148283033258	0.602109251717176	0.358654862301742
1	7919477	8211738	HAP_1	0.0956521739130435	1.83614372391712	1.70107875991426	0.280872655637794
1	7919477	8211738	HAP_2	0.11304347826087	-1.4036574469491	1.56235146168425	0.36934313123228
1	7919477	8211738	HAP_3	0.272173913043478	-0.751024562235334	0.605035605939863	0.215016534296844
1	7919477	8211738	HAP_4	0.06	-0.842625786570468	1.74183429993519	0.628746259430286
1	7919477	8211738	HAP_5	0.104347826086957	-0.937228329233516	1.60313959725847	0.559037510122034
1	7996760	8289511	HAP_1	0.104347826086957	-0.937228329233516	1.60313959725847	0.559037510122034
1	7996760	8289511	HAP_2	0.0956521739130435	1.83614372391712	1.70107875991426	0.280872655637794
1	7996760	8289511	HAP_3	0.117391304347826	-1.5124961011186	1.44817295671213	0.296741636304345
1	7996760	8289511	HAP_4	0.06	-0.842625786570468	1.74183429993519	0.628746259430286
1	7996760	8289511	HAP_5	0.272173913043478	-0.751024562235334	0.605035605939863	0.215016534296844
1	8075890	8326936	HAP_1	0.272173913043478	-0.751024562235334	0.605035605939863	0.215016534296844
1	8075890	8326936	HAP_2	0.104347826086957	-0.937228329233516	1.60313959725847	0.559037510122034
1	8075890	8326936	HAP_3	0.118260869565217	-1.5124961011186	1.44817295671213	0.296741636304345
1	8075890	8326936	HAP_4	0.0878260869565217	-0.388825371716019	1.91390615408346	0.839085061724376
1	8075890	8326936	HAP_5	0.0956521739130435	1.83614372391712	1.70107875991426	0.280872655637794
1	8075890	8326936	HAP_6	0.06	-0.842625786570468	1.74183429993519	0.628746259430286
1	8170038	8373080	HAP_1	0.105217391304348	-0.937228329233516	1.60313959725847	0.559037510122034
1	8170038	8373080	HAP_2	0.172173913043478	1.9646866025014	1.04048942402158	0.0595094632027515
1	8170038	8373080	HAP_3	0.0617391304347826	-0.842625786570468	1.74183429993519	0.628746259430286
1	8170038	8373080	HAP_4	0.284347826086957	-0.581508313367122	0.595318615834675	0.329087538409088
1	8170038	8373080	HAP_5	0.088695652173913	3.62314567808196	2.18832520517911	0.0983467788823542
1	8170038	8373080	HAP_6	0.118260869565217	-1.5124961011186	1.44817295671213	0.296741636304345
1	8257321	8464233	HAP_1	0.105217391304348	-0.937228329233516	1.60313959725847	0.559037510122034
1	8257321	8464233	HAP_2	0.0617391304347826	-0.842625786570468	1.74183429993519	0.628746259430286
1	8257321	8464233	HAP_3	0.292173913043478	-0.679468131543234	0.574344261998437	0.237296338205123
1	8257321	8464233	HAP_4	0.088695652173913	3.62314567808196	2.18832520517911	0.0983467788823542
1	8257321	8464233	HAP_5	0.118260869565217	-1.5124961011186	1.44817295671213	0.296741636304345
1	8305311	8528279	HAP_1	0.27304347826087	-0.602573766944342	0.60848072428294	0.322457441039825
1	8305311	8528279	HAP_2	0.0869565217391304	3.62314567808196	2.18832520517911	0.0983467788823542
1	8305311	8528279	HAP_3	0.117391304347826	-1.5124961011186	1.44817295671213	0.296741636304345
1	8305311	8528279	HAP_4	0.105217391304348	-0.937228329233516	1.60313959725847	0.559037510122034
1	8305311	8528279	HAP_5	0.0617391304347826	-0.842625786570468	1.74183429993519	0.628746259430286
1	8358037	8607680	HAP_1	0.0617391304347826	-0.842625786570468	1.74183429993519	0.628746259430286
1	8358037	8607680	HAP_2	0.0869565217391304	3.62314567808196	2.18832520517911	0.0983467788823542
1	8358037	8607680	HAP_3	0.151304347826087	-0.405638675407342	0.962959643150358	0.67373971316032
1	8358037	8607680	HAP_4	0.378260869565217	-0.261827342652984	0.47830120893722	0.584313716213156
1	8430684	8651065	HAP_1	0.0869565217391304	3.62314567808196	2.18832520517911	0.0983467788823542
1	8430684	8651065	HAP_2	0.231304347826087	0.442862543478932	0.644033136260377	0.491963593326702
1	8430684	8651065	HAP_3	0.379130434782609	-0.28619332409365	0.475561763423314	0.547549607619169
1	8430684	8651065	HAP_4	0.0617391304347826	-0.842625786570468	1.74183429993519	0.628746259430286
1	8498193	8707568	HAP_1	0.378260869565217	-0.325394576006486	0.474000926661679	0.492690384536795
1	8498193	8707568	HAP_2	0.0878260869565217	3.62314567808196	2.18832520517911	0.0983467788823542
1	8498193	8707568	HAP_3	0.29304347826087	-0.0864125647490957	0.547408631287996	0.874625779236298
1	8575763	8752633	HAP_1	0.0878260869565217	3.62314567808196	2.18832520517911	0.0983467788823542
1	8575763	8752633	HAP_2	0.384347826086957	-0.252505808632499	0.463185823520537	0.585866546140306
1	8575763	8752633	HAP_3	0.0617391304347826	-1.5192508565085	1.93216605501745	0.43202658983613
1	8575763	8752633	HAP_4	0.3	-0.168719153267014	0.534955295403632	0.752583198979092
1	8640490	8812607	HAP_1	0.088695652173913	3.62314567808196	2.18832520517911	0.0983467788823542
1	8640490	8812607	HAP_2	0.384347826086957	-0.252505808632499	0.463185823520537	0.585866546140306
1	8640490	8812607	HAP_3	0.0608695652173913	-1.5192508565085	1.93216605501745	0.43202658983613
1	8640490	8812607	HAP_4	0.23304347826087	0.18107837198695	0.629358953882951	0.773668101111609
1	8699372	8854887	HAP_1	0.0982608695652174	3.62314567808196	2.18832520517911	0.0983467788823542
1	8699372	8854887	HAP_2	0.0608695652173913	-1.5192508565085	1.93216605501745	0.43202658983613
1	8699372	8854887	HAP_3	0.220869565217391	0.301602210146188	0.654691664321333	0.645207668910003
1	8699372	8854887	HAP_4	0.386086956521739	-0.252505808632499	0.463185823520537	0.585866546140306
1	8745844	8914176	HAP_1	0.0608695652173913	-1.5192508565085	1.93216605501745	0.43202658983613
1	8745844	8914176	HAP_2	0.222608695652174	0.301602210146188	0.654691664321333	0.645207668910003
1	8745844	8914176	HAP_3	0.485217391304348	0.0359750347794731	0.379448223866617	0.924500481784692
1	8787290	8990544	HAP_1	0.22695652173913	0.287924024519416	0.645826718262338	0.655897229196317
1	8787290	8990544	HAP_2	0.575652173913043	-0.275846389517538	0.340252165119268	0.417874462970011
1	8842230	9051929	HAP_1	0.211304347826087	0.411608663142852	0.702739060363485	0.558298494674186
1	8842230	9051929	HAP_2	0.392173913043478	-0.172754518781658	0.452932015073311	0.70304038061363
1	8903343	9104278	HAP_1	0.212173913043478	0.411608663142852	0.702739060363485	0.558298494674186
1	8903343	9104278	HAP_2	0.392173913043478	-0.172754518781658	0.452932015073311	0.70304038061363
1	8946823	9198237	HAP_1	0.390434782608696	-0.154627311018147	0.455548070147885	0.734411583905003
1	8946823	9198237	HAP_2	0.211304347826087	0.411608663142852	0.702739060363485	0.558298494674186
1	9034299	9245476	HAP_1	0.21304347826087	0.411608663142852	0.702739060363485	0.558298494674186
1	9034299	9245476	HAP_2	0.403478260869565	-0.185457182037735	0.446784487909531	0.678232128452289
1	9084433	9289447	HAP_1	0.215652173913043	0.233972848256521	0.673941053200132	0.728592756935023
1	9084433	9289447	HAP_2	0.47304347826087	0.156467214513699	0.394791625620676	0.692013059840518
1	9172231	9345129	HAP_1	0.139130434782609	-0.976762803910148	1.15977092959162	0.400032466003286
1	9172231	9345129	HAP_2	0.408695652173913	-0.246964277801948	0.445174891442309	0.579280991158609
1	9236222	9412234	HAP_1	0.139130434782609	-0.976762803910148	1.15977092959162	0.400032466003286
1	9236222	9412234	HAP_2	0.40695652173913	-0.321333311753457	0.445065729497539	0.470600492272009
1	9271520	9464578	HAP_1	0.133913043478261	-0.976762803910148	1.15977092959162	0.400032466003286
1	9271520	9464578	HAP_2	0.40695652173913	-0.321333311753457	0.445065729497539	0.470600492272009
1	9322111	9515565	HAP_1	0.40695652173913	-0.321333311753457	0.445065729497539	0.470600492272009
1	9322111	9515565	HAP_2	0.133913043478261	-0.976762803910148	1.15977092959162	0.400032466003286
1	9390629	9565793	HAP_1	0.476521739130435	-0.188100536126794	0.40094467358739	0.639149101421955
1	9390629	9565793	HAP_2	0.133913043478261	-0.976762803910148	1.15977092959162	0.400032466003286
1	9446832	9620382	HAP_1	0.133913043478261	-0.976762803910148	1.15977092959162	0.400032466003286
1	9446832	9620382	HAP_2	0.484347826086957	-0.167069292597251	0.396686598442496	0.673797863013879
1	9502502	9663536	HAP_1	0.133913043478261	-0.976762803910148	1.15977092959162	0.400032466003286
1	9502502	9663536	HAP_2	0.484347826086957	-0.167069292597251	0.396686598442496	0.673797863013879
1	9555749	9739491	HAP_1	0.134782608695652	-0.976762803910148	1.15977092959162	0.400032466003286
1	9555749	9739491	HAP_2	0.483478260869565	-0.162442545309021	0.397705859680067	0.683099673214286
1	9592005	9800213	HAP_1	0.11304347826087	-0.437267031782955	1.70874012419448	0.798121493938344
1	9592005	9800213	HAP_2	0.0773913043478261	1.4042364385375	2.20177648878598	0.52388037387779
1	9592005	9800213	HAP_3	0.417391304347826	-0.273160390946583	0.436302605657353	0.531516573147138
1	9639183	9851960	HAP_1	0.11304347826087	0.185484616555493	1.27467698757546	0.884356450924051
1	9639183	9851960	HAP_2	0.111304347826087	0.0639505910185972	1.905549120203	0.973239783535499
1	9639183	9851960	HAP_3	0.427826086956522	-0.299509402360955	0.425813818906314	0.482109554564537
1	9710661	9913900	HAP_1	0.111304347826087	0.0639505910185972	1.905549120203	0.973239783535499
1	9710661	9913900	HAP_2	0.0773913043478261	1.4042364385375	2.20177648878598	0.52388037387779
1	9710661	9913900	HAP_3	0.145217391304348	2.80127563937718	1.20190049161493	0.0201217883054715
1	9710661	9913900	HAP_4	0.311304347826087	-0.158541431439175	0.554382338555357	0.774999965492933
1	9710661	9913900	HAP_5	0.116521739130435	-1.15485089417704	1.41066769355761	0.413329969758326
1	9773647	9958472	HAP_1	0.109565217391304	1.10814332913542	1.72798085014299	0.521593281705051
1	9773647	9958472	HAP_2	0.144347826086957	2.80127563937718	1.20190049161493	0.0201217883054715
1	9773647	9958472	HAP_3	0.311304347826087	-0.158541431439175	0.554382338555357	0.774999965492933
1	9773647	9958472	HAP_4	0.116521739130435	-1.15485089417704	1.41066769355761	0.413329969758326
1	9773647	9958472	HAP_5	0.117391304347826	0.0639505910185972	1.905549120203	0.973239783535499
1	9843069	10006649	HAP_1	0.311304347826087	-0.158541431439175	0.554382338555357	0.774999965492933
1	9843069	10006649	HAP_2	0.168695652173913	-0.315012607648843	1.07267792497648	0.769119009672743
1	9843069	10006649	HAP_3	0.152173913043478	-0.752155614441192	1.2564623764671	0.549661083889883
1	9843069	10006649	HAP_4	0.111304347826087	0.0639505910185972	1.905549120203	0.973239783535499
1	9843069	10006649	HAP_5	0.143478260869565	2.80127563937718	1.20190049161493	0.0201217883054715
1	9893305	10037375	HAP_1	0.111304347826087	0.0639505910185972	1.905549120203	0.973239783535499
1	9893305	10037375	HAP_2	0.168695652173913	-0.315012607648843	1.07267792497648	0.769119009672743
1	9893305	10037375	HAP_3	0.311304347826087	-0.158541431439175	0.554382338555357	0.774999965492933
1	9893305	10037375	HAP_4	0.160869565217391	-0.752155614441192	1.2564623764671	0.549661083889883
1	9893305	10037375	HAP_5	0.144347826086957	2.4808422365571	1.14659008274893	0.0309103837483456
1	9947101	10066272	HAP_1	0.15304347826087	-0.752155614441192	1.2564623764671	0.549661083889883
1	9947101	10066272	HAP_2	0.168695652173913	-0.315012607648843	1.07267792497648	0.769119009672743
1	9947101	10066272	HAP_3	0.111304347826087	0.0639505910185972	1.905549120203	0.973239783535499
1	9947101	10066272	HAP_4	0.144347826086957	2.4808422365571	1.14659008274893	0.0309103837483456
1	9947101	10066272	HAP_5	0.312173913043478	-0.158541431439175	0.554382338555357	0.774999965492933
1	9995804	10135402	HAP_1	0.111304347826087	0.0639505910185972	1.905549120203	0.973239783535499
1	9995804	10135402	HAP_2	0.150434782608696	-0.265993988278418	1.07049463180776	0.80385563204048
1	9995804	10135402	HAP_3	0.31304347826087	-0.0804611841829448	0.550492663112137	0.883845805505892
1	9995804	10135402	HAP_4	0.152173913043478	-0.752155614441192	1.2564623764671	0.549661083889883
1	10029104	10154066	HAP_1	0.31304347826087	-0.0804611841829448	0.550492663112137	0.883845805505892
1	10029104	10154066	HAP_2	0.133913043478261	-0.468602622764128	1.15636266482189	0.685456450989321
1	10029104	10154066	HAP_3	0.151304347826087	-0.752155614441192	1.2564623764671	0.549661083889883
1	10029104	10154066	HAP_4	0.111304347826087	0.0639505910185972	1.905549120203	0.973239783535499
1	10052241	10209708	HAP_1	0.068695652173913	0.0929523680533241	2.18907629304866	0.966145554272781
1	10052241	10209708	HAP_2	0.151304347826087	-0.752155614441192	1.2564623764671	0.549661083889883
1	10052241	10209708	HAP_3	0.304347826086957	-0.0204435472776382	0.560179919238024	0.970900935809437
1	10052241	10209708	HAP_4	0.110434782608696	0.0639505910185972	1.905549120203	0.973239783535499
1	10115433	10242514	HAP_1	0.32	0.184346346668618	0.530561069552045	0.728379248525288
1	10115433	10242514	HAP_2	0.068695652173913	0.0929523680533241	2.18907629304866	0.966145554272781
1	10115433	10242514	HAP_3	0.110434782608696	0.0639505910185972	1.905549120203	0.973239783535499
1	10115433	10242514	HAP_4	0.153913043478261	-0.752155614441192	1.2564623764671	0.549661083889883
1	10147081	10280606	HAP_1	0.068695652173913	0.0929523680533241	2.18907629304866	0.966145554272781
1	10147081	10280606	HAP_2	0.320869565217391	0.172374172567008	0.528846010964118	0.744588069392979
1	10147081	10280606	HAP_3	0.152173913043478	-0.752155614441192	1.2564623764671	0.549661083889883
1	10188215	10329288	HAP_1	0.16695652173913	-0.752574783336935	1.21834342835782	0.537021131272867
1	10188215	10329288	HAP_2	0.068695652173913	0.0929523680533241	2.18907629304866	0.966145554272781
1	10188215	10329288	HAP_3	0.321739130434783	0.205505629629582	0.524466402360681	0.695326784906163
1	10188215	10329288	HAP_4	0.154782608695652	-0.752155614441192	1.2564623764671	0.549661083889883
1	10236893	10379097	HAP_1	0.154782608695652	-0.752155614441192	1.2564623764671	0.549661083889883
1	10236893	10379097	HAP_2	0.488695652173913	0.97913988313136	0.396534492666704	0.013836114952026
1	10236893	10379097	HAP_3	0.127826086956522	2.4808422365571	1.14659008274893	0.0309103837483456
1	10273354	10413209	HAP_1	0.0678260869565217	0.0929523680533241	2.18907629304866	0.966145554272781
1	10273354	10413209	HAP_2	0.153913043478261	-0.752155614441192	1.2564623764671	0.549661083889883
1	10273354	10413209	HAP_3	0.497391304347826	0.942376111244664	0.392295230952574	0.016619715065519
1	10315745	10453602	HAP_1	0.493913043478261	0.968610165446963	0.39732953276731	0.0150858214910526
1	10315745	10453602	HAP_2	0.0930434782608696	-2.28547012928446	2.17868411264889	0.294622574902966
1	10315745	10453602	HAP_3	0.0660869565217391	0.0929523680533241	2.18907629304866	0.966145554272781
1	10315745	10453602	HAP_4	0.15304347826087	-0.752155614441192	1.2564623764671	0.549661083889883
1	10361996	10482668	HAP_1	0.152173913043478	-0.752155614441192	1.2564623764671	0.549661083889883
1	10361996	10482668	HAP_2	0.164347826086957	-0.810363532042998	1.35120327146239	0.548924752570478
1	10361996	10482668	HAP_3	0.318260869565217	0.189686266597838	0.534024453791768	0.722571935187414
1	10399147	10523839	HAP_1	0.163478260869565	-0.810363532042998	1.35120327146239	0.548924752570478
1	10399147	10523839	HAP_2	0.318260869565217	0.189686266597838	0.534024453791768	0.722571935187414
1	10399147	10523839	HAP_3	0.149565217391304	-0.752155614441192	1.2564623764671	0.549661083889883
1	10439622	10538971	HAP_1	0.164347826086957	-0.806136053586592	1.28006423448091	0.529106126468497
1	10439622	10538971	HAP_2	0.320869565217391	0.205505629629582	0.524466402360681	0.695326784906163
1	10439622	10538971	HAP_3	0.149565217391304	-0.752155614441192	1.2564623764671	0.549661083889883
1	10477227	10565732	HAP_1	0.150434782608696	-0.752155614441192	1.2564623764671	0.549661083889883
1	10477227	10565732	HAP_2	0.320869565217391	0.205505629629582	0.524466402360681	0.695326784906163
1	10477227	10565732	HAP_3	0.229565217391304	0.202347998824818	0.724570894982956	0.780143454195564
1	10513579	10591457	HAP_1	0.39304347826087	-0.0820758923683571	0.460272947788783	0.858535897247736
1	10513579	10591457	HAP_2	0.320869565217391	0.205505629629582	0.524466402360681	0.695326784906163
1	10513579	10591457	HAP_3	0.150434782608696	-0.752155614441192	1.2564623764671	0.549661083889883
1	10535644	10632901	HAP_1	0.320869565217391	0.205505629629582	0.524466402360681	0.695326784906163
1	10535644	10632901	HAP_2	0.150434782608696	-0.752155614441192	1.2564623764671	0.549661083889883
1	10535644	10632901	HAP_3	0.165217391304348	-0.751314696743833	1.22458537651879	0.539776973001553
1	10556115	10715729	HAP_1	0.150434782608696	-0.752155614441192	1.2564623764671	0.549661083889883
1	10556115	10715729	HAP_2	0.165217391304348	-0.751314696743833	1.22458537651879	0.539776973001553
1	10556115	10715729	HAP_3	0.320869565217391	0.205505629629582	0.524466402360681	0.695326784906163
1	10580877	10762241	HAP_1	0.305217391304348	0.114843250938847	0.540971184372423	0.831957078949347
1	10580877	10762241	HAP_2	0.164347826086957	-0.751314696743833	1.22458537651879	0.539776973001553
1	10580877	10762241	HAP_3	0.150434782608696	-0.752155614441192	1.2564623764671	0.549661083889883
1	10610579	10783671	HAP_1	0.305217391304348	0.114843250938847	0.540971184372423	0.831957078949347
1	10610579	10783671	HAP_2	0.165217391304348	-0.751314696743833	1.22458537651879	0.539776973001553
1	10610579	10783671	HAP_3	0.0808695652173913	-0.213130040130572	1.90397624977626	0.910911390809774
1	10610579	10783671	HAP_4	0.150434782608696	-0.752155614441192	1.2564623764671	0.549661083889883
1	10692448	10838284	HAP_1	0.294782608695652	0.176207774305165	0.552078046245035	0.749714794768664
1	10692448	10838284	HAP_2	0.091304347826087	-0.256586201596815	1.71901226725324	0.881399071859486
1	10692448	10838284	HAP_3	0.165217391304348	-0.751314696743833	1.22458537651879	0.539776973001553
1	10692448	10838284	HAP_4	0.150434782608696	-0.752155614441192	1.2564623764671	0.549661083889883
1	10747495	10888253	HAP_1	0.150434782608696	-0.752155614441192	1.2564623764671	0.549661083889883
1	10747495	10888253	HAP_2	0.293913043478261	0.22881943221512	0.557394370919931	0.681583765870106
1	10747495	10888253	HAP_3	0.103478260869565	0.686140223332353	1.44770067114799	0.635718408253263
1	10747495	10888253	HAP_4	0.165217391304348	-0.751314696743833	1.22458537651879	0.539776973001553
1	10776649	10972991	HAP_1	0.288695652173913	0.255885155633698	0.562461917115159	0.649329712659569
1	10776649	10972991	HAP_2	0.091304347826087	-0.256586201596815	1.71901226725324	0.881399071859486
1	10776649	10972991	HAP_3	0.165217391304348	-0.751314696743833	1.22458537651879	0.539776973001553
1	10776649	10972991	HAP_4	0.150434782608696	-0.752155614441192	1.2564623764671	0.549661083889883
1	10826689	11037942	HAP_1	0.287826086956522	0.302528346770391	0.56716952907465	0.593967449017012
1	10826689	11037942	HAP_2	0.150434782608696	-0.752155614441192	1.2564623764671	0.549661083889883
1	10826689	11037942	HAP_3	0.171304347826087	-0.844882420180846	1.121796740549	0.451674513951392
1	10826689	11037942	HAP_4	0.0947826086956522	-0.256586201596815	1.71901226725324	0.881399071859486
1	10875498	11075998	HAP_1	0.287826086956522	0.302528346770391	0.56716952907465	0.593967449017012
1	10875498	11075998	HAP_2	0.163478260869565	-0.751314696743833	1.22458537651879	0.539776973001553
1	10875498	11075998	HAP_3	0.0947826086956522	-0.256586201596815	1.71901226725324	0.881399071859486
1	10875498	11075998	HAP_4	0.150434782608696	-0.752155614441192	1.2564623764671	0.549661083889883
1	10957096	11130967	HAP_1	0.145217391304348	-0.543892661797121	1.35939907598566	0.689236469015878
1	10957096	11130967	HAP_2	0.147826086956522	-0.392377048697469	1.38747510141655	0.777434784921895
1	10957096	11130967	HAP_3	0.28695652173913	0.273917334286042	0.574703804564627	0.633815510019291
1	11028533	11181385	HAP_1	0.292173913043478	0.245246806535929	0.569189884807988	0.666728151742803
1	11028533	11181385	HAP_2	0.161739130434783	0.62227445789969	1.16107533398105	0.59220745382089
1	11028533	11181385	HAP_3	0.144347826086957	-0.626038554197531	1.45116445864196	0.666339875342599
1	11068552	11236771	HAP_1	0.14695652173913	-0.613220618045734	1.47320663798272	0.677386804892886
1	11068552	11236771	HAP_2	0.291304347826087	0.245246806535929	0.569189884807988	0.666728151742803
1	11068552	11236771	HAP_3	0.144347826086957	-0.626038554197531	1.45116445864196	0.666339875342599
1	11117957	11313680	HAP_1	0.233913043478261	0.2234006468452	0.773088079525516	0.772709524646837
1	11117957	11313680	HAP_2	0.14695652173913	-0.613220618045734	1.47320663798272	0.677386804892886
1	11117957	11313680	HAP_3	0.291304347826087	0.245246806535929	0.569189884807988	0.666728151742803
1	11160981	11394467	HAP_1	0.127826086956522	-1.3097344873724	1.92638807260828	0.496853244987272
1	11160981	11394467	HAP_2	0.14695652173913	-0.613220618045734	1.47320663798272	0.677386804892886
1	11160981	11394467	HAP_3	0.237391304347826	0.131789838016699	0.718172976718058	0.854466337259543
1	11227266	11469495	HAP_1	0.236521739130435	0.131789838016699	0.718172976718058	0.854466337259543
1	11227266	11469495	HAP_2	0.14695652173913	-0.613220618045734	1.47320663798272	0.677386804892886
1	11296054	11519084	HAP_1	0.208695652173913	-1.26548453786621	0.931648055500903	0.174904322654391
1	11296054	11519084	HAP_2	0.237391304347826	0.131789838016699	0.718172976718058	0.854466337259543
1	11368762	11586009	HAP_1	0.14695652173913	-0.613220618045734	1.47320663798272	0.677386804892886
1	11368762	11586009	HAP_2	0.302608695652174	0.0619757087229033	0.603538775958542	0.918247859860138
1	11443076	11667549	HAP_1	0.11304347826087	-1.59828065709233	1.43932396411767	0.267285015316893
1	11443076	11667549	HAP_2	0.148695652173913	-0.613220618045734	1.47320663798272	0.677386804892886
1	11443076	11667549	HAP_3	0.332173913043478	0.202676561444455	0.553990629307439	0.714615899961319
1	11495736	11731681	HAP_1	0.119130434782609	0.847333494882311	2.22820139584935	0.703883567301605
1	11495736	11731681	HAP_2	0.11304347826087	-1.59828065709233	1.43932396411767	0.267285015316893
1	11495736	11731681	HAP_3	0.260869565217391	-0.0270932926072233	0.673945619821372	0.96794715168562
1	11495736	11731681	HAP_4	0.238260869565217	0.642494061838217	0.761836486847731	0.399392065997398
1	11562944	11776956	HAP_1	0.12	0.847333494882311	2.22820139584935	0.703883567301605
1	11562944	11776956	HAP_2	0.260869565217391	-0.0270932926072233	0.673945619821372	0.96794715168562
1	11562944	11776956	HAP_3	0.385217391304348	0.0312082104551141	0.470335595263569	0.947120330051505
1	11635516	11833307	HAP_1	0.260869565217391	-0.0270932926072233	0.673945619821372	0.96794715168562
1	11635516	11833307	HAP_2	0.385217391304348	0.0312082104551141	0.470335595263569	0.947120330051505
1	11715739	11880489	HAP_1	0.102608695652174	0.250150238716542	1.88984214487879	0.894742436118055
1	11715739	11880489	HAP_2	0.260869565217391	-0.0270932926072233	0.673945619821372	0.96794715168562
1	11715739	11880489	HAP_3	0.384347826086957	0.0312082104551141	0.470335595263569	0.947120330051505
1	11768871	11915013	HAP_1	0.169565217391304	3.88634061124675	1.07762501652877	0.000338119652389392
1	11768871	11915013	HAP_2	0.260869565217391	-0.0270932926072233	0.673945619821372	0.96794715168562
1	11768871	11915013	HAP_3	0.394782608695652	-0.0951678511252693	0.456929513015181	0.83508824506485
1	11807482	11964513	HAP_1	0.260869565217391	-0.0270932926072233	0.673945619821372	0.96794715168562
1	11807482	11964513	HAP_2	0.247826086956522	0.856658352316936	0.762718456174525	0.261847168401
1	11807482	11964513	HAP_3	0.393913043478261	-0.0951678511252693	0.456929513015181	0.83508824506485
1	11869629	12059144	HAP_1	0.353913043478261	-0.0271121584087966	0.512628412445712	0.957839524510228
1	11869629	12059144	HAP_2	0.26	-0.0270932926072233	0.673945619821372	0.96794715168562
1	11869629	12059144	HAP_3	0.113913043478261	1.01992354910923	2.20950812136001	0.644542070811023
1	11907907	12100919	HAP_1	0.353913043478261	-0.0271121584087966	0.512628412445712	0.957839524510228
1	11907907	12100919	HAP_2	0.26	-0.0270932926072233	0.673945619821372	0.96794715168562
1	11907907	12100919	HAP_3	0.113913043478261	1.01992354910923	2.20950812136001	0.644542070811023
1	11934480	12184244	HAP_1	0.353913043478261	-0.0271121584087966	0.512628412445712	0.957839524510228
1	11934480	12184244	HAP_2	0.26	-0.0270932926072233	0.673945619821372	0.96794715168562
1	11934480	12184244	HAP_3	0.113913043478261	1.01992354910923	2.20950812136001	0.644542070811023
1	12036167	12253784	HAP_1	0.254782608695652	0.0240334470498214	0.684518641184957	0.972004496840584
1	12036167	12253784	HAP_2	0.372173913043478	-0.539014092485544	0.500589339519696	0.28204992258905
1	12036167	12253784	HAP_3	0.167826086956522	1.04364819304942	1.29056272332007	0.41904324483798
1	12077285	12310963	HAP_1	0.206086956521739	-1.26548453786621	0.931648055500903	0.174904322654391
1	12077285	12310963	HAP_2	0.166086956521739	-1.01497186114108	1.00596076733603	0.313429119314244
1	12077285	12310963	HAP_3	0.167826086956522	1.04364819304942	1.29056272332007	0.41904324483798
1	12077285	12310963	HAP_4	0.253913043478261	0.0240334470498214	0.684518641184957	0.972004496840584
1	12159225	12367799	HAP_1	0.205217391304348	-1.26548453786621	0.931648055500903	0.174904322654391
1	12159225	12367799	HAP_2	0.253913043478261	0.0240334470498214	0.684518641184957	0.972004496840584
1	12228328	12410625	HAP_1	0.205217391304348	-1.26548453786621	0.931648055500903	0.174904322654391
1	12228328	12410625	HAP_2	0.113913043478261	2.46914103242845	1.69047497821604	0.144678652153149
1	12228328	12410625	HAP_3	0.254782608695652	0.0240334470498214	0.684518641184957	0.972004496840584
1	12288899	12447748	HAP_1	0.107826086956522	0.74471418793884	2.20274631913866	0.735425833227809
1	12288899	12447748	HAP_2	0.254782608695652	0.0240334470498214	0.684518641184957	0.972004496840584
1	12288899	12447748	HAP_3	0.247826086956522	-1.44239104795375	0.74750970478077	0.0541600560001626
1	12288899	12447748	HAP_4	0.159130434782609	2.40046932409134	1.20012737462247	0.0459616511315415
1	12349904	12495996	HAP_1	0.16695652173913	2.2099158231923	1.15212878577614	0.0556027953215231
1	12349904	12495996	HAP_2	0.107826086956522	0.74471418793884	2.20274631913866	0.735425833227809
1	12349904	12495996	HAP_3	0.254782608695652	0.0240334470498214	0.684518641184957	0.972004496840584
1	12349904	12495996	HAP_4	0.144347826086957	-0.613220618045734	1.47320663798272	0.677386804892886
1	12391498	12566832	HAP_1	0.146086956521739	-0.613220618045734	1.47320663798272	0.677386804892886
1	12391498	12566832	HAP_2	0.254782608695652	0.0240334470498214	0.684518641184957	0.972004496840584
1	12391498	12566832	HAP_3	0.107826086956522	0.74471418793884	2.20274631913866	0.735425833227809
1	12391498	12566832	HAP_4	0.200869565217391	2.1171786919655	0.991909471818415	0.0332382187791838
1	12442460	12631796	HAP_1	0.101739130434783	0.74471418793884	2.20274631913866	0.735425833227809
1	12442460	12631796	HAP_2	0.18	2.18211988294494	1.05324220401465	0.0387385587183118
1	12442460	12631796	HAP_3	0.252173913043478	0.0861416557697043	0.69285504418085	0.901099606440618
1	12442460	12631796	HAP_4	0.146086956521739	-0.613220618045734	1.47320663798272	0.677386804892886
1	12479322	12693559	HAP_1	0.145217391304348	-0.613220618045734	1.47320663798272	0.677386804892886
1	12479322	12693559	HAP_2	0.238260869565217	0.28184128042752	0.737236473358193	0.702387626634164
1	12543647	12775375	HAP_1	0.238260869565217	0.28184128042752	0.737236473358193	0.702387626634164
1	12543647	12775375	HAP_2	0.146086956521739	-0.613220618045734	1.47320663798272	0.677386804892886
1	12606447	12853203	HAP_1	0.0695652173913043	-1.72797079395219	2.21397785367894	0.435435572033533
1	12606447	12853203	HAP_2	0.239130434782609	0.28184128042752	0.737236473358193	0.702387626634164
1	12606447	12853203	HAP_3	0.19304347826087	-0.974821685868289	0.949088517939638	0.304808857196555
1	12676844	12903805	HAP_1	0.242608695652174	0.206372386266418	0.727131783320956	0.776655127811353
1	12676844	12903805	HAP_2	0.135652173913043	-0.0541342089549505	1.29852441541044	0.966761414219658
1	12676844	12903805	HAP_3	0.318260869565217	-0.774593315814423	0.551732347544795	0.160892187607091
1	12743592	12950327	HAP_1	0.242608695652174	0.206372386266418	0.727131783320956	0.776655127811353
1	12743592	12950327	HAP_2	0.134782608695652	-0.072894668654462	1.36558105831517	0.957448137217141
1	12743592	12950327	HAP_3	0.392173913043478	-0.473935461040389	0.457584255137347	0.300771815350388
1	12837234	13034308	HAP_1	0.392173913043478	-0.473935461040389	0.457584255137347	0.300771815350388
1	12837234	13034308	HAP_2	0.242608695652174	0.206372386266418	0.727131783320956	0.776655127811353
1	12887875	13085347	HAP_1	0.242608695652174	0.206372386266418	0.727131783320956	0.776655127811353
1	12887875	13085347	HAP_2	0.373913043478261	-0.566948521326829	0.484580620576362	0.242505859367947
1	12934724	13112862	HAP_1	0.242608695652174	0.206372386266418	0.727131783320956	0.776655127811353
1	12934724	13112862	HAP_2	0.281739130434783	0.0168770355752426	0.652969521279239	0.979388875475969
1	12980154	13158835	HAP_1	0.242608695652174	0.206372386266418	0.727131783320956	0.776655127811353
1	12980154	13158835	HAP_2	0.280869565217391	0.0168770355752426	0.652969521279239	0.979388875475969
1	13080688	13212735	HAP_1	0.071304347826087	0.468503105859955	2.20120281390968	0.831529261526756
1	13080688	13212735	HAP_2	0.24695652173913	0.0907161409182146	0.708752314509115	0.898199399103679
1	13080688	13212735	HAP_3	0.36	0.322096689094163	0.495968481373887	0.51632596253867
1	13107909	13288892	HAP_1	0.071304347826087	0.468503105859955	2.20120281390968	0.831529261526756
1	13107909	13288892	HAP_2	0.443478260869565	0.0267151022609353	0.413654892733699	0.948528931009353
1	13107909	13288892	HAP_3	0.0852173913043478	-0.927653575949512	2.21120325224767	0.674993289675267
1	13107909	13288892	HAP_4	0.247826086956522	0.0907161409182146	0.708752314509115	0.898199399103679
1	13141007	13331772	HAP_1	0.243478260869565	0.0907161409182146	0.708752314509115	0.898199399103679
1	13141007	13331772	HAP_2	0.071304347826087	0.468503105859955	2.20120281390968	0.831529261526756
1	13141007	13331772	HAP_3	0.32695652173913	0.235932679651984	0.551259611168198	0.668823576981313
1	13207040	13395358	HAP_1	0.071304347826087	0.468503105859955	2.20120281390968	0.831529261526756
1	13207040	13395358	HAP_2	0.239130434782609	0.812495414315759	0.727694467471131	0.264670875642306
1	13207040	13395358	HAP_3	0.243478260869565	0.0907161409182146	0.708752314509115	0.898199399103679
1	13253220	13439013	HAP_1	0.155652173913043	-0.613220618045734	1.47320663798272	0.677386804892886
1	13253220	13439013	HAP_2	0.243478260869565	0.0907161409182146	0.708752314509115	0.898199399103679
1	13253220	13439013	HAP_3	0.0704347826086957	0.468503105859955	2.20120281390968	0.831529261526756
1	13325800	13492360	HAP_1	0.219130434782609	-0.164466458245082	0.81723527743978	0.840577960756924
1	13325800	13492360	HAP_2	0.243478260869565	0.0907161409182146	0.708752314509115	0.898199399103679
1	13376228	13532908	HAP_1	0.274782608695652	-0.244877853801981	0.634659733377599	0.699760314608271
1	13376228	13532908	HAP_2	0.243478260869565	0.0907161409182146	0.708752314509115	0.898199399103679
1	13376228	13532908	HAP_3	0.154782608695652	-0.718650697294108	1.3547197937779	0.595989255129553
1	13424571	13580209	HAP_1	0.161739130434783	-0.13962097481556	1.43884022205582	0.92273147570725
1	13424571	13580209	HAP_2	0.402608695652174	-0.423608052127349	0.463021951312634	0.36064865593064
1	13424571	13580209	HAP_3	0.243478260869565	0.0907161409182146	0.708752314509115	0.898199399103679
1	13463249	13598030	HAP_1	0.4	-0.260486098512726	0.458064061352409	0.56980903894772
1	13463249	13598030	HAP_2	0.243478260869565	0.0907161409182146	0.708752314509115	0.898199399103679
1	13463249	13598030	HAP_3	0.160869565217391	-0.13962097481556	1.43884022205582	0.92273147570725
1	13525711	13668972	HAP_1	0.144347826086957	-0.60379331568312	1.37161828105387	0.659957841811589
1	13525711	13668972	HAP_2	0.159130434782609	-0.859726866932149	0.971781764968791	0.376701486785396
1	13525711	13668972	HAP_3	0.225217391304348	0.319044922564238	0.766163354405015	0.677262465389733
1	13560034	13725800	HAP_1	0.225217391304348	0.319044922564238	0.766163354405015	0.677262465389733
1	13560034	13725800	HAP_2	0.144347826086957	-0.60379331568312	1.37161828105387	0.659957841811589
1	13560034	13725800	HAP_3	0.0704347826086957	0.468503105859955	2.20120281390968	0.831529261526756
1	13593070	13778296	HAP_1	0.225217391304348	0.319044922564238	0.766163354405015	0.677262465389733
1	13593070	13778296	HAP_2	0.144347826086957	-0.60379331568312	1.37161828105387	0.659957841811589
1	13593070	13778296	HAP_3	0.0704347826086957	0.468503105859955	2.20120281390968	0.831529261526756
1	13657759	13850697	HAP_1	0.371304347826087	0.0201546637855379	0.496509431291523	0.967635011500151
1	13657759	13850697	HAP_2	0.071304347826087	0.468503105859955	2.20120281390968	0.831529261526756
1	13657759	13850697	HAP_3	0.1	0.180035690745785	1.7053742235498	0.915961506627331
1	13711980	13936005	HAP_1	0.471304347826087	0.284803010463381	0.392193198984083	0.468030508640863
1	13711980	13936005	HAP_2	0.158260869565217	-0.613768653106209	1.17664880038446	0.602137414415469
1	13711980	13936005	HAP_3	0.0852173913043478	0.0402931563021376	1.71108898319641	0.981221307257569
1	13746152	14037621	HAP_1	0.203478260869565	0.273479193838716	0.794961326802409	0.730963138205533
1	13746152	14037621	HAP_2	0.134782608695652	-0.229722190702848	1.1549769044616	0.842414742578009
1	13746152	14037621	HAP_3	0.472173913043478	0.284803010463381	0.392193198984083	0.468030508640863
1	13834725	14062958	HAP_1	0.280869565217391	-0.413669344945107	0.607114896799503	0.495918620128254
1	13834725	14062958	HAP_2	0.472173913043478	0.284803010463381	0.392193198984083	0.468030508640863
1	13834725	14062958	HAP_3	0.14	-0.229722190702848	1.1549769044616	0.842414742578009
1	13910692	14114440	HAP_1	0.115652173913043	-1.17702370885126	1.74559809784138	0.50040990500588
1	13910692	14114440	HAP_2	0.356521739130435	0.107024119436364	0.495051461801489	0.828919755615726
1	13910692	14114440	HAP_3	0.0921739130434783	0.0402931563021376	1.71108898319641	0.981221307257569
1	13910692	14114440	HAP_4	0.179130434782609	-0.693978534644551	1.00296881783876	0.48927060059026
1	13910692	14114440	HAP_5	0.149565217391304	-0.698172086937671	1.21521769749419	0.56584295989509
1	14004385	14194506	HAP_1	0.115652173913043	-1.17702370885126	1.74559809784138	0.50040990500588
1	14004385	14194506	HAP_2	0.356521739130435	0.107024119436364	0.495051461801489	0.828919755615726
1	14004385	14194506	HAP_3	0.176521739130435	-0.614646200540057	0.971777174938168	0.52731937347597
1	14004385	14194506	HAP_4	0.162608695652174	0.44552550697381	1.21240022664837	0.713403856046951
1	14058696	14248776	HAP_1	0.0895652173913044	-1.0635572852182	2.18720372459561	0.626969924183723
1	14058696	14248776	HAP_2	0.115652173913043	-1.17702370885126	1.74559809784138	0.50040990500588
1	14058696	14248776	HAP_3	0.071304347826087	0.468503105859955	2.20120281390968	0.831529261526756
1	14058696	14248776	HAP_4	0.356521739130435	0.107024119436364	0.495051461801489	0.828919755615726
1	14091291	14286844	HAP_1	0.357391304347826	0.0769117124040144	0.49207799088135	0.875852808790365
1	14091291	14286844	HAP_2	0.071304347826087	0.468503105859955	2.20120281390968	0.831529261526756
1	14091291	14286844	HAP_3	0.0895652173913044	-1.0635572852182	2.18720372459561	0.626969924183723
1	14091291	14286844	HAP_4	0.162608695652174	-1.16986911180293	1.04796056260819	0.264758249353539
1	14174967	14320480	HAP_1	0.071304347826087	0.468503105859955	2.20120281390968	0.831529261526756
1	14174967	14320480	HAP_2	0.162608695652174	-1.16986911180293	1.04796056260819	0.264758249353539
1	14174967	14320480	HAP_3	0.0895652173913044	-1.0635572852182	2.18720372459561	0.626969924183723
1	14174967	14320480	HAP_4	0.357391304347826	0.0769117124040144	0.49207799088135	0.875852808790365
1	14235061	14353940	HAP_1	0.244347826086957	-1.0493408255242	0.734683755835612	0.153764140640786
1	14235061	14353940	HAP_2	0.0973913043478261	0.0402931563021376	1.71108898319641	0.981221307257569
1	14235061	14353940	HAP_3	0.509565217391304	-0.248841447146256	0.374320556062573	0.50646282914619
1	14277857	14409719	HAP_1	0.56695652173913	0.0426020629810243	0.349841224418527	0.903120407883924
1	14277857	14409719	HAP_2	0.1	-0.0874232639882161	1.56783987467414	0.955552557595657
1	14277857	14409719	HAP_3	0.163478260869565	-1.16986911180293	1.04796056260819	0.264758249353539
1	14300401	14464404	HAP_1	0.563478260869565	0.0745416771200394	0.351535664597501	0.832148147718555
1	14300401	14464404	HAP_2	0.1	-0.0874232639882161	1.56783987467414	0.955552557595657
1	14300401	14464404	HAP_3	0.163478260869565	-1.16986911180293	1.04796056260819	0.264758249353539
1	14340365	14529990	HAP_1	0.120869565217391	-1.0963250070127	1.43837284161872	0.446261554391686
1	14340365	14529990	HAP_2	0.118260869565217	-1.31404156349864	1.35378514061285	0.332143824419962
1	14340365	14529990	HAP_3	0.288695652173913	0.184378122321855	0.6351823093813	0.77171224253538
1	14340365	14529990	HAP_4	0.16	-1.16986911180293	1.04796056260819	0.264758249353539
1	14398852	14590649	HAP_1	0.16	-1.16986911180293	1.04796056260819	0.264758249353539
1	14398852	14590649	HAP_2	0.0695652173913043	-1.20477922140874	2.19424276882605	0.583179761065538
1	14398852	14590649	HAP_3	0.071304347826087	0.468503105859955	2.20120281390968	0.831529261526756
1	14398852	14590649	HAP_4	0.218260869565217	0.459654830615917	0.805398577607706	0.568419467335487
1	14444478	14655035	HAP_1	0.0904347826086957	-1.0635572852182	2.18720372459561	0.626969924183723
1	14444478	14655035	HAP_2	0.16	-1.16986911180293	1.04796056260819	0.264758249353539
1	14444478	14655035	HAP_3	0.158260869565217	-0.13962097481556	1.43884022205582	0.92273147570725
1	14444478	14655035	HAP_4	0.071304347826087	0.468503105859955	2.20120281390968	0.831529261526756
1	14444478	14655035	HAP_5	0.178260869565217	0.563587163231765	1.07314625105117	0.599670227199748
1	14508643	14723669	HAP_1	0.071304347826087	0.468503105859955	2.20120281390968	0.831529261526756
1	14508643	14723669	HAP_2	0.0904347826086957	-1.0635572852182	2.18720372459561	0.626969924183723
1	14508643	14723669	HAP_3	0.161739130434783	-0.13962097481556	1.43884022205582	0.92273147570725
1	14508643	14723669	HAP_4	0.177391304347826	0.563587163231765	1.07314625105117	0.599670227199748
1	14508643	14723669	HAP_5	0.236521739130435	-0.736194062328084	0.726325925486738	0.311216327671299
1	14563828	14775232	HAP_1	0.177391304347826	0.563587163231765	1.07314625105117	0.599670227199748
1	14563828	14775232	HAP_2	0.237391304347826	-0.736194062328084	0.726325925486738	0.311216327671299
1	14563828	14775232	HAP_3	0.108695652173913	-0.553405553896921	1.573226070953	0.725146510623626
1	14629667	14813674	HAP_1	0.277391304347826	-0.725328517204263	0.622396035614006	0.244359179977866
1	14629667	14813674	HAP_2	0.108695652173913	-0.553405553896921	1.573226070953	0.725146510623626
1	14629667	14813674	HAP_3	0.177391304347826	0.563587163231765	1.07314625105117	0.599670227199748
1	14709803	14871304	HAP_1	0.355652173913043	-0.0682814609995438	0.49510253566713	0.890357959110495
1	14709803	14871304	HAP_2	0.108695652173913	-0.553405553896921	1.573226070953	0.725146510623626
1	14709803	14871304	HAP_3	0.182608695652174	0.141618296528564	0.968830990151017	0.883836123315343
1	14762452	14901630	HAP_1	0.128695652173913	0.229121185285688	1.54620052073577	0.882251216025967
1	14762452	14901630	HAP_2	0.485217391304348	-0.108471597485902	0.383379019485651	0.777330336507603
1	14762452	14901630	HAP_3	0.182608695652174	0.141618296528564	0.968830990151017	0.883836123315343
1	14804510	14946992	HAP_1	0.485217391304348	-0.108471597485902	0.383379019485651	0.777330336507603
1	14804510	14946992	HAP_2	0.182608695652174	0.141618296528564	0.968830990151017	0.883836123315343
1	14804510	14946992	HAP_3	0.128695652173913	0.229121185285688	1.54620052073577	0.882251216025967
1	14854129	15009567	HAP_1	0.679130434782609	0.199956250186073	0.335980932149344	0.551988335188422
1	14854129	15009567	HAP_2	0.182608695652174	0.141618296528564	0.968830990151017	0.883836123315343
1	14890884	15068643	HAP_1	0.352173913043478	-0.408379120481577	0.487487608595407	0.402542938220736
1	14890884	15068643	HAP_2	0.325217391304348	0.688841334429436	0.575933148640117	0.232183793770431
1	14890884	15068643	HAP_3	0.182608695652174	0.141618296528564	0.968830990151017	0.883836123315343
1	14928233	15107973	HAP_1	0.350434782608696	-0.408379120481577	0.487487608595407	0.402542938220736
1	14928233	15107973	HAP_2	0.325217391304348	0.688841334429436	0.575933148640117	0.232183793770431
1	14928233	15107973	HAP_3	0.182608695652174	0.141618296528564	0.968830990151017	0.883836123315343
1	14986215	15176283	HAP_1	0.258260869565217	-0.714083584349974	0.632179883395713	0.259144573308801
1	14986215	15176283	HAP_2	0.273913043478261	-0.527417660503288	0.65618468946955	0.421873089549729
1	14986215	15176283	HAP_3	0.244347826086957	1.02453944864622	0.824508363718757	0.214531088410252
1	14986215	15176283	HAP_4	0.107826086956522	1.83808927030759	1.71667750217541	0.284752776778013
1	15043428	15233923	HAP_1	0.258260869565217	-0.714083584349974	0.632179883395713	0.259144573308801
1	15043428	15233923	HAP_2	0.2	-0.0158417152076707	0.887556957442685	0.985765908962116
1	15043428	15233923	HAP_3	0.239130434782609	1.12127910111273	0.844533587113521	0.184819440541851
1	15043428	15233923	HAP_4	0.0721739130434783	0.468503105859955	2.20120281390968	0.831529261526756
1	15092475	15295952	HAP_1	0.258260869565217	-0.714083584349974	0.632179883395713	0.259144573308801
1	15092475	15295952	HAP_2	0.179130434782609	0.141618296528564	0.968830990151017	0.883836123315343
1	15092475	15295952	HAP_3	0.156521739130435	3.16336091606917	1.13936443722351	0.00567927102941813
1	15092475	15295952	HAP_4	0.0721739130434783	0.468503105859955	2.20120281390968	0.831529261526756
1	15151447	15377098	HAP_1	0.259130434782609	-0.763525555210987	0.628151816807659	0.224681545659464
1	15151447	15377098	HAP_2	0.179130434782609	0.141618296528564	0.968830990151017	0.883836123315343
1	15151447	15377098	HAP_3	0.0765217391304348	6.05562702928493	2.16989517922556	0.00543732709585142
1	15151447	15377098	HAP_4	0.0756521739130435	0.468503105859955	2.20120281390968	0.831529261526756
1	15209586	15433328	HAP_1	0.259130434782609	-0.763525555210987	0.628151816807659	0.224681545659464
1	15209586	15433328	HAP_2	0.0765217391304348	6.05562702928493	2.16989517922556	0.00543732709585142
1	15209586	15433328	HAP_3	0.0721739130434783	0.468503105859955	2.20120281390968	0.831529261526756
1	15209586	15433328	HAP_4	0.179130434782609	0.141618296528564	0.968830990151017	0.883836123315343
1	15276897	15479165	HAP_1	0.0765217391304348	6.05562702928493	2.16989517922556	0.00543732709585142
1	15276897	15479165	HAP_2	0.259130434782609	-0.763525555210987	0.628151816807659	0.224681545659464
1	15276897	15479165	HAP_3	0.220869565217391	-0.292703906583438	0.80031735516489	0.714700595956605
1	15276897	15479165	HAP_4	0.0721739130434783	0.468503105859955	2.20120281390968	0.831529261526756
1	15346076	15504349	HAP_1	0.220869565217391	-0.292703906583438	0.80031735516489	0.714700595956605
1	15346076	15504349	HAP_2	0.259130434782609	-0.763525555210987	0.628151816807659	0.224681545659464
1	15346076	15504349	HAP_3	0.0721739130434783	0.468503105859955	2.20120281390968	0.831529261526756
1	15346076	15504349	HAP_4	0.155652173913043	3.16336091606917	1.13936443722351	0.00567927102941813
1	15415550	15558805	HAP_1	0.213913043478261	0.108644923942179	0.809911213181724	0.89333654122324
1	15415550	15558805	HAP_2	0.26	-0.763525555210987	0.628151816807659	0.224681545659464
1	15415550	15558805	HAP_3	0.155652173913043	3.16336091606917	1.13936443722351	0.00567927102941813
1	15415550	15558805	HAP_4	0.0756521739130435	0.468503105859955	2.20120281390968	0.831529261526756
1	15415550	15558805	HAP_5	0.0947826086956522	-1.49658050284625	1.70089590977387	0.379301604983959
1	15469825	15577736	HAP_1	0.0939130434782609	-1.49658050284625	1.70089590977387	0.379301604983959
1	15469825	15577736	HAP_2	0.213913043478261	0.108644923942179	0.809911213181724	0.89333654122324
1	15469825	15577736	HAP_3	0.240869565217391	1.12127910111273	0.844533587113521	0.184819440541851
1	15469825	15577736	HAP_4	0.335652173913043	-0.557869185802581	0.493222841272559	0.258508375421304
1	15492702	15613532	HAP_1	0.0939130434782609	-1.49658050284625	1.70089590977387	0.379301604983959
1	15492702	15613532	HAP_2	0.213913043478261	0.108644923942179	0.809911213181724	0.89333654122324
1	15492702	15613532	HAP_3	0.262608695652174	-0.725918291955478	0.620131591280819	0.242260743018084
1	15492702	15613532	HAP_4	0.312173913043478	1.7542208701392	0.619386268335663	0.00478876400791515
1	15550342	15653451	HAP_1	0.213913043478261	0.108644923942179	0.809911213181724	0.89333654122324
1	15550342	15653451	HAP_2	0.264347826086957	-0.725918291955478	0.620131591280819	0.242260743018084
1	15550342	15653451	HAP_3	0.0739130434782609	0.468503105859955	2.20120281390968	0.831529261526756
1	15550342	15653451	HAP_4	0.240869565217391	1.12127910111273	0.844533587113521	0.184819440541851
1	15550342	15653451	HAP_5	0.136521739130435	-0.985480440556353	1.1591275907899	0.395580671605179
1	15573523	15690224	HAP_1	0.26	-0.763525555210987	0.628151816807659	0.224681545659464
1	15573523	15690224	HAP_2	0.0739130434782609	0.468503105859955	2.20120281390968	0.831529261526756
1	15573523	15690224	HAP_3	0.185217391304348	0.534503171550174	1.20691393933097	0.65803185816874
1	15573523	15690224	HAP_4	0.177391304347826	0.141618296528564	0.968830990151017	0.883836123315343
1	15605937	15735006	HAP_1	0.177391304347826	0.141618296528564	0.968830990151017	0.883836123315343
1	15605937	15735006	HAP_2	0.0739130434782609	0.468503105859955	2.20120281390968	0.831529261526756
1	15605937	15735006	HAP_3	0.185217391304348	0.534503171550174	1.20691393933097	0.65803185816874
1	15605937	15735006	HAP_4	0.26	-0.763525555210987	0.628151816807659	0.224681545659464
1	15641488	15812807	HAP_1	0.0739130434782609	0.468503105859955	2.20120281390968	0.831529261526756
1	15641488	15812807	HAP_2	0.177391304347826	0.141618296528564	0.968830990151017	0.883836123315343
1	15641488	15812807	HAP_3	0.185217391304348	0.534503171550174	1.20691393933097	0.65803185816874
1	15641488	15812807	HAP_4	0.260869565217391	-0.763525555210987	0.628151816807659	0.224681545659464
1	15680611	15886962	HAP_1	0.22	-0.790728203843424	0.736429301468445	0.283403312864264
1	15680611	15886962	HAP_2	0.0878260869565217	-0.107685636980844	2.18872945821501	0.960777337328847
1	15680611	15886962	HAP_3	0.105217391304348	-1.90008047758079	2.18410261667105	0.384694034169155
1	15680611	15886962	HAP_4	0.0739130434782609	0.468503105859955	2.20120281390968	0.831529261526756
1	15680611	15886962	HAP_5	0.17304347826087	0.563587163231765	1.07314625105117	0.599670227199748
1	15714762	15945872	HAP_1	0.0739130434782609	0.468503105859955	2.20120281390968	0.831529261526756
1	15714762	15945872	HAP_2	0.22	-0.790728203843424	0.736429301468445	0.283403312864264
1	15714762	15945872	HAP_3	0.170434782608696	0.563587163231765	1.07314625105117	0.599670227199748
1	15714762	15945872	HAP_4	0.16695652173913	-0.943283942940613	0.991988870016313	0.342063011318819
1	15714762	15945872	HAP_5	0.105217391304348	-1.90008047758079	2.18410261667105	0.384694034169155
1	15784835	16007329	HAP_1	0.170434782608696	0.563587163231765	1.07314625105117	0.599670227199748
1	15784835	16007329	HAP_2	0.0869565217391304	-1.48326200109649	1.89677319987482	0.434548440417529
1	15784835	16007329	HAP_3	0.105217391304348	-1.90008047758079	2.18410261667105	0.384694034169155
1	15784835	16007329	HAP_4	0.22	-0.790728203843424	0.736429301468445	0.283403312864264
1	15784835	16007329	HAP_5	0.0730434782608696	0.468503105859955	2.20120281390968	0.831529261526756
1	15859988	16070054	HAP_1	0.0860869565217391	-1.23868911687746	1.89642166879672	0.513912658206657
1	15859988	16070054	HAP_2	0.22	-0.790728203843424	0.736429301468445	0.283403312864264
1	15859988	16070054	HAP_3	0.0730434782608696	0.468503105859955	2.20120281390968	0.831529261526756
1	15859988	16070054	HAP_4	0.170434782608696	0.563587163231765	1.07314625105117	0.599670227199748
1	15931146	16103133	HAP_1	0.169565217391304	0.563587163231765	1.07314625105117	0.599670227199748
1	15931146	16103133	HAP_2	0.218260869565217	-0.790728203843424	0.736429301468445	0.283403312864264
1	15931146	16103133	HAP_3	0.0730434782608696	0.468503105859955	2.20120281390968	0.831529261526756
1	15931146	16103133	HAP_4	0.0878260869565217	-1.23868911687746	1.89642166879672	0.513912658206657
1	15990556	16140772	HAP_1	0.218260869565217	-0.790728203843424	0.736429301468445	0.283403312864264
1	15990556	16140772	HAP_2	0.169565217391304	0.563587163231765	1.07314625105117	0.599670227199748
1	15990556	16140772	HAP_3	0.15304347826087	3.83014622771045	1.07036350147785	0.000375619648370232
1	16048863	16193650	HAP_1	0.156521739130435	0.828685926265711	1.07163377290155	0.439674657718543
1	16048863	16193650	HAP_2	0.106086956521739	-0.523211746176736	1.57780619014726	0.740309573397327
1	16048863	16193650	HAP_3	0.15304347826087	3.83014622771045	1.07036350147785	0.000375619648370232
1	16048863	16193650	HAP_4	0.225217391304348	-0.790728203843424	0.736429301468445	0.283403312864264
1	16048863	16193650	HAP_5	0.071304347826087	-0.773185362255058	1.70305874953905	0.650005498287547
1	16090310	16276033	HAP_1	0.106086956521739	-0.523211746176736	1.57780619014726	0.740309573397327
1	16090310	16276033	HAP_2	0.174782608695652	0.484614737721454	0.996500515955178	0.626932291337645
1	16090310	16276033	HAP_3	0.15304347826087	3.83014622771045	1.07036350147785	0.000375619648370232
1	16090310	16276033	HAP_4	0.132173913043478	1.37419707914012	1.02884766336133	0.182199048539683
1	16090310	16276033	HAP_5	0.225217391304348	-0.790728203843424	0.736429301468445	0.283403312864264
1	16127799	16355046	HAP_1	0.119130434782609	-0.380068420118758	1.23280675207251	0.757971943451902
1	16127799	16355046	HAP_2	0.225217391304348	-0.790728203843424	0.736429301468445	0.283403312864264
1	16127799	16355046	HAP_3	0.15304347826087	3.83014622771045	1.07036350147785	0.000375619648370232
1	16127799	16355046	HAP_4	0.106086956521739	-0.523211746176736	1.57780619014726	0.740309573397327
1	16127799	16355046	HAP_5	0.175652173913043	0.484614737721454	0.996500515955178	0.626932291337645
1	16183119	16433091	HAP_1	0.24	0.0165210912935895	0.737782996584834	0.98214250240589
1	16183119	16433091	HAP_2	0.15304347826087	3.83014622771045	1.07036350147785	0.000375619648370232
1	16183119	16433091	HAP_3	0.222608695652174	-0.790728203843424	0.736429301468445	0.283403312864264
1	16183119	16433091	HAP_4	0.105217391304348	-0.265753860900457	1.73583539189133	0.878375521359288
1	16250353	16495715	HAP_1	0.239130434782609	0.0165210912935895	0.737782996584834	0.98214250240589
1	16250353	16495715	HAP_2	0.0730434782608696	0.468503105859955	2.20120281390968	0.831529261526756
1	16250353	16495715	HAP_3	0.105217391304348	-0.265753860900457	1.73583539189133	0.878375521359288
1	16250353	16495715	HAP_4	0.222608695652174	-0.790728203843424	0.736429301468445	0.283403312864264
1	16322597	16522782	HAP_1	0.222608695652174	-0.790728203843424	0.736429301468445	0.283403312864264
1	16322597	16522782	HAP_2	0.105217391304348	-0.265753860900457	1.73583539189133	0.878375521359288
1	16322597	16522782	HAP_3	0.239130434782609	0.0165210912935895	0.737782996584834	0.98214250240589
1	16322597	16522782	HAP_4	0.0730434782608696	0.468503105859955	2.20120281390968	0.831529261526756
1	16401831	16604159	HAP_1	0.220869565217391	-0.790728203843424	0.736429301468445	0.283403312864264
1	16401831	16604159	HAP_2	0.0817391304347826	-0.996658896907303	1.90499137768141	0.601053196912365
1	16401831	16604159	HAP_3	0.0730434782608696	0.468503105859955	2.20120281390968	0.831529261526756
1	16401831	16604159	HAP_4	0.172173913043478	0.554062041615402	1.02775188497423	0.590030676122548
1	16401831	16604159	HAP_5	0.105217391304348	-0.265753860900457	1.73583539189133	0.878375521359288
1	16463899	16643923	HAP_1	0.220869565217391	-0.790728203843424	0.736429301468445	0.283403312864264
1	16463899	16643923	HAP_2	0.0817391304347826	-0.996658896907303	1.90499137768141	0.601053196912365
1	16463899	16643923	HAP_3	0.105217391304348	-0.265753860900457	1.73583539189133	0.878375521359288
1	16463899	16643923	HAP_4	0.0730434782608696	0.468503105859955	2.20120281390968	0.831529261526756
1	16463899	16643923	HAP_5	0.172173913043478	0.554062041615402	1.02775188497423	0.590030676122548
1	16508177	16686406	HAP_1	0.220869565217391	-0.790728203843424	0.736429301468445	0.283403312864264
1	16508177	16686406	HAP_2	0.0817391304347826	-0.996658896907303	1.90499137768141	0.601053196912365
1	16508177	16686406	HAP_3	0.0730434782608696	0.468503105859955	2.20120281390968	0.831529261526756
1	16508177	16686406	HAP_4	0.172173913043478	0.554062041615402	1.02775188497423	0.590030676122548
1	16508177	16686406	HAP_5	0.101739130434783	-0.265753860900457	1.73583539189133	0.878375521359288
1	16571855	16747732	HAP_1	0.0730434782608696	0.468503105859955	2.20120281390968	0.831529261526756
1	16571855	16747732	HAP_2	0.302608695652174	-0.478131685019749	0.555191211470309	0.389494168669095
1	16571855	16747732	HAP_3	0.172173913043478	0.554062041615402	1.02775188497423	0.590030676122548
1	16571855	16747732	HAP_4	0.0617391304347826	-0.996658896907303	1.90499137768141	0.601053196912365
1	16635130	16836572	HAP_1	0.302608695652174	-0.478131685019749	0.555191211470309	0.389494168669095
1	16635130	16836572	HAP_2	0.0730434782608696	0.468503105859955	2.20120281390968	0.831529261526756
1	16635130	16836572	HAP_3	0.172173913043478	0.554062041615402	1.02775188497423	0.590030676122548
1	16669446	16922627	HAP_1	0.340869565217391	-0.502010861156794	0.512816272024789	0.328036129492982
1	16669446	16922627	HAP_2	0.0930434782608696	0.903577977917975	1.90948982274821	0.636251475965863
1	16669446	16922627	HAP_3	0.0730434782608696	0.468503105859955	2.20120281390968	0.831529261526756
1	16669446	16922627	HAP_4	0.172173913043478	0.554062041615402	1.02775188497423	0.590030676122548
1	16723481	16962160	HAP_1	0.0930434782608696	0.903577977917975	1.90948982274821	0.636251475965863
1	16723481	16962160	HAP_2	0.172173913043478	0.554062041615402	1.02775188497423	0.590030676122548
1	16723481	16962160	HAP_3	0.34695652173913	-0.524675790565244	0.501891942296982	0.296289442211613
1	16723481	16962160	HAP_4	0.0730434782608696	0.468503105859955	2.20120281390968	0.831529261526756
1	16808617	17025174	HAP_1	0.0730434782608696	0.468503105859955	2.20120281390968	0.831529261526756
1	16808617	17025174	HAP_2	0.172173913043478	0.554062041615402	1.02775188497423	0.590030676122548
1	16808617	17025174	HAP_3	0.314782608695652	-0.464243717476963	0.551319453533045	0.400112898471907
1	16808617	17025174	HAP_4	0.0930434782608696	0.903577977917975	1.90948982274821	0.636251475965863
1	16886150	17075114	HAP_1	0.0730434782608696	0.468503105859955	2.20120281390968	0.831529261526756
1	16886150	17075114	HAP_2	0.314782608695652	-0.464243717476963	0.551319453533045	0.400112898471907
1	16886150	17075114	HAP_3	0.172173913043478	0.554062041615402	1.02775188497423	0.590030676122548
1	16886150	17075114	HAP_4	0.0921739130434783	0.903577977917975	1.90948982274821	0.636251475965863
1	16952601	17128546	HAP_1	0.0730434782608696	0.468503105859955	2.20120281390968	0.831529261526756
1	16952601	17128546	HAP_2	0.175652173913043	0.422998514873496	0.97069378027431	0.663171470488008
1	16952601	17128546	HAP_3	0.0895652173913044	-1.31896106425874	1.69753946340787	0.437495098878636
1	16952601	17128546	HAP_4	0.118260869565217	-0.17419410371314	1.37190427185178	0.899007585901895
1	16952601	17128546	HAP_5	0.372173913043478	0.198603568036517	0.47349035618454	0.675050599511423
1	17007158	17167034	HAP_1	0.368695652173913	0.280293684325143	0.476799039960741	0.556858740239042
1	17007158	17167034	HAP_2	0.0730434782608696	0.468503105859955	2.20120281390968	0.831529261526756
1	17007158	17167034	HAP_3	0.175652173913043	0.422998514873496	0.97069378027431	0.663171470488008
1	17007158	17167034	HAP_4	0.0895652173913044	-1.31896106425874	1.69753946340787	0.437495098878636
1	17043129	17235751	HAP_1	0.175652173913043	0.422998514873496	0.97069378027431	0.663171470488008
1	17043129	17235751	HAP_2	0.0895652173913044	-1.31896106425874	1.69753946340787	0.437495098878636
1	17043129	17235751	HAP_3	0.368695652173913	0.280293684325143	0.476799039960741	0.556858740239042
1	17043129	17235751	HAP_4	0.0730434782608696	0.468503105859955	2.20120281390968	0.831529261526756
1	17108080	17326467	HAP_1	0.175652173913043	0.299202500279833	0.947850590140536	0.752374587862727
1	17108080	17326467	HAP_2	0.0730434782608696	0.468503105859955	2.20120281390968	0.831529261526756
1	17108080	17326467	HAP_3	0.088695652173913	-1.21503720480817	1.89826677274669	0.522383292427013
1	17108080	17326467	HAP_4	0.367826086956522	0.280293684325143	0.476799039960741	0.556858740239042
1	17148366	17431872	HAP_1	0.088695652173913	-1.21503720480817	1.89826677274669	0.522383292427013
1	17148366	17431872	HAP_2	0.0730434782608696	0.468503105859955	2.20120281390968	0.831529261526756
1	17148366	17431872	HAP_3	0.372173913043478	0.198603568036517	0.47349035618454	0.675050599511423
1	17148366	17431872	HAP_4	0.173913043478261	0.422998514873496	0.97069378027431	0.663171470488008
1	17200924	17474463	HAP_1	0.173913043478261	0.422998514873496	0.97069378027431	0.663171470488008
1	17200924	17474463	HAP_2	0.372173913043478	0.198603568036517	0.47349035618454	0.675050599511423
1	17200924	17474463	HAP_3	0.088695652173913	-1.21503720480817	1.89826677274669	0.522383292427013
1	17200924	17474463	HAP_4	0.0730434782608696	0.468503105859955	2.20120281390968	0.831529261526756
1	17292283	17515670	HAP_1	0.368695652173913	0.221242686109545	0.473156579304902	0.640259977561396
1	17292283	17515670	HAP_2	0.0730434782608696	0.468503105859955	2.20120281390968	0.831529261526756
1	17292283	17515670	HAP_3	0.179130434782609	-1.02594968287569	1.2039841794066	0.394505540579584
1	17292283	17515670	HAP_4	0.0921739130434783	-1.31896106425874	1.69753946340787	0.437495098878636
1	17292283	17515670	HAP_5	0.173913043478261	0.422998514873496	0.97069378027431	0.663171470488008
1	17404509	17543004	HAP_1	0.413913043478261	0.144745982255058	0.438139903016514	0.741247485710873
1	17404509	17543004	HAP_2	0.186086956521739	-1.02594968287569	1.2039841794066	0.394505540579584
1	17404509	17543004	HAP_3	0.0921739130434783	-1.31896106425874	1.69753946340787	0.437495098878636
1	17404509	17543004	HAP_4	0.0730434782608696	0.468503105859955	2.20120281390968	0.831529261526756
1	17404509	17543004	HAP_5	0.173913043478261	0.422998514873496	0.97069378027431	0.663171470488008
1	17463352	17580720	HAP_1	0.416521739130435	0.144745982255058	0.438139903016514	0.741247485710873
1	17463352	17580720	HAP_2	0.116521739130435	-1.09948205351948	1.34742051408478	0.414851399903772
1	17463352	17580720	HAP_3	0.0739130434782609	0.468503105859955	2.20120281390968	0.831529261526756
1	17463352	17580720	HAP_4	0.173913043478261	0.422998514873496	0.97069378027431	0.663171470488008
1	17504279	17619065	HAP_1	0.156521739130435	0.787695959508928	1.03642538899122	0.44756598104362
1	17504279	17619065	HAP_2	0.0730434782608696	0.468503105859955	2.20120281390968	0.831529261526756
1	17504279	17619065	HAP_3	0.317391304347826	-0.284246760298315	0.573631381482066	0.620425652451031
1	17504279	17619065	HAP_4	0.0991304347826087	1.70062723539783	2.18528482414613	0.436768215778372
1	17504279	17619065	HAP_5	0.091304347826087	-1.31896106425874	1.69753946340787	0.437495098878636
1	17530637	17703897	HAP_1	0.156521739130435	0.787695959508928	1.03642538899122	0.44756598104362
1	17530637	17703897	HAP_2	0.0730434782608696	0.468503105859955	2.20120281390968	0.831529261526756
1	17530637	17703897	HAP_3	0.301739130434783	-0.230250147968353	0.586535534750562	0.694793632660646
1	17530637	17703897	HAP_4	0.0869565217391304	1.70062723539783	2.18528482414613	0.436768215778372
1	17530637	17703897	HAP_5	0.091304347826087	-1.31896106425874	1.69753946340787	0.437495098878636
1	17569889	17771553	HAP_1	0.156521739130435	0.787695959508928	1.03642538899122	0.44756598104362
1	17569889	17771553	HAP_2	0.0730434782608696	0.468503105859955	2.20120281390968	0.831529261526756
1	17569889	17771553	HAP_3	0.091304347826087	-1.31896106425874	1.69753946340787	0.437495098878636
1	17569889	17771553	HAP_4	0.302608695652174	-0.230250147968353	0.586535534750562	0.694793632660646
1	17569889	17771553	HAP_5	0.0869565217391304	1.70062723539783	2.18528482414613	0.436768215778372
1	17593278	17863023	HAP_1	0.0730434782608696	0.468503105859955	2.20120281390968	0.831529261526756
1	17593278	17863023	HAP_2	0.091304347826087	-1.31896106425874	1.69753946340787	0.437495098878636
1	17593278	17863023	HAP_3	0.18695652173913	-0.573596383046176	1.00132202148916	0.56698276414846
1	17593278	17863023	HAP_4	0.113913043478261	-1.21898853016862	1.44734752519252	0.400021728337021
1	17593278	17863023	HAP_5	0.0878260869565217	1.70062723539783	2.18528482414613	0.436768215778372
1	17593278	17863023	HAP_6	0.156521739130435	0.837288358715171	1.06964033505942	0.434088605231829
1	17672335	17933659	HAP_1	0.0730434782608696	0.468503105859955	2.20120281390968	0.831529261526756
1	17672335	17933659	HAP_2	0.0878260869565217	1.70062723539783	2.18528482414613	0.436768215778372
1	17672335	17933659	HAP_3	0.156521739130435	0.837288358715171	1.06964033505942	0.434088605231829
1	17672335	17933659	HAP_4	0.18695652173913	-0.573596383046176	1.00132202148916	0.56698276414846
1	17672335	17933659	HAP_5	0.11304347826087	-1.21898853016862	1.44734752519252	0.400021728337021
1	17672335	17933659	HAP_6	0.0930434782608696	-1.31896106425874	1.69753946340787	0.437495098878636
1	17742102	17996624	HAP_1	0.0878260869565217	1.70062723539783	2.18528482414613	0.436768215778372
1	17742102	17996624	HAP_2	0.0739130434782609	0.468503105859955	2.20120281390968	0.831529261526756
1	17742102	17996624	HAP_3	0.128695652173913	0.176281862598703	1.44292671820542	0.902808328356409
1	17742102	17996624	HAP_4	0.22	0.221519903239067	0.868247954589909	0.798712650689814
1	17742102	17996624	HAP_5	0.18695652173913	-0.573596383046176	1.00132202148916	0.56698276414846
1	17742102	17996624	HAP_6	0.11304347826087	-1.21898853016862	1.44734752519252	0.400021728337021
1	17742102	17996624	HAP_7	0.0930434782608696	-1.31896106425874	1.69753946340787	0.437495098878636
1	17830271	18035272	HAP_1	0.0895652173913044	1.70062723539783	2.18528482414613	0.436768215778372
1	17830271	18035272	HAP_2	0.0739130434782609	0.468503105859955	2.20120281390968	0.831529261526756
1	17830271	18035272	HAP_3	0.218260869565217	0.221519903239067	0.868247954589909	0.798712650689814
1	17830271	18035272	HAP_4	0.18695652173913	-0.573596383046176	1.00132202148916	0.56698276414846
1	17830271	18035272	HAP_5	0.0930434782608696	-1.31896106425874	1.69753946340787	0.437495098878636
1	17830271	18035272	HAP_6	0.11304347826087	-1.21898853016862	1.44734752519252	0.400021728337021
1	17910922	18103433	HAP_1	0.0878260869565217	1.70062723539783	2.18528482414613	0.436768215778372
1	17910922	18103433	HAP_2	0.186086956521739	-0.407379854077128	1.03609053770758	0.694328677947306
1	17910922	18103433	HAP_3	0.0930434782608696	-1.31896106425874	1.69753946340787	0.437495098878636
1	17910922	18103433	HAP_4	0.126086956521739	-1.55555622565995	1.28074076927991	0.225038154397482
1	17910922	18103433	HAP_5	0.218260869565217	0.221519903239067	0.868247954589909	0.798712650689814
1	17910922	18103433	HAP_6	0.0730434782608696	0.468503105859955	2.20120281390968	0.831529261526756
1	17965969	18144245	HAP_1	0.186086956521739	-0.407379854077128	1.03609053770758	0.694328677947306
1	17965969	18144245	HAP_2	0.0878260869565217	1.70062723539783	2.18528482414613	0.436768215778372
1	17965969	18144245	HAP_3	0.138260869565217	-1.34204071829665	1.15859605542378	0.24721991948414
1	17965969	18144245	HAP_4	0.0921739130434783	-1.31896106425874	1.69753946340787	0.437495098878636
1	17965969	18144245	HAP_5	0.218260869565217	0.221519903239067	0.868247954589909	0.798712650689814
1	17965969	18144245	HAP_6	0.0730434782608696	0.468503105859955	2.20120281390968	0.831529261526756
1	18019409	18218440	HAP_1	0.221739130434783	-0.0813899484604036	0.756136423220131	0.914320285590901
1	18019409	18218440	HAP_2	0.0904347826086957	1.70062723539783	2.18528482414613	0.436768215778372
1	18019409	18218440	HAP_3	0.405217391304348	-0.540949839225803	0.465255292465669	0.245446883367582
1	18019409	18218440	HAP_4	0.091304347826087	-1.31896106425874	1.69753946340787	0.437495098878636
1	18019409	18218440	HAP_5	0.0782608695652174	1.17907572065181	1.90746030565678	0.536734092671633
1	18081067	18289532	HAP_1	0.091304347826087	-1.31896106425874	1.69753946340787	0.437495098878636
1	18081067	18289532	HAP_2	0.0747826086956522	0.468503105859955	2.20120281390968	0.831529261526756
1	18081067	18289532	HAP_3	0.142608695652174	-1.34204071829665	1.15859605542378	0.24721991948414
1	18081067	18289532	HAP_4	0.0904347826086957	1.70062723539783	2.18528482414613	0.436768215778372
1	18081067	18289532	HAP_5	0.0669565217391304	-1.05255438412189	2.19923501483386	0.632409191443448
1	18081067	18289532	HAP_6	0.153913043478261	-1.62845953309801	1.21940310329878	0.18226766912765
1	18081067	18289532	HAP_7	0.184347826086957	-0.671475859136152	1.03848475420911	0.518160051853174
1	18134138	18345151	HAP_1	0.0747826086956522	0.468503105859955	2.20120281390968	0.831529261526756
1	18134138	18345151	HAP_2	0.128695652173913	-1.55555622565995	1.28074076927991	0.225038154397482
1	18134138	18345151	HAP_3	0.0904347826086957	1.70062723539783	2.18528482414613	0.436768215778372
1	18134138	18345151	HAP_4	0.0669565217391304	-1.05255438412189	2.19923501483386	0.632409191443448
1	18134138	18345151	HAP_5	0.15304347826087	-1.62845953309801	1.21940310329878	0.18226766912765
1	18134138	18345151	HAP_6	0.184347826086957	-0.671475859136152	1.03848475420911	0.518160051853174
1	18134138	18345151	HAP_7	0.091304347826087	-1.31896106425874	1.69753946340787	0.437495098878636
1	18185785	18374886	HAP_1	0.0904347826086957	1.70062723539783	2.18528482414613	0.436768215778372
1	18185785	18374886	HAP_2	0.0669565217391304	-1.05255438412189	2.19923501483386	0.632409191443448
1	18185785	18374886	HAP_3	0.153913043478261	-1.66465664767255	1.28844760456725	0.196892915775191
1	18185785	18374886	HAP_4	0.0765217391304348	0.468503105859955	2.20120281390968	0.831529261526756
1	18185785	18374886	HAP_5	0.166086956521739	-1.14669668065229	1.11023808899842	0.302123714667618
1	18185785	18374886	HAP_6	0.184347826086957	-0.671475859136152	1.03848475420911	0.518160051853174
1	18185785	18374886	HAP_7	0.128695652173913	-1.55555622565995	1.28074076927991	0.225038154397482
1	18276048	18399880	HAP_1	0.0895652173913044	-1.01272692878946	1.89443980051198	0.593152719839792
1	18276048	18399880	HAP_2	0.110434782608696	0.801127373135207	1.58717399957483	0.61393171697233
1	18276048	18399880	HAP_3	0.152173913043478	-1.66465664767255	1.28844760456725	0.196892915775191
1	18276048	18399880	HAP_4	0.244347826086957	-0.739590261899592	0.715888304049663	0.301997505176501
1	18276048	18399880	HAP_5	0.0739130434782609	0.468503105859955	2.20120281390968	0.831529261526756
1	18340122	18448083	HAP_1	0.0739130434782609	0.468503105859955	2.20120281390968	0.831529261526756
1	18340122	18448083	HAP_2	0.245217391304348	-0.715317290539451	0.70462079921614	0.310456639216843
1	18340122	18448083	HAP_3	0.0895652173913044	-1.01272692878946	1.89443980051198	0.593152719839792
1	18340122	18448083	HAP_4	0.0904347826086957	1.70062723539783	2.18528482414613	0.436768215778372
1	18340122	18448083	HAP_5	0.166086956521739	-1.66465664767255	1.28844760456725	0.196892915775191
1	18366232	18508210	HAP_1	0.0739130434782609	0.468503105859955	2.20120281390968	0.831529261526756
1	18366232	18508210	HAP_2	0.152173913043478	-1.66465664767255	1.28844760456725	0.196892915775191
1	18366232	18508210	HAP_3	0.0895652173913044	-1.01272692878946	1.89443980051198	0.593152719839792
1	18366232	18508210	HAP_4	0.0904347826086957	1.70062723539783	2.18528482414613	0.436768215778372
1	18366232	18508210	HAP_5	0.115652173913043	-1.43837752876442	1.58196427945021	0.363615768575392
1	18366232	18508210	HAP_6	0.128695652173913	-1.55555622565995	1.28074076927991	0.225038154397482
1	18388905	18550600	HAP_1	0.0669565217391304	2.04668074278134	2.18416540167554	0.3491333241236
1	18388905	18550600	HAP_2	0.15304347826087	-1.62845953309801	1.21940310329878	0.18226766912765
1	18388905	18550600	HAP_3	0.0747826086956522	0.468503105859955	2.20120281390968	0.831529261526756
1	18388905	18550600	HAP_4	0.0904347826086957	-1.01272692878946	1.89443980051198	0.593152719839792
1	18388905	18550600	HAP_5	0.0904347826086957	1.70062723539783	2.18528482414613	0.436768215778372
1	18388905	18550600	HAP_6	0.127826086956522	-0.0908826571187622	1.36345290258828	0.946879069936715
1	18388905	18550600	HAP_7	0.180869565217391	-0.871850629661101	0.827179679012921	0.292334042949563
1	18388905	18550600	HAP_8	0.0773913043478261	0.0764796995154975	2.2197787495904	0.972527556731656
1	18425564	18619081	HAP_1	0.114782608695652	-1.43837752876442	1.58196427945021	0.363615768575392
1	18425564	18619081	HAP_2	0.175652173913043	-0.917522270341262	0.867035775742938	0.290405750177097
1	18425564	18619081	HAP_3	0.0773913043478261	0.0764796995154975	2.2197787495904	0.972527556731656
1	18425564	18619081	HAP_4	0.0904347826086957	1.70062723539783	2.18528482414613	0.436768215778372
1	18425564	18619081	HAP_5	0.123478260869565	-0.408603253454059	1.35317153093031	0.762794501925979
1	18425564	18619081	HAP_6	0.154782608695652	-1.62845953309801	1.21940310329878	0.18226766912765
1	18425564	18619081	HAP_7	0.0747826086956522	0.468503105859955	2.20120281390968	0.831529261526756
1	18425564	18619081	HAP_8	0.0904347826086957	-1.01272692878946	1.89443980051198	0.593152719839792
1	18484079	18667846	HAP_1	0.114782608695652	-1.43837752876442	1.58196427945021	0.363615768575392
1	18484079	18667846	HAP_2	0.136521739130435	-0.359258279525685	1.0707064575562	0.737347616671178
1	18484079	18667846	HAP_3	0.155652173913043	-1.62845953309801	1.21940310329878	0.18226766912765
1	18484079	18667846	HAP_4	0.0904347826086957	-1.01272692878946	1.89443980051198	0.593152719839792
1	18484079	18667846	HAP_5	0.114782608695652	0.978662982279362	1.69496570126811	0.563904576407265
1	18484079	18667846	HAP_6	0.12695652173913	-1.55555622565995	1.28074076927991	0.225038154397482
1	18484079	18667846	HAP_7	0.08	-0.310081877602306	1.89838053469969	0.87030929416883
1	18484079	18667846	HAP_8	0.0956521739130435	0.151060659697451	1.57286122088677	0.923521491468756
1	18541914	18718088	HAP_1	0.0765217391304348	0.0764796995154975	2.2197787495904	0.972527556731656
1	18541914	18718088	HAP_2	0.0904347826086957	-1.01272692878946	1.89443980051198	0.593152719839792
1	18541914	18718088	HAP_3	0.0921739130434783	1.70062723539783	2.18528482414613	0.436768215778372
1	18541914	18718088	HAP_4	0.12695652173913	-1.55555622565995	1.28074076927991	0.225038154397482
1	18541914	18718088	HAP_5	0.15304347826087	-1.62845953309801	1.21940310329878	0.18226766912765
1	18541914	18718088	HAP_6	0.115652173913043	-1.43837752876442	1.58196427945021	0.363615768575392
1	18541914	18718088	HAP_7	0.123478260869565	-0.408603253454059	1.35317153093031	0.762794501925979
1	18599889	18771888	HAP_1	0.0921739130434783	1.70062723539783	2.18528482414613	0.436768215778372
1	18599889	18771888	HAP_2	0.113913043478261	-1.21898853016862	1.44734752519252	0.400021728337021
1	18599889	18771888	HAP_3	0.0904347826086957	-1.01272692878946	1.89443980051198	0.593152719839792
1	18599889	18771888	HAP_4	0.123478260869565	-0.408603253454059	1.35317153093031	0.762794501925979
1	18599889	18771888	HAP_5	0.15304347826087	-1.62845953309801	1.21940310329878	0.18226766912765
1	18599889	18771888	HAP_6	0.0765217391304348	0.0764796995154975	2.2197787495904	0.972527556731656
1	18599889	18771888	HAP_7	0.12	-1.43837752876442	1.58196427945021	0.363615768575392
1	18651110	18859078	HAP_1	0.11304347826087	-1.21898853016862	1.44734752519252	0.400021728337021
1	18651110	18859078	HAP_2	0.123478260869565	-0.408603253454059	1.35317153093031	0.762794501925979
1	18651110	18859078	HAP_3	0.15304347826087	-0.957962941511907	1.16141038754159	0.409819618651947
1	18651110	18859078	HAP_4	0.0921739130434783	1.70062723539783	2.18528482414613	0.436768215778372
1	18651110	18859078	HAP_5	0.0921739130434783	-0.369970268609309	1.69399063158044	0.827195499699505
1	18651110	18859078	HAP_6	0.0765217391304348	0.0764796995154975	2.2197787495904	0.972527556731656
1	18651110	18859078	HAP_7	0.117391304347826	-1.43837752876442	1.58196427945021	0.363615768575392
1	18690083	18947598	HAP_1	0.11304347826087	-1.21898853016862	1.44734752519252	0.400021728337021
1	18690083	18947598	HAP_2	0.116521739130435	-1.43837752876442	1.58196427945021	0.363615768575392
1	18690083	18947598	HAP_3	0.0895652173913044	1.70062723539783	2.18528482414613	0.436768215778372
1	18690083	18947598	HAP_4	0.15304347826087	-0.957962941511907	1.16141038754159	0.409819618651947
1	18690083	18947598	HAP_5	0.091304347826087	-0.369970268609309	1.69399063158044	0.827195499699505
1	18690083	18947598	HAP_6	0.0765217391304348	0.0764796995154975	2.2197787495904	0.972527556731656
1	18690083	18947598	HAP_7	0.123478260869565	-0.408603253454059	1.35317153093031	0.762794501925979
1	18756669	19016808	HAP_1	0.154782608695652	-0.957962941511907	1.16141038754159	0.409819618651947
1	18756669	19016808	HAP_2	0.091304347826087	-0.369970268609309	1.69399063158044	0.827195499699505
1	18756669	19016808	HAP_3	0.123478260869565	-0.408603253454059	1.35317153093031	0.762794501925979
1	18756669	19016808	HAP_4	0.0739130434782609	0.468503105859955	2.20120281390968	0.831529261526756
1	18756669	19016808	HAP_5	0.113913043478261	-1.21898853016862	1.44734752519252	0.400021728337021
1	18756669	19016808	HAP_6	0.0895652173913044	1.70062723539783	2.18528482414613	0.436768215778372
1	18756669	19016808	HAP_7	0.0773913043478261	0.0764796995154975	2.2197787495904	0.972527556731656
1	18756669	19016808	HAP_8	0.114782608695652	-1.43837752876442	1.58196427945021	0.363615768575392
1	18832003	19101381	HAP_1	0.113913043478261	-1.21898853016862	1.44734752519252	0.400021728337021
1	18832003	19101381	HAP_2	0.091304347826087	-0.369970268609309	1.69399063158044	0.827195499699505
1	18832003	19101381	HAP_3	0.0739130434782609	0.468503105859955	2.20120281390968	0.831529261526756
1	18832003	19101381	HAP_4	0.0773913043478261	0.0764796995154975	2.2197787495904	0.972527556731656
1	18832003	19101381	HAP_5	0.0904347826086957	1.70062723539783	2.18528482414613	0.436768215778372
1	18832003	19101381	HAP_6	0.123478260869565	-0.408603253454059	1.35317153093031	0.762794501925979
1	18832003	19101381	HAP_7	0.114782608695652	-1.43837752876442	1.58196427945021	0.363615768575392
1	18832003	19101381	HAP_8	0.16695652173913	-0.651760106512819	1.11028579937118	0.557425930124418
1	18930376	19175978	HAP_1	0.123478260869565	-0.408603253454059	1.35317153093031	0.762794501925979
1	18930376	19175978	HAP_2	0.0739130434782609	0.468503105859955	2.20120281390968	0.831529261526756
1	18930376	19175978	HAP_3	0.113913043478261	-1.21898853016862	1.44734752519252	0.400021728337021
1	18930376	19175978	HAP_4	0.114782608695652	-1.43837752876442	1.58196427945021	0.363615768575392
1	18930376	19175978	HAP_5	0.16695652173913	-0.651760106512819	1.11028579937118	0.557425930124418
1	18930376	19175978	HAP_6	0.168695652173913	-0.762833621270235	1.00552898943836	0.448386503373063
1	18930376	19175978	HAP_7	0.0904347826086957	1.70062723539783	2.18528482414613	0.436768215778372
1	18993576	19269782	HAP_1	0.113913043478261	-1.43837752876442	1.58196427945021	0.363615768575392
1	18993576	19269782	HAP_2	0.16695652173913	-0.651760106512819	1.11028579937118	0.557425930124418
1	18993576	19269782	HAP_3	0.168695652173913	-0.762833621270235	1.00552898943836	0.448386503373063
1	18993576	19269782	HAP_4	0.0947826086956522	1.70062723539783	2.18528482414613	0.436768215778372
1	18993576	19269782	HAP_5	0.123478260869565	-0.408603253454059	1.35317153093031	0.762794501925979
1	18993576	19269782	HAP_6	0.0739130434782609	0.468503105859955	2.20120281390968	0.831529261526756
1	18993576	19269782	HAP_7	0.113913043478261	-1.21898853016862	1.44734752519252	0.400021728337021
1	19069747	19336588	HAP_1	0.114782608695652	-1.35206255224446	1.59458736868197	0.396850466718561
1	19069747	19336588	HAP_2	0.0773913043478261	0.0764796995154975	2.2197787495904	0.972527556731656
1	19069747	19336588	HAP_3	0.13304347826087	-0.290610378544273	1.34617906610968	0.829161211869105
1	19069747	19336588	HAP_4	0.113913043478261	-1.21898853016862	1.44734752519252	0.400021728337021
1	19069747	19336588	HAP_5	0.305217391304348	0.293883829482347	0.562308402347457	0.60143204163899
1	19069747	19336588	HAP_6	0.0739130434782609	0.468503105859955	2.20120281390968	0.831529261526756
1	19069747	19336588	HAP_7	0.0930434782608696	1.70062723539783	2.18528482414613	0.436768215778372
1	19147587	19374028	HAP_1	0.232173913043478	0.870725861675051	0.675496893039802	0.197923062434638
1	19147587	19374028	HAP_2	0.0739130434782609	0.468503105859955	2.20120281390968	0.831529261526756
1	19147587	19374028	HAP_3	0.11304347826087	-1.31655484432192	1.74055265698538	0.449726078861395
1	19147587	19374028	HAP_4	0.0904347826086957	1.70062723539783	2.18528482414613	0.436768215778372
1	19147587	19374028	HAP_5	0.11304347826087	-1.21898853016862	1.44734752519252	0.400021728337021
1	19147587	19374028	HAP_6	0.0773913043478261	0.0764796995154975	2.2197787495904	0.972527556731656
1	19147587	19374028	HAP_7	0.132173913043478	-0.290610378544273	1.34617906610968	0.829161211869105
1	19253956	19436094	HAP_1	0.187826086956522	0.887002553081018	0.872834909914556	0.309956324481143
1	19253956	19436094	HAP_2	0.088695652173913	1.70062723539783	2.18528482414613	0.436768215778372
1	19253956	19436094	HAP_3	0.112173913043478	-1.31655484432192	1.74055265698538	0.449726078861395
1	19253956	19436094	HAP_4	0.0773913043478261	0.0764796995154975	2.2197787495904	0.972527556731656
1	19253956	19436094	HAP_5	0.192173913043478	-0.154155072450338	0.943318171593238	0.870248159783904
1	19253956	19436094	HAP_6	0.0739130434782609	0.468503105859955	2.20120281390968	0.831529261526756
1	19318625	19484677	HAP_1	0.11304347826087	-1.31655484432192	1.74055265698538	0.449726078861395
1	19318625	19484677	HAP_2	0.188695652173913	0.887002553081018	0.872834909914556	0.309956324481143
1	19318625	19484677	HAP_3	0.088695652173913	1.70062723539783	2.18528482414613	0.436768215778372
1	19318625	19484677	HAP_4	0.0773913043478261	0.0764796995154975	2.2197787495904	0.972527556731656
1	19318625	19484677	HAP_5	0.192173913043478	-0.154155072450338	0.943318171593238	0.870248159783904
1	19318625	19484677	HAP_6	0.0739130434782609	0.468503105859955	2.20120281390968	0.831529261526756
1	19352346	19499241	HAP_1	0.11304347826087	-1.31655484432192	1.74055265698538	0.449726078861395
1	19352346	19499241	HAP_2	0.19304347826087	-0.154155072450338	0.943318171593238	0.870248159783904
1	19352346	19499241	HAP_3	0.0739130434782609	0.468503105859955	2.20120281390968	0.831529261526756
1	19352346	19499241	HAP_4	0.179130434782609	0.887002553081018	0.872834909914556	0.309956324481143
1	19352346	19499241	HAP_5	0.088695652173913	1.70062723539783	2.18528482414613	0.436768215778372
1	19352346	19499241	HAP_6	0.0773913043478261	0.0764796995154975	2.2197787495904	0.972527556731656
1	19420435	19535686	HAP_1	0.0773913043478261	0.0764796995154975	2.2197787495904	0.972527556731656
1	19420435	19535686	HAP_2	0.0817391304347826	1.053879208667	1.91428269318476	0.582171382913202
1	19420435	19535686	HAP_3	0.11304347826087	-1.31655484432192	1.74055265698538	0.449726078861395
1	19420435	19535686	HAP_4	0.180869565217391	0.887002553081018	0.872834909914556	0.309956324481143
1	19420435	19535686	HAP_5	0.19304347826087	-0.154155072450338	0.943318171593238	0.870248159783904
1	19420435	19535686	HAP_6	0.0878260869565217	1.70062723539783	2.18528482414613	0.436768215778372
1	19474711	19617746	HAP_1	0.194782608695652	-0.154155072450338	0.943318171593238	0.870248159783904
1	19474711	19617746	HAP_2	0.0817391304347826	1.053879208667	1.91428269318476	0.582171382913202
1	19474711	19617746	HAP_3	0.115652173913043	-1.43837752876442	1.58196427945021	0.363615768575392
1	19474711	19617746	HAP_4	0.258260869565217	0.52665226017956	0.611401289340287	0.389393071004595
1	19474711	19617746	HAP_5	0.0878260869565217	1.70062723539783	2.18528482414613	0.436768215778372
1	19492649	19686160	HAP_1	0.327826086956522	0.0951931919577997	0.541783569936987	0.860590286542483
1	19492649	19686160	HAP_2	0.0878260869565217	1.70062723539783	2.18528482414613	0.436768215778372
1	19492649	19686160	HAP_3	0.115652173913043	-1.43837752876442	1.58196427945021	0.363615768575392
1	19492649	19686160	HAP_4	0.194782608695652	-0.154155072450338	0.943318171593238	0.870248159783904
1	19492649	19686160	HAP_5	0.0817391304347826	1.053879208667	1.91428269318476	0.582171382913202
1	19515387	19736140	HAP_1	0.115652173913043	-1.43837752876442	1.58196427945021	0.363615768575392
1	19515387	19736140	HAP_2	0.194782608695652	-0.154155072450338	0.943318171593238	0.870248159783904
1	19515387	19736140	HAP_3	0.32695652173913	0.0951931919577997	0.541783569936987	0.860590286542483
1	19515387	19736140	HAP_4	0.0878260869565217	1.70062723539783	2.18528482414613	0.436768215778372
1	19515387	19736140	HAP_5	0.0817391304347826	1.053879208667	1.91428269318476	0.582171382913202
1	19591116	19840115	HAP_1	0.222608695652174	-1.04398064145902	0.788226173472746	0.185885882478889
1	19591116	19840115	HAP_2	0.0834782608695652	1.053879208667	1.91428269318476	0.582171382913202
1	19591116	19840115	HAP_3	0.522608695652174	0.0345962551051598	0.383563500453519	0.928162849633791
1	19661123	19905066	HAP_1	0.071304347826087	0.875276112195509	1.93386853461998	0.651008773940251
1	19661123	19905066	HAP_2	0.102608695652174	-0.288410268879629	1.45821213706003	0.843285989315392
1	19661123	19905066	HAP_3	0.18695652173913	0.746512399092695	0.834500230502395	0.371404087611278
1	19661123	19905066	HAP_4	0.335652173913043	-0.203283461083436	0.523559913645437	0.697962063274928
1	19661123	19905066	HAP_5	0.202608695652174	-0.801658295499702	0.838207181493366	0.339283240518386
1	19728682	19955364	HAP_1	0.183478260869565	0.887002553081018	0.872834909914556	0.309956324481143
1	19728682	19955364	HAP_2	0.466086956521739	0.459284732943823	0.39675875812447	0.247522341544088
1	19728682	19955364	HAP_3	0.0782608695652174	0.243347499174683	1.46276466615129	0.867932424641775
1	19728682	19955364	HAP_4	0.105217391304348	-0.288410268879629	1.45821213706003	0.843285989315392
1	19802045	20037490	HAP_1	0.183478260869565	0.887002553081018	0.872834909914556	0.309956324481143
1	19802045	20037490	HAP_2	0.0426086956521739	0.546742930983524	2.18376643179016	0.80239508751425
1	19802045	20037490	HAP_3	0.088695652173913	1.70062723539783	2.18528482414613	0.436768215778372
1	19802045	20037490	HAP_4	0.225217391304348	-0.453543488207516	0.770662120632435	0.556425483118059
1	19802045	20037490	HAP_5	0.173913043478261	-0.325642398165053	0.969274646775131	0.737022618963393
1	19887186	20089442	HAP_1	0.088695652173913	1.70062723539783	2.18528482414613	0.436768215778372
1	19887186	20089442	HAP_2	0.226086956521739	-0.453543488207516	0.770662120632435	0.556425483118059
1	19887186	20089442	HAP_3	0.173913043478261	-0.325642398165053	0.969274646775131	0.737022618963393
1	19887186	20089442	HAP_4	0.183478260869565	0.887002553081018	0.872834909914556	0.309956324481143
1	19887186	20089442	HAP_5	0.0556521739130435	0.529640203171319	1.90345008842023	0.780920694020746
1	19929109	20164215	HAP_1	0.088695652173913	1.70062723539783	2.18528482414613	0.436768215778372
1	19929109	20164215	HAP_2	0.195652173913043	-0.179770615348248	0.855721391774553	0.833680766234962
1	19929109	20164215	HAP_3	0.173913043478261	-0.325642398165053	0.969274646775131	0.737022618963393
1	19929109	20164215	HAP_4	0.183478260869565	0.887002553081018	0.872834909914556	0.309956324481143
1	19929109	20164215	HAP_5	0.0556521739130435	0.529640203171319	1.90345008842023	0.780920694020746
1	20008856	20217215	HAP_1	0.088695652173913	1.70062723539783	2.18528482414613	0.436768215778372
1	20008856	20217215	HAP_2	0.0834782608695652	0.539293791224727	1.55591947146895	0.729015737180228
1	20008856	20217215	HAP_3	0.195652173913043	-0.179770615348248	0.855721391774553	0.833680766234962
1	20008856	20217215	HAP_4	0.183478260869565	0.887002553081018	0.872834909914556	0.309956324481143
1	20008856	20217215	HAP_5	0.173913043478261	-0.325642398165053	0.969274646775131	0.737022618963393
1	20079747	20263578	HAP_1	0.212173913043478	-0.22941898770423	0.849810260757906	0.787286315934631
1	20079747	20263578	HAP_2	0.195652173913043	-0.179770615348248	0.855721391774553	0.833680766234962
1	20079747	20263578	HAP_3	0.272173913043478	0.473929806143626	0.621940643370694	0.446369084413689
1	20144224	20294759	HAP_1	0.409565217391304	0.0137613060686614	0.428642796851427	0.974400218243398
1	20144224	20294759	HAP_2	0.18	1.43752543344631	0.881678845528534	0.103568574188536
1	20144224	20294759	HAP_3	0.195652173913043	-0.179770615348248	0.855721391774553	0.833680766234962
1	20199697	20336514	HAP_1	0.194782608695652	-0.179770615348248	0.855721391774553	0.833680766234962
1	20199697	20336514	HAP_2	0.196521739130435	0.430343546040791	0.76137136672605	0.572148603691066
1	20199697	20336514	HAP_3	0.0869565217391304	1.70062723539783	2.18528482414613	0.436768215778372
1	20199697	20336514	HAP_4	0.0973913043478261	-0.40513406396363	1.90234370785405	0.831430900387063
1	20257579	20416935	HAP_1	0.196521739130435	0.430343546040791	0.76137136672605	0.572148603691066
1	20257579	20416935	HAP_2	0.0869565217391304	1.70062723539783	2.18528482414613	0.436768215778372
1	20257579	20416935	HAP_3	0.0973913043478261	-0.40513406396363	1.90234370785405	0.831430900387063
1	20257579	20416935	HAP_4	0.194782608695652	-0.179770615348248	0.855721391774553	0.833680766234962
1	20285058	20472980	HAP_1	0.196521739130435	0.430343546040791	0.76137136672605	0.572148603691066
1	20285058	20472980	HAP_2	0.0869565217391304	1.70062723539783	2.18528482414613	0.436768215778372
1	20285058	20472980	HAP_3	0.0973913043478261	-0.40513406396363	1.90234370785405	0.831430900387063
1	20285058	20472980	HAP_4	0.194782608695652	-0.179770615348248	0.855721391774553	0.833680766234962
1	20309995	20550672	HAP_1	0.195652173913043	0.430343546040791	0.76137136672605	0.572148603691066
1	20309995	20550672	HAP_2	0.0973913043478261	-0.40513406396363	1.90234370785405	0.831430900387063
1	20309995	20550672	HAP_3	0.0869565217391304	1.70062723539783	2.18528482414613	0.436768215778372
1	20309995	20550672	HAP_4	0.126086956521739	0.963192870660261	1.28996090157604	0.455566714403378
1	20396102	20587049	HAP_1	0.125217391304348	1.08462842711875	1.22884553744111	0.377808093759373
1	20396102	20587049	HAP_2	0.0973913043478261	-0.40513406396363	1.90234370785405	0.831430900387063
1	20396102	20587049	HAP_3	0.105217391304348	1.47800968201812	1.43251714253525	0.302629735604252
1	20396102	20587049	HAP_4	0.195652173913043	0.430343546040791	0.76137136672605	0.572148603691066
1	20447544	20629717	HAP_1	0.125217391304348	1.08462842711875	1.22884553744111	0.377808093759373
1	20447544	20629717	HAP_2	0.0947826086956522	0.13427062077262	2.19636843501948	0.95127501105693
1	20447544	20629717	HAP_3	0.196521739130435	0.430343546040791	0.76137136672605	0.572148603691066
1	20447544	20629717	HAP_4	0.179130434782609	0.893987840426478	0.988236694300291	0.366049446202211
1	20528824	20676803	HAP_1	0.255652173913043	-0.206880310394857	0.632043561087554	0.743547976300132
1	20528824	20676803	HAP_2	0.0930434782608696	0.83958791253423	1.56566097215195	0.591996987930398
1	20528824	20676803	HAP_3	0.0869565217391304	1.70062723539783	2.18528482414613	0.436768215778372
1	20528824	20676803	HAP_4	0.0947826086956522	0.13427062077262	2.19636843501948	0.95127501105693
1	20572869	20732893	HAP_1	0.0860869565217391	-0.381964019605628	2.18320253982048	0.861177349767959
1	20572869	20732893	HAP_2	0.0895652173913044	1.21009757453914	1.89560178066428	0.523492118152146
1	20572869	20732893	HAP_3	0.0930434782608696	0.83958791253423	1.56566097215195	0.591996987930398
1	20572869	20732893	HAP_4	0.282608695652174	-0.139321068267759	0.58527102821649	0.811932655413956
1	20572869	20732893	HAP_5	0.0956521739130435	0.13427062077262	2.19636843501948	0.95127501105693
1	20618002	20799206	HAP_1	0.0860869565217391	-0.381964019605628	2.18320253982048	0.861177349767959
1	20618002	20799206	HAP_2	0.0895652173913044	1.21009757453914	1.89560178066428	0.523492118152146
1	20618002	20799206	HAP_3	0.0921739130434783	0.83958791253423	1.56566097215195	0.591996987930398
1	20618002	20799206	HAP_4	0.284347826086957	-0.139321068267759	0.58527102821649	0.811932655413956
1	20618002	20799206	HAP_5	0.0947826086956522	0.13427062077262	2.19636843501948	0.95127501105693
1	20664136	20899506	HAP_1	0.0895652173913044	1.21009757453914	1.89560178066428	0.523492118152146
1	20664136	20899506	HAP_2	0.286086956521739	-0.156979197587428	0.579935212357492	0.786733445233691
1	20664136	20899506	HAP_3	0.0860869565217391	-0.381964019605628	2.18320253982048	0.861177349767959
1	20664136	20899506	HAP_4	0.0921739130434783	0.83958791253423	1.56566097215195	0.591996987930398
1	20664136	20899506	HAP_5	0.0947826086956522	0.13427062077262	2.19636843501948	0.95127501105693
1	20716311	20975199	HAP_1	0.0860869565217391	-0.381964019605628	2.18320253982048	0.861177349767959
1	20716311	20975199	HAP_2	0.375652173913043	0.472394460137574	0.469862737239547	0.315142624082165
1	20716311	20975199	HAP_3	0.0921739130434783	0.13427062077262	2.19636843501948	0.95127501105693
1	20716311	20975199	HAP_4	0.0921739130434783	0.83958791253423	1.56566097215195	0.591996987930398
1	20774446	21025812	HAP_1	0.0930434782608696	0.13427062077262	2.19636843501948	0.95127501105693
1	20774446	21025812	HAP_2	0.0947826086956522	0.384312288551479	1.44715278082789	0.790672076202713
1	20774446	21025812	HAP_3	0.0930434782608696	1.70062723539783	2.18528482414613	0.436768215778372
1	20774446	21025812	HAP_4	0.313913043478261	0.129821546920382	0.561321634039482	0.817182734204934
1	20774446	21025812	HAP_5	0.0860869565217391	-0.381964019605628	2.18320253982048	0.861177349767959
1	20844518	21079216	HAP_1	0.0939130434782609	0.13427062077262	2.19636843501948	0.95127501105693
1	20844518	21079216	HAP_2	0.0956521739130435	0.384312288551479	1.44715278082789	0.790672076202713
1	20844518	21079216	HAP_3	0.0947826086956522	1.70062723539783	2.18528482414613	0.436768215778372
1	20844518	21079216	HAP_4	0.304347826086957	0.261454712338391	0.58331582462104	0.654166069312581
1	20844518	21079216	HAP_5	0.108695652173913	1.11237976189821	1.88619692075099	0.555597018306763
1	20955011	21099477	HAP_1	0.0939130434782609	0.13427062077262	2.19636843501948	0.95127501105693
1	20955011	21099477	HAP_2	0.163478260869565	-0.210030516534964	1.02291903015319	0.837392814670917
1	20955011	21099477	HAP_3	0.0956521739130435	0.384312288551479	1.44715278082789	0.790672076202713
1	20955011	21099477	HAP_4	0.0956521739130435	1.70062723539783	2.18528482414613	0.436768215778372
1	20955011	21099477	HAP_5	0.329565217391304	0.364948580095025	0.538595556640897	0.49830863064541
1	21005976	21158799	HAP_1	0.0939130434782609	0.13427062077262	2.19636843501948	0.95127501105693
1	21005976	21158799	HAP_2	0.14695652173913	-0.0375328671318635	1.10405635517347	0.972892867687324
1	21005976	21158799	HAP_3	0.0956521739130435	0.384312288551479	1.44715278082789	0.790672076202713
1	21005976	21158799	HAP_4	0.329565217391304	0.364948580095025	0.538595556640897	0.49830863064541
1	21005976	21158799	HAP_5	0.0956521739130435	1.70062723539783	2.18528482414613	0.436768215778372
1	21060557	21212230	HAP_1	0.329565217391304	0.364948580095025	0.538595556640897	0.49830863064541
1	21060557	21212230	HAP_2	0.116521739130435	0.206510983561489	1.17492403724161	0.86054157139871
1	21060557	21212230	HAP_3	0.164347826086957	0.016690081626078	1.00531611333463	0.986760161060028
1	21060557	21212230	HAP_4	0.184347826086957	-0.206495367818211	0.89694240112352	0.818003479389858
1	21060557	21212230	HAP_5	0.0982608695652174	1.70062723539783	2.18528482414613	0.436768215778372
1	21092388	21248341	HAP_1	0.329565217391304	0.364948580095025	0.538595556640897	0.49830863064541
1	21092388	21248341	HAP_2	0.116521739130435	0.206510983561489	1.17492403724161	0.86054157139871
1	21092388	21248341	HAP_3	0.129565217391304	0.612147559735196	1.45081130284796	0.673234069499824
1	21092388	21248341	HAP_4	0.184347826086957	-0.206495367818211	0.89694240112352	0.818003479389858
1	21092388	21248341	HAP_5	0.0982608695652174	1.70062723539783	2.18528482414613	0.436768215778372
1	21142067	21302128	HAP_1	0.460869565217391	0.26162019349879	0.396640044854174	0.509786542247722
1	21142067	21302128	HAP_2	0.184347826086957	-0.206495367818211	0.89694240112352	0.818003479389858
1	21142067	21302128	HAP_3	0.118260869565217	0.206510983561489	1.17492403724161	0.86054157139871
1	21142067	21302128	HAP_4	0.0982608695652174	1.70062723539783	2.18528482414613	0.436768215778372
1	21199202	21333330	HAP_1	0.581739130434783	-0.265740637329992	0.343695854290945	0.439737703331392
1	21199202	21333330	HAP_2	0.115652173913043	1.47800968201812	1.43251714253525	0.302629735604252
1	21199202	21333330	HAP_3	0.248695652173913	-0.922403388787673	0.698828326091542	0.187396283543864
1	21239756	21366392	HAP_1	0.115652173913043	1.47800968201812	1.43251714253525	0.302629735604252
1	21239756	21366392	HAP_2	0.184347826086957	-0.206495367818211	0.89694240112352	0.818003479389858
1	21239756	21366392	HAP_3	0.616521739130435	-0.347360525073792	0.339598227209571	0.306815401579102
1	21278418	21451919	HAP_1	0.0973913043478261	1.70062723539783	2.18528482414613	0.436768215778372
1	21278418	21451919	HAP_2	0.145217391304348	-0.0375328671318635	1.10405635517347	0.972892867687324
1	21278418	21451919	HAP_3	0.0965217391304348	0.384312288551479	1.44715278082789	0.790672076202713
1	21278418	21451919	HAP_4	0.329565217391304	0.304668871011993	0.534157175041465	0.568652644104988
1	21278418	21451919	HAP_5	0.0939130434782609	0.13427062077262	2.19636843501948	0.95127501105693
1	21324921	21498156	HAP_1	0.0965217391304348	1.70062723539783	2.18528482414613	0.436768215778372
1	21324921	21498156	HAP_2	0.0939130434782609	0.13427062077262	2.19636843501948	0.95127501105693
1	21324921	21498156	HAP_3	0.145217391304348	-0.0375328671318635	1.10405635517347	0.972892867687324
1	21324921	21498156	HAP_4	0.0965217391304348	0.384312288551479	1.44715278082789	0.790672076202713
1	21324921	21498156	HAP_5	0.329565217391304	0.304668871011993	0.534157175041465	0.568652644104988
1	21351372	21549541	HAP_1	0.145217391304348	-0.0375328671318635	1.10405635517347	0.972892867687324
1	21351372	21549541	HAP_2	0.0965217391304348	0.384312288551479	1.44715278082789	0.790672076202713
1	21351372	21549541	HAP_3	0.328695652173913	0.304668871011993	0.534157175041465	0.568652644104988
1	21351372	21549541	HAP_4	0.0965217391304348	1.70062723539783	2.18528482414613	0.436768215778372
1	21351372	21549541	HAP_5	0.0939130434782609	0.13427062077262	2.19636843501948	0.95127501105693
1	21426865	21593553	HAP_1	0.0965217391304348	0.384312288551479	1.44715278082789	0.790672076202713
1	21426865	21593553	HAP_2	0.0965217391304348	1.70062723539783	2.18528482414613	0.436768215778372
1	21426865	21593553	HAP_3	0.337391304347826	0.268159651609036	0.528802557818004	0.612278431235451
1	21426865	21593553	HAP_4	0.176521739130435	-0.358432709852559	1.20065834363109	0.765408916556292
1	21426865	21593553	HAP_5	0.110434782608696	2.46056603714854	1.55691262183181	0.114574773453241
1	21477210	21624708	HAP_1	0.0965217391304348	0.384312288551479	1.44715278082789	0.790672076202713
1	21477210	21624708	HAP_2	0.110434782608696	2.46056603714854	1.55691262183181	0.114574773453241
1	21477210	21624708	HAP_3	0.0965217391304348	1.70062723539783	2.18528482414613	0.436768215778372
1	21477210	21624708	HAP_4	0.337391304347826	0.268159651609036	0.528802557818004	0.612278431235451
1	21477210	21624708	HAP_5	0.251304347826087	0.682886486528539	0.767484267236655	0.373968702557032
1	21529824	21662722	HAP_1	0.105217391304348	1.96814279424323	1.71206371412954	0.250808615152003
1	21529824	21662722	HAP_2	0.0965217391304348	1.70062723539783	2.18528482414613	0.436768215778372
1	21529824	21662722	HAP_3	0.0965217391304348	0.384312288551479	1.44715278082789	0.790672076202713
1	21529824	21662722	HAP_4	0.337391304347826	0.267765300799473	0.524888065627066	0.61015513498631
1	21529824	21662722	HAP_5	0.168695652173913	-0.522931492872338	1.34019650361896	0.696543776204343
1	21584870	21717449	HAP_1	0.337391304347826	0.267765300799473	0.524888065627066	0.61015513498631
1	21584870	21717449	HAP_2	0.1	1.70062723539783	2.18528482414613	0.436768215778372
1	21584870	21717449	HAP_3	0.168695652173913	-0.522931492872338	1.34019650361896	0.696543776204343
1	21584870	21717449	HAP_4	0.190434782608696	-0.178704799241449	0.803832921462583	0.824148781003657
1	21584870	21717449	HAP_5	0.0721739130434783	-1.37298717461496	1.5709340260064	0.382494742404038
1	21618641	21750572	HAP_1	0.101739130434783	2.81591972388899	1.89427970079379	0.137697511256921
1	21618641	21750572	HAP_2	0.330434782608696	0.297999453269956	0.529965912018557	0.574136328851484
1	21618641	21750572	HAP_3	0.190434782608696	-0.178704799241449	0.803832921462583	0.824148781003657
1	21618641	21750572	HAP_4	0.168695652173913	-0.522931492872338	1.34019650361896	0.696543776204343
1	21644616	21786737	HAP_1	0.329565217391304	0.297999453269956	0.529965912018557	0.574136328851484
1	21644616	21786737	HAP_2	0.1	2.81591972388899	1.89427970079379	0.137697511256921
1	21644616	21786737	HAP_3	0.0965217391304348	0.384312288551479	1.44715278082789	0.790672076202713
1	21644616	21786737	HAP_4	0.0939130434782609	0.13427062077262	2.19636843501948	0.95127501105693
1	21644616	21786737	HAP_5	0.168695652173913	-0.522931492872338	1.34019650361896	0.696543776204343
1	21691443	21829520	HAP_1	0.329565217391304	0.297999453269956	0.529965912018557	0.574136328851484
1	21691443	21829520	HAP_2	0.0956521739130435	0.384312288551479	1.44715278082789	0.790672076202713
1	21691443	21829520	HAP_3	0.0947826086956522	0.13427062077262	2.19636843501948	0.95127501105693
1	21691443	21829520	HAP_4	0.0930434782608696	1.70062723539783	2.18528482414613	0.436768215778372
1	21691443	21829520	HAP_5	0.168695652173913	-0.522931492872338	1.34019650361896	0.696543776204343
1	21738281	21887191	HAP_1	0.0930434782608696	1.70062723539783	2.18528482414613	0.436768215778372
1	21738281	21887191	HAP_2	0.151304347826087	-1.32258095854834	1.3422537845439	0.324879413060882
1	21738281	21887191	HAP_3	0.0956521739130435	0.384312288551479	1.44715278082789	0.790672076202713
1	21738281	21887191	HAP_4	0.0947826086956522	0.13427062077262	2.19636843501948	0.95127501105693
1	21738281	21887191	HAP_5	0.330434782608696	0.250293900070488	0.526576790666928	0.634741664681749
1	21777287	21951746	HAP_1	0.0947826086956522	0.13427062077262	2.19636843501948	0.95127501105693
1	21777287	21951746	HAP_2	0.333913043478261	0.18919446565162	0.522785397455292	0.717565033071939
1	21777287	21951746	HAP_3	0.0930434782608696	1.70062723539783	2.18528482414613	0.436768215778372
1	21777287	21951746	HAP_4	0.152173913043478	-1.32258095854834	1.3422537845439	0.324879413060882
1	21777287	21951746	HAP_5	0.0956521739130435	0.384312288551479	1.44715278082789	0.790672076202713
1	21824637	22024056	HAP_1	0.0956521739130435	0.13427062077262	2.19636843501948	0.95127501105693
1	21824637	22024056	HAP_2	0.489565217391304	0.0743252557481256	0.381129240883784	0.845453046015159
1	21824637	22024056	HAP_3	0.0939130434782609	1.70062723539783	2.18528482414613	0.436768215778372
1	21824637	22024056	HAP_4	0.0947826086956522	0.760380931991068	1.55360358596946	0.62472793757364
1	21877978	22096754	HAP_1	0.0939130434782609	1.70062723539783	2.18528482414613	0.436768215778372
1	21877978	22096754	HAP_2	0.0956521739130435	0.760380931991068	1.55360358596946	0.62472793757364
1	21877978	22096754	HAP_3	0.251304347826087	0.0647226147346804	0.680138294902677	0.924220896532326
1	21877978	22096754	HAP_4	0.333913043478261	0.20027832499798	0.518932071915667	0.699684760838811
1	21923652	22152784	HAP_1	0.0956521739130435	0.760380931991068	1.55360358596946	0.62472793757364
1	21923652	22152784	HAP_2	0.0947826086956522	1.70062723539783	2.18528482414613	0.436768215778372
1	21923652	22152784	HAP_3	0.129565217391304	-0.961268034015093	1.89123474451308	0.611459687387019
1	21923652	22152784	HAP_4	0.100869565217391	0.13427062077262	2.19636843501948	0.95127501105693
1	21923652	22152784	HAP_5	0.129565217391304	0.870295569100733	1.44685821917597	0.547744799488133
1	21923652	22152784	HAP_6	0.260869565217391	-0.0280925087277895	0.624975519367777	0.96416330910572
1	21994065	22225114	HAP_1	0.0947826086956522	1.70062723539783	2.18528482414613	0.436768215778372
1	21994065	22225114	HAP_2	0.129565217391304	-0.961268034015093	1.89123474451308	0.611459687387019
1	21994065	22225114	HAP_3	0.100869565217391	0.13427062077262	2.19636843501948	0.95127501105693
1	21994065	22225114	HAP_4	0.110434782608696	1.13529321919283	1.56427412820175	0.468285821688451
1	21994065	22225114	HAP_5	0.26	0.0382570573497514	0.633151919324843	0.951840071467919
1	21994065	22225114	HAP_6	0.0956521739130435	0.760380931991068	1.55360358596946	0.62472793757364
1	22072511	22272212	HAP_1	0.168695652173913	-0.156611178535846	1.34820334461023	0.907564953652869
1	22072511	22272212	HAP_2	0.100869565217391	0.13427062077262	2.19636843501948	0.95127501105693
1	22072511	22272212	HAP_3	0.0956521739130435	0.760380931991068	1.55360358596946	0.62472793757364
1	22072511	22272212	HAP_4	0.114782608695652	0.596587766383929	1.35772991745727	0.660539965758825
1	22072511	22272212	HAP_5	0.26	0.0382570573497514	0.633151919324843	0.951840071467919
1	22072511	22272212	HAP_6	0.0947826086956522	1.70062723539783	2.18528482414613	0.436768215778372
1	22132505	22311265	HAP_1	0.0973913043478261	0.13427062077262	2.19636843501948	0.95127501105693
1	22132505	22311265	HAP_2	0.0973913043478261	0.760380931991068	1.55360358596946	0.62472793757364
1	22132505	22311265	HAP_3	0.390434782608696	0.315392104490673	0.4677636881699	0.500426313344359
1	22132505	22311265	HAP_4	0.278260869565217	-0.0269329984158735	0.578809053884688	0.962902958051986
1	22194771	22382190	HAP_1	0.409565217391304	0.210956375692655	0.441071635173601	0.632635901409119
1	22194771	22382190	HAP_2	0.0973913043478261	0.13427062077262	2.19636843501948	0.95127501105693
1	22194771	22382190	HAP_3	0.0965217391304348	0.760380931991068	1.55360358596946	0.62472793757364
1	22194771	22382190	HAP_4	0.278260869565217	-0.0269329984158735	0.578809053884688	0.962902958051986
1	22265997	22421404	HAP_1	0.0973913043478261	0.13427062077262	2.19636843501948	0.95127501105693
1	22265997	22421404	HAP_2	0.413913043478261	0.146804212640611	0.43519342238453	0.735993374545857
1	22265997	22421404	HAP_3	0.0965217391304348	0.760380931991068	1.55360358596946	0.62472793757364
1	22265997	22421404	HAP_4	0.278260869565217	-0.0269329984158735	0.578809053884688	0.962902958051986
1	22288779	22475646	HAP_1	0.0973913043478261	0.13427062077262	2.19636843501948	0.95127501105693
1	22288779	22475646	HAP_2	0.105217391304348	0.254981587269265	1.43751248240691	0.859276216543835
1	22288779	22475646	HAP_3	0.276521739130435	-0.00245343710781416	0.584869743334663	0.996654497422093
1	22288779	22475646	HAP_4	0.176521739130435	0.284719549753157	1.20414903081381	0.813170612744446
1	22288779	22475646	HAP_5	0.129565217391304	-0.961268034015093	1.89123474451308	0.611459687387019
1	22354504	22518930	HAP_1	0.0965217391304348	0.13427062077262	2.19636843501948	0.95127501105693
1	22354504	22518930	HAP_2	0.105217391304348	0.254981587269265	1.43751248240691	0.859276216543835
1	22354504	22518930	HAP_3	0.277391304347826	-0.0243152101621981	0.579540902187824	0.966548686266134
1	22354504	22518930	HAP_4	0.176521739130435	0.284719549753157	1.20414903081381	0.813170612744446
1	22354504	22518930	HAP_5	0.129565217391304	-0.961268034015093	1.89123474451308	0.611459687387019
1	22409478	22541611	HAP_1	0.201739130434783	-0.337957844978887	0.773284402719439	0.662248688012181
1	22409478	22541611	HAP_2	0.277391304347826	-0.0243152101621981	0.579540902187824	0.966548686266134
1	22409478	22541611	HAP_3	0.176521739130435	0.284719549753157	1.20414903081381	0.813170612744446
1	22409478	22541611	HAP_4	0.129565217391304	-0.961268034015093	1.89123474451308	0.611459687387019
1	22456503	22591077	HAP_1	0.22695652173913	0.480565153431802	0.716751420829149	0.502829353869786
1	22456503	22591077	HAP_2	0.174782608695652	-0.230212841486331	0.970691361477578	0.812616152641407
1	22456503	22591077	HAP_3	0.305217391304348	-0.0610643926330563	0.521969820066762	0.906911073016273
1	22456503	22591077	HAP_4	0.127826086956522	-1.26655155791136	1.69528390457479	0.455313886024607
1	22510991	22637089	HAP_1	0.127826086956522	-1.26655155791136	1.69528390457479	0.455313886024607
1	22510991	22637089	HAP_2	0.305217391304348	-0.0610643926330563	0.521969820066762	0.906911073016273
1	22510991	22637089	HAP_3	0.205217391304348	0.92098480967723	0.818077215360197	0.260734078516063
1	22510991	22637089	HAP_4	0.0973913043478261	0.13427062077262	2.19636843501948	0.95127501105693
1	22535483	22675245	HAP_1	0.106086956521739	1.70062723539783	2.18528482414613	0.436768215778372
1	22535483	22675245	HAP_2	0.0991304347826087	0.480414025678525	1.43756452464102	0.738363829867065
1	22535483	22675245	HAP_3	0.0973913043478261	0.13427062077262	2.19636843501948	0.95127501105693
1	22535483	22675245	HAP_4	0.305217391304348	-0.0610643926330563	0.521969820066762	0.906911073016273
1	22535483	22675245	HAP_5	0.126086956521739	-1.26655155791136	1.69528390457479	0.455313886024607
1	22574342	22777886	HAP_1	0.0939130434782609	1.70062723539783	2.18528482414613	0.436768215778372
1	22574342	22777886	HAP_2	0.0991304347826087	0.480414025678525	1.43756452464102	0.738363829867065
1	22574342	22777886	HAP_3	0.126086956521739	-1.26655155791136	1.69528390457479	0.455313886024607
1	22574342	22777886	HAP_4	0.0973913043478261	0.13427062077262	2.19636843501948	0.95127501105693
1	22574342	22777886	HAP_5	0.286086956521739	-0.0264658689134093	0.550242932388339	0.961654815826875
1	22625274	22851333	HAP_1	0.0956521739130435	1.70062723539783	2.18528482414613	0.436768215778372
1	22625274	22851333	HAP_2	0.0991304347826087	0.480414025678525	1.43756452464102	0.738363829867065
1	22625274	22851333	HAP_3	0.286086956521739	-0.0264658689134093	0.550242932388339	0.961654815826875
1	22625274	22851333	HAP_4	0.126086956521739	-1.26655155791136	1.69528390457479	0.455313886024607
1	22625274	22851333	HAP_5	0.0982608695652174	0.13427062077262	2.19636843501948	0.95127501105693
1	22655413	22911665	HAP_1	0.127826086956522	-1.26655155791136	1.69528390457479	0.455313886024607
1	22655413	22911665	HAP_2	0.286086956521739	-0.0264658689134093	0.550242932388339	0.961654815826875
1	22655413	22911665	HAP_3	0.0973913043478261	0.13427062077262	2.19636843501948	0.95127501105693
1	22655413	22911665	HAP_4	0.091304347826087	1.70062723539783	2.18528482414613	0.436768215778372
1	22655413	22911665	HAP_5	0.0982608695652174	0.191253849308552	1.5529933358578	0.90203095954755
1	22740766	23021830	HAP_1	0.0973913043478261	0.13427062077262	2.19636843501948	0.95127501105693
1	22740766	23021830	HAP_2	0.28695652173913	-0.566265352553231	0.54442701747059	0.298734886051402
1	22740766	23021830	HAP_3	0.0991304347826087	0.191253849308552	1.5529933358578	0.90203095954755
1	22740766	23021830	HAP_4	0.0904347826086957	1.70062723539783	2.18528482414613	0.436768215778372
1	22740766	23021830	HAP_5	0.127826086956522	-1.26655155791136	1.69528390457479	0.455313886024607
1	22832732	23055218	HAP_1	0.127826086956522	-1.26655155791136	1.69528390457479	0.455313886024607
1	22832732	23055218	HAP_2	0.0973913043478261	0.13427062077262	2.19636843501948	0.95127501105693
1	22832732	23055218	HAP_3	0.28695652173913	-0.566265352553231	0.54442701747059	0.298734886051402
1	22832732	23055218	HAP_4	0.0991304347826087	0.191253849308552	1.5529933358578	0.90203095954755
1	22832732	23055218	HAP_5	0.0904347826086957	1.70062723539783	2.18528482414613	0.436768215778372
1	22891301	23095055	HAP_1	0.28695652173913	-0.566265352553231	0.54442701747059	0.298734886051402
1	22891301	23095055	HAP_2	0.0991304347826087	0.191253849308552	1.5529933358578	0.90203095954755
1	22891301	23095055	HAP_3	0.168695652173913	0.377085419241338	1.26453989722921	0.765660963574937
1	22891301	23095055	HAP_4	0.0982608695652174	0.13427062077262	2.19636843501948	0.95127501105693
1	22891301	23095055	HAP_5	0.127826086956522	-1.26655155791136	1.69528390457479	0.455313886024607
1	23012815	23145010	HAP_1	0.18	-0.0647157322710527	1.14834158235772	0.955078380626921
1	23012815	23145010	HAP_2	0.28695652173913	-0.566265352553231	0.54442701747059	0.298734886051402
1	23012815	23145010	HAP_3	0.128695652173913	-1.26655155791136	1.69528390457479	0.455313886024607
1	23012815	23145010	HAP_4	0.0973913043478261	0.13427062077262	2.19636843501948	0.95127501105693
1	23012815	23145010	HAP_5	0.0991304347826087	0.191253849308552	1.5529933358578	0.90203095954755
1	23035575	23197299	HAP_1	0.132173913043478	-1.26655155791136	1.69528390457479	0.455313886024607
1	23035575	23197299	HAP_2	0.18	-0.0647157322710527	1.14834158235772	0.955078380626921
1	23035575	23197299	HAP_3	0.28695652173913	-0.566265352553231	0.54442701747059	0.298734886051402
1	23035575	23197299	HAP_4	0.0878260869565217	0.13427062077262	2.19636843501948	0.95127501105693
1	23035575	23197299	HAP_5	0.0991304347826087	0.191253849308552	1.5529933358578	0.90203095954755
1	23081731	23269424	HAP_1	0.0878260869565217	0.13427062077262	2.19636843501948	0.95127501105693
1	23081731	23269424	HAP_2	0.132173913043478	-1.26655155791136	1.69528390457479	0.455313886024607
1	23081731	23269424	HAP_3	0.091304347826087	0.990445663027567	1.89428658763738	0.6012781211843
1	23081731	23269424	HAP_4	0.127826086956522	0.719940971593151	1.16578358089727	0.537115750734314
1	23081731	23269424	HAP_5	0.284347826086957	-0.566265352553231	0.54442701747059	0.298734886051402
1	23081731	23269424	HAP_6	0.08	0.558526026241528	1.93666702576301	0.773150355884663
1	23121836	23329925	HAP_1	0.134782608695652	-1.29597589466158	1.54485518091146	0.401883234696744
1	23121836	23329925	HAP_2	0.0921739130434783	0.990445663027567	1.89428658763738	0.6012781211843
1	23121836	23329925	HAP_3	0.153913043478261	-0.0442851406172867	1.06771960719434	0.966930855926205
1	23121836	23329925	HAP_4	0.0991304347826087	0.191253849308552	1.5529933358578	0.90203095954755
1	23121836	23329925	HAP_5	0.0878260869565217	0.13427062077262	2.19636843501948	0.95127501105693
1	23121836	23329925	HAP_6	0.284347826086957	-0.566265352553231	0.54442701747059	0.298734886051402
1	23175268	23406744	HAP_1	0.134782608695652	-1.29597589466158	1.54485518091146	0.401883234696744
1	23175268	23406744	HAP_2	0.0921739130434783	0.990445663027567	1.89428658763738	0.6012781211843
1	23175268	23406744	HAP_3	0.284347826086957	-0.566265352553231	0.54442701747059	0.298734886051402
1	23175268	23406744	HAP_4	0.0991304347826087	0.191253849308552	1.5529933358578	0.90203095954755
1	23175268	23406744	HAP_5	0.135652173913043	0.753330782152705	1.28328952687022	0.557418605168781
1	23175268	23406744	HAP_6	0.0878260869565217	0.13427062077262	2.19636843501948	0.95127501105693
1	23236091	23450749	HAP_1	0.133913043478261	-1.29597589466158	1.54485518091146	0.401883234696744
1	23236091	23450749	HAP_2	0.0904347826086957	0.990445663027567	1.89428658763738	0.6012781211843
1	23236091	23450749	HAP_3	0.282608695652174	-0.566265352553231	0.54442701747059	0.298734886051402
1	23236091	23450749	HAP_4	0.0991304347826087	0.191253849308552	1.5529933358578	0.90203095954755
1	23236091	23450749	HAP_5	0.0878260869565217	0.13427062077262	2.19636843501948	0.95127501105693
1	23236091	23450749	HAP_6	0.0904347826086957	-1.53783369720812	1.908455502533	0.420698912856282
1	23309941	23505884	HAP_1	0.0904347826086957	0.990445663027567	1.89428658763738	0.6012781211843
1	23309941	23505884	HAP_2	0.285217391304348	-0.566265352553231	0.54442701747059	0.298734886051402
1	23309941	23505884	HAP_3	0.13304347826087	-1.27601404303408	1.69087903991595	0.450777893402172
1	23309941	23505884	HAP_4	0.0991304347826087	0.191253849308552	1.5529933358578	0.90203095954755
1	23382846	23538524	HAP_1	0.285217391304348	-0.566265352553231	0.54442701747059	0.298734886051402
1	23382846	23538524	HAP_2	0.13304347826087	-1.27601404303408	1.69087903991595	0.450777893402172
1	23382846	23538524	HAP_3	0.0921739130434783	0.990445663027567	1.89428658763738	0.6012781211843
1	23382846	23538524	HAP_4	0.100869565217391	0.191253849308552	1.5529933358578	0.90203095954755
1	23436633	23563293	HAP_1	0.133913043478261	-1.27601404303408	1.69087903991595	0.450777893402172
1	23436633	23563293	HAP_2	0.144347826086957	0.484239278910661	1.11534536793781	0.664338277450711
1	23436633	23563293	HAP_3	0.0904347826086957	-0.579925312284146	1.72012215331992	0.736135776249974
1	23436633	23563293	HAP_4	0.12	0.581435077204751	1.28048034610634	0.649949611147786
1	23436633	23563293	HAP_5	0.284347826086957	-0.523153801361767	0.549087967619007	0.341116893142165
1	23493262	23611313	HAP_1	0.310434782608696	-0.308452040883503	0.547066860833026	0.573095576494553
1	23493262	23611313	HAP_2	0.16	0.314747355783704	1.20928328181771	0.794746252738731
1	23493262	23611313	HAP_3	0.12	0.581435077204751	1.28048034610634	0.649949611147786
1	23493262	23611313	HAP_4	0.285217391304348	-0.523153801361767	0.549087967619007	0.341116893142165
1	23524493	23636829	HAP_1	0.108695652173913	-1.20682267444552	2.19219461792711	0.58218911090127
1	23524493	23636829	HAP_2	0.285217391304348	-0.523153801361767	0.549087967619007	0.341116893142165
1	23524493	23636829	HAP_3	0.12	0.581435077204751	1.28048034610634	0.649949611147786
1	23524493	23636829	HAP_4	0.311304347826087	-0.308452040883503	0.547066860833026	0.573095576494553
1	23556596	23678274	HAP_1	0.286086956521739	-0.523153801361767	0.549087967619007	0.341116893142165
1	23556596	23678274	HAP_2	0.312173913043478	-0.308452040883503	0.547066860833026	0.573095576494553
1	23556596	23678274	HAP_3	0.228695652173913	-0.304240644094168	0.853502481397301	0.721628878788908
1	23592345	23718726	HAP_1	0.296521739130435	-0.544311822355872	0.580406432082954	0.348744136973875
1	23592345	23718726	HAP_2	0.147826086956522	0.053778522173679	1.07763669248248	0.96021651628447
1	23592345	23718726	HAP_3	0.286086956521739	-0.523153801361767	0.549087967619007	0.341116893142165
1	23631135	23796339	HAP_1	0.195652173913043	-0.0196227991740377	0.777550577426923	0.979875133814629
1	23631135	23796339	HAP_2	0.260869565217391	-0.749276589618752	0.61901285627442	0.226619750635556
1	23631135	23796339	HAP_3	0.295652173913043	-0.544311822355872	0.580406432082954	0.348744136973875
1	23663115	23829504	HAP_1	0.26	-0.688236587300929	0.62550292928503	0.271675479631199
1	23663115	23829504	HAP_2	0.105217391304348	0.83827533893877	1.55708939394936	0.59054138095529
1	23663115	23829504	HAP_3	0.091304347826087	0.990445663027567	1.89428658763738	0.6012781211843
1	23663115	23829504	HAP_4	0.295652173913043	-0.544311822355872	0.580406432082954	0.348744136973875
1	23689854	23873652	HAP_1	0.143478260869565	0.484239278910661	1.11534536793781	0.664338277450711
1	23689854	23873652	HAP_2	0.132173913043478	-1.27601404303408	1.69087903991595	0.450777893402172
1	23689854	23873652	HAP_3	0.26	-0.688236587300929	0.62550292928503	0.271675479631199
1	23689854	23873652	HAP_4	0.091304347826087	0.990445663027567	1.89428658763738	0.6012781211843
1	23764367	23929066	HAP_1	0.143478260869565	0.484239278910661	1.11534536793781	0.664338277450711
1	23764367	23929066	HAP_2	0.12695652173913	-1.27601404303408	1.69087903991595	0.450777893402172
1	23764367	23929066	HAP_3	0.091304347826087	0.990445663027567	1.89428658763738	0.6012781211843
1	23764367	23929066	HAP_4	0.259130434782609	-0.688236587300929	0.62550292928503	0.271675479631199
1	23819150	24003791	HAP_1	0.091304347826087	0.990445663027567	1.89428658763738	0.6012781211843
1	23819150	24003791	HAP_2	0.259130434782609	-0.688236587300929	0.62550292928503	0.271675479631199
1	23819150	24003791	HAP_3	0.144347826086957	0.484239278910661	1.11534536793781	0.664338277450711
1	23819150	24003791	HAP_4	0.12695652173913	-1.27601404303408	1.69087903991595	0.450777893402172
1	23852637	24084391	HAP_1	0.127826086956522	-1.16905164646739	1.54377381693969	0.449206249295797
1	23852637	24084391	HAP_2	0.258260869565217	-0.687313753131618	0.632128969171351	0.277370394521839
1	23852637	24084391	HAP_3	0.0921739130434783	0.990445663027567	1.89428658763738	0.6012781211843
1	23852637	24084391	HAP_4	0.144347826086957	0.484239278910661	1.11534536793781	0.664338277450711
1	23916838	24144013	HAP_1	0.206086956521739	0.866914418792833	0.85312315911794	0.30998778683991
1	23916838	24144013	HAP_2	0.256521739130435	-0.787582826470913	0.640635065394972	0.219444463922436
1	23916838	24144013	HAP_3	0.0930434782608696	0.990445663027567	1.89428658763738	0.6012781211843
1	23916838	24144013	HAP_4	0.145217391304348	0.484239278910661	1.11534536793781	0.664338277450711
1	23997686	24222791	HAP_1	0.0930434782608696	0.990445663027567	1.89428658763738	0.6012781211843
1	23997686	24222791	HAP_2	0.21304347826087	-0.864142615469052	0.834987800158924	0.301153037663756
1	23997686	24222791	HAP_3	0.337391304347826	0.640638205464908	0.495488072694203	0.196561769194313
1	23997686	24222791	HAP_4	0.102608695652174	0.191253849308552	1.5529933358578	0.90203095954755
1	24053320	24268228	HAP_1	0.088695652173913	1.70062723539783	2.18528482414613	0.436768215778372
1	24053320	24268228	HAP_2	0.212173913043478	-0.864142615469052	0.834987800158924	0.301153037663756
1	24053320	24268228	HAP_3	0.169565217391304	-0.490296682391484	0.892664501657501	0.583051518003228
1	24053320	24268228	HAP_4	0.102608695652174	0.191253849308552	1.5529933358578	0.90203095954755
1	24124112	24327170	HAP_1	0.088695652173913	1.70062723539783	2.18528482414613	0.436768215778372
1	24124112	24327170	HAP_2	0.212173913043478	-0.864142615469052	0.834987800158924	0.301153037663756
1	24124112	24327170	HAP_3	0.0773913043478261	-0.407665281374323	2.18061715491734	0.851767698037113
1	24124112	24327170	HAP_4	0.17304347826087	0.190198427451715	0.908092988327088	0.834174281011318
1	24200820	24375020	HAP_1	0.088695652173913	1.70062723539783	2.18528482414613	0.436768215778372
1	24200820	24375020	HAP_2	0.0773913043478261	-0.407665281374323	2.18061715491734	0.851767698037113
1	24200820	24375020	HAP_3	0.173913043478261	0.33520649529647	0.886234778673912	0.705397608135355
1	24200820	24375020	HAP_4	0.212173913043478	-0.864142615469052	0.834987800158924	0.301153037663756
1	24253399	24425717	HAP_1	0.21304347826087	-0.875994939429824	0.816507216430677	0.283796035474904
1	24253399	24425717	HAP_2	0.0895652173913044	-0.570791360773973	1.71464114895899	0.739339493576528
1	24253399	24425717	HAP_3	0.174782608695652	0.33520649529647	0.886234778673912	0.705397608135355
1	24253399	24425717	HAP_4	0.088695652173913	1.70062723539783	2.18528482414613	0.436768215778372
1	24308441	24461068	HAP_1	0.088695652173913	1.70062723539783	2.18528482414613	0.436768215778372
1	24308441	24461068	HAP_2	0.21304347826087	-0.875994939429824	0.816507216430677	0.283796035474904
1	24308441	24461068	HAP_3	0.174782608695652	0.33520649529647	0.886234778673912	0.705397608135355
1	24308441	24461068	HAP_4	0.0895652173913044	-0.570791360773973	1.71464114895899	0.739339493576528
1	24357818	24518171	HAP_1	0.139130434782609	0.182708229542654	1.21841953797087	0.880853835700655
1	24357818	24518171	HAP_2	0.0895652173913044	-0.570791360773973	1.71464114895899	0.739339493576528
1	24357818	24518171	HAP_3	0.21304347826087	-0.875994939429824	0.816507216430677	0.283796035474904
1	24357818	24518171	HAP_4	0.173913043478261	0.33520649529647	0.886234778673912	0.705397608135355
1	24412399	24562856	HAP_1	0.198260869565217	-0.780060175540732	0.876861463616217	0.37405875511743
1	24412399	24562856	HAP_2	0.173913043478261	0.33520649529647	0.886234778673912	0.705397608135355
1	24412399	24562856	HAP_3	0.0895652173913044	-0.570791360773973	1.71464114895899	0.739339493576528
1	24450311	24595486	HAP_1	0.173913043478261	0.33520649529647	0.886234778673912	0.705397608135355
1	24450311	24595486	HAP_2	0.0904347826086957	-0.570791360773973	1.71464114895899	0.739339493576528
1	24450311	24595486	HAP_3	0.0982608695652174	-1.97177986662964	2.21972391855179	0.374759637865316
1	24450311	24595486	HAP_4	0.199130434782609	-0.780060175540732	0.876861463616217	0.37405875511743
1	24496008	24631426	HAP_1	0.135652173913043	0.153207659352653	1.69148275098889	0.927861813442733
1	24496008	24631426	HAP_2	0.0982608695652174	-1.97177986662964	2.21972391855179	0.374759637865316
1	24496008	24631426	HAP_3	0.198260869565217	-0.762450265347838	0.899642808586725	0.397075412586781
1	24496008	24631426	HAP_4	0.0773913043478261	-0.407665281374323	2.18061715491734	0.851767698037113
1	24496008	24631426	HAP_5	0.17304347826087	0.33520649529647	0.886234778673912	0.705397608135355
1	24548452	24674936	HAP_1	0.12695652173913	0.153207659352653	1.69148275098889	0.927861813442733
1	24548452	24674936	HAP_2	0.08	-0.407665281374323	2.18061715491734	0.851767698037113
1	24548452	24674936	HAP_3	0.109565217391304	-0.632656429495284	1.90103081824436	0.73941199347313
1	24548452	24674936	HAP_4	0.173913043478261	0.33520649529647	0.886234778673912	0.705397608135355
1	24548452	24674936	HAP_5	0.127826086956522	-2.09931090588662	1.71464759476012	0.221337133534925
1	24548452	24674936	HAP_6	0.198260869565217	-0.762450265347838	0.899642808586725	0.397075412586781
1	24587834	24715677	HAP_1	0.173913043478261	0.33520649529647	0.886234778673912	0.705397608135355
1	24587834	24715677	HAP_2	0.123478260869565	0.153207659352653	1.69148275098889	0.927861813442733
1	24587834	24715677	HAP_3	0.08	-0.407665281374323	2.18061715491734	0.851767698037113
1	24587834	24715677	HAP_4	0.110434782608696	-0.632656429495284	1.90103081824436	0.73941199347313
1	24587834	24715677	HAP_5	0.0860869565217391	0.390429826360133	1.91789614739637	0.83876171610636
1	24587834	24715677	HAP_6	0.199130434782609	-0.762450265347838	0.899642808586725	0.397075412586781
1	24622301	24760985	HAP_1	0.110434782608696	-0.632656429495284	1.90103081824436	0.73941199347313
1	24622301	24760985	HAP_2	0.08	-0.407665281374323	2.18061715491734	0.851767698037113
1	24622301	24760985	HAP_3	0.123478260869565	0.153207659352653	1.69148275098889	0.927861813442733
1	24622301	24760985	HAP_4	0.17304347826087	0.411890975055604	0.910255894500609	0.651083292831791
1	24622301	24760985	HAP_5	0.193913043478261	-1.15559972655946	0.948842050887677	0.22377105102201
1	24622301	24760985	HAP_6	0.0834782608695652	0.390429826360133	1.91789614739637	0.83876171610636
1	24654236	24799632	HAP_1	0.192173913043478	-1.15559972655946	0.948842050887677	0.22377105102201
1	24654236	24799632	HAP_2	0.0834782608695652	0.390429826360133	1.91789614739637	0.83876171610636
1	24654236	24799632	HAP_3	0.110434782608696	-0.632656429495284	1.90103081824436	0.73941199347313
1	24654236	24799632	HAP_4	0.203478260869565	2.04001832876875	0.942364019361987	0.0308241608205717
1	24654236	24799632	HAP_5	0.173913043478261	0.411890975055604	0.910255894500609	0.651083292831791
1	24703186	24838128	HAP_1	0.191304347826087	-1.15559972655946	0.948842050887677	0.22377105102201
1	24703186	24838128	HAP_2	0.0834782608695652	0.390429826360133	1.91789614739637	0.83876171610636
1	24703186	24838128	HAP_3	0.203478260869565	2.04001832876875	0.942364019361987	0.0308241608205717
1	24703186	24838128	HAP_4	0.110434782608696	-0.632656429495284	1.90103081824436	0.73941199347313
1	24703186	24838128	HAP_5	0.173913043478261	0.411890975055604	0.910255894500609	0.651083292831791
1	24752603	24901336	HAP_1	0.0834782608695652	0.390429826360133	1.91789614739637	0.83876171610636
1	24752603	24901336	HAP_2	0.115652173913043	-0.632656429495284	1.90103081824436	0.73941199347313
1	24752603	24901336	HAP_3	0.188695652173913	-1.15559972655946	0.948842050887677	0.22377105102201
1	24752603	24901336	HAP_4	0.171304347826087	0.262582916607613	0.934129855692994	0.77873797002017
1	24752603	24901336	HAP_5	0.0869565217391304	-0.445912551787926	1.89190164436697	0.813754888392002
1	24752603	24901336	HAP_6	0.143478260869565	-0.614914255617989	1.30005284673066	0.636402719968797
1	24782983	24959571	HAP_1	0.0834782608695652	0.390429826360133	1.91789614739637	0.83876171610636
1	24782983	24959571	HAP_2	0.171304347826087	0.262582916607613	0.934129855692994	0.77873797002017
1	24782983	24959571	HAP_3	0.115652173913043	-0.632656429495284	1.90103081824436	0.73941199347313
1	24782983	24959571	HAP_4	0.0869565217391304	-0.445912551787926	1.89190164436697	0.813754888392002
1	24782983	24959571	HAP_5	0.124347826086957	0.153207659352653	1.69148275098889	0.927861813442733
1	24782983	24959571	HAP_6	0.18695652173913	-1.05239997411876	0.921222246260161	0.253776197783821
1	24821185	25018581	HAP_1	0.0834782608695652	0.390429826360133	1.91789614739637	0.83876171610636
1	24821185	25018581	HAP_2	0.171304347826087	0.262582916607613	0.934129855692994	0.77873797002017
1	24821185	25018581	HAP_3	0.115652173913043	-0.632656429495284	1.90103081824436	0.73941199347313
1	24821185	25018581	HAP_4	0.0852173913043478	-0.445912551787926	1.89190164436697	0.813754888392002
1	24821185	25018581	HAP_5	0.124347826086957	0.153207659352653	1.69148275098889	0.927861813442733
1	24821185	25018581	HAP_6	0.18695652173913	-1.05239997411876	0.921222246260161	0.253776197783821
1	24885890	25052468	HAP_1	0.0843478260869565	-1.22256547580825	2.20186503464685	0.578950843940619
1	24885890	25052468	HAP_2	0.0869565217391304	0.390429826360133	1.91789614739637	0.83876171610636
1	24885890	25052468	HAP_3	0.171304347826087	0.262582916607613	0.934129855692994	0.77873797002017
1	24885890	25052468	HAP_4	0.116521739130435	-0.632656429495284	1.90103081824436	0.73941199347313
1	24885890	25052468	HAP_5	0.12	-0.689288582499392	1.22511769550053	0.573910875271697
1	24885890	25052468	HAP_6	0.0852173913043478	-0.445912551787926	1.89190164436697	0.813754888392002
1	24941722	25106764	HAP_1	0.0843478260869565	-1.22256547580825	2.20186503464685	0.578950843940619
1	24941722	25106764	HAP_2	0.116521739130435	-0.632656429495284	1.90103081824436	0.73941199347313
1	24941722	25106764	HAP_3	0.0852173913043478	-0.445912551787926	1.89190164436697	0.813754888392002
1	24941722	25106764	HAP_4	0.139130434782609	-0.86242789074491	1.16190650474304	0.458244526376691
1	24941722	25106764	HAP_5	0.170434782608696	0.262582916607613	0.934129855692994	0.77873797002017
1	24941722	25106764	HAP_6	0.0904347826086957	0.390429826360133	1.91789614739637	0.83876171610636
1	24996688	25141602	HAP_1	0.119130434782609	-0.689288582499392	1.22511769550053	0.573910875271697
1	24996688	25141602	HAP_2	0.0852173913043478	-0.445912551787926	1.89190164436697	0.813754888392002
1	24996688	25141602	HAP_3	0.0895652173913044	0.390429826360133	1.91789614739637	0.83876171610636
1	24996688	25141602	HAP_4	0.115652173913043	-0.632656429495284	1.90103081824436	0.73941199347313
1	24996688	25141602	HAP_5	0.0843478260869565	-1.22256547580825	2.20186503464685	0.578950843940619
1	24996688	25141602	HAP_6	0.169565217391304	0.262582916607613	0.934129855692994	0.77873797002017
1	25040568	25176647	HAP_1	0.152173913043478	0.712067000987889	1.04304210190542	0.495088538960334
1	25040568	25176647	HAP_2	0.126086956521739	-0.71858680604261	1.12109353004112	0.521803753679622
1	25040568	25176647	HAP_3	0.202608695652174	0.498402817256206	0.821873797509294	0.544479058141693
1	25040568	25176647	HAP_4	0.11304347826087	0.654407320369275	1.2985154526124	0.614482940577565
1	25040568	25176647	HAP_5	0.171304347826087	0.209272710925375	0.910898842019575	0.818375004122992
1	25086040	25234832	HAP_1	0.15304347826087	0.712067000987889	1.04304210190542	0.495088538960334
1	25086040	25234832	HAP_2	0.124347826086957	-0.71858680604261	1.12109353004112	0.521803753679622
1	25086040	25234832	HAP_3	0.0791304347826087	-0.407665281374323	2.18061715491734	0.851767698037113
1	25086040	25234832	HAP_4	0.116521739130435	-0.632656429495284	1.90103081824436	0.73941199347313
1	25086040	25234832	HAP_5	0.111304347826087	0.654407320369275	1.2985154526124	0.614482940577565
1	25086040	25234832	HAP_6	0.0843478260869565	0.000696426535406399	2.19601832860121	0.999747078229899
1	25086040	25234832	HAP_7	0.088695652173913	-0.947217395634	1.71163546819732	0.58021028819094
[truncated: 187,858 more rows]
