# Supplementary material for: Autosomal recessive loci contribute significantly to quantitative variation of male fertility in a dairy cattle population
Source: BMC Genomics. 2021 Mar 30;22:225. doi: 10.1186/s12864-021-07523-3 (PMC8010996; doi:10.1186/s12864-021-07523-3)
Supplement: Supplementary file 24 — Additional file 24. (TXT 18124 kb) [file 12864_2021_7523_MOESM24_ESM.txt]

CHROM	START	STOP	HAP	FREQ	BETA	SE_BETA	PVAL
1	256361	888832	HAP_1	0.243478260869565	-0.105734648108676	0.446871340247922	0.81304484600297
1	256361	888832	HAP_2	0.123478260869565	-0.409625396675676	0.939534479056306	0.663013134980628
1	256361	888832	HAP_3	0.250434782608696	-0.594380887111371	0.465752137371584	0.202421067014876
1	256361	888832	HAP_4	0.116521739130435	-0.349623357356603	1.35684095071402	0.796752425112788
1	719789	949357	HAP_1	0.227826086956522	0.0196469279492218	0.484195869917844	0.967648004804482
1	719789	949357	HAP_2	0.109565217391304	-0.724003359184197	0.985122391070591	0.462684133559407
1	719789	949357	HAP_3	0.26695652173913	-0.650735172475308	0.444384789627877	0.143657286750079
1	719789	949357	HAP_4	0.0921739130434783	-0.349623357356603	1.35684095071402	0.796752425112788
1	809505	997375	HAP_1	0.250434782608696	-0.594380887111371	0.465752137371584	0.202421067014876
1	809505	997375	HAP_2	0.0930434782608696	-0.349623357356603	1.35684095071402	0.796752425112788
1	809505	997375	HAP_3	0.227826086956522	0.0196469279492218	0.484195869917844	0.967648004804482
1	809505	997375	HAP_4	0.109565217391304	-0.724003359184197	0.985122391070591	0.462684133559407
1	858145	1029750	HAP_1	0.229565217391304	-0.626854352736293	0.499009426212705	0.20956633967979
1	858145	1029750	HAP_2	0.227826086956522	0.0196469279492218	0.484195869917844	0.967648004804482
1	858145	1029750	HAP_3	0.0930434782608696	-0.349623357356603	1.35684095071402	0.796752425112788
1	858145	1029750	HAP_4	0.109565217391304	-0.724003359184197	0.985122391070591	0.462684133559407
1	930560	1061569	HAP_1	0.231304347826087	-0.0168453936529261	0.465569489973783	0.971149815041956
1	930560	1061569	HAP_2	0.226086956521739	-0.651314859280356	0.514254625070418	0.205850880874691
1	930560	1061569	HAP_3	0.109565217391304	-0.724003359184197	0.985122391070591	0.462684133559407
1	930560	1061569	HAP_4	0.0930434782608696	-0.349623357356603	1.35684095071402	0.796752425112788
1	990831	1099222	HAP_1	0.253913043478261	-0.0644904966672386	0.457800068750579	0.888022772096198
1	990831	1099222	HAP_2	0.226086956521739	-0.655188171640934	0.523613142168499	0.211351889088675
1	990831	1099222	HAP_3	0.109565217391304	-0.724003359184197	0.985122391070591	0.462684133559407
1	990831	1099222	HAP_4	0.0965217391304348	-0.349623357356603	1.35684095071402	0.796752425112788
1	1023073	1139082	HAP_1	0.226086956521739	-0.655188171640934	0.523613142168499	0.211351889088675
1	1023073	1139082	HAP_2	0.254782608695652	-0.0644904966672386	0.457800068750579	0.888022772096198
1	1023073	1139082	HAP_3	0.109565217391304	-0.724003359184197	0.985122391070591	0.462684133559407
1	1023073	1139082	HAP_4	0.0973913043478261	-0.349623357356603	1.35684095071402	0.796752425112788
1	1045142	1197303	HAP_1	0.226086956521739	-0.655188171640934	0.523613142168499	0.211351889088675
1	1045142	1197303	HAP_2	0.254782608695652	-0.0644904966672386	0.457800068750579	0.888022772096198
1	1045142	1197303	HAP_3	0.102608695652174	-0.724003359184197	0.985122391070591	0.462684133559407
1	1045142	1197303	HAP_4	0.0973913043478261	-0.349623357356603	1.35684095071402	0.796752425112788
1	1091658	1245818	HAP_1	0.102608695652174	-0.0734399321181479	1.11147364531023	0.947342105587396
1	1091658	1245818	HAP_2	0.188695652173913	-0.70727571063125	0.598988495571629	0.238188234849513
1	1091658	1245818	HAP_3	0.250434782608696	0.0307276129814825	0.501965934012004	0.951210114074426
1	1091658	1245818	HAP_4	0.102608695652174	-0.724003359184197	0.985122391070591	0.462684133559407
1	1113772	1299095	HAP_1	0.0973913043478261	-0.144084968589297	1.21038239951388	0.905285517747965
1	1113772	1299095	HAP_2	0.188695652173913	-0.70727571063125	0.598988495571629	0.238188234849513
1	1113772	1299095	HAP_3	0.250434782608696	0.0307276129814825	0.501965934012004	0.951210114074426
1	1113772	1299095	HAP_4	0.102608695652174	-0.724003359184197	0.985122391070591	0.462684133559407
1	1166331	1346373	HAP_1	0.0947826086956522	-0.144084968589297	1.21038239951388	0.905285517747965
1	1166331	1346373	HAP_2	0.185217391304348	-0.70727571063125	0.598988495571629	0.238188234849513
1	1166331	1346373	HAP_3	0.236521739130435	0.148654049770767	0.534024552788571	0.780834131992114
1	1166331	1346373	HAP_4	0.102608695652174	-0.724003359184197	0.985122391070591	0.462684133559407
1	1228432	1400585	HAP_1	0.213913043478261	0.510126745226834	0.61742847360629	0.409034516352419
1	1228432	1400585	HAP_2	0.109565217391304	-0.724003359184197	0.985122391070591	0.462684133559407
1	1228432	1400585	HAP_3	0.1	-0.144084968589297	1.21038239951388	0.905285517747965
1	1228432	1400585	HAP_4	0.202608695652174	-0.985269931113884	0.563788207849965	0.0810814066700821
1	1280141	1469010	HAP_1	0.168695652173913	-0.383010876116122	0.690486257811979	0.579322390911166
1	1280141	1469010	HAP_2	0.416521739130435	-0.28498345234702	0.314247215107356	0.364860710059983
1	1280141	1469010	HAP_3	0.102608695652174	-0.144084968589297	1.21038239951388	0.905285517747965
1	1332918	1540641	HAP_1	0.416521739130435	-0.28498345234702	0.314247215107356	0.364860710059983
1	1332918	1540641	HAP_2	0.151304347826087	-0.539095728556805	0.737681832626064	0.465207660377535
1	1332918	1540641	HAP_3	0.168695652173913	-0.383010876116122	0.690486257811979	0.579322390911166
1	1385687	1571852	HAP_1	0.23304347826087	0.351024346709171	0.549651140854106	0.523323069542236
1	1385687	1571852	HAP_2	0.219130434782609	-0.938744452979443	0.548766822685879	0.0876987842532977
1	1385687	1571852	HAP_3	0.168695652173913	-0.383010876116122	0.690486257811979	0.579322390911166
1	1385687	1571852	HAP_4	0.15304347826087	-0.539095728556805	0.737681832626064	0.465207660377535
1	1440329	1606992	HAP_1	0.15304347826087	-0.539095728556805	0.737681832626064	0.465207660377535
1	1440329	1606992	HAP_2	0.232173913043478	0.351024346709171	0.549651140854106	0.523323069542236
1	1440329	1606992	HAP_3	0.220869565217391	-0.938744452979443	0.548766822685879	0.0876987842532977
1	1440329	1606992	HAP_4	0.168695652173913	-0.383010876116122	0.690486257811979	0.579322390911166
1	1523007	1646535	HAP_1	0.0939130434782609	-0.144084968589297	1.21038239951388	0.905285517747965
1	1523007	1646535	HAP_2	0.168695652173913	-0.383010876116122	0.690486257811979	0.579322390911166
1	1523007	1646535	HAP_3	0.232173913043478	0.351024346709171	0.549651140854106	0.523323069542236
1	1523007	1646535	HAP_4	0.183478260869565	-1.00287490611379	0.612725982996988	0.102244015179138
1	1566539	1682584	HAP_1	0.168695652173913	-0.383010876116122	0.690486257811979	0.579322390911166
1	1566539	1682584	HAP_2	0.232173913043478	0.351024346709171	0.549651140854106	0.523323069542236
1	1566539	1682584	HAP_3	0.183478260869565	-1.00287490611379	0.612725982996988	0.102244015179138
1	1566539	1682584	HAP_4	0.0939130434782609	-0.144084968589297	1.21038239951388	0.905285517747965
1	1592085	1721138	HAP_1	0.168695652173913	-0.383010876116122	0.690486257811979	0.579322390911166
1	1592085	1721138	HAP_2	0.183478260869565	-1.00287490611379	0.612725982996988	0.102244015179138
1	1592085	1721138	HAP_3	0.232173913043478	0.351024346709171	0.549651140854106	0.523323069542236
1	1592085	1721138	HAP_4	0.0939130434782609	-0.144084968589297	1.21038239951388	0.905285517747965
1	1627573	1769696	HAP_1	0.180869565217391	-0.971739877690933	0.629059632254764	0.122969626159581
1	1627573	1769696	HAP_2	0.24695652173913	0.190141751173891	0.521078708090577	0.715323140132808
1	1627573	1769696	HAP_3	0.120869565217391	-0.0358440729663195	1.02311413847665	0.97206484125841
1	1627573	1769696	HAP_4	0.0939130434782609	-0.144084968589297	1.21038239951388	0.905285517747965
1	1627573	1769696	HAP_5	0.171304347826087	-0.383010876116122	0.690486257811979	0.579322390911166
1	1676756	1830748	HAP_1	0.180869565217391	-0.971739877690933	0.629059632254764	0.122969626159581
1	1676756	1830748	HAP_2	0.24695652173913	0.190141751173891	0.521078708090577	0.715323140132808
1	1676756	1830748	HAP_3	0.0939130434782609	-0.144084968589297	1.21038239951388	0.905285517747965
1	1676756	1830748	HAP_4	0.242608695652174	-0.807452830929828	0.511490801417617	0.11498445739857
1	1698908	1883132	HAP_1	0.24695652173913	0.190141751173891	0.521078708090577	0.715323140132808
1	1698908	1883132	HAP_2	0.0939130434782609	-0.144084968589297	1.21038239951388	0.905285517747965
1	1698908	1883132	HAP_3	0.180869565217391	-0.971739877690933	0.629059632254764	0.122969626159581
1	1698908	1883132	HAP_4	0.256521739130435	-0.513057984768502	0.477803693979471	0.283380301986195
1	1752601	1966040	HAP_1	0.0939130434782609	-0.144084968589297	1.21038239951388	0.905285517747965
1	1752601	1966040	HAP_2	0.182608695652174	-0.955058810920446	0.613669290481098	0.120197648280935
1	1752601	1966040	HAP_3	0.232173913043478	-0.176281632430985	0.517890637778315	0.733694636844782
1	1752601	1966040	HAP_4	0.246086956521739	0.190141751173891	0.521078708090577	0.715323140132808
1	1809526	2015519	HAP_1	0.181739130434783	-0.971739877690933	0.629059632254764	0.122969626159581
1	1809526	2015519	HAP_2	0.0939130434782609	-0.144084968589297	1.21038239951388	0.905285517747965
1	1809526	2015519	HAP_3	0.24695652173913	0.190141751173891	0.521078708090577	0.715323140132808
1	1809526	2015519	HAP_4	0.232173913043478	-0.176281632430985	0.517890637778315	0.733694636844782
1	1858907	2080108	HAP_1	0.264347826086957	0.139798157894117	0.465779293372181	0.764182727344637
1	1858907	2080108	HAP_2	0.0947826086956522	-0.144084968589297	1.21038239951388	0.905285517747965
1	1858907	2080108	HAP_3	0.181739130434783	-0.971739877690933	0.629059632254764	0.122969626159581
1	1858907	2080108	HAP_4	0.219130434782609	-0.477105542652912	0.544846945541163	0.38158413966572
1	1935439	2114078	HAP_1	0.454782608695652	0.0987487630962317	0.290030166135931	0.733624149137007
1	1935439	2114078	HAP_2	0.0947826086956522	-0.144084968589297	1.21038239951388	0.905285517747965
1	1935439	2114078	HAP_3	0.175652173913043	-0.798120954180242	0.628189829728327	0.204429007540445
1	2000237	2180053	HAP_1	0.477391304347826	-0.168729387465814	0.274279188063748	0.538688918016424
1	2000237	2180053	HAP_2	0.175652173913043	-0.798120954180242	0.628189829728327	0.204429007540445
1	2059310	2240729	HAP_1	0.175652173913043	-0.798120954180242	0.628189829728327	0.204429007540445
1	2059310	2240729	HAP_2	0.121739130434783	0.0862259650001715	1.10443190303622	0.93779802264953
1	2059310	2240729	HAP_3	0.352173913043478	0.0792888842915393	0.36603614276421	0.828587075296439
1	2099121	2261566	HAP_1	0.123478260869565	0.0862259650001715	1.10443190303622	0.93779802264953
1	2099121	2261566	HAP_2	0.552173913043478	-0.138695166754402	0.256468879416975	0.588868319481208
1	2163137	2291600	HAP_1	0.123478260869565	0.0862259650001715	1.10443190303622	0.93779802264953
1	2163137	2291600	HAP_2	0.111304347826087	0.159979201622278	1.11101080412603	0.885556603879678
1	2163137	2291600	HAP_3	0.255652173913043	-0.955415591600341	0.486450390326451	0.0500161018214067
1	2163137	2291600	HAP_4	0.12	0.976385739523305	1.02670935236211	0.342020511164982
1	2219759	2321768	HAP_1	0.123478260869565	0.0862259650001715	1.10443190303622	0.93779802264953
1	2219759	2321768	HAP_2	0.111304347826087	0.159979201622278	1.11101080412603	0.885556603879678
1	2219759	2321768	HAP_3	0.0843478260869565	-0.105375875146553	1.57346497212432	0.946628935332011
1	2219759	2321768	HAP_4	0.167826086956522	-0.854115318991904	0.680956594722647	0.21025896207622
1	2219759	2321768	HAP_5	0.119130434782609	0.976385739523305	1.02670935236211	0.342020511164982
1	2219759	2321768	HAP_6	0.0826086956521739	-0.332930746823316	1.55203745286743	0.830225576592247
1	2250307	2372646	HAP_1	0.114782608695652	0.200651195988066	1.03388231942993	0.846186917663038
1	2250307	2372646	HAP_2	0.212173913043478	0.218512987723247	0.568212436882546	0.700707327217022
1	2250307	2372646	HAP_3	0.181739130434783	-0.776420295669746	0.61158743428776	0.204782376754669
1	2250307	2372646	HAP_4	0.119130434782609	0.976385739523305	1.02670935236211	0.342020511164982
1	2250307	2372646	HAP_5	0.122608695652174	-0.0185199447341013	0.752160417016412	0.98036494495914
1	2284595	2407778	HAP_1	0.451304347826087	0.351239470446602	0.290408368478023	0.226991835814499
1	2284595	2407778	HAP_2	0.188695652173913	-0.79222939817045	0.597581827830169	0.185469285243914
1	2284595	2407778	HAP_3	0.107826086956522	-0.557697743717162	1.07109442016341	0.602794584608637
1	2284595	2407778	HAP_4	0.119130434782609	0.976385739523305	1.02670935236211	0.342020511164982
1	2304587	2465308	HAP_1	0.450434782608696	0.351239470446602	0.290408368478023	0.226991835814499
1	2304587	2465308	HAP_2	0.107826086956522	-0.557697743717162	1.07109442016341	0.602794584608637
1	2304587	2465308	HAP_3	0.119130434782609	0.976385739523305	1.02670935236211	0.342020511164982
1	2304587	2465308	HAP_4	0.188695652173913	-0.79222939817045	0.597581827830169	0.185469285243914
1	2357315	2535083	HAP_1	0.107826086956522	-0.557697743717162	1.07109442016341	0.602794584608637
1	2357315	2535083	HAP_2	0.119130434782609	0.976385739523305	1.02670935236211	0.342020511164982
1	2357315	2535083	HAP_3	0.626086956521739	-0.573441030835799	0.241332861410948	0.0178288938221461
1	2390062	2604669	HAP_1	0.119130434782609	0.976385739523305	1.02670935236211	0.342020511164982
1	2390062	2604669	HAP_2	0.107826086956522	-0.557697743717162	1.07109442016341	0.602794584608637
1	2390062	2604669	HAP_3	0.625217391304348	-0.573441030835799	0.241332861410948	0.0178288938221461
1	2445051	2658776	HAP_1	0.62	-0.563989855268595	0.242708593711097	0.0204955847163038
1	2445051	2658776	HAP_2	0.119130434782609	0.976385739523305	1.02670935236211	0.342020511164982
1	2445051	2658776	HAP_3	0.107826086956522	-0.557697743717162	1.07109442016341	0.602794584608637
1	2516434	2719642	HAP_1	0.107826086956522	-0.557697743717162	1.07109442016341	0.602794584608637
1	2516434	2719642	HAP_2	0.119130434782609	0.976385739523305	1.02670935236211	0.342020511164982
1	2516434	2719642	HAP_3	0.62	-0.563989855268595	0.242708593711097	0.0204955847163038
1	2589312	2767613	HAP_1	0.0921739130434783	-0.239088245646644	1.35742552111688	0.860252431603944
1	2589312	2767613	HAP_2	0.199130434782609	-0.759579840587969	0.552188838019268	0.169499745653881
1	2589312	2767613	HAP_3	0.120869565217391	0.0862259650001715	1.10443190303622	0.93779802264953
1	2589312	2767613	HAP_4	0.185217391304348	0.705997495254527	0.729391647021189	0.333497434933688
1	2589312	2767613	HAP_5	0.107826086956522	-0.557697743717162	1.07109442016341	0.602794584608637
1	2589312	2767613	HAP_6	0.119130434782609	0.976385739523305	1.02670935236211	0.342020511164982
1	2633403	2848684	HAP_1	0.107826086956522	-0.557697743717162	1.07109442016341	0.602794584608637
1	2633403	2848684	HAP_2	0.0791304347826087	-0.239088245646644	1.35742552111688	0.860252431603944
1	2633403	2848684	HAP_3	0.184347826086957	-0.824453651444731	0.614411496241694	0.180183576526382
1	2633403	2848684	HAP_4	0.120869565217391	0.0862259650001715	1.10443190303622	0.93779802264953
1	2633403	2848684	HAP_5	0.122608695652174	0.534439270936401	0.969598686244517	0.581718134466643
1	2633403	2848684	HAP_6	0.119130434782609	0.976385739523305	1.02670935236211	0.342020511164982
1	2699455	2923974	HAP_1	0.119130434782609	0.976385739523305	1.02670935236211	0.342020511164982
1	2699455	2923974	HAP_2	0.107826086956522	-0.557697743717162	1.07109442016341	0.602794584608637
1	2699455	2923974	HAP_3	0.0791304347826087	-0.239088245646644	1.35742552111688	0.860252431603944
1	2699455	2923974	HAP_4	0.167826086956522	-0.854115318991904	0.680956594722647	0.21025896207622
1	2699455	2923974	HAP_5	0.120869565217391	0.0862259650001715	1.10443190303622	0.93779802264953
1	2699455	2923974	HAP_6	0.122608695652174	0.534439270936401	0.969598686244517	0.581718134466643
1	2752599	2974184	HAP_1	0.0773913043478261	-1.37535803344889	1.54491507538846	0.373713503089772
1	2752599	2974184	HAP_2	0.107826086956522	-0.557697743717162	1.07109442016341	0.602794584608637
1	2752599	2974184	HAP_3	0.136521739130435	0.350173821638016	0.875708123969638	0.689400491221594
1	2752599	2974184	HAP_4	0.167826086956522	-0.854115318991904	0.680956594722647	0.21025896207622
1	2752599	2974184	HAP_5	0.119130434782609	0.976385739523305	1.02670935236211	0.342020511164982
1	2752599	2974184	HAP_6	0.189565217391304	0.250228687196122	0.717494460953718	0.727405008917988
1	2824770	3010910	HAP_1	0.161739130434783	0.827797893253295	0.832343621287098	0.320388708629421
1	2824770	3010910	HAP_2	0.107826086956522	-0.557697743717162	1.07109442016341	0.602794584608637
1	2824770	3010910	HAP_3	0.10695652173913	0.0886126589013194	1.11841689523156	0.93687753864419
1	2824770	3010910	HAP_4	0.167826086956522	-0.854115318991904	0.680956594722647	0.21025896207622
1	2824770	3010910	HAP_5	0.113913043478261	0.976385739523305	1.02670935236211	0.342020511164982
1	2889586	3028026	HAP_1	0.121739130434783	-0.392192910502593	0.966460638267056	0.685041590637736
1	2889586	3028026	HAP_2	0.171304347826087	-0.854115318991904	0.680956594722647	0.21025896207622
1	2889586	3028026	HAP_3	0.107826086956522	-0.557697743717162	1.07109442016341	0.602794584608637
1	2889586	3028026	HAP_4	0.161739130434783	0.827797893253295	0.832343621287098	0.320388708629421
1	2889586	3028026	HAP_5	0.113913043478261	0.976385739523305	1.02670935236211	0.342020511164982
1	2963532	3072923	HAP_1	0.174782608695652	0.672865011156062	0.79898724138248	0.400063687943673
1	2963532	3072923	HAP_2	0.113913043478261	0.976385739523305	1.02670935236211	0.342020511164982
1	2963532	3072923	HAP_3	0.16695652173913	-0.854115318991904	0.680956594722647	0.21025896207622
1	2963532	3072923	HAP_4	0.130434782608696	0.145093858735436	1.10675348127045	0.895744204583471
1	2963532	3072923	HAP_5	0.12	-0.392192910502593	0.966460638267056	0.685041590637736
1	2963532	3072923	HAP_6	0.118260869565217	-0.326925585487256	0.887350718393299	0.712692242137001
1	2999989	3153221	HAP_1	0.175652173913043	0.672865011156062	0.79898724138248	0.400063687943673
1	2999989	3153221	HAP_2	0.122608695652174	-0.761697394686693	0.911068537425035	0.403482988829439
1	2999989	3153221	HAP_3	0.272173913043478	0.0659849409281464	0.427674015258374	0.877438098630722
1	2999989	3153221	HAP_4	0.167826086956522	-0.854115318991904	0.680956594722647	0.21025896207622
1	2999989	3153221	HAP_5	0.125217391304348	-0.392192910502593	0.966460638267056	0.685041590637736
1	3021052	3188350	HAP_1	0.272173913043478	0.0659849409281464	0.427674015258374	0.877438098630722
1	3021052	3188350	HAP_2	0.167826086956522	-0.854115318991904	0.680956594722647	0.21025896207622
1	3021052	3188350	HAP_3	0.125217391304348	-0.392192910502593	0.966460638267056	0.685041590637736
1	3021052	3188350	HAP_4	0.175652173913043	0.672865011156062	0.79898724138248	0.400063687943673
1	3021052	3188350	HAP_5	0.123478260869565	-0.826423905326907	0.86629093921927	0.340504090276729
1	3056961	3223919	HAP_1	0.125217391304348	-0.392192910502593	0.966460638267056	0.685041590637736
1	3056961	3223919	HAP_2	0.176521739130435	0.672865011156062	0.79898724138248	0.400063687943673
1	3056961	3223919	HAP_3	0.123478260869565	-0.826423905326907	0.86629093921927	0.340504090276729
1	3056961	3223919	HAP_4	0.167826086956522	-0.854115318991904	0.680956594722647	0.21025896207622
1	3056961	3223919	HAP_5	0.272173913043478	0.0659849409281464	0.427674015258374	0.877438098630722
1	3147689	3261757	HAP_1	0.135652173913043	-0.0447433768401674	0.792338782042211	0.954987458403103
1	3147689	3261757	HAP_2	0.138260869565217	0.729399799280132	0.906162007825716	0.421198677079667
1	3147689	3261757	HAP_3	0.132173913043478	0.145093858735436	1.10675348127045	0.895744204583471
1	3147689	3261757	HAP_4	0.161739130434783	0.407516929823704	0.880723028636077	0.643753322128353
1	3147689	3261757	HAP_5	0.175652173913043	-0.793883714563718	0.66524978753464	0.233231212898248
1	3147689	3261757	HAP_6	0.122608695652174	-0.826423905326907	0.86629093921927	0.340504090276729
1	3179438	3303269	HAP_1	0.14	0.570819812036413	0.92599989536387	0.537856308354914
1	3179438	3303269	HAP_2	0.167826086956522	-0.854115318991904	0.680956594722647	0.21025896207622
1	3179438	3303269	HAP_3	0.109565217391304	0.0886126589013194	1.11841689523156	0.93687753864419
1	3179438	3303269	HAP_4	0.138260869565217	0.729399799280132	0.906162007825716	0.421198677079667
1	3179438	3303269	HAP_5	0.132173913043478	0.145093858735436	1.10675348127045	0.895744204583471
1	3179438	3303269	HAP_6	0.121739130434783	-0.826423905326907	0.86629093921927	0.340504090276729
1	3208431	3379063	HAP_1	0.109565217391304	0.0886126589013194	1.11841689523156	0.93687753864419
1	3208431	3379063	HAP_2	0.278260869565217	-0.120769320405344	0.431463116085394	0.779652249636824
1	3208431	3379063	HAP_3	0.167826086956522	-0.854115318991904	0.680956594722647	0.21025896207622
1	3208431	3379063	HAP_4	0.121739130434783	-0.826423905326907	0.86629093921927	0.340504090276729
1	3250506	3425621	HAP_1	0.275652173913043	-0.102753851972677	0.436904296372882	0.814149902109726
1	3250506	3425621	HAP_2	0.107826086956522	-0.982485284184047	0.99455113097507	0.323642386382604
1	3250506	3425621	HAP_3	0.168695652173913	-0.54830706619066	0.662167073345103	0.407993998785668
1	3250506	3425621	HAP_4	0.108695652173913	0.0886126589013194	1.11841689523156	0.93687753864419
1	3292026	3458428	HAP_1	0.194782608695652	0.251703360114467	0.629138281534365	0.689252287687421
1	3292026	3458428	HAP_2	0.138260869565217	0.448958517463561	0.86005802076573	0.601869343902772
1	3292026	3458428	HAP_3	0.10695652173913	0.0886126589013194	1.11841689523156	0.93687753864419
1	3292026	3458428	HAP_4	0.172173913043478	-0.550631993366325	0.644261733100533	0.393097339635996
1	3292026	3458428	HAP_5	0.107826086956522	-0.982485284184047	0.99455113097507	0.323642386382604
1	3361607	3480350	HAP_1	0.195652173913043	0.251703360114467	0.629138281534365	0.689252287687421
1	3361607	3480350	HAP_2	0.138260869565217	0.448958517463561	0.86005802076573	0.601869343902772
1	3361607	3480350	HAP_3	0.107826086956522	0.0886126589013194	1.11841689523156	0.93687753864419
1	3361607	3480350	HAP_4	0.17304347826087	-0.550631993366325	0.644261733100533	0.393097339635996
1	3361607	3480350	HAP_5	0.107826086956522	-0.982485284184047	0.99455113097507	0.323642386382604
1	3409942	3514683	HAP_1	0.307826086956522	-0.416249131750182	0.387712734061988	0.283461890464257
1	3409942	3514683	HAP_2	0.138260869565217	0.448958517463561	0.86005802076573	0.601869343902772
1	3409942	3514683	HAP_3	0.107826086956522	0.0886126589013194	1.11841689523156	0.93687753864419
1	3409942	3514683	HAP_4	0.17304347826087	-0.550631993366325	0.644261733100533	0.393097339635996
1	3444984	3546524	HAP_1	0.329565217391304	-0.303067891721299	0.372397902440575	0.41608808403678
1	3444984	3546524	HAP_2	0.263478260869565	0.0129255903798057	0.452329741617769	0.977213222718017
1	3444984	3546524	HAP_3	0.172173913043478	-0.550631993366325	0.644261733100533	0.393097339635996
1	3475914	3598843	HAP_1	0.171304347826087	-0.489454238597862	0.662018026734987	0.460011243189586
1	3475914	3598843	HAP_2	0.141739130434783	0.518991788962645	0.820801365854578	0.527448737962182
1	3475914	3598843	HAP_3	0.119130434782609	-0.169665079494608	0.967041468680271	0.860791155570376
1	3475914	3598843	HAP_4	0.100869565217391	-1.0741405677031	1.36488240596605	0.431622994043262
1	3475914	3598843	HAP_5	0.217391304347826	0.0722761153863858	0.536320090231173	0.892847493429907
1	3500633	3637756	HAP_1	0.151304347826087	0.444434405389575	0.759556841585455	0.558699662205848
1	3500633	3637756	HAP_2	0.119130434782609	-0.169665079494608	0.967041468680271	0.860791155570376
1	3500633	3637756	HAP_3	0.172173913043478	-0.489454238597862	0.662018026734987	0.460011243189586
1	3500633	3637756	HAP_4	0.100869565217391	-1.0741405677031	1.36488240596605	0.431622994043262
1	3500633	3637756	HAP_5	0.214782608695652	0.0722761153863858	0.536320090231173	0.892847493429907
1	3531671	3691931	HAP_1	0.151304347826087	0.444434405389575	0.759556841585455	0.558699662205848
1	3531671	3691931	HAP_2	0.100869565217391	-1.0741405677031	1.36488240596605	0.431622994043262
1	3531671	3691931	HAP_3	0.12	-0.169665079494608	0.967041468680271	0.860791155570376
1	3531671	3691931	HAP_4	0.38695652173913	-0.133953349541568	0.313954877594192	0.669787218223129
1	3587305	3720622	HAP_1	0.151304347826087	0.444434405389575	0.759556841585455	0.558699662205848
1	3587305	3720622	HAP_2	0.100869565217391	-1.0741405677031	1.36488240596605	0.431622994043262
1	3587305	3720622	HAP_3	0.12	-0.169665079494608	0.967041468680271	0.860791155570376
1	3587305	3720622	HAP_4	0.40695652173913	0.256894812548337	0.305777749588423	0.401189554387059
1	3620513	3776228	HAP_1	0.152173913043478	1.29085256746315	0.729791088114783	0.0774700546617137
1	3620513	3776228	HAP_2	0.135652173913043	-0.337868514216344	0.909206794382276	0.71032479457817
1	3620513	3776228	HAP_3	0.175652173913043	1.2897538081411	0.611556824040239	0.035389116321175
1	3620513	3776228	HAP_4	0.229565217391304	0.132433488107429	0.520359591843867	0.799199472095123
1	3620513	3776228	HAP_5	0.100869565217391	-1.0741405677031	1.36488240596605	0.431622994043262
1	3684324	3840517	HAP_1	0.152173913043478	1.29085256746315	0.729791088114783	0.0774700546617137
1	3684324	3840517	HAP_2	0.100869565217391	-1.0741405677031	1.36488240596605	0.431622994043262
1	3684324	3840517	HAP_3	0.175652173913043	1.2897538081411	0.611556824040239	0.035389116321175
1	3684324	3840517	HAP_4	0.229565217391304	0.132433488107429	0.520359591843867	0.799199472095123
1	3684324	3840517	HAP_5	0.136521739130435	-0.337868514216344	0.909206794382276	0.71032479457817
1	3712478	3917893	HAP_1	0.100869565217391	-1.0741405677031	1.36488240596605	0.431622994043262
1	3712478	3917893	HAP_2	0.17304347826087	1.2897538081411	0.611556824040239	0.035389116321175
1	3712478	3917893	HAP_3	0.180869565217391	0.0946917280002369	0.634744348861409	0.88146441363069
1	3712478	3917893	HAP_4	0.119130434782609	-0.169665079494608	0.967041468680271	0.860791155570376
1	3712478	3917893	HAP_5	0.151304347826087	1.29085256746315	0.729791088114783	0.0774700546617137
1	3755154	3959925	HAP_1	0.151304347826087	1.29085256746315	0.729791088114783	0.0774700546617137
1	3755154	3959925	HAP_2	0.100869565217391	-1.0741405677031	1.36488240596605	0.431622994043262
1	3755154	3959925	HAP_3	0.172173913043478	1.2897538081411	0.611556824040239	0.035389116321175
1	3755154	3959925	HAP_4	0.180869565217391	0.0946917280002369	0.634744348861409	0.88146441363069
1	3755154	3959925	HAP_5	0.0773913043478261	-0.495881831777928	1.56744108064677	0.751843754112497
1	3823705	4005583	HAP_1	0.171304347826087	-0.299930377756219	0.686299195297501	0.662260588691646
1	3823705	4005583	HAP_2	0.0782608695652174	-0.495881831777928	1.56744108064677	0.751843754112497
1	3823705	4005583	HAP_3	0.171304347826087	1.2897538081411	0.611556824040239	0.035389116321175
1	3823705	4005583	HAP_4	0.150434782608696	1.29085256746315	0.729791088114783	0.0774700546617137
1	3823705	4005583	HAP_5	0.101739130434783	-0.867692608004039	1.23192263860173	0.481512703188338
1	3895421	4045338	HAP_1	0.150434782608696	1.29085256746315	0.729791088114783	0.0774700546617137
1	3895421	4045338	HAP_2	0.193913043478261	-0.299930377756219	0.686299195297501	0.662260588691646
1	3895421	4045338	HAP_3	0.105217391304348	-0.867692608004039	1.23192263860173	0.481512703188338
1	3895421	4045338	HAP_4	0.249565217391304	0.52118783286314	0.468180741128574	0.266090166641335
1	3954394	4091992	HAP_1	0.119130434782609	-0.867692608004039	1.23192263860173	0.481512703188338
1	3954394	4091992	HAP_2	0.0808695652173913	-0.784675869518858	1.35203367896934	0.561899706802044
1	3954394	4091992	HAP_3	0.281739130434783	0.0819277272006975	0.433115403417006	0.850036401196611
1	3954394	4091992	HAP_4	0.18	0.868144230045126	0.624028317226739	0.164717194289603
1	3954394	4091992	HAP_5	0.194782608695652	-0.299930377756219	0.686299195297501	0.662260588691646
1	3989772	4127064	HAP_1	0.119130434782609	-0.867692608004039	1.23192263860173	0.481512703188338
1	3989772	4127064	HAP_2	0.0817391304347826	-0.784675869518858	1.35203367896934	0.561899706802044
1	3989772	4127064	HAP_3	0.301739130434783	0.124880578469387	0.3985184721982	0.754121851392833
1	3989772	4127064	HAP_4	0.18	0.868144230045126	0.624028317226739	0.164717194289603
1	3989772	4127064	HAP_5	0.209565217391304	-0.0602530518947898	0.613934389495541	0.921854137855158
1	4033099	4162383	HAP_1	0.0817391304347826	-0.784675869518858	1.35203367896934	0.561899706802044
1	4033099	4162383	HAP_2	0.301739130434783	0.124880578469387	0.3985184721982	0.754121851392833
1	4033099	4162383	HAP_3	0.181739130434783	0.806647111743725	0.611955341200799	0.187991426144293
1	4033099	4162383	HAP_4	0.119130434782609	-0.867692608004039	1.23192263860173	0.481512703188338
1	4033099	4162383	HAP_5	0.214782608695652	0.114694413878151	0.597503544624417	0.84784597669657
1	4077498	4215889	HAP_1	0.119130434782609	-0.867692608004039	1.23192263860173	0.481512703188338
1	4077498	4215889	HAP_2	0.188695652173913	-0.0685715540353481	0.66411330987739	0.917799174238062
1	4077498	4215889	HAP_3	0.167826086956522	0.708893966655662	0.711599415212714	0.319582637690729
1	4077498	4215889	HAP_4	0.191304347826087	-0.523592930768068	0.617638317736213	0.396947074502949
1	4077498	4215889	HAP_5	0.176521739130435	0.806647111743725	0.611955341200799	0.187991426144293
1	4113357	4261708	HAP_1	0.188695652173913	-0.0685715540353481	0.66411330987739	0.917799174238062
1	4113357	4261708	HAP_2	0.12	-0.394854334600376	1.22209488386955	0.746742490801745
1	4113357	4261708	HAP_3	0.16695652173913	0.166059562174724	0.719548136295233	0.817567285486797
1	4113357	4261708	HAP_4	0.149565217391304	-0.551834197233196	0.728044614849455	0.44878811583793
1	4113357	4261708	HAP_5	0.176521739130435	0.806647111743725	0.611955341200799	0.187991426144293
1	4155630	4294917	HAP_1	0.188695652173913	-0.0685715540353481	0.66411330987739	0.917799174238062
1	4155630	4294917	HAP_2	0.12	-0.394854334600376	1.22209488386955	0.746742490801745
1	4155630	4294917	HAP_3	0.166086956521739	0.166059562174724	0.719548136295233	0.817567285486797
1	4155630	4294917	HAP_4	0.149565217391304	-0.551834197233196	0.728044614849455	0.44878811583793
1	4155630	4294917	HAP_5	0.171304347826087	0.979659802421628	0.657984220860104	0.137079787579991
1	4202221	4307054	HAP_1	0.120869565217391	-0.394854334600376	1.22209488386955	0.746742490801745
1	4202221	4307054	HAP_2	0.166086956521739	0.166059562174724	0.719548136295233	0.817567285486797
1	4202221	4307054	HAP_3	0.190434782608696	-0.0824616174777491	0.650561341663999	0.899179996333094
1	4202221	4307054	HAP_4	0.149565217391304	-0.551834197233196	0.728044614849455	0.44878811583793
1	4202221	4307054	HAP_5	0.171304347826087	0.979659802421628	0.657984220860104	0.137079787579991
1	4239676	4323165	HAP_1	0.106086956521739	-0.495881831777928	1.56744108064677	0.751843754112497
1	4239676	4323165	HAP_2	0.149565217391304	-0.551834197233196	0.728044614849455	0.44878811583793
1	4239676	4323165	HAP_3	0.171304347826087	0.979659802421628	0.657984220860104	0.137079787579991
1	4239676	4323165	HAP_4	0.181739130434783	-0.0824616174777491	0.650561341663999	0.899179996333094
1	4239676	4323165	HAP_5	0.151304347826087	-0.162607562152834	0.878838924399389	0.853275830240405
1	4289010	4360633	HAP_1	0.171304347826087	0.979659802421628	0.657984220860104	0.137079787579991
1	4289010	4360633	HAP_2	0.181739130434783	-0.0824616174777491	0.650561341663999	0.899179996333094
1	4289010	4360633	HAP_3	0.151304347826087	-0.162607562152834	0.878838924399389	0.853275830240405
1	4289010	4360633	HAP_4	0.102608695652174	-0.505758163908931	1.10325618144742	0.646825684598443
1	4289010	4360633	HAP_5	0.112173913043478	-0.495881831777928	1.56744108064677	0.751843754112497
1	4289010	4360633	HAP_6	0.16695652173913	-0.428996882028588	0.704739774521637	0.542948778961268
1	4301373	4418006	HAP_1	0.151304347826087	-0.162607562152834	0.878838924399389	0.853275830240405
1	4301373	4418006	HAP_2	0.27304347826087	-0.458003254728487	0.472252173837268	0.332549559384525
1	4301373	4418006	HAP_3	0.112173913043478	-0.495881831777928	1.56744108064677	0.751843754112497
1	4301373	4418006	HAP_4	0.16695652173913	-0.428996882028588	0.704739774521637	0.542948778961268
1	4301373	4418006	HAP_5	0.171304347826087	0.979659802421628	0.657984220860104	0.137079787579991
1	4316516	4487030	HAP_1	0.151304347826087	-0.162607562152834	0.878838924399389	0.853275830240405
1	4316516	4487030	HAP_2	0.171304347826087	0.979659802421628	0.657984220860104	0.137079787579991
1	4316516	4487030	HAP_3	0.27304347826087	-0.458003254728487	0.472252173837268	0.332549559384525
1	4316516	4487030	HAP_4	0.112173913043478	-0.495881831777928	1.56744108064677	0.751843754112497
1	4316516	4487030	HAP_5	0.167826086956522	-0.428996882028588	0.704739774521637	0.542948778961268
1	4350915	4525112	HAP_1	0.17304347826087	0.962040657529096	0.644840747686668	0.136285346257698
1	4350915	4525112	HAP_2	0.110434782608696	-0.495881831777928	1.56744108064677	0.751843754112497
1	4350915	4525112	HAP_3	0.196521739130435	-0.0419860421290293	0.57720509771361	0.942038699851005
1	4350915	4525112	HAP_4	0.319130434782609	0.304198567013061	0.405886437517328	0.453889262241359
1	4394936	4571717	HAP_1	0.184347826086957	-0.148225927869857	0.633809097138784	0.815174750063464
1	4394936	4571717	HAP_2	0.170434782608696	0.962040657529096	0.644840747686668	0.136285346257698
1	4394936	4571717	HAP_3	0.316521739130435	0.304198567013061	0.405886437517328	0.453889262241359
1	4394936	4571717	HAP_4	0.110434782608696	-0.495881831777928	1.56744108064677	0.751843754112497
1	4473638	4606890	HAP_1	0.185217391304348	-0.148225927869857	0.633809097138784	0.815174750063464
1	4473638	4606890	HAP_2	0.170434782608696	0.962040657529096	0.644840747686668	0.136285346257698
1	4473638	4606890	HAP_3	0.149565217391304	-0.162607562152834	0.878838924399389	0.853275830240405
1	4473638	4606890	HAP_4	0.167826086956522	-0.428996882028588	0.704739774521637	0.542948778961268
1	4473638	4606890	HAP_5	0.111304347826087	-0.495881831777928	1.56744108064677	0.751843754112497
1	4507685	4674574	HAP_1	0.112173913043478	-0.495881831777928	1.56744108064677	0.751843754112497
1	4507685	4674574	HAP_2	0.170434782608696	-0.730529709890211	0.684505420971974	0.286322928461304
1	4507685	4674574	HAP_3	0.168695652173913	0.962040657529096	0.644840747686668	0.136285346257698
1	4507685	4674574	HAP_4	0.149565217391304	-0.162607562152834	0.878838924399389	0.853275830240405
1	4507685	4674574	HAP_5	0.16695652173913	-0.428996882028588	0.704739774521637	0.542948778961268
1	4565039	4716471	HAP_1	0.149565217391304	-0.162607562152834	0.878838924399389	0.853275830240405
1	4565039	4716471	HAP_2	0.167826086956522	1.03008587021709	0.660938611942419	0.119673014821079
1	4565039	4716471	HAP_3	0.166086956521739	-0.428996882028588	0.704739774521637	0.542948778961268
1	4565039	4716471	HAP_4	0.12695652173913	-0.786730369881845	1.21513548419824	0.517609964635547
1	4565039	4716471	HAP_5	0.169565217391304	-0.730529709890211	0.684505420971974	0.286322928461304
1	4584093	4743473	HAP_1	0.149565217391304	-0.162607562152834	0.878838924399389	0.853275830240405
1	4584093	4743473	HAP_2	0.167826086956522	1.03008587021709	0.660938611942419	0.119673014821079
1	4584093	4743473	HAP_3	0.166086956521739	-0.428996882028588	0.704739774521637	0.542948778961268
1	4584093	4743473	HAP_4	0.12695652173913	-0.786730369881845	1.21513548419824	0.517609964635547
1	4584093	4743473	HAP_5	0.169565217391304	-0.730529709890211	0.684505420971974	0.286322928461304
1	4647633	4781618	HAP_1	0.127826086956522	-0.786730369881845	1.21513548419824	0.517609964635547
1	4647633	4781618	HAP_2	0.167826086956522	1.03008587021709	0.660938611942419	0.119673014821079
1	4647633	4781618	HAP_3	0.16695652173913	-0.428996882028588	0.704739774521637	0.542948778961268
1	4647633	4781618	HAP_4	0.169565217391304	-0.730529709890211	0.684505420971974	0.286322928461304
1	4647633	4781618	HAP_5	0.120869565217391	-0.867692608004039	1.23192263860173	0.481512703188338
1	4709876	4888776	HAP_1	0.128695652173913	-0.786730369881845	1.21513548419824	0.517609964635547
1	4709876	4888776	HAP_2	0.170434782608696	-0.730529709890211	0.684505420971974	0.286322928461304
1	4709876	4888776	HAP_3	0.164347826086957	-0.346476549824166	0.726941949715913	0.633816548722051
1	4709876	4888776	HAP_4	0.120869565217391	-0.867692608004039	1.23192263860173	0.481512703188338
1	4709876	4888776	HAP_5	0.167826086956522	1.03008587021709	0.660938611942419	0.119673014821079
1	4734157	4996526	HAP_1	0.171304347826087	-0.730529709890211	0.684505420971974	0.286322928461304
1	4734157	4996526	HAP_2	0.120869565217391	-0.867692608004039	1.23192263860173	0.481512703188338
1	4734157	4996526	HAP_3	0.16695652173913	1.03008587021709	0.660938611942419	0.119673014821079
1	4734157	4996526	HAP_4	0.164347826086957	-0.346476549824166	0.726941949715913	0.633816548722051
1	4760410	5066737	HAP_1	0.167826086956522	-0.413597202398964	0.702625487617027	0.556335728553696
1	4760410	5066737	HAP_2	0.166086956521739	1.03008587021709	0.660938611942419	0.119673014821079
1	4760410	5066737	HAP_3	0.171304347826087	-0.730529709890211	0.684505420971974	0.286322928461304
1	4760410	5066737	HAP_4	0.119130434782609	-0.867692608004039	1.23192263860173	0.481512703188338
1	4830120	5099108	HAP_1	0.166086956521739	1.03008587021709	0.660938611942419	0.119673014821079
1	4830120	5099108	HAP_2	0.167826086956522	-0.413597202398964	0.702625487617027	0.556335728553696
1	4830120	5099108	HAP_3	0.172173913043478	-0.730529709890211	0.684505420971974	0.286322928461304
1	4830120	5099108	HAP_4	0.119130434782609	-0.867692608004039	1.23192263860173	0.481512703188338
1	4986559	5186570	HAP_1	0.166086956521739	1.03008587021709	0.660938611942419	0.119673014821079
1	4986559	5186570	HAP_2	0.326086956521739	0.0993891377626974	0.390042404800703	0.798958250192699
1	4986559	5186570	HAP_3	0.16695652173913	-0.413597202398964	0.702625487617027	0.556335728553696
1	4986559	5186570	HAP_4	0.117391304347826	-0.867692608004039	1.23192263860173	0.481512703188338
1	5057978	5331327	HAP_1	0.239130434782609	-0.200423867290794	0.51256466548772	0.695929444950903
1	5057978	5331327	HAP_2	0.113913043478261	-0.103569366259279	1.36826660735507	0.93968960626216
1	5057978	5331327	HAP_3	0.167826086956522	-0.413597202398964	0.702625487617027	0.556335728553696
1	5057978	5331327	HAP_4	0.117391304347826	-0.867692608004039	1.23192263860173	0.481512703188338
1	5057978	5331327	HAP_5	0.166086956521739	1.03008587021709	0.660938611942419	0.119673014821079
1	5087212	5366547	HAP_1	0.168695652173913	-0.413597202398964	0.702625487617027	0.556335728553696
1	5087212	5366547	HAP_2	0.200869565217391	-0.537066611573531	0.564534132247083	0.341838323579078
1	5087212	5366547	HAP_3	0.113913043478261	-0.103569366259279	1.36826660735507	0.93968960626216
1	5087212	5366547	HAP_4	0.117391304347826	-0.867692608004039	1.23192263860173	0.481512703188338
1	5087212	5366547	HAP_5	0.166086956521739	1.03008587021709	0.660938611942419	0.119673014821079
1	5147933	5422754	HAP_1	0.169565217391304	-0.413597202398964	0.702625487617027	0.556335728553696
1	5147933	5422754	HAP_2	0.199130434782609	-0.538070051861966	0.576488247532146	0.351035857612523
1	5147933	5422754	HAP_3	0.12	-0.867692608004039	1.23192263860173	0.481512703188338
1	5147933	5422754	HAP_4	0.114782608695652	-0.711269574111175	1.37261540915953	0.604532700045433
1	5147933	5422754	HAP_5	0.164347826086957	1.03008587021709	0.660938611942419	0.119673014821079
1	5305646	5488869	HAP_1	0.169565217391304	-0.413597202398964	0.702625487617027	0.556335728553696
1	5305646	5488869	HAP_2	0.2	-0.538070051861966	0.576488247532146	0.351035857612523
1	5305646	5488869	HAP_3	0.166086956521739	1.03008587021709	0.660938611942419	0.119673014821079
1	5305646	5488869	HAP_4	0.103478260869565	-0.711269574111175	1.37261540915953	0.604532700045433
1	5305646	5488869	HAP_5	0.12	-0.867692608004039	1.23192263860173	0.481512703188338
1	5356977	5519231	HAP_1	0.2	-0.538070051861966	0.576488247532146	0.351035857612523
1	5356977	5519231	HAP_2	0.166086956521739	1.03008587021709	0.660938611942419	0.119673014821079
1	5356977	5519231	HAP_3	0.169565217391304	-0.413597202398964	0.702625487617027	0.556335728553696
1	5356977	5519231	HAP_4	0.102608695652174	-0.711269574111175	1.37261540915953	0.604532700045433
1	5356977	5519231	HAP_5	0.126086956521739	-0.394232047108818	1.11683560960129	0.724228128129479
1	5391649	5550567	HAP_1	0.169565217391304	-0.413597202398964	0.702625487617027	0.556335728553696
1	5391649	5550567	HAP_2	0.2	-0.538070051861966	0.576488247532146	0.351035857612523
1	5391649	5550567	HAP_3	0.102608695652174	-0.711269574111175	1.37261540915953	0.604532700045433
1	5391649	5550567	HAP_4	0.12695652173913	-0.394232047108818	1.11683560960129	0.724228128129479
1	5391649	5550567	HAP_5	0.166086956521739	1.03008587021709	0.660938611942419	0.119673014821079
1	5470488	5573890	HAP_1	0.12695652173913	-0.394232047108818	1.11683560960129	0.724228128129479
1	5470488	5573890	HAP_2	0.166086956521739	1.03008587021709	0.660938611942419	0.119673014821079
1	5470488	5573890	HAP_3	0.170434782608696	-0.413597202398964	0.702625487617027	0.556335728553696
1	5470488	5573890	HAP_4	0.102608695652174	-0.711269574111175	1.37261540915953	0.604532700045433
1	5470488	5573890	HAP_5	0.212173913043478	-0.434152767606846	0.523926822278968	0.407653393982191
1	5510131	5630208	HAP_1	0.0991304347826087	-0.711269574111175	1.37261540915953	0.604532700045433
1	5510131	5630208	HAP_2	0.194782608695652	-0.538070051861966	0.576488247532146	0.351035857612523
1	5510131	5630208	HAP_3	0.12695652173913	-0.394232047108818	1.11683560960129	0.724228128129479
1	5510131	5630208	HAP_4	0.164347826086957	1.03008587021709	0.660938611942419	0.119673014821079
1	5510131	5630208	HAP_5	0.169565217391304	-0.413597202398964	0.702625487617027	0.556335728553696
1	5539390	5668141	HAP_1	0.190434782608696	-0.538070051861966	0.576488247532146	0.351035857612523
1	5539390	5668141	HAP_2	0.12695652173913	-0.394232047108818	1.11683560960129	0.724228128129479
1	5539390	5668141	HAP_3	0.163478260869565	1.03008587021709	0.660938611942419	0.119673014821079
1	5539390	5668141	HAP_4	0.167826086956522	-0.413597202398964	0.702625487617027	0.556335728553696
1	5539390	5668141	HAP_5	0.0939130434782609	-0.711269574111175	1.37261540915953	0.604532700045433
1	5561667	5730545	HAP_1	0.190434782608696	-0.478460832927813	0.586987839281622	0.415353489927514
1	5561667	5730545	HAP_2	0.170434782608696	-0.490654180948104	0.680598967911621	0.471261422615382
1	5561667	5730545	HAP_3	0.12695652173913	-0.394232047108818	1.11683560960129	0.724228128129479
1	5561667	5730545	HAP_4	0.0930434782608696	-0.711269574111175	1.37261540915953	0.604532700045433
1	5561667	5730545	HAP_5	0.162608695652174	1.05327066097115	0.698217897716501	0.131985266656748
1	5614060	5764859	HAP_1	0.122608695652174	-0.867692608004039	1.23192263860173	0.481512703188338
1	5614060	5764859	HAP_2	0.354782608695652	-0.328691901321387	0.349164953169141	0.346921951528263
1	5614060	5764859	HAP_3	0.17304347826087	-0.490654180948104	0.680598967911621	0.471261422615382
1	5656543	5807646	HAP_1	0.360869565217391	-0.364530299345728	0.343394491296738	0.288896146243158
1	5656543	5807646	HAP_2	0.123478260869565	-0.867692608004039	1.23192263860173	0.481512703188338
1	5656543	5807646	HAP_3	0.17304347826087	-0.490654180948104	0.680598967911621	0.471261422615382
1	5710366	5882239	HAP_1	0.16695652173913	-0.484531125876227	0.701999885292828	0.49034367540145
1	5710366	5882239	HAP_2	0.36695652173913	-0.367318396178052	0.336862577267034	0.275999775053597
1	5710366	5882239	HAP_3	0.123478260869565	-0.867692608004039	1.23192263860173	0.481512703188338
1	5753019	5945254	HAP_1	0.16695652173913	-0.484531125876227	0.701999885292828	0.49034367540145
1	5753019	5945254	HAP_2	0.123478260869565	-0.867692608004039	1.23192263860173	0.481512703188338
1	5753019	5945254	HAP_3	0.377391304347826	-0.386533241531843	0.330238527162746	0.242309236202465
1	5783354	5988894	HAP_1	0.16695652173913	-0.484531125876227	0.701999885292828	0.49034367540145
1	5783354	5988894	HAP_2	0.204347826086957	-0.518750692850619	0.545253008023174	0.341813144365582
1	5783354	5988894	HAP_3	0.17304347826087	1.03008587021709	0.660938611942419	0.119673014821079
1	5783354	5988894	HAP_4	0.123478260869565	-0.867692608004039	1.23192263860173	0.481512703188338
1	5846627	6046468	HAP_1	0.16695652173913	-0.484531125876227	0.701999885292828	0.49034367540145
1	5846627	6046468	HAP_2	0.124347826086957	-0.867692608004039	1.23192263860173	0.481512703188338
1	5846627	6046468	HAP_3	0.212173913043478	-0.523790070979204	0.541523002663032	0.333833327849596
1	5846627	6046468	HAP_4	0.17304347826087	1.03008587021709	0.660938611942419	0.119673014821079
1	5922932	6090860	HAP_1	0.16695652173913	-0.487778118116948	0.681311752197975	0.474325956023986
1	5922932	6090860	HAP_2	0.124347826086957	-0.867692608004039	1.23192263860173	0.481512703188338
1	5922932	6090860	HAP_3	0.209565217391304	-0.539945657927477	0.548086247518381	0.324975673053326
1	5922932	6090860	HAP_4	0.170434782608696	1.05713580937524	0.677876292706309	0.119445282371406
1	5983887	6133181	HAP_1	0.170434782608696	1.05713580937524	0.677876292706309	0.119445282371406
1	5983887	6133181	HAP_2	0.159130434782609	-0.440496299112837	0.682063585761043	0.518653845060627
1	5983887	6133181	HAP_3	0.209565217391304	-0.539945657927477	0.548086247518381	0.324975673053326
1	5983887	6133181	HAP_4	0.123478260869565	-0.867692608004039	1.23192263860173	0.481512703188338
1	6026812	6171754	HAP_1	0.123478260869565	-0.867692608004039	1.23192263860173	0.481512703188338
1	6026812	6171754	HAP_2	0.209565217391304	-0.539945657927477	0.548086247518381	0.324975673053326
1	6026812	6171754	HAP_3	0.16	-0.440496299112837	0.682063585761043	0.518653845060627
1	6026812	6171754	HAP_4	0.170434782608696	1.05713580937524	0.677876292706309	0.119445282371406
1	6069957	6218619	HAP_1	0.16	-0.440496299112837	0.682063585761043	0.518653845060627
1	6069957	6218619	HAP_2	0.170434782608696	1.05713580937524	0.677876292706309	0.119445282371406
1	6069957	6218619	HAP_3	0.211304347826087	-0.539945657927477	0.548086247518381	0.324975673053326
1	6069957	6218619	HAP_4	0.123478260869565	-0.867692608004039	1.23192263860173	0.481512703188338
1	6069957	6218619	HAP_5	0.0452173913043478	-1.48172961055067	1.56941470445834	0.345509539679085
1	6114436	6264645	HAP_1	0.123478260869565	-0.867692608004039	1.23192263860173	0.481512703188338
1	6114436	6264645	HAP_2	0.16	-0.440496299112837	0.682063585761043	0.518653845060627
1	6114436	6264645	HAP_3	0.0452173913043478	-1.48172961055067	1.56941470445834	0.345509539679085
1	6114436	6264645	HAP_4	0.17304347826087	1.05713580937524	0.677876292706309	0.119445282371406
1	6114436	6264645	HAP_5	0.212173913043478	-0.539945657927477	0.548086247518381	0.324975673053326
1	6158046	6307242	HAP_1	0.162608695652174	-0.440496299112837	0.682063585761043	0.518653845060627
1	6158046	6307242	HAP_2	0.123478260869565	-0.867692608004039	1.23192263860173	0.481512703188338
1	6158046	6307242	HAP_3	0.0443478260869565	-1.48172961055067	1.56941470445834	0.345509539679085
1	6158046	6307242	HAP_4	0.173913043478261	1.05713580937524	0.677876292706309	0.119445282371406
1	6158046	6307242	HAP_5	0.213913043478261	-0.539945657927477	0.548086247518381	0.324975673053326
1	6211327	6334008	HAP_1	0.214782608695652	-0.539945657927477	0.548086247518381	0.324975673053326
1	6211327	6334008	HAP_2	0.162608695652174	-0.440496299112837	0.682063585761043	0.518653845060627
1	6211327	6334008	HAP_3	0.123478260869565	-0.867692608004039	1.23192263860173	0.481512703188338
1	6211327	6334008	HAP_4	0.0434782608695652	-1.48172961055067	1.56941470445834	0.345509539679085
1	6211327	6334008	HAP_5	0.173913043478261	1.05713580937524	0.677876292706309	0.119445282371406
1	6238245	6363482	HAP_1	0.214782608695652	-0.539945657927477	0.548086247518381	0.324975673053326
1	6238245	6363482	HAP_2	0.0434782608695652	-1.48172961055067	1.56941470445834	0.345509539679085
1	6238245	6363482	HAP_3	0.18	1.05713580937524	0.677876292706309	0.119445282371406
1	6238245	6363482	HAP_4	0.121739130434783	-0.352973099716956	0.906122855650457	0.697022660963952
1	6238245	6363482	HAP_5	0.175652173913043	-0.486752932786708	0.661995447345367	0.462474863550292
1	6238245	6363482	HAP_6	0.123478260869565	-0.867692608004039	1.23192263860173	0.481512703188338
1	6290541	6406191	HAP_1	0.216521739130435	-0.539945657927477	0.548086247518381	0.324975673053326
1	6290541	6406191	HAP_2	0.163478260869565	-0.440496299112837	0.682063585761043	0.518653845060627
1	6290541	6406191	HAP_3	0.167826086956522	-0.476980328050279	0.623987894880301	0.444945934410724
1	6290541	6406191	HAP_4	0.303478260869565	0.228008038415273	0.4144344870527	0.582423654390068
1	6290541	6406191	HAP_5	0.0434782608695652	-1.48172961055067	1.56941470445834	0.345509539679085
1	6326900	6449104	HAP_1	0.167826086956522	-0.476980328050279	0.623987894880301	0.444945934410724
1	6326900	6449104	HAP_2	0.051304347826087	-1.25094526315246	1.35880258617517	0.357642154920485
1	6326900	6449104	HAP_3	0.18	1.05713580937524	0.677876292706309	0.119445282371406
1	6326900	6449104	HAP_4	0.123478260869565	-0.867692608004039	1.23192263860173	0.481512703188338
1	6326900	6449104	HAP_5	0.217391304347826	-0.539945657927477	0.548086247518381	0.324975673053326
1	6326900	6449104	HAP_6	0.163478260869565	-0.440496299112837	0.682063585761043	0.518653845060627
1	6355340	6494875	HAP_1	0.121739130434783	0.33312420010613	0.781969303869322	0.670266033705176
1	6355340	6494875	HAP_2	0.217391304347826	-0.539945657927477	0.548086247518381	0.324975673053326
1	6355340	6494875	HAP_3	0.166086956521739	-0.440496299112837	0.682063585761043	0.518653845060627
1	6355340	6494875	HAP_4	0.195652173913043	0.567598383969274	0.58762640180803	0.334501129188821
1	6355340	6494875	HAP_5	0.123478260869565	-0.867692608004039	1.23192263860173	0.481512703188338
1	6394259	6539650	HAP_1	0.16695652173913	-0.440496299112837	0.682063585761043	0.518653845060627
1	6394259	6539650	HAP_2	0.10695652173913	0.646267079678431	0.969477851482517	0.50529257236758
1	6394259	6539650	HAP_3	0.217391304347826	-0.539945657927477	0.548086247518381	0.324975673053326
1	6394259	6539650	HAP_4	0.194782608695652	0.567598383969274	0.58762640180803	0.334501129188821
1	6394259	6539650	HAP_5	0.123478260869565	-0.867692608004039	1.23192263860173	0.481512703188338
1	6440687	6581802	HAP_1	0.122608695652174	-0.867692608004039	1.23192263860173	0.481512703188338
1	6440687	6581802	HAP_2	0.179130434782609	-0.135268091368012	0.648198533810005	0.834771230997043
1	6440687	6581802	HAP_3	0.216521739130435	-0.539945657927477	0.548086247518381	0.324975673053326
1	6440687	6581802	HAP_4	0.163478260869565	-0.440496299112837	0.682063585761043	0.518653845060627
1	6440687	6581802	HAP_5	0.048695652173913	-1.10398767846171	1.57113792369299	0.48255388054379
1	6478088	6617974	HAP_1	0.163478260869565	-0.440496299112837	0.682063585761043	0.518653845060627
1	6478088	6617974	HAP_2	0.259130434782609	-0.568914823020499	0.439511693487757	0.196050344844306
1	6478088	6617974	HAP_3	0.121739130434783	-0.867692608004039	1.23192263860173	0.481512703188338
1	6478088	6617974	HAP_4	0.178260869565217	-0.135268091368012	0.648198533810005	0.834771230997043
1	6534487	6643362	HAP_1	0.312173913043478	-0.185899787315581	0.3827798794293	0.627399547387466
1	6534487	6643362	HAP_2	0.178260869565217	-0.135268091368012	0.648198533810005	0.834771230997043
1	6534487	6643362	HAP_3	0.164347826086957	-0.440496299112837	0.682063585761043	0.518653845060627
1	6534487	6643362	HAP_4	0.121739130434783	-0.867692608004039	1.23192263860173	0.481512703188338
1	6577244	6734261	HAP_1	0.0895652173913044	0.190543409687133	1.34425985264553	0.887331463216981
1	6577244	6734261	HAP_2	0.165217391304348	0.0798693255833244	0.751092005703623	0.915352441208429
1	6577244	6734261	HAP_3	0.100869565217391	-1.58748381855927	1.5588310262591	0.308935147593299
1	6577244	6734261	HAP_4	0.210434782608696	-0.465929290493299	0.541215920091224	0.389663806881159
1	6577244	6734261	HAP_5	0.164347826086957	-0.440496299112837	0.682063585761043	0.518653845060627
1	6612693	6796330	HAP_1	0.0852173913043478	-0.471663012125835	1.55167946695598	0.761263744441922
1	6612693	6796330	HAP_2	0.165217391304348	0.0798693255833244	0.751092005703623	0.915352441208429
1	6612693	6796330	HAP_3	0.1	-1.58748381855927	1.5588310262591	0.308935147593299
1	6612693	6796330	HAP_4	0.210434782608696	-0.465929290493299	0.541215920091224	0.389663806881159
1	6612693	6796330	HAP_5	0.164347826086957	-0.440496299112837	0.682063585761043	0.518653845060627
1	6633732	6839575	HAP_1	0.210434782608696	-0.465929290493299	0.541215920091224	0.389663806881159
1	6633732	6839575	HAP_2	0.164347826086957	-0.440496299112837	0.682063585761043	0.518653845060627
1	6633732	6839575	HAP_3	0.0852173913043478	-0.471663012125835	1.55167946695598	0.761263744441922
1	6633732	6839575	HAP_4	0.165217391304348	0.0798693255833244	0.751092005703623	0.915352441208429
1	6633732	6839575	HAP_5	0.1	-1.58748381855927	1.5588310262591	0.308935147593299
1	6712326	6899688	HAP_1	0.165217391304348	0.0798693255833244	0.751092005703623	0.915352441208429
1	6712326	6899688	HAP_2	0.16695652173913	-0.615552445673886	0.662215530483435	0.353011025771017
1	6712326	6899688	HAP_3	0.186086956521739	-0.685287265855613	0.737926883079269	0.353461126515097
1	6712326	6899688	HAP_4	0.0626086956521739	-1.11013918698997	1.23377685109768	0.368617776760545
1	6712326	6899688	HAP_5	0.210434782608696	-0.465929290493299	0.541215920091224	0.389663806881159
1	6781489	6933766	HAP_1	0.188695652173913	-0.495868665494808	0.711449754598234	0.486101382256657
1	6781489	6933766	HAP_2	0.167826086956522	-0.615552445673886	0.662215530483435	0.353011025771017
1	6781489	6933766	HAP_3	0.088695652173913	0.44593216730348	1.61433507335675	0.782470878608897
1	6781489	6933766	HAP_4	0.137391304347826	-0.499367962382163	1.122498956596	0.656583794216629
1	6781489	6933766	HAP_5	0.216521739130435	-0.465929290493299	0.541215920091224	0.389663806881159
1	6830134	6990464	HAP_1	0.248695652173913	-0.374709087383892	0.46963519105791	0.425281373872401
1	6830134	6990464	HAP_2	0.100869565217391	-1.58748381855927	1.5588310262591	0.308935147593299
1	6830134	6990464	HAP_3	0.088695652173913	0.147547851219477	1.34248885244965	0.912522997488271
1	6830134	6990464	HAP_4	0.088695652173913	0.44593216730348	1.61433507335675	0.782470878608897
1	6830134	6990464	HAP_5	0.137391304347826	-0.499367962382163	1.122498956596	0.656583794216629
1	6830134	6990464	HAP_6	0.167826086956522	-0.615552445673886	0.662215530483435	0.353011025771017
1	6864130	7035600	HAP_1	0.088695652173913	0.44593216730348	1.61433507335675	0.782470878608897
1	6864130	7035600	HAP_2	0.154782608695652	-0.581827004854633	1.03915178347645	0.575766854728139
1	6864130	7035600	HAP_3	0.189565217391304	-0.405016337240743	0.611349948114497	0.507925570000128
1	6864130	7035600	HAP_4	0.167826086956522	-0.615552445673886	0.662215530483435	0.353011025771017
1	6864130	7035600	HAP_5	0.100869565217391	-1.58748381855927	1.5588310262591	0.308935147593299
1	6864130	7035600	HAP_6	0.0826086956521739	-0.471663012125835	1.55167946695598	0.761263744441922
1	6923025	7062501	HAP_1	0.100869565217391	-1.58748381855927	1.5588310262591	0.308935147593299
1	6923025	7062501	HAP_2	0.104347826086957	-0.147912586313277	1.38224033147182	0.914819780523247
1	6923025	7062501	HAP_3	0.169565217391304	-0.615552445673886	0.662215530483435	0.353011025771017
1	6923025	7062501	HAP_4	0.149565217391304	-0.581827004854633	1.03915178347645	0.575766854728139
1	6923025	7062501	HAP_5	0.0756521739130435	0.618636380892654	1.56448851568194	0.692680015156846
1	6923025	7062501	HAP_6	0.114782608695652	-0.97193503610598	0.999471500003625	0.331245587963355
1	6965434	7118368	HAP_1	0.100869565217391	-0.147912586313277	1.38224033147182	0.914819780523247
1	6965434	7118368	HAP_2	0.169565217391304	-0.615552445673886	0.662215530483435	0.353011025771017
1	6965434	7118368	HAP_3	0.151304347826087	-0.727476660183	0.922815244648844	0.4308400723595
1	6965434	7118368	HAP_4	0.0756521739130435	0.618636380892654	1.56448851568194	0.692680015156846
1	6965434	7118368	HAP_5	0.114782608695652	-0.97193503610598	0.999471500003625	0.331245587963355
1	6965434	7118368	HAP_6	0.100869565217391	-1.58748381855927	1.5588310262591	0.308935147593299
1	7029810	7168764	HAP_1	0.08	0.618636380892654	1.56448851568194	0.692680015156846
1	7029810	7168764	HAP_2	0.280869565217391	-0.261929859852947	0.422444183696131	0.53548655769035
1	7029810	7168764	HAP_3	0.102608695652174	-0.253938480740714	1.34960675942013	0.850821194801987
1	7029810	7168764	HAP_4	0.100869565217391	-0.147912586313277	1.38224033147182	0.914819780523247
1	7029810	7168764	HAP_5	0.0643478260869565	-1.11013918698997	1.23377685109768	0.368617776760545
1	7047544	7216900	HAP_1	0.281739130434783	-0.261929859852947	0.422444183696131	0.53548655769035
1	7047544	7216900	HAP_2	0.100869565217391	-0.147912586313277	1.38224033147182	0.914819780523247
1	7047544	7216900	HAP_3	0.122608695652174	0.638220878877324	1.02734644930456	0.534698622139193
1	7047544	7216900	HAP_4	0.0643478260869565	-1.11013918698997	1.23377685109768	0.368617776760545
1	7047544	7216900	HAP_5	0.102608695652174	-0.253938480740714	1.34960675942013	0.850821194801987
1	7108873	7259443	HAP_1	0.280869565217391	-0.261929859852947	0.422444183696131	0.53548655769035
1	7108873	7259443	HAP_2	0.101739130434783	-0.147912586313277	1.38224033147182	0.914819780523247
1	7108873	7259443	HAP_3	0.126086956521739	-1.09401146468259	1.01718974264812	0.282601925295797
1	7108873	7259443	HAP_4	0.0643478260869565	-1.11013918698997	1.23377685109768	0.368617776760545
1	7108873	7259443	HAP_5	0.123478260869565	0.638220878877324	1.02734644930456	0.534698622139193
1	7108873	7259443	HAP_6	0.102608695652174	-0.253938480740714	1.34960675942013	0.850821194801987
1	7159731	7325749	HAP_1	0.141739130434783	-0.164757728659417	0.93383981175268	0.860019384073494
1	7159731	7325749	HAP_2	0.123478260869565	0.638220878877324	1.02734644930456	0.534698622139193
1	7159731	7325749	HAP_3	0.103478260869565	-0.240899585763035	1.2090386498645	0.842140137838339
1	7159731	7325749	HAP_4	0.100869565217391	-0.147912586313277	1.38224033147182	0.914819780523247
1	7159731	7325749	HAP_5	0.28695652173913	-0.352151346991766	0.415277729194613	0.396804565116069
1	7159731	7325749	HAP_6	0.125217391304348	-1.09401146468259	1.01718974264812	0.282601925295797
1	7196708	7399747	HAP_1	0.102608695652174	-0.240899585763035	1.2090386498645	0.842140137838339
1	7196708	7399747	HAP_2	0.100869565217391	-0.147912586313277	1.38224033147182	0.914819780523247
1	7196708	7399747	HAP_3	0.28695652173913	-0.352151346991766	0.415277729194613	0.396804565116069
1	7196708	7399747	HAP_4	0.0643478260869565	-1.11013918698997	1.23377685109768	0.368617776760545
1	7196708	7399747	HAP_5	0.088695652173913	-0.808689443589605	1.55173088657523	0.602465372596846
1	7196708	7399747	HAP_6	0.118260869565217	0.564209195653324	1.11081668137729	0.611706721606402
1	7248213	7435100	HAP_1	0.0643478260869565	-1.11013918698997	1.23377685109768	0.368617776760545
1	7248213	7435100	HAP_2	0.102608695652174	-0.240899585763035	1.2090386498645	0.842140137838339
1	7248213	7435100	HAP_3	0.117391304347826	0.564209195653324	1.11081668137729	0.611706721606402
1	7248213	7435100	HAP_4	0.28	-0.232514419333362	0.427069349380209	0.586353413326908
1	7248213	7435100	HAP_5	0.1	-0.147912586313277	1.38224033147182	0.914819780523247
1	7306412	7460318	HAP_1	0.117391304347826	0.564209195653324	1.11081668137729	0.611706721606402
1	7306412	7460318	HAP_2	0.28	-0.232514419333362	0.427069349380209	0.586353413326908
1	7306412	7460318	HAP_3	0.1	-0.147912586313277	1.38224033147182	0.914819780523247
1	7306412	7460318	HAP_4	0.0643478260869565	-1.11013918698997	1.23377685109768	0.368617776760545
1	7306412	7460318	HAP_5	0.102608695652174	-0.240899585763035	1.2090386498645	0.842140137838339
1	7378233	7502240	HAP_1	0.19304347826087	-0.494360235194735	0.615858051923954	0.422477176164616
1	7378233	7502240	HAP_2	0.319130434782609	-0.292747559272399	0.387551316445136	0.450338942868664
1	7378233	7502240	HAP_3	0.1	-0.147912586313277	1.38224033147182	0.914819780523247
1	7378233	7502240	HAP_4	0.0782608695652174	-1.11013918698997	1.23377685109768	0.368617776760545
1	7378233	7502240	HAP_5	0.106086956521739	-0.361671562973364	1.10790160969238	0.744207436696759
1	7423349	7533869	HAP_1	0.191304347826087	-0.525663233293437	0.629313432981852	0.403905809894164
1	7423349	7533869	HAP_2	0.276521739130435	-0.286467727901279	0.436680339297769	0.512084608643342
1	7423349	7533869	HAP_3	0.0652173913043478	-1.11013918698997	1.23377685109768	0.368617776760545
1	7423349	7533869	HAP_4	0.10695652173913	-0.361671562973364	1.10790160969238	0.744207436696759
1	7423349	7533869	HAP_5	0.1	-0.147912586313277	1.38224033147182	0.914819780523247
1	7452388	7563595	HAP_1	0.1	-0.147912586313277	1.38224033147182	0.914819780523247
1	7452388	7563595	HAP_2	0.191304347826087	-0.525663233293437	0.629313432981852	0.403905809894164
1	7452388	7563595	HAP_3	0.277391304347826	-0.286467727901279	0.436680339297769	0.512084608643342
1	7452388	7563595	HAP_4	0.188695652173913	-0.17896899074474	0.686573797556173	0.794442712212586
1	7452388	7563595	HAP_5	0.0739130434782609	-1.11013918698997	1.23377685109768	0.368617776760545
1	7484154	7597217	HAP_1	0.276521739130435	-0.286467727901279	0.436680339297769	0.512084608643342
1	7484154	7597217	HAP_2	0.188695652173913	-0.17896899074474	0.686573797556173	0.794442712212586
1	7484154	7597217	HAP_3	0.0739130434782609	-1.11013918698997	1.23377685109768	0.368617776760545
1	7484154	7597217	HAP_4	0.1	-0.147912586313277	1.38224033147182	0.914819780523247
1	7484154	7597217	HAP_5	0.191304347826087	-0.525663233293437	0.629313432981852	0.403905809894164
1	7522016	7642302	HAP_1	0.191304347826087	-0.525663233293437	0.629313432981852	0.403905809894164
1	7522016	7642302	HAP_2	0.277391304347826	-0.297830743614712	0.432123270302057	0.490965291194563
1	7522016	7642302	HAP_3	0.187826086956522	-0.17896899074474	0.686573797556173	0.794442712212586
1	7522016	7642302	HAP_4	0.0678260869565217	-1.11013918698997	1.23377685109768	0.368617776760545
1	7522016	7642302	HAP_5	0.1	-0.147912586313277	1.38224033147182	0.914819780523247
1	7552128	7679364	HAP_1	0.294782608695652	-0.29521839371266	0.400464897001265	0.461314953232055
1	7552128	7679364	HAP_2	0.199130434782609	-0.608470289895392	0.61383563235007	0.321985557224951
1	7552128	7679364	HAP_3	0.0643478260869565	-1.11013918698997	1.23377685109768	0.368617776760545
1	7552128	7679364	HAP_4	0.187826086956522	-0.17896899074474	0.686573797556173	0.794442712212586
1	7552128	7679364	HAP_5	0.100869565217391	-0.147912586313277	1.38224033147182	0.914819780523247
1	7575218	7753844	HAP_1	0.115652173913043	0.634448757435973	1.20976272715326	0.600178869742148
1	7575218	7753844	HAP_2	0.0643478260869565	-1.11013918698997	1.23377685109768	0.368617776760545
1	7575218	7753844	HAP_3	0.279130434782609	-0.297830743614712	0.432123270302057	0.490965291194563
1	7575218	7753844	HAP_4	0.101739130434783	-0.434587958512472	1.24048954094567	0.726217927581602
1	7575218	7753844	HAP_5	0.186086956521739	-0.17896899074474	0.686573797556173	0.794442712212586
1	7628267	7802701	HAP_1	0.115652173913043	0.634448757435973	1.20976272715326	0.600178869742148
1	7628267	7802701	HAP_2	0.278260869565217	-0.303827970266459	0.434514802300226	0.484694447219549
1	7628267	7802701	HAP_3	0.102608695652174	-0.547699274493987	1.13622822771138	0.62997031062487
1	7628267	7802701	HAP_4	0.184347826086957	-0.17896899074474	0.686573797556173	0.794442712212586
1	7628267	7802701	HAP_5	0.0643478260869565	-1.11013918698997	1.23377685109768	0.368617776760545
1	7661203	7864905	HAP_1	0.184347826086957	-0.17896899074474	0.686573797556173	0.794442712212586
1	7661203	7864905	HAP_2	0.06	-1.11013918698997	1.23377685109768	0.368617776760545
1	7661203	7864905	HAP_3	0.114782608695652	0.634448757435973	1.20976272715326	0.600178869742148
1	7661203	7864905	HAP_4	0.272173913043478	-0.303827970266459	0.434514802300226	0.484694447219549
1	7661203	7864905	HAP_5	0.102608695652174	-0.547699274493987	1.13622822771138	0.62997031062487
1	7734968	7940886	HAP_1	0.12695652173913	0.287520749371373	1.0335348654301	0.780967577566579
1	7734968	7940886	HAP_2	0.271304347826087	-0.303827970266459	0.434514802300226	0.484694447219549
1	7734968	7940886	HAP_3	0.103478260869565	-0.547699274493987	1.13622822771138	0.62997031062487
1	7734968	7940886	HAP_4	0.06	-1.11013918698997	1.23377685109768	0.368617776760545
1	7734968	7940886	HAP_5	0.181739130434783	-0.332164068064519	0.710710817693344	0.640417192395638
1	7788418	8016049	HAP_1	0.135652173913043	0.123501097677411	0.909803074155835	0.892071583768037
1	7788418	8016049	HAP_2	0.27304347826087	-0.297830743614712	0.432123270302057	0.490965291194563
1	7788418	8016049	HAP_3	0.103478260869565	-0.547699274493987	1.13622822771138	0.62997031062487
1	7788418	8016049	HAP_4	0.182608695652174	-0.332164068064519	0.710710817693344	0.640417192395638
1	7788418	8016049	HAP_5	0.06	-1.11013918698997	1.23377685109768	0.368617776760545
1	7845180	8104625	HAP_1	0.135652173913043	0.123501097677411	0.909803074155835	0.892071583768037
1	7845180	8104625	HAP_2	0.102608695652174	-0.547699274493987	1.13622822771138	0.62997031062487
1	7845180	8104625	HAP_3	0.06	-1.11013918698997	1.23377685109768	0.368617776760545
1	7845180	8104625	HAP_4	0.110434782608696	-0.361671562973364	1.10790160969238	0.744207436696759
1	7845180	8104625	HAP_5	0.272173913043478	-0.301892768167284	0.426834906496785	0.479684245097894
1	7919477	8211738	HAP_1	0.0956521739130435	0.127584227882823	1.20676244937251	0.915838750059765
1	7919477	8211738	HAP_2	0.11304347826087	-0.361671562973364	1.10790160969238	0.744207436696759
1	7919477	8211738	HAP_3	0.272173913043478	-0.307830332958783	0.429169389615895	0.473505511645198
1	7919477	8211738	HAP_4	0.06	-1.11013918698997	1.23377685109768	0.368617776760545
1	7919477	8211738	HAP_5	0.104347826086957	-0.547699274493987	1.13622822771138	0.62997031062487
1	7996760	8289511	HAP_1	0.104347826086957	-0.547699274493987	1.13622822771138	0.62997031062487
1	7996760	8289511	HAP_2	0.0956521739130435	0.127584227882823	1.20676244937251	0.915838750059765
1	7996760	8289511	HAP_3	0.117391304347826	-0.692918476092494	1.02687506106769	0.500090739484829
1	7996760	8289511	HAP_4	0.06	-1.11013918698997	1.23377685109768	0.368617776760545
1	7996760	8289511	HAP_5	0.272173913043478	-0.307830332958783	0.429169389615895	0.473505511645198
1	8075890	8326936	HAP_1	0.272173913043478	-0.307830332958783	0.429169389615895	0.473505511645198
1	8075890	8326936	HAP_2	0.104347826086957	-0.547699274493987	1.13622822771138	0.62997031062487
1	8075890	8326936	HAP_3	0.118260869565217	-0.692918476092494	1.02687506106769	0.500090739484829
1	8075890	8326936	HAP_4	0.0878260869565217	0.164984490105549	1.35638457914566	0.903231190922003
1	8075890	8326936	HAP_5	0.0956521739130435	0.127584227882823	1.20676244937251	0.915838750059765
1	8075890	8326936	HAP_6	0.06	-1.11013918698997	1.23377685109768	0.368617776760545
1	8170038	8373080	HAP_1	0.105217391304348	-0.547699274493987	1.13622822771138	0.62997031062487
1	8170038	8373080	HAP_2	0.172173913043478	1.29295705047243	0.737699021545828	0.0802006496952249
1	8170038	8373080	HAP_3	0.0617391304347826	-1.11013918698997	1.23377685109768	0.368617776760545
1	8170038	8373080	HAP_4	0.284347826086957	-0.334581629181773	0.422014194174323	0.428216796522599
1	8170038	8373080	HAP_5	0.088695652173913	0.501579888328505	1.55446235037202	0.74706443945447
1	8170038	8373080	HAP_6	0.118260869565217	-0.692918476092494	1.02687506106769	0.500090739484829
1	8257321	8464233	HAP_1	0.105217391304348	-0.547699274493987	1.13622822771138	0.62997031062487
1	8257321	8464233	HAP_2	0.0617391304347826	-1.11013918698997	1.23377685109768	0.368617776760545
1	8257321	8464233	HAP_3	0.292173913043478	-0.304706004872379	0.407331739103916	0.454740691530556
1	8257321	8464233	HAP_4	0.088695652173913	0.501579888328505	1.55446235037202	0.74706443945447
1	8257321	8464233	HAP_5	0.118260869565217	-0.692918476092494	1.02687506106769	0.500090739484829
1	8305311	8528279	HAP_1	0.27304347826087	-0.298647695491637	0.431412082277588	0.489062355862342
1	8305311	8528279	HAP_2	0.0869565217391304	0.501579888328505	1.55446235037202	0.74706443945447
1	8305311	8528279	HAP_3	0.117391304347826	-0.692918476092494	1.02687506106769	0.500090739484829
1	8305311	8528279	HAP_4	0.105217391304348	-0.547699274493987	1.13622822771138	0.62997031062487
1	8305311	8528279	HAP_5	0.0617391304347826	-1.11013918698997	1.23377685109768	0.368617776760545
1	8358037	8607680	HAP_1	0.0617391304347826	-1.11013918698997	1.23377685109768	0.368617776760545
1	8358037	8607680	HAP_2	0.0869565217391304	0.501579888328505	1.55446235037202	0.74706443945447
1	8358037	8607680	HAP_3	0.151304347826087	0.216204316141038	0.682479858603303	0.751518900579953
1	8358037	8607680	HAP_4	0.378260869565217	-0.442355912290791	0.338540408784935	0.191863954470671
1	8430684	8651065	HAP_1	0.0869565217391304	0.501579888328505	1.55446235037202	0.74706443945447
1	8430684	8651065	HAP_2	0.231304347826087	0.281117182386999	0.456453252084641	0.538227758957085
1	8430684	8651065	HAP_3	0.379130434782609	-0.432870037306502	0.336636235778104	0.199018395826089
1	8430684	8651065	HAP_4	0.0617391304347826	-1.11013918698997	1.23377685109768	0.368617776760545
1	8498193	8707568	HAP_1	0.378260869565217	-0.422704273760558	0.335583809353568	0.208333416898192
1	8498193	8707568	HAP_2	0.0878260869565217	0.501579888328505	1.55446235037202	0.74706443945447
1	8498193	8707568	HAP_3	0.29304347826087	0.204010365347245	0.3878522961344	0.599095599119024
1	8575763	8752633	HAP_1	0.0878260869565217	0.501579888328505	1.55446235037202	0.74706443945447
1	8575763	8752633	HAP_2	0.384347826086957	-0.383476922502557	0.327939960638776	0.242757949544522
1	8575763	8752633	HAP_3	0.0617391304347826	-0.893160556897317	1.36952795329168	0.514560260543266
1	8575763	8752633	HAP_4	0.3	-0.0235243305589871	0.379145938656934	0.950548591663768
1	8640490	8812607	HAP_1	0.088695652173913	0.501579888328505	1.55446235037202	0.74706443945447
1	8640490	8812607	HAP_2	0.384347826086957	-0.383476922502557	0.327939960638776	0.242757949544522
1	8640490	8812607	HAP_3	0.0608695652173913	-0.893160556897317	1.36952795329168	0.514560260543266
1	8640490	8812607	HAP_4	0.23304347826087	0.172917990236481	0.445989154527043	0.698371588851285
1	8699372	8854887	HAP_1	0.0982608695652174	0.501579888328505	1.55446235037202	0.74706443945447
1	8699372	8854887	HAP_2	0.0608695652173913	-0.893160556897317	1.36952795329168	0.514560260543266
1	8699372	8854887	HAP_3	0.220869565217391	0.3910182858391	0.46376318364352	0.399507648115887
1	8699372	8854887	HAP_4	0.386086956521739	-0.383476922502557	0.327939960638776	0.242757949544522
1	8745844	8914176	HAP_1	0.0608695652173913	-0.893160556897317	1.36952795329168	0.514560260543266
1	8745844	8914176	HAP_2	0.222608695652174	0.3910182858391	0.46376318364352	0.399507648115887
1	8745844	8914176	HAP_3	0.485217391304348	-0.107909103733197	0.268872103407037	0.688322445233795
1	8787290	8990544	HAP_1	0.22695652173913	0.455611654200215	0.45736368184792	0.319596608047084
1	8787290	8990544	HAP_2	0.575652173913043	-0.161646951831718	0.24117549005411	0.502976178766413
1	8842230	9051929	HAP_1	0.211304347826087	0.601472488099706	0.497524661954477	0.227198105513922
1	8842230	9051929	HAP_2	0.392173913043478	-0.389532930184281	0.320605940848368	0.224880203928415
1	8903343	9104278	HAP_1	0.212173913043478	0.601472488099706	0.497524661954477	0.227198105513922
1	8903343	9104278	HAP_2	0.392173913043478	-0.389532930184281	0.320605940848368	0.224880203928415
1	8946823	9198237	HAP_1	0.390434782608696	-0.386668810660021	0.322459985281774	0.230985908048698
1	8946823	9198237	HAP_2	0.211304347826087	0.601472488099706	0.497524661954477	0.227198105513922
1	9034299	9245476	HAP_1	0.21304347826087	0.601472488099706	0.497524661954477	0.227198105513922
1	9034299	9245476	HAP_2	0.403478260869565	-0.448049473224293	0.316112585300653	0.156928019752384
1	9084433	9289447	HAP_1	0.215652173913043	0.420736266617463	0.477331910306361	0.378460118731296
1	9084433	9289447	HAP_2	0.47304347826087	-0.404743792648559	0.279299847118583	0.147857018915134
1	9172231	9345129	HAP_1	0.139130434782609	0.441601354882794	0.822217387100246	0.59142085594266
1	9172231	9345129	HAP_2	0.408695652173913	-0.534409440674221	0.314768031957151	0.0901013314365023
1	9236222	9412234	HAP_1	0.139130434782609	0.441601354882794	0.822217387100246	0.59142085594266
1	9236222	9412234	HAP_2	0.40695652173913	-0.52862773174941	0.314767870250946	0.0936258467250113
1	9271520	9464578	HAP_1	0.133913043478261	0.441601354882794	0.822217387100246	0.59142085594266
1	9271520	9464578	HAP_2	0.40695652173913	-0.52862773174941	0.314767870250946	0.0936258467250113
1	9322111	9515565	HAP_1	0.40695652173913	-0.52862773174941	0.314767870250946	0.0936258467250113
1	9322111	9515565	HAP_2	0.133913043478261	0.441601354882794	0.822217387100246	0.59142085594266
1	9390629	9565793	HAP_1	0.476521739130435	-0.265825373545675	0.283976985156409	0.349633699333746
1	9390629	9565793	HAP_2	0.133913043478261	0.441601354882794	0.822217387100246	0.59142085594266
1	9446832	9620382	HAP_1	0.133913043478261	0.441601354882794	0.822217387100246	0.59142085594266
1	9446832	9620382	HAP_2	0.484347826086957	-0.160856308693784	0.281087497931786	0.567371846317898
1	9502502	9663536	HAP_1	0.133913043478261	0.441601354882794	0.822217387100246	0.59142085594266
1	9502502	9663536	HAP_2	0.484347826086957	-0.160856308693784	0.281087497931786	0.567371846317898
1	9555749	9739491	HAP_1	0.134782608695652	0.441601354882794	0.822217387100246	0.59142085594266
1	9555749	9739491	HAP_2	0.483478260869565	-0.156083986392491	0.28181228498613	0.579896328544104
1	9592005	9800213	HAP_1	0.11304347826087	-0.861531247136919	1.2104801073066	0.47692923297569
1	9592005	9800213	HAP_2	0.0773913043478261	0.818692646789146	1.56054391484735	0.600054202656902
1	9592005	9800213	HAP_3	0.417391304347826	-0.305339147171676	0.309039735693494	0.323565326548311
1	9639183	9851960	HAP_1	0.11304347826087	-0.265056695701894	0.903289651273698	0.769298087754636
1	9639183	9851960	HAP_2	0.111304347826087	-1.02501137284853	1.34973913813591	0.447923097052496
1	9639183	9851960	HAP_3	0.427826086956522	-0.239517880757771	0.301730674823618	0.427639053301431
1	9710661	9913900	HAP_1	0.111304347826087	-1.02501137284853	1.34973913813591	0.447923097052496
1	9710661	9913900	HAP_2	0.0773913043478261	0.818692646789146	1.56054391484735	0.600054202656902
1	9710661	9913900	HAP_3	0.145217391304348	2.45592567612756	0.849580022879883	0.0039917463548206
1	9710661	9913900	HAP_4	0.311304347826087	-0.222226107670243	0.392798048961211	0.571788488897565
1	9710661	9913900	HAP_5	0.116521739130435	-0.97193503610598	0.999471500003625	0.331245587963355
1	9773647	9958472	HAP_1	0.109565217391304	0.0408297618389315	1.22503730881097	0.973423740340579
1	9773647	9958472	HAP_2	0.144347826086957	2.45592567612756	0.849580022879883	0.0039917463548206
1	9773647	9958472	HAP_3	0.311304347826087	-0.222226107670243	0.392798048961211	0.571788488897565
1	9773647	9958472	HAP_4	0.116521739130435	-0.97193503610598	0.999471500003625	0.331245587963355
1	9773647	9958472	HAP_5	0.117391304347826	-1.02501137284853	1.34973913813591	0.447923097052496
1	9843069	10006649	HAP_1	0.311304347826087	-0.222226107670243	0.392798048961211	0.571788488897565
1	9843069	10006649	HAP_2	0.168695652173913	-0.764981434449752	0.75956172864676	0.314303176610989
1	9843069	10006649	HAP_3	0.152173913043478	-1.02173514375169	0.889673951568453	0.251276475008586
1	9843069	10006649	HAP_4	0.111304347826087	-1.02501137284853	1.34973913813591	0.447923097052496
1	9843069	10006649	HAP_5	0.143478260869565	2.45592567612756	0.849580022879883	0.0039917463548206
1	9893305	10037375	HAP_1	0.111304347826087	-1.02501137284853	1.34973913813591	0.447923097052496
1	9893305	10037375	HAP_2	0.168695652173913	-0.764981434449752	0.75956172864676	0.314303176610989
1	9893305	10037375	HAP_3	0.311304347826087	-0.222226107670243	0.392798048961211	0.571788488897565
1	9893305	10037375	HAP_4	0.160869565217391	-1.02173514375169	0.889673951568453	0.251276475008586
1	9893305	10037375	HAP_5	0.144347826086957	2.26107169186853	0.810352551211611	0.00544585126690663
1	9947101	10066272	HAP_1	0.15304347826087	-1.02173514375169	0.889673951568453	0.251276475008586
1	9947101	10066272	HAP_2	0.168695652173913	-0.764981434449752	0.75956172864676	0.314303176610989
1	9947101	10066272	HAP_3	0.111304347826087	-1.02501137284853	1.34973913813591	0.447923097052496
1	9947101	10066272	HAP_4	0.144347826086957	2.26107169186853	0.810352551211611	0.00544585126690663
1	9947101	10066272	HAP_5	0.312173913043478	-0.222226107670243	0.392798048961211	0.571788488897565
1	9995804	10135402	HAP_1	0.111304347826087	-1.02501137284853	1.34973913813591	0.447923097052496
1	9995804	10135402	HAP_2	0.150434782608696	0.160480859880489	0.75865274600534	0.832547280455878
1	9995804	10135402	HAP_3	0.31304347826087	-0.197890276612982	0.39004285634285	0.612104633332575
1	9995804	10135402	HAP_4	0.152173913043478	-1.02173514375169	0.889673951568453	0.251276475008586
1	10029104	10154066	HAP_1	0.31304347826087	-0.197890276612982	0.39004285634285	0.612104633332575
1	10029104	10154066	HAP_2	0.133913043478261	0.226828795335185	0.819558355333041	0.782058826292826
1	10029104	10154066	HAP_3	0.151304347826087	-1.02173514375169	0.889673951568453	0.251276475008586
1	10029104	10154066	HAP_4	0.111304347826087	-1.02501137284853	1.34973913813591	0.447923097052496
1	10052241	10209708	HAP_1	0.068695652173913	2.30384505201702	1.54831663297624	0.137320289407941
1	10052241	10209708	HAP_2	0.151304347826087	-1.02173514375169	0.889673951568453	0.251276475008586
1	10052241	10209708	HAP_3	0.304347826086957	-0.196720395288619	0.396903683091673	0.620343859136897
1	10052241	10209708	HAP_4	0.110434782608696	-1.02501137284853	1.34973913813591	0.447923097052496
1	10115433	10242514	HAP_1	0.32	-0.0394673269609472	0.376036272913214	0.916448035147307
1	10115433	10242514	HAP_2	0.068695652173913	2.30384505201702	1.54831663297624	0.137320289407941
1	10115433	10242514	HAP_3	0.110434782608696	-1.02501137284853	1.34973913813591	0.447923097052496
1	10115433	10242514	HAP_4	0.153913043478261	-1.02173514375169	0.889673951568453	0.251276475008586
1	10147081	10280606	HAP_1	0.068695652173913	2.30384505201702	1.54831663297624	0.137320289407941
1	10147081	10280606	HAP_2	0.320869565217391	-0.067069501662331	0.374808887868014	0.858046792161847
1	10147081	10280606	HAP_3	0.152173913043478	-1.02173514375169	0.889673951568453	0.251276475008586
1	10188215	10329288	HAP_1	0.16695652173913	-0.97283003192374	0.862736842978419	0.259966163543172
1	10188215	10329288	HAP_2	0.068695652173913	2.30384505201702	1.54831663297624	0.137320289407941
1	10188215	10329288	HAP_3	0.321739130434783	0.570732634724708	0.370950740189695	0.124472806511199
1	10188215	10329288	HAP_4	0.154782608695652	-1.02173514375169	0.889673951568453	0.251276475008586
1	10236893	10379097	HAP_1	0.154782608695652	-1.02173514375169	0.889673951568453	0.251276475008586
1	10236893	10379097	HAP_2	0.488695652173913	0.520331755478134	0.281683661747258	0.0652406328430124
1	10236893	10379097	HAP_3	0.127826086956522	2.26107169186853	0.810352551211611	0.00544585126690663
1	10273354	10413209	HAP_1	0.0678260869565217	2.30384505201702	1.54831663297624	0.137320289407941
1	10273354	10413209	HAP_2	0.153913043478261	-1.02173514375169	0.889673951568453	0.251276475008586
1	10273354	10413209	HAP_3	0.497391304347826	0.423962476744873	0.278863746673253	0.128992643208193
1	10315745	10453602	HAP_1	0.493913043478261	-0.0213971772366764	0.283064092966871	0.939771173791743
1	10315745	10453602	HAP_2	0.0930434782608696	-0.95199374441099	1.54498532958581	0.538023215075185
1	10315745	10453602	HAP_3	0.0660869565217391	2.30384505201702	1.54831663297624	0.137320289407941
1	10315745	10453602	HAP_4	0.15304347826087	-1.02173514375169	0.889673951568453	0.251276475008586
1	10361996	10482668	HAP_1	0.152173913043478	-1.02173514375169	0.889673951568453	0.251276475008586
1	10361996	10482668	HAP_2	0.164347826086957	-1.15692116638635	0.956637100155689	0.22703205315221
1	10361996	10482668	HAP_3	0.318260869565217	-0.239111144413651	0.378362080298927	0.527667507815824
1	10399147	10523839	HAP_1	0.163478260869565	-1.15692116638635	0.956637100155689	0.22703205315221
1	10399147	10523839	HAP_2	0.318260869565217	-0.239111144413651	0.378362080298927	0.527667507815824
1	10399147	10523839	HAP_3	0.149565217391304	-1.02173514375169	0.889673951568453	0.251276475008586
1	10439622	10538971	HAP_1	0.164347826086957	-0.975677239310928	0.906545955675862	0.282273728661779
1	10439622	10538971	HAP_2	0.320869565217391	0.570732634724708	0.370950740189695	0.124472806511199
1	10439622	10538971	HAP_3	0.149565217391304	-1.02173514375169	0.889673951568453	0.251276475008586
1	10477227	10565732	HAP_1	0.150434782608696	-1.02173514375169	0.889673951568453	0.251276475008586
1	10477227	10565732	HAP_2	0.320869565217391	0.570732634724708	0.370950740189695	0.124472806511199
1	10477227	10565732	HAP_3	0.229565217391304	-0.511839843204687	0.513072577007935	0.318903972960009
1	10513579	10591457	HAP_1	0.39304347826087	0.594784256803294	0.325230500468018	0.0679581108295595
1	10513579	10591457	HAP_2	0.320869565217391	0.570732634724708	0.370950740189695	0.124472806511199
1	10513579	10591457	HAP_3	0.150434782608696	-1.02173514375169	0.889673951568453	0.251276475008586
1	10535644	10632901	HAP_1	0.320869565217391	0.570732634724708	0.370950740189695	0.124472806511199
1	10535644	10632901	HAP_2	0.150434782608696	-1.02173514375169	0.889673951568453	0.251276475008586
1	10535644	10632901	HAP_3	0.165217391304348	-1.08703182748284	0.866921527698893	0.21040012385216
1	10556115	10715729	HAP_1	0.150434782608696	-1.02173514375169	0.889673951568453	0.251276475008586
1	10556115	10715729	HAP_2	0.165217391304348	-1.08703182748284	0.866921527698893	0.21040012385216
1	10556115	10715729	HAP_3	0.320869565217391	0.570732634724708	0.370950740189695	0.124472806511199
1	10580877	10762241	HAP_1	0.305217391304348	0.697143713165244	0.382262946873446	0.068724130167705
1	10580877	10762241	HAP_2	0.164347826086957	-1.08703182748284	0.866921527698893	0.21040012385216
1	10580877	10762241	HAP_3	0.150434782608696	-1.02173514375169	0.889673951568453	0.251276475008586
1	10610579	10783671	HAP_1	0.305217391304348	0.697143713165244	0.382262946873446	0.068724130167705
1	10610579	10783671	HAP_2	0.165217391304348	-1.08703182748284	0.866921527698893	0.21040012385216
1	10610579	10783671	HAP_3	0.0808695652173913	0.944781144295431	1.34874184648766	0.483910790810161
1	10610579	10783671	HAP_4	0.150434782608696	-1.02173514375169	0.889673951568453	0.251276475008586
1	10692448	10838284	HAP_1	0.294782608695652	0.75857321002746	0.389973163921713	0.0522500328190939
1	10692448	10838284	HAP_2	0.091304347826087	0.558797903660575	1.21803074714817	0.646575565935497
1	10692448	10838284	HAP_3	0.165217391304348	-1.08703182748284	0.866921527698893	0.21040012385216
1	10692448	10838284	HAP_4	0.150434782608696	-1.02173514375169	0.889673951568453	0.251276475008586
1	10747495	10888253	HAP_1	0.150434782608696	-1.02173514375169	0.889673951568453	0.251276475008586
1	10747495	10888253	HAP_2	0.293913043478261	0.807049271185824	0.39360562310873	0.0407886528651649
1	10747495	10888253	HAP_3	0.103478260869565	0.397451737360984	1.02602880966035	0.698629716175387
1	10747495	10888253	HAP_4	0.165217391304348	-1.08703182748284	0.866921527698893	0.21040012385216
1	10776649	10972991	HAP_1	0.288695652173913	0.850755049730838	0.397062099630092	0.032572139845366
1	10776649	10972991	HAP_2	0.091304347826087	0.558797903660575	1.21803074714817	0.646575565935497
1	10776649	10972991	HAP_3	0.165217391304348	-1.08703182748284	0.866921527698893	0.21040012385216
1	10776649	10972991	HAP_4	0.150434782608696	-1.02173514375169	0.889673951568453	0.251276475008586
1	10826689	11037942	HAP_1	0.287826086956522	0.873076150105349	0.40035474441137	0.0296153731716635
1	10826689	11037942	HAP_2	0.150434782608696	-1.02173514375169	0.889673951568453	0.251276475008586
1	10826689	11037942	HAP_3	0.171304347826087	-1.0561864798711	0.794150570956067	0.184071777438057
1	10826689	11037942	HAP_4	0.0947826086956522	0.558797903660575	1.21803074714817	0.646575565935497
1	10875498	11075998	HAP_1	0.287826086956522	0.873076150105349	0.40035474441137	0.0296153731716635
1	10875498	11075998	HAP_2	0.163478260869565	-1.08703182748284	0.866921527698893	0.21040012385216
1	10875498	11075998	HAP_3	0.0947826086956522	0.558797903660575	1.21803074714817	0.646575565935497
1	10875498	11075998	HAP_4	0.150434782608696	-1.02173514375169	0.889673951568453	0.251276475008586
1	10957096	11130967	HAP_1	0.145217391304348	-1.41409838917955	0.961671919832799	0.141997320445382
1	10957096	11130967	HAP_2	0.147826086956522	-1.05553076287358	0.982341353107277	0.28305747914238
1	10957096	11130967	HAP_3	0.28695652173913	0.901204587781359	0.405587439416383	0.026682506508865
1	11028533	11181385	HAP_1	0.292173913043478	0.854326380336187	0.401829018202131	0.0339306709094067
1	11028533	11181385	HAP_2	0.161739130434783	-0.894269042880052	0.822179605147858	0.277202248473254
1	11028533	11181385	HAP_3	0.144347826086957	-1.35736361492412	1.02699089582334	0.186809147603573
1	11068552	11236771	HAP_1	0.14695652173913	-0.957825287857556	1.04341536391279	0.359027708193204
1	11068552	11236771	HAP_2	0.291304347826087	0.854326380336187	0.401829018202131	0.0339306709094067
1	11068552	11236771	HAP_3	0.144347826086957	-1.35736361492412	1.02699089582334	0.186809147603573
1	11117957	11313680	HAP_1	0.233913043478261	-0.273342868034337	0.547793695487387	0.617982596363812
1	11117957	11313680	HAP_2	0.14695652173913	-0.957825287857556	1.04341536391279	0.359027708193204
1	11117957	11313680	HAP_3	0.291304347826087	0.854326380336187	0.401829018202131	0.0339306709094067
1	11160981	11394467	HAP_1	0.127826086956522	-1.40815785133933	1.36446736997577	0.302506574859383
1	11160981	11394467	HAP_2	0.14695652173913	-0.957825287857556	1.04341536391279	0.359027708193204
1	11160981	11394467	HAP_3	0.237391304347826	0.872750826613457	0.507638998674561	0.086122187199626
1	11227266	11469495	HAP_1	0.236521739130435	0.872750826613457	0.507638998674561	0.086122187199626
1	11227266	11469495	HAP_2	0.14695652173913	-0.957825287857556	1.04341536391279	0.359027708193204
1	11296054	11519084	HAP_1	0.208695652173913	-0.0340002349678949	0.661324430067469	0.95901522147812
1	11296054	11519084	HAP_2	0.237391304347826	0.872750826613457	0.507638998674561	0.086122187199626
1	11368762	11586009	HAP_1	0.14695652173913	-0.957825287857556	1.04341536391279	0.359027708193204
1	11368762	11586009	HAP_2	0.302608695652174	0.763766104518814	0.426506547271621	0.0738716850592862
1	11443076	11667549	HAP_1	0.11304347826087	-0.791030102230177	1.02059740763109	0.43862678747505
1	11443076	11667549	HAP_2	0.148695652173913	-0.957825287857556	1.04341536391279	0.359027708193204
1	11443076	11667549	HAP_3	0.332173913043478	0.521861111821866	0.392032892846225	0.183673923359274
1	11495736	11731681	HAP_1	0.119130434782609	-0.710845507464257	1.57900676807944	0.652750496303616
1	11495736	11731681	HAP_2	0.11304347826087	-0.791030102230177	1.02059740763109	0.43862678747505
1	11495736	11731681	HAP_3	0.260869565217391	0.702211273326152	0.476695034271667	0.141288533769743
1	11495736	11731681	HAP_4	0.238260869565217	-0.66711278850743	0.539508647283041	0.216782140105455
1	11562944	11776956	HAP_1	0.12	-0.710845507464257	1.57900676807944	0.652750496303616
1	11562944	11776956	HAP_2	0.260869565217391	0.702211273326152	0.476695034271667	0.141288533769743
1	11562944	11776956	HAP_3	0.385217391304348	-0.0948417199123996	0.333296105579588	0.776088424173694
1	11635516	11833307	HAP_1	0.260869565217391	0.702211273326152	0.476695034271667	0.141288533769743
1	11635516	11833307	HAP_2	0.385217391304348	-0.0948417199123996	0.333296105579588	0.776088424173694
1	11715739	11880489	HAP_1	0.102608695652174	-0.611486921530909	1.33907134563612	0.648099075289307
1	11715739	11880489	HAP_2	0.260869565217391	0.702211273326152	0.476695034271667	0.141288533769743
1	11715739	11880489	HAP_3	0.384347826086957	-0.0948417199123996	0.333296105579588	0.776088424173694
1	11768871	11915013	HAP_1	0.169565217391304	0.773561484157647	0.771791317861592	0.316633168541434
1	11768871	11915013	HAP_2	0.260869565217391	0.702211273326152	0.476695034271667	0.141288533769743
1	11768871	11915013	HAP_3	0.394782608695652	-0.104245504687416	0.323800787746602	0.747615337877446
1	11807482	11964513	HAP_1	0.260869565217391	0.702211273326152	0.476695034271667	0.141288533769743
1	11807482	11964513	HAP_2	0.247826086956522	1.13414638619827	0.539012915031213	0.035811824885131
1	11807482	11964513	HAP_3	0.393913043478261	-0.104245504687416	0.323800787746602	0.747615337877446
1	11869629	12059144	HAP_1	0.353913043478261	-0.0617110480355095	0.363282585220984	0.865172995014637
1	11869629	12059144	HAP_2	0.26	0.702211273326152	0.476695034271667	0.141288533769743
1	11869629	12059144	HAP_3	0.113913043478261	-1.19436978494643	1.5653269360508	0.445773898133279
1	11907907	12100919	HAP_1	0.353913043478261	-0.0617110480355095	0.363282585220984	0.865172995014637
1	11907907	12100919	HAP_2	0.26	0.702211273326152	0.476695034271667	0.141288533769743
1	11907907	12100919	HAP_3	0.113913043478261	-1.19436978494643	1.5653269360508	0.445773898133279
1	11934480	12184244	HAP_1	0.353913043478261	-0.0617110480355095	0.363282585220984	0.865172995014637
1	11934480	12184244	HAP_2	0.26	0.702211273326152	0.476695034271667	0.141288533769743
1	11934480	12184244	HAP_3	0.113913043478261	-1.19436978494643	1.5653269360508	0.445773898133279
1	12036167	12253784	HAP_1	0.254782608695652	0.683857177840405	0.484248768604846	0.158443903143065
1	12036167	12253784	HAP_2	0.372173913043478	-0.268328676732383	0.354944443503221	0.449981687966579
1	12036167	12253784	HAP_3	0.167826086956522	-0.912989857257911	0.914321022543403	0.318445328396042
1	12077285	12310963	HAP_1	0.206086956521739	-0.0340002349678949	0.661324430067469	0.95901522147812
1	12077285	12310963	HAP_2	0.166086956521739	-0.232994719909382	0.713484919686947	0.74412324866199
1	12077285	12310963	HAP_3	0.167826086956522	-0.912989857257911	0.914321022543403	0.318445328396042
1	12077285	12310963	HAP_4	0.253913043478261	0.683857177840405	0.484248768604846	0.158443903143065
1	12159225	12367799	HAP_1	0.205217391304348	-0.0340002349678949	0.661324430067469	0.95901522147812
1	12159225	12367799	HAP_2	0.253913043478261	0.683857177840405	0.484248768604846	0.158443903143065
1	12228328	12410625	HAP_1	0.205217391304348	-0.0340002349678949	0.661324430067469	0.95901522147812
1	12228328	12410625	HAP_2	0.113913043478261	-0.787145002903302	1.19982315076611	0.512059900893621
1	12228328	12410625	HAP_3	0.254782608695652	0.683857177840405	0.484248768604846	0.158443903143065
1	12288899	12447748	HAP_1	0.107826086956522	-0.0583396436631244	1.5612055220352	0.970204593222777
1	12288899	12447748	HAP_2	0.254782608695652	0.683857177840405	0.484248768604846	0.158443903143065
1	12288899	12447748	HAP_3	0.247826086956522	-0.079513413506455	0.531488720004883	0.881129870124148
1	12288899	12447748	HAP_4	0.159130434782609	-0.0841177088033729	0.853524311592194	0.92152802472296
1	12349904	12495996	HAP_1	0.16695652173913	-0.0456151961033224	0.819160001781855	0.95561227587332
1	12349904	12495996	HAP_2	0.107826086956522	-0.0583396436631244	1.5612055220352	0.970204593222777
1	12349904	12495996	HAP_3	0.254782608695652	0.683857177840405	0.484248768604846	0.158443903143065
1	12349904	12495996	HAP_4	0.144347826086957	-0.957825287857556	1.04341536391279	0.359027708193204
1	12391498	12566832	HAP_1	0.146086956521739	-0.957825287857556	1.04341536391279	0.359027708193204
1	12391498	12566832	HAP_2	0.254782608695652	0.683857177840405	0.484248768604846	0.158443903143065
1	12391498	12566832	HAP_3	0.107826086956522	-0.0583396436631244	1.5612055220352	0.970204593222777
1	12391498	12566832	HAP_4	0.200869565217391	-0.164372414351536	0.705758742856791	0.81592253110645
1	12442460	12631796	HAP_1	0.101739130434783	-0.0583396436631244	1.5612055220352	0.970204593222777
1	12442460	12631796	HAP_2	0.18	-0.267893542465013	0.749174589483196	0.720788206345796
1	12442460	12631796	HAP_3	0.252173913043478	0.730692976452513	0.490052949669068	0.13650967187564
1	12442460	12631796	HAP_4	0.146086956521739	-0.957825287857556	1.04341536391279	0.359027708193204
1	12479322	12693559	HAP_1	0.145217391304348	-0.957825287857556	1.04341536391279	0.359027708193204
1	12479322	12693559	HAP_2	0.238260869565217	0.988565467875785	0.520868271117512	0.0582189742098015
1	12543647	12775375	HAP_1	0.238260869565217	0.988565467875785	0.520868271117512	0.0582189742098015
1	12543647	12775375	HAP_2	0.146086956521739	-0.957825287857556	1.04341536391279	0.359027708193204
1	12606447	12853203	HAP_1	0.0695652173913043	0.483798890932461	1.56972576225723	0.758039790265678
1	12606447	12853203	HAP_2	0.239130434782609	0.988565467875785	0.520868271117512	0.0582189742098015
1	12606447	12853203	HAP_3	0.19304347826087	-0.467596908611064	0.672944825947336	0.48743536331099
1	12676844	12903805	HAP_1	0.242608695652174	0.928428483049111	0.513852551547599	0.0713282734958485
1	12676844	12903805	HAP_2	0.135652173913043	1.18583789772562	0.918883002518407	0.197400466624196
1	12676844	12903805	HAP_3	0.318260869565217	-0.719459102694696	0.390510858744713	0.0659500231052253
1	12743592	12950327	HAP_1	0.242608695652174	0.928428483049111	0.513852551547599	0.0713282734958485
1	12743592	12950327	HAP_2	0.134782608695652	1.33781833431392	0.966119696782908	0.166683444004827
1	12743592	12950327	HAP_3	0.392173913043478	-0.330091959029738	0.324292709309397	0.309171658676721
1	12837234	13034308	HAP_1	0.392173913043478	-0.330091959029738	0.324292709309397	0.309171658676721
1	12837234	13034308	HAP_2	0.242608695652174	0.928428483049111	0.513852551547599	0.0713282734958485
1	12887875	13085347	HAP_1	0.242608695652174	0.928428483049111	0.513852551547599	0.0713282734958485
1	12887875	13085347	HAP_2	0.373913043478261	-0.346409287292458	0.343521339835614	0.313693127599144
1	12934724	13112862	HAP_1	0.242608695652174	0.928428483049111	0.513852551547599	0.0713282734958485
1	12934724	13112862	HAP_2	0.281739130434783	-0.16461999197319	0.462696526398682	0.7221358845882
1	12980154	13158835	HAP_1	0.242608695652174	0.928428483049111	0.513852551547599	0.0713282734958485
1	12980154	13158835	HAP_2	0.280869565217391	-0.16461999197319	0.462696526398682	0.7221358845882
1	13080688	13212735	HAP_1	0.071304347826087	2.18326904795291	1.55729693258716	0.161479056078962
1	13080688	13212735	HAP_2	0.24695652173913	0.889081945713569	0.500885916235176	0.0764359585639393
1	13080688	13212735	HAP_3	0.36	-0.00795695012865486	0.351616101308897	0.981953722962182
1	13107909	13288892	HAP_1	0.071304347826087	2.18326904795291	1.55729693258716	0.161479056078962
1	13107909	13288892	HAP_2	0.443478260869565	-0.0194990587945615	0.293150097009003	0.946990982005133
1	13107909	13288892	HAP_3	0.0852173913043478	-0.101455559821053	1.56728152051311	0.948409238064545
1	13107909	13288892	HAP_4	0.247826086956522	0.889081945713569	0.500885916235176	0.0764359585639393
1	13141007	13331772	HAP_1	0.243478260869565	0.889081945713569	0.500885916235176	0.0764359585639393
1	13141007	13331772	HAP_2	0.071304347826087	2.18326904795291	1.55729693258716	0.161479056078962
1	13141007	13331772	HAP_3	0.32695652173913	-0.124177205490912	0.390696827028601	0.750728005003377
1	13207040	13395358	HAP_1	0.071304347826087	2.18326904795291	1.55729693258716	0.161479056078962
1	13207040	13395358	HAP_2	0.239130434782609	0.0448600344152283	0.516272842362974	0.930788224007728
1	13207040	13395358	HAP_3	0.243478260869565	0.889081945713569	0.500885916235176	0.0764359585639393
1	13253220	13439013	HAP_1	0.155652173913043	-0.957825287857556	1.04341536391279	0.359027708193204
1	13253220	13439013	HAP_2	0.243478260869565	0.889081945713569	0.500885916235176	0.0764359585639393
1	13253220	13439013	HAP_3	0.0704347826086957	2.18326904795291	1.55729693258716	0.161479056078962
1	13325800	13492360	HAP_1	0.219130434782609	0.128320426172414	0.579156268336689	0.824733459695525
1	13325800	13492360	HAP_2	0.243478260869565	0.889081945713569	0.500885916235176	0.0764359585639393
1	13376228	13532908	HAP_1	0.274782608695652	-0.0937501816700012	0.449814706825427	0.834976899899204
1	13376228	13532908	HAP_2	0.243478260869565	0.889081945713569	0.500885916235176	0.0764359585639393
1	13376228	13532908	HAP_3	0.154782608695652	-0.0276176406943931	0.960306426978444	0.977066853798779
1	13424571	13580209	HAP_1	0.161739130434783	0.0234949570782663	1.01968957088698	0.981625520154046
1	13424571	13580209	HAP_2	0.402608695652174	-0.154349882030852	0.328315461800956	0.638446838812598
1	13424571	13580209	HAP_3	0.243478260869565	0.889081945713569	0.500885916235176	0.0764359585639393
1	13463249	13598030	HAP_1	0.4	-0.17623939162462	0.324630453105202	0.587419153845441
1	13463249	13598030	HAP_2	0.243478260869565	0.889081945713569	0.500885916235176	0.0764359585639393
1	13463249	13598030	HAP_3	0.160869565217391	0.0234949570782663	1.01968957088698	0.981625520154046
1	13525711	13668972	HAP_1	0.144347826086957	-1.06203854992904	0.971177310622342	0.274617453176416
1	13525711	13668972	HAP_2	0.159130434782609	0.612710565101735	0.688679727053799	0.374013739544645
1	13525711	13668972	HAP_3	0.225217391304348	-0.303141704823471	0.5429000813225	0.576810884827192
1	13560034	13725800	HAP_1	0.225217391304348	-0.303141704823471	0.5429000813225	0.576810884827192
1	13560034	13725800	HAP_2	0.144347826086957	-1.06203854992904	0.971177310622342	0.274617453176416
1	13560034	13725800	HAP_3	0.0704347826086957	2.18326904795291	1.55729693258716	0.161479056078962
1	13593070	13778296	HAP_1	0.225217391304348	-0.303141704823471	0.5429000813225	0.576810884827192
1	13593070	13778296	HAP_2	0.144347826086957	-1.06203854992904	0.971177310622342	0.274617453176416
1	13593070	13778296	HAP_3	0.0704347826086957	2.18326904795291	1.55729693258716	0.161479056078962
1	13657759	13850697	HAP_1	0.371304347826087	-0.424091201545389	0.351413232807242	0.228010632580845
1	13657759	13850697	HAP_2	0.071304347826087	2.18326904795291	1.55729693258716	0.161479056078962
1	13657759	13850697	HAP_3	0.1	-0.62484522085304	1.20829414722953	0.605268830549659
1	13711980	13936005	HAP_1	0.471304347826087	0.0832776355425119	0.278048805828457	0.764663767654388
1	13711980	13936005	HAP_2	0.158260869565217	0.515991588498981	0.833788712696606	0.536264793428162
1	13711980	13936005	HAP_3	0.0852173913043478	0.766966484462605	1.21218850215843	0.527178928299275
1	13746152	14037621	HAP_1	0.203478260869565	0.692600424742091	0.562676878197491	0.218874189996385
1	13746152	14037621	HAP_2	0.134782608695652	0.0223934870468132	0.81854068425154	0.978184053621296
1	13746152	14037621	HAP_3	0.472173913043478	0.0832776355425119	0.278048805828457	0.764663767654388
1	13834725	14062958	HAP_1	0.280869565217391	0.614097402556473	0.429649454652184	0.153474007566448
1	13834725	14062958	HAP_2	0.472173913043478	0.0832776355425119	0.278048805828457	0.764663767654388
1	13834725	14062958	HAP_3	0.14	0.0223934870468132	0.81854068425154	0.978184053621296
1	13910692	14114440	HAP_1	0.115652173913043	-0.860689944041502	1.23704321585487	0.486864342967692
1	13910692	14114440	HAP_2	0.356521739130435	0.268609380891844	0.350666102748914	0.443999347567529
1	13910692	14114440	HAP_3	0.0921739130434783	0.766966484462605	1.21218850215843	0.527178928299275
1	13910692	14114440	HAP_4	0.179130434782609	0.553504420433696	0.710706159857252	0.436419972265077
1	13910692	14114440	HAP_5	0.149565217391304	0.697338775071416	0.860954551539257	0.418305960175257
1	14004385	14194506	HAP_1	0.115652173913043	-0.860689944041502	1.23704321585487	0.486864342967692
1	14004385	14194506	HAP_2	0.356521739130435	0.268609380891844	0.350666102748914	0.443999347567529
1	14004385	14194506	HAP_3	0.176521739130435	0.640683626864123	0.688396678902853	0.35241375726844
1	14004385	14194506	HAP_4	0.162608695652174	0.243081262666116	0.859249389756317	0.777358009468848
1	14058696	14248776	HAP_1	0.0895652173913044	0.929039779804152	1.5498646134735	0.549125842153573
1	14058696	14248776	HAP_2	0.115652173913043	-0.860689944041502	1.23704321585487	0.486864342967692
1	14058696	14248776	HAP_3	0.071304347826087	2.18326904795291	1.55729693258716	0.161479056078962
1	14058696	14248776	HAP_4	0.356521739130435	0.268609380891844	0.350666102748914	0.443999347567529
1	14091291	14286844	HAP_1	0.357391304347826	0.254788707208429	0.348569199763277	0.465110729709676
1	14091291	14286844	HAP_2	0.071304347826087	2.18326904795291	1.55729693258716	0.161479056078962
1	14091291	14286844	HAP_3	0.0895652173913044	0.929039779804152	1.5498646134735	0.549125842153573
1	14091291	14286844	HAP_4	0.162608695652174	-0.378666044327385	0.743323118193015	0.61065557921399
1	14174967	14320480	HAP_1	0.071304347826087	2.18326904795291	1.55729693258716	0.161479056078962
1	14174967	14320480	HAP_2	0.162608695652174	-0.378666044327385	0.743323118193015	0.61065557921399
1	14174967	14320480	HAP_3	0.0895652173913044	0.929039779804152	1.5498646134735	0.549125842153573
1	14174967	14320480	HAP_4	0.357391304347826	0.254788707208429	0.348569199763277	0.465110729709676
1	14235061	14353940	HAP_1	0.244347826086957	-0.496087394838435	0.521182015951952	0.341581954279863
1	14235061	14353940	HAP_2	0.0973913043478261	0.766966484462605	1.21218850215843	0.527178928299275
1	14235061	14353940	HAP_3	0.509565217391304	0.23075294877583	0.26520030041654	0.384612773031369
1	14277857	14409719	HAP_1	0.56695652173913	0.0192478855180297	0.247928446881805	0.938146158489615
1	14277857	14409719	HAP_2	0.1	1.05876154694416	1.1102064892149	0.340664841373965
1	14277857	14409719	HAP_3	0.163478260869565	-0.378666044327385	0.743323118193015	0.61065557921399
1	14300401	14464404	HAP_1	0.563478260869565	0.0269141177437601	0.249134705114555	0.914010147116095
1	14300401	14464404	HAP_2	0.1	1.05876154694416	1.1102064892149	0.340664841373965
1	14300401	14464404	HAP_3	0.163478260869565	-0.378666044327385	0.743323118193015	0.61065557921399
1	14340365	14529990	HAP_1	0.120869565217391	-0.586783030192158	1.01957660325993	0.565172475365208
1	14340365	14529990	HAP_2	0.118260869565217	0.104686222493953	0.960198116127415	0.91322106263152
1	14340365	14529990	HAP_3	0.288695652173913	0.776949416270562	0.448982032735334	0.0840954752353849
1	14340365	14529990	HAP_4	0.16	-0.378666044327385	0.743323118193015	0.61065557921399
1	14398852	14590649	HAP_1	0.16	-0.378666044327385	0.743323118193015	0.61065557921399
1	14398852	14590649	HAP_2	0.0695652173913043	2.24347168486772	1.55255788707899	0.149010593628765
1	14398852	14590649	HAP_3	0.071304347826087	2.18326904795291	1.55729693258716	0.161479056078962
1	14398852	14590649	HAP_4	0.218260869565217	0.622899210805695	0.570332666437467	0.275227137152129
1	14444478	14655035	HAP_1	0.0904347826086957	0.929039779804152	1.5498646134735	0.549125842153573
1	14444478	14655035	HAP_2	0.16	-0.378666044327385	0.743323118193015	0.61065557921399
1	14444478	14655035	HAP_3	0.158260869565217	0.0234949570782663	1.01968957088698	0.981625520154046
1	14444478	14655035	HAP_4	0.071304347826087	2.18326904795291	1.55729693258716	0.161479056078962
1	14444478	14655035	HAP_5	0.178260869565217	-1.07044670919844	0.759365716262924	0.159193529958975
1	14508643	14723669	HAP_1	0.071304347826087	2.18326904795291	1.55729693258716	0.161479056078962
1	14508643	14723669	HAP_2	0.0904347826086957	0.929039779804152	1.5498646134735	0.549125842153573
1	14508643	14723669	HAP_3	0.161739130434783	0.0234949570782663	1.01968957088698	0.981625520154046
1	14508643	14723669	HAP_4	0.177391304347826	-1.07044670919844	0.759365716262924	0.159193529958975
1	14508643	14723669	HAP_5	0.236521739130435	-0.15047176666559	0.515165950236257	0.770330137217673
1	14563828	14775232	HAP_1	0.177391304347826	-1.07044670919844	0.759365716262924	0.159193529958975
1	14563828	14775232	HAP_2	0.237391304347826	-0.15047176666559	0.515165950236257	0.770330137217673
1	14563828	14775232	HAP_3	0.108695652173913	0.80370136434463	1.11452569526307	0.471138535475071
1	14629667	14813674	HAP_1	0.277391304347826	-0.248277717287327	0.44148987776727	0.574092731791934
1	14629667	14813674	HAP_2	0.108695652173913	0.80370136434463	1.11452569526307	0.471138535475071
1	14629667	14813674	HAP_3	0.177391304347826	-1.07044670919844	0.759365716262924	0.159193529958975
1	14709803	14871304	HAP_1	0.355652173913043	-0.289560391536965	0.350663993364065	0.409296960575491
1	14709803	14871304	HAP_2	0.108695652173913	0.80370136434463	1.11452569526307	0.471138535475071
1	14709803	14871304	HAP_3	0.182608695652174	-1.02982651133457	0.685231451150233	0.133429468906748
1	14762452	14901630	HAP_1	0.128695652173913	-0.377221908745613	1.09567179044845	0.730761745866394
1	14762452	14901630	HAP_2	0.485217391304348	-0.43486955276972	0.271093597361098	0.109247043286305
1	14762452	14901630	HAP_3	0.182608695652174	-1.02982651133457	0.685231451150233	0.133429468906748
1	14804510	14946992	HAP_1	0.485217391304348	-0.43486955276972	0.271093597361098	0.109247043286305
1	14804510	14946992	HAP_2	0.182608695652174	-1.02982651133457	0.685231451150233	0.133429468906748
1	14804510	14946992	HAP_3	0.128695652173913	-0.377221908745613	1.09567179044845	0.730761745866394
1	14854129	15009567	HAP_1	0.679130434782609	0.165604020640609	0.238076509405153	0.48697215155364
1	14854129	15009567	HAP_2	0.182608695652174	-1.02982651133457	0.685231451150233	0.133429468906748
1	14890884	15068643	HAP_1	0.352173913043478	0.143090137459736	0.345637082331732	0.679039710732215
1	14890884	15068643	HAP_2	0.325217391304348	0.602002057456546	0.407883402888068	0.140526214193438
1	14890884	15068643	HAP_3	0.182608695652174	-1.02982651133457	0.685231451150233	0.133429468906748
1	14928233	15107973	HAP_1	0.350434782608696	0.143090137459736	0.345637082331732	0.679039710732215
1	14928233	15107973	HAP_2	0.325217391304348	0.602002057456546	0.407883402888068	0.140526214193438
1	14928233	15107973	HAP_3	0.182608695652174	-1.02982651133457	0.685231451150233	0.133429468906748
1	14986215	15176283	HAP_1	0.258260869565217	-0.124858426377747	0.448492443109311	0.780810917837312
1	14986215	15176283	HAP_2	0.273913043478261	-0.460564661184788	0.464888328727272	0.322258649175959
1	14986215	15176283	HAP_3	0.244347826086957	0.370311380895979	0.584908599767106	0.526919459772561
1	14986215	15176283	HAP_4	0.107826086956522	1.01884855444076	1.21706171162361	0.402870861908672
1	15043428	15233923	HAP_1	0.258260869565217	-0.124858426377747	0.448492443109311	0.780810917837312
1	15043428	15233923	HAP_2	0.2	-1.07300849048484	0.627366018740711	0.0877551286174966
1	15043428	15233923	HAP_3	0.239130434782609	0.280398922635927	0.599327737011863	0.640069128566083
1	15043428	15233923	HAP_4	0.0721739130434783	2.18326904795291	1.55729693258716	0.161479056078962
1	15092475	15295952	HAP_1	0.258260869565217	-0.124858426377747	0.448492443109311	0.780810917837312
1	15092475	15295952	HAP_2	0.179130434782609	-1.02982651133457	0.685231451150233	0.133429468906748
1	15092475	15295952	HAP_3	0.156521739130435	-0.585345771265788	0.8125918115913	0.471612609559127
1	15092475	15295952	HAP_4	0.0721739130434783	2.18326904795291	1.55729693258716	0.161479056078962
1	15151447	15377098	HAP_1	0.259130434782609	-0.137556944906222	0.445707471287943	0.757720355286485
1	15151447	15377098	HAP_2	0.179130434782609	-1.02982651133457	0.685231451150233	0.133429468906748
1	15151447	15377098	HAP_3	0.0765217391304348	-0.67124501981875	1.54812739478646	0.664756112352527
1	15151447	15377098	HAP_4	0.0756521739130435	2.18326904795291	1.55729693258716	0.161479056078962
1	15209586	15433328	HAP_1	0.259130434782609	-0.137556944906222	0.445707471287943	0.757720355286485
1	15209586	15433328	HAP_2	0.0765217391304348	-0.67124501981875	1.54812739478646	0.664756112352527
1	15209586	15433328	HAP_3	0.0721739130434783	2.18326904795291	1.55729693258716	0.161479056078962
1	15209586	15433328	HAP_4	0.179130434782609	-1.02982651133457	0.685231451150233	0.133429468906748
1	15276897	15479165	HAP_1	0.0765217391304348	-0.67124501981875	1.54812739478646	0.664756112352527
1	15276897	15479165	HAP_2	0.259130434782609	-0.137556944906222	0.445707471287943	0.757720355286485
1	15276897	15479165	HAP_3	0.220869565217391	-0.539074461169515	0.566782770010863	0.341955863731562
1	15276897	15479165	HAP_4	0.0721739130434783	2.18326904795291	1.55729693258716	0.161479056078962
1	15346076	15504349	HAP_1	0.220869565217391	-0.539074461169515	0.566782770010863	0.341955863731562
1	15346076	15504349	HAP_2	0.259130434782609	-0.137556944906222	0.445707471287943	0.757720355286485
1	15346076	15504349	HAP_3	0.0721739130434783	2.18326904795291	1.55729693258716	0.161479056078962
1	15346076	15504349	HAP_4	0.155652173913043	-0.585345771265788	0.8125918115913	0.471612609559127
1	15415550	15558805	HAP_1	0.213913043478261	-0.885194242238107	0.572763608575821	0.122793287846303
1	15415550	15558805	HAP_2	0.26	-0.137556944906222	0.445707471287943	0.757720355286485
1	15415550	15558805	HAP_3	0.155652173913043	-0.585345771265788	0.8125918115913	0.471612609559127
1	15415550	15558805	HAP_4	0.0756521739130435	2.18326904795291	1.55729693258716	0.161479056078962
1	15415550	15558805	HAP_5	0.0947826086956522	-0.125592234559645	1.20621423258805	0.917110470344902
1	15469825	15577736	HAP_1	0.0939130434782609	-0.125592234559645	1.20621423258805	0.917110470344902
1	15469825	15577736	HAP_2	0.213913043478261	-0.885194242238107	0.572763608575821	0.122793287846303
1	15469825	15577736	HAP_3	0.240869565217391	0.280398922635927	0.599327737011863	0.640069128566083
1	15469825	15577736	HAP_4	0.335652173913043	-0.337397269695146	0.349646683684321	0.334976724071712
1	15492702	15613532	HAP_1	0.0939130434782609	-0.125592234559645	1.20621423258805	0.917110470344902
1	15492702	15613532	HAP_2	0.213913043478261	-0.885194242238107	0.572763608575821	0.122793287846303
1	15492702	15613532	HAP_3	0.262608695652174	-0.157344837455026	0.439962057178404	0.720752438910979
1	15492702	15613532	HAP_4	0.312173913043478	0.78889379963347	0.440815605398745	0.0740528242559738
1	15550342	15653451	HAP_1	0.213913043478261	-0.885194242238107	0.572763608575821	0.122793287846303
1	15550342	15653451	HAP_2	0.264347826086957	-0.157344837455026	0.439962057178404	0.720752438910979
1	15550342	15653451	HAP_3	0.0739130434782609	2.18326904795291	1.55729693258716	0.161479056078962
1	15550342	15653451	HAP_4	0.240869565217391	0.280398922635927	0.599327737011863	0.640069128566083
1	15550342	15653451	HAP_5	0.136521739130435	0.0857161565226058	0.821974083169149	0.916983677844093
1	15573523	15690224	HAP_1	0.26	-0.137556944906222	0.445707471287943	0.757720355286485
1	15573523	15690224	HAP_2	0.0739130434782609	2.18326904795291	1.55729693258716	0.161479056078962
1	15573523	15690224	HAP_3	0.185217391304348	0.033351331864362	0.855467390398231	0.968915320563149
1	15573523	15690224	HAP_4	0.177391304347826	-1.02982651133457	0.685231451150233	0.133429468906748
1	15605937	15735006	HAP_1	0.177391304347826	-1.02982651133457	0.685231451150233	0.133429468906748
1	15605937	15735006	HAP_2	0.0739130434782609	2.18326904795291	1.55729693258716	0.161479056078962
1	15605937	15735006	HAP_3	0.185217391304348	0.033351331864362	0.855467390398231	0.968915320563149
1	15605937	15735006	HAP_4	0.26	-0.137556944906222	0.445707471287943	0.757720355286485
1	15641488	15812807	HAP_1	0.0739130434782609	2.18326904795291	1.55729693258716	0.161479056078962
1	15641488	15812807	HAP_2	0.177391304347826	-1.02982651133457	0.685231451150233	0.133429468906748
1	15641488	15812807	HAP_3	0.185217391304348	0.033351331864362	0.855467390398231	0.968915320563149
1	15641488	15812807	HAP_4	0.260869565217391	-0.137556944906222	0.445707471287943	0.757720355286485
1	15680611	15886962	HAP_1	0.22	0.00378302256906721	0.522429894056984	0.99422497351361
1	15680611	15886962	HAP_2	0.0878260869565217	0.236770389417259	1.55108639990889	0.878730579780458
1	15680611	15886962	HAP_3	0.105217391304348	0.371733170712132	1.54879873723517	0.810407025516015
1	15680611	15886962	HAP_4	0.0739130434782609	2.18326904795291	1.55729693258716	0.161479056078962
1	15680611	15886962	HAP_5	0.17304347826087	-1.07044670919844	0.759365716262924	0.159193529958975
1	15714762	15945872	HAP_1	0.0739130434782609	2.18326904795291	1.55729693258716	0.161479056078962
1	15714762	15945872	HAP_2	0.22	0.00378302256906721	0.522429894056984	0.99422497351361
1	15714762	15945872	HAP_3	0.170434782608696	-1.07044670919844	0.759365716262924	0.159193529958975
1	15714762	15945872	HAP_4	0.16695652173913	1.2767418870642	0.701506611437611	0.069290837356738
1	15714762	15945872	HAP_5	0.105217391304348	0.371733170712132	1.54879873723517	0.810407025516015
1	15784835	16007329	HAP_1	0.170434782608696	-1.07044670919844	0.759365716262924	0.159193529958975
1	15784835	16007329	HAP_2	0.0869565217391304	-0.300479277104828	1.34488218858577	0.823286530059635
1	15784835	16007329	HAP_3	0.105217391304348	0.371733170712132	1.54879873723517	0.810407025516015
1	15784835	16007329	HAP_4	0.22	0.00378302256906721	0.522429894056984	0.99422497351361
1	15784835	16007329	HAP_5	0.0730434782608696	2.18326904795291	1.55729693258716	0.161479056078962
1	15859988	16070054	HAP_1	0.0860869565217391	1.3148177922908	1.34332724609713	0.328111319972632
1	15859988	16070054	HAP_2	0.22	0.00378302256906721	0.522429894056984	0.99422497351361
1	15859988	16070054	HAP_3	0.0730434782608696	2.18326904795291	1.55729693258716	0.161479056078962
1	15859988	16070054	HAP_4	0.170434782608696	-1.07044670919844	0.759365716262924	0.159193529958975
1	15931146	16103133	HAP_1	0.169565217391304	-1.07044670919844	0.759365716262924	0.159193529958975
1	15931146	16103133	HAP_2	0.218260869565217	0.00378302256906721	0.522429894056984	0.99422497351361
1	15931146	16103133	HAP_3	0.0730434782608696	2.18326904795291	1.55729693258716	0.161479056078962
1	15931146	16103133	HAP_4	0.0878260869565217	1.3148177922908	1.34332724609713	0.328111319972632
1	15990556	16140772	HAP_1	0.218260869565217	0.00378302256906721	0.522429894056984	0.99422497351361
1	15990556	16140772	HAP_2	0.169565217391304	-1.07044670919844	0.759365716262924	0.159193529958975
1	15990556	16140772	HAP_3	0.15304347826087	1.91167989113071	0.762891052834247	0.0124977835342776
1	16048863	16193650	HAP_1	0.156521739130435	-1.0422016527102	0.758579660115714	0.170024923717075
1	16048863	16193650	HAP_2	0.106086956521739	2.05701298556811	1.11490227218008	0.0655610919627684
1	16048863	16193650	HAP_3	0.15304347826087	1.91167989113071	0.762891052834247	0.0124977835342776
1	16048863	16193650	HAP_4	0.225217391304348	0.00378302256906721	0.522429894056984	0.99422497351361
1	16048863	16193650	HAP_5	0.071304347826087	-0.231909534991265	1.20711033414483	0.847717932229828
1	16090310	16276033	HAP_1	0.106086956521739	2.05701298556811	1.11490227218008	0.0655610919627684
1	16090310	16276033	HAP_2	0.174782608695652	-1.07002110567841	0.70490790565068	0.129587110748183
1	16090310	16276033	HAP_3	0.15304347826087	1.91167989113071	0.762891052834247	0.0124977835342776
1	16090310	16276033	HAP_4	0.132173913043478	-0.0922674886079566	0.730272756828385	0.899502748674348
1	16090310	16276033	HAP_5	0.225217391304348	0.00378302256906721	0.522429894056984	0.99422497351361
1	16127799	16355046	HAP_1	0.119130434782609	-0.0679101983404799	0.873738285030905	0.938075480894027
1	16127799	16355046	HAP_2	0.225217391304348	0.00378302256906721	0.522429894056984	0.99422497351361
1	16127799	16355046	HAP_3	0.15304347826087	1.91167989113071	0.762891052834247	0.0124977835342776
1	16127799	16355046	HAP_4	0.106086956521739	2.05701298556811	1.11490227218008	0.0655610919627684
1	16127799	16355046	HAP_5	0.175652173913043	-1.07002110567841	0.70490790565068	0.129587110748183
1	16183119	16433091	HAP_1	0.24	0.30823934919221	0.522692757149985	0.55561926544125
1	16183119	16433091	HAP_2	0.15304347826087	1.91167989113071	0.762891052834247	0.0124977835342776
1	16183119	16433091	HAP_3	0.222608695652174	0.00378302256906721	0.522429894056984	0.99422497351361
1	16183119	16433091	HAP_4	0.105217391304348	1.97346934062253	1.22736274131406	0.108419979776411
1	16250353	16495715	HAP_1	0.239130434782609	0.30823934919221	0.522692757149985	0.55561926544125
1	16250353	16495715	HAP_2	0.0730434782608696	2.18326904795291	1.55729693258716	0.161479056078962
1	16250353	16495715	HAP_3	0.105217391304348	1.97346934062253	1.22736274131406	0.108419979776411
1	16250353	16495715	HAP_4	0.222608695652174	0.00378302256906721	0.522429894056984	0.99422497351361
1	16322597	16522782	HAP_1	0.222608695652174	0.00378302256906721	0.522429894056984	0.99422497351361
1	16322597	16522782	HAP_2	0.105217391304348	1.97346934062253	1.22736274131406	0.108419979776411
1	16322597	16522782	HAP_3	0.239130434782609	0.30823934919221	0.522692757149985	0.55561926544125
1	16322597	16522782	HAP_4	0.0730434782608696	2.18326904795291	1.55729693258716	0.161479056078962
1	16401831	16604159	HAP_1	0.220869565217391	0.00378302256906721	0.522429894056984	0.99422497351361
1	16401831	16604159	HAP_2	0.0817391304347826	-0.149471442052437	1.35034888427348	0.911900915764826
1	16401831	16604159	HAP_3	0.0730434782608696	2.18326904795291	1.55729693258716	0.161479056078962
1	16401831	16604159	HAP_4	0.172173913043478	-1.12987560804332	0.726977866328762	0.120697478761538
1	16401831	16604159	HAP_5	0.105217391304348	1.97346934062253	1.22736274131406	0.108419979776411
1	16463899	16643923	HAP_1	0.220869565217391	0.00378302256906721	0.522429894056984	0.99422497351361
1	16463899	16643923	HAP_2	0.0817391304347826	-0.149471442052437	1.35034888427348	0.911900915764826
1	16463899	16643923	HAP_3	0.105217391304348	1.97346934062253	1.22736274131406	0.108419979776411
1	16463899	16643923	HAP_4	0.0730434782608696	2.18326904795291	1.55729693258716	0.161479056078962
1	16463899	16643923	HAP_5	0.172173913043478	-1.12987560804332	0.726977866328762	0.120697478761538
1	16508177	16686406	HAP_1	0.220869565217391	0.00378302256906721	0.522429894056984	0.99422497351361
1	16508177	16686406	HAP_2	0.0817391304347826	-0.149471442052437	1.35034888427348	0.911900915764826
1	16508177	16686406	HAP_3	0.0730434782608696	2.18326904795291	1.55729693258716	0.161479056078962
1	16508177	16686406	HAP_4	0.172173913043478	-1.12987560804332	0.726977866328762	0.120697478761538
1	16508177	16686406	HAP_5	0.101739130434783	1.97346934062253	1.22736274131406	0.108419979776411
1	16571855	16747732	HAP_1	0.0730434782608696	2.18326904795291	1.55729693258716	0.161479056078962
1	16571855	16747732	HAP_2	0.302608695652174	-0.101874675213557	0.393690618134515	0.79590871847243
1	16571855	16747732	HAP_3	0.172173913043478	-1.12987560804332	0.726977866328762	0.120697478761538
1	16571855	16747732	HAP_4	0.0617391304347826	-0.149471442052437	1.35034888427348	0.911900915764826
1	16635130	16836572	HAP_1	0.302608695652174	-0.101874675213557	0.393690618134515	0.79590871847243
1	16635130	16836572	HAP_2	0.0730434782608696	2.18326904795291	1.55729693258716	0.161479056078962
1	16635130	16836572	HAP_3	0.172173913043478	-1.12987560804332	0.726977866328762	0.120697478761538
1	16669446	16922627	HAP_1	0.340869565217391	-0.224006200374497	0.363611101162889	0.5381044503791
1	16669446	16922627	HAP_2	0.0930434782608696	-0.123681781046009	1.35348235555895	0.927222883199176
1	16669446	16922627	HAP_3	0.0730434782608696	2.18326904795291	1.55729693258716	0.161479056078962
1	16669446	16922627	HAP_4	0.172173913043478	-1.12987560804332	0.726977866328762	0.120697478761538
1	16723481	16962160	HAP_1	0.0930434782608696	-0.123681781046009	1.35348235555895	0.927222883199176
1	16723481	16962160	HAP_2	0.172173913043478	-1.12987560804332	0.726977866328762	0.120697478761538
1	16723481	16962160	HAP_3	0.34695652173913	-0.299729710754885	0.355803345042766	0.399920908748823
1	16723481	16962160	HAP_4	0.0730434782608696	2.18326904795291	1.55729693258716	0.161479056078962
1	16808617	17025174	HAP_1	0.0730434782608696	2.18326904795291	1.55729693258716	0.161479056078962
1	16808617	17025174	HAP_2	0.172173913043478	-1.12987560804332	0.726977866328762	0.120697478761538
1	16808617	17025174	HAP_3	0.314782608695652	-0.294856035291333	0.390759191248014	0.450821755969575
1	16808617	17025174	HAP_4	0.0930434782608696	-0.123681781046009	1.35348235555895	0.927222883199176
1	16886150	17075114	HAP_1	0.0730434782608696	2.18326904795291	1.55729693258716	0.161479056078962
1	16886150	17075114	HAP_2	0.314782608695652	-0.294856035291333	0.390759191248014	0.450821755969575
1	16886150	17075114	HAP_3	0.172173913043478	-1.12987560804332	0.726977866328762	0.120697478761538
1	16886150	17075114	HAP_4	0.0921739130434783	-0.123681781046009	1.35348235555895	0.927222883199176
1	16952601	17128546	HAP_1	0.0730434782608696	2.18326904795291	1.55729693258716	0.161479056078962
1	16952601	17128546	HAP_2	0.175652173913043	-0.910670150549668	0.686957110512483	0.185491618724732
1	16952601	17128546	HAP_3	0.0895652173913044	-0.928456322524844	1.2030258855091	0.440576510941285
1	16952601	17128546	HAP_4	0.118260869565217	-0.630214784678041	0.97189558519137	0.516966048222304
1	16952601	17128546	HAP_5	0.372173913043478	-0.306119326445164	0.335358543060724	0.361732794344119
1	17007158	17167034	HAP_1	0.368695652173913	-0.285417664559199	0.337788724776802	0.398493225860204
1	17007158	17167034	HAP_2	0.0730434782608696	2.18326904795291	1.55729693258716	0.161479056078962
1	17007158	17167034	HAP_3	0.175652173913043	-0.910670150549668	0.686957110512483	0.185491618724732
1	17007158	17167034	HAP_4	0.0895652173913044	-0.928456322524844	1.2030258855091	0.440576510941285
1	17043129	17235751	HAP_1	0.175652173913043	-0.910670150549668	0.686957110512483	0.185491618724732
1	17043129	17235751	HAP_2	0.0895652173913044	-0.928456322524844	1.2030258855091	0.440576510941285
1	17043129	17235751	HAP_3	0.368695652173913	-0.285417664559199	0.337788724776802	0.398493225860204
1	17043129	17235751	HAP_4	0.0730434782608696	2.18326904795291	1.55729693258716	0.161479056078962
1	17108080	17326467	HAP_1	0.175652173913043	-0.906061546356695	0.670696979444082	0.1772629796805
1	17108080	17326467	HAP_2	0.0730434782608696	2.18326904795291	1.55729693258716	0.161479056078962
1	17108080	17326467	HAP_3	0.088695652173913	-0.749494702648558	1.34538811014515	0.577691563939635
1	17108080	17326467	HAP_4	0.367826086956522	-0.285417664559199	0.337788724776802	0.398493225860204
1	17148366	17431872	HAP_1	0.088695652173913	-0.749494702648558	1.34538811014515	0.577691563939635
1	17148366	17431872	HAP_2	0.0730434782608696	2.18326904795291	1.55729693258716	0.161479056078962
1	17148366	17431872	HAP_3	0.372173913043478	-0.306119326445164	0.335358543060724	0.361732794344119
1	17148366	17431872	HAP_4	0.173913043478261	-0.910670150549668	0.686957110512483	0.185491618724732
1	17200924	17474463	HAP_1	0.173913043478261	-0.910670150549668	0.686957110512483	0.185491618724732
1	17200924	17474463	HAP_2	0.372173913043478	-0.306119326445164	0.335358543060724	0.361732794344119
1	17200924	17474463	HAP_3	0.088695652173913	-0.749494702648558	1.34538811014515	0.577691563939635
1	17200924	17474463	HAP_4	0.0730434782608696	2.18326904795291	1.55729693258716	0.161479056078962
1	17292283	17515670	HAP_1	0.368695652173913	-0.308472069225614	0.335130697012004	0.357730983181463
1	17292283	17515670	HAP_2	0.0730434782608696	2.18326904795291	1.55729693258716	0.161479056078962
1	17292283	17515670	HAP_3	0.179130434782609	-0.0258845646584079	0.853793374660819	0.975824898182399
1	17292283	17515670	HAP_4	0.0921739130434783	-0.928456322524844	1.2030258855091	0.440576510941285
1	17292283	17515670	HAP_5	0.173913043478261	-0.910670150549668	0.686957110512483	0.185491618724732
1	17404509	17543004	HAP_1	0.413913043478261	-0.26308953393348	0.310334051992745	0.396931216557684
1	17404509	17543004	HAP_2	0.186086956521739	-0.0258845646584079	0.853793374660819	0.975824898182399
1	17404509	17543004	HAP_3	0.0921739130434783	-0.928456322524844	1.2030258855091	0.440576510941285
1	17404509	17543004	HAP_4	0.0730434782608696	2.18326904795291	1.55729693258716	0.161479056078962
1	17404509	17543004	HAP_5	0.173913043478261	-0.910670150549668	0.686957110512483	0.185491618724732
1	17463352	17580720	HAP_1	0.416521739130435	-0.26308953393348	0.310334051992745	0.396931216557684
1	17463352	17580720	HAP_2	0.116521739130435	-0.0271697483567346	0.955458732898992	0.977324236401635
1	17463352	17580720	HAP_3	0.0739130434782609	2.18326904795291	1.55729693258716	0.161479056078962
1	17463352	17580720	HAP_4	0.173913043478261	-0.910670150549668	0.686957110512483	0.185491618724732
1	17504279	17619065	HAP_1	0.156521739130435	-0.993627861148774	0.733678093982536	0.176181636811735
1	17504279	17619065	HAP_2	0.0730434782608696	2.18326904795291	1.55729693258716	0.161479056078962
1	17504279	17619065	HAP_3	0.317391304347826	-0.373197112413584	0.406306712111282	0.358745525017379
1	17504279	17619065	HAP_4	0.0991304347826087	-0.393058653876217	1.54941956893935	0.799834617595452
1	17504279	17619065	HAP_5	0.091304347826087	-0.928456322524844	1.2030258855091	0.440576510941285
1	17530637	17703897	HAP_1	0.156521739130435	-0.993627861148774	0.733678093982536	0.176181636811735
1	17530637	17703897	HAP_2	0.0730434782608696	2.18326904795291	1.55729693258716	0.161479056078962
1	17530637	17703897	HAP_3	0.301739130434783	-0.41749498454245	0.415351522826059	0.315252101075898
1	17530637	17703897	HAP_4	0.0869565217391304	-0.393058653876217	1.54941956893935	0.799834617595452
1	17530637	17703897	HAP_5	0.091304347826087	-0.928456322524844	1.2030258855091	0.440576510941285
1	17569889	17771553	HAP_1	0.156521739130435	-0.993627861148774	0.733678093982536	0.176181636811735
1	17569889	17771553	HAP_2	0.0730434782608696	2.18326904795291	1.55729693258716	0.161479056078962
1	17569889	17771553	HAP_3	0.091304347826087	-0.928456322524844	1.2030258855091	0.440576510941285
1	17569889	17771553	HAP_4	0.302608695652174	-0.41749498454245	0.415351522826059	0.315252101075898
1	17569889	17771553	HAP_5	0.0869565217391304	-0.393058653876217	1.54941956893935	0.799834617595452
1	17593278	17863023	HAP_1	0.0730434782608696	2.18326904795291	1.55729693258716	0.161479056078962
1	17593278	17863023	HAP_2	0.091304347826087	-0.928456322524844	1.2030258855091	0.440576510941285
1	17593278	17863023	HAP_3	0.18695652173913	-0.755755277628225	0.709110720029225	0.286981229488187
1	17593278	17863023	HAP_4	0.113913043478261	0.551320854097648	1.0260940848257	0.591272733044407
1	17593278	17863023	HAP_5	0.0878260869565217	-0.393058653876217	1.54941956893935	0.799834617595452
1	17593278	17863023	HAP_6	0.156521739130435	-0.958646805380599	0.757370192713525	0.206124475375117
1	17672335	17933659	HAP_1	0.0730434782608696	2.18326904795291	1.55729693258716	0.161479056078962
1	17672335	17933659	HAP_2	0.0878260869565217	-0.393058653876217	1.54941956893935	0.799834617595452
1	17672335	17933659	HAP_3	0.156521739130435	-0.958646805380599	0.757370192713525	0.206124475375117
1	17672335	17933659	HAP_4	0.18695652173913	-0.755755277628225	0.709110720029225	0.286981229488187
1	17672335	17933659	HAP_5	0.11304347826087	0.551320854097648	1.0260940848257	0.591272733044407
1	17672335	17933659	HAP_6	0.0930434782608696	-0.928456322524844	1.2030258855091	0.440576510941285
1	17742102	17996624	HAP_1	0.0878260869565217	-0.393058653876217	1.54941956893935	0.799834617595452
1	17742102	17996624	HAP_2	0.0739130434782609	2.18326904795291	1.55729693258716	0.161479056078962
1	17742102	17996624	HAP_3	0.128695652173913	-0.411509262916895	1.02244377838723	0.687486655739444
1	17742102	17996624	HAP_4	0.22	-0.529643221426008	0.614942424534892	0.389446140251758
1	17742102	17996624	HAP_5	0.18695652173913	-0.755755277628225	0.709110720029225	0.286981229488187
1	17742102	17996624	HAP_6	0.11304347826087	0.551320854097648	1.0260940848257	0.591272733044407
1	17742102	17996624	HAP_7	0.0930434782608696	-0.928456322524844	1.2030258855091	0.440576510941285
1	17830271	18035272	HAP_1	0.0895652173913044	-0.393058653876217	1.54941956893935	0.799834617595452
1	17830271	18035272	HAP_2	0.0739130434782609	2.18326904795291	1.55729693258716	0.161479056078962
1	17830271	18035272	HAP_3	0.218260869565217	-0.529643221426008	0.614942424534892	0.389446140251758
1	17830271	18035272	HAP_4	0.18695652173913	-0.755755277628225	0.709110720029225	0.286981229488187
1	17830271	18035272	HAP_5	0.0930434782608696	-0.928456322524844	1.2030258855091	0.440576510941285
1	17830271	18035272	HAP_6	0.11304347826087	0.551320854097648	1.0260940848257	0.591272733044407
1	17910922	18103433	HAP_1	0.0878260869565217	-0.393058653876217	1.54941956893935	0.799834617595452
1	17910922	18103433	HAP_2	0.186086956521739	-0.685112770411038	0.733791792582215	0.35087975194263
1	17910922	18103433	HAP_3	0.0930434782608696	-0.928456322524844	1.2030258855091	0.440576510941285
1	17910922	18103433	HAP_4	0.126086956521739	0.138727685760331	0.908810736090375	0.878731052427499
1	17910922	18103433	HAP_5	0.218260869565217	-0.529643221426008	0.614942424534892	0.389446140251758
1	17910922	18103433	HAP_6	0.0730434782608696	2.18326904795291	1.55729693258716	0.161479056078962
1	17965969	18144245	HAP_1	0.186086956521739	-0.685112770411038	0.733791792582215	0.35087975194263
1	17965969	18144245	HAP_2	0.0878260869565217	-0.393058653876217	1.54941956893935	0.799834617595452
1	17965969	18144245	HAP_3	0.138260869565217	0.223616140239556	0.822002681333199	0.785692547137526
1	17965969	18144245	HAP_4	0.0921739130434783	-0.928456322524844	1.2030258855091	0.440576510941285
1	17965969	18144245	HAP_5	0.218260869565217	-0.529643221426008	0.614942424534892	0.389446140251758
1	17965969	18144245	HAP_6	0.0730434782608696	2.18326904795291	1.55729693258716	0.161479056078962
1	18019409	18218440	HAP_1	0.221739130434783	0.264402008407031	0.535750423627959	0.621840042341744
1	18019409	18218440	HAP_2	0.0904347826086957	-0.393058653876217	1.54941956893935	0.799834617595452
1	18019409	18218440	HAP_3	0.405217391304348	-0.368904409549007	0.329747830908098	0.26372601896502
1	18019409	18218440	HAP_4	0.091304347826087	-0.928456322524844	1.2030258855091	0.440576510941285
1	18019409	18218440	HAP_5	0.0782608695652174	1.55092762536571	1.35066052505797	0.251344211639095
1	18081067	18289532	HAP_1	0.091304347826087	-0.928456322524844	1.2030258855091	0.440576510941285
1	18081067	18289532	HAP_2	0.0747826086956522	2.18326904795291	1.55729693258716	0.161479056078962
1	18081067	18289532	HAP_3	0.142608695652174	0.223616140239556	0.822002681333199	0.785692547137526
1	18081067	18289532	HAP_4	0.0904347826086957	-0.393058653876217	1.54941956893935	0.799834617595452
1	18081067	18289532	HAP_5	0.0669565217391304	-1.83254667603671	1.55696012675385	0.239692568289037
1	18081067	18289532	HAP_6	0.153913043478261	-0.459643405742371	0.865323064599945	0.595503032186108
1	18081067	18289532	HAP_7	0.184347826086957	-0.712151746174801	0.735616995999293	0.333410224798256
1	18134138	18345151	HAP_1	0.0747826086956522	2.18326904795291	1.55729693258716	0.161479056078962
1	18134138	18345151	HAP_2	0.128695652173913	0.138727685760331	0.908810736090375	0.878731052427499
1	18134138	18345151	HAP_3	0.0904347826086957	-0.393058653876217	1.54941956893935	0.799834617595452
1	18134138	18345151	HAP_4	0.0669565217391304	-1.83254667603671	1.55696012675385	0.239692568289037
1	18134138	18345151	HAP_5	0.15304347826087	-0.459643405742371	0.865323064599945	0.595503032186108
1	18134138	18345151	HAP_6	0.184347826086957	-0.712151746174801	0.735616995999293	0.333410224798256
1	18134138	18345151	HAP_7	0.091304347826087	-0.928456322524844	1.2030258855091	0.440576510941285
1	18185785	18374886	HAP_1	0.0904347826086957	-0.393058653876217	1.54941956893935	0.799834617595452
1	18185785	18374886	HAP_2	0.0669565217391304	-1.83254667603671	1.55696012675385	0.239692568289037
1	18185785	18374886	HAP_3	0.153913043478261	-0.478149444330069	0.914233390553966	0.601176287464402
1	18185785	18374886	HAP_4	0.0765217391304348	2.18326904795291	1.55729693258716	0.161479056078962
1	18185785	18374886	HAP_5	0.166086956521739	-0.670556762135088	0.787045049170647	0.394580963219658
1	18185785	18374886	HAP_6	0.184347826086957	-0.712151746174801	0.735616995999293	0.333410224798256
1	18185785	18374886	HAP_7	0.128695652173913	0.138727685760331	0.908810736090375	0.878731052427499
1	18276048	18399880	HAP_1	0.0895652173913044	-0.690354553008149	1.34258267381049	0.607315053922358
1	18276048	18399880	HAP_2	0.110434782608696	0.388634062588331	1.12493860970184	0.729869314032989
1	18276048	18399880	HAP_3	0.152173913043478	-0.478149444330069	0.914233390553966	0.601176287464402
1	18276048	18399880	HAP_4	0.244347826086957	-0.329353833477765	0.507629268739259	0.516727637561818
1	18276048	18399880	HAP_5	0.0739130434782609	2.18326904795291	1.55729693258716	0.161479056078962
1	18340122	18448083	HAP_1	0.0739130434782609	2.18326904795291	1.55729693258716	0.161479056078962
1	18340122	18448083	HAP_2	0.245217391304348	-0.367152302639852	0.499570372653049	0.462684966620988
1	18340122	18448083	HAP_3	0.0895652173913044	-0.690354553008149	1.34258267381049	0.607315053922358
1	18340122	18448083	HAP_4	0.0904347826086957	-0.393058653876217	1.54941956893935	0.799834617595452
1	18340122	18448083	HAP_5	0.166086956521739	-0.478149444330069	0.914233390553966	0.601176287464402
1	18366232	18508210	HAP_1	0.0739130434782609	2.18326904795291	1.55729693258716	0.161479056078962
1	18366232	18508210	HAP_2	0.152173913043478	-0.478149444330069	0.914233390553966	0.601176287464402
1	18366232	18508210	HAP_3	0.0895652173913044	-0.690354553008149	1.34258267381049	0.607315053922358
1	18366232	18508210	HAP_4	0.0904347826086957	-0.393058653876217	1.54941956893935	0.799834617595452
1	18366232	18508210	HAP_5	0.115652173913043	-0.357376356514654	1.12183408479772	0.750175235925614
1	18366232	18508210	HAP_6	0.128695652173913	0.138727685760331	0.908810736090375	0.878731052427499
1	18388905	18550600	HAP_1	0.0669565217391304	-0.279311691366083	1.54904467304115	0.85697245770936
1	18388905	18550600	HAP_2	0.15304347826087	-0.459643405742371	0.865323064599945	0.595503032186108
1	18388905	18550600	HAP_3	0.0747826086956522	2.18326904795291	1.55729693258716	0.161479056078962
1	18388905	18550600	HAP_4	0.0904347826086957	-0.690354553008149	1.34258267381049	0.607315053922358
1	18388905	18550600	HAP_5	0.0904347826086957	-0.393058653876217	1.54941956893935	0.799834617595452
1	18388905	18550600	HAP_6	0.127826086956522	-0.243280655682573	0.966205126679391	0.801295540742866
1	18388905	18550600	HAP_7	0.180869565217391	0.323816337807746	0.586628220054909	0.581170634424804
1	18388905	18550600	HAP_8	0.0773913043478261	0.177073096978137	1.57310324580447	0.910417276339649
1	18425564	18619081	HAP_1	0.114782608695652	-0.357376356514654	1.12183408479772	0.750175235925614
1	18425564	18619081	HAP_2	0.175652173913043	0.456743746274346	0.614763505451255	0.457817273395018
1	18425564	18619081	HAP_3	0.0773913043478261	0.177073096978137	1.57310324580447	0.910417276339649
1	18425564	18619081	HAP_4	0.0904347826086957	-0.393058653876217	1.54941956893935	0.799834617595452
1	18425564	18619081	HAP_5	0.123478260869565	-1.31622988467309	0.957438858462177	0.169759797866623
1	18425564	18619081	HAP_6	0.154782608695652	-0.459643405742371	0.865323064599945	0.595503032186108
1	18425564	18619081	HAP_7	0.0747826086956522	2.18326904795291	1.55729693258716	0.161479056078962
1	18425564	18619081	HAP_8	0.0904347826086957	-0.690354553008149	1.34258267381049	0.607315053922358
1	18484079	18667846	HAP_1	0.114782608695652	-0.357376356514654	1.12183408479772	0.750175235925614
1	18484079	18667846	HAP_2	0.136521739130435	-1.19308754147247	0.757196722510032	0.115666001927344
1	18484079	18667846	HAP_3	0.155652173913043	-0.459643405742371	0.865323064599945	0.595503032186108
1	18484079	18667846	HAP_4	0.0904347826086957	-0.690354553008149	1.34258267381049	0.607315053922358
1	18484079	18667846	HAP_5	0.114782608695652	0.281880035658873	1.20149065884558	0.814597986163238
1	18484079	18667846	HAP_6	0.12695652173913	0.138727685760331	0.908810736090375	0.878731052427499
1	18484079	18667846	HAP_7	0.08	1.10647235308774	1.34457197967654	0.410903714255549
1	18484079	18667846	HAP_8	0.0956521739130435	-0.472510162295884	1.1144908371019	0.671750258420495
1	18541914	18718088	HAP_1	0.0765217391304348	0.177073096978137	1.57310324580447	0.910417276339649
1	18541914	18718088	HAP_2	0.0904347826086957	-0.690354553008149	1.34258267381049	0.607315053922358
1	18541914	18718088	HAP_3	0.0921739130434783	-0.393058653876217	1.54941956893935	0.799834617595452
1	18541914	18718088	HAP_4	0.12695652173913	0.138727685760331	0.908810736090375	0.878731052427499
1	18541914	18718088	HAP_5	0.15304347826087	-0.459643405742371	0.865323064599945	0.595503032186108
1	18541914	18718088	HAP_6	0.115652173913043	-0.357376356514654	1.12183408479772	0.750175235925614
1	18541914	18718088	HAP_7	0.123478260869565	-1.31622988467309	0.957438858462177	0.169759797866623
1	18599889	18771888	HAP_1	0.0921739130434783	-0.393058653876217	1.54941956893935	0.799834617595452
1	18599889	18771888	HAP_2	0.113913043478261	0.551320854097648	1.0260940848257	0.591272733044407
1	18599889	18771888	HAP_3	0.0904347826086957	-0.690354553008149	1.34258267381049	0.607315053922358
1	18599889	18771888	HAP_4	0.123478260869565	-1.31622988467309	0.957438858462177	0.169759797866623
1	18599889	18771888	HAP_5	0.15304347826087	-0.459643405742371	0.865323064599945	0.595503032186108
1	18599889	18771888	HAP_6	0.0765217391304348	0.177073096978137	1.57310324580447	0.910417276339649
1	18599889	18771888	HAP_7	0.12	-0.357376356514654	1.12183408479772	0.750175235925614
1	18651110	18859078	HAP_1	0.11304347826087	0.551320854097648	1.0260940848257	0.591272733044407
1	18651110	18859078	HAP_2	0.123478260869565	-1.31622988467309	0.957438858462177	0.169759797866623
1	18651110	18859078	HAP_3	0.15304347826087	-0.199284664767831	0.823526859702473	0.808876751422763
1	18651110	18859078	HAP_4	0.0921739130434783	-0.393058653876217	1.54941956893935	0.799834617595452
1	18651110	18859078	HAP_5	0.0921739130434783	-0.725107242578688	1.20016349865442	0.545971961695641
1	18651110	18859078	HAP_6	0.0765217391304348	0.177073096978137	1.57310324580447	0.910417276339649
1	18651110	18859078	HAP_7	0.117391304347826	-0.357376356514654	1.12183408479772	0.750175235925614
1	18690083	18947598	HAP_1	0.11304347826087	0.551320854097648	1.0260940848257	0.591272733044407
1	18690083	18947598	HAP_2	0.116521739130435	-0.357376356514654	1.12183408479772	0.750175235925614
1	18690083	18947598	HAP_3	0.0895652173913044	-0.393058653876217	1.54941956893935	0.799834617595452
1	18690083	18947598	HAP_4	0.15304347826087	-0.199284664767831	0.823526859702473	0.808876751422763
1	18690083	18947598	HAP_5	0.091304347826087	-0.725107242578688	1.20016349865442	0.545971961695641
1	18690083	18947598	HAP_6	0.0765217391304348	0.177073096978137	1.57310324580447	0.910417276339649
1	18690083	18947598	HAP_7	0.123478260869565	-1.31622988467309	0.957438858462177	0.169759797866623
1	18756669	19016808	HAP_1	0.154782608695652	-0.199284664767831	0.823526859702473	0.808876751422763
1	18756669	19016808	HAP_2	0.091304347826087	-0.725107242578688	1.20016349865442	0.545971961695641
1	18756669	19016808	HAP_3	0.123478260869565	-1.31622988467309	0.957438858462177	0.169759797866623
1	18756669	19016808	HAP_4	0.0739130434782609	2.18326904795291	1.55729693258716	0.161479056078962
1	18756669	19016808	HAP_5	0.113913043478261	0.551320854097648	1.0260940848257	0.591272733044407
1	18756669	19016808	HAP_6	0.0895652173913044	-0.393058653876217	1.54941956893935	0.799834617595452
1	18756669	19016808	HAP_7	0.0773913043478261	0.177073096978137	1.57310324580447	0.910417276339649
1	18756669	19016808	HAP_8	0.114782608695652	-0.357376356514654	1.12183408479772	0.750175235925614
1	18832003	19101381	HAP_1	0.113913043478261	0.551320854097648	1.0260940848257	0.591272733044407
1	18832003	19101381	HAP_2	0.091304347826087	-0.725107242578688	1.20016349865442	0.545971961695641
1	18832003	19101381	HAP_3	0.0739130434782609	2.18326904795291	1.55729693258716	0.161479056078962
1	18832003	19101381	HAP_4	0.0773913043478261	0.177073096978137	1.57310324580447	0.910417276339649
1	18832003	19101381	HAP_5	0.0904347826086957	-0.393058653876217	1.54941956893935	0.799834617595452
1	18832003	19101381	HAP_6	0.123478260869565	-1.31622988467309	0.957438858462177	0.169759797866623
1	18832003	19101381	HAP_7	0.114782608695652	-0.357376356514654	1.12183408479772	0.750175235925614
1	18832003	19101381	HAP_8	0.16695652173913	-0.156139123016187	0.787054230478813	0.842816220557176
1	18930376	19175978	HAP_1	0.123478260869565	-1.31622988467309	0.957438858462177	0.169759797866623
1	18930376	19175978	HAP_2	0.0739130434782609	2.18326904795291	1.55729693258716	0.161479056078962
1	18930376	19175978	HAP_3	0.113913043478261	0.551320854097648	1.0260940848257	0.591272733044407
1	18930376	19175978	HAP_4	0.114782608695652	-0.357376356514654	1.12183408479772	0.750175235925614
1	18930376	19175978	HAP_5	0.16695652173913	-0.156139123016187	0.787054230478813	0.842816220557176
1	18930376	19175978	HAP_6	0.168695652173913	-0.379632946183584	0.712786156420996	0.594518063349366
1	18930376	19175978	HAP_7	0.0904347826086957	-0.393058653876217	1.54941956893935	0.799834617595452
1	18993576	19269782	HAP_1	0.113913043478261	-0.357376356514654	1.12183408479772	0.750175235925614
1	18993576	19269782	HAP_2	0.16695652173913	-0.156139123016187	0.787054230478813	0.842816220557176
1	18993576	19269782	HAP_3	0.168695652173913	-0.379632946183584	0.712786156420996	0.594518063349366
1	18993576	19269782	HAP_4	0.0947826086956522	-0.393058653876217	1.54941956893935	0.799834617595452
1	18993576	19269782	HAP_5	0.123478260869565	-1.31622988467309	0.957438858462177	0.169759797866623
1	18993576	19269782	HAP_6	0.0739130434782609	2.18326904795291	1.55729693258716	0.161479056078962
1	18993576	19269782	HAP_7	0.113913043478261	0.551320854097648	1.0260940848257	0.591272733044407
1	19069747	19336588	HAP_1	0.114782608695652	-0.663748560879743	1.13043276473292	0.55732988574693
1	19069747	19336588	HAP_2	0.0773913043478261	0.177073096978137	1.57310324580447	0.910417276339649
1	19069747	19336588	HAP_3	0.13304347826087	0.638047202409293	0.953673974125877	0.5037439140408
1	19069747	19336588	HAP_4	0.113913043478261	0.551320854097648	1.0260940848257	0.591272733044407
1	19069747	19336588	HAP_5	0.305217391304348	-0.440539627681088	0.398161779568934	0.269012204672478
1	19069747	19336588	HAP_6	0.0739130434782609	2.18326904795291	1.55729693258716	0.161479056078962
1	19069747	19336588	HAP_7	0.0930434782608696	-0.393058653876217	1.54941956893935	0.799834617595452
1	19147587	19374028	HAP_1	0.232173913043478	-0.823228390751205	0.478160960075107	0.0856822372242459
1	19147587	19374028	HAP_2	0.0739130434782609	2.18326904795291	1.55729693258716	0.161479056078962
1	19147587	19374028	HAP_3	0.11304347826087	-0.683152183930757	1.23379119726734	0.580003287044357
1	19147587	19374028	HAP_4	0.0904347826086957	-0.393058653876217	1.54941956893935	0.799834617595452
1	19147587	19374028	HAP_5	0.11304347826087	0.551320854097648	1.0260940848257	0.591272733044407
1	19147587	19374028	HAP_6	0.0773913043478261	0.177073096978137	1.57310324580447	0.910417276339649
1	19147587	19374028	HAP_7	0.132173913043478	0.638047202409293	0.953673974125877	0.5037439140408
1	19253956	19436094	HAP_1	0.187826086956522	-0.896767974239824	0.617974587591751	0.147298668446284
1	19253956	19436094	HAP_2	0.088695652173913	-0.393058653876217	1.54941956893935	0.799834617595452
1	19253956	19436094	HAP_3	0.112173913043478	-0.683152183930757	1.23379119726734	0.580003287044357
1	19253956	19436094	HAP_4	0.0773913043478261	0.177073096978137	1.57310324580447	0.910417276339649
1	19253956	19436094	HAP_5	0.192173913043478	0.719134713455834	0.667840788046008	0.282029122892756
1	19253956	19436094	HAP_6	0.0739130434782609	2.18326904795291	1.55729693258716	0.161479056078962
1	19318625	19484677	HAP_1	0.11304347826087	-0.683152183930757	1.23379119726734	0.580003287044357
1	19318625	19484677	HAP_2	0.188695652173913	-0.896767974239824	0.617974587591751	0.147298668446284
1	19318625	19484677	HAP_3	0.088695652173913	-0.393058653876217	1.54941956893935	0.799834617595452
1	19318625	19484677	HAP_4	0.0773913043478261	0.177073096978137	1.57310324580447	0.910417276339649
1	19318625	19484677	HAP_5	0.192173913043478	0.719134713455834	0.667840788046008	0.282029122892756
1	19318625	19484677	HAP_6	0.0739130434782609	2.18326904795291	1.55729693258716	0.161479056078962
1	19352346	19499241	HAP_1	0.11304347826087	-0.683152183930757	1.23379119726734	0.580003287044357
1	19352346	19499241	HAP_2	0.19304347826087	0.719134713455834	0.667840788046008	0.282029122892756
1	19352346	19499241	HAP_3	0.0739130434782609	2.18326904795291	1.55729693258716	0.161479056078962
1	19352346	19499241	HAP_4	0.179130434782609	-0.896767974239824	0.617974587591751	0.147298668446284
1	19352346	19499241	HAP_5	0.088695652173913	-0.393058653876217	1.54941956893935	0.799834617595452
1	19352346	19499241	HAP_6	0.0773913043478261	0.177073096978137	1.57310324580447	0.910417276339649
1	19420435	19535686	HAP_1	0.0773913043478261	0.177073096978137	1.57310324580447	0.910417276339649
1	19420435	19535686	HAP_2	0.0817391304347826	1.81243865263637	1.35482982943333	0.181515400800253
1	19420435	19535686	HAP_3	0.11304347826087	-0.683152183930757	1.23379119726734	0.580003287044357
1	19420435	19535686	HAP_4	0.180869565217391	-0.896767974239824	0.617974587591751	0.147298668446284
1	19420435	19535686	HAP_5	0.19304347826087	0.719134713455834	0.667840788046008	0.282029122892756
1	19420435	19535686	HAP_6	0.0878260869565217	-0.393058653876217	1.54941956893935	0.799834617595452
1	19474711	19617746	HAP_1	0.194782608695652	0.719134713455834	0.667840788046008	0.282029122892756
1	19474711	19617746	HAP_2	0.0817391304347826	1.81243865263637	1.35482982943333	0.181515400800253
1	19474711	19617746	HAP_3	0.115652173913043	-0.357376356514654	1.12183408479772	0.750175235925614
1	19474711	19617746	HAP_4	0.258260869565217	-0.336867295265534	0.433342674322609	0.437268010790737
1	19474711	19617746	HAP_5	0.0878260869565217	-0.393058653876217	1.54941956893935	0.799834617595452
1	19492649	19686160	HAP_1	0.327826086956522	-0.490518214273438	0.383405398093543	0.201293955025597
1	19492649	19686160	HAP_2	0.0878260869565217	-0.393058653876217	1.54941956893935	0.799834617595452
1	19492649	19686160	HAP_3	0.115652173913043	-0.357376356514654	1.12183408479772	0.750175235925614
1	19492649	19686160	HAP_4	0.194782608695652	0.719134713455834	0.667840788046008	0.282029122892756
1	19492649	19686160	HAP_5	0.0817391304347826	1.81243865263637	1.35482982943333	0.181515400800253
1	19515387	19736140	HAP_1	0.115652173913043	-0.357376356514654	1.12183408479772	0.750175235925614
1	19515387	19736140	HAP_2	0.194782608695652	0.719134713455834	0.667840788046008	0.282029122892756
1	19515387	19736140	HAP_3	0.32695652173913	-0.490518214273438	0.383405398093543	0.201293955025597
1	19515387	19736140	HAP_4	0.0878260869565217	-0.393058653876217	1.54941956893935	0.799834617595452
1	19515387	19736140	HAP_5	0.0817391304347826	1.81243865263637	1.35482982943333	0.181515400800253
1	19591116	19840115	HAP_1	0.222608695652174	-0.606764159012247	0.558887801561502	0.278093298160048
1	19591116	19840115	HAP_2	0.0834782608695652	1.81243865263637	1.35482982943333	0.181515400800253
1	19591116	19840115	HAP_3	0.522608695652174	-0.175128538190749	0.271726473989989	0.519512257215934
1	19661123	19905066	HAP_1	0.071304347826087	-0.670735634083674	1.37045735134907	0.624732041238743
1	19661123	19905066	HAP_2	0.102608695652174	0.720271565403895	1.03299930390368	0.485926930876528
1	19661123	19905066	HAP_3	0.18695652173913	-0.748055625823711	0.590975144285704	0.206109604645101
1	19661123	19905066	HAP_4	0.335652173913043	0.580345714228116	0.370279379017147	0.117603119913845
1	19661123	19905066	HAP_5	0.202608695652174	-0.39173654816746	0.594276641341927	0.510048812398735
1	19728682	19955364	HAP_1	0.183478260869565	-0.896767974239824	0.617974587591751	0.147298668446284
1	19728682	19955364	HAP_2	0.466086956521739	0.100317439564387	0.281479369565835	0.721679594999792
1	19728682	19955364	HAP_3	0.0782608695652174	-0.673740767392546	1.03627223986822	0.515855791598951
1	19728682	19955364	HAP_4	0.105217391304348	0.720271565403895	1.03299930390368	0.485926930876528
1	19802045	20037490	HAP_1	0.183478260869565	-0.896767974239824	0.617974587591751	0.147298668446284
1	19802045	20037490	HAP_2	0.0426086956521739	-0.542674932312879	1.54751500774238	0.725963535005826
1	19802045	20037490	HAP_3	0.088695652173913	-0.393058653876217	1.54941956893935	0.799834617595452
1	19802045	20037490	HAP_4	0.225217391304348	0.595177230623753	0.545746184396242	0.275927221501471
1	19802045	20037490	HAP_5	0.173913043478261	-0.568473024889159	0.686558734252868	0.408019994657967
1	19887186	20089442	HAP_1	0.088695652173913	-0.393058653876217	1.54941956893935	0.799834617595452
1	19887186	20089442	HAP_2	0.226086956521739	0.595177230623753	0.545746184396242	0.275927221501471
1	19887186	20089442	HAP_3	0.173913043478261	-0.568473024889159	0.686558734252868	0.408019994657967
1	19887186	20089442	HAP_4	0.183478260869565	-0.896767974239824	0.617974587591751	0.147298668446284
1	19887186	20089442	HAP_5	0.0556521739130435	-0.378874397584746	1.34894083889074	0.778914967443478
1	19929109	20164215	HAP_1	0.088695652173913	-0.393058653876217	1.54941956893935	0.799834617595452
1	19929109	20164215	HAP_2	0.195652173913043	0.764330031576218	0.605601325278564	0.20743595778292
1	19929109	20164215	HAP_3	0.173913043478261	-0.568473024889159	0.686558734252868	0.408019994657967
1	19929109	20164215	HAP_4	0.183478260869565	-0.896767974239824	0.617974587591751	0.147298668446284
1	19929109	20164215	HAP_5	0.0556521739130435	-0.378874397584746	1.34894083889074	0.778914967443478
1	20008856	20217215	HAP_1	0.088695652173913	-0.393058653876217	1.54941956893935	0.799834617595452
1	20008856	20217215	HAP_2	0.0834782608695652	-0.130153749988659	1.10275775861522	0.90608946934909
1	20008856	20217215	HAP_3	0.195652173913043	0.764330031576218	0.605601325278564	0.20743595778292
1	20008856	20217215	HAP_4	0.183478260869565	-0.896767974239824	0.617974587591751	0.147298668446284
1	20008856	20217215	HAP_5	0.173913043478261	-0.568473024889159	0.686558734252868	0.408019994657967
1	20079747	20263578	HAP_1	0.212173913043478	-0.7514076549522	0.601450467404369	0.212065966196247
1	20079747	20263578	HAP_2	0.195652173913043	0.764330031576218	0.605601325278564	0.20743595778292
1	20079747	20263578	HAP_3	0.272173913043478	-0.233694081866663	0.440876168034093	0.596274557252833
1	20144224	20294759	HAP_1	0.409565217391304	0.108396544164901	0.303737699021895	0.721318964740381
1	20144224	20294759	HAP_2	0.18	0.774603799693394	0.625453869070824	0.216060105967291
1	20144224	20294759	HAP_3	0.195652173913043	0.764330031576218	0.605601325278564	0.20743595778292
1	20199697	20336514	HAP_1	0.194782608695652	0.764330031576218	0.605601325278564	0.20743595778292
1	20199697	20336514	HAP_2	0.196521739130435	-0.976673821644877	0.538149545726778	0.0700761631480976
1	20199697	20336514	HAP_3	0.0869565217391304	-0.393058653876217	1.54941956893935	0.799834617595452
1	20199697	20336514	HAP_4	0.0973913043478261	-0.592289508652196	1.34798140308722	0.660547889143374
1	20257579	20416935	HAP_1	0.196521739130435	-0.976673821644877	0.538149545726778	0.0700761631480976
1	20257579	20416935	HAP_2	0.0869565217391304	-0.393058653876217	1.54941956893935	0.799834617595452
1	20257579	20416935	HAP_3	0.0973913043478261	-0.592289508652196	1.34798140308722	0.660547889143374
1	20257579	20416935	HAP_4	0.194782608695652	0.764330031576218	0.605601325278564	0.20743595778292
1	20285058	20472980	HAP_1	0.196521739130435	-0.976673821644877	0.538149545726778	0.0700761631480976
1	20285058	20472980	HAP_2	0.0869565217391304	-0.393058653876217	1.54941956893935	0.799834617595452
1	20285058	20472980	HAP_3	0.0973913043478261	-0.592289508652196	1.34798140308722	0.660547889143374
1	20285058	20472980	HAP_4	0.194782608695652	0.764330031576218	0.605601325278564	0.20743595778292
1	20309995	20550672	HAP_1	0.195652173913043	-0.976673821644877	0.538149545726778	0.0700761631480976
1	20309995	20550672	HAP_2	0.0973913043478261	-0.592289508652196	1.34798140308722	0.660547889143374
1	20309995	20550672	HAP_3	0.0869565217391304	-0.393058653876217	1.54941956893935	0.799834617595452
1	20309995	20550672	HAP_4	0.126086956521739	0.394023883710623	0.914475588056747	0.66672509223413
1	20396102	20587049	HAP_1	0.125217391304348	0.252771333677639	0.871400022298285	0.771865881063622
1	20396102	20587049	HAP_2	0.0973913043478261	-0.592289508652196	1.34798140308722	0.660547889143374
1	20396102	20587049	HAP_3	0.105217391304348	0.382269825665678	1.01603352772552	0.706882393294692
1	20396102	20587049	HAP_4	0.195652173913043	-0.976673821644877	0.538149545726778	0.0700761631480976
1	20447544	20629717	HAP_1	0.125217391304348	0.252771333677639	0.871400022298285	0.771865881063622
1	20447544	20629717	HAP_2	0.0947826086956522	-1.18830808159214	1.55572668205932	0.445290110972621
1	20447544	20629717	HAP_3	0.196521739130435	-0.976673821644877	0.538149545726778	0.0700761631480976
1	20447544	20629717	HAP_4	0.179130434782609	0.00695898989923177	0.700856136538943	0.992081242435731
1	20528824	20676803	HAP_1	0.255652173913043	-0.672228964828868	0.447062791304976	0.13323150478055
1	20528824	20676803	HAP_2	0.0930434782608696	0.78770408127586	1.10934354190765	0.477959432108763
1	20528824	20676803	HAP_3	0.0869565217391304	-0.393058653876217	1.54941956893935	0.799834617595452
1	20528824	20676803	HAP_4	0.0947826086956522	-1.18830808159214	1.55572668205932	0.445290110972621
1	20572869	20732893	HAP_1	0.0860869565217391	0.0563627186772225	1.54723868877685	0.970954070857736
1	20572869	20732893	HAP_2	0.0895652173913044	0.171848377156472	1.34384804892744	0.898291397297967
1	20572869	20732893	HAP_3	0.0930434782608696	0.78770408127586	1.10934354190765	0.477959432108763
1	20572869	20732893	HAP_4	0.282608695652174	-0.763443673091371	0.413540475152284	0.065401041754984
1	20572869	20732893	HAP_5	0.0956521739130435	-1.18830808159214	1.55572668205932	0.445290110972621
1	20618002	20799206	HAP_1	0.0860869565217391	0.0563627186772225	1.54723868877685	0.970954070857736
1	20618002	20799206	HAP_2	0.0895652173913044	0.171848377156472	1.34384804892744	0.898291397297967
1	20618002	20799206	HAP_3	0.0921739130434783	0.78770408127586	1.10934354190765	0.477959432108763
1	20618002	20799206	HAP_4	0.284347826086957	-0.763443673091371	0.413540475152284	0.065401041754984
1	20618002	20799206	HAP_5	0.0947826086956522	-1.18830808159214	1.55572668205932	0.445290110972621
1	20664136	20899506	HAP_1	0.0895652173913044	0.171848377156472	1.34384804892744	0.898291397297967
1	20664136	20899506	HAP_2	0.286086956521739	-0.793368102347896	0.409652253546402	0.0532845484546811
1	20664136	20899506	HAP_3	0.0860869565217391	0.0563627186772225	1.54723868877685	0.970954070857736
1	20664136	20899506	HAP_4	0.0921739130434783	0.78770408127586	1.10934354190765	0.477959432108763
1	20664136	20899506	HAP_5	0.0947826086956522	-1.18830808159214	1.55572668205932	0.445290110972621
1	20716311	20975199	HAP_1	0.0860869565217391	0.0563627186772225	1.54723868877685	0.970954070857736
1	20716311	20975199	HAP_2	0.375652173913043	-0.387948074162897	0.332881015298751	0.244341131119646
1	20716311	20975199	HAP_3	0.0921739130434783	-1.18830808159214	1.55572668205932	0.445290110972621
1	20716311	20975199	HAP_4	0.0921739130434783	0.78770408127586	1.10934354190765	0.477959432108763
1	20774446	21025812	HAP_1	0.0930434782608696	-1.18830808159214	1.55572668205932	0.445290110972621
1	20774446	21025812	HAP_2	0.0947826086956522	0.650335774288357	1.0252698871713	0.526138650761675
1	20774446	21025812	HAP_3	0.0930434782608696	-0.393058653876217	1.54941956893935	0.799834617595452
1	20774446	21025812	HAP_4	0.313913043478261	-0.701620599779507	0.396715549950205	0.0775074830437224
1	20774446	21025812	HAP_5	0.0860869565217391	0.0563627186772225	1.54723868877685	0.970954070857736
1	20844518	21079216	HAP_1	0.0939130434782609	-1.18830808159214	1.55572668205932	0.445290110972621
1	20844518	21079216	HAP_2	0.0956521739130435	0.650335774288357	1.0252698871713	0.526138650761675
1	20844518	21079216	HAP_3	0.0947826086956522	-0.393058653876217	1.54941956893935	0.799834617595452
1	20844518	21079216	HAP_4	0.304347826086957	-0.659654635496658	0.412522448997469	0.110365786278286
1	20844518	21079216	HAP_5	0.108695652173913	0.0936595566214474	1.33712329053613	0.944182309417515
1	20955011	21099477	HAP_1	0.0939130434782609	-1.18830808159214	1.55572668205932	0.445290110972621
1	20955011	21099477	HAP_2	0.163478260869565	-0.740729996370199	0.724278781205719	0.306883143977431
1	20955011	21099477	HAP_3	0.0956521739130435	0.650335774288357	1.0252698871713	0.526138650761675
1	20955011	21099477	HAP_4	0.0956521739130435	-0.393058653876217	1.54941956893935	0.799834617595452
1	20955011	21099477	HAP_5	0.329565217391304	-0.316124543407733	0.381616450670785	0.407805335878459
1	21005976	21158799	HAP_1	0.0939130434782609	-1.18830808159214	1.55572668205932	0.445290110972621
1	21005976	21158799	HAP_2	0.14695652173913	-0.706206283001122	0.78185940446244	0.366785787049757
1	21005976	21158799	HAP_3	0.0956521739130435	0.650335774288357	1.0252698871713	0.526138650761675
1	21005976	21158799	HAP_4	0.329565217391304	-0.316124543407733	0.381616450670785	0.407805335878459
1	21005976	21158799	HAP_5	0.0956521739130435	-0.393058653876217	1.54941956893935	0.799834617595452
1	21060557	21212230	HAP_1	0.329565217391304	-0.316124543407733	0.381616450670785	0.407805335878459
1	21060557	21212230	HAP_2	0.116521739130435	3.34551278097164	0.820625629673831	5.22516663063392e-05
1	21060557	21212230	HAP_3	0.164347826086957	-0.765630971337244	0.711718159574547	0.282500572282153
1	21060557	21212230	HAP_4	0.184347826086957	-0.61274238817408	0.635152052691846	0.335101184763461
1	21060557	21212230	HAP_5	0.0982608695652174	-0.393058653876217	1.54941956893935	0.799834617595452
1	21092388	21248341	HAP_1	0.329565217391304	-0.316124543407733	0.381616450670785	0.407805335878459
1	21092388	21248341	HAP_2	0.116521739130435	3.34551278097164	0.820625629673831	5.22516663063392e-05
1	21092388	21248341	HAP_3	0.129565217391304	-0.537379870489739	1.02807817575003	0.601386723378317
1	21092388	21248341	HAP_4	0.184347826086957	-0.61274238817408	0.635152052691846	0.335101184763461
1	21092388	21248341	HAP_5	0.0982608695652174	-0.393058653876217	1.54941956893935	0.799834617595452
1	21142067	21302128	HAP_1	0.460869565217391	-0.420710796221508	0.280640256323471	0.134406427405935
1	21142067	21302128	HAP_2	0.184347826086957	-0.61274238817408	0.635152052691846	0.335101184763461
1	21142067	21302128	HAP_3	0.118260869565217	3.34551278097164	0.820625629673831	5.22516663063392e-05
1	21142067	21302128	HAP_4	0.0982608695652174	-0.393058653876217	1.54941956893935	0.799834617595452
1	21199202	21333330	HAP_1	0.581739130434783	-0.14130427681364	0.243627994878678	0.562146958294217
1	21199202	21333330	HAP_2	0.115652173913043	0.382269825665678	1.01603352772552	0.706882393294692
1	21199202	21333330	HAP_3	0.248695652173913	-0.573629213103547	0.495424198571978	0.247415179646824
1	21239756	21366392	HAP_1	0.115652173913043	0.382269825665678	1.01603352772552	0.706882393294692
1	21239756	21366392	HAP_2	0.184347826086957	-0.61274238817408	0.635152052691846	0.335101184763461
1	21239756	21366392	HAP_3	0.616521739130435	-0.17003043895026	0.240784583272392	0.480386440080922
1	21278418	21451919	HAP_1	0.0973913043478261	-0.393058653876217	1.54941956893935	0.799834617595452
1	21278418	21451919	HAP_2	0.145217391304348	-0.706206283001122	0.78185940446244	0.366785787049757
1	21278418	21451919	HAP_3	0.0965217391304348	0.650335774288357	1.0252698871713	0.526138650761675
1	21278418	21451919	HAP_4	0.329565217391304	-0.327680427976164	0.378405256358119	0.386886527014355
1	21278418	21451919	HAP_5	0.0939130434782609	-1.18830808159214	1.55572668205932	0.445290110972621
1	21324921	21498156	HAP_1	0.0965217391304348	-0.393058653876217	1.54941956893935	0.799834617595452
1	21324921	21498156	HAP_2	0.0939130434782609	-1.18830808159214	1.55572668205932	0.445290110972621
1	21324921	21498156	HAP_3	0.145217391304348	-0.706206283001122	0.78185940446244	0.366785787049757
1	21324921	21498156	HAP_4	0.0965217391304348	0.650335774288357	1.0252698871713	0.526138650761675
1	21324921	21498156	HAP_5	0.329565217391304	-0.327680427976164	0.378405256358119	0.386886527014355
1	21351372	21549541	HAP_1	0.145217391304348	-0.706206283001122	0.78185940446244	0.366785787049757
1	21351372	21549541	HAP_2	0.0965217391304348	0.650335774288357	1.0252698871713	0.526138650761675
1	21351372	21549541	HAP_3	0.328695652173913	-0.327680427976164	0.378405256358119	0.386886527014355
1	21351372	21549541	HAP_4	0.0965217391304348	-0.393058653876217	1.54941956893935	0.799834617595452
1	21351372	21549541	HAP_5	0.0939130434782609	-1.18830808159214	1.55572668205932	0.445290110972621
1	21426865	21593553	HAP_1	0.0965217391304348	0.650335774288357	1.0252698871713	0.526138650761675
1	21426865	21593553	HAP_2	0.0965217391304348	-0.393058653876217	1.54941956893935	0.799834617595452
1	21426865	21593553	HAP_3	0.337391304347826	-0.353536856873356	0.374542300579145	0.345617654191167
1	21426865	21593553	HAP_4	0.176521739130435	0.159584371598357	0.850926914020309	0.851303536332038
1	21426865	21593553	HAP_5	0.110434782608696	-1.09263194298086	1.10484559466193	0.323115446892808
1	21477210	21624708	HAP_1	0.0965217391304348	0.650335774288357	1.0252698871713	0.526138650761675
1	21477210	21624708	HAP_2	0.110434782608696	-1.09263194298086	1.10484559466193	0.323115446892808
1	21477210	21624708	HAP_3	0.0965217391304348	-0.393058653876217	1.54941956893935	0.799834617595452
1	21477210	21624708	HAP_4	0.337391304347826	-0.353536856873356	0.374542300579145	0.345617654191167
1	21477210	21624708	HAP_5	0.251304347826087	0.540578698781295	0.543808092624622	0.320620716827074
1	21529824	21662722	HAP_1	0.105217391304348	-1.2396231857053	1.21361003753668	0.30748809911681
1	21529824	21662722	HAP_2	0.0965217391304348	-0.393058653876217	1.54941956893935	0.799834617595452
1	21529824	21662722	HAP_3	0.0965217391304348	0.650335774288357	1.0252698871713	0.526138650761675
1	21529824	21662722	HAP_4	0.337391304347826	-0.393573180831687	0.371694749259214	0.290117839189256
1	21529824	21662722	HAP_5	0.168695652173913	0.401626535681619	0.949751941530221	0.672548079249782
1	21584870	21717449	HAP_1	0.337391304347826	-0.393573180831687	0.371694749259214	0.290117839189256
1	21584870	21717449	HAP_2	0.1	-0.393058653876217	1.54941956893935	0.799834617595452
1	21584870	21717449	HAP_3	0.168695652173913	0.401626535681619	0.949751941530221	0.672548079249782
1	21584870	21717449	HAP_4	0.190434782608696	-0.27178877242538	0.569572348958691	0.633419158459035
1	21584870	21717449	HAP_5	0.0721739130434783	-0.777684852586553	1.11356737557	0.485233125869282
1	21618641	21750572	HAP_1	0.101739130434783	-0.31797685032231	1.34501348795018	0.813199399268708
1	21618641	21750572	HAP_2	0.330434782608696	-0.377378508645977	0.375346020037066	0.315129757598444
1	21618641	21750572	HAP_3	0.190434782608696	-0.27178877242538	0.569572348958691	0.633419158459035
1	21618641	21750572	HAP_4	0.168695652173913	0.401626535681619	0.949751941530221	0.672548079249782
1	21644616	21786737	HAP_1	0.329565217391304	-0.377378508645977	0.375346020037066	0.315129757598444
1	21644616	21786737	HAP_2	0.1	-0.31797685032231	1.34501348795018	0.813199399268708
1	21644616	21786737	HAP_3	0.0965217391304348	0.650335774288357	1.0252698871713	0.526138650761675
1	21644616	21786737	HAP_4	0.0939130434782609	-1.18830808159214	1.55572668205932	0.445290110972621
1	21644616	21786737	HAP_5	0.168695652173913	0.401626535681619	0.949751941530221	0.672548079249782
1	21691443	21829520	HAP_1	0.329565217391304	-0.377378508645977	0.375346020037066	0.315129757598444
1	21691443	21829520	HAP_2	0.0956521739130435	0.650335774288357	1.0252698871713	0.526138650761675
1	21691443	21829520	HAP_3	0.0947826086956522	-1.18830808159214	1.55572668205932	0.445290110972621
1	21691443	21829520	HAP_4	0.0930434782608696	-0.393058653876217	1.54941956893935	0.799834617595452
1	21691443	21829520	HAP_5	0.168695652173913	0.401626535681619	0.949751941530221	0.672548079249782
1	21738281	21887191	HAP_1	0.0930434782608696	-0.393058653876217	1.54941956893935	0.799834617595452
1	21738281	21887191	HAP_2	0.151304347826087	0.416707215078122	0.951891379859987	0.661722944166047
1	21738281	21887191	HAP_3	0.0956521739130435	0.650335774288357	1.0252698871713	0.526138650761675
1	21738281	21887191	HAP_4	0.0947826086956522	-1.18830808159214	1.55572668205932	0.445290110972621
1	21738281	21887191	HAP_5	0.330434782608696	-0.399334525861514	0.372870687171728	0.284641176248748
1	21777287	21951746	HAP_1	0.0947826086956522	-1.18830808159214	1.55572668205932	0.445290110972621
1	21777287	21951746	HAP_2	0.333913043478261	-0.143672373406	0.370482690631726	0.698312505966203
1	21777287	21951746	HAP_3	0.0930434782608696	-0.393058653876217	1.54941956893935	0.799834617595452
1	21777287	21951746	HAP_4	0.152173913043478	0.416707215078122	0.951891379859987	0.661722944166047
1	21777287	21951746	HAP_5	0.0956521739130435	0.650335774288357	1.0252698871713	0.526138650761675
1	21824637	22024056	HAP_1	0.0956521739130435	-1.18830808159214	1.55572668205932	0.445290110972621
1	21824637	22024056	HAP_2	0.489565217391304	-0.21780870412768	0.269952622996189	0.420099705328505
1	21824637	22024056	HAP_3	0.0939130434782609	-0.393058653876217	1.54941956893935	0.799834617595452
1	21824637	22024056	HAP_4	0.0947826086956522	-0.279988694585603	1.10118363107519	0.799386477772435
1	21877978	22096754	HAP_1	0.0939130434782609	-0.393058653876217	1.54941956893935	0.799834617595452
1	21877978	22096754	HAP_2	0.0956521739130435	-0.279988694585603	1.10118363107519	0.799386477772435
1	21877978	22096754	HAP_3	0.251304347826087	0.28697594458974	0.481854251790746	0.551705038063625
1	21877978	22096754	HAP_4	0.333913043478261	-0.136336669150726	0.36776207126206	0.710985955912027
1	21923652	22152784	HAP_1	0.0956521739130435	-0.279988694585603	1.10118363107519	0.799386477772435
1	21923652	22152784	HAP_2	0.0947826086956522	-0.393058653876217	1.54941956893935	0.799834617595452
1	21923652	22152784	HAP_3	0.129565217391304	-0.316460362701941	1.34052734418577	0.813463160699256
1	21923652	22152784	HAP_4	0.100869565217391	-1.18830808159214	1.55572668205932	0.445290110972621
1	21923652	22152784	HAP_5	0.129565217391304	0.149894198809176	1.02567424612827	0.883861607621877
1	21923652	22152784	HAP_6	0.260869565217391	0.309149518142426	0.44271825974759	0.485279338821794
1	21994065	22225114	HAP_1	0.0947826086956522	-0.393058653876217	1.54941956893935	0.799834617595452
1	21994065	22225114	HAP_2	0.129565217391304	-0.316460362701941	1.34052734418577	0.813463160699256
1	21994065	22225114	HAP_3	0.100869565217391	-1.18830808159214	1.55572668205932	0.445290110972621
1	21994065	22225114	HAP_4	0.110434782608696	0.0816090429512474	1.10908841874564	0.941369104362603
1	21994065	22225114	HAP_5	0.26	0.322402349408246	0.448499274410173	0.47253397421259
1	21994065	22225114	HAP_6	0.0956521739130435	-0.279988694585603	1.10118363107519	0.799386477772435
1	22072511	22272212	HAP_1	0.168695652173913	-0.384985275025536	0.955322152692519	0.687108836855121
1	22072511	22272212	HAP_2	0.100869565217391	-1.18830808159214	1.55572668205932	0.445290110972621
1	22072511	22272212	HAP_3	0.0956521739130435	-0.279988694585603	1.10118363107519	0.799386477772435
1	22072511	22272212	HAP_4	0.114782608695652	-0.209056438101292	0.962324883151598	0.828099362695537
1	22072511	22272212	HAP_5	0.26	0.322402349408246	0.448499274410173	0.47253397421259
1	22072511	22272212	HAP_6	0.0947826086956522	-0.393058653876217	1.54941956893935	0.799834617595452
1	22132505	22311265	HAP_1	0.0973913043478261	-1.18830808159214	1.55572668205932	0.445290110972621
1	22132505	22311265	HAP_2	0.0973913043478261	-0.279988694585603	1.10118363107519	0.799386477772435
1	22132505	22311265	HAP_3	0.390434782608696	0.233506537149494	0.331483885065478	0.481458054335247
1	22132505	22311265	HAP_4	0.278260869565217	0.362173028256098	0.409908292976562	0.377318880520694
1	22194771	22382190	HAP_1	0.409565217391304	0.0404755148322169	0.312638887428714	0.897036743827401
1	22194771	22382190	HAP_2	0.0973913043478261	-1.18830808159214	1.55572668205932	0.445290110972621
1	22194771	22382190	HAP_3	0.0965217391304348	-0.279988694585603	1.10118363107519	0.799386477772435
1	22194771	22382190	HAP_4	0.278260869565217	0.362173028256098	0.409908292976562	0.377318880520694
1	22265997	22421404	HAP_1	0.0973913043478261	-1.18830808159214	1.55572668205932	0.445290110972621
1	22265997	22421404	HAP_2	0.413913043478261	0.00197239866522647	0.308445362086353	0.994900115264203
1	22265997	22421404	HAP_3	0.0965217391304348	-0.279988694585603	1.10118363107519	0.799386477772435
1	22265997	22421404	HAP_4	0.278260869565217	0.362173028256098	0.409908292976562	0.377318880520694
1	22288779	22475646	HAP_1	0.0973913043478261	-1.18830808159214	1.55572668205932	0.445290110972621
1	22288779	22475646	HAP_2	0.105217391304348	-0.53684530436968	1.01851736416505	0.598342499024286
1	22288779	22475646	HAP_3	0.276521739130435	0.413190648137118	0.414120592699691	0.318827855632273
1	22288779	22475646	HAP_4	0.176521739130435	-0.044266103997519	0.853400270719647	0.958650493002122
1	22288779	22475646	HAP_5	0.129565217391304	-0.316460362701941	1.34052734418577	0.813463160699256
1	22354504	22518930	HAP_1	0.0965217391304348	-1.18830808159214	1.55572668205932	0.445290110972621
1	22354504	22518930	HAP_2	0.105217391304348	-0.53684530436968	1.01851736416505	0.598342499024286
1	22354504	22518930	HAP_3	0.277391304347826	0.3913421301453	0.410379506711753	0.340690901802375
1	22354504	22518930	HAP_4	0.176521739130435	-0.044266103997519	0.853400270719647	0.958650493002122
1	22354504	22518930	HAP_5	0.129565217391304	-0.316460362701941	1.34052734418577	0.813463160699256
1	22409478	22541611	HAP_1	0.201739130434783	-0.358817450086732	0.547897552432442	0.512800856879436
1	22409478	22541611	HAP_2	0.277391304347826	0.3913421301453	0.410379506711753	0.340690901802375
1	22409478	22541611	HAP_3	0.176521739130435	-0.044266103997519	0.853400270719647	0.958650493002122
1	22409478	22541611	HAP_4	0.129565217391304	-0.316460362701941	1.34052734418577	0.813463160699256
1	22456503	22591077	HAP_1	0.22695652173913	1.10488828574301	0.506010744537911	0.0294098294167172
1	22456503	22591077	HAP_2	0.174782608695652	-0.681616014006856	0.687345723482444	0.321788214786263
1	22456503	22591077	HAP_3	0.305217391304348	0.39699303123724	0.369536363088416	0.283149128163857
1	22456503	22591077	HAP_4	0.127826086956522	-0.409557848192304	1.20189107286504	0.733410704913564
1	22510991	22637089	HAP_1	0.127826086956522	-0.409557848192304	1.20189107286504	0.733410704913564
1	22510991	22637089	HAP_2	0.305217391304348	0.39699303123724	0.369536363088416	0.283149128163857
1	22510991	22637089	HAP_3	0.205217391304348	0.240400532318223	0.580322126381694	0.678846446313608
1	22510991	22637089	HAP_4	0.0973913043478261	-1.18830808159214	1.55572668205932	0.445290110972621
1	22535483	22675245	HAP_1	0.106086956521739	-0.393058653876217	1.54941956893935	0.799834617595452
1	22535483	22675245	HAP_2	0.0991304347826087	-0.447615853463795	1.01870369736286	0.660542440545141
1	22535483	22675245	HAP_3	0.0973913043478261	-1.18830808159214	1.55572668205932	0.445290110972621
1	22535483	22675245	HAP_4	0.305217391304348	0.39699303123724	0.369536363088416	0.283149128163857
1	22535483	22675245	HAP_5	0.126086956521739	-0.409557848192304	1.20189107286504	0.733410704913564
1	22574342	22777886	HAP_1	0.0939130434782609	-0.393058653876217	1.54941956893935	0.799834617595452
1	22574342	22777886	HAP_2	0.0991304347826087	-0.447615853463795	1.01870369736286	0.660542440545141
1	22574342	22777886	HAP_3	0.126086956521739	-0.409557848192304	1.20189107286504	0.733410704913564
1	22574342	22777886	HAP_4	0.0973913043478261	-1.18830808159214	1.55572668205932	0.445290110972621
1	22574342	22777886	HAP_5	0.286086956521739	0.506813282386035	0.389362104035899	0.193569268248884
1	22625274	22851333	HAP_1	0.0956521739130435	-0.393058653876217	1.54941956893935	0.799834617595452
1	22625274	22851333	HAP_2	0.0991304347826087	-0.447615853463795	1.01870369736286	0.660542440545141
1	22625274	22851333	HAP_3	0.286086956521739	0.506813282386035	0.389362104035899	0.193569268248884
1	22625274	22851333	HAP_4	0.126086956521739	-0.409557848192304	1.20189107286504	0.733410704913564
1	22625274	22851333	HAP_5	0.0982608695652174	-1.18830808159214	1.55572668205932	0.445290110972621
1	22655413	22911665	HAP_1	0.127826086956522	-0.409557848192304	1.20189107286504	0.733410704913564
1	22655413	22911665	HAP_2	0.286086956521739	0.506813282386035	0.389362104035899	0.193569268248884
1	22655413	22911665	HAP_3	0.0973913043478261	-1.18830808159214	1.55572668205932	0.445290110972621
1	22655413	22911665	HAP_4	0.091304347826087	-0.393058653876217	1.54941956893935	0.799834617595452
1	22655413	22911665	HAP_5	0.0982608695652174	-0.376609718113584	1.10048006413072	0.732310931502355
1	22740766	23021830	HAP_1	0.0973913043478261	-1.18830808159214	1.55572668205932	0.445290110972621
1	22740766	23021830	HAP_2	0.28695652173913	0.50088510174472	0.385618912808424	0.194506731126098
1	22740766	23021830	HAP_3	0.0991304347826087	-0.376609718113584	1.10048006413072	0.732310931502355
1	22740766	23021830	HAP_4	0.0904347826086957	-0.393058653876217	1.54941956893935	0.799834617595452
1	22740766	23021830	HAP_5	0.127826086956522	-0.409557848192304	1.20189107286504	0.733410704913564
1	22832732	23055218	HAP_1	0.127826086956522	-0.409557848192304	1.20189107286504	0.733410704913564
1	22832732	23055218	HAP_2	0.0973913043478261	-1.18830808159214	1.55572668205932	0.445290110972621
1	22832732	23055218	HAP_3	0.28695652173913	0.50088510174472	0.385618912808424	0.194506731126098
1	22832732	23055218	HAP_4	0.0991304347826087	-0.376609718113584	1.10048006413072	0.732310931502355
1	22832732	23055218	HAP_5	0.0904347826086957	-0.393058653876217	1.54941956893935	0.799834617595452
1	22891301	23095055	HAP_1	0.28695652173913	0.50088510174472	0.385618912808424	0.194506731126098
1	22891301	23095055	HAP_2	0.0991304347826087	-0.376609718113584	1.10048006413072	0.732310931502355
1	22891301	23095055	HAP_3	0.168695652173913	-0.218189589044926	0.896181479555169	0.80773337608449
1	22891301	23095055	HAP_4	0.0982608695652174	-1.18830808159214	1.55572668205932	0.445290110972621
1	22891301	23095055	HAP_5	0.127826086956522	-0.409557848192304	1.20189107286504	0.733410704913564
1	23012815	23145010	HAP_1	0.18	-0.300903147312338	0.813713391899546	0.711678203635478
1	23012815	23145010	HAP_2	0.28695652173913	0.50088510174472	0.385618912808424	0.194506731126098
1	23012815	23145010	HAP_3	0.128695652173913	-0.409557848192304	1.20189107286504	0.733410704913564
1	23012815	23145010	HAP_4	0.0973913043478261	-1.18830808159214	1.55572668205932	0.445290110972621
1	23012815	23145010	HAP_5	0.0991304347826087	-0.376609718113584	1.10048006413072	0.732310931502355
1	23035575	23197299	HAP_1	0.132173913043478	-0.409557848192304	1.20189107286504	0.733410704913564
1	23035575	23197299	HAP_2	0.18	-0.300903147312338	0.813713391899546	0.711678203635478
1	23035575	23197299	HAP_3	0.28695652173913	0.50088510174472	0.385618912808424	0.194506731126098
1	23035575	23197299	HAP_4	0.0878260869565217	-1.18830808159214	1.55572668205932	0.445290110972621
1	23035575	23197299	HAP_5	0.0991304347826087	-0.376609718113584	1.10048006413072	0.732310931502355
1	23081731	23269424	HAP_1	0.0878260869565217	-1.18830808159214	1.55572668205932	0.445290110972621
1	23081731	23269424	HAP_2	0.132173913043478	-0.409557848192304	1.20189107286504	0.733410704913564
1	23081731	23269424	HAP_3	0.091304347826087	-0.469353194781514	1.3426290842254	0.726786598137665
1	23081731	23269424	HAP_4	0.127826086956522	2.70420668298159	0.818541149778419	0.00101492165654763
1	23081731	23269424	HAP_5	0.284347826086957	0.50088510174472	0.385618912808424	0.194506731126098
1	23081731	23269424	HAP_6	0.08	-0.0690331817966799	1.37258133627179	0.959905640164405
1	23121836	23329925	HAP_1	0.134782608695652	-0.128805977458955	1.09548428907735	0.906443231673153
1	23121836	23329925	HAP_2	0.0921739130434783	-0.469353194781514	1.3426290842254	0.726786598137665
1	23121836	23329925	HAP_3	0.153913043478261	-0.407391722837883	0.756480656075791	0.590420604536138
1	23121836	23329925	HAP_4	0.0991304347826087	-0.376609718113584	1.10048006413072	0.732310931502355
1	23121836	23329925	HAP_5	0.0878260869565217	-1.18830808159214	1.55572668205932	0.445290110972621
1	23121836	23329925	HAP_6	0.284347826086957	0.50088510174472	0.385618912808424	0.194506731126098
1	23175268	23406744	HAP_1	0.134782608695652	-0.128805977458955	1.09548428907735	0.906443231673153
1	23175268	23406744	HAP_2	0.0921739130434783	-0.469353194781514	1.3426290842254	0.726786598137665
1	23175268	23406744	HAP_3	0.284347826086957	0.50088510174472	0.385618912808424	0.194506731126098
1	23175268	23406744	HAP_4	0.0991304347826087	-0.376609718113584	1.10048006413072	0.732310931502355
1	23175268	23406744	HAP_5	0.135652173913043	-0.295923737757172	0.909638524543564	0.745059860917128
1	23175268	23406744	HAP_6	0.0878260869565217	-1.18830808159214	1.55572668205932	0.445290110972621
1	23236091	23450749	HAP_1	0.133913043478261	-0.128805977458955	1.09548428907735	0.906443231673153
1	23236091	23450749	HAP_2	0.0904347826086957	-0.469353194781514	1.3426290842254	0.726786598137665
1	23236091	23450749	HAP_3	0.282608695652174	0.50088510174472	0.385618912808424	0.194506731126098
1	23236091	23450749	HAP_4	0.0991304347826087	-0.376609718113584	1.10048006413072	0.732310931502355
1	23236091	23450749	HAP_5	0.0878260869565217	-1.18830808159214	1.55572668205932	0.445290110972621
1	23236091	23450749	HAP_6	0.0904347826086957	-0.144773138221108	1.35325714846408	0.91484203431981
1	23309941	23505884	HAP_1	0.0904347826086957	-0.469353194781514	1.3426290842254	0.726786598137665
1	23309941	23505884	HAP_2	0.285217391304348	0.50088510174472	0.385618912808424	0.194506731126098
1	23309941	23505884	HAP_3	0.13304347826087	-0.15351828227702	1.19888660944129	0.898154648937217
1	23309941	23505884	HAP_4	0.0991304347826087	-0.376609718113584	1.10048006413072	0.732310931502355
1	23382846	23538524	HAP_1	0.285217391304348	0.50088510174472	0.385618912808424	0.194506731126098
1	23382846	23538524	HAP_2	0.13304347826087	-0.15351828227702	1.19888660944129	0.898154648937217
1	23382846	23538524	HAP_3	0.0921739130434783	-0.469353194781514	1.3426290842254	0.726786598137665
1	23382846	23538524	HAP_4	0.100869565217391	-0.376609718113584	1.10048006413072	0.732310931502355
1	23436633	23563293	HAP_1	0.133913043478261	-0.15351828227702	1.19888660944129	0.898154648937217
1	23436633	23563293	HAP_2	0.144347826086957	0.696195608434589	0.790013124560485	0.378561609632204
1	23436633	23563293	HAP_3	0.0904347826086957	-0.784800516198676	1.21869493298873	0.519858910495353
1	23436633	23563293	HAP_4	0.12	-0.617525492581826	0.90724713881549	0.496367912904169
1	23436633	23563293	HAP_5	0.284347826086957	0.52062028512655	0.388823721044542	0.181124278089252
1	23493262	23611313	HAP_1	0.310434782608696	0.304153050009735	0.387594299397565	0.432948324162015
1	23493262	23611313	HAP_2	0.16	-0.516659104739686	0.856772929858033	0.54673252499942
1	23493262	23611313	HAP_3	0.12	-0.617525492581826	0.90724713881549	0.496367912904169
1	23493262	23611313	HAP_4	0.285217391304348	0.52062028512655	0.388823721044542	0.181124278089252
1	23524493	23636829	HAP_1	0.108695652173913	0.298597438697641	1.55393869483765	0.847690028501363
1	23524493	23636829	HAP_2	0.285217391304348	0.52062028512655	0.388823721044542	0.181124278089252
1	23524493	23636829	HAP_3	0.12	-0.617525492581826	0.90724713881549	0.496367912904169
1	23524493	23636829	HAP_4	0.311304347826087	0.304153050009735	0.387594299397565	0.432948324162015
1	23556596	23678274	HAP_1	0.286086956521739	0.52062028512655	0.388823721044542	0.181124278089252
1	23556596	23678274	HAP_2	0.312173913043478	0.304153050009735	0.387594299397565	0.432948324162015
1	23556596	23678274	HAP_3	0.228695652173913	-0.598743578898677	0.604403545294983	0.322289934088175
1	23592345	23718726	HAP_1	0.296521739130435	0.326115706623471	0.411415935177626	0.428306527134013
1	23592345	23718726	HAP_2	0.147826086956522	-0.682969211019903	0.763160843045144	0.37121205026786
1	23592345	23718726	HAP_3	0.286086956521739	0.52062028512655	0.388823721044542	0.181124278089252
1	23631135	23796339	HAP_1	0.195652173913043	-0.739379547682663	0.550153780512602	0.179506632338722
1	23631135	23796339	HAP_2	0.260869565217391	0.455507304841238	0.438834858594735	0.299719913995877
1	23631135	23796339	HAP_3	0.295652173913043	0.326115706623471	0.411415935177626	0.428306527134013
1	23663115	23829504	HAP_1	0.26	0.519822927312465	0.443218371285939	0.241358025330776
1	23663115	23829504	HAP_2	0.105217391304348	-1.29142521539806	1.10242207001466	0.241916944149571
1	23663115	23829504	HAP_3	0.091304347826087	-0.469353194781514	1.3426290842254	0.726786598137665
1	23663115	23829504	HAP_4	0.295652173913043	0.326115706623471	0.411415935177626	0.428306527134013
1	23689854	23873652	HAP_1	0.143478260869565	0.696195608434589	0.790013124560485	0.378561609632204
1	23689854	23873652	HAP_2	0.132173913043478	-0.15351828227702	1.19888660944129	0.898154648937217
1	23689854	23873652	HAP_3	0.26	0.519822927312465	0.443218371285939	0.241358025330776
1	23689854	23873652	HAP_4	0.091304347826087	-0.469353194781514	1.3426290842254	0.726786598137665
1	23764367	23929066	HAP_1	0.143478260869565	0.696195608434589	0.790013124560485	0.378561609632204
1	23764367	23929066	HAP_2	0.12695652173913	-0.15351828227702	1.19888660944129	0.898154648937217
1	23764367	23929066	HAP_3	0.091304347826087	-0.469353194781514	1.3426290842254	0.726786598137665
1	23764367	23929066	HAP_4	0.259130434782609	0.519822927312465	0.443218371285939	0.241358025330776
1	23819150	24003791	HAP_1	0.091304347826087	-0.469353194781514	1.3426290842254	0.726786598137665
1	23819150	24003791	HAP_2	0.259130434782609	0.519822927312465	0.443218371285939	0.241358025330776
1	23819150	24003791	HAP_3	0.144347826086957	0.696195608434589	0.790013124560485	0.378561609632204
1	23819150	24003791	HAP_4	0.12695652173913	-0.15351828227702	1.19888660944129	0.898154648937217
1	23852637	24084391	HAP_1	0.127826086956522	-0.0970878212824871	1.09459652818759	0.929354028885849
1	23852637	24084391	HAP_2	0.258260869565217	0.584455746039632	0.447771758355005	0.192340596183547
1	23852637	24084391	HAP_3	0.0921739130434783	-0.469353194781514	1.3426290842254	0.726786598137665
1	23852637	24084391	HAP_4	0.144347826086957	0.696195608434589	0.790013124560485	0.378561609632204
1	23916838	24144013	HAP_1	0.206086956521739	0.574620821108324	0.604663361665449	0.342360575665595
1	23916838	24144013	HAP_2	0.256521739130435	0.591650823365728	0.453931640922036	0.192974698467788
1	23916838	24144013	HAP_3	0.0930434782608696	-0.469353194781514	1.3426290842254	0.726786598137665
1	23916838	24144013	HAP_4	0.145217391304348	0.696195608434589	0.790013124560485	0.378561609632204
1	23997686	24222791	HAP_1	0.0930434782608696	-0.469353194781514	1.3426290842254	0.726786598137665
1	23997686	24222791	HAP_2	0.21304347826087	0.93344891612448	0.590994965334269	0.114794772482949
1	23997686	24222791	HAP_3	0.337391304347826	0.127705502727523	0.351624541184453	0.71660167529603
1	23997686	24222791	HAP_4	0.102608695652174	-0.376609718113584	1.10048006413072	0.732310931502355
1	24053320	24268228	HAP_1	0.088695652173913	-0.393058653876217	1.54941956893935	0.799834617595452
1	24053320	24268228	HAP_2	0.212173913043478	0.93344891612448	0.590994965334269	0.114794772482949
1	24053320	24268228	HAP_3	0.169565217391304	0.20701244099985	0.632725612030554	0.743656829814891
1	24053320	24268228	HAP_4	0.102608695652174	-0.376609718113584	1.10048006413072	0.732310931502355
1	24124112	24327170	HAP_1	0.088695652173913	-0.393058653876217	1.54941956893935	0.799834617595452
1	24124112	24327170	HAP_2	0.212173913043478	0.93344891612448	0.590994965334269	0.114794772482949
1	24124112	24327170	HAP_3	0.0773913043478261	0.478141495263667	1.54528259551208	0.757116667322949
1	24124112	24327170	HAP_4	0.17304347826087	-0.495354323883672	0.643235822338616	0.441565615828618
1	24200820	24375020	HAP_1	0.088695652173913	-0.393058653876217	1.54941956893935	0.799834617595452
1	24200820	24375020	HAP_2	0.0773913043478261	0.478141495263667	1.54528259551208	0.757116667322949
1	24200820	24375020	HAP_3	0.173913043478261	-0.535893156899958	0.627732509829601	0.393636793549698
1	24200820	24375020	HAP_4	0.212173913043478	0.93344891612448	0.590994965334269	0.114794772482949
1	24253399	24425717	HAP_1	0.21304347826087	0.865652102040915	0.578084865716832	0.134838102392673
1	24253399	24425717	HAP_2	0.0895652173913044	-0.162256985362685	1.21523744314606	0.893830931956147
1	24253399	24425717	HAP_3	0.174782608695652	-0.535893156899958	0.627732509829601	0.393636793549698
1	24253399	24425717	HAP_4	0.088695652173913	-0.393058653876217	1.54941956893935	0.799834617595452
1	24308441	24461068	HAP_1	0.088695652173913	-0.393058653876217	1.54941956893935	0.799834617595452
1	24308441	24461068	HAP_2	0.21304347826087	0.865652102040915	0.578084865716832	0.134838102392673
1	24308441	24461068	HAP_3	0.174782608695652	-0.535893156899958	0.627732509829601	0.393636793549698
1	24308441	24461068	HAP_4	0.0895652173913044	-0.162256985362685	1.21523744314606	0.893830931956147
1	24357818	24518171	HAP_1	0.139130434782609	-0.60833540774703	0.863109027117091	0.481215033765074
1	24357818	24518171	HAP_2	0.0895652173913044	-0.162256985362685	1.21523744314606	0.893830931956147
1	24357818	24518171	HAP_3	0.21304347826087	0.865652102040915	0.578084865716832	0.134838102392673
1	24357818	24518171	HAP_4	0.173913043478261	-0.535893156899958	0.627732509829601	0.393636793549698
1	24412399	24562856	HAP_1	0.198260869565217	0.449545374255705	0.621564937357594	0.469828652039903
1	24412399	24562856	HAP_2	0.173913043478261	-0.535893156899958	0.627732509829601	0.393636793549698
1	24412399	24562856	HAP_3	0.0895652173913044	-0.162256985362685	1.21523744314606	0.893830931956147
1	24450311	24595486	HAP_1	0.173913043478261	-0.535893156899958	0.627732509829601	0.393636793549698
1	24450311	24595486	HAP_2	0.0904347826086957	-0.162256985362685	1.21523744314606	0.893830931956147
1	24450311	24595486	HAP_3	0.0982608695652174	0.112295116424551	1.57417728713246	0.943155921562756
1	24450311	24595486	HAP_4	0.199130434782609	0.449545374255705	0.621564937357594	0.469828652039903
1	24496008	24631426	HAP_1	0.135652173913043	-0.131027951511756	1.1987209662224	0.912998436043866
1	24496008	24631426	HAP_2	0.0982608695652174	0.112295116424551	1.57417728713246	0.943155921562756
1	24496008	24631426	HAP_3	0.198260869565217	0.547170006509253	0.637551133423304	0.391127449388442
1	24496008	24631426	HAP_4	0.0773913043478261	0.478141495263667	1.54528259551208	0.757116667322949
1	24496008	24631426	HAP_5	0.17304347826087	-0.535893156899958	0.627732509829601	0.393636793549698
1	24548452	24674936	HAP_1	0.12695652173913	-0.131027951511756	1.1987209662224	0.912998436043866
1	24548452	24674936	HAP_2	0.08	0.478141495263667	1.54528259551208	0.757116667322949
1	24548452	24674936	HAP_3	0.109565217391304	-1.45277796921429	1.34596648690754	0.280891745187327
1	24548452	24674936	HAP_4	0.173913043478261	-0.535893156899958	0.627732509829601	0.393636793549698
1	24548452	24674936	HAP_5	0.127826086956522	-0.329357427585345	1.2166816471737	0.786720086101759
1	24548452	24674936	HAP_6	0.198260869565217	0.547170006509253	0.637551133423304	0.391127449388442
1	24587834	24715677	HAP_1	0.173913043478261	-0.535893156899958	0.627732509829601	0.393636793549698
1	24587834	24715677	HAP_2	0.123478260869565	-0.131027951511756	1.1987209662224	0.912998436043866
1	24587834	24715677	HAP_3	0.08	0.478141495263667	1.54528259551208	0.757116667322949
1	24587834	24715677	HAP_4	0.110434782608696	-1.45277796921429	1.34596648690754	0.280891745187327
1	24587834	24715677	HAP_5	0.0860869565217391	-1.75637063190944	1.35720970836676	0.19616099937699
1	24587834	24715677	HAP_6	0.199130434782609	0.547170006509253	0.637551133423304	0.391127449388442
1	24622301	24760985	HAP_1	0.110434782608696	-1.45277796921429	1.34596648690754	0.280891745187327
1	24622301	24760985	HAP_2	0.08	0.478141495263667	1.54528259551208	0.757116667322949
1	24622301	24760985	HAP_3	0.123478260869565	-0.131027951511756	1.1987209662224	0.912998436043866
1	24622301	24760985	HAP_4	0.17304347826087	-0.511756423689115	0.644839087696137	0.427752326518041
1	24622301	24760985	HAP_5	0.193913043478261	0.697456646108351	0.672671889073955	0.300253895075936
1	24622301	24760985	HAP_6	0.0834782608695652	-1.75637063190944	1.35720970836676	0.19616099937699
1	24654236	24799632	HAP_1	0.192173913043478	0.697456646108351	0.672671889073955	0.300253895075936
1	24654236	24799632	HAP_2	0.0834782608695652	-1.75637063190944	1.35720970836676	0.19616099937699
1	24654236	24799632	HAP_3	0.110434782608696	-1.45277796921429	1.34596648690754	0.280891745187327
1	24654236	24799632	HAP_4	0.203478260869565	0.881557766856999	0.669584139885032	0.188517757984449
1	24654236	24799632	HAP_5	0.173913043478261	-0.511756423689115	0.644839087696137	0.427752326518041
1	24703186	24838128	HAP_1	0.191304347826087	0.697456646108351	0.672671889073955	0.300253895075936
1	24703186	24838128	HAP_2	0.0834782608695652	-1.75637063190944	1.35720970836676	0.19616099937699
1	24703186	24838128	HAP_3	0.203478260869565	0.881557766856999	0.669584139885032	0.188517757984449
1	24703186	24838128	HAP_4	0.110434782608696	-1.45277796921429	1.34596648690754	0.280891745187327
1	24703186	24838128	HAP_5	0.173913043478261	-0.511756423689115	0.644839087696137	0.427752326518041
1	24752603	24901336	HAP_1	0.0834782608695652	-1.75637063190944	1.35720970836676	0.19616099937699
1	24752603	24901336	HAP_2	0.115652173913043	-1.45277796921429	1.34596648690754	0.280891745187327
1	24752603	24901336	HAP_3	0.188695652173913	0.697456646108351	0.672671889073955	0.300253895075936
1	24752603	24901336	HAP_4	0.171304347826087	-0.467718910976753	0.661754381117527	0.479992241394848
1	24752603	24901336	HAP_5	0.0869565217391304	0.493577971591614	1.34066301324083	0.71289285059937
1	24752603	24901336	HAP_6	0.143478260869565	-0.299553783389346	0.921421991237648	0.745226791302289
1	24782983	24959571	HAP_1	0.0834782608695652	-1.75637063190944	1.35720970836676	0.19616099937699
1	24782983	24959571	HAP_2	0.171304347826087	-0.467718910976753	0.661754381117527	0.479992241394848
1	24782983	24959571	HAP_3	0.115652173913043	-1.45277796921429	1.34596648690754	0.280891745187327
1	24782983	24959571	HAP_4	0.0869565217391304	0.493577971591614	1.34066301324083	0.71289285059937
1	24782983	24959571	HAP_5	0.124347826086957	-0.131027951511756	1.1987209662224	0.912998436043866
1	24782983	24959571	HAP_6	0.18695652173913	0.711713417178411	0.652922221152292	0.276161272593263
1	24821185	25018581	HAP_1	0.0834782608695652	-1.75637063190944	1.35720970836676	0.19616099937699
1	24821185	25018581	HAP_2	0.171304347826087	-0.467718910976753	0.661754381117527	0.479992241394848
1	24821185	25018581	HAP_3	0.115652173913043	-1.45277796921429	1.34596648690754	0.280891745187327
1	24821185	25018581	HAP_4	0.0852173913043478	0.493577971591614	1.34066301324083	0.71289285059937
1	24821185	25018581	HAP_5	0.124347826086957	-0.131027951511756	1.1987209662224	0.912998436043866
1	24821185	25018581	HAP_6	0.18695652173913	0.711713417178411	0.652922221152292	0.276161272593263
1	24885890	25052468	HAP_1	0.0843478260869565	0.436427214125817	1.56074353986613	0.779865991572221
1	24885890	25052468	HAP_2	0.0869565217391304	-1.75637063190944	1.35720970836676	0.19616099937699
1	24885890	25052468	HAP_3	0.171304347826087	-0.467718910976753	0.661754381117527	0.479992241394848
1	24885890	25052468	HAP_4	0.116521739130435	-1.45277796921429	1.34596648690754	0.280891745187327
1	24885890	25052468	HAP_5	0.12	0.293208607134907	0.868376410282033	0.735751897021835
1	24885890	25052468	HAP_6	0.0852173913043478	0.493577971591614	1.34066301324083	0.71289285059937
1	24941722	25106764	HAP_1	0.0843478260869565	0.436427214125817	1.56074353986613	0.779865991572221
1	24941722	25106764	HAP_2	0.116521739130435	-1.45277796921429	1.34596648690754	0.280891745187327
1	24941722	25106764	HAP_3	0.0852173913043478	0.493577971591614	1.34066301324083	0.71289285059937
1	24941722	25106764	HAP_4	0.139130434782609	0.240893816275495	0.82376414948834	0.770065367901763
1	24941722	25106764	HAP_5	0.170434782608696	-0.467718910976753	0.661754381117527	0.479992241394848
1	24941722	25106764	HAP_6	0.0904347826086957	-1.75637063190944	1.35720970836676	0.19616099937699
1	24996688	25141602	HAP_1	0.119130434782609	0.293208607134907	0.868376410282033	0.735751897021835
1	24996688	25141602	HAP_2	0.0852173913043478	0.493577971591614	1.34066301324083	0.71289285059937
1	24996688	25141602	HAP_3	0.0895652173913044	-1.75637063190944	1.35720970836676	0.19616099937699
1	24996688	25141602	HAP_4	0.115652173913043	-1.45277796921429	1.34596648690754	0.280891745187327
1	24996688	25141602	HAP_5	0.0843478260869565	0.436427214125817	1.56074353986613	0.779865991572221
1	24996688	25141602	HAP_6	0.169565217391304	-0.467718910976753	0.661754381117527	0.479992241394848
1	25040568	25176647	HAP_1	0.152173913043478	-0.648492251280101	0.738986444801117	0.380566850304335
1	25040568	25176647	HAP_2	0.126086956521739	0.413970770609697	0.794598348082908	0.602585102737037
1	25040568	25176647	HAP_3	0.202608695652174	0.410400042418187	0.58238122341927	0.481293154322159
1	25040568	25176647	HAP_4	0.11304347826087	0.00917695923898889	0.920443574504349	0.992048642234748
1	25040568	25176647	HAP_5	0.171304347826087	-0.453153779650331	0.645285717722614	0.482812190414429
1	25086040	25234832	HAP_1	0.15304347826087	-0.648492251280101	0.738986444801117	0.380566850304335
1	25086040	25234832	HAP_2	0.124347826086957	0.413970770609697	0.794598348082908	0.602585102737037
1	25086040	25234832	HAP_3	0.0791304347826087	0.478141495263667	1.54528259551208	0.757116667322949
1	25086040	25234832	HAP_4	0.116521739130435	-1.45277796921429	1.34596648690754	0.280891745187327
1	25086040	25234832	HAP_5	0.111304347826087	0.00917695923898889	0.920443574504349	0.992048642234748
1	25086040	25234832	HAP_6	0.0843478260869565	0.0311894695130949	1.55628015646984	0.98401774868918
1	25086040	25234832	HAP_7	0.088695652173913	-1.38001556664448	1.21194006488075	0.255320535754041
[truncated: 187,858 more rows]
