# Supplementary material for: Autosomal recessive loci contribute significantly to quantitative variation of male fertility in a dairy cattle population
Source: BMC Genomics. 2021 Mar 30;22:225. doi: 10.1186/s12864-021-07523-3 (PMC8010996; doi:10.1186/s12864-021-07523-3)
Supplement: Supplementary file 25 — Additional file 25. (TXT 18329 kb) [file 12864_2021_7523_MOESM25_ESM.txt]

CHROM	START	STOP	HAP	FREQ	BETA	SE_BETA	PVAL
1	256361	888832	HAP_1	0.243478260869565	-0.110705558576851	0.133068276924661	0.405793043428587
1	256361	888832	HAP_2	0.123478260869565	-0.266228178602541	0.279752627789764	0.341680722485818
1	256361	888832	HAP_3	0.250434782608696	0.0163757649284753	0.138968227157958	0.906237968135192
1	256361	888832	HAP_4	0.116521739130435	-0.260846898752534	0.4041395524872	0.518907002314114
1	719789	949357	HAP_1	0.227826086956522	-0.108611327435411	0.144191701977365	0.45161958793937
1	719789	949357	HAP_2	0.109565217391304	-0.193535321600605	0.29354085812694	0.509964818061419
1	719789	949357	HAP_3	0.26695652173913	0.0293829772475473	0.132649264339839	0.824776758284034
1	719789	949357	HAP_4	0.0921739130434783	-0.260846898752534	0.4041395524872	0.518907002314114
1	809505	997375	HAP_1	0.250434782608696	0.0163757649284753	0.138968227157958	0.906237968135192
1	809505	997375	HAP_2	0.0930434782608696	-0.260846898752534	0.4041395524872	0.518907002314114
1	809505	997375	HAP_3	0.227826086956522	-0.108611327435411	0.144191701977365	0.45161958793937
1	809505	997375	HAP_4	0.109565217391304	-0.193535321600605	0.29354085812694	0.509964818061419
1	858145	1029750	HAP_1	0.229565217391304	0.0466060076500195	0.148873507291566	0.754352916343879
1	858145	1029750	HAP_2	0.227826086956522	-0.108611327435411	0.144191701977365	0.45161958793937
1	858145	1029750	HAP_3	0.0930434782608696	-0.260846898752534	0.4041395524872	0.518907002314114
1	858145	1029750	HAP_4	0.109565217391304	-0.193535321600605	0.29354085812694	0.509964818061419
1	930560	1061569	HAP_1	0.231304347826087	-0.130677444742222	0.138605194394075	0.346186589830113
1	930560	1061569	HAP_2	0.226086956521739	0.0651056235875434	0.15341407336054	0.671452252317798
1	930560	1061569	HAP_3	0.109565217391304	-0.193535321600605	0.29354085812694	0.509964818061419
1	930560	1061569	HAP_4	0.0930434782608696	-0.260846898752534	0.4041395524872	0.518907002314114
1	990831	1099222	HAP_1	0.253913043478261	-0.141217336043271	0.136272004973005	0.300512479164766
1	990831	1099222	HAP_2	0.226086956521739	0.0703642812389611	0.156197446054269	0.652536001875071
1	990831	1099222	HAP_3	0.109565217391304	-0.193535321600605	0.29354085812694	0.509964818061419
1	990831	1099222	HAP_4	0.0965217391304348	-0.260846898752534	0.4041395524872	0.518907002314114
1	1023073	1139082	HAP_1	0.226086956521739	0.0703642812389611	0.156197446054269	0.652536001875071
1	1023073	1139082	HAP_2	0.254782608695652	-0.141217336043271	0.136272004973005	0.300512479164766
1	1023073	1139082	HAP_3	0.109565217391304	-0.193535321600605	0.29354085812694	0.509964818061419
1	1023073	1139082	HAP_4	0.0973913043478261	-0.260846898752534	0.4041395524872	0.518907002314114
1	1045142	1197303	HAP_1	0.226086956521739	0.0703642812389611	0.156197446054269	0.652536001875071
1	1045142	1197303	HAP_2	0.254782608695652	-0.141217336043271	0.136272004973005	0.300512479164766
1	1045142	1197303	HAP_3	0.102608695652174	-0.193535321600605	0.29354085812694	0.509964818061419
1	1045142	1197303	HAP_4	0.0973913043478261	-0.260846898752534	0.4041395524872	0.518907002314114
1	1091658	1245818	HAP_1	0.102608695652174	-0.131516959419796	0.331114021438826	0.691374188645309
1	1091658	1245818	HAP_2	0.188695652173913	0.169297417885464	0.178544745949123	0.343431511584789
1	1091658	1245818	HAP_3	0.250434782608696	-0.182150685224354	0.14936177622285	0.223155877600172
1	1091658	1245818	HAP_4	0.102608695652174	-0.193535321600605	0.29354085812694	0.509964818061419
1	1113772	1299095	HAP_1	0.0973913043478261	-0.0901842492147805	0.360613163199053	0.802612348544888
1	1113772	1299095	HAP_2	0.188695652173913	0.169297417885464	0.178544745949123	0.343431511584789
1	1113772	1299095	HAP_3	0.250434782608696	-0.182150685224354	0.14936177622285	0.223155877600172
1	1113772	1299095	HAP_4	0.102608695652174	-0.193535321600605	0.29354085812694	0.509964818061419
1	1166331	1346373	HAP_1	0.0947826086956522	-0.0901842492147805	0.360613163199053	0.802612348544888
1	1166331	1346373	HAP_2	0.185217391304348	0.169297417885464	0.178544745949123	0.343431511584789
1	1166331	1346373	HAP_3	0.236521739130435	-0.172788567074965	0.158954468637041	0.277488732410909
1	1166331	1346373	HAP_4	0.102608695652174	-0.193535321600605	0.29354085812694	0.509964818061419
1	1228432	1400585	HAP_1	0.213913043478261	-0.0934682051155204	0.184029846977963	0.611724860453015
1	1228432	1400585	HAP_2	0.109565217391304	-0.193535321600605	0.29354085812694	0.509964818061419
1	1228432	1400585	HAP_3	0.1	-0.0901842492147805	0.360613163199053	0.802612348544888
1	1228432	1400585	HAP_4	0.202608695652174	0.16616013230763	0.168288388332917	0.323894249275933
1	1280141	1469010	HAP_1	0.168695652173913	0.361256563032175	0.205218975233335	0.0788929369579275
1	1280141	1469010	HAP_2	0.416521739130435	0.0347432755676325	0.0936857436633243	0.71088965701317
1	1280141	1469010	HAP_3	0.102608695652174	-0.0901842492147805	0.360613163199053	0.802612348544888
1	1332918	1540641	HAP_1	0.416521739130435	0.0347432755676325	0.0936857436633243	0.71088965701317
1	1332918	1540641	HAP_2	0.151304347826087	-0.0777504065476396	0.219869352193542	0.723755595578133
1	1332918	1540641	HAP_3	0.168695652173913	0.361256563032175	0.205218975233335	0.0788929369579275
1	1385687	1571852	HAP_1	0.23304347826087	-0.0723403646750293	0.163797389535001	0.658915698248531
1	1385687	1571852	HAP_2	0.219130434782609	0.0369363203554082	0.163920637265287	0.821804080366216
1	1385687	1571852	HAP_3	0.168695652173913	0.361256563032175	0.205218975233335	0.0788929369579275
1	1385687	1571852	HAP_4	0.15304347826087	-0.0777504065476396	0.219869352193542	0.723755595578133
1	1440329	1606992	HAP_1	0.15304347826087	-0.0777504065476396	0.219869352193542	0.723755595578133
1	1440329	1606992	HAP_2	0.232173913043478	-0.0723403646750293	0.163797389535001	0.658915698248531
1	1440329	1606992	HAP_3	0.220869565217391	0.0369363203554082	0.163920637265287	0.821804080366216
1	1440329	1606992	HAP_4	0.168695652173913	0.361256563032175	0.205218975233335	0.0788929369579275
1	1523007	1646535	HAP_1	0.0939130434782609	-0.0901842492147805	0.360613163199053	0.802612348544888
1	1523007	1646535	HAP_2	0.168695652173913	0.361256563032175	0.205218975233335	0.0788929369579275
1	1523007	1646535	HAP_3	0.232173913043478	-0.0723403646750293	0.163797389535001	0.658915698248531
1	1523007	1646535	HAP_4	0.183478260869565	0.153061064484939	0.182879955963056	0.402977385075392
1	1566539	1682584	HAP_1	0.168695652173913	0.361256563032175	0.205218975233335	0.0788929369579275
1	1566539	1682584	HAP_2	0.232173913043478	-0.0723403646750293	0.163797389535001	0.658915698248531
1	1566539	1682584	HAP_3	0.183478260869565	0.153061064484939	0.182879955963056	0.402977385075392
1	1566539	1682584	HAP_4	0.0939130434782609	-0.0901842492147805	0.360613163199053	0.802612348544888
1	1592085	1721138	HAP_1	0.168695652173913	0.361256563032175	0.205218975233335	0.0788929369579275
1	1592085	1721138	HAP_2	0.183478260869565	0.153061064484939	0.182879955963056	0.402977385075392
1	1592085	1721138	HAP_3	0.232173913043478	-0.0723403646750293	0.163797389535001	0.658915698248531
1	1592085	1721138	HAP_4	0.0939130434782609	-0.0901842492147805	0.360613163199053	0.802612348544888
1	1627573	1769696	HAP_1	0.180869565217391	0.127273540750922	0.187746585441153	0.498113653733933
1	1627573	1769696	HAP_2	0.24695652173913	-0.0919206020784711	0.155223323911735	0.553966263503009
1	1627573	1769696	HAP_3	0.120869565217391	-0.25008346445976	0.30465058410516	0.412059143360114
1	1627573	1769696	HAP_4	0.0939130434782609	-0.0901842492147805	0.360613163199053	0.802612348544888
1	1627573	1769696	HAP_5	0.171304347826087	0.361256563032175	0.205218975233335	0.0788929369579275
1	1676756	1830748	HAP_1	0.180869565217391	0.127273540750922	0.187746585441153	0.498113653733933
1	1676756	1830748	HAP_2	0.24695652173913	-0.0919206020784711	0.155223323911735	0.553966263503009
1	1676756	1830748	HAP_3	0.0939130434782609	-0.0901842492147805	0.360613163199053	0.802612348544888
1	1676756	1830748	HAP_4	0.242608695652174	0.323312230450844	0.152124073067731	0.0339955360472254
1	1698908	1883132	HAP_1	0.24695652173913	-0.0919206020784711	0.155223323911735	0.553966263503009
1	1698908	1883132	HAP_2	0.0939130434782609	-0.0901842492147805	0.360613163199053	0.802612348544888
1	1698908	1883132	HAP_3	0.180869565217391	0.127273540750922	0.187746585441153	0.498113653733933
1	1698908	1883132	HAP_4	0.256521739130435	0.4153149676337	0.14142474008182	0.00345367707264475
1	1752601	1966040	HAP_1	0.0939130434782609	-0.0901842492147805	0.360613163199053	0.802612348544888
1	1752601	1966040	HAP_2	0.182608695652174	0.150962522419514	0.183123244813492	0.410075324470272
1	1752601	1966040	HAP_3	0.232173913043478	0.337721234537173	0.15366042735561	0.0283675397894406
1	1752601	1966040	HAP_4	0.246086956521739	-0.0919206020784711	0.155223323911735	0.553966263503009
1	1809526	2015519	HAP_1	0.181739130434783	0.127273540750922	0.187746585441153	0.498113653733933
1	1809526	2015519	HAP_2	0.0939130434782609	-0.0901842492147805	0.360613163199053	0.802612348544888
1	1809526	2015519	HAP_3	0.24695652173913	-0.0919206020784711	0.155223323911735	0.553966263503009
1	1809526	2015519	HAP_4	0.232173913043478	0.337721234537173	0.15366042735561	0.0283675397894406
1	1858907	2080108	HAP_1	0.264347826086957	-0.11361241994082	0.138705464844619	0.413081603538855
1	1858907	2080108	HAP_2	0.0947826086956522	-0.0901842492147805	0.360613163199053	0.802612348544888
1	1858907	2080108	HAP_3	0.181739130434783	0.127273540750922	0.187746585441153	0.498113653733933
1	1858907	2080108	HAP_4	0.219130434782609	0.192199092333851	0.162243273867819	0.236662445305343
1	1935439	2114078	HAP_1	0.454782608695652	-0.162808848793202	0.0861489533130202	0.0592919990323439
1	1935439	2114078	HAP_2	0.0947826086956522	-0.0901842492147805	0.360613163199053	0.802612348544888
1	1935439	2114078	HAP_3	0.175652173913043	0.191746895293252	0.187260693726696	0.306296133778171
1	2000237	2180053	HAP_1	0.477391304347826	-0.0993706833900764	0.0816403791797499	0.224048240921892
1	2000237	2180053	HAP_2	0.175652173913043	0.191746895293252	0.187260693726696	0.306296133778171
1	2059310	2240729	HAP_1	0.175652173913043	0.191746895293252	0.187260693726696	0.306296133778171
1	2059310	2240729	HAP_2	0.121739130434783	-0.183492834858385	0.3289718875762	0.577219020669085
1	2059310	2240729	HAP_3	0.352173913043478	-0.155739086749255	0.108865547867702	0.153111086927046
1	2099121	2261566	HAP_1	0.123478260869565	-0.183492834858385	0.3289718875762	0.577219020669085
1	2099121	2261566	HAP_2	0.552173913043478	-0.0215101375596128	0.0764283888343135	0.778475213376528
1	2163137	2291600	HAP_1	0.123478260869565	-0.183492834858385	0.3289718875762	0.577219020669085
1	2163137	2291600	HAP_2	0.111304347826087	-0.113246672971059	0.330992941324948	0.732371744785776
1	2163137	2291600	HAP_3	0.255652173913043	0.245002009580758	0.145064873702972	0.0917907154066545
1	2163137	2291600	HAP_4	0.12	-0.103884883479982	0.306118687422891	0.734464225652473
1	2219759	2321768	HAP_1	0.123478260869565	-0.183492834858385	0.3289718875762	0.577219020669085
1	2219759	2321768	HAP_2	0.111304347826087	-0.113246672971059	0.330992941324948	0.732371744785776
1	2219759	2321768	HAP_3	0.0843478260869565	-0.18366724319868	0.46874555662518	0.695334452518905
1	2219759	2321768	HAP_4	0.167826086956522	0.220448828318009	0.202959204207075	0.277868073249849
1	2219759	2321768	HAP_5	0.119130434782609	-0.103884883479982	0.306118687422891	0.734464225652473
1	2219759	2321768	HAP_6	0.0826086956521739	-0.17990808883675	0.462380119690885	0.697355976544108
1	2250307	2372646	HAP_1	0.114782608695652	-0.0986250930634157	0.308023404996482	0.748945575300024
1	2250307	2372646	HAP_2	0.212173913043478	0.107863233172322	0.169257793176475	0.524207276686833
1	2250307	2372646	HAP_3	0.181739130434783	0.165656547919054	0.182347325088787	0.364020881456297
1	2250307	2372646	HAP_4	0.119130434782609	-0.103884883479982	0.306118687422891	0.734464225652473
1	2250307	2372646	HAP_5	0.122608695652174	-0.336309746694785	0.223653893531806	0.133218757135841
1	2284595	2407778	HAP_1	0.451304347826087	-0.0998202015730233	0.0865361872228156	0.249192185043964
1	2284595	2407778	HAP_2	0.188695652173913	0.125658633437526	0.178246549861659	0.481120392087293
1	2284595	2407778	HAP_3	0.107826086956522	-0.136147064932158	0.319153672397181	0.669842935998721
1	2284595	2407778	HAP_4	0.119130434782609	-0.103884883479982	0.306118687422891	0.734464225652473
1	2304587	2465308	HAP_1	0.450434782608696	-0.0998202015730233	0.0865361872228156	0.249192185043964
1	2304587	2465308	HAP_2	0.107826086956522	-0.136147064932158	0.319153672397181	0.669842935998721
1	2304587	2465308	HAP_3	0.119130434782609	-0.103884883479982	0.306118687422891	0.734464225652473
1	2304587	2465308	HAP_4	0.188695652173913	0.125658633437526	0.178246549861659	0.481120392087293
1	2357315	2535083	HAP_1	0.107826086956522	-0.136147064932158	0.319153672397181	0.669842935998721
1	2357315	2535083	HAP_2	0.119130434782609	-0.103884883479982	0.306118687422891	0.734464225652473
1	2357315	2535083	HAP_3	0.626086956521739	-0.0327309213111651	0.0722512721570697	0.650712670034877
1	2390062	2604669	HAP_1	0.119130434782609	-0.103884883479982	0.306118687422891	0.734464225652473
1	2390062	2604669	HAP_2	0.107826086956522	-0.136147064932158	0.319153672397181	0.669842935998721
1	2390062	2604669	HAP_3	0.625217391304348	-0.0327309213111651	0.0722512721570697	0.650712670034877
1	2445051	2658776	HAP_1	0.62	-0.0273573390307381	0.0726514763596673	0.706645819324299
1	2445051	2658776	HAP_2	0.119130434782609	-0.103884883479982	0.306118687422891	0.734464225652473
1	2445051	2658776	HAP_3	0.107826086956522	-0.136147064932158	0.319153672397181	0.669842935998721
1	2516434	2719642	HAP_1	0.107826086956522	-0.136147064932158	0.319153672397181	0.669842935998721
1	2516434	2719642	HAP_2	0.119130434782609	-0.103884883479982	0.306118687422891	0.734464225652473
1	2516434	2719642	HAP_3	0.62	-0.0273573390307381	0.0726514763596673	0.706645819324299
1	2589312	2767613	HAP_1	0.0921739130434783	-0.0774888206603176	0.404437556377136	0.848127485396017
1	2589312	2767613	HAP_2	0.199130434782609	0.16696237634099	0.164648669682853	0.310994119956686
1	2589312	2767613	HAP_3	0.120869565217391	-0.183492834858385	0.3289718875762	0.577219020669085
1	2589312	2767613	HAP_4	0.185217391304348	0.109842044572312	0.217451083631733	0.613662396809494
1	2589312	2767613	HAP_5	0.107826086956522	-0.136147064932158	0.319153672397181	0.669842935998721
1	2589312	2767613	HAP_6	0.119130434782609	-0.103884883479982	0.306118687422891	0.734464225652473
1	2633403	2848684	HAP_1	0.107826086956522	-0.136147064932158	0.319153672397181	0.669842935998721
1	2633403	2848684	HAP_2	0.0791304347826087	-0.0774888206603176	0.404437556377136	0.848127485396017
1	2633403	2848684	HAP_3	0.184347826086957	0.222927489062698	0.183113213039089	0.223951649292495
1	2633403	2848684	HAP_4	0.120869565217391	-0.183492834858385	0.3289718875762	0.577219020669085
1	2633403	2848684	HAP_5	0.122608695652174	-0.190266090288967	0.288854717060535	0.510363780811062
1	2633403	2848684	HAP_6	0.119130434782609	-0.103884883479982	0.306118687422891	0.734464225652473
1	2699455	2923974	HAP_1	0.119130434782609	-0.103884883479982	0.306118687422891	0.734464225652473
1	2699455	2923974	HAP_2	0.107826086956522	-0.136147064932158	0.319153672397181	0.669842935998721
1	2699455	2923974	HAP_3	0.0791304347826087	-0.0774888206603176	0.404437556377136	0.848127485396017
1	2699455	2923974	HAP_4	0.167826086956522	0.220448828318009	0.202959204207075	0.277868073249849
1	2699455	2923974	HAP_5	0.120869565217391	-0.183492834858385	0.3289718875762	0.577219020669085
1	2699455	2923974	HAP_6	0.122608695652174	-0.190266090288967	0.288854717060535	0.510363780811062
1	2752599	2974184	HAP_1	0.0773913043478261	-0.202943683884169	0.460546270439346	0.659629606035964
1	2752599	2974184	HAP_2	0.107826086956522	-0.136147064932158	0.319153672397181	0.669842935998721
1	2752599	2974184	HAP_3	0.136521739130435	-0.275056010918333	0.26069284411119	0.291834726889101
1	2752599	2974184	HAP_4	0.167826086956522	0.220448828318009	0.202959204207075	0.277868073249849
1	2752599	2974184	HAP_5	0.119130434782609	-0.103884883479982	0.306118687422891	0.734464225652473
1	2752599	2974184	HAP_6	0.189565217391304	0.0636717540224687	0.213780916900808	0.765938045989733
1	2824770	3010910	HAP_1	0.161739130434783	0.181180845816864	0.248093958288463	0.465516485752194
1	2824770	3010910	HAP_2	0.107826086956522	-0.136147064932158	0.319153672397181	0.669842935998721
1	2824770	3010910	HAP_3	0.10695652173913	-0.289446764330301	0.333006026827107	0.38511220367662
1	2824770	3010910	HAP_4	0.167826086956522	0.220448828318009	0.202959204207075	0.277868073249849
1	2824770	3010910	HAP_5	0.113913043478261	-0.103884883479982	0.306118687422891	0.734464225652473
1	2889586	3028026	HAP_1	0.121739130434783	-0.207133024986863	0.287862765249742	0.472098280459236
1	2889586	3028026	HAP_2	0.171304347826087	0.220448828318009	0.202959204207075	0.277868073249849
1	2889586	3028026	HAP_3	0.107826086956522	-0.136147064932158	0.319153672397181	0.669842935998721
1	2889586	3028026	HAP_4	0.161739130434783	0.181180845816864	0.248093958288463	0.465516485752194
1	2889586	3028026	HAP_5	0.113913043478261	-0.103884883479982	0.306118687422891	0.734464225652473
1	2963532	3072923	HAP_1	0.174782608695652	0.160133787845824	0.238109475548362	0.501528039826001
1	2963532	3072923	HAP_2	0.113913043478261	-0.103884883479982	0.306118687422891	0.734464225652473
1	2963532	3072923	HAP_3	0.16695652173913	0.220448828318009	0.202959204207075	0.277868073249849
1	2963532	3072923	HAP_4	0.130434782608696	-0.285878017602313	0.329537325320178	0.38603107639728
1	2963532	3072923	HAP_5	0.12	-0.207133024986863	0.287862765249742	0.472098280459236
1	2963532	3072923	HAP_6	0.118260869565217	-0.294149591684829	0.264123298414157	0.265891341982882
1	2999989	3153221	HAP_1	0.175652173913043	0.160133787845824	0.238109475548362	0.501528039826001
1	2999989	3153221	HAP_2	0.122608695652174	-0.188325829657508	0.271501849626391	0.488191614282558
1	2999989	3153221	HAP_3	0.272173913043478	-0.117760890540239	0.127329632364503	0.355440547975
1	2999989	3153221	HAP_4	0.167826086956522	0.220448828318009	0.202959204207075	0.277868073249849
1	2999989	3153221	HAP_5	0.125217391304348	-0.207133024986863	0.287862765249742	0.472098280459236
1	3021052	3188350	HAP_1	0.272173913043478	-0.117760890540239	0.127329632364503	0.355440547975
1	3021052	3188350	HAP_2	0.167826086956522	0.220448828318009	0.202959204207075	0.277868073249849
1	3021052	3188350	HAP_3	0.125217391304348	-0.207133024986863	0.287862765249742	0.472098280459236
1	3021052	3188350	HAP_4	0.175652173913043	0.160133787845824	0.238109475548362	0.501528039826001
1	3021052	3188350	HAP_5	0.123478260869565	-0.0326171422319978	0.25831321811216	0.899563570379529
1	3056961	3223919	HAP_1	0.125217391304348	-0.207133024986863	0.287862765249742	0.472098280459236
1	3056961	3223919	HAP_2	0.176521739130435	0.160133787845824	0.238109475548362	0.501528039826001
1	3056961	3223919	HAP_3	0.123478260869565	-0.0326171422319978	0.25831321811216	0.899563570379529
1	3056961	3223919	HAP_4	0.167826086956522	0.220448828318009	0.202959204207075	0.277868073249849
1	3056961	3223919	HAP_5	0.272173913043478	-0.117760890540239	0.127329632364503	0.355440547975
1	3147689	3261757	HAP_1	0.135652173913043	-0.286002353914762	0.235766431952151	0.225610788153851
1	3147689	3261757	HAP_2	0.138260869565217	-0.0419786693669374	0.270137193717567	0.876563679272899
1	3147689	3261757	HAP_3	0.132173913043478	-0.285878017602313	0.329537325320178	0.38603107639728
1	3147689	3261757	HAP_4	0.161739130434783	0.261791571579386	0.262225523183196	0.318541683975105
1	3147689	3261757	HAP_5	0.175652173913043	0.207193444072178	0.198266991795165	0.29646189454245
1	3147689	3261757	HAP_6	0.122608695652174	-0.0326171422319978	0.25831321811216	0.899563570379529
1	3179438	3303269	HAP_1	0.14	0.298524509498331	0.275703864448703	0.279373838889932
1	3179438	3303269	HAP_2	0.167826086956522	0.220448828318009	0.202959204207075	0.277868073249849
1	3179438	3303269	HAP_3	0.109565217391304	-0.289446764330301	0.333006026827107	0.38511220367662
1	3179438	3303269	HAP_4	0.138260869565217	-0.0419786693669374	0.270137193717567	0.876563679272899
1	3179438	3303269	HAP_5	0.132173913043478	-0.285878017602313	0.329537325320178	0.38603107639728
1	3179438	3303269	HAP_6	0.121739130434783	-0.0326171422319978	0.25831321811216	0.899563570379529
1	3208431	3379063	HAP_1	0.109565217391304	-0.289446764330301	0.333006026827107	0.38511220367662
1	3208431	3379063	HAP_2	0.278260869565217	0.0811195122511356	0.128516155142757	0.528165799780625
1	3208431	3379063	HAP_3	0.167826086956522	0.220448828318009	0.202959204207075	0.277868073249849
1	3208431	3379063	HAP_4	0.121739130434783	-0.0326171422319978	0.25831321811216	0.899563570379529
1	3250506	3425621	HAP_1	0.275652173913043	0.0911172583652964	0.130123572360797	0.484069467826464
1	3250506	3425621	HAP_2	0.107826086956522	-0.105190313021832	0.296546571065	0.72293416733296
1	3250506	3425621	HAP_3	0.168695652173913	0.203194437444025	0.197224230944577	0.303325912749056
1	3250506	3425621	HAP_4	0.108695652173913	-0.289446764330301	0.333006026827107	0.38511220367662
1	3292026	3458428	HAP_1	0.194782608695652	0.330621447511602	0.186956511163676	0.0775297352897828
1	3292026	3458428	HAP_2	0.138260869565217	-0.0316341797044358	0.256309551504931	0.901817241330265
1	3292026	3458428	HAP_3	0.10695652173913	-0.289446764330301	0.333006026827107	0.38511220367662
1	3292026	3458428	HAP_4	0.172173913043478	0.200749887170875	0.191893204307786	0.295939563569297
1	3292026	3458428	HAP_5	0.107826086956522	-0.105190313021832	0.296546571065	0.72293416733296
1	3361607	3480350	HAP_1	0.195652173913043	0.330621447511602	0.186956511163676	0.0775297352897828
1	3361607	3480350	HAP_2	0.138260869565217	-0.0316341797044358	0.256309551504931	0.901817241330265
1	3361607	3480350	HAP_3	0.107826086956522	-0.289446764330301	0.333006026827107	0.38511220367662
1	3361607	3480350	HAP_4	0.17304347826087	0.200749887170875	0.191893204307786	0.295939563569297
1	3361607	3480350	HAP_5	0.107826086956522	-0.105190313021832	0.296546571065	0.72293416733296
1	3409942	3514683	HAP_1	0.307826086956522	0.0983214897144889	0.115561483720808	0.395234255738674
1	3409942	3514683	HAP_2	0.138260869565217	-0.0316341797044358	0.256309551504931	0.901817241330265
1	3409942	3514683	HAP_3	0.107826086956522	-0.289446764330301	0.333006026827107	0.38511220367662
1	3409942	3514683	HAP_4	0.17304347826087	0.200749887170875	0.191893204307786	0.295939563569297
1	3444984	3546524	HAP_1	0.329565217391304	0.116628411221186	0.110910795523195	0.293457308375472
1	3444984	3546524	HAP_2	0.263478260869565	-0.0452472163528959	0.134756451806436	0.737169388711184
1	3444984	3546524	HAP_3	0.172173913043478	0.200749887170875	0.191893204307786	0.295939563569297
1	3475914	3598843	HAP_1	0.171304347826087	0.206933454084932	0.197148423597297	0.294338115944615
1	3475914	3598843	HAP_2	0.141739130434783	-0.0109523930430151	0.244641078253655	0.964307152607161
1	3475914	3598843	HAP_3	0.119130434782609	-0.211017035583413	0.287996573960209	0.464042779370029
1	3475914	3598843	HAP_4	0.100869565217391	-0.101757476116121	0.406862726101439	0.802599305555283
1	3475914	3598843	HAP_5	0.217391304347826	-0.169538045463395	0.159636936735206	0.288681545004103
1	3500633	3637756	HAP_1	0.151304347826087	-0.0841349511979143	0.22634807824856	0.710251816446496
1	3500633	3637756	HAP_2	0.119130434782609	-0.211017035583413	0.287996573960209	0.464042779370029
1	3500633	3637756	HAP_3	0.172173913043478	0.206933454084932	0.197148423597297	0.294338115944615
1	3500633	3637756	HAP_4	0.100869565217391	-0.101757476116121	0.406862726101439	0.802599305555283
1	3500633	3637756	HAP_5	0.214782608695652	-0.169538045463395	0.159636936735206	0.288681545004103
1	3531671	3691931	HAP_1	0.151304347826087	-0.0841349511979143	0.22634807824856	0.710251816446496
1	3531671	3691931	HAP_2	0.100869565217391	-0.101757476116121	0.406862726101439	0.802599305555283
1	3531671	3691931	HAP_3	0.12	-0.211017035583413	0.287996573960209	0.464042779370029
1	3531671	3691931	HAP_4	0.38695652173913	-0.0567477500317059	0.0935261427592276	0.544256449679676
1	3587305	3720622	HAP_1	0.151304347826087	-0.0841349511979143	0.22634807824856	0.710251816446496
1	3587305	3720622	HAP_2	0.100869565217391	-0.101757476116121	0.406862726101439	0.802599305555283
1	3587305	3720622	HAP_3	0.12	-0.211017035583413	0.287996573960209	0.464042779370029
1	3587305	3720622	HAP_4	0.40695652173913	-0.0479324474590793	0.0911400471576231	0.599150688270178
1	3620513	3776228	HAP_1	0.152173913043478	-0.0556245756380593	0.218030160859417	0.798721198263305
1	3620513	3776228	HAP_2	0.135652173913043	-0.102370806926099	0.270893456755386	0.705647101452848
1	3620513	3776228	HAP_3	0.175652173913043	0.115473014653629	0.182865692835063	0.527994241038346
1	3620513	3776228	HAP_4	0.229565217391304	-0.189813815521489	0.154841153268274	0.220764207303123
1	3620513	3776228	HAP_5	0.100869565217391	-0.101757476116121	0.406862726101439	0.802599305555283
1	3684324	3840517	HAP_1	0.152173913043478	-0.0556245756380593	0.218030160859417	0.798721198263305
1	3684324	3840517	HAP_2	0.100869565217391	-0.101757476116121	0.406862726101439	0.802599305555283
1	3684324	3840517	HAP_3	0.175652173913043	0.115473014653629	0.182865692835063	0.527994241038346
1	3684324	3840517	HAP_4	0.229565217391304	-0.189813815521489	0.154841153268274	0.220764207303123
1	3684324	3840517	HAP_5	0.136521739130435	-0.102370806926099	0.270893456755386	0.705647101452848
1	3712478	3917893	HAP_1	0.100869565217391	-0.101757476116121	0.406862726101439	0.802599305555283
1	3712478	3917893	HAP_2	0.17304347826087	0.115473014653629	0.182865692835063	0.527994241038346
1	3712478	3917893	HAP_3	0.180869565217391	-0.205002713061223	0.188925526095321	0.278343488659532
1	3712478	3917893	HAP_4	0.119130434782609	-0.211017035583413	0.287996573960209	0.464042779370029
1	3712478	3917893	HAP_5	0.151304347826087	-0.0556245756380593	0.218030160859417	0.798721198263305
1	3755154	3959925	HAP_1	0.151304347826087	-0.0556245756380593	0.218030160859417	0.798721198263305
1	3755154	3959925	HAP_2	0.100869565217391	-0.101757476116121	0.406862726101439	0.802599305555283
1	3755154	3959925	HAP_3	0.172173913043478	0.115473014653629	0.182865692835063	0.527994241038346
1	3755154	3959925	HAP_4	0.180869565217391	-0.205002713061223	0.188925526095321	0.278343488659532
1	3755154	3959925	HAP_5	0.0773913043478261	-0.0684257065316535	0.46704557759153	0.883573262058296
1	3823705	4005583	HAP_1	0.171304347826087	-0.369629900725411	0.203919675045895	0.07042312216824
1	3823705	4005583	HAP_2	0.0782608695652174	-0.0684257065316535	0.46704557759153	0.883573262058296
1	3823705	4005583	HAP_3	0.171304347826087	0.115473014653629	0.182865692835063	0.527994241038346
1	3823705	4005583	HAP_4	0.150434782608696	-0.0556245756380593	0.218030160859417	0.798721198263305
1	3823705	4005583	HAP_5	0.101739130434783	-0.00278474749774973	0.367208458596717	0.993951943414239
1	3895421	4045338	HAP_1	0.150434782608696	-0.0556245756380593	0.218030160859417	0.798721198263305
1	3895421	4045338	HAP_2	0.193913043478261	-0.369629900725411	0.203919675045895	0.07042312216824
1	3895421	4045338	HAP_3	0.105217391304348	-0.00278474749774973	0.367208458596717	0.993951943414239
1	3895421	4045338	HAP_4	0.249565217391304	0.0785927852777967	0.139606966855513	0.573688351587233
1	3954394	4091992	HAP_1	0.119130434782609	-0.00278474749774973	0.367208458596717	0.993951943414239
1	3954394	4091992	HAP_2	0.0808695652173913	0.135317970236816	0.402913391185782	0.737110248571756
1	3954394	4091992	HAP_3	0.281739130434783	0.160477786286902	0.128871473873167	0.213557155327774
1	3954394	4091992	HAP_4	0.18	-0.0367984913851092	0.186240190256114	0.843440275491132
1	3954394	4091992	HAP_5	0.194782608695652	-0.369629900725411	0.203919675045895	0.07042312216824
1	3989772	4127064	HAP_1	0.119130434782609	-0.00278474749774973	0.367208458596717	0.993951943414239
1	3989772	4127064	HAP_2	0.0817391304347826	0.135317970236816	0.402913391185782	0.737110248571756
1	3989772	4127064	HAP_3	0.301739130434783	0.137096797302506	0.118606482650465	0.248214719230171
1	3989772	4127064	HAP_4	0.18	-0.0367984913851092	0.186240190256114	0.843440275491132
1	3989772	4127064	HAP_5	0.209565217391304	-0.181624487025063	0.182760394580702	0.320755367123621
1	4033099	4162383	HAP_1	0.0817391304347826	0.135317970236816	0.402913391185782	0.737110248571756
1	4033099	4162383	HAP_2	0.301739130434783	0.137096797302506	0.118606482650465	0.248214719230171
1	4033099	4162383	HAP_3	0.181739130434783	-0.0373363959620159	0.182604531515395	0.838063477897431
1	4033099	4162383	HAP_4	0.119130434782609	-0.00278474749774973	0.367208458596717	0.993951943414239
1	4033099	4162383	HAP_5	0.214782608695652	-0.167218216391844	0.177889879187656	0.34761641187149
1	4077498	4215889	HAP_1	0.119130434782609	-0.00278474749774973	0.367208458596717	0.993951943414239
1	4077498	4215889	HAP_2	0.188695652173913	-0.340049229120934	0.197351227926727	0.085426617925864
1	4077498	4215889	HAP_3	0.167826086956522	-0.268921235281425	0.211901949155443	0.204936668725971
1	4077498	4215889	HAP_4	0.191304347826087	0.145892973371461	0.184037665464476	0.428267147008406
1	4077498	4215889	HAP_5	0.176521739130435	-0.0373363959620159	0.182604531515395	0.838063477897431
1	4113357	4261708	HAP_1	0.188695652173913	-0.340049229120934	0.197351227926727	0.085426617925864
1	4113357	4261708	HAP_2	0.12	-0.183888731956734	0.364069561507516	0.613692016790586
1	4113357	4261708	HAP_3	0.16695652173913	0.155167402334802	0.214296764377869	0.46931963665419
1	4113357	4261708	HAP_4	0.149565217391304	0.344487237173352	0.216541855656998	0.112203963315203
1	4113357	4261708	HAP_5	0.176521739130435	-0.0373363959620159	0.182604531515395	0.838063477897431
1	4155630	4294917	HAP_1	0.188695652173913	-0.340049229120934	0.197351227926727	0.085426617925864
1	4155630	4294917	HAP_2	0.12	-0.183888731956734	0.364069561507516	0.613692016790586
1	4155630	4294917	HAP_3	0.166086956521739	0.155167402334802	0.214296764377869	0.46931963665419
1	4155630	4294917	HAP_4	0.149565217391304	0.344487237173352	0.216541855656998	0.112203963315203
1	4155630	4294917	HAP_5	0.171304347826087	-0.030378883812843	0.196425893354344	0.877146275187205
1	4202221	4307054	HAP_1	0.120869565217391	-0.183888731956734	0.364069561507516	0.613692016790586
1	4202221	4307054	HAP_2	0.166086956521739	0.155167402334802	0.214296764377869	0.46931963665419
1	4202221	4307054	HAP_3	0.190434782608696	-0.377331831095763	0.193180357448308	0.05128440537058
1	4202221	4307054	HAP_4	0.149565217391304	0.344487237173352	0.216541855656998	0.112203963315203
1	4202221	4307054	HAP_5	0.171304347826087	-0.030378883812843	0.196425893354344	0.877146275187205
1	4239676	4323165	HAP_1	0.106086956521739	-0.0684257065316535	0.46704557759153	0.883573262058296
1	4239676	4323165	HAP_2	0.149565217391304	0.344487237173352	0.216541855656998	0.112203963315203
1	4239676	4323165	HAP_3	0.171304347826087	-0.030378883812843	0.196425893354344	0.877146275187205
1	4239676	4323165	HAP_4	0.181739130434783	-0.377331831095763	0.193180357448308	0.05128440537058
1	4239676	4323165	HAP_5	0.151304347826087	0.342922937104748	0.261454729597199	0.190192087110201
1	4289010	4360633	HAP_1	0.171304347826087	-0.030378883812843	0.196425893354344	0.877146275187205
1	4289010	4360633	HAP_2	0.181739130434783	-0.377331831095763	0.193180357448308	0.05128440537058
1	4289010	4360633	HAP_3	0.151304347826087	0.342922937104748	0.261454729597199	0.190192087110201
1	4289010	4360633	HAP_4	0.102608695652174	0.270376824141242	0.328574415601226	0.410926100894386
1	4289010	4360633	HAP_5	0.112173913043478	-0.0684257065316535	0.46704557759153	0.883573262058296
1	4289010	4360633	HAP_6	0.16695652173913	0.351514606387463	0.209519633230167	0.0939583899748461
1	4301373	4418006	HAP_1	0.151304347826087	0.342922937104748	0.261454729597199	0.190192087110201
1	4301373	4418006	HAP_2	0.27304347826087	-0.178205469484168	0.140622598385677	0.205587004819085
1	4301373	4418006	HAP_3	0.112173913043478	-0.0684257065316535	0.46704557759153	0.883573262058296
1	4301373	4418006	HAP_4	0.16695652173913	0.351514606387463	0.209519633230167	0.0939583899748461
1	4301373	4418006	HAP_5	0.171304347826087	-0.030378883812843	0.196425893354344	0.877146275187205
1	4316516	4487030	HAP_1	0.151304347826087	0.342922937104748	0.261454729597199	0.190192087110201
1	4316516	4487030	HAP_2	0.171304347826087	-0.030378883812843	0.196425893354344	0.877146275187205
1	4316516	4487030	HAP_3	0.27304347826087	-0.178205469484168	0.140622598385677	0.205587004819085
1	4316516	4487030	HAP_4	0.112173913043478	-0.0684257065316535	0.46704557759153	0.883573262058296
1	4316516	4487030	HAP_5	0.167826086956522	0.351514606387463	0.209519633230167	0.0939583899748461
1	4350915	4525112	HAP_1	0.17304347826087	-0.0640001770512107	0.192488918321233	0.739645085347277
1	4350915	4525112	HAP_2	0.110434782608696	-0.0684257065316535	0.46704557759153	0.883573262058296
1	4350915	4525112	HAP_3	0.196521739130435	-0.238590183683325	0.171682059758134	0.165163836289214
1	4350915	4525112	HAP_4	0.319130434782609	0.255706107150536	0.120510938117617	0.0342872396967816
1	4394936	4571717	HAP_1	0.184347826086957	-0.317739819738246	0.188373899609779	0.0922062345206729
1	4394936	4571717	HAP_2	0.170434782608696	-0.0640001770512107	0.192488918321233	0.739645085347277
1	4394936	4571717	HAP_3	0.316521739130435	0.255706107150536	0.120510938117617	0.0342872396967816
1	4394936	4571717	HAP_4	0.110434782608696	-0.0684257065316535	0.46704557759153	0.883573262058296
1	4473638	4606890	HAP_1	0.185217391304348	-0.317739819738246	0.188373899609779	0.0922062345206729
1	4473638	4606890	HAP_2	0.170434782608696	-0.0640001770512107	0.192488918321233	0.739645085347277
1	4473638	4606890	HAP_3	0.149565217391304	0.342922937104748	0.261454729597199	0.190192087110201
1	4473638	4606890	HAP_4	0.167826086956522	0.351514606387463	0.209519633230167	0.0939583899748461
1	4473638	4606890	HAP_5	0.111304347826087	-0.0684257065316535	0.46704557759153	0.883573262058296
1	4507685	4674574	HAP_1	0.112173913043478	-0.0684257065316535	0.46704557759153	0.883573262058296
1	4507685	4674574	HAP_2	0.170434782608696	-0.305611808796791	0.203744833199617	0.134182861941464
1	4507685	4674574	HAP_3	0.168695652173913	-0.0640001770512107	0.192488918321233	0.739645085347277
1	4507685	4674574	HAP_4	0.149565217391304	0.342922937104748	0.261454729597199	0.190192087110201
1	4507685	4674574	HAP_5	0.16695652173913	0.351514606387463	0.209519633230167	0.0939583899748461
1	4565039	4716471	HAP_1	0.149565217391304	0.342922937104748	0.261454729597199	0.190192087110201
1	4565039	4716471	HAP_2	0.167826086956522	-0.0485603543174728	0.197338529907715	0.80571293972931
1	4565039	4716471	HAP_3	0.166086956521739	0.351514606387463	0.209519633230167	0.0939583899748461
1	4565039	4716471	HAP_4	0.12695652173913	-0.298604967031017	0.361960743397024	0.409741440322534
1	4565039	4716471	HAP_5	0.169565217391304	-0.305611808796791	0.203744833199617	0.134182861941464
1	4584093	4743473	HAP_1	0.149565217391304	0.342922937104748	0.261454729597199	0.190192087110201
1	4584093	4743473	HAP_2	0.167826086956522	-0.0485603543174728	0.197338529907715	0.80571293972931
1	4584093	4743473	HAP_3	0.166086956521739	0.351514606387463	0.209519633230167	0.0939583899748461
1	4584093	4743473	HAP_4	0.12695652173913	-0.298604967031017	0.361960743397024	0.409741440322534
1	4584093	4743473	HAP_5	0.169565217391304	-0.305611808796791	0.203744833199617	0.134182861941464
1	4647633	4781618	HAP_1	0.127826086956522	-0.298604967031017	0.361960743397024	0.409741440322534
1	4647633	4781618	HAP_2	0.167826086956522	-0.0485603543174728	0.197338529907715	0.80571293972931
1	4647633	4781618	HAP_3	0.16695652173913	0.351514606387463	0.209519633230167	0.0939583899748461
1	4647633	4781618	HAP_4	0.169565217391304	-0.305611808796791	0.203744833199617	0.134182861941464
1	4647633	4781618	HAP_5	0.120869565217391	-0.00278474749774973	0.367208458596717	0.993951943414239
1	4709876	4888776	HAP_1	0.128695652173913	-0.298604967031017	0.361960743397024	0.409741440322534
1	4709876	4888776	HAP_2	0.170434782608696	-0.305611808796791	0.203744833199617	0.134182861941464
1	4709876	4888776	HAP_3	0.164347826086957	0.267420350339745	0.216339373531065	0.2169321935698
1	4709876	4888776	HAP_4	0.120869565217391	-0.00278474749774973	0.367208458596717	0.993951943414239
1	4709876	4888776	HAP_5	0.167826086956522	-0.0485603543174728	0.197338529907715	0.80571293972931
1	4734157	4996526	HAP_1	0.171304347826087	-0.305611808796791	0.203744833199617	0.134182861941464
1	4734157	4996526	HAP_2	0.120869565217391	-0.00278474749774973	0.367208458596717	0.993951943414239
1	4734157	4996526	HAP_3	0.16695652173913	-0.0485603543174728	0.197338529907715	0.80571293972931
1	4734157	4996526	HAP_4	0.164347826086957	0.267420350339745	0.216339373531065	0.2169321935698
1	4760410	5066737	HAP_1	0.167826086956522	0.21714192221781	0.209208613856843	0.299753390631022
1	4760410	5066737	HAP_2	0.166086956521739	-0.0485603543174728	0.197338529907715	0.80571293972931
1	4760410	5066737	HAP_3	0.171304347826087	-0.305611808796791	0.203744833199617	0.134182861941464
1	4760410	5066737	HAP_4	0.119130434782609	-0.00278474749774973	0.367208458596717	0.993951943414239
1	4830120	5099108	HAP_1	0.166086956521739	-0.0485603543174728	0.197338529907715	0.80571293972931
1	4830120	5099108	HAP_2	0.167826086956522	0.21714192221781	0.209208613856843	0.299753390631022
1	4830120	5099108	HAP_3	0.172173913043478	-0.305611808796791	0.203744833199617	0.134182861941464
1	4830120	5099108	HAP_4	0.119130434782609	-0.00278474749774973	0.367208458596717	0.993951943414239
1	4986559	5186570	HAP_1	0.166086956521739	-0.0485603543174728	0.197338529907715	0.80571293972931
1	4986559	5186570	HAP_2	0.326086956521739	-0.129506437219276	0.116089851468851	0.265082715999908
1	4986559	5186570	HAP_3	0.16695652173913	0.21714192221781	0.209208613856843	0.299753390631022
1	4986559	5186570	HAP_4	0.117391304347826	-0.00278474749774973	0.367208458596717	0.993951943414239
1	5057978	5331327	HAP_1	0.239130434782609	-0.348187570772543	0.152029582333237	0.0223756753632013
1	5057978	5331327	HAP_2	0.113913043478261	0.0506286494232109	0.407666145447293	0.901208097702034
1	5057978	5331327	HAP_3	0.167826086956522	0.21714192221781	0.209208613856843	0.299753390631022
1	5057978	5331327	HAP_4	0.117391304347826	-0.00278474749774973	0.367208458596717	0.993951943414239
1	5057978	5331327	HAP_5	0.166086956521739	-0.0485603543174728	0.197338529907715	0.80571293972931
1	5087212	5366547	HAP_1	0.168695652173913	0.21714192221781	0.209208613856843	0.299753390631022
1	5087212	5366547	HAP_2	0.200869565217391	-0.263631466140003	0.167968382867976	0.117087249108273
1	5087212	5366547	HAP_3	0.113913043478261	0.0506286494232109	0.407666145447293	0.901208097702034
1	5087212	5366547	HAP_4	0.117391304347826	-0.00278474749774973	0.367208458596717	0.993951943414239
1	5087212	5366547	HAP_5	0.166086956521739	-0.0485603543174728	0.197338529907715	0.80571293972931
1	5147933	5422754	HAP_1	0.169565217391304	0.21714192221781	0.209208613856843	0.299753390631022
1	5147933	5422754	HAP_2	0.199130434782609	-0.251522189441568	0.171567737125913	0.143201387265043
1	5147933	5422754	HAP_3	0.12	-0.00278474749774973	0.367208458596717	0.993951943414239
1	5147933	5422754	HAP_4	0.114782608695652	-0.306700157470435	0.408858422183033	0.453485634270653
1	5147933	5422754	HAP_5	0.164347826086957	-0.0485603543174728	0.197338529907715	0.80571293972931
1	5305646	5488869	HAP_1	0.169565217391304	0.21714192221781	0.209208613856843	0.299753390631022
1	5305646	5488869	HAP_2	0.2	-0.251522189441568	0.171567737125913	0.143201387265043
1	5305646	5488869	HAP_3	0.166086956521739	-0.0485603543174728	0.197338529907715	0.80571293972931
1	5305646	5488869	HAP_4	0.103478260869565	-0.306700157470435	0.408858422183033	0.453485634270653
1	5305646	5488869	HAP_5	0.12	-0.00278474749774973	0.367208458596717	0.993951943414239
1	5356977	5519231	HAP_1	0.2	-0.251522189441568	0.171567737125913	0.143201387265043
1	5356977	5519231	HAP_2	0.166086956521739	-0.0485603543174728	0.197338529907715	0.80571293972931
1	5356977	5519231	HAP_3	0.169565217391304	0.21714192221781	0.209208613856843	0.299753390631022
1	5356977	5519231	HAP_4	0.102608695652174	-0.306700157470435	0.408858422183033	0.453485634270653
1	5356977	5519231	HAP_5	0.126086956521739	0.117918684493074	0.332756494391479	0.723195064932939
1	5391649	5550567	HAP_1	0.169565217391304	0.21714192221781	0.209208613856843	0.299753390631022
1	5391649	5550567	HAP_2	0.2	-0.251522189441568	0.171567737125913	0.143201387265043
1	5391649	5550567	HAP_3	0.102608695652174	-0.306700157470435	0.408858422183033	0.453485634270653
1	5391649	5550567	HAP_4	0.12695652173913	0.117918684493074	0.332756494391479	0.723195064932939
1	5391649	5550567	HAP_5	0.166086956521739	-0.0485603543174728	0.197338529907715	0.80571293972931
1	5470488	5573890	HAP_1	0.12695652173913	0.117918684493074	0.332756494391479	0.723195064932939
1	5470488	5573890	HAP_2	0.166086956521739	-0.0485603543174728	0.197338529907715	0.80571293972931
1	5470488	5573890	HAP_3	0.170434782608696	0.21714192221781	0.209208613856843	0.299753390631022
1	5470488	5573890	HAP_4	0.102608695652174	-0.306700157470435	0.408858422183033	0.453485634270653
1	5470488	5573890	HAP_5	0.212173913043478	-0.283187281005834	0.155739823451032	0.0695450141876503
1	5510131	5630208	HAP_1	0.0991304347826087	-0.306700157470435	0.408858422183033	0.453485634270653
1	5510131	5630208	HAP_2	0.194782608695652	-0.251522189441568	0.171567737125913	0.143201387265043
1	5510131	5630208	HAP_3	0.12695652173913	0.117918684493074	0.332756494391479	0.723195064932939
1	5510131	5630208	HAP_4	0.164347826086957	-0.0485603543174728	0.197338529907715	0.80571293972931
1	5510131	5630208	HAP_5	0.169565217391304	0.21714192221781	0.209208613856843	0.299753390631022
1	5539390	5668141	HAP_1	0.190434782608696	-0.251522189441568	0.171567737125913	0.143201387265043
1	5539390	5668141	HAP_2	0.12695652173913	0.117918684493074	0.332756494391479	0.723195064932939
1	5539390	5668141	HAP_3	0.163478260869565	-0.0485603543174728	0.197338529907715	0.80571293972931
1	5539390	5668141	HAP_4	0.167826086956522	0.21714192221781	0.209208613856843	0.299753390631022
1	5539390	5668141	HAP_5	0.0939130434782609	-0.306700157470435	0.408858422183033	0.453485634270653
1	5561667	5730545	HAP_1	0.190434782608696	-0.247835057247794	0.174681517095664	0.156516797776641
1	5561667	5730545	HAP_2	0.170434782608696	0.162756167518261	0.202759331194039	0.422483904067396
1	5561667	5730545	HAP_3	0.12695652173913	0.117918684493074	0.332756494391479	0.723195064932939
1	5561667	5730545	HAP_4	0.0930434782608696	-0.306700157470435	0.408858422183033	0.453485634270653
1	5561667	5730545	HAP_5	0.162608695652174	-0.0180541999893952	0.208450636293001	0.93101125839636
1	5614060	5764859	HAP_1	0.122608695652174	-0.00278474749774973	0.367208458596717	0.993951943414239
1	5614060	5764859	HAP_2	0.354782608695652	-0.160935167243298	0.103892755792374	0.121932398879524
1	5614060	5764859	HAP_3	0.17304347826087	0.162756167518261	0.202759331194039	0.422483904067396
1	5656543	5807646	HAP_1	0.360869565217391	-0.174697641942904	0.10215010077318	0.0877798393521229
1	5656543	5807646	HAP_2	0.123478260869565	-0.00278474749774973	0.367208458596717	0.993951943414239
1	5656543	5807646	HAP_3	0.17304347826087	0.162756167518261	0.202759331194039	0.422483904067396
1	5710366	5882239	HAP_1	0.16695652173913	0.163193789269614	0.209133473416807	0.435523313807979
1	5710366	5882239	HAP_2	0.36695652173913	-0.188444906429977	0.100158051443634	0.060423909377857
1	5710366	5882239	HAP_3	0.123478260869565	-0.00278474749774973	0.367208458596717	0.993951943414239
1	5753019	5945254	HAP_1	0.16695652173913	0.163193789269614	0.209133473416807	0.435523313807979
1	5753019	5945254	HAP_2	0.123478260869565	-0.00278474749774973	0.367208458596717	0.993951943414239
1	5753019	5945254	HAP_3	0.377391304347826	-0.159234800034366	0.0982838698837492	0.105760587512854
1	5783354	5988894	HAP_1	0.16695652173913	0.163193789269614	0.209133473416807	0.435523313807979
1	5783354	5988894	HAP_2	0.204347826086957	-0.157482471700241	0.162450997384169	0.332755064028941
1	5783354	5988894	HAP_3	0.17304347826087	-0.0485603543174728	0.197338529907715	0.80571293972931
1	5783354	5988894	HAP_4	0.123478260869565	-0.00278474749774973	0.367208458596717	0.993951943414239
1	5846627	6046468	HAP_1	0.16695652173913	0.163193789269614	0.209133473416807	0.435523313807979
1	5846627	6046468	HAP_2	0.124347826086957	-0.00278474749774973	0.367208458596717	0.993951943414239
1	5846627	6046468	HAP_3	0.212173913043478	-0.177551289340213	0.161305113782184	0.271491045925015
1	5846627	6046468	HAP_4	0.17304347826087	-0.0485603543174728	0.197338529907715	0.80571293972931
1	5922932	6090860	HAP_1	0.16695652173913	0.147737651605819	0.20299106994736	0.467036862799975
1	5922932	6090860	HAP_2	0.124347826086957	-0.00278474749774973	0.367208458596717	0.993951943414239
1	5922932	6090860	HAP_3	0.209565217391304	-0.144681018924076	0.163327100120988	0.376084797924551
1	5922932	6090860	HAP_4	0.170434782608696	-0.0562611647232077	0.202393194491983	0.781130308856282
1	5983887	6133181	HAP_1	0.170434782608696	-0.0562611647232077	0.202393194491983	0.781130308856282
1	5983887	6133181	HAP_2	0.159130434782609	0.146881265182771	0.203199125368191	0.470076443717302
1	5983887	6133181	HAP_3	0.209565217391304	-0.144681018924076	0.163327100120988	0.376084797924551
1	5983887	6133181	HAP_4	0.123478260869565	-0.00278474749774973	0.367208458596717	0.993951943414239
1	6026812	6171754	HAP_1	0.123478260869565	-0.00278474749774973	0.367208458596717	0.993951943414239
1	6026812	6171754	HAP_2	0.209565217391304	-0.144681018924076	0.163327100120988	0.376084797924551
1	6026812	6171754	HAP_3	0.16	0.146881265182771	0.203199125368191	0.470076443717302
1	6026812	6171754	HAP_4	0.170434782608696	-0.0562611647232077	0.202393194491983	0.781130308856282
1	6069957	6218619	HAP_1	0.16	0.146881265182771	0.203199125368191	0.470076443717302
1	6069957	6218619	HAP_2	0.170434782608696	-0.0562611647232077	0.202393194491983	0.781130308856282
1	6069957	6218619	HAP_3	0.211304347826087	-0.144681018924076	0.163327100120988	0.376084797924551
1	6069957	6218619	HAP_4	0.123478260869565	-0.00278474749774973	0.367208458596717	0.993951943414239
1	6069957	6218619	HAP_5	0.0452173913043478	-0.251719894314971	0.467851149745906	0.590766476724945
1	6114436	6264645	HAP_1	0.123478260869565	-0.00278474749774973	0.367208458596717	0.993951943414239
1	6114436	6264645	HAP_2	0.16	0.146881265182771	0.203199125368191	0.470076443717302
1	6114436	6264645	HAP_3	0.0452173913043478	-0.251719894314971	0.467851149745906	0.590766476724945
1	6114436	6264645	HAP_4	0.17304347826087	-0.0562611647232077	0.202393194491983	0.781130308856282
1	6114436	6264645	HAP_5	0.212173913043478	-0.144681018924076	0.163327100120988	0.376084797924551
1	6158046	6307242	HAP_1	0.162608695652174	0.146881265182771	0.203199125368191	0.470076443717302
1	6158046	6307242	HAP_2	0.123478260869565	-0.00278474749774973	0.367208458596717	0.993951943414239
1	6158046	6307242	HAP_3	0.0443478260869565	-0.251719894314971	0.467851149745906	0.590766476724945
1	6158046	6307242	HAP_4	0.173913043478261	-0.0562611647232077	0.202393194491983	0.781130308856282
1	6158046	6307242	HAP_5	0.213913043478261	-0.144681018924076	0.163327100120988	0.376084797924551
1	6211327	6334008	HAP_1	0.214782608695652	-0.144681018924076	0.163327100120988	0.376084797924551
1	6211327	6334008	HAP_2	0.162608695652174	0.146881265182771	0.203199125368191	0.470076443717302
1	6211327	6334008	HAP_3	0.123478260869565	-0.00278474749774973	0.367208458596717	0.993951943414239
1	6211327	6334008	HAP_4	0.0434782608695652	-0.251719894314971	0.467851149745906	0.590766476724945
1	6211327	6334008	HAP_5	0.173913043478261	-0.0562611647232077	0.202393194491983	0.781130308856282
1	6238245	6363482	HAP_1	0.214782608695652	-0.144681018924076	0.163327100120988	0.376084797924551
1	6238245	6363482	HAP_2	0.0434782608695652	-0.251719894314971	0.467851149745906	0.590766476724945
1	6238245	6363482	HAP_3	0.18	-0.0562611647232077	0.202393194491983	0.781130308856282
1	6238245	6363482	HAP_4	0.121739130434783	-0.0865350635436944	0.26998751590494	0.74869705714396
1	6238245	6363482	HAP_5	0.175652173913043	0.187723703266335	0.197174847061068	0.341472182058823
1	6238245	6363482	HAP_6	0.123478260869565	-0.00278474749774973	0.367208458596717	0.993951943414239
1	6290541	6406191	HAP_1	0.216521739130435	-0.144681018924076	0.163327100120988	0.376084797924551
1	6290541	6406191	HAP_2	0.163478260869565	0.146881265182771	0.203199125368191	0.470076443717302
1	6290541	6406191	HAP_3	0.167826086956522	-0.0373563507899208	0.18600469127938	0.840899840481458
1	6290541	6406191	HAP_4	0.303478260869565	-0.148397661998594	0.123353645878985	0.229472749893464
1	6290541	6406191	HAP_5	0.0434782608695652	-0.251719894314971	0.467851149745906	0.590766476724945
1	6326900	6449104	HAP_1	0.167826086956522	-0.0373563507899208	0.18600469127938	0.840899840481458
1	6326900	6449104	HAP_2	0.051304347826087	-0.151391551044175	0.405104721802887	0.708761266492697
1	6326900	6449104	HAP_3	0.18	-0.0562611647232077	0.202393194491983	0.781130308856282
1	6326900	6449104	HAP_4	0.123478260869565	-0.00278474749774973	0.367208458596717	0.993951943414239
1	6326900	6449104	HAP_5	0.217391304347826	-0.144681018924076	0.163327100120988	0.376084797924551
1	6326900	6449104	HAP_6	0.163478260869565	0.146881265182771	0.203199125368191	0.470076443717302
1	6355340	6494875	HAP_1	0.121739130434783	-0.146336173749405	0.232940523342906	0.530119872986845
1	6355340	6494875	HAP_2	0.217391304347826	-0.144681018924076	0.163327100120988	0.376084797924551
1	6355340	6494875	HAP_3	0.166086956521739	0.146881265182771	0.203199125368191	0.470076443717302
1	6355340	6494875	HAP_4	0.195652173913043	-0.0564113720962707	0.175210089058451	0.747599554943783
1	6355340	6494875	HAP_5	0.123478260869565	-0.00278474749774973	0.367208458596717	0.993951943414239
1	6394259	6539650	HAP_1	0.16695652173913	0.146881265182771	0.203199125368191	0.470076443717302
1	6394259	6539650	HAP_2	0.10695652173913	-0.228961161795253	0.288804845510769	0.428235596920075
1	6394259	6539650	HAP_3	0.217391304347826	-0.144681018924076	0.163327100120988	0.376084797924551
1	6394259	6539650	HAP_4	0.194782608695652	-0.0564113720962707	0.175210089058451	0.747599554943783
1	6394259	6539650	HAP_5	0.123478260869565	-0.00278474749774973	0.367208458596717	0.993951943414239
1	6440687	6581802	HAP_1	0.122608695652174	-0.00278474749774973	0.367208458596717	0.993951943414239
1	6440687	6581802	HAP_2	0.179130434782609	-0.0173900551682828	0.193134296529713	0.928286508215546
1	6440687	6581802	HAP_3	0.216521739130435	-0.144681018924076	0.163327100120988	0.376084797924551
1	6440687	6581802	HAP_4	0.163478260869565	0.146881265182771	0.203199125368191	0.470076443717302
1	6440687	6581802	HAP_5	0.048695652173913	-0.131772588597274	0.468286969529855	0.778512703247655
1	6478088	6617974	HAP_1	0.163478260869565	0.146881265182771	0.203199125368191	0.470076443717302
1	6478088	6617974	HAP_2	0.259130434782609	0.0958888220753669	0.131083453977765	0.464772760834164
1	6478088	6617974	HAP_3	0.121739130434783	-0.00278474749774973	0.367208458596717	0.993951943414239
1	6478088	6617974	HAP_4	0.178260869565217	-0.0173900551682828	0.193134296529713	0.928286508215546
1	6534487	6643362	HAP_1	0.312173913043478	0.0510747114168257	0.114051343841148	0.654454168136336
1	6534487	6643362	HAP_2	0.178260869565217	-0.0173900551682828	0.193134296529713	0.928286508215546
1	6534487	6643362	HAP_3	0.164347826086957	0.146881265182771	0.203199125368191	0.470076443717302
1	6534487	6643362	HAP_4	0.121739130434783	-0.00278474749774973	0.367208458596717	0.993951943414239
1	6577244	6734261	HAP_1	0.0895652173913044	-0.18191617052337	0.400450585420897	0.649803641904048
1	6577244	6734261	HAP_2	0.165217391304348	0.0276286553268015	0.223784129502798	0.901786044022444
1	6577244	6734261	HAP_3	0.100869565217391	0.251774475210288	0.464754591090949	0.588214819166293
1	6577244	6734261	HAP_4	0.210434782608696	-0.128229780179975	0.161268763106079	0.426873021376336
1	6577244	6734261	HAP_5	0.164347826086957	0.146881265182771	0.203199125368191	0.470076443717302
1	6612693	6796330	HAP_1	0.0852173913043478	-0.515622629522436	0.461842931590221	0.264708432539279
1	6612693	6796330	HAP_2	0.165217391304348	0.0276286553268015	0.223784129502798	0.901786044022444
1	6612693	6796330	HAP_3	0.1	0.251774475210288	0.464754591090949	0.588214819166293
1	6612693	6796330	HAP_4	0.210434782608696	-0.128229780179975	0.161268763106079	0.426873021376336
1	6612693	6796330	HAP_5	0.164347826086957	0.146881265182771	0.203199125368191	0.470076443717302
1	6633732	6839575	HAP_1	0.210434782608696	-0.128229780179975	0.161268763106079	0.426873021376336
1	6633732	6839575	HAP_2	0.164347826086957	0.146881265182771	0.203199125368191	0.470076443717302
1	6633732	6839575	HAP_3	0.0852173913043478	-0.515622629522436	0.461842931590221	0.264708432539279
1	6633732	6839575	HAP_4	0.165217391304348	0.0276286553268015	0.223784129502798	0.901786044022444
1	6633732	6839575	HAP_5	0.1	0.251774475210288	0.464754591090949	0.588214819166293
1	6712326	6899688	HAP_1	0.165217391304348	0.0276286553268015	0.223784129502798	0.901786044022444
1	6712326	6899688	HAP_2	0.16695652173913	0.152168068772708	0.197351771024694	0.441001379251619
1	6712326	6899688	HAP_3	0.186086956521739	-0.0379323648734657	0.220025229100491	0.863185082449964
1	6712326	6899688	HAP_4	0.0626086956521739	-0.543296108109006	0.367149088668424	0.139495030370405
1	6712326	6899688	HAP_5	0.210434782608696	-0.128229780179975	0.161268763106079	0.426873021376336
1	6781489	6933766	HAP_1	0.188695652173913	-0.0820383803272934	0.212037016268887	0.698972305440225
1	6781489	6933766	HAP_2	0.167826086956522	0.152168068772708	0.197351771024694	0.441001379251619
1	6781489	6933766	HAP_3	0.088695652173913	-0.209410533882923	0.480936329549621	0.663422903373918
1	6781489	6933766	HAP_4	0.137391304347826	-0.502829404041931	0.333829887444889	0.132566283934741
1	6781489	6933766	HAP_5	0.216521739130435	-0.128229780179975	0.161268763106079	0.426873021376336
1	6830134	6990464	HAP_1	0.248695652173913	-0.0471261196747542	0.139991074570124	0.736516525085338
1	6830134	6990464	HAP_2	0.100869565217391	0.251774475210288	0.464754591090949	0.588214819166293
1	6830134	6990464	HAP_3	0.088695652173913	-0.552420639404575	0.399314235578213	0.167084366358556
1	6830134	6990464	HAP_4	0.088695652173913	-0.209410533882923	0.480936329549621	0.663422903373918
1	6830134	6990464	HAP_5	0.137391304347826	-0.502829404041931	0.333829887444889	0.132566283934741
1	6830134	6990464	HAP_6	0.167826086956522	0.152168068772708	0.197351771024694	0.441001379251619
1	6864130	7035600	HAP_1	0.088695652173913	-0.209410533882923	0.480936329549621	0.663422903373918
1	6864130	7035600	HAP_2	0.154782608695652	-0.488000957365006	0.309012648572319	0.114846763318646
1	6864130	7035600	HAP_3	0.189565217391304	-0.280898744570203	0.181834775170844	0.122957021635427
1	6864130	7035600	HAP_4	0.167826086956522	0.152168068772708	0.197351771024694	0.441001379251619
1	6864130	7035600	HAP_5	0.100869565217391	0.251774475210288	0.464754591090949	0.588214819166293
1	6864130	7035600	HAP_6	0.0826086956521739	-0.515622629522436	0.461842931590221	0.264708432539279
1	6923025	7062501	HAP_1	0.100869565217391	0.251774475210288	0.464754591090949	0.588214819166293
1	6923025	7062501	HAP_2	0.104347826086957	-0.00410745175888867	0.411837236704676	0.992045982949673
1	6923025	7062501	HAP_3	0.169565217391304	0.152168068772708	0.197351771024694	0.441001379251619
1	6923025	7062501	HAP_4	0.149565217391304	-0.488000957365006	0.309012648572319	0.114846763318646
1	6923025	7062501	HAP_5	0.0756521739130435	0.102595862602168	0.466177959884112	0.825889742451759
1	6923025	7062501	HAP_6	0.114782608695652	-0.184696910791973	0.297937193041588	0.535562412009831
1	6965434	7118368	HAP_1	0.100869565217391	-0.00410745175888867	0.411837236704676	0.992045982949673
1	6965434	7118368	HAP_2	0.169565217391304	0.152168068772708	0.197351771024694	0.441001379251619
1	6965434	7118368	HAP_3	0.151304347826087	-0.442566154654552	0.274466993826021	0.10742396299311
1	6965434	7118368	HAP_4	0.0756521739130435	0.102595862602168	0.466177959884112	0.825889742451759
1	6965434	7118368	HAP_5	0.114782608695652	-0.184696910791973	0.297937193041588	0.535562412009831
1	6965434	7118368	HAP_6	0.100869565217391	0.251774475210288	0.464754591090949	0.588214819166293
1	7029810	7168764	HAP_1	0.08	0.102595862602168	0.466177959884112	0.825889742451759
1	7029810	7168764	HAP_2	0.280869565217391	0.194739059540408	0.12564037313726	0.121711157687952
1	7029810	7168764	HAP_3	0.102608695652174	0.293230596158351	0.401932416745211	0.465968024627502
1	7029810	7168764	HAP_4	0.100869565217391	-0.00410745175888867	0.411837236704676	0.992045982949673
1	7029810	7168764	HAP_5	0.0643478260869565	-0.543296108109006	0.367149088668424	0.139495030370405
1	7047544	7216900	HAP_1	0.281739130434783	0.194739059540408	0.12564037313726	0.121711157687952
1	7047544	7216900	HAP_2	0.100869565217391	-0.00410745175888867	0.411837236704676	0.992045982949673
1	7047544	7216900	HAP_3	0.122608695652174	-0.00943513025083036	0.306198661098314	0.975429010938193
1	7047544	7216900	HAP_4	0.0643478260869565	-0.543296108109006	0.367149088668424	0.139495030370405
1	7047544	7216900	HAP_5	0.102608695652174	0.293230596158351	0.401932416745211	0.465968024627502
1	7108873	7259443	HAP_1	0.280869565217391	0.194739059540408	0.12564037313726	0.121711157687952
1	7108873	7259443	HAP_2	0.101739130434783	-0.00410745175888867	0.411837236704676	0.992045982949673
1	7108873	7259443	HAP_3	0.126086956521739	-0.00110961676025115	0.303379422903773	0.997083024461801
1	7108873	7259443	HAP_4	0.0643478260869565	-0.543296108109006	0.367149088668424	0.139495030370405
1	7108873	7259443	HAP_5	0.123478260869565	-0.00943513025083036	0.306198661098314	0.975429010938193
1	7108873	7259443	HAP_6	0.102608695652174	0.293230596158351	0.401932416745211	0.465968024627502
1	7159731	7325749	HAP_1	0.141739130434783	-0.686512878930521	0.276730520684513	0.0134003538656042
1	7159731	7325749	HAP_2	0.123478260869565	-0.00943513025083036	0.306198661098314	0.975429010938193
1	7159731	7325749	HAP_3	0.103478260869565	0.398012707949706	0.359849595303398	0.269176834012216
1	7159731	7325749	HAP_4	0.100869565217391	-0.00410745175888867	0.411837236704676	0.992045982949673
1	7159731	7325749	HAP_5	0.28695652173913	0.177930351223151	0.123581791788201	0.150486982566598
1	7159731	7325749	HAP_6	0.125217391304348	-0.00110961676025115	0.303379422903773	0.997083024461801
1	7196708	7399747	HAP_1	0.102608695652174	0.398012707949706	0.359849595303398	0.269176834012216
1	7196708	7399747	HAP_2	0.100869565217391	-0.00410745175888867	0.411837236704676	0.992045982949673
1	7196708	7399747	HAP_3	0.28695652173913	0.177930351223151	0.123581791788201	0.150486982566598
1	7196708	7399747	HAP_4	0.0643478260869565	-0.543296108109006	0.367149088668424	0.139495030370405
1	7196708	7399747	HAP_5	0.088695652173913	0.0551860685132706	0.462437966828558	0.90505082993531
1	7196708	7399747	HAP_6	0.118260869565217	0.0229055471550242	0.331038012581843	0.944860525153226
1	7248213	7435100	HAP_1	0.0643478260869565	-0.543296108109006	0.367149088668424	0.139495030370405
1	7248213	7435100	HAP_2	0.102608695652174	0.398012707949706	0.359849595303398	0.269176834012216
1	7248213	7435100	HAP_3	0.117391304347826	0.0229055471550242	0.331038012581843	0.944860525153226
1	7248213	7435100	HAP_4	0.28	0.17951155768007	0.127051735647738	0.15823832154722
1	7248213	7435100	HAP_5	0.1	-0.00410745175888867	0.411837236704676	0.992045982949673
1	7306412	7460318	HAP_1	0.117391304347826	0.0229055471550242	0.331038012581843	0.944860525153226
1	7306412	7460318	HAP_2	0.28	0.17951155768007	0.127051735647738	0.15823832154722
1	7306412	7460318	HAP_3	0.1	-0.00410745175888867	0.411837236704676	0.992045982949673
1	7306412	7460318	HAP_4	0.0643478260869565	-0.543296108109006	0.367149088668424	0.139495030370405
1	7306412	7460318	HAP_5	0.102608695652174	0.398012707949706	0.359849595303398	0.269176834012216
1	7378233	7502240	HAP_1	0.19304347826087	-0.0422899188603575	0.183588981612818	0.817902800471321
1	7378233	7502240	HAP_2	0.319130434782609	0.128134603798508	0.115401487553165	0.267328438388753
1	7378233	7502240	HAP_3	0.1	-0.00410745175888867	0.411837236704676	0.992045982949673
1	7378233	7502240	HAP_4	0.0782608695652174	-0.543296108109006	0.367149088668424	0.139495030370405
1	7378233	7502240	HAP_5	0.106086956521739	0.297946458155989	0.329886903459525	0.366818600427984
1	7423349	7533869	HAP_1	0.191304347826087	-0.031433578337809	0.187613134984939	0.867001783207029
1	7423349	7533869	HAP_2	0.276521739130435	0.21289945087754	0.129846803461681	0.101643741199887
1	7423349	7533869	HAP_3	0.0652173913043478	-0.543296108109006	0.367149088668424	0.139495030370405
1	7423349	7533869	HAP_4	0.10695652173913	0.297946458155989	0.329886903459525	0.366818600427984
1	7423349	7533869	HAP_5	0.1	-0.00410745175888867	0.411837236704676	0.992045982949673
1	7452388	7563595	HAP_1	0.1	-0.00410745175888867	0.411837236704676	0.992045982949673
1	7452388	7563595	HAP_2	0.191304347826087	-0.031433578337809	0.187613134984939	0.867001783207029
1	7452388	7563595	HAP_3	0.277391304347826	0.21289945087754	0.129846803461681	0.101643741199887
1	7452388	7563595	HAP_4	0.188695652173913	0.0820852180544072	0.204545027025212	0.688347131122121
1	7452388	7563595	HAP_5	0.0739130434782609	-0.543296108109006	0.367149088668424	0.139495030370405
1	7484154	7597217	HAP_1	0.276521739130435	0.21289945087754	0.129846803461681	0.101643741199887
1	7484154	7597217	HAP_2	0.188695652173913	0.0820852180544072	0.204545027025212	0.688347131122121
1	7484154	7597217	HAP_3	0.0739130434782609	-0.543296108109006	0.367149088668424	0.139495030370405
1	7484154	7597217	HAP_4	0.1	-0.00410745175888867	0.411837236704676	0.992045982949673
1	7484154	7597217	HAP_5	0.191304347826087	-0.031433578337809	0.187613134984939	0.867001783207029
1	7522016	7642302	HAP_1	0.191304347826087	-0.031433578337809	0.187613134984939	0.867001783207029
1	7522016	7642302	HAP_2	0.277391304347826	0.215510538913386	0.128482626492193	0.0940297785338252
1	7522016	7642302	HAP_3	0.187826086956522	0.0820852180544072	0.204545027025212	0.688347131122121
1	7522016	7642302	HAP_4	0.0678260869565217	-0.543296108109006	0.367149088668424	0.139495030370405
1	7522016	7642302	HAP_5	0.1	-0.00410745175888867	0.411837236704676	0.992045982949673
1	7552128	7679364	HAP_1	0.294782608695652	0.194227868014845	0.119093132047235	0.103473648604049
1	7552128	7679364	HAP_2	0.199130434782609	-0.0122653062053193	0.183048996033195	0.946601082270791
1	7552128	7679364	HAP_3	0.0643478260869565	-0.543296108109006	0.367149088668424	0.139495030370405
1	7552128	7679364	HAP_4	0.187826086956522	0.0820852180544072	0.204545027025212	0.688347131122121
1	7552128	7679364	HAP_5	0.100869565217391	-0.00410745175888867	0.411837236704676	0.992045982949673
1	7575218	7753844	HAP_1	0.115652173913043	0.0741713238285839	0.360518665188058	0.837072383595341
1	7575218	7753844	HAP_2	0.0643478260869565	-0.543296108109006	0.367149088668424	0.139495030370405
1	7575218	7753844	HAP_3	0.279130434782609	0.215510538913386	0.128482626492193	0.0940297785338252
1	7575218	7753844	HAP_4	0.101739130434783	-0.0356773100700639	0.369636278772733	0.923141963736394
1	7575218	7753844	HAP_5	0.186086956521739	0.0820852180544072	0.204545027025212	0.688347131122121
1	7628267	7802701	HAP_1	0.115652173913043	0.0741713238285839	0.360518665188058	0.837072383595341
1	7628267	7802701	HAP_2	0.278260869565217	0.222532846628983	0.129177667309947	0.0854950395862664
1	7628267	7802701	HAP_3	0.102608695652174	-0.0550136620576762	0.338596760697438	0.870989857632511
1	7628267	7802701	HAP_4	0.184347826086957	0.0820852180544072	0.204545027025212	0.688347131122121
1	7628267	7802701	HAP_5	0.0643478260869565	-0.543296108109006	0.367149088668424	0.139495030370405
1	7661203	7864905	HAP_1	0.184347826086957	0.0820852180544072	0.204545027025212	0.688347131122121
1	7661203	7864905	HAP_2	0.06	-0.543296108109006	0.367149088668424	0.139495030370405
1	7661203	7864905	HAP_3	0.114782608695652	0.0741713238285839	0.360518665188058	0.837072383595341
1	7661203	7864905	HAP_4	0.272173913043478	0.222532846628983	0.129177667309947	0.0854950395862664
1	7661203	7864905	HAP_5	0.102608695652174	-0.0550136620576762	0.338596760697438	0.870989857632511
1	7734968	7940886	HAP_1	0.12695652173913	0.259764966897871	0.307763852965361	0.399006244115481
1	7734968	7940886	HAP_2	0.271304347826087	0.222532846628983	0.129177667309947	0.0854950395862664
1	7734968	7940886	HAP_3	0.103478260869565	-0.0550136620576762	0.338596760697438	0.870989857632511
1	7734968	7940886	HAP_4	0.06	-0.543296108109006	0.367149088668424	0.139495030370405
1	7734968	7940886	HAP_5	0.181739130434783	0.134665216370325	0.211718452179306	0.52499755358737
1	7788418	8016049	HAP_1	0.135652173913043	0.066254659453269	0.271062288845274	0.806990151111229
1	7788418	8016049	HAP_2	0.27304347826087	0.215510538913386	0.128482626492193	0.0940297785338252
1	7788418	8016049	HAP_3	0.103478260869565	-0.0550136620576762	0.338596760697438	0.870989857632511
1	7788418	8016049	HAP_4	0.182608695652174	0.134665216370325	0.211718452179306	0.52499755358737
1	7788418	8016049	HAP_5	0.06	-0.543296108109006	0.367149088668424	0.139495030370405
1	7845180	8104625	HAP_1	0.135652173913043	0.066254659453269	0.271062288845274	0.806990151111229
1	7845180	8104625	HAP_2	0.102608695652174	-0.0550136620576762	0.338596760697438	0.870989857632511
1	7845180	8104625	HAP_3	0.06	-0.543296108109006	0.367149088668424	0.139495030370405
1	7845180	8104625	HAP_4	0.110434782608696	0.297946458155989	0.329886903459525	0.366818600427984
1	7845180	8104625	HAP_5	0.272173913043478	0.191589076850715	0.126973436399076	0.131888596131755
1	7919477	8211738	HAP_1	0.0956521739130435	-0.362565750795484	0.359228290493333	0.313269607942747
1	7919477	8211738	HAP_2	0.11304347826087	0.297946458155989	0.329886903459525	0.366818600427984
1	7919477	8211738	HAP_3	0.272173913043478	0.19820742383314	0.127654338945304	0.121060498769323
1	7919477	8211738	HAP_4	0.06	-0.543296108109006	0.367149088668424	0.139495030370405
1	7919477	8211738	HAP_5	0.104347826086957	-0.0550136620576762	0.338596760697438	0.870989857632511
1	7996760	8289511	HAP_1	0.104347826086957	-0.0550136620576762	0.338596760697438	0.870989857632511
1	7996760	8289511	HAP_2	0.0956521739130435	-0.362565750795484	0.359228290493333	0.313269607942747
1	7996760	8289511	HAP_3	0.117391304347826	0.144324450099363	0.306016756248407	0.637379157745076
1	7996760	8289511	HAP_4	0.06	-0.543296108109006	0.367149088668424	0.139495030370405
1	7996760	8289511	HAP_5	0.272173913043478	0.19820742383314	0.127654338945304	0.121060498769323
1	8075890	8326936	HAP_1	0.272173913043478	0.19820742383314	0.127654338945304	0.121060498769323
1	8075890	8326936	HAP_2	0.104347826086957	-0.0550136620576762	0.338596760697438	0.870989857632511
1	8075890	8326936	HAP_3	0.118260869565217	0.144324450099363	0.306016756248407	0.637379157745076
1	8075890	8326936	HAP_4	0.0878260869565217	0.41161262128519	0.403761625540431	0.308430570519441
1	8075890	8326936	HAP_5	0.0956521739130435	-0.362565750795484	0.359228290493333	0.313269607942747
1	8075890	8326936	HAP_6	0.06	-0.543296108109006	0.367149088668424	0.139495030370405
1	8170038	8373080	HAP_1	0.105217391304348	-0.0550136620576762	0.338596760697438	0.870989857632511
1	8170038	8373080	HAP_2	0.172173913043478	-0.0709740997047591	0.220374075607923	0.747525540753227
1	8170038	8373080	HAP_3	0.0617391304347826	-0.543296108109006	0.367149088668424	0.139495030370405
1	8170038	8373080	HAP_4	0.284347826086957	0.171543635829587	0.125599492961932	0.172548455827202
1	8170038	8373080	HAP_5	0.088695652173913	-0.207494486314052	0.463106146822581	0.654290128467741
1	8170038	8373080	HAP_6	0.118260869565217	0.144324450099363	0.306016756248407	0.637379157745076
1	8257321	8464233	HAP_1	0.105217391304348	-0.0550136620576762	0.338596760697438	0.870989857632511
1	8257321	8464233	HAP_2	0.0617391304347826	-0.543296108109006	0.367149088668424	0.139495030370405
1	8257321	8464233	HAP_3	0.292173913043478	0.196332683698327	0.121140534136616	0.105642510472612
1	8257321	8464233	HAP_4	0.088695652173913	-0.207494486314052	0.463106146822581	0.654290128467741
1	8257321	8464233	HAP_5	0.118260869565217	0.144324450099363	0.306016756248407	0.637379157745076
1	8305311	8528279	HAP_1	0.27304347826087	0.003953576773529	0.128592217696635	0.975483762324593
1	8305311	8528279	HAP_2	0.0869565217391304	-0.207494486314052	0.463106146822581	0.654290128467741
1	8305311	8528279	HAP_3	0.117391304347826	0.144324450099363	0.306016756248407	0.637379157745076
1	8305311	8528279	HAP_4	0.105217391304348	-0.0550136620576762	0.338596760697438	0.870989857632511
1	8305311	8528279	HAP_5	0.0617391304347826	-0.543296108109006	0.367149088668424	0.139495030370405
1	8358037	8607680	HAP_1	0.0617391304347826	-0.543296108109006	0.367149088668424	0.139495030370405
1	8358037	8607680	HAP_2	0.0869565217391304	-0.207494486314052	0.463106146822581	0.654290128467741
1	8358037	8607680	HAP_3	0.151304347826087	-0.0458443070943293	0.203351153046413	0.821715803275789
1	8358037	8607680	HAP_4	0.378260869565217	-0.0149677822840227	0.101017911924017	0.882262078719226
1	8430684	8651065	HAP_1	0.0869565217391304	-0.207494486314052	0.463106146822581	0.654290128467741
1	8430684	8651065	HAP_2	0.231304347826087	-0.0629911145251886	0.13601838824906	0.64346670310761
1	8430684	8651065	HAP_3	0.379130434782609	-0.00990097588693447	0.100446012915327	0.92151473896485
1	8430684	8651065	HAP_4	0.0617391304347826	-0.543296108109006	0.367149088668424	0.139495030370405
1	8498193	8707568	HAP_1	0.378260869565217	-0.00808255277700687	0.100126335823489	0.935690549440906
1	8498193	8707568	HAP_2	0.0878260869565217	-0.207494486314052	0.463106146822581	0.654290128467741
1	8498193	8707568	HAP_3	0.29304347826087	-0.145023553886911	0.115425513933243	0.209483755549962
1	8575763	8752633	HAP_1	0.0878260869565217	-0.207494486314052	0.463106146822581	0.654290128467741
1	8575763	8752633	HAP_2	0.384347826086957	0.0291401056846795	0.0978194935919743	0.765892089457417
1	8575763	8752633	HAP_3	0.0617391304347826	-0.544992960699785	0.407551980213666	0.181686761415807
1	8575763	8752633	HAP_4	0.3	0.0131508742980355	0.112964068023925	0.907364096787358
1	8640490	8812607	HAP_1	0.088695652173913	-0.207494486314052	0.463106146822581	0.654290128467741
1	8640490	8812607	HAP_2	0.384347826086957	0.0291401056846795	0.0978194935919743	0.765892089457417
1	8640490	8812607	HAP_3	0.0608695652173913	-0.544992960699785	0.407551980213666	0.181686761415807
1	8640490	8812607	HAP_4	0.23304347826087	-0.0738000046899112	0.132862021439474	0.578798698092524
1	8699372	8854887	HAP_1	0.0982608695652174	-0.207494486314052	0.463106146822581	0.654290128467741
1	8699372	8854887	HAP_2	0.0608695652173913	-0.544992960699785	0.407551980213666	0.181686761415807
1	8699372	8854887	HAP_3	0.220869565217391	-0.102168736666559	0.138196598712441	0.460033557962053
1	8699372	8854887	HAP_4	0.386086956521739	0.0291401056846795	0.0978194935919743	0.765892089457417
1	8745844	8914176	HAP_1	0.0608695652173913	-0.544992960699785	0.407551980213666	0.181686761415807
1	8745844	8914176	HAP_2	0.222608695652174	-0.102168736666559	0.138196598712441	0.460033557962053
1	8745844	8914176	HAP_3	0.485217391304348	0.0143082753735306	0.0801185929333654	0.858325026603445
1	8787290	8990544	HAP_1	0.22695652173913	-0.0989933040253543	0.136326029991721	0.468048415392167
1	8787290	8990544	HAP_2	0.575652173913043	0.02436067335355	0.0718786585114536	0.73480121765132
1	8842230	9051929	HAP_1	0.211304347826087	-0.0832769288113071	0.148386566405401	0.574873935222707
1	8842230	9051929	HAP_2	0.392173913043478	-0.0275191669550617	0.095641609201077	0.77365783996483
1	8903343	9104278	HAP_1	0.212173913043478	-0.0832769288113071	0.148386566405401	0.574873935222707
1	8903343	9104278	HAP_2	0.392173913043478	-0.0275191669550617	0.095641609201077	0.77365783996483
1	8946823	9198237	HAP_1	0.390434782608696	-0.0453045265265531	0.0961795295723422	0.637794055025733
1	8946823	9198237	HAP_2	0.211304347826087	-0.0832769288113071	0.148386566405401	0.574873935222707
1	9034299	9245476	HAP_1	0.21304347826087	-0.0832769288113071	0.148386566405401	0.574873935222707
1	9034299	9245476	HAP_2	0.403478260869565	-0.05556381651578	0.0943235748043987	0.556046551781362
1	9084433	9289447	HAP_1	0.215652173913043	-0.1343597259308	0.142204539788612	0.345149501622123
1	9084433	9289447	HAP_2	0.47304347826087	-0.0842951626887811	0.0832957616402089	0.311974395384772
1	9172231	9345129	HAP_1	0.139130434782609	-0.159704364810499	0.244946681289873	0.514670021598802
1	9172231	9345129	HAP_2	0.408695652173913	-0.0963324437022943	0.093936248687052	0.30556439658547
1	9236222	9412234	HAP_1	0.139130434782609	-0.159704364810499	0.244946681289873	0.514670021598802
1	9236222	9412234	HAP_2	0.40695652173913	-0.0791772137843193	0.0939595468156198	0.399769584643781
1	9271520	9464578	HAP_1	0.133913043478261	-0.159704364810499	0.244946681289873	0.514670021598802
1	9271520	9464578	HAP_2	0.40695652173913	-0.0791772137843193	0.0939595468156198	0.399769584643781
1	9322111	9515565	HAP_1	0.40695652173913	-0.0791772137843193	0.0939595468156198	0.399769584643781
1	9322111	9515565	HAP_2	0.133913043478261	-0.159704364810499	0.244946681289873	0.514670021598802
1	9390629	9565793	HAP_1	0.476521739130435	-0.0186230657284541	0.0846721176173873	0.825995173180611
1	9390629	9565793	HAP_2	0.133913043478261	-0.159704364810499	0.244946681289873	0.514670021598802
1	9446832	9620382	HAP_1	0.133913043478261	-0.159704364810499	0.244946681289873	0.514670021598802
1	9446832	9620382	HAP_2	0.484347826086957	-0.0395205503635463	0.0837567244201476	0.637217510993691
1	9502502	9663536	HAP_1	0.133913043478261	-0.159704364810499	0.244946681289873	0.514670021598802
1	9502502	9663536	HAP_2	0.484347826086957	-0.0395205503635463	0.0837567244201476	0.637217510993691
1	9555749	9739491	HAP_1	0.134782608695652	-0.159704364810499	0.244946681289873	0.514670021598802
1	9555749	9739491	HAP_2	0.483478260869565	-0.0514539126069117	0.0839597260885893	0.540229776660752
1	9592005	9800213	HAP_1	0.11304347826087	-0.168668764685107	0.360750140803625	0.640287593808056
1	9592005	9800213	HAP_2	0.0773913043478261	0.224611106735924	0.464975246119391	0.629241006559116
1	9592005	9800213	HAP_3	0.417391304347826	-0.128881153773023	0.0919966145701149	0.161785830109957
1	9639183	9851960	HAP_1	0.11304347826087	0.119191231664567	0.269105255961713	0.65799636525285
1	9639183	9851960	HAP_2	0.111304347826087	-0.412678947747795	0.401979011125263	0.305041960875637
1	9639183	9851960	HAP_3	0.427826086956522	-0.110046231726649	0.0898299953166159	0.221069587159514
1	9710661	9913900	HAP_1	0.111304347826087	-0.412678947747795	0.401979011125263	0.305041960875637
1	9710661	9913900	HAP_2	0.0773913043478261	0.224611106735924	0.464975246119391	0.629241006559116
1	9710661	9913900	HAP_3	0.145217391304348	-0.201243976691497	0.254862654889296	0.430084279044795
1	9710661	9913900	HAP_4	0.311304347826087	-0.0643538204895534	0.117034479567076	0.582626575234137
1	9710661	9913900	HAP_5	0.116521739130435	-0.184696910791973	0.297937193041588	0.535562412009831
1	9773647	9958472	HAP_1	0.109565217391304	-0.055428835245809	0.364987926153277	0.879348035414788
1	9773647	9958472	HAP_2	0.144347826086957	-0.201243976691497	0.254862654889296	0.430084279044795
1	9773647	9958472	HAP_3	0.311304347826087	-0.0643538204895534	0.117034479567076	0.582626575234137
1	9773647	9958472	HAP_4	0.116521739130435	-0.184696910791973	0.297937193041588	0.535562412009831
1	9773647	9958472	HAP_5	0.117391304347826	-0.412678947747795	0.401979011125263	0.305041960875637
1	9843069	10006649	HAP_1	0.311304347826087	-0.0643538204895534	0.117034479567076	0.582626575234137
1	9843069	10006649	HAP_2	0.168695652173913	-0.152092147840763	0.226421692576847	0.502037513175731
1	9843069	10006649	HAP_3	0.152173913043478	0.0727666657230057	0.265367966212456	0.784023667506458
1	9843069	10006649	HAP_4	0.111304347826087	-0.412678947747795	0.401979011125263	0.305041960875637
1	9843069	10006649	HAP_5	0.143478260869565	-0.201243976691497	0.254862654889296	0.430084279044795
1	9893305	10037375	HAP_1	0.111304347826087	-0.412678947747795	0.401979011125263	0.305041960875637
1	9893305	10037375	HAP_2	0.168695652173913	-0.152092147840763	0.226421692576847	0.502037513175731
1	9893305	10037375	HAP_3	0.311304347826087	-0.0643538204895534	0.117034479567076	0.582626575234137
1	9893305	10037375	HAP_4	0.160869565217391	0.0727666657230057	0.265367966212456	0.784023667506458
1	9893305	10037375	HAP_5	0.144347826086957	-0.183746050029768	0.242984363920685	0.449843006463849
1	9947101	10066272	HAP_1	0.15304347826087	0.0727666657230057	0.265367966212456	0.784023667506458
1	9947101	10066272	HAP_2	0.168695652173913	-0.152092147840763	0.226421692576847	0.502037513175731
1	9947101	10066272	HAP_3	0.111304347826087	-0.412678947747795	0.401979011125263	0.305041960875637
1	9947101	10066272	HAP_4	0.144347826086957	-0.183746050029768	0.242984363920685	0.449843006463849
1	9947101	10066272	HAP_5	0.312173913043478	-0.0643538204895534	0.117034479567076	0.582626575234137
1	9995804	10135402	HAP_1	0.111304347826087	-0.412678947747795	0.401979011125263	0.305041960875637
1	9995804	10135402	HAP_2	0.150434782608696	-0.237669933151779	0.225824171885313	0.293042829312806
1	9995804	10135402	HAP_3	0.31304347826087	-0.0407056338453506	0.116225664982102	0.726297836513895
1	9995804	10135402	HAP_4	0.152173913043478	0.0727666657230057	0.265367966212456	0.784023667506458
1	10029104	10154066	HAP_1	0.31304347826087	-0.0407056338453506	0.116225664982102	0.726297836513895
1	10029104	10154066	HAP_2	0.133913043478261	-0.356652867734467	0.243736969638397	0.143952697517325
1	10029104	10154066	HAP_3	0.151304347826087	0.0727666657230057	0.265367966212456	0.784023667506458
1	10029104	10154066	HAP_4	0.111304347826087	-0.412678947747795	0.401979011125263	0.305041960875637
1	10052241	10209708	HAP_1	0.068695652173913	-0.262373077215691	0.462090140410403	0.570400042670687
1	10052241	10209708	HAP_2	0.151304347826087	0.0727666657230057	0.265367966212456	0.784023667506458
1	10052241	10209708	HAP_3	0.304347826086957	-0.0141898024158706	0.11828022157268	0.904551633407034
1	10052241	10209708	HAP_4	0.110434782608696	-0.412678947747795	0.401979011125263	0.305041960875637
1	10115433	10242514	HAP_1	0.32	0.0846445501440349	0.111982720924398	0.450042922622092
1	10115433	10242514	HAP_2	0.068695652173913	-0.262373077215691	0.462090140410403	0.570400042670687
1	10115433	10242514	HAP_3	0.110434782608696	-0.412678947747795	0.401979011125263	0.305041960875637
1	10115433	10242514	HAP_4	0.153913043478261	0.0727666657230057	0.265367966212456	0.784023667506458
1	10147081	10280606	HAP_1	0.068695652173913	-0.262373077215691	0.462090140410403	0.570400042670687
1	10147081	10280606	HAP_2	0.320869565217391	0.0692847700511031	0.111637767935065	0.535100454634613
1	10147081	10280606	HAP_3	0.152173913043478	0.0727666657230057	0.265367966212456	0.784023667506458
1	10188215	10329288	HAP_1	0.16695652173913	-0.104413869026828	0.257301976746907	0.685041935091175
1	10188215	10329288	HAP_2	0.068695652173913	-0.262373077215691	0.462090140410403	0.570400042670687
1	10188215	10329288	HAP_3	0.321739130434783	0.0526254849623773	0.110733589323275	0.634797643313256
1	10188215	10329288	HAP_4	0.154782608695652	0.0727666657230057	0.265367966212456	0.784023667506458
1	10236893	10379097	HAP_1	0.154782608695652	0.0727666657230057	0.265367966212456	0.784023667506458
1	10236893	10379097	HAP_2	0.488695652173913	0.000535382464105363	0.08418093496242	0.994927823770764
1	10236893	10379097	HAP_3	0.127826086956522	-0.183746050029768	0.242984363920685	0.449843006463849
1	10273354	10413209	HAP_1	0.0678260869565217	-0.262373077215691	0.462090140410403	0.570400042670687
1	10273354	10413209	HAP_2	0.153913043478261	0.0727666657230057	0.265367966212456	0.784023667506458
1	10273354	10413209	HAP_3	0.497391304347826	0.00117234696131895	0.0832570255214017	0.988770310089125
1	10315745	10453602	HAP_1	0.493913043478261	0.0265465389610022	0.0843308290445772	0.753037605354574
1	10315745	10453602	HAP_2	0.0930434782608696	0.482646777135202	0.460027484712895	0.294551104278601
1	10315745	10453602	HAP_3	0.0660869565217391	-0.262373077215691	0.462090140410403	0.570400042670687
1	10315745	10453602	HAP_4	0.15304347826087	0.0727666657230057	0.265367966212456	0.784023667506458
1	10361996	10482668	HAP_1	0.152173913043478	0.0727666657230057	0.265367966212456	0.784023667506458
1	10361996	10482668	HAP_2	0.164347826086957	0.125821371980382	0.285347549032285	0.659425437721918
1	10361996	10482668	HAP_3	0.318260869565217	0.0859193094821137	0.112713289887615	0.446211526617739
1	10399147	10523839	HAP_1	0.163478260869565	0.125821371980382	0.285347549032285	0.659425437721918
1	10399147	10523839	HAP_2	0.318260869565217	0.0859193094821137	0.112713289887615	0.446211526617739
1	10399147	10523839	HAP_3	0.149565217391304	0.0727666657230057	0.265367966212456	0.784023667506458
1	10439622	10538971	HAP_1	0.164347826086957	-0.0171747437007856	0.27037904453942	0.94937423384915
1	10439622	10538971	HAP_2	0.320869565217391	0.0526254849623773	0.110733589323275	0.634797643313256
1	10439622	10538971	HAP_3	0.149565217391304	0.0727666657230057	0.265367966212456	0.784023667506458
1	10477227	10565732	HAP_1	0.150434782608696	0.0727666657230057	0.265367966212456	0.784023667506458
1	10477227	10565732	HAP_2	0.320869565217391	0.0526254849623773	0.110733589323275	0.634797643313256
1	10477227	10565732	HAP_3	0.229565217391304	-0.0115602859693731	0.15300247286137	0.939799068817907
1	10513579	10591457	HAP_1	0.39304347826087	-0.110336724194497	0.0970775506302341	0.25619691878134
1	10513579	10591457	HAP_2	0.320869565217391	0.0526254849623773	0.110733589323275	0.634797643313256
1	10513579	10591457	HAP_3	0.150434782608696	0.0727666657230057	0.265367966212456	0.784023667506458
1	10535644	10632901	HAP_1	0.320869565217391	0.0526254849623773	0.110733589323275	0.634797643313256
1	10535644	10632901	HAP_2	0.150434782608696	0.0727666657230057	0.265367966212456	0.784023667506458
1	10535644	10632901	HAP_3	0.165217391304348	0.140574003595127	0.258588939154544	0.586918870866673
1	10556115	10715729	HAP_1	0.150434782608696	0.0727666657230057	0.265367966212456	0.784023667506458
1	10556115	10715729	HAP_2	0.165217391304348	0.140574003595127	0.258588939154544	0.586918870866673
1	10556115	10715729	HAP_3	0.320869565217391	0.0526254849623773	0.110733589323275	0.634797643313256
1	10580877	10762241	HAP_1	0.305217391304348	0.0189594623681431	0.114227465232314	0.868232467011065
1	10580877	10762241	HAP_2	0.164347826086957	0.140574003595127	0.258588939154544	0.586918870866673
1	10580877	10762241	HAP_3	0.150434782608696	0.0727666657230057	0.265367966212456	0.784023667506458
1	10610579	10783671	HAP_1	0.305217391304348	0.0189594623681431	0.114227465232314	0.868232467011065
1	10610579	10783671	HAP_2	0.165217391304348	0.140574003595127	0.258588939154544	0.586918870866673
1	10610579	10783671	HAP_3	0.0808695652173913	0.260053878596323	0.401878040286871	0.517833691211142
1	10610579	10783671	HAP_4	0.150434782608696	0.0727666657230057	0.265367966212456	0.784023667506458
1	10692448	10838284	HAP_1	0.294782608695652	0.0354747341763857	0.116571851565222	0.760999446980292
1	10692448	10838284	HAP_2	0.091304347826087	0.0250749329372834	0.3629738845829	0.944948984322974
1	10692448	10838284	HAP_3	0.165217391304348	0.140574003595127	0.258588939154544	0.586918870866673
1	10692448	10838284	HAP_4	0.150434782608696	0.0727666657230057	0.265367966212456	0.784023667506458
1	10747495	10888253	HAP_1	0.150434782608696	0.0727666657230057	0.265367966212456	0.784023667506458
1	10747495	10888253	HAP_2	0.293913043478261	0.054241069886438	0.11768883511625	0.645059100681116
1	10747495	10888253	HAP_3	0.103478260869565	-0.12832607947188	0.305694139523996	0.674802319003503
1	10747495	10888253	HAP_4	0.165217391304348	0.140574003595127	0.258588939154544	0.586918870866673
1	10776649	10972991	HAP_1	0.288695652173913	0.0657701021327417	0.118752901578401	0.579908662885595
1	10776649	10972991	HAP_2	0.091304347826087	0.0250749329372834	0.3629738845829	0.944948984322974
1	10776649	10972991	HAP_3	0.165217391304348	0.140574003595127	0.258588939154544	0.586918870866673
1	10776649	10972991	HAP_4	0.150434782608696	0.0727666657230057	0.265367966212456	0.784023667506458
1	10826689	11037942	HAP_1	0.287826086956522	0.0502430868658992	0.119769006959299	0.675011131309111
1	10826689	11037942	HAP_2	0.150434782608696	0.0727666657230057	0.265367966212456	0.784023667506458
1	10826689	11037942	HAP_3	0.171304347826087	-0.00954987090024652	0.236985757008232	0.967870468744326
1	10826689	11037942	HAP_4	0.0947826086956522	0.0250749329372834	0.3629738845829	0.944948984322974
1	10875498	11075998	HAP_1	0.287826086956522	0.0502430868658992	0.119769006959299	0.675011131309111
1	10875498	11075998	HAP_2	0.163478260869565	0.140574003595127	0.258588939154544	0.586918870866673
1	10875498	11075998	HAP_3	0.0947826086956522	0.0250749329372834	0.3629738845829	0.944948984322974
1	10875498	11075998	HAP_4	0.150434782608696	0.0727666657230057	0.265367966212456	0.784023667506458
1	10957096	11130967	HAP_1	0.145217391304348	0.270878425489831	0.286849548252214	0.345410762812474
1	10957096	11130967	HAP_2	0.147826086956522	0.0696105898717593	0.29297052152432	0.81227584208768
1	10957096	11130967	HAP_3	0.28695652173913	0.0523341764869254	0.121352749212239	0.666447159539542
1	11028533	11181385	HAP_1	0.292173913043478	0.0405433505714055	0.120191725943121	0.735999887422099
1	11028533	11181385	HAP_2	0.161739130434783	0.0530768997163791	0.245212661935254	0.828713572723338
1	11028533	11181385	HAP_3	0.144347826086957	0.251558994508278	0.306279319534903	0.411801763760618
1	11068552	11236771	HAP_1	0.14695652173913	0.174319695053053	0.311027582731933	0.575386489244469
1	11068552	11236771	HAP_2	0.291304347826087	0.0405433505714055	0.120191725943121	0.735999887422099
1	11068552	11236771	HAP_3	0.144347826086957	0.251558994508278	0.306279319534903	0.411801763760618
1	11117957	11313680	HAP_1	0.233913043478261	-0.0762634037558065	0.163217431177711	0.640501871220742
1	11117957	11313680	HAP_2	0.14695652173913	0.174319695053053	0.311027582731933	0.575386489244469
1	11117957	11313680	HAP_3	0.291304347826087	0.0405433505714055	0.120191725943121	0.735999887422099
1	11160981	11394467	HAP_1	0.127826086956522	-0.310069941552477	0.406712474581811	0.446152374158303
1	11160981	11394467	HAP_2	0.14695652173913	0.174319695053053	0.311027582731933	0.575386489244469
1	11160981	11394467	HAP_3	0.237391304347826	-0.130902704865241	0.15154569781202	0.388075214284017
1	11227266	11469495	HAP_1	0.236521739130435	-0.130902704865241	0.15154569781202	0.388075214284017
1	11227266	11469495	HAP_2	0.14695652173913	0.174319695053053	0.311027582731933	0.575386489244469
1	11296054	11519084	HAP_1	0.208695652173913	0.213420951165498	0.196833710046729	0.278709878380613
1	11296054	11519084	HAP_2	0.237391304347826	-0.130902704865241	0.15154569781202	0.388075214284017
1	11368762	11586009	HAP_1	0.14695652173913	0.174319695053053	0.311027582731933	0.575386489244469
1	11368762	11586009	HAP_2	0.302608695652174	-0.101178367196835	0.127366495745926	0.427305123596288
1	11443076	11667549	HAP_1	0.11304347826087	-0.0615705592948317	0.304234378273474	0.839693915350153
1	11443076	11667549	HAP_2	0.148695652173913	0.174319695053053	0.311027582731933	0.575386489244469
1	11443076	11667549	HAP_3	0.332173913043478	-0.0737927831977631	0.116947241617137	0.528302227223922
1	11495736	11731681	HAP_1	0.119130434782609	-0.332274187136344	0.470334887980896	0.480193043276168
1	11495736	11731681	HAP_2	0.11304347826087	-0.0615705592948317	0.304234378273474	0.839693915350153
1	11495736	11731681	HAP_3	0.260869565217391	-0.113156998306458	0.142223271960657	0.426583459735853
1	11495736	11731681	HAP_4	0.238260869565217	-0.0303412596564182	0.160957906497786	0.850549382280698
1	11562944	11776956	HAP_1	0.12	-0.332274187136344	0.470334887980896	0.480193043276168
1	11562944	11776956	HAP_2	0.260869565217391	-0.113156998306458	0.142223271960657	0.426583459735853
1	11562944	11776956	HAP_3	0.385217391304348	-0.102831215033787	0.0992166445699117	0.300446808418362
1	11635516	11833307	HAP_1	0.260869565217391	-0.113156998306458	0.142223271960657	0.426583459735853
1	11635516	11833307	HAP_2	0.385217391304348	-0.102831215033787	0.0992166445699117	0.300446808418362
1	11715739	11880489	HAP_1	0.102608695652174	-0.241250368032267	0.398915276529177	0.545578622972502
1	11715739	11880489	HAP_2	0.260869565217391	-0.113156998306458	0.142223271960657	0.426583459735853
1	11715739	11880489	HAP_3	0.384347826086957	-0.102831215033787	0.0992166445699117	0.300446808418362
1	11768871	11915013	HAP_1	0.169565217391304	-0.337596729857501	0.229716641071301	0.14222360400136
1	11768871	11915013	HAP_2	0.260869565217391	-0.113156998306458	0.142223271960657	0.426583459735853
1	11768871	11915013	HAP_3	0.394782608695652	-0.079583757452098	0.0964256491487858	0.409529886434434
1	11807482	11964513	HAP_1	0.260869565217391	-0.113156998306458	0.142223271960657	0.426583459735853
1	11807482	11964513	HAP_2	0.247826086956522	-0.104871805631573	0.161167412100767	0.515505413914751
1	11807482	11964513	HAP_3	0.393913043478261	-0.079583757452098	0.0964256491487858	0.409529886434434
1	11869629	12059144	HAP_1	0.353913043478261	-0.0669121266529417	0.108204591643267	0.536571931987968
1	11869629	12059144	HAP_2	0.26	-0.113156998306458	0.142223271960657	0.426583459735853
1	11869629	12059144	HAP_3	0.113913043478261	-0.258104186290315	0.466497487561389	0.580291049904207
1	11907907	12100919	HAP_1	0.353913043478261	-0.0669121266529417	0.108204591643267	0.536571931987968
1	11907907	12100919	HAP_2	0.26	-0.113156998306458	0.142223271960657	0.426583459735853
1	11907907	12100919	HAP_3	0.113913043478261	-0.258104186290315	0.466497487561389	0.580291049904207
1	11934480	12184244	HAP_1	0.353913043478261	-0.0669121266529417	0.108204591643267	0.536571931987968
1	11934480	12184244	HAP_2	0.26	-0.113156998306458	0.142223271960657	0.426583459735853
1	11934480	12184244	HAP_3	0.113913043478261	-0.258104186290315	0.466497487561389	0.580291049904207
1	12036167	12253784	HAP_1	0.254782608695652	-0.139503975382637	0.144415945431933	0.334466004966413
1	12036167	12253784	HAP_2	0.372173913043478	-0.068103996457204	0.105769052956226	0.519907231818541
1	12036167	12253784	HAP_3	0.167826086956522	-0.0737119140242421	0.272642180419802	0.786981509270501
1	12077285	12310963	HAP_1	0.206086956521739	0.213420951165498	0.196833710046729	0.278709878380613
1	12077285	12310963	HAP_2	0.166086956521739	-0.161507009211803	0.212491011807223	0.4475343782272
1	12077285	12310963	HAP_3	0.167826086956522	-0.0737119140242421	0.272642180419802	0.786981509270501
1	12077285	12310963	HAP_4	0.253913043478261	-0.139503975382637	0.144415945431933	0.334466004966413
1	12159225	12367799	HAP_1	0.205217391304348	0.213420951165498	0.196833710046729	0.278709878380613
1	12159225	12367799	HAP_2	0.253913043478261	-0.139503975382637	0.144415945431933	0.334466004966413
1	12228328	12410625	HAP_1	0.205217391304348	0.213420951165498	0.196833710046729	0.278709878380613
1	12228328	12410625	HAP_2	0.113913043478261	-0.119093582688517	0.357584169618991	0.739220378380772
1	12228328	12410625	HAP_3	0.254782608695652	-0.139503975382637	0.144415945431933	0.334466004966413
1	12288899	12447748	HAP_1	0.107826086956522	-0.415726211522628	0.464824953516659	0.371505988733862
1	12288899	12447748	HAP_2	0.254782608695652	-0.139503975382637	0.144415945431933	0.334466004966413
1	12288899	12447748	HAP_3	0.247826086956522	0.126624847569035	0.15826802351567	0.424010671249996
1	12288899	12447748	HAP_4	0.159130434782609	-0.0398305677019428	0.254300863354075	0.87559449330079
1	12349904	12495996	HAP_1	0.16695652173913	-0.0414475013907133	0.244059916094657	0.865208793931728
1	12349904	12495996	HAP_2	0.107826086956522	-0.415726211522628	0.464824953516659	0.371505988733862
1	12349904	12495996	HAP_3	0.254782608695652	-0.139503975382637	0.144415945431933	0.334466004966413
1	12349904	12495996	HAP_4	0.144347826086957	0.174319695053053	0.311027582731933	0.575386489244469
1	12391498	12566832	HAP_1	0.146086956521739	0.174319695053053	0.311027582731933	0.575386489244469
1	12391498	12566832	HAP_2	0.254782608695652	-0.139503975382637	0.144415945431933	0.334466004966413
1	12391498	12566832	HAP_3	0.107826086956522	-0.415726211522628	0.464824953516659	0.371505988733862
1	12391498	12566832	HAP_4	0.200869565217391	-0.00547069440358132	0.21028806628139	0.97925441789399
1	12442460	12631796	HAP_1	0.101739130434783	-0.415726211522628	0.464824953516659	0.371505988733862
1	12442460	12631796	HAP_2	0.18	-0.0148881290962266	0.223238134404588	0.94685086582169
1	12442460	12631796	HAP_3	0.252173913043478	-0.148650232979804	0.146163427754605	0.309584449944778
1	12442460	12631796	HAP_4	0.146086956521739	0.174319695053053	0.311027582731933	0.575386489244469
1	12479322	12693559	HAP_1	0.145217391304348	0.174319695053053	0.311027582731933	0.575386489244469
1	12479322	12693559	HAP_2	0.238260869565217	-0.132408181330494	0.155586983146719	0.395118737894741
1	12543647	12775375	HAP_1	0.238260869565217	-0.132408181330494	0.155586983146719	0.395118737894741
1	12543647	12775375	HAP_2	0.146086956521739	0.174319695053053	0.311027582731933	0.575386489244469
1	12606447	12853203	HAP_1	0.0695652173913043	-0.0808762387368762	0.467720707246391	0.86277997158534
1	12606447	12853203	HAP_2	0.239130434782609	-0.132408181330494	0.155586983146719	0.395118737894741
1	12606447	12853203	HAP_3	0.19304347826087	0.0992581983816544	0.200543672458824	0.620831996098981
1	12676844	12903805	HAP_1	0.242608695652174	-0.122483255313632	0.153457415928782	0.425115971554843
1	12676844	12903805	HAP_2	0.135652173913043	0.0362746619545634	0.274178671145162	0.89479198438828
1	12676844	12903805	HAP_3	0.318260869565217	0.171699984831606	0.116477041218135	0.141011855752001
1	12743592	12950327	HAP_1	0.242608695652174	-0.122483255313632	0.153457415928782	0.425115971554843
1	12743592	12950327	HAP_2	0.134782608695652	-0.083542306639133	0.288320675418262	0.772110680008407
1	12743592	12950327	HAP_3	0.392173913043478	0.120401667396936	0.0965773107848475	0.21303167382094
1	12837234	13034308	HAP_1	0.392173913043478	0.120401667396936	0.0965773107848475	0.21303167382094
1	12837234	13034308	HAP_2	0.242608695652174	-0.122483255313632	0.153457415928782	0.425115971554843
1	12887875	13085347	HAP_1	0.242608695652174	-0.122483255313632	0.153457415928782	0.425115971554843
1	12887875	13085347	HAP_2	0.373913043478261	0.172194519630458	0.102185557928648	0.0925213337503852
1	12934724	13112862	HAP_1	0.242608695652174	-0.122483255313632	0.153457415928782	0.425115971554843
1	12934724	13112862	HAP_2	0.281739130434783	0.0895494662947433	0.137822381348671	0.516122131941882
1	12980154	13158835	HAP_1	0.242608695652174	-0.122483255313632	0.153457415928782	0.425115971554843
1	12980154	13158835	HAP_2	0.280869565217391	0.0895494662947433	0.137822381348671	0.516122131941882
1	13080688	13212735	HAP_1	0.071304347826087	-0.57214057935046	0.464174161315938	0.218240810710407
1	13080688	13212735	HAP_2	0.24695652173913	-0.146344589920091	0.149527359691214	0.328142191443621
1	13080688	13212735	HAP_3	0.36	0.0250707835086388	0.104757346078093	0.81094281984755
1	13107909	13288892	HAP_1	0.071304347826087	-0.57214057935046	0.464174161315938	0.218240810710407
1	13107909	13288892	HAP_2	0.443478260869565	0.0612933566077538	0.0873049877825059	0.482932274866924
1	13107909	13288892	HAP_3	0.0852173913043478	-0.0607987064247843	0.466960071198417	0.896453927337517
1	13107909	13288892	HAP_4	0.247826086956522	-0.146344589920091	0.149527359691214	0.328142191443621
1	13141007	13331772	HAP_1	0.243478260869565	-0.146344589920091	0.149527359691214	0.328142191443621
1	13141007	13331772	HAP_2	0.071304347826087	-0.57214057935046	0.464174161315938	0.218240810710407
1	13141007	13331772	HAP_3	0.32695652173913	0.0279016630881786	0.116411096949789	0.810664056836959
1	13207040	13395358	HAP_1	0.071304347826087	-0.57214057935046	0.464174161315938	0.218240810710407
1	13207040	13395358	HAP_2	0.239130434782609	0.00182513601211171	0.153822479535375	0.990537364999651
1	13207040	13395358	HAP_3	0.243478260869565	-0.146344589920091	0.149527359691214	0.328142191443621
1	13253220	13439013	HAP_1	0.155652173913043	0.174319695053053	0.311027582731933	0.575386489244469
1	13253220	13439013	HAP_2	0.243478260869565	-0.146344589920091	0.149527359691214	0.328142191443621
1	13253220	13439013	HAP_3	0.0704347826086957	-0.57214057935046	0.464174161315938	0.218240810710407
1	13325800	13492360	HAP_1	0.219130434782609	0.0501684144355753	0.172551895081425	0.771354438270619
1	13325800	13492360	HAP_2	0.243478260869565	-0.146344589920091	0.149527359691214	0.328142191443621
1	13376228	13532908	HAP_1	0.274782608695652	-0.01591801552072	0.134024022424322	0.905500120849727
1	13376228	13532908	HAP_2	0.243478260869565	-0.146344589920091	0.149527359691214	0.328142191443621
1	13376228	13532908	HAP_3	0.154782608695652	-0.0451638208645222	0.286113395852911	0.874629435184047
1	13424571	13580209	HAP_1	0.161739130434783	0.0787470612690038	0.303794486225597	0.795566883004691
1	13424571	13580209	HAP_2	0.402608695652174	0.153468439983174	0.0976251310558384	0.116509218414627
1	13424571	13580209	HAP_3	0.243478260869565	-0.146344589920091	0.149527359691214	0.328142191443621
1	13463249	13598030	HAP_1	0.4	0.136286940326828	0.0965767709810641	0.158745696465913
1	13463249	13598030	HAP_2	0.243478260869565	-0.146344589920091	0.149527359691214	0.328142191443621
1	13463249	13598030	HAP_3	0.160869565217391	0.0787470612690038	0.303794486225597	0.795566883004691
1	13525711	13668972	HAP_1	0.144347826086957	0.131829272092756	0.289612778961614	0.649147278959452
1	13525711	13668972	HAP_2	0.159130434782609	0.0431626777386944	0.205325795466562	0.833575622301905
1	13525711	13668972	HAP_3	0.225217391304348	-0.0973210472779527	0.161747721036835	0.547627007134817
1	13560034	13725800	HAP_1	0.225217391304348	-0.0973210472779527	0.161747721036835	0.547627007134817
1	13560034	13725800	HAP_2	0.144347826086957	0.131829272092756	0.289612778961614	0.649147278959452
1	13560034	13725800	HAP_3	0.0704347826086957	-0.57214057935046	0.464174161315938	0.218240810710407
1	13593070	13778296	HAP_1	0.225217391304348	-0.0973210472779527	0.161747721036835	0.547627007134817
1	13593070	13778296	HAP_2	0.144347826086957	0.131829272092756	0.289612778961614	0.649147278959452
1	13593070	13778296	HAP_3	0.0704347826086957	-0.57214057935046	0.464174161315938	0.218240810710407
1	13657759	13850697	HAP_1	0.371304347826087	0.00448725363854091	0.104837599996182	0.96587461234323
1	13657759	13850697	HAP_2	0.071304347826087	-0.57214057935046	0.464174161315938	0.218240810710407
1	13657759	13850697	HAP_3	0.1	0.464006785751719	0.359559797265177	0.197412730352927
1	13711980	13936005	HAP_1	0.471304347826087	0.0286707462778777	0.0828413333316159	0.729402886400957
1	13711980	13936005	HAP_2	0.158260869565217	-0.282427522940983	0.248222972381993	0.255689804374927
1	13711980	13936005	HAP_3	0.0852173913043478	-0.697233833291435	0.360096330002779	0.0533390414018196
1	13746152	14037621	HAP_1	0.203478260869565	-0.00370996475640659	0.167873124752598	0.982376179280415
1	13746152	14037621	HAP_2	0.134782608695652	-0.334684761243095	0.243472173993802	0.169793250196294
1	13746152	14037621	HAP_3	0.472173913043478	0.0286707462778777	0.0828413333316159	0.729402886400957
1	13834725	14062958	HAP_1	0.280869565217391	-0.0532885528133013	0.128225120350498	0.677871669865877
1	13834725	14062958	HAP_2	0.472173913043478	0.0286707462778777	0.0828413333316159	0.729402886400957
1	13834725	14062958	HAP_3	0.14	-0.334684761243095	0.243472173993802	0.169793250196294
1	13910692	14114440	HAP_1	0.115652173913043	-0.178314355594561	0.368654144826701	0.628794232887203
1	13910692	14114440	HAP_2	0.356521739130435	0.0380417729452774	0.104521796819421	0.716024621264553
1	13910692	14114440	HAP_3	0.0921739130434783	-0.697233833291435	0.360096330002779	0.0533390414018196
1	13910692	14114440	HAP_4	0.179130434782609	-0.0724385752850432	0.211844309595787	0.73252198384816
1	13910692	14114440	HAP_5	0.149565217391304	-0.139324160324645	0.256600409531405	0.587371531446905
1	14004385	14194506	HAP_1	0.115652173913043	-0.178314355594561	0.368654144826701	0.628794232887203
1	14004385	14194506	HAP_2	0.356521739130435	0.0380417729452774	0.104521796819421	0.716024621264553
1	14004385	14194506	HAP_3	0.176521739130435	-0.0222639357527805	0.205260936459786	0.913664365207258
1	14004385	14194506	HAP_4	0.162608695652174	-0.377110667599457	0.255533552743801	0.140563667609379
1	14058696	14248776	HAP_1	0.0895652173913044	-0.041190693570627	0.461920402850702	0.928976422291607
1	14058696	14248776	HAP_2	0.115652173913043	-0.178314355594561	0.368654144826701	0.628794232887203
1	14058696	14248776	HAP_3	0.071304347826087	-0.57214057935046	0.464174161315938	0.218240810710407
1	14058696	14248776	HAP_4	0.356521739130435	0.0380417729452774	0.104521796819421	0.716024621264553
1	14091291	14286844	HAP_1	0.357391304347826	0.0265990436550937	0.103898121667715	0.798036158287957
1	14091291	14286844	HAP_2	0.071304347826087	-0.57214057935046	0.464174161315938	0.218240810710407
1	14091291	14286844	HAP_3	0.0895652173913044	-0.041190693570627	0.461920402850702	0.928976422291607
1	14091291	14286844	HAP_4	0.162608695652174	0.474699609055811	0.220614459599172	0.0318451046498416
1	14174967	14320480	HAP_1	0.071304347826087	-0.57214057935046	0.464174161315938	0.218240810710407
1	14174967	14320480	HAP_2	0.162608695652174	0.474699609055811	0.220614459599172	0.0318451046498416
1	14174967	14320480	HAP_3	0.0895652173913044	-0.041190693570627	0.461920402850702	0.928976422291607
1	14174967	14320480	HAP_4	0.357391304347826	0.0265990436550937	0.103898121667715	0.798036158287957
1	14235061	14353940	HAP_1	0.244347826086957	0.335035731554591	0.15476532195914	0.0308233555099489
1	14235061	14353940	HAP_2	0.0973913043478261	-0.697233833291435	0.360096330002779	0.0533390414018196
1	14235061	14353940	HAP_3	0.509565217391304	-0.0199741868100064	0.0790641026963272	0.800644342310302
1	14277857	14409719	HAP_1	0.56695652173913	-0.011489995876691	0.073868112974528	0.876445609017207
1	14277857	14409719	HAP_2	0.1	0.0375348466241684	0.331045416208374	0.909767588481992
1	14277857	14409719	HAP_3	0.163478260869565	0.474699609055811	0.220614459599172	0.0318451046498416
1	14300401	14464404	HAP_1	0.563478260869565	-0.0181897738323043	0.0742255118102275	0.806498699747277
1	14300401	14464404	HAP_2	0.1	0.0375348466241684	0.331045416208374	0.909767588481992
1	14300401	14464404	HAP_3	0.163478260869565	0.474699609055811	0.220614459599172	0.0318451046498416
1	14340365	14529990	HAP_1	0.120869565217391	0.421196098524755	0.303348485650812	0.16553819545263
1	14340365	14529990	HAP_2	0.118260869565217	-0.454881327701544	0.285446089576927	0.111592242012527
1	14340365	14529990	HAP_3	0.288695652173913	0.0123552528798425	0.134127339030167	0.926638826446634
1	14340365	14529990	HAP_4	0.16	0.474699609055811	0.220614459599172	0.0318451046498416
1	14398852	14590649	HAP_1	0.16	0.474699609055811	0.220614459599172	0.0318451046498416
1	14398852	14590649	HAP_2	0.0695652173913043	-0.620664876101698	0.462696943453144	0.180330175364199
1	14398852	14590649	HAP_3	0.071304347826087	-0.57214057935046	0.464174161315938	0.218240810710407
1	14398852	14590649	HAP_4	0.218260869565217	0.0355539958566653	0.170102005246874	0.834511690967405
1	14444478	14655035	HAP_1	0.0904347826086957	-0.041190693570627	0.461920402850702	0.928976422291607
1	14444478	14655035	HAP_2	0.16	0.474699609055811	0.220614459599172	0.0318451046498416
1	14444478	14655035	HAP_3	0.158260869565217	0.0787470612690038	0.303794486225597	0.795566883004691
1	14444478	14655035	HAP_4	0.071304347826087	-0.57214057935046	0.464174161315938	0.218240810710407
1	14444478	14655035	HAP_5	0.178260869565217	0.15144009208111	0.226559628462736	0.504131226207003
1	14508643	14723669	HAP_1	0.071304347826087	-0.57214057935046	0.464174161315938	0.218240810710407
1	14508643	14723669	HAP_2	0.0904347826086957	-0.041190693570627	0.461920402850702	0.928976422291607
1	14508643	14723669	HAP_3	0.161739130434783	0.0787470612690038	0.303794486225597	0.795566883004691
1	14508643	14723669	HAP_4	0.177391304347826	0.15144009208111	0.226559628462736	0.504131226207003
1	14508643	14723669	HAP_5	0.236521739130435	-0.00586149080859356	0.153503122032999	0.969553874816735
1	14563828	14775232	HAP_1	0.177391304347826	0.15144009208111	0.226559628462736	0.504131226207003
1	14563828	14775232	HAP_2	0.237391304347826	-0.00586149080859356	0.153503122032999	0.969553874816735
1	14563828	14775232	HAP_3	0.108695652173913	-0.414120545897366	0.331762567879647	0.212461588909842
1	14629667	14813674	HAP_1	0.277391304347826	-0.0430893916572144	0.131564625430274	0.743400343640589
1	14629667	14813674	HAP_2	0.108695652173913	-0.414120545897366	0.331762567879647	0.212461588909842
1	14629667	14813674	HAP_3	0.177391304347826	0.15144009208111	0.226559628462736	0.504131226207003
1	14709803	14871304	HAP_1	0.355652173913043	-0.0201678363848798	0.104538859644109	0.847089823349496
1	14709803	14871304	HAP_2	0.108695652173913	-0.414120545897366	0.331762567879647	0.212461588909842
1	14709803	14871304	HAP_3	0.182608695652174	0.0144465665701989	0.204570963209974	0.943726227616564
1	14762452	14901630	HAP_1	0.128695652173913	0.0119154652567733	0.326485143475636	0.970899672490259
1	14762452	14901630	HAP_2	0.485217391304348	-0.00942431196069706	0.0809549993818641	0.907365864104032
1	14762452	14901630	HAP_3	0.182608695652174	0.0144465665701989	0.204570963209974	0.943726227616564
1	14804510	14946992	HAP_1	0.485217391304348	-0.00942431196069706	0.0809549993818641	0.907365864104032
1	14804510	14946992	HAP_2	0.182608695652174	0.0144465665701989	0.204570963209974	0.943726227616564
1	14804510	14946992	HAP_3	0.128695652173913	0.0119154652567733	0.326485143475636	0.970899672490259
1	14854129	15009567	HAP_1	0.679130434782609	0.0328590370378159	0.0709509515209902	0.643455291588876
1	14854129	15009567	HAP_2	0.182608695652174	0.0144465665701989	0.204570963209974	0.943726227616564
1	14890884	15068643	HAP_1	0.352173913043478	-0.0266807162192183	0.102990763249993	0.795684336914932
1	14890884	15068643	HAP_2	0.325217391304348	-0.0277225775574168	0.121756936278495	0.819971711363683
1	14890884	15068643	HAP_3	0.182608695652174	0.0144465665701989	0.204570963209974	0.943726227616564
1	14928233	15107973	HAP_1	0.350434782608696	-0.0266807162192183	0.102990763249993	0.795684336914932
1	14928233	15107973	HAP_2	0.325217391304348	-0.0277225775574168	0.121756936278495	0.819971711363683
1	14928233	15107973	HAP_3	0.182608695652174	0.0144465665701989	0.204570963209974	0.943726227616564
1	14986215	15176283	HAP_1	0.258260869565217	0.0461668385559503	0.133621585187998	0.729844526547066
1	14986215	15176283	HAP_2	0.273913043478261	-0.103258680880131	0.138564105263245	0.456459257414968
1	14986215	15176283	HAP_3	0.244347826086957	0.185214053411561	0.174158201713318	0.288020311873737
1	14986215	15176283	HAP_4	0.107826086956522	-0.15292611734469	0.36278742740538	0.673528617575689
1	15043428	15233923	HAP_1	0.258260869565217	0.0461668385559503	0.133621585187998	0.729844526547066
1	15043428	15233923	HAP_2	0.2	0.0563405587365352	0.187392010588585	0.763787906378479
1	15043428	15233923	HAP_3	0.239130434782609	0.153628304040934	0.178484509353054	0.38974970830966
1	15043428	15233923	HAP_4	0.0721739130434783	-0.57214057935046	0.464174161315938	0.218240810710407
1	15092475	15295952	HAP_1	0.258260869565217	0.0461668385559503	0.133621585187998	0.729844526547066
1	15092475	15295952	HAP_2	0.179130434782609	0.0144465665701989	0.204570963209974	0.943726227616564
1	15092475	15295952	HAP_3	0.156521739130435	0.142178634020906	0.242146021790865	0.557331570355406
1	15092475	15295952	HAP_4	0.0721739130434783	-0.57214057935046	0.464174161315938	0.218240810710407
1	15151447	15377098	HAP_1	0.259130434782609	0.0162501798067414	0.132806274390586	0.902657632479926
1	15151447	15377098	HAP_2	0.179130434782609	0.0144465665701989	0.204570963209974	0.943726227616564
1	15151447	15377098	HAP_3	0.0765217391304348	0.286899355476809	0.461176854928692	0.534126652783169
1	15151447	15377098	HAP_4	0.0756521739130435	-0.57214057935046	0.464174161315938	0.218240810710407
1	15209586	15433328	HAP_1	0.259130434782609	0.0162501798067414	0.132806274390586	0.902657632479926
1	15209586	15433328	HAP_2	0.0765217391304348	0.286899355476809	0.461176854928692	0.534126652783169
1	15209586	15433328	HAP_3	0.0721739130434783	-0.57214057935046	0.464174161315938	0.218240810710407
1	15209586	15433328	HAP_4	0.179130434782609	0.0144465665701989	0.204570963209974	0.943726227616564
1	15276897	15479165	HAP_1	0.0765217391304348	0.286899355476809	0.461176854928692	0.534126652783169
1	15276897	15479165	HAP_2	0.259130434782609	0.0162501798067414	0.132806274390586	0.902657632479926
1	15276897	15479165	HAP_3	0.220869565217391	0.00842135070404435	0.169006182365728	0.960276635576013
1	15276897	15479165	HAP_4	0.0721739130434783	-0.57214057935046	0.464174161315938	0.218240810710407
1	15346076	15504349	HAP_1	0.220869565217391	0.00842135070404435	0.169006182365728	0.960276635576013
1	15346076	15504349	HAP_2	0.259130434782609	0.0162501798067414	0.132806274390586	0.902657632479926
1	15346076	15504349	HAP_3	0.0721739130434783	-0.57214057935046	0.464174161315938	0.218240810710407
1	15346076	15504349	HAP_4	0.155652173913043	0.142178634020906	0.242146021790865	0.557331570355406
1	15415550	15558805	HAP_1	0.213913043478261	0.0070467038476534	0.171014662453885	0.96714689350065
1	15415550	15558805	HAP_2	0.26	0.0162501798067414	0.132806274390586	0.902657632479926
1	15415550	15558805	HAP_3	0.155652173913043	0.142178634020906	0.242146021790865	0.557331570355406
1	15415550	15558805	HAP_4	0.0756521739130435	-0.57214057935046	0.464174161315938	0.218240810710407
1	15415550	15558805	HAP_5	0.0947826086956522	-0.389161937929989	0.359015152423724	0.278842555247621
1	15469825	15577736	HAP_1	0.0939130434782609	-0.389161937929989	0.359015152423724	0.278842555247621
1	15469825	15577736	HAP_2	0.213913043478261	0.0070467038476534	0.171014662453885	0.96714689350065
1	15469825	15577736	HAP_3	0.240869565217391	0.153628304040934	0.178484509353054	0.38974970830966
1	15469825	15577736	HAP_4	0.335652173913043	0.0566340368237371	0.104234750365773	0.587116927108614
1	15492702	15613532	HAP_1	0.0939130434782609	-0.389161937929989	0.359015152423724	0.278842555247621
1	15492702	15613532	HAP_2	0.213913043478261	0.0070467038476534	0.171014662453885	0.96714689350065
1	15492702	15613532	HAP_3	0.262608695652174	-0.00225076108392306	0.131099847905997	0.986308447139838
1	15492702	15613532	HAP_4	0.312173913043478	-0.0646931011973095	0.131684714874915	0.623425401719138
1	15550342	15653451	HAP_1	0.213913043478261	0.0070467038476534	0.171014662453885	0.96714689350065
1	15550342	15653451	HAP_2	0.264347826086957	-0.00225076108392306	0.131099847905997	0.986308447139838
1	15550342	15653451	HAP_3	0.0739130434782609	-0.57214057935046	0.464174161315938	0.218240810710407
1	15550342	15653451	HAP_4	0.240869565217391	0.153628304040934	0.178484509353054	0.38974970830966
1	15550342	15653451	HAP_5	0.136521739130435	-0.373434250216233	0.24439919756376	0.127082985620232
1	15573523	15690224	HAP_1	0.26	0.0162501798067414	0.132806274390586	0.902657632479926
1	15573523	15690224	HAP_2	0.0739130434782609	-0.57214057935046	0.464174161315938	0.218240810710407
1	15573523	15690224	HAP_3	0.185217391304348	0.0889484879916407	0.254855875459965	0.727208875039559
1	15573523	15690224	HAP_4	0.177391304347826	0.0144465665701989	0.204570963209974	0.943726227616564
1	15605937	15735006	HAP_1	0.177391304347826	0.0144465665701989	0.204570963209974	0.943726227616564
1	15605937	15735006	HAP_2	0.0739130434782609	-0.57214057935046	0.464174161315938	0.218240810710407
1	15605937	15735006	HAP_3	0.185217391304348	0.0889484879916407	0.254855875459965	0.727208875039559
1	15605937	15735006	HAP_4	0.26	0.0162501798067414	0.132806274390586	0.902657632479926
1	15641488	15812807	HAP_1	0.0739130434782609	-0.57214057935046	0.464174161315938	0.218240810710407
1	15641488	15812807	HAP_2	0.177391304347826	0.0144465665701989	0.204570963209974	0.943726227616564
1	15641488	15812807	HAP_3	0.185217391304348	0.0889484879916407	0.254855875459965	0.727208875039559
1	15641488	15812807	HAP_4	0.260869565217391	0.0162501798067414	0.132806274390586	0.902657632479926
1	15680611	15886962	HAP_1	0.22	0.0765985949502598	0.155622402686688	0.622764506560216
1	15680611	15886962	HAP_2	0.0878260869565217	-0.346536658075299	0.461918443476343	0.453441119357767
1	15680611	15886962	HAP_3	0.105217391304348	0.312680067052672	0.461293625595849	0.498156512514595
1	15680611	15886962	HAP_4	0.0739130434782609	-0.57214057935046	0.464174161315938	0.218240810710407
1	15680611	15886962	HAP_5	0.17304347826087	0.15144009208111	0.226559628462736	0.504131226207003
1	15714762	15945872	HAP_1	0.0739130434782609	-0.57214057935046	0.464174161315938	0.218240810710407
1	15714762	15945872	HAP_2	0.22	0.0765985949502598	0.155622402686688	0.622764506560216
1	15714762	15945872	HAP_3	0.170434782608696	0.15144009208111	0.226559628462736	0.504131226207003
1	15714762	15945872	HAP_4	0.16695652173913	-0.288835016973903	0.20927181653946	0.168076687854902
1	15714762	15945872	HAP_5	0.105217391304348	0.312680067052672	0.461293625595849	0.498156512514595
1	15784835	16007329	HAP_1	0.170434782608696	0.15144009208111	0.226559628462736	0.504131226207003
1	15784835	16007329	HAP_2	0.0869565217391304	-0.406909915515947	0.400352380713816	0.309886097180076
1	15784835	16007329	HAP_3	0.105217391304348	0.312680067052672	0.461293625595849	0.498156512514595
1	15784835	16007329	HAP_4	0.22	0.0765985949502598	0.155622402686688	0.622764506560216
1	15784835	16007329	HAP_5	0.0730434782608696	-0.57214057935046	0.464174161315938	0.218240810710407
1	15859988	16070054	HAP_1	0.0860869565217391	-0.175329948825072	0.400511781924755	0.661725001120115
1	15859988	16070054	HAP_2	0.22	0.0765985949502598	0.155622402686688	0.622764506560216
1	15859988	16070054	HAP_3	0.0730434782608696	-0.57214057935046	0.464174161315938	0.218240810710407
1	15859988	16070054	HAP_4	0.170434782608696	0.15144009208111	0.226559628462736	0.504131226207003
1	15931146	16103133	HAP_1	0.169565217391304	0.15144009208111	0.226559628462736	0.504131226207003
1	15931146	16103133	HAP_2	0.218260869565217	0.0765985949502598	0.155622402686688	0.622764506560216
1	15931146	16103133	HAP_3	0.0730434782608696	-0.57214057935046	0.464174161315938	0.218240810710407
1	15931146	16103133	HAP_4	0.0878260869565217	-0.175329948825072	0.400511781924755	0.661725001120115
1	15990556	16140772	HAP_1	0.218260869565217	0.0765985949502598	0.155622402686688	0.622764506560216
1	15990556	16140772	HAP_2	0.169565217391304	0.15144009208111	0.226559628462736	0.504131226207003
1	15990556	16140772	HAP_3	0.15304347826087	-0.347576574136632	0.228095949610891	0.128116825037628
1	16048863	16193650	HAP_1	0.156521739130435	0.182934804331928	0.226263517662175	0.419143009639703
1	16048863	16193650	HAP_2	0.106086956521739	-0.210721037319945	0.333066670606227	0.527206983867901
1	16048863	16193650	HAP_3	0.15304347826087	-0.347576574136632	0.228095949610891	0.128116825037628
1	16048863	16193650	HAP_4	0.225217391304348	0.0765985949502598	0.155622402686688	0.622764506560216
1	16048863	16193650	HAP_5	0.071304347826087	-0.335523052530566	0.359387014240711	0.350912147535436
1	16090310	16276033	HAP_1	0.106086956521739	-0.210721037319945	0.333066670606227	0.527206983867901
1	16090310	16276033	HAP_2	0.174782608695652	0.0819860307663048	0.210426233982001	0.696965999913363
1	16090310	16276033	HAP_3	0.15304347826087	-0.347576574136632	0.228095949610891	0.128116825037628
1	16090310	16276033	HAP_4	0.132173913043478	-0.00933972258533501	0.217584632979419	0.965776924105148
1	16090310	16276033	HAP_5	0.225217391304348	0.0765985949502598	0.155622402686688	0.622764506560216
1	16127799	16355046	HAP_1	0.119130434782609	-0.144505911930975	0.260256914744838	0.578949179052364
1	16127799	16355046	HAP_2	0.225217391304348	0.0765985949502598	0.155622402686688	0.622764506560216
1	16127799	16355046	HAP_3	0.15304347826087	-0.347576574136632	0.228095949610891	0.128116825037628
1	16127799	16355046	HAP_4	0.106086956521739	-0.210721037319945	0.333066670606227	0.527206983867901
1	16127799	16355046	HAP_5	0.175652173913043	0.0819860307663048	0.210426233982001	0.696965999913363
1	16183119	16433091	HAP_1	0.24	0.0248089075713076	0.155778915200624	0.873523487122736
1	16183119	16433091	HAP_2	0.15304347826087	-0.347576574136632	0.228095949610891	0.128116825037628
1	16183119	16433091	HAP_3	0.222608695652174	0.0765985949502598	0.155622402686688	0.622764506560216
1	16183119	16433091	HAP_4	0.105217391304348	-0.134151996015697	0.366484378701112	0.714464723872704
1	16250353	16495715	HAP_1	0.239130434782609	0.0248089075713076	0.155778915200624	0.873523487122736
1	16250353	16495715	HAP_2	0.0730434782608696	-0.57214057935046	0.464174161315938	0.218240810710407
1	16250353	16495715	HAP_3	0.105217391304348	-0.134151996015697	0.366484378701112	0.714464723872704
1	16250353	16495715	HAP_4	0.222608695652174	0.0765985949502598	0.155622402686688	0.622764506560216
1	16322597	16522782	HAP_1	0.222608695652174	0.0765985949502598	0.155622402686688	0.622764506560216
1	16322597	16522782	HAP_2	0.105217391304348	-0.134151996015697	0.366484378701112	0.714464723872704
1	16322597	16522782	HAP_3	0.239130434782609	0.0248089075713076	0.155778915200624	0.873523487122736
1	16322597	16522782	HAP_4	0.0730434782608696	-0.57214057935046	0.464174161315938	0.218240810710407
1	16401831	16604159	HAP_1	0.220869565217391	0.0765985949502598	0.155622402686688	0.622764506560216
1	16401831	16604159	HAP_2	0.0817391304347826	0.0573522921445118	0.402328258188186	0.886695895593196
1	16401831	16604159	HAP_3	0.0730434782608696	-0.57214057935046	0.464174161315938	0.218240810710407
1	16401831	16604159	HAP_4	0.172173913043478	-0.0915320309488306	0.217030849971708	0.673371231309838
1	16401831	16604159	HAP_5	0.105217391304348	-0.134151996015697	0.366484378701112	0.714464723872704
1	16463899	16643923	HAP_1	0.220869565217391	0.0765985949502598	0.155622402686688	0.622764506560216
1	16463899	16643923	HAP_2	0.0817391304347826	0.0573522921445118	0.402328258188186	0.886695895593196
1	16463899	16643923	HAP_3	0.105217391304348	-0.134151996015697	0.366484378701112	0.714464723872704
1	16463899	16643923	HAP_4	0.0730434782608696	-0.57214057935046	0.464174161315938	0.218240810710407
1	16463899	16643923	HAP_5	0.172173913043478	-0.0915320309488306	0.217030849971708	0.673371231309838
1	16508177	16686406	HAP_1	0.220869565217391	0.0765985949502598	0.155622402686688	0.622764506560216
1	16508177	16686406	HAP_2	0.0817391304347826	0.0573522921445118	0.402328258188186	0.886695895593196
1	16508177	16686406	HAP_3	0.0730434782608696	-0.57214057935046	0.464174161315938	0.218240810710407
1	16508177	16686406	HAP_4	0.172173913043478	-0.0915320309488306	0.217030849971708	0.673371231309838
1	16508177	16686406	HAP_5	0.101739130434783	-0.134151996015697	0.366484378701112	0.714464723872704
1	16571855	16747732	HAP_1	0.0730434782608696	-0.57214057935046	0.464174161315938	0.218240810710407
1	16571855	16747732	HAP_2	0.302608695652174	0.105053277210044	0.117221829455009	0.370533880071116
1	16571855	16747732	HAP_3	0.172173913043478	-0.0915320309488306	0.217030849971708	0.673371231309838
1	16571855	16747732	HAP_4	0.0617391304347826	0.0573522921445118	0.402328258188186	0.886695895593196
1	16635130	16836572	HAP_1	0.302608695652174	0.105053277210044	0.117221829455009	0.370533880071116
1	16635130	16836572	HAP_2	0.0730434782608696	-0.57214057935046	0.464174161315938	0.218240810710407
1	16635130	16836572	HAP_3	0.172173913043478	-0.0915320309488306	0.217030849971708	0.673371231309838
1	16669446	16922627	HAP_1	0.340869565217391	0.123841085919154	0.108247096221869	0.253086131371441
1	16669446	16922627	HAP_2	0.0930434782608696	0.0953572093481075	0.403247686222882	0.813151780443241
1	16669446	16922627	HAP_3	0.0730434782608696	-0.57214057935046	0.464174161315938	0.218240810710407
1	16669446	16922627	HAP_4	0.172173913043478	-0.0915320309488306	0.217030849971708	0.673371231309838
1	16723481	16962160	HAP_1	0.0930434782608696	0.0953572093481075	0.403247686222882	0.813151780443241
1	16723481	16962160	HAP_2	0.172173913043478	-0.0915320309488306	0.217030849971708	0.673371231309838
1	16723481	16962160	HAP_3	0.34695652173913	0.0883512106688529	0.106011628604873	0.404967276195432
1	16723481	16962160	HAP_4	0.0730434782608696	-0.57214057935046	0.464174161315938	0.218240810710407
1	16808617	17025174	HAP_1	0.0730434782608696	-0.57214057935046	0.464174161315938	0.218240810710407
1	16808617	17025174	HAP_2	0.172173913043478	-0.0915320309488306	0.217030849971708	0.673371231309838
1	16808617	17025174	HAP_3	0.314782608695652	0.0327364293111505	0.116475942701877	0.778769793338614
1	16808617	17025174	HAP_4	0.0930434782608696	0.0953572093481075	0.403247686222882	0.813151780443241
1	16886150	17075114	HAP_1	0.0730434782608696	-0.57214057935046	0.464174161315938	0.218240810710407
1	16886150	17075114	HAP_2	0.314782608695652	0.0327364293111505	0.116475942701877	0.778769793338614
1	16886150	17075114	HAP_3	0.172173913043478	-0.0915320309488306	0.217030849971708	0.673371231309838
1	16886150	17075114	HAP_4	0.0921739130434783	0.0953572093481075	0.403247686222882	0.813151780443241
1	16952601	17128546	HAP_1	0.0730434782608696	-0.57214057935046	0.464174161315938	0.218240810710407
1	16952601	17128546	HAP_2	0.175652173913043	-0.0945793926609833	0.204957107323987	0.644647563282024
1	16952601	17128546	HAP_3	0.0895652173913044	-0.260037310551161	0.358458939067708	0.468489471670436
1	16952601	17128546	HAP_4	0.118260869565217	0.0994382115873395	0.2896504070503	0.731497978625643
1	16952601	17128546	HAP_5	0.372173913043478	-0.0206363654989497	0.0999890142964246	0.836563896188625
1	17007158	17167034	HAP_1	0.368695652173913	-0.0109006107113128	0.100705681267495	0.913842154772057
1	17007158	17167034	HAP_2	0.0730434782608696	-0.57214057935046	0.464174161315938	0.218240810710407
1	17007158	17167034	HAP_3	0.175652173913043	-0.0945793926609833	0.204957107323987	0.644647563282024
1	17007158	17167034	HAP_4	0.0895652173913044	-0.260037310551161	0.358458939067708	0.468489471670436
1	17043129	17235751	HAP_1	0.175652173913043	-0.0945793926609833	0.204957107323987	0.644647563282024
1	17043129	17235751	HAP_2	0.0895652173913044	-0.260037310551161	0.358458939067708	0.468489471670436
1	17043129	17235751	HAP_3	0.368695652173913	-0.0109006107113128	0.100705681267495	0.913842154772057
1	17043129	17235751	HAP_4	0.0730434782608696	-0.57214057935046	0.464174161315938	0.218240810710407
1	17108080	17326467	HAP_1	0.175652173913043	-0.00418567249460408	0.200155649206032	0.983323206436234
1	17108080	17326467	HAP_2	0.0730434782608696	-0.57214057935046	0.464174161315938	0.218240810710407
1	17108080	17326467	HAP_3	0.088695652173913	-0.538972193006127	0.400318689732958	0.178729913126712
1	17108080	17326467	HAP_4	0.367826086956522	-0.0109006107113128	0.100705681267495	0.913842154772057
1	17148366	17431872	HAP_1	0.088695652173913	-0.538972193006127	0.400318689732958	0.178729913126712
1	17148366	17431872	HAP_2	0.0730434782608696	-0.57214057935046	0.464174161315938	0.218240810710407
1	17148366	17431872	HAP_3	0.372173913043478	-0.0206363654989497	0.0999890142964246	0.836563896188625
1	17148366	17431872	HAP_4	0.173913043478261	-0.0945793926609833	0.204957107323987	0.644647563282024
1	17200924	17474463	HAP_1	0.173913043478261	-0.0945793926609833	0.204957107323987	0.644647563282024
1	17200924	17474463	HAP_2	0.372173913043478	-0.0206363654989497	0.0999890142964246	0.836563896188625
1	17200924	17474463	HAP_3	0.088695652173913	-0.538972193006127	0.400318689732958	0.178729913126712
1	17200924	17474463	HAP_4	0.0730434782608696	-0.57214057935046	0.464174161315938	0.218240810710407
1	17292283	17515670	HAP_1	0.368695652173913	-0.0121471072237323	0.0999247970338693	0.903288972859403
1	17292283	17515670	HAP_2	0.0730434782608696	-0.57214057935046	0.464174161315938	0.218240810710407
1	17292283	17515670	HAP_3	0.179130434782609	-0.196172112823125	0.25424996336786	0.440692349577269
1	17292283	17515670	HAP_4	0.0921739130434783	-0.260037310551161	0.358458939067708	0.468489471670436
1	17292283	17515670	HAP_5	0.173913043478261	-0.0945793926609833	0.204957107323987	0.644647563282024
1	17404509	17543004	HAP_1	0.413913043478261	-0.0414554381170609	0.0925053880694408	0.654224297345657
1	17404509	17543004	HAP_2	0.186086956521739	-0.196172112823125	0.25424996336786	0.440692349577269
1	17404509	17543004	HAP_3	0.0921739130434783	-0.260037310551161	0.358458939067708	0.468489471670436
1	17404509	17543004	HAP_4	0.0730434782608696	-0.57214057935046	0.464174161315938	0.218240810710407
1	17404509	17543004	HAP_5	0.173913043478261	-0.0945793926609833	0.204957107323987	0.644647563282024
1	17463352	17580720	HAP_1	0.416521739130435	-0.0414554381170609	0.0925053880694408	0.654224297345657
1	17463352	17580720	HAP_2	0.116521739130435	0.181189242047133	0.284572762584859	0.524575481839528
1	17463352	17580720	HAP_3	0.0739130434782609	-0.57214057935046	0.464174161315938	0.218240810710407
1	17463352	17580720	HAP_4	0.173913043478261	-0.0945793926609833	0.204957107323987	0.644647563282024
1	17504279	17619065	HAP_1	0.156521739130435	-0.0977138520527841	0.218914123973184	0.655511317533306
1	17504279	17619065	HAP_2	0.0730434782608696	-0.57214057935046	0.464174161315938	0.218240810710407
1	17504279	17619065	HAP_3	0.317391304347826	-0.0507189492252919	0.12112942676435	0.675582945980852
1	17504279	17619065	HAP_4	0.0991304347826087	0.414021793623876	0.4613394564849	0.369871566951379
1	17504279	17619065	HAP_5	0.091304347826087	-0.260037310551161	0.358458939067708	0.468489471670436
1	17530637	17703897	HAP_1	0.156521739130435	-0.0977138520527841	0.218914123973184	0.655511317533306
1	17530637	17703897	HAP_2	0.0730434782608696	-0.57214057935046	0.464174161315938	0.218240810710407
1	17530637	17703897	HAP_3	0.301739130434783	-0.0281367611649812	0.123857857549539	0.82037434383905
1	17530637	17703897	HAP_4	0.0869565217391304	0.414021793623876	0.4613394564849	0.369871566951379
1	17530637	17703897	HAP_5	0.091304347826087	-0.260037310551161	0.358458939067708	0.468489471670436
1	17569889	17771553	HAP_1	0.156521739130435	-0.0977138520527841	0.218914123973184	0.655511317533306
1	17569889	17771553	HAP_2	0.0730434782608696	-0.57214057935046	0.464174161315938	0.218240810710407
1	17569889	17771553	HAP_3	0.091304347826087	-0.260037310551161	0.358458939067708	0.468489471670436
1	17569889	17771553	HAP_4	0.302608695652174	-0.0281367611649812	0.123857857549539	0.82037434383905
1	17569889	17771553	HAP_5	0.0869565217391304	0.414021793623876	0.4613394564849	0.369871566951379
1	17593278	17863023	HAP_1	0.0730434782608696	-0.57214057935046	0.464174161315938	0.218240810710407
1	17593278	17863023	HAP_2	0.091304347826087	-0.260037310551161	0.358458939067708	0.468489471670436
1	17593278	17863023	HAP_3	0.18695652173913	0.00332865934940965	0.211490110086209	0.98744813680774
1	17593278	17863023	HAP_4	0.113913043478261	-0.381732268085272	0.305374969748949	0.211803601273009
1	17593278	17863023	HAP_5	0.0878260869565217	0.414021793623876	0.4613394564849	0.369871566951379
1	17593278	17863023	HAP_6	0.156521739130435	-0.140850202240124	0.225898773298689	0.533202229645562
1	17672335	17933659	HAP_1	0.0730434782608696	-0.57214057935046	0.464174161315938	0.218240810710407
1	17672335	17933659	HAP_2	0.0878260869565217	0.414021793623876	0.4613394564849	0.369871566951379
1	17672335	17933659	HAP_3	0.156521739130435	-0.140850202240124	0.225898773298689	0.533202229645562
1	17672335	17933659	HAP_4	0.18695652173913	0.00332865934940965	0.211490110086209	0.98744813680774
1	17672335	17933659	HAP_5	0.11304347826087	-0.381732268085272	0.305374969748949	0.211803601273009
1	17672335	17933659	HAP_6	0.0930434782608696	-0.260037310551161	0.358458939067708	0.468489471670436
1	17742102	17996624	HAP_1	0.0878260869565217	0.414021793623876	0.4613394564849	0.369871566951379
1	17742102	17996624	HAP_2	0.0739130434782609	-0.57214057935046	0.464174161315938	0.218240810710407
1	17742102	17996624	HAP_3	0.128695652173913	0.0882369853330538	0.30465427142879	0.772206211993343
1	17742102	17996624	HAP_4	0.22	-0.298602577837172	0.182907374483627	0.103127085353248
1	17742102	17996624	HAP_5	0.18695652173913	0.00332865934940965	0.211490110086209	0.98744813680774
1	17742102	17996624	HAP_6	0.11304347826087	-0.381732268085272	0.305374969748949	0.211803601273009
1	17742102	17996624	HAP_7	0.0930434782608696	-0.260037310551161	0.358458939067708	0.468489471670436
1	17830271	18035272	HAP_1	0.0895652173913044	0.414021793623876	0.4613394564849	0.369871566951379
1	17830271	18035272	HAP_2	0.0739130434782609	-0.57214057935046	0.464174161315938	0.218240810710407
1	17830271	18035272	HAP_3	0.218260869565217	-0.298602577837172	0.182907374483627	0.103127085353248
1	17830271	18035272	HAP_4	0.18695652173913	0.00332865934940965	0.211490110086209	0.98744813680774
1	17830271	18035272	HAP_5	0.0930434782608696	-0.260037310551161	0.358458939067708	0.468489471670436
1	17830271	18035272	HAP_6	0.11304347826087	-0.381732268085272	0.305374969748949	0.211803601273009
1	17910922	18103433	HAP_1	0.0878260869565217	0.414021793623876	0.4613394564849	0.369871566951379
1	17910922	18103433	HAP_2	0.186086956521739	0.0236306449380188	0.218797605776847	0.914032413040157
1	17910922	18103433	HAP_3	0.0930434782608696	-0.260037310551161	0.358458939067708	0.468489471670436
1	17910922	18103433	HAP_4	0.126086956521739	-0.40947940522342	0.270230734664366	0.130259810118892
1	17910922	18103433	HAP_5	0.218260869565217	-0.298602577837172	0.182907374483627	0.103127085353248
1	17910922	18103433	HAP_6	0.0730434782608696	-0.57214057935046	0.464174161315938	0.218240810710407
1	17965969	18144245	HAP_1	0.186086956521739	0.0236306449380188	0.218797605776847	0.914032413040157
1	17965969	18144245	HAP_2	0.0878260869565217	0.414021793623876	0.4613394564849	0.369871566951379
1	17965969	18144245	HAP_3	0.138260869565217	-0.307741421851241	0.244584346851919	0.208833936477761
1	17965969	18144245	HAP_4	0.0921739130434783	-0.260037310551161	0.358458939067708	0.468489471670436
1	17965969	18144245	HAP_5	0.218260869565217	-0.298602577837172	0.182907374483627	0.103127085353248
1	17965969	18144245	HAP_6	0.0730434782608696	-0.57214057935046	0.464174161315938	0.218240810710407
1	18019409	18218440	HAP_1	0.221739130434783	-0.209418452096764	0.15941475028454	0.189493129279945
1	18019409	18218440	HAP_2	0.0904347826086957	0.414021793623876	0.4613394564849	0.369871566951379
1	18019409	18218440	HAP_3	0.405217391304348	-0.163170868011209	0.0981152813982066	0.0968594474061393
1	18019409	18218440	HAP_4	0.091304347826087	-0.260037310551161	0.358458939067708	0.468489471670436
1	18019409	18218440	HAP_5	0.0782608695652174	-0.520754038654495	0.402296514240087	0.196040512833544
1	18081067	18289532	HAP_1	0.091304347826087	-0.260037310551161	0.358458939067708	0.468489471670436
1	18081067	18289532	HAP_2	0.0747826086956522	-0.57214057935046	0.464174161315938	0.218240810710407
1	18081067	18289532	HAP_3	0.142608695652174	-0.307741421851241	0.244584346851919	0.208833936477761
1	18081067	18289532	HAP_4	0.0904347826086957	0.414021793623876	0.4613394564849	0.369871566951379
1	18081067	18289532	HAP_5	0.0669565217391304	-0.309434308268927	0.464278104120947	0.505374767486793
1	18081067	18289532	HAP_6	0.153913043478261	-0.415703703273873	0.257287450080333	0.106716715238973
1	18081067	18289532	HAP_7	0.184347826086957	-0.0230718478638347	0.219354712526726	0.916270077365049
1	18134138	18345151	HAP_1	0.0747826086956522	-0.57214057935046	0.464174161315938	0.218240810710407
1	18134138	18345151	HAP_2	0.128695652173913	-0.40947940522342	0.270230734664366	0.130259810118892
1	18134138	18345151	HAP_3	0.0904347826086957	0.414021793623876	0.4613394564849	0.369871566951379
1	18134138	18345151	HAP_4	0.0669565217391304	-0.309434308268927	0.464278104120947	0.505374767486793
1	18134138	18345151	HAP_5	0.15304347826087	-0.415703703273873	0.257287450080333	0.106716715238973
1	18134138	18345151	HAP_6	0.184347826086957	-0.0230718478638347	0.219354712526726	0.916270077365049
1	18134138	18345151	HAP_7	0.091304347826087	-0.260037310551161	0.358458939067708	0.468489471670436
1	18185785	18374886	HAP_1	0.0904347826086957	0.414021793623876	0.4613394564849	0.369871566951379
1	18185785	18374886	HAP_2	0.0669565217391304	-0.309434308268927	0.464278104120947	0.505374767486793
1	18185785	18374886	HAP_3	0.153913043478261	-0.379198461438563	0.27198859010631	0.163817061072759
1	18185785	18374886	HAP_4	0.0765217391304348	-0.57214057935046	0.464174161315938	0.218240810710407
1	18185785	18374886	HAP_5	0.166086956521739	-0.226270858118149	0.234454171172315	0.334911664041815
1	18185785	18374886	HAP_6	0.184347826086957	-0.0230718478638347	0.219354712526726	0.916270077365049
1	18185785	18374886	HAP_7	0.128695652173913	-0.40947940522342	0.270230734664366	0.130259810118892
1	18276048	18399880	HAP_1	0.0895652173913044	-0.165917363497408	0.400050103228244	0.678489445399705
1	18276048	18399880	HAP_2	0.110434782608696	0.0706833515733285	0.335193367355379	0.833062529595359
1	18276048	18399880	HAP_3	0.152173913043478	-0.379198461438563	0.27198859010631	0.163817061072759
1	18276048	18399880	HAP_4	0.244347826086957	-0.248753261652618	0.150938489436345	0.0999025647188428
1	18276048	18399880	HAP_5	0.0739130434782609	-0.57214057935046	0.464174161315938	0.218240810710407
1	18340122	18448083	HAP_1	0.0739130434782609	-0.57214057935046	0.464174161315938	0.218240810710407
1	18340122	18448083	HAP_2	0.245217391304348	-0.214296467999707	0.148641926460351	0.149945141225933
1	18340122	18448083	HAP_3	0.0895652173913044	-0.165917363497408	0.400050103228244	0.678489445399705
1	18340122	18448083	HAP_4	0.0904347826086957	0.414021793623876	0.4613394564849	0.369871566951379
1	18340122	18448083	HAP_5	0.166086956521739	-0.379198461438563	0.27198859010631	0.163817061072759
1	18366232	18508210	HAP_1	0.0739130434782609	-0.57214057935046	0.464174161315938	0.218240810710407
1	18366232	18508210	HAP_2	0.152173913043478	-0.379198461438563	0.27198859010631	0.163817061072759
1	18366232	18508210	HAP_3	0.0895652173913044	-0.165917363497408	0.400050103228244	0.678489445399705
1	18366232	18508210	HAP_4	0.0904347826086957	0.414021793623876	0.4613394564849	0.369871566951379
1	18366232	18508210	HAP_5	0.115652173913043	-0.118709220081906	0.334238728293862	0.7226007524541
1	18366232	18508210	HAP_6	0.128695652173913	-0.40947940522342	0.270230734664366	0.130259810118892
1	18388905	18550600	HAP_1	0.0669565217391304	0.121559580723903	0.461516641186367	0.792345347847624
1	18388905	18550600	HAP_2	0.15304347826087	-0.415703703273873	0.257287450080333	0.106716715238973
1	18388905	18550600	HAP_3	0.0747826086956522	-0.57214057935046	0.464174161315938	0.218240810710407
1	18388905	18550600	HAP_4	0.0904347826086957	-0.165917363497408	0.400050103228244	0.678489445399705
1	18388905	18550600	HAP_5	0.0904347826086957	0.414021793623876	0.4613394564849	0.369871566951379
1	18388905	18550600	HAP_6	0.127826086956522	-0.0225312080219768	0.287891690538915	0.937646869198278
1	18388905	18550600	HAP_7	0.180869565217391	-0.125579464259601	0.174750678915237	0.472673281570248
1	18388905	18550600	HAP_8	0.0773913043478261	-0.175769330500281	0.468646569421453	0.70775932785462
1	18425564	18619081	HAP_1	0.114782608695652	-0.118709220081906	0.334238728293862	0.7226007524541
1	18425564	18619081	HAP_2	0.175652173913043	-0.11340457629786	0.18319385442999	0.536139943908896
1	18425564	18619081	HAP_3	0.0773913043478261	-0.175769330500281	0.468646569421453	0.70775932785462
1	18425564	18619081	HAP_4	0.0904347826086957	0.414021793623876	0.4613394564849	0.369871566951379
1	18425564	18619081	HAP_5	0.123478260869565	-0.124559807018889	0.285696082639027	0.663013507180181
1	18425564	18619081	HAP_6	0.154782608695652	-0.415703703273873	0.257287450080333	0.106716715238973
1	18425564	18619081	HAP_7	0.0747826086956522	-0.57214057935046	0.464174161315938	0.218240810710407
1	18425564	18619081	HAP_8	0.0904347826086957	-0.165917363497408	0.400050103228244	0.678489445399705
1	18484079	18667846	HAP_1	0.114782608695652	-0.118709220081906	0.334238728293862	0.7226007524541
1	18484079	18667846	HAP_2	0.136521739130435	0.152731243472722	0.226009752317632	0.499462875781989
1	18484079	18667846	HAP_3	0.155652173913043	-0.415703703273873	0.257287450080333	0.106716715238973
1	18484079	18667846	HAP_4	0.0904347826086957	-0.165917363497408	0.400050103228244	0.678489445399705
1	18484079	18667846	HAP_5	0.114782608695652	0.247487351222952	0.357844703610421	0.489470731943227
1	18484079	18667846	HAP_6	0.12695652173913	-0.40947940522342	0.270230734664366	0.130259810118892
1	18484079	18667846	HAP_7	0.08	-0.488133721065958	0.400322035214875	0.22322189196533
1	18484079	18667846	HAP_8	0.0956521739130435	0.385883522146891	0.3317121274076	0.245198054672277
1	18541914	18718088	HAP_1	0.0765217391304348	-0.175769330500281	0.468646569421453	0.70775932785462
1	18541914	18718088	HAP_2	0.0904347826086957	-0.165917363497408	0.400050103228244	0.678489445399705
1	18541914	18718088	HAP_3	0.0921739130434783	0.414021793623876	0.4613394564849	0.369871566951379
1	18541914	18718088	HAP_4	0.12695652173913	-0.40947940522342	0.270230734664366	0.130259810118892
1	18541914	18718088	HAP_5	0.15304347826087	-0.415703703273873	0.257287450080333	0.106716715238973
1	18541914	18718088	HAP_6	0.115652173913043	-0.118709220081906	0.334238728293862	0.7226007524541
1	18541914	18718088	HAP_7	0.123478260869565	-0.124559807018889	0.285696082639027	0.663013507180181
1	18599889	18771888	HAP_1	0.0921739130434783	0.414021793623876	0.4613394564849	0.369871566951379
1	18599889	18771888	HAP_2	0.113913043478261	-0.381732268085272	0.305374969748949	0.211803601273009
1	18599889	18771888	HAP_3	0.0904347826086957	-0.165917363497408	0.400050103228244	0.678489445399705
1	18599889	18771888	HAP_4	0.123478260869565	-0.124559807018889	0.285696082639027	0.663013507180181
1	18599889	18771888	HAP_5	0.15304347826087	-0.415703703273873	0.257287450080333	0.106716715238973
1	18599889	18771888	HAP_6	0.0765217391304348	-0.175769330500281	0.468646569421453	0.70775932785462
1	18599889	18771888	HAP_7	0.12	-0.118709220081906	0.334238728293862	0.7226007524541
1	18651110	18859078	HAP_1	0.11304347826087	-0.381732268085272	0.305374969748949	0.211803601273009
1	18651110	18859078	HAP_2	0.123478260869565	-0.124559807018889	0.285696082639027	0.663013507180181
1	18651110	18859078	HAP_3	0.15304347826087	-0.222285865295241	0.245200159596299	0.365034057206496
1	18651110	18859078	HAP_4	0.0921739130434783	0.414021793623876	0.4613394564849	0.369871566951379
1	18651110	18859078	HAP_5	0.0921739130434783	-0.106291286119136	0.357672007770474	0.766442485395395
1	18651110	18859078	HAP_6	0.0765217391304348	-0.175769330500281	0.468646569421453	0.70775932785462
1	18651110	18859078	HAP_7	0.117391304347826	-0.118709220081906	0.334238728293862	0.7226007524541
1	18690083	18947598	HAP_1	0.11304347826087	-0.381732268085272	0.305374969748949	0.211803601273009
1	18690083	18947598	HAP_2	0.116521739130435	-0.118709220081906	0.334238728293862	0.7226007524541
1	18690083	18947598	HAP_3	0.0895652173913044	0.414021793623876	0.4613394564849	0.369871566951379
1	18690083	18947598	HAP_4	0.15304347826087	-0.222285865295241	0.245200159596299	0.365034057206496
1	18690083	18947598	HAP_5	0.091304347826087	-0.106291286119136	0.357672007770474	0.766442485395395
1	18690083	18947598	HAP_6	0.0765217391304348	-0.175769330500281	0.468646569421453	0.70775932785462
1	18690083	18947598	HAP_7	0.123478260869565	-0.124559807018889	0.285696082639027	0.663013507180181
1	18756669	19016808	HAP_1	0.154782608695652	-0.222285865295241	0.245200159596299	0.365034057206496
1	18756669	19016808	HAP_2	0.091304347826087	-0.106291286119136	0.357672007770474	0.766442485395395
1	18756669	19016808	HAP_3	0.123478260869565	-0.124559807018889	0.285696082639027	0.663013507180181
1	18756669	19016808	HAP_4	0.0739130434782609	-0.57214057935046	0.464174161315938	0.218240810710407
1	18756669	19016808	HAP_5	0.113913043478261	-0.381732268085272	0.305374969748949	0.211803601273009
1	18756669	19016808	HAP_6	0.0895652173913044	0.414021793623876	0.4613394564849	0.369871566951379
1	18756669	19016808	HAP_7	0.0773913043478261	-0.175769330500281	0.468646569421453	0.70775932785462
1	18756669	19016808	HAP_8	0.114782608695652	-0.118709220081906	0.334238728293862	0.7226007524541
1	18832003	19101381	HAP_1	0.113913043478261	-0.381732268085272	0.305374969748949	0.211803601273009
1	18832003	19101381	HAP_2	0.091304347826087	-0.106291286119136	0.357672007770474	0.766442485395395
1	18832003	19101381	HAP_3	0.0739130434782609	-0.57214057935046	0.464174161315938	0.218240810710407
1	18832003	19101381	HAP_4	0.0773913043478261	-0.175769330500281	0.468646569421453	0.70775932785462
1	18832003	19101381	HAP_5	0.0904347826086957	0.414021793623876	0.4613394564849	0.369871566951379
1	18832003	19101381	HAP_6	0.123478260869565	-0.124559807018889	0.285696082639027	0.663013507180181
1	18832003	19101381	HAP_7	0.114782608695652	-0.118709220081906	0.334238728293862	0.7226007524541
1	18832003	19101381	HAP_8	0.16695652173913	-0.265422187397698	0.2342405045661	0.25764776653537
1	18930376	19175978	HAP_1	0.123478260869565	-0.124559807018889	0.285696082639027	0.663013507180181
1	18930376	19175978	HAP_2	0.0739130434782609	-0.57214057935046	0.464174161315938	0.218240810710407
1	18930376	19175978	HAP_3	0.113913043478261	-0.381732268085272	0.305374969748949	0.211803601273009
1	18930376	19175978	HAP_4	0.114782608695652	-0.118709220081906	0.334238728293862	0.7226007524541
1	18930376	19175978	HAP_5	0.16695652173913	-0.265422187397698	0.2342405045661	0.25764776653537
1	18930376	19175978	HAP_6	0.168695652173913	-0.184183705164033	0.212283299304941	0.385966337638213
1	18930376	19175978	HAP_7	0.0904347826086957	0.414021793623876	0.4613394564849	0.369871566951379
1	18993576	19269782	HAP_1	0.113913043478261	-0.118709220081906	0.334238728293862	0.7226007524541
1	18993576	19269782	HAP_2	0.16695652173913	-0.265422187397698	0.2342405045661	0.25764776653537
1	18993576	19269782	HAP_3	0.168695652173913	-0.184183705164033	0.212283299304941	0.385966337638213
1	18993576	19269782	HAP_4	0.0947826086956522	0.414021793623876	0.4613394564849	0.369871566951379
1	18993576	19269782	HAP_5	0.123478260869565	-0.124559807018889	0.285696082639027	0.663013507180181
1	18993576	19269782	HAP_6	0.0739130434782609	-0.57214057935046	0.464174161315938	0.218240810710407
1	18993576	19269782	HAP_7	0.113913043478261	-0.381732268085272	0.305374969748949	0.211803601273009
1	19069747	19336588	HAP_1	0.114782608695652	0.134587525982003	0.336863457801403	0.689653487134654
1	19069747	19336588	HAP_2	0.0773913043478261	-0.175769330500281	0.468646569421453	0.70775932785462
1	19069747	19336588	HAP_3	0.13304347826087	0.223576301009956	0.284100055260028	0.431635114415021
1	19069747	19336588	HAP_4	0.113913043478261	-0.381732268085272	0.305374969748949	0.211803601273009
1	19069747	19336588	HAP_5	0.305217391304348	-0.171890470622751	0.118538323182767	0.147593060981872
1	19069747	19336588	HAP_6	0.0739130434782609	-0.57214057935046	0.464174161315938	0.218240810710407
1	19069747	19336588	HAP_7	0.0930434782608696	0.414021793623876	0.4613394564849	0.369871566951379
1	19147587	19374028	HAP_1	0.232173913043478	-0.139420344075999	0.14272026293454	0.329049651789027
1	19147587	19374028	HAP_2	0.0739130434782609	-0.57214057935046	0.464174161315938	0.218240810710407
1	19147587	19374028	HAP_3	0.11304347826087	-0.0949000643691105	0.367681704699406	0.796421247253146
1	19147587	19374028	HAP_4	0.0904347826086957	0.414021793623876	0.4613394564849	0.369871566951379
1	19147587	19374028	HAP_5	0.11304347826087	-0.381732268085272	0.305374969748949	0.211803601273009
1	19147587	19374028	HAP_6	0.0773913043478261	-0.175769330500281	0.468646569421453	0.70775932785462
1	19147587	19374028	HAP_7	0.132173913043478	0.223576301009956	0.284100055260028	0.431635114415021
1	19253956	19436094	HAP_1	0.187826086956522	-0.159953391206686	0.184344295275874	0.385935323287213
1	19253956	19436094	HAP_2	0.088695652173913	0.414021793623876	0.4613394564849	0.369871566951379
1	19253956	19436094	HAP_3	0.112173913043478	-0.0949000643691105	0.367681704699406	0.796421247253146
1	19253956	19436094	HAP_4	0.0773913043478261	-0.175769330500281	0.468646569421453	0.70775932785462
1	19253956	19436094	HAP_5	0.192173913043478	-0.109552802724888	0.199132086412754	0.58243409182391
1	19253956	19436094	HAP_6	0.0739130434782609	-0.57214057935046	0.464174161315938	0.218240810710407
1	19318625	19484677	HAP_1	0.11304347826087	-0.0949000643691105	0.367681704699406	0.796421247253146
1	19318625	19484677	HAP_2	0.188695652173913	-0.159953391206686	0.184344295275874	0.385935323287213
1	19318625	19484677	HAP_3	0.088695652173913	0.414021793623876	0.4613394564849	0.369871566951379
1	19318625	19484677	HAP_4	0.0773913043478261	-0.175769330500281	0.468646569421453	0.70775932785462
1	19318625	19484677	HAP_5	0.192173913043478	-0.109552802724888	0.199132086412754	0.58243409182391
1	19318625	19484677	HAP_6	0.0739130434782609	-0.57214057935046	0.464174161315938	0.218240810710407
1	19352346	19499241	HAP_1	0.11304347826087	-0.0949000643691105	0.367681704699406	0.796421247253146
1	19352346	19499241	HAP_2	0.19304347826087	-0.109552802724888	0.199132086412754	0.58243409182391
1	19352346	19499241	HAP_3	0.0739130434782609	-0.57214057935046	0.464174161315938	0.218240810710407
1	19352346	19499241	HAP_4	0.179130434782609	-0.159953391206686	0.184344295275874	0.385935323287213
1	19352346	19499241	HAP_5	0.088695652173913	0.414021793623876	0.4613394564849	0.369871566951379
1	19352346	19499241	HAP_6	0.0773913043478261	-0.175769330500281	0.468646569421453	0.70775932785462
1	19420435	19535686	HAP_1	0.0773913043478261	-0.175769330500281	0.468646569421453	0.70775932785462
1	19420435	19535686	HAP_2	0.0817391304347826	-0.47977058951911	0.403801594769045	0.235282296220831
1	19420435	19535686	HAP_3	0.11304347826087	-0.0949000643691105	0.367681704699406	0.796421247253146
1	19420435	19535686	HAP_4	0.180869565217391	-0.159953391206686	0.184344295275874	0.385935323287213
1	19420435	19535686	HAP_5	0.19304347826087	-0.109552802724888	0.199132086412754	0.58243409182391
1	19420435	19535686	HAP_6	0.0878260869565217	0.414021793623876	0.4613394564849	0.369871566951379
1	19474711	19617746	HAP_1	0.194782608695652	-0.109552802724888	0.199132086412754	0.58243409182391
1	19474711	19617746	HAP_2	0.0817391304347826	-0.47977058951911	0.403801594769045	0.235282296220831
1	19474711	19617746	HAP_3	0.115652173913043	-0.118709220081906	0.334238728293862	0.7226007524541
1	19474711	19617746	HAP_4	0.258260869565217	-0.0627156673364872	0.129155053505431	0.6274511732825
1	19474711	19617746	HAP_5	0.0878260869565217	0.414021793623876	0.4613394564849	0.369871566951379
1	19492649	19686160	HAP_1	0.327826086956522	-0.131496662377724	0.114265809359052	0.250305470758433
1	19492649	19686160	HAP_2	0.0878260869565217	0.414021793623876	0.4613394564849	0.369871566951379
1	19492649	19686160	HAP_3	0.115652173913043	-0.118709220081906	0.334238728293862	0.7226007524541
1	19492649	19686160	HAP_4	0.194782608695652	-0.109552802724888	0.199132086412754	0.58243409182391
1	19492649	19686160	HAP_5	0.0817391304347826	-0.47977058951911	0.403801594769045	0.235282296220831
1	19515387	19736140	HAP_1	0.115652173913043	-0.118709220081906	0.334238728293862	0.7226007524541
1	19515387	19736140	HAP_2	0.194782608695652	-0.109552802724888	0.199132086412754	0.58243409182391
1	19515387	19736140	HAP_3	0.32695652173913	-0.131496662377724	0.114265809359052	0.250305470758433
1	19515387	19736140	HAP_4	0.0878260869565217	0.414021793623876	0.4613394564849	0.369871566951379
1	19515387	19736140	HAP_5	0.0817391304347826	-0.47977058951911	0.403801594769045	0.235282296220831
1	19591116	19840115	HAP_1	0.222608695652174	0.294037963527112	0.166230861798904	0.0774607551500786
1	19591116	19840115	HAP_2	0.0834782608695652	-0.47977058951911	0.403801594769045	0.235282296220831
1	19591116	19840115	HAP_3	0.522608695652174	-0.110013240649269	0.0808566886248705	0.174186986280643
1	19661123	19905066	HAP_1	0.071304347826087	0.0167745361193771	0.408408780545529	0.967252360016613
1	19661123	19905066	HAP_2	0.102608695652174	-0.42229166621556	0.307395482710673	0.170059809885093
1	19661123	19905066	HAP_3	0.18695652173913	-0.141562537885858	0.17622840053379	0.422146654362309
1	19661123	19905066	HAP_4	0.335652173913043	-0.13865117365224	0.110409333880659	0.209713170243977
1	19661123	19905066	HAP_5	0.202608695652174	0.258157652963025	0.176795769042255	0.14479315816695
1	19728682	19955364	HAP_1	0.183478260869565	-0.159953391206686	0.184344295275874	0.385935323287213
1	19728682	19955364	HAP_2	0.466086956521739	-0.0102088458372418	0.0838740436725048	0.903167139726943
1	19728682	19955364	HAP_3	0.0782608695652174	0.168668046941983	0.308787379075472	0.585126582657756
1	19728682	19955364	HAP_4	0.105217391304348	-0.42229166621556	0.307395482710673	0.170059809885093
1	19802045	20037490	HAP_1	0.183478260869565	-0.159953391206686	0.184344295275874	0.385935323287213
1	19802045	20037490	HAP_2	0.0426086956521739	-0.592754044730804	0.460448065716842	0.198505083505817
1	19802045	20037490	HAP_3	0.088695652173913	0.414021793623876	0.4613394564849	0.369871566951379
1	19802045	20037490	HAP_4	0.225217391304348	-0.163468411124277	0.162628778714883	0.315251004154011
1	19802045	20037490	HAP_5	0.173913043478261	0.18412741692186	0.20453479428058	0.368385891960711
1	19887186	20089442	HAP_1	0.088695652173913	0.414021793623876	0.4613394564849	0.369871566951379
1	19887186	20089442	HAP_2	0.226086956521739	-0.163468411124277	0.162628778714883	0.315251004154011
1	19887186	20089442	HAP_3	0.173913043478261	0.18412741692186	0.20453479428058	0.368385891960711
1	19887186	20089442	HAP_4	0.183478260869565	-0.159953391206686	0.184344295275874	0.385935323287213
1	19887186	20089442	HAP_5	0.0556521739130435	-0.63227306337351	0.401053979969001	0.115466740089513
1	19929109	20164215	HAP_1	0.088695652173913	0.414021793623876	0.4613394564849	0.369871566951379
1	19929109	20164215	HAP_2	0.195652173913043	-0.196354907634461	0.180502128808629	0.277138228575958
1	19929109	20164215	HAP_3	0.173913043478261	0.18412741692186	0.20453479428058	0.368385891960711
1	19929109	20164215	HAP_4	0.183478260869565	-0.159953391206686	0.184344295275874	0.385935323287213
1	19929109	20164215	HAP_5	0.0556521739130435	-0.63227306337351	0.401053979969001	0.115466740089513
1	20008856	20217215	HAP_1	0.088695652173913	0.414021793623876	0.4613394564849	0.369871566951379
1	20008856	20217215	HAP_2	0.0834782608695652	0.0905506740894085	0.328544211818991	0.782947523671536
1	20008856	20217215	HAP_3	0.195652173913043	-0.196354907634461	0.180502128808629	0.277138228575958
1	20008856	20217215	HAP_4	0.183478260869565	-0.159953391206686	0.184344295275874	0.385935323287213
1	20008856	20217215	HAP_5	0.173913043478261	0.18412741692186	0.20453479428058	0.368385891960711
1	20079747	20263578	HAP_1	0.212173913043478	0.251404884006987	0.179134840792436	0.161038139652071
1	20079747	20263578	HAP_2	0.195652173913043	-0.196354907634461	0.180502128808629	0.277138228575958
1	20079747	20263578	HAP_3	0.272173913043478	-0.00369025633992827	0.131390062250724	0.977603317667789
1	20144224	20294759	HAP_1	0.409565217391304	-0.029190444433124	0.0904993317986996	0.747156985510001
1	20144224	20294759	HAP_2	0.18	0.0547709169695181	0.186591340920172	0.769222320260045
1	20144224	20294759	HAP_3	0.195652173913043	-0.196354907634461	0.180502128808629	0.277138228575958
1	20199697	20336514	HAP_1	0.194782608695652	-0.196354907634461	0.180502128808629	0.277138228575958
1	20199697	20336514	HAP_2	0.196521739130435	-0.0112954979310277	0.160808009978268	0.944025925108811
1	20199697	20336514	HAP_3	0.0869565217391304	0.414021793623876	0.4613394564849	0.369871566951379
1	20199697	20336514	HAP_4	0.0973913043478261	0.0389910381504172	0.401691376398795	0.922707671561136
1	20257579	20416935	HAP_1	0.196521739130435	-0.0112954979310277	0.160808009978268	0.944025925108811
1	20257579	20416935	HAP_2	0.0869565217391304	0.414021793623876	0.4613394564849	0.369871566951379
1	20257579	20416935	HAP_3	0.0973913043478261	0.0389910381504172	0.401691376398795	0.922707671561136
1	20257579	20416935	HAP_4	0.194782608695652	-0.196354907634461	0.180502128808629	0.277138228575958
1	20285058	20472980	HAP_1	0.196521739130435	-0.0112954979310277	0.160808009978268	0.944025925108811
1	20285058	20472980	HAP_2	0.0869565217391304	0.414021793623876	0.4613394564849	0.369871566951379
1	20285058	20472980	HAP_3	0.0973913043478261	0.0389910381504172	0.401691376398795	0.922707671561136
1	20285058	20472980	HAP_4	0.194782608695652	-0.196354907634461	0.180502128808629	0.277138228575958
1	20309995	20550672	HAP_1	0.195652173913043	-0.0112954979310277	0.160808009978268	0.944025925108811
1	20309995	20550672	HAP_2	0.0973913043478261	0.0389910381504172	0.401691376398795	0.922707671561136
1	20309995	20550672	HAP_3	0.0869565217391304	0.414021793623876	0.4613394564849	0.369871566951379
1	20309995	20550672	HAP_4	0.126086956521739	-0.231972000119907	0.272333672053696	0.394691633095253
1	20396102	20587049	HAP_1	0.125217391304348	-0.269021306711763	0.259401549259754	0.300142518782759
1	20396102	20587049	HAP_2	0.0973913043478261	0.0389910381504172	0.401691376398795	0.922707671561136
1	20396102	20587049	HAP_3	0.105217391304348	0.0633526144310677	0.302749526526876	0.834323041348011
1	20396102	20587049	HAP_4	0.195652173913043	-0.0112954979310277	0.160808009978268	0.944025925108811
1	20447544	20629717	HAP_1	0.125217391304348	-0.269021306711763	0.259401549259754	0.300142518782759
1	20447544	20629717	HAP_2	0.0947826086956522	0.129500269961969	0.463731018978514	0.780150113040494
1	20447544	20629717	HAP_3	0.196521739130435	-0.0112954979310277	0.160808009978268	0.944025925108811
1	20447544	20629717	HAP_4	0.179130434782609	-0.117852277139224	0.208758167301872	0.572612120530344
1	20528824	20676803	HAP_1	0.255652173913043	-0.0621411195744505	0.133442530760496	0.64162711671305
1	20528824	20676803	HAP_2	0.0930434782608696	-0.284092747585676	0.330455561101936	0.390320828316726
1	20528824	20676803	HAP_3	0.0869565217391304	0.414021793623876	0.4613394564849	0.369871566951379
1	20528824	20676803	HAP_4	0.0947826086956522	0.129500269961969	0.463731018978514	0.780150113040494
1	20572869	20732893	HAP_1	0.0860869565217391	-0.314403368466755	0.460803423667898	0.495334235330724
1	20572869	20732893	HAP_2	0.0895652173913044	0.19406244967008	0.400316384005643	0.628026485159225
1	20572869	20732893	HAP_3	0.0930434782608696	-0.284092747585676	0.330455561101936	0.390320828316726
1	20572869	20732893	HAP_4	0.282608695652174	-0.0489604679273414	0.12356853810517	0.692092279346894
1	20572869	20732893	HAP_5	0.0956521739130435	0.129500269961969	0.463731018978514	0.780150113040494
1	20618002	20799206	HAP_1	0.0860869565217391	-0.314403368466755	0.460803423667898	0.495334235330724
1	20618002	20799206	HAP_2	0.0895652173913044	0.19406244967008	0.400316384005643	0.628026485159225
1	20618002	20799206	HAP_3	0.0921739130434783	-0.284092747585676	0.330455561101936	0.390320828316726
1	20618002	20799206	HAP_4	0.284347826086957	-0.0489604679273414	0.12356853810517	0.692092279346894
1	20618002	20799206	HAP_5	0.0947826086956522	0.129500269961969	0.463731018978514	0.780150113040494
1	20664136	20899506	HAP_1	0.0895652173913044	0.19406244967008	0.400316384005643	0.628026485159225
1	20664136	20899506	HAP_2	0.286086956521739	-0.0458655568465968	0.122445610223589	0.708114874726261
1	20664136	20899506	HAP_3	0.0860869565217391	-0.314403368466755	0.460803423667898	0.495334235330724
1	20664136	20899506	HAP_4	0.0921739130434783	-0.284092747585676	0.330455561101936	0.390320828316726
1	20664136	20899506	HAP_5	0.0947826086956522	0.129500269961969	0.463731018978514	0.780150113040494
1	20716311	20975199	HAP_1	0.0860869565217391	-0.314403368466755	0.460803423667898	0.495334235330724
1	20716311	20975199	HAP_2	0.375652173913043	0.0416400950540864	0.0992848302937477	0.67508381351125
1	20716311	20975199	HAP_3	0.0921739130434783	0.129500269961969	0.463731018978514	0.780150113040494
1	20716311	20975199	HAP_4	0.0921739130434783	-0.284092747585676	0.330455561101936	0.390320828316726
1	20774446	21025812	HAP_1	0.0930434782608696	0.129500269961969	0.463731018978514	0.780150113040494
1	20774446	21025812	HAP_2	0.0947826086956522	-0.336488844896341	0.30525464269435	0.270793628465349
1	20774446	21025812	HAP_3	0.0930434782608696	0.414021793623876	0.4613394564849	0.369871566951379
1	20774446	21025812	HAP_4	0.313913043478261	-0.00812523140640955	0.118527812860265	0.945371195613159
1	20774446	21025812	HAP_5	0.0860869565217391	-0.314403368466755	0.460803423667898	0.495334235330724
1	20844518	21079216	HAP_1	0.0939130434782609	0.129500269961969	0.463731018978514	0.780150113040494
1	20844518	21079216	HAP_2	0.0956521739130435	-0.336488844896341	0.30525464269435	0.270793628465349
1	20844518	21079216	HAP_3	0.0947826086956522	0.414021793623876	0.4613394564849	0.369871566951379
1	20844518	21079216	HAP_4	0.304347826086957	0.0156872952016193	0.123186961488767	0.898712564498687
1	20844518	21079216	HAP_5	0.108695652173913	-0.101645988838306	0.398369297793873	0.798696595953354
1	20955011	21099477	HAP_1	0.0939130434782609	0.129500269961969	0.463731018978514	0.780150113040494
1	20955011	21099477	HAP_2	0.163478260869565	-0.256392735860756	0.215725796412831	0.23513366260075
1	20955011	21099477	HAP_3	0.0956521739130435	-0.336488844896341	0.30525464269435	0.270793628465349
1	20955011	21099477	HAP_4	0.0956521739130435	0.414021793623876	0.4613394564849	0.369871566951379
1	20955011	21099477	HAP_5	0.329565217391304	-0.0248408390170148	0.113765692009753	0.827234997277175
1	21005976	21158799	HAP_1	0.0939130434782609	0.129500269961969	0.463731018978514	0.780150113040494
1	21005976	21158799	HAP_2	0.14695652173913	-0.358113688883383	0.232631013572007	0.124267916852384
1	21005976	21158799	HAP_3	0.0956521739130435	-0.336488844896341	0.30525464269435	0.270793628465349
1	21005976	21158799	HAP_4	0.329565217391304	-0.0248408390170148	0.113765692009753	0.827234997277175
1	21005976	21158799	HAP_5	0.0956521739130435	0.414021793623876	0.4613394564849	0.369871566951379
1	21060557	21212230	HAP_1	0.329565217391304	-0.0248408390170148	0.113765692009753	0.827234997277175
1	21060557	21212230	HAP_2	0.116521739130435	-0.354494641666484	0.247640140188808	0.152845392472239
1	21060557	21212230	HAP_3	0.164347826086957	-0.353613651927465	0.211747111574775	0.0954799488974872
1	21060557	21212230	HAP_4	0.184347826086957	0.147478340189637	0.189295491751956	0.436254269295457
1	21060557	21212230	HAP_5	0.0982608695652174	0.414021793623876	0.4613394564849	0.369871566951379
1	21092388	21248341	HAP_1	0.329565217391304	-0.0248408390170148	0.113765692009753	0.827234997277175
1	21092388	21248341	HAP_2	0.116521739130435	-0.354494641666484	0.247640140188808	0.152845392472239
1	21092388	21248341	HAP_3	0.129565217391304	-0.204686582072403	0.306264619866187	0.504195798991456
1	21092388	21248341	HAP_4	0.184347826086957	0.147478340189637	0.189295491751956	0.436254269295457
1	21092388	21248341	HAP_5	0.0982608695652174	0.414021793623876	0.4613394564849	0.369871566951379
1	21142067	21302128	HAP_1	0.460869565217391	0.016617939962355	0.083779744423201	0.842840838060133
1	21142067	21302128	HAP_2	0.184347826086957	0.147478340189637	0.189295491751956	0.436254269295457
1	21142067	21302128	HAP_3	0.118260869565217	-0.354494641666484	0.247640140188808	0.152845392472239
1	21142067	21302128	HAP_4	0.0982608695652174	0.414021793623876	0.4613394564849	0.369871566951379
1	21199202	21333330	HAP_1	0.581739130434783	0.0367564068551123	0.0725931696747537	0.612820603071025
1	21199202	21333330	HAP_2	0.115652173913043	0.0633526144310677	0.302749526526876	0.834323041348011
1	21199202	21333330	HAP_3	0.248695652173913	-0.0338161164111119	0.147778763219364	0.819084807481096
1	21239756	21366392	HAP_1	0.115652173913043	0.0633526144310677	0.302749526526876	0.834323041348011
1	21239756	21366392	HAP_2	0.184347826086957	0.147478340189637	0.189295491751956	0.436254269295457
1	21239756	21366392	HAP_3	0.616521739130435	-0.0141106129905315	0.0717701726242339	0.844205136193982
1	21278418	21451919	HAP_1	0.0973913043478261	0.414021793623876	0.4613394564849	0.369871566951379
1	21278418	21451919	HAP_2	0.145217391304348	-0.358113688883383	0.232631013572007	0.124267916852384
1	21278418	21451919	HAP_3	0.0965217391304348	-0.336488844896341	0.30525464269435	0.270793628465349
1	21278418	21451919	HAP_4	0.329565217391304	-0.0374777487937462	0.112808474715485	0.739843551838128
1	21278418	21451919	HAP_5	0.0939130434782609	0.129500269961969	0.463731018978514	0.780150113040494
1	21324921	21498156	HAP_1	0.0965217391304348	0.414021793623876	0.4613394564849	0.369871566951379
1	21324921	21498156	HAP_2	0.0939130434782609	0.129500269961969	0.463731018978514	0.780150113040494
1	21324921	21498156	HAP_3	0.145217391304348	-0.358113688883383	0.232631013572007	0.124267916852384
1	21324921	21498156	HAP_4	0.0965217391304348	-0.336488844896341	0.30525464269435	0.270793628465349
1	21324921	21498156	HAP_5	0.329565217391304	-0.0374777487937462	0.112808474715485	0.739843551838128
1	21351372	21549541	HAP_1	0.145217391304348	-0.358113688883383	0.232631013572007	0.124267916852384
1	21351372	21549541	HAP_2	0.0965217391304348	-0.336488844896341	0.30525464269435	0.270793628465349
1	21351372	21549541	HAP_3	0.328695652173913	-0.0374777487937462	0.112808474715485	0.739843551838128
1	21351372	21549541	HAP_4	0.0965217391304348	0.414021793623876	0.4613394564849	0.369871566951379
1	21351372	21549541	HAP_5	0.0939130434782609	0.129500269961969	0.463731018978514	0.780150113040494
1	21426865	21593553	HAP_1	0.0965217391304348	-0.336488844896341	0.30525464269435	0.270793628465349
1	21426865	21593553	HAP_2	0.0965217391304348	0.414021793623876	0.4613394564849	0.369871566951379
1	21426865	21593553	HAP_3	0.337391304347826	-0.0417859438485576	0.111667920473311	0.70839794152578
1	21426865	21593553	HAP_4	0.176521739130435	-0.181395007536991	0.253422776235479	0.474424358569301
1	21426865	21593553	HAP_5	0.110434782608696	0.381452047229867	0.329077562223229	0.246885097757868
1	21477210	21624708	HAP_1	0.0965217391304348	-0.336488844896341	0.30525464269435	0.270793628465349
1	21477210	21624708	HAP_2	0.110434782608696	0.381452047229867	0.329077562223229	0.246885097757868
1	21477210	21624708	HAP_3	0.0965217391304348	0.414021793623876	0.4613394564849	0.369871566951379
1	21477210	21624708	HAP_4	0.337391304347826	-0.0417859438485576	0.111667920473311	0.70839794152578
1	21477210	21624708	HAP_5	0.251304347826087	-0.223686050656493	0.161893130977066	0.167616033830866
1	21529824	21662722	HAP_1	0.105217391304348	0.39235071284967	0.361547218148163	0.278298767032744
1	21529824	21662722	HAP_2	0.0965217391304348	0.414021793623876	0.4613394564849	0.369871566951379
1	21529824	21662722	HAP_3	0.0965217391304348	-0.336488844896341	0.30525464269435	0.270793628465349
1	21529824	21662722	HAP_4	0.337391304347826	-0.0341858676519954	0.110846023707444	0.757885714745397
1	21529824	21662722	HAP_5	0.168695652173913	-0.296890957470864	0.28274265768117	0.294151270509613
1	21584870	21717449	HAP_1	0.337391304347826	-0.0341858676519954	0.110846023707444	0.757885714745397
1	21584870	21717449	HAP_2	0.1	0.414021793623876	0.4613394564849	0.369871566951379
1	21584870	21717449	HAP_3	0.168695652173913	-0.296890957470864	0.28274265768117	0.294151270509613
1	21584870	21717449	HAP_4	0.190434782608696	0.128851645059561	0.169649172751732	0.447861053942872
1	21584870	21717449	HAP_5	0.0721739130434783	-0.189632348741	0.33183056068228	0.567907236075193
1	21618641	21750572	HAP_1	0.101739130434783	0.313096515203608	0.400543730096594	0.434732582455405
1	21618641	21750572	HAP_2	0.330434782608696	-0.0227125313433447	0.111929302793446	0.839272141166752
1	21618641	21750572	HAP_3	0.190434782608696	0.128851645059561	0.169649172751732	0.447861053942872
1	21618641	21750572	HAP_4	0.168695652173913	-0.296890957470864	0.28274265768117	0.294151270509613
1	21644616	21786737	HAP_1	0.329565217391304	-0.0227125313433447	0.111929302793446	0.839272141166752
1	21644616	21786737	HAP_2	0.1	0.313096515203608	0.400543730096594	0.434732582455405
1	21644616	21786737	HAP_3	0.0965217391304348	-0.336488844896341	0.30525464269435	0.270793628465349
1	21644616	21786737	HAP_4	0.0939130434782609	0.129500269961969	0.463731018978514	0.780150113040494
1	21644616	21786737	HAP_5	0.168695652173913	-0.296890957470864	0.28274265768117	0.294151270509613
1	21691443	21829520	HAP_1	0.329565217391304	-0.0227125313433447	0.111929302793446	0.839272141166752
1	21691443	21829520	HAP_2	0.0956521739130435	-0.336488844896341	0.30525464269435	0.270793628465349
1	21691443	21829520	HAP_3	0.0947826086956522	0.129500269961969	0.463731018978514	0.780150113040494
1	21691443	21829520	HAP_4	0.0930434782608696	0.414021793623876	0.4613394564849	0.369871566951379
1	21691443	21829520	HAP_5	0.168695652173913	-0.296890957470864	0.28274265768117	0.294151270509613
1	21738281	21887191	HAP_1	0.0930434782608696	0.414021793623876	0.4613394564849	0.369871566951379
1	21738281	21887191	HAP_2	0.151304347826087	-0.366890565997938	0.283238144733132	0.195733733087819
1	21738281	21887191	HAP_3	0.0956521739130435	-0.336488844896341	0.30525464269435	0.270793628465349
1	21738281	21887191	HAP_4	0.0947826086956522	0.129500269961969	0.463731018978514	0.780150113040494
1	21738281	21887191	HAP_5	0.330434782608696	-0.0359880082297139	0.11119830422875	0.746332433975607
1	21777287	21951746	HAP_1	0.0947826086956522	0.129500269961969	0.463731018978514	0.780150113040494
1	21777287	21951746	HAP_2	0.333913043478261	-0.0366391179884204	0.110387811593193	0.740078915796672
1	21777287	21951746	HAP_3	0.0930434782608696	0.414021793623876	0.4613394564849	0.369871566951379
1	21777287	21951746	HAP_4	0.152173913043478	-0.366890565997938	0.283238144733132	0.195733733087819
1	21777287	21951746	HAP_5	0.0956521739130435	-0.336488844896341	0.30525464269435	0.270793628465349
1	21824637	22024056	HAP_1	0.0956521739130435	0.129500269961969	0.463731018978514	0.780150113040494
1	21824637	22024056	HAP_2	0.489565217391304	-0.0839641399412794	0.0803999189669902	0.296781191640479
1	21824637	22024056	HAP_3	0.0939130434782609	0.414021793623876	0.4613394564849	0.369871566951379
1	21824637	22024056	HAP_4	0.0947826086956522	-0.320557386595713	0.327833462758605	0.328591204329704
1	21877978	22096754	HAP_1	0.0939130434782609	0.414021793623876	0.4613394564849	0.369871566951379
1	21877978	22096754	HAP_2	0.0956521739130435	-0.320557386595713	0.327833462758605	0.328591204329704
1	21877978	22096754	HAP_3	0.251304347826087	-0.178476903070397	0.143414407337671	0.213840303549447
1	21877978	22096754	HAP_4	0.333913043478261	-0.0684384973737086	0.109548629212059	0.532400733964348
1	21923652	22152784	HAP_1	0.0956521739130435	-0.320557386595713	0.327833462758605	0.328591204329704
1	21923652	22152784	HAP_2	0.0947826086956522	0.414021793623876	0.4613394564849	0.369871566951379
1	21923652	22152784	HAP_3	0.129565217391304	-0.420772209703437	0.399030104553351	0.292112954271259
1	21923652	22152784	HAP_4	0.100869565217391	0.129500269961969	0.463731018978514	0.780150113040494
1	21923652	22152784	HAP_5	0.129565217391304	0.0448557268125294	0.305595562035774	0.883357249320395
1	21923652	22152784	HAP_6	0.260869565217391	-0.0613713652894009	0.131937983214994	0.642001982977824
1	21994065	22225114	HAP_1	0.0947826086956522	0.414021793623876	0.4613394564849	0.369871566951379
1	21994065	22225114	HAP_2	0.129565217391304	-0.420772209703437	0.399030104553351	0.292112954271259
1	21994065	22225114	HAP_3	0.100869565217391	0.129500269961969	0.463731018978514	0.780150113040494
1	21994065	22225114	HAP_4	0.110434782608696	0.246782292540649	0.33028612237198	0.455269030848633
1	21994065	22225114	HAP_5	0.26	-0.0853931902971135	0.133641481106045	0.523101349449891
1	21994065	22225114	HAP_6	0.0956521739130435	-0.320557386595713	0.327833462758605	0.328591204329704
1	22072511	22272212	HAP_1	0.168695652173913	0.00790618772137399	0.284675410076018	0.977853346513213
1	22072511	22272212	HAP_2	0.100869565217391	0.129500269961969	0.463731018978514	0.780150113040494
1	22072511	22272212	HAP_3	0.0956521739130435	-0.320557386595713	0.327833462758605	0.328591204329704
1	22072511	22272212	HAP_4	0.114782608695652	-0.00785722168145949	0.286732765883023	0.978148356509884
1	22072511	22272212	HAP_5	0.26	-0.0853931902971135	0.133641481106045	0.523101349449891
1	22072511	22272212	HAP_6	0.0947826086956522	0.414021793623876	0.4613394564849	0.369871566951379
1	22132505	22311265	HAP_1	0.0973913043478261	0.129500269961969	0.463731018978514	0.780150113040494
1	22132505	22311265	HAP_2	0.0973913043478261	-0.320557386595713	0.327833462758605	0.328591204329704
1	22132505	22311265	HAP_3	0.390434782608696	-0.0384840001429755	0.0987945777909578	0.697027584216218
1	22132505	22311265	HAP_4	0.278260869565217	-0.071219356934358	0.122178430854551	0.560185895640196
1	22194771	22382190	HAP_1	0.409565217391304	0.0183666928005386	0.0931476956070259	0.843759397192203
1	22194771	22382190	HAP_2	0.0973913043478261	0.129500269961969	0.463731018978514	0.780150113040494
1	22194771	22382190	HAP_3	0.0965217391304348	-0.320557386595713	0.327833462758605	0.328591204329704
1	22194771	22382190	HAP_4	0.278260869565217	-0.071219356934358	0.122178430854551	0.560185895640196
1	22265997	22421404	HAP_1	0.0973913043478261	0.129500269961969	0.463731018978514	0.780150113040494
1	22265997	22421404	HAP_2	0.413913043478261	0.00985568195966027	0.0918991470926145	0.914633252404436
1	22265997	22421404	HAP_3	0.0965217391304348	-0.320557386595713	0.327833462758605	0.328591204329704
1	22265997	22421404	HAP_4	0.278260869565217	-0.071219356934358	0.122178430854551	0.560185895640196
1	22288779	22475646	HAP_1	0.0973913043478261	0.129500269961969	0.463731018978514	0.780150113040494
1	22288779	22475646	HAP_2	0.105217391304348	-0.225789490254557	0.303388782378902	0.457051473758266
1	22288779	22475646	HAP_3	0.276521739130435	-0.0573674510632347	0.123471125423505	0.642381830766755
1	22288779	22475646	HAP_4	0.176521739130435	0.0150273023922157	0.254267077134089	0.952893097011261
1	22288779	22475646	HAP_5	0.129565217391304	-0.420772209703437	0.399030104553351	0.292112954271259
1	22354504	22518930	HAP_1	0.0965217391304348	0.129500269961969	0.463731018978514	0.780150113040494
1	22354504	22518930	HAP_2	0.105217391304348	-0.225789490254557	0.303388782378902	0.457051473758266
1	22354504	22518930	HAP_3	0.277391304347826	-0.0436325602206363	0.122356003297392	0.721522615121833
1	22354504	22518930	HAP_4	0.176521739130435	0.0150273023922157	0.254267077134089	0.952893097011261
1	22354504	22518930	HAP_5	0.129565217391304	-0.420772209703437	0.399030104553351	0.292112954271259
1	22409478	22541611	HAP_1	0.201739130434783	0.183666983997471	0.163122320532468	0.260668798496399
1	22409478	22541611	HAP_2	0.277391304347826	-0.0436325602206363	0.122356003297392	0.721522615121833
1	22409478	22541611	HAP_3	0.176521739130435	0.0150273023922157	0.254267077134089	0.952893097011261
1	22409478	22541611	HAP_4	0.129565217391304	-0.420772209703437	0.399030104553351	0.292112954271259
1	22456503	22591077	HAP_1	0.22695652173913	-0.196951069906359	0.151173963878328	0.193172933384434
1	22456503	22591077	HAP_2	0.174782608695652	0.210026243054339	0.204779500483493	0.305511303105909
1	22456503	22591077	HAP_3	0.305217391304348	0.0335033856851353	0.110205841097869	0.761234815603654
1	22456503	22591077	HAP_4	0.127826086956522	-0.376326890857224	0.357783727108528	0.293330577948056
1	22510991	22637089	HAP_1	0.127826086956522	-0.376326890857224	0.357783727108528	0.293330577948056
1	22510991	22637089	HAP_2	0.305217391304348	0.0335033856851353	0.110205841097869	0.761234815603654
1	22510991	22637089	HAP_3	0.205217391304348	-0.231738760730396	0.172654587774959	0.180069784673734
1	22510991	22637089	HAP_4	0.0973913043478261	0.129500269961969	0.463731018978514	0.780150113040494
1	22535483	22675245	HAP_1	0.106086956521739	0.414021793623876	0.4613394564849	0.369871566951379
1	22535483	22675245	HAP_2	0.0991304347826087	-0.370885404376298	0.303167491051992	0.221703431563197
1	22535483	22675245	HAP_3	0.0973913043478261	0.129500269961969	0.463731018978514	0.780150113040494
1	22535483	22675245	HAP_4	0.305217391304348	0.0335033856851353	0.110205841097869	0.761234815603654
1	22535483	22675245	HAP_5	0.126086956521739	-0.376326890857224	0.357783727108528	0.293330577948056
1	22574342	22777886	HAP_1	0.0939130434782609	0.414021793623876	0.4613394564849	0.369871566951379
1	22574342	22777886	HAP_2	0.0991304347826087	-0.370885404376298	0.303167491051992	0.221703431563197
1	22574342	22777886	HAP_3	0.126086956521739	-0.376326890857224	0.357783727108528	0.293330577948056
1	22574342	22777886	HAP_4	0.0973913043478261	0.129500269961969	0.463731018978514	0.780150113040494
1	22574342	22777886	HAP_5	0.286086956521739	0.0162247183165755	0.116181631478455	0.888986880683283
1	22625274	22851333	HAP_1	0.0956521739130435	0.414021793623876	0.4613394564849	0.369871566951379
1	22625274	22851333	HAP_2	0.0991304347826087	-0.370885404376298	0.303167491051992	0.221703431563197
1	22625274	22851333	HAP_3	0.286086956521739	0.0162247183165755	0.116181631478455	0.888986880683283
1	22625274	22851333	HAP_4	0.126086956521739	-0.376326890857224	0.357783727108528	0.293330577948056
1	22625274	22851333	HAP_5	0.0982608695652174	0.129500269961969	0.463731018978514	0.780150113040494
1	22655413	22911665	HAP_1	0.127826086956522	-0.376326890857224	0.357783727108528	0.293330577948056
1	22655413	22911665	HAP_2	0.286086956521739	0.0162247183165755	0.116181631478455	0.888986880683283
1	22655413	22911665	HAP_3	0.0973913043478261	0.129500269961969	0.463731018978514	0.780150113040494
1	22655413	22911665	HAP_4	0.091304347826087	0.414021793623876	0.4613394564849	0.369871566951379
1	22655413	22911665	HAP_5	0.0982608695652174	-0.454879044956267	0.327356009173131	0.165214403903731
1	22740766	23021830	HAP_1	0.0973913043478261	0.129500269961969	0.463731018978514	0.780150113040494
1	22740766	23021830	HAP_2	0.28695652173913	-0.021569793773113	0.115062374151417	0.851366271842712
1	22740766	23021830	HAP_3	0.0991304347826087	-0.454879044956267	0.327356009173131	0.165214403903731
1	22740766	23021830	HAP_4	0.0904347826086957	0.414021793623876	0.4613394564849	0.369871566951379
1	22740766	23021830	HAP_5	0.127826086956522	-0.376326890857224	0.357783727108528	0.293330577948056
1	22832732	23055218	HAP_1	0.127826086956522	-0.376326890857224	0.357783727108528	0.293330577948056
1	22832732	23055218	HAP_2	0.0973913043478261	0.129500269961969	0.463731018978514	0.780150113040494
1	22832732	23055218	HAP_3	0.28695652173913	-0.021569793773113	0.115062374151417	0.851366271842712
1	22832732	23055218	HAP_4	0.0991304347826087	-0.454879044956267	0.327356009173131	0.165214403903731
1	22832732	23055218	HAP_5	0.0904347826086957	0.414021793623876	0.4613394564849	0.369871566951379
1	22891301	23095055	HAP_1	0.28695652173913	-0.021569793773113	0.115062374151417	0.851366271842712
1	22891301	23095055	HAP_2	0.0991304347826087	-0.454879044956267	0.327356009173131	0.165214403903731
1	22891301	23095055	HAP_3	0.168695652173913	-0.0332294269703608	0.267024153754276	0.90100861001072
1	22891301	23095055	HAP_4	0.0982608695652174	0.129500269961969	0.463731018978514	0.780150113040494
1	22891301	23095055	HAP_5	0.127826086956522	-0.376326890857224	0.357783727108528	0.293330577948056
1	23012815	23145010	HAP_1	0.18	-0.104009080663688	0.242432506238281	0.668071013996405
1	23012815	23145010	HAP_2	0.28695652173913	-0.021569793773113	0.115062374151417	0.851366271842712
1	23012815	23145010	HAP_3	0.128695652173913	-0.376326890857224	0.357783727108528	0.293330577948056
1	23012815	23145010	HAP_4	0.0973913043478261	0.129500269961969	0.463731018978514	0.780150113040494
1	23012815	23145010	HAP_5	0.0991304347826087	-0.454879044956267	0.327356009173131	0.165214403903731
1	23035575	23197299	HAP_1	0.132173913043478	-0.376326890857224	0.357783727108528	0.293330577948056
1	23035575	23197299	HAP_2	0.18	-0.104009080663688	0.242432506238281	0.668071013996405
1	23035575	23197299	HAP_3	0.28695652173913	-0.021569793773113	0.115062374151417	0.851366271842712
1	23035575	23197299	HAP_4	0.0878260869565217	0.129500269961969	0.463731018978514	0.780150113040494
1	23035575	23197299	HAP_5	0.0991304347826087	-0.454879044956267	0.327356009173131	0.165214403903731
1	23081731	23269424	HAP_1	0.0878260869565217	0.129500269961969	0.463731018978514	0.780150113040494
1	23081731	23269424	HAP_2	0.132173913043478	-0.376326890857224	0.357783727108528	0.293330577948056
1	23081731	23269424	HAP_3	0.091304347826087	0.268031786667833	0.399914761266858	0.502991397252324
1	23081731	23269424	HAP_4	0.127826086956522	-0.387570617400173	0.245694565357801	0.115254959811826
1	23081731	23269424	HAP_5	0.284347826086957	-0.021569793773113	0.115062374151417	0.851366271842712
1	23081731	23269424	HAP_6	0.08	-0.10737834929077	0.408931053793267	0.79296821860542
1	23121836	23329925	HAP_1	0.134782608695652	-0.266577374959097	0.326205497393972	0.414156508187149
1	23121836	23329925	HAP_2	0.0921739130434783	0.268031786667833	0.399914761266858	0.502991397252324
1	23121836	23329925	HAP_3	0.153913043478261	-0.0416702364828859	0.225441736660636	0.853422655561348
1	23121836	23329925	HAP_4	0.0991304347826087	-0.454879044956267	0.327356009173131	0.165214403903731
1	23121836	23329925	HAP_5	0.0878260869565217	0.129500269961969	0.463731018978514	0.780150113040494
1	23121836	23329925	HAP_6	0.284347826086957	-0.021569793773113	0.115062374151417	0.851366271842712
1	23175268	23406744	HAP_1	0.134782608695652	-0.266577374959097	0.326205497393972	0.414156508187149
1	23175268	23406744	HAP_2	0.0921739130434783	0.268031786667833	0.399914761266858	0.502991397252324
1	23175268	23406744	HAP_3	0.284347826086957	-0.021569793773113	0.115062374151417	0.851366271842712
1	23175268	23406744	HAP_4	0.0991304347826087	-0.454879044956267	0.327356009173131	0.165214403903731
1	23175268	23406744	HAP_5	0.135652173913043	-0.0440680224081944	0.271042368787135	0.870901899959686
1	23175268	23406744	HAP_6	0.0878260869565217	0.129500269961969	0.463731018978514	0.780150113040494
1	23236091	23450749	HAP_1	0.133913043478261	-0.266577374959097	0.326205497393972	0.414156508187149
1	23236091	23450749	HAP_2	0.0904347826086957	0.268031786667833	0.399914761266858	0.502991397252324
1	23236091	23450749	HAP_3	0.282608695652174	-0.021569793773113	0.115062374151417	0.851366271842712
1	23236091	23450749	HAP_4	0.0991304347826087	-0.454879044956267	0.327356009173131	0.165214403903731
1	23236091	23450749	HAP_5	0.0878260869565217	0.129500269961969	0.463731018978514	0.780150113040494
1	23236091	23450749	HAP_6	0.0904347826086957	-0.719457851645715	0.402057988258846	0.0740826432175443
1	23309941	23505884	HAP_1	0.0904347826086957	0.268031786667833	0.399914761266858	0.502991397252324
1	23309941	23505884	HAP_2	0.285217391304348	-0.021569793773113	0.115062374151417	0.851366271842712
1	23309941	23505884	HAP_3	0.13304347826087	-0.222399635296467	0.35708555465083	0.533656168779943
1	23309941	23505884	HAP_4	0.0991304347826087	-0.454879044956267	0.327356009173131	0.165214403903731
1	23382846	23538524	HAP_1	0.285217391304348	-0.021569793773113	0.115062374151417	0.851366271842712
1	23382846	23538524	HAP_2	0.13304347826087	-0.222399635296467	0.35708555465083	0.533656168779943
1	23382846	23538524	HAP_3	0.0921739130434783	0.268031786667833	0.399914761266858	0.502991397252324
1	23382846	23538524	HAP_4	0.100869565217391	-0.454879044956267	0.327356009173131	0.165214403903731
1	23436633	23563293	HAP_1	0.133913043478261	-0.222399635296467	0.35708555465083	0.533656168779943
1	23436633	23563293	HAP_2	0.144347826086957	-0.513899716354639	0.234544246554812	0.028857531032508
1	23436633	23563293	HAP_3	0.0904347826086957	-0.352617357652381	0.362934639339764	0.331681173958654
1	23436633	23563293	HAP_4	0.12	0.570904800706114	0.269347675755979	0.034478962150234
1	23436633	23563293	HAP_5	0.284347826086957	-0.0211424067576584	0.116029708367596	0.855479346339028
1	23493262	23611313	HAP_1	0.310434782608696	-0.129880395121103	0.115415488137821	0.260930000191817
1	23493262	23611313	HAP_2	0.16	-0.346475496533827	0.254936111163506	0.174670192400257
1	23493262	23611313	HAP_3	0.12	0.570904800706114	0.269347675755979	0.034478962150234
1	23493262	23611313	HAP_4	0.285217391304348	-0.0211424067576584	0.116029708367596	0.855479346339028
1	23524493	23636829	HAP_1	0.108695652173913	-0.474554494637718	0.462572204105513	0.305378376920409
1	23524493	23636829	HAP_2	0.285217391304348	-0.0211424067576584	0.116029708367596	0.855479346339028
1	23524493	23636829	HAP_3	0.12	0.570904800706114	0.269347675755979	0.034478962150234
1	23524493	23636829	HAP_4	0.311304347826087	-0.129880395121103	0.115415488137821	0.260930000191817
1	23556596	23678274	HAP_1	0.286086956521739	-0.0211424067576584	0.116029708367596	0.855479346339028
1	23556596	23678274	HAP_2	0.312173913043478	-0.129880395121103	0.115415488137821	0.260930000191817
1	23556596	23678274	HAP_3	0.228695652173913	0.0545938239867342	0.180222107576335	0.762058933688577
1	23592345	23718726	HAP_1	0.296521739130435	-0.107330949048823	0.122564672277333	0.381562536438392
1	23592345	23718726	HAP_2	0.147826086956522	0.164670825067699	0.227436685107859	0.469349019796229
1	23592345	23718726	HAP_3	0.286086956521739	-0.0211424067576584	0.116029708367596	0.855479346339028
1	23631135	23796339	HAP_1	0.195652173913043	0.117284110007467	0.164104792899311	0.475097165070142
1	23631135	23796339	HAP_2	0.260869565217391	0.000798324296252759	0.130874389796908	0.995135156776756
1	23631135	23796339	HAP_3	0.295652173913043	-0.107330949048823	0.122564672277333	0.381562536438392
1	23663115	23829504	HAP_1	0.26	0.0213473788881742	0.132213616170794	0.871788137011149
1	23663115	23829504	HAP_2	0.105217391304348	-0.0761998996424565	0.328847388763479	0.816841299139028
1	23663115	23829504	HAP_3	0.091304347826087	0.268031786667833	0.399914761266858	0.502991397252324
1	23663115	23829504	HAP_4	0.295652173913043	-0.107330949048823	0.122564672277333	0.381562536438392
1	23689854	23873652	HAP_1	0.143478260869565	-0.513899716354639	0.234544246554812	0.028857531032508
1	23689854	23873652	HAP_2	0.132173913043478	-0.222399635296467	0.35708555465083	0.533656168779943
1	23689854	23873652	HAP_3	0.26	0.0213473788881742	0.132213616170794	0.871788137011149
1	23689854	23873652	HAP_4	0.091304347826087	0.268031786667833	0.399914761266858	0.502991397252324
1	23764367	23929066	HAP_1	0.143478260869565	-0.513899716354639	0.234544246554812	0.028857531032508
1	23764367	23929066	HAP_2	0.12695652173913	-0.222399635296467	0.35708555465083	0.533656168779943
1	23764367	23929066	HAP_3	0.091304347826087	0.268031786667833	0.399914761266858	0.502991397252324
1	23764367	23929066	HAP_4	0.259130434782609	0.0213473788881742	0.132213616170794	0.871788137011149
1	23819150	24003791	HAP_1	0.091304347826087	0.268031786667833	0.399914761266858	0.502991397252324
1	23819150	24003791	HAP_2	0.259130434782609	0.0213473788881742	0.132213616170794	0.871788137011149
1	23819150	24003791	HAP_3	0.144347826086957	-0.513899716354639	0.234544246554812	0.028857531032508
1	23819150	24003791	HAP_4	0.12695652173913	-0.222399635296467	0.35708555465083	0.533656168779943
1	23852637	24084391	HAP_1	0.127826086956522	-0.0484114548944409	0.326126625335991	0.882045831684632
1	23852637	24084391	HAP_2	0.258260869565217	0.0422164268624732	0.133602033083056	0.752130139288915
1	23852637	24084391	HAP_3	0.0921739130434783	0.268031786667833	0.399914761266858	0.502991397252324
1	23852637	24084391	HAP_4	0.144347826086957	-0.513899716354639	0.234544246554812	0.028857531032508
1	23916838	24144013	HAP_1	0.206086956521739	-0.122427668944184	0.180227791604701	0.497231222447707
1	23916838	24144013	HAP_2	0.256521739130435	0.0613410987821792	0.135426692925736	0.650761800421261
1	23916838	24144013	HAP_3	0.0930434782608696	0.268031786667833	0.399914761266858	0.502991397252324
1	23916838	24144013	HAP_4	0.145217391304348	-0.513899716354639	0.234544246554812	0.028857531032508
1	23997686	24222791	HAP_1	0.0930434782608696	0.268031786667833	0.399914761266858	0.502991397252324
1	23997686	24222791	HAP_2	0.21304347826087	0.137611951880467	0.176379513632695	0.435599441948422
1	23997686	24222791	HAP_3	0.337391304347826	0.0366347248709158	0.10476604811037	0.726708906687826
1	23997686	24222791	HAP_4	0.102608695652174	-0.454879044956267	0.327356009173131	0.165214403903731
1	24053320	24268228	HAP_1	0.088695652173913	0.414021793623876	0.4613394564849	0.369871566951379
1	24053320	24268228	HAP_2	0.212173913043478	0.137611951880467	0.176379513632695	0.435599441948422
1	24053320	24268228	HAP_3	0.169565217391304	-0.0108057284235511	0.188535512492877	0.954315422433957
1	24053320	24268228	HAP_4	0.102608695652174	-0.454879044956267	0.327356009173131	0.165214403903731
1	24124112	24327170	HAP_1	0.088695652173913	0.414021793623876	0.4613394564849	0.369871566951379
1	24124112	24327170	HAP_2	0.212173913043478	0.137611951880467	0.176379513632695	0.435599441948422
1	24124112	24327170	HAP_3	0.0773913043478261	-0.0611320167575206	0.460442874294286	0.89442449294794
1	24124112	24327170	HAP_4	0.17304347826087	-0.17816210559649	0.191603348072206	0.352848697984669
1	24200820	24375020	HAP_1	0.088695652173913	0.414021793623876	0.4613394564849	0.369871566951379
1	24200820	24375020	HAP_2	0.0773913043478261	-0.0611320167575206	0.460442874294286	0.89442449294794
1	24200820	24375020	HAP_3	0.173913043478261	-0.198475937694795	0.18696430791961	0.288886332074977
1	24200820	24375020	HAP_4	0.212173913043478	0.137611951880467	0.176379513632695	0.435599441948422
1	24253399	24425717	HAP_1	0.21304347826087	0.105378117310723	0.172524128728294	0.541577478147838
1	24253399	24425717	HAP_2	0.0895652173913044	-0.186845540163364	0.361995173954986	0.605949323408315
1	24253399	24425717	HAP_3	0.174782608695652	-0.198475937694795	0.18696430791961	0.288886332074977
1	24253399	24425717	HAP_4	0.088695652173913	0.414021793623876	0.4613394564849	0.369871566951379
1	24308441	24461068	HAP_1	0.088695652173913	0.414021793623876	0.4613394564849	0.369871566951379
1	24308441	24461068	HAP_2	0.21304347826087	0.105378117310723	0.172524128728294	0.541577478147838
1	24308441	24461068	HAP_3	0.174782608695652	-0.198475937694795	0.18696430791961	0.288886332074977
1	24308441	24461068	HAP_4	0.0895652173913044	-0.186845540163364	0.361995173954986	0.605949323408315
1	24357818	24518171	HAP_1	0.139130434782609	-0.205556149677319	0.257127417156309	0.424377111135161
1	24357818	24518171	HAP_2	0.0895652173913044	-0.186845540163364	0.361995173954986	0.605949323408315
1	24357818	24518171	HAP_3	0.21304347826087	0.105378117310723	0.172524128728294	0.541577478147838
1	24357818	24518171	HAP_4	0.173913043478261	-0.198475937694795	0.18696430791961	0.288886332074977
1	24412399	24562856	HAP_1	0.198260869565217	0.109428676782472	0.185221487490357	0.554892590728904
1	24412399	24562856	HAP_2	0.173913043478261	-0.198475937694795	0.18696430791961	0.288886332074977
1	24412399	24562856	HAP_3	0.0895652173913044	-0.186845540163364	0.361995173954986	0.605949323408315
1	24450311	24595486	HAP_1	0.173913043478261	-0.198475937694795	0.18696430791961	0.288886332074977
1	24450311	24595486	HAP_2	0.0904347826086957	-0.186845540163364	0.361995173954986	0.605949323408315
1	24450311	24595486	HAP_3	0.0982608695652174	-0.211834011251897	0.468936935245676	0.651636047950452
1	24450311	24595486	HAP_4	0.199130434782609	0.109428676782472	0.185221487490357	0.554892590728904
1	24496008	24631426	HAP_1	0.135652173913043	-0.249449349830403	0.357002964034504	0.485008652218471
1	24496008	24631426	HAP_2	0.0982608695652174	-0.211834011251897	0.468936935245676	0.651636047950452
1	24496008	24631426	HAP_3	0.198260869565217	0.142148701900254	0.189985695763138	0.45464805721918
1	24496008	24631426	HAP_4	0.0773913043478261	-0.0611320167575206	0.460442874294286	0.89442449294794
1	24496008	24631426	HAP_5	0.17304347826087	-0.198475937694795	0.18696430791961	0.288886332074977
1	24548452	24674936	HAP_1	0.12695652173913	-0.249449349830403	0.357002964034504	0.485008652218471
1	24548452	24674936	HAP_2	0.08	-0.0611320167575206	0.460442874294286	0.89442449294794
1	24548452	24674936	HAP_3	0.109565217391304	-0.15737461651763	0.4013859780456	0.695149210353671
1	24548452	24674936	HAP_4	0.173913043478261	-0.198475937694795	0.18696430791961	0.288886332074977
1	24548452	24674936	HAP_5	0.127826086956522	-0.258080862396413	0.362365657208273	0.476629588630099
1	24548452	24674936	HAP_6	0.198260869565217	0.142148701900254	0.189985695763138	0.45464805721918
1	24587834	24715677	HAP_1	0.173913043478261	-0.198475937694795	0.18696430791961	0.288886332074977
1	24587834	24715677	HAP_2	0.123478260869565	-0.249449349830403	0.357002964034504	0.485008652218471
1	24587834	24715677	HAP_3	0.08	-0.0611320167575206	0.460442874294286	0.89442449294794
1	24587834	24715677	HAP_4	0.110434782608696	-0.15737461651763	0.4013859780456	0.695149210353671
1	24587834	24715677	HAP_5	0.0860869565217391	-0.360533344868495	0.40469169465381	0.373372648940972
1	24587834	24715677	HAP_6	0.199130434782609	0.142148701900254	0.189985695763138	0.45464805721918
1	24622301	24760985	HAP_1	0.110434782608696	-0.15737461651763	0.4013859780456	0.695149210353671
1	24622301	24760985	HAP_2	0.08	-0.0611320167575206	0.460442874294286	0.89442449294794
1	24622301	24760985	HAP_3	0.123478260869565	-0.249449349830403	0.357002964034504	0.485008652218471
1	24622301	24760985	HAP_4	0.17304347826087	-0.208060838217688	0.192034450093843	0.27907076516225
1	24622301	24760985	HAP_5	0.193913043478261	0.0178067849676406	0.200610140749894	0.92930177722967
1	24622301	24760985	HAP_6	0.0834782608695652	-0.360533344868495	0.40469169465381	0.373372648940972
1	24654236	24799632	HAP_1	0.192173913043478	0.0178067849676406	0.200610140749894	0.92930177722967
1	24654236	24799632	HAP_2	0.0834782608695652	-0.360533344868495	0.40469169465381	0.373372648940972
1	24654236	24799632	HAP_3	0.110434782608696	-0.15737461651763	0.4013859780456	0.695149210353671
1	24654236	24799632	HAP_4	0.203478260869565	-0.235333697683664	0.199560634425742	0.238793994544757
1	24654236	24799632	HAP_5	0.173913043478261	-0.208060838217688	0.192034450093843	0.27907076516225
1	24703186	24838128	HAP_1	0.191304347826087	0.0178067849676406	0.200610140749894	0.92930177722967
1	24703186	24838128	HAP_2	0.0834782608695652	-0.360533344868495	0.40469169465381	0.373372648940972
1	24703186	24838128	HAP_3	0.203478260869565	-0.235333697683664	0.199560634425742	0.238793994544757
1	24703186	24838128	HAP_4	0.110434782608696	-0.15737461651763	0.4013859780456	0.695149210353671
1	24703186	24838128	HAP_5	0.173913043478261	-0.208060838217688	0.192034450093843	0.27907076516225
1	24752603	24901336	HAP_1	0.0834782608695652	-0.360533344868495	0.40469169465381	0.373372648940972
1	24752603	24901336	HAP_2	0.115652173913043	-0.15737461651763	0.4013859780456	0.695149210353671
1	24752603	24901336	HAP_3	0.188695652173913	0.0178067849676406	0.200610140749894	0.92930177722967
1	24752603	24901336	HAP_4	0.171304347826087	-0.187122686629508	0.197096736141075	0.342827748717507
1	24752603	24901336	HAP_5	0.0869565217391304	-0.190021348268733	0.399413022919663	0.634436290840634
1	24752603	24901336	HAP_6	0.143478260869565	-0.150978232594456	0.274486003635619	0.582510588955569
1	24782983	24959571	HAP_1	0.0834782608695652	-0.360533344868495	0.40469169465381	0.373372648940972
1	24782983	24959571	HAP_2	0.171304347826087	-0.187122686629508	0.197096736141075	0.342827748717507
1	24782983	24959571	HAP_3	0.115652173913043	-0.15737461651763	0.4013859780456	0.695149210353671
1	24782983	24959571	HAP_4	0.0869565217391304	-0.190021348268733	0.399413022919663	0.634436290840634
1	24782983	24959571	HAP_5	0.124347826086957	-0.249449349830403	0.357002964034504	0.485008652218471
1	24782983	24959571	HAP_6	0.18695652173913	0.0138025563585295	0.194740278252481	0.943521068068348
1	24821185	25018581	HAP_1	0.0834782608695652	-0.360533344868495	0.40469169465381	0.373372648940972
1	24821185	25018581	HAP_2	0.171304347826087	-0.187122686629508	0.197096736141075	0.342827748717507
1	24821185	25018581	HAP_3	0.115652173913043	-0.15737461651763	0.4013859780456	0.695149210353671
1	24821185	25018581	HAP_4	0.0852173913043478	-0.190021348268733	0.399413022919663	0.634436290840634
1	24821185	25018581	HAP_5	0.124347826086957	-0.249449349830403	0.357002964034504	0.485008652218471
1	24821185	25018581	HAP_6	0.18695652173913	0.0138025563585295	0.194740278252481	0.943521068068348
1	24885890	25052468	HAP_1	0.0843478260869565	-0.537757077644872	0.464496194911945	0.247469620318491
1	24885890	25052468	HAP_2	0.0869565217391304	-0.360533344868495	0.40469169465381	0.373372648940972
1	24885890	25052468	HAP_3	0.171304347826087	-0.187122686629508	0.197096736141075	0.342827748717507
1	24885890	25052468	HAP_4	0.116521739130435	-0.15737461651763	0.4013859780456	0.695149210353671
1	24885890	25052468	HAP_5	0.12	0.0660240117143961	0.258740593886403	0.798681650066179
1	24885890	25052468	HAP_6	0.0852173913043478	-0.190021348268733	0.399413022919663	0.634436290840634
1	24941722	25106764	HAP_1	0.0843478260869565	-0.537757077644872	0.464496194911945	0.247469620318491
1	24941722	25106764	HAP_2	0.116521739130435	-0.15737461651763	0.4013859780456	0.695149210353671
1	24941722	25106764	HAP_3	0.0852173913043478	-0.190021348268733	0.399413022919663	0.634436290840634
1	24941722	25106764	HAP_4	0.139130434782609	0.12594114733105	0.245398468112395	0.608005542012117
1	24941722	25106764	HAP_5	0.170434782608696	-0.187122686629508	0.197096736141075	0.342827748717507
1	24941722	25106764	HAP_6	0.0904347826086957	-0.360533344868495	0.40469169465381	0.373372648940972
1	24996688	25141602	HAP_1	0.119130434782609	0.0660240117143961	0.258740593886403	0.798681650066179
1	24996688	25141602	HAP_2	0.0852173913043478	-0.190021348268733	0.399413022919663	0.634436290840634
1	24996688	25141602	HAP_3	0.0895652173913044	-0.360533344868495	0.40469169465381	0.373372648940972
1	24996688	25141602	HAP_4	0.115652173913043	-0.15737461651763	0.4013859780456	0.695149210353671
1	24996688	25141602	HAP_5	0.0843478260869565	-0.537757077644872	0.464496194911945	0.247469620318491
1	24996688	25141602	HAP_6	0.169565217391304	-0.187122686629508	0.197096736141075	0.342827748717507
1	25040568	25176647	HAP_1	0.152173913043478	0.0511531113506985	0.220318340518173	0.816484144746001
1	25040568	25176647	HAP_2	0.126086956521739	0.168986772654843	0.236697307403249	0.475563032043155
1	25040568	25176647	HAP_3	0.202608695652174	-0.103040079165749	0.173540420492236	0.552916483219836
1	25040568	25176647	HAP_4	0.11304347826087	0.217418827089131	0.274089175719673	0.427972067348129
1	25040568	25176647	HAP_5	0.171304347826087	-0.210842396573575	0.192138949515041	0.272961275474882
1	25086040	25234832	HAP_1	0.15304347826087	0.0511531113506985	0.220318340518173	0.816484144746001
1	25086040	25234832	HAP_2	0.124347826086957	0.168986772654843	0.236697307403249	0.475563032043155
1	25086040	25234832	HAP_3	0.0791304347826087	-0.0611320167575206	0.460442874294286	0.89442449294794
1	25086040	25234832	HAP_4	0.116521739130435	-0.15737461651763	0.4013859780456	0.695149210353671
1	25086040	25234832	HAP_5	0.111304347826087	0.217418827089131	0.274089175719673	0.427972067348129
1	25086040	25234832	HAP_6	0.0843478260869565	-0.452465115714558	0.463294752798369	0.329175158945761
1	25086040	25234832	HAP_7	0.088695652173913	-0.183137468485068	0.361426533183297	0.612558932904887
[truncated: 187,858 more rows]
