# Supplementary material for: Autosomal recessive loci contribute significantly to quantitative variation of male fertility in a dairy cattle population
Source: BMC Genomics. 2021 Mar 30;22:225. doi: 10.1186/s12864-021-07523-3 (PMC8010996; doi:10.1186/s12864-021-07523-3)
Supplement: Supplementary file 26 — Additional file 26. (TXT 18534 kb) [file 12864_2021_7523_MOESM26_ESM.txt]

CHROM	START	STOP	HAP	FREQ	BETA	SE_BETA	PVAL
1	256361	888832	HAP_1	0.243478260869565	0.0612958262926294	0.0340616830618592	0.0724673989221122
1	256361	888832	HAP_2	0.123478260869565	0.0221267015299696	0.0718222698852899	0.758138820770296
1	256361	888832	HAP_3	0.250434782608696	0.0121248272187744	0.0356490668010094	0.73389606065807
1	256361	888832	HAP_4	0.116521739130435	0.0431086105276258	0.103704470845211	0.677797655034702
1	719789	949357	HAP_1	0.227826086956522	0.0591813568776068	0.0369267575215789	0.109569682436815
1	719789	949357	HAP_2	0.109565217391304	0.0474011813304695	0.0753104796256314	0.529336336548904
1	719789	949357	HAP_3	0.26695652173913	0.0219649068287969	0.0340200361566093	0.518772030403992
1	719789	949357	HAP_4	0.0921739130434783	0.0431086105276258	0.103704470845211	0.677797655034702
1	809505	997375	HAP_1	0.250434782608696	0.0121248272187744	0.0356490668010094	0.73389606065807
1	809505	997375	HAP_2	0.0930434782608696	0.0431086105276258	0.103704470845211	0.677797655034702
1	809505	997375	HAP_3	0.227826086956522	0.0591813568776068	0.0369267575215789	0.109569682436815
1	809505	997375	HAP_4	0.109565217391304	0.0474011813304695	0.0753104796256314	0.529336336548904
1	858145	1029750	HAP_1	0.229565217391304	0.0295749905715635	0.0381764460366429	0.438847431368881
1	858145	1029750	HAP_2	0.227826086956522	0.0591813568776068	0.0369267575215789	0.109569682436815
1	858145	1029750	HAP_3	0.0930434782608696	0.0431086105276258	0.103704470845211	0.677797655034702
1	858145	1029750	HAP_4	0.109565217391304	0.0474011813304695	0.0753104796256314	0.529336336548904
1	930560	1061569	HAP_1	0.231304347826087	0.042482431136339	0.0355421212419061	0.232485683575932
1	930560	1061569	HAP_2	0.226086956521739	0.0384697187424057	0.0393312205576875	0.328447567210538
1	930560	1061569	HAP_3	0.109565217391304	0.0474011813304695	0.0753104796256314	0.529336336548904
1	930560	1061569	HAP_4	0.0930434782608696	0.0431086105276258	0.103704470845211	0.677797655034702
1	990831	1099222	HAP_1	0.253913043478261	0.0340716227207094	0.0349644392729826	0.330244943274217
1	990831	1099222	HAP_2	0.226086956521739	0.0357801824227169	0.0400512568987904	0.372046913959082
1	990831	1099222	HAP_3	0.109565217391304	0.0474011813304695	0.0753104796256314	0.529336336548904
1	990831	1099222	HAP_4	0.0965217391304348	0.0431086105276258	0.103704470845211	0.677797655034702
1	1023073	1139082	HAP_1	0.226086956521739	0.0357801824227169	0.0400512568987904	0.372046913959082
1	1023073	1139082	HAP_2	0.254782608695652	0.0340716227207094	0.0349644392729826	0.330244943274217
1	1023073	1139082	HAP_3	0.109565217391304	0.0474011813304695	0.0753104796256314	0.529336336548904
1	1023073	1139082	HAP_4	0.0973913043478261	0.0431086105276258	0.103704470845211	0.677797655034702
1	1045142	1197303	HAP_1	0.226086956521739	0.0357801824227169	0.0400512568987904	0.372046913959082
1	1045142	1197303	HAP_2	0.254782608695652	0.0340716227207094	0.0349644392729826	0.330244943274217
1	1045142	1197303	HAP_3	0.102608695652174	0.0474011813304695	0.0753104796256314	0.529336336548904
1	1045142	1197303	HAP_4	0.0973913043478261	0.0431086105276258	0.103704470845211	0.677797655034702
1	1091658	1245818	HAP_1	0.102608695652174	0.0353545101009242	0.084946125745704	0.677423131427492
1	1091658	1245818	HAP_2	0.188695652173913	0.0838267385255807	0.0457056978297042	0.0671744747301243
1	1091658	1245818	HAP_3	0.250434782608696	0.0406480474789778	0.0383310981155769	0.289397407503542
1	1091658	1245818	HAP_4	0.102608695652174	0.0474011813304695	0.0753104796256314	0.529336336548904
1	1113772	1299095	HAP_1	0.0973913043478261	0.00662158764267045	0.0925200237520694	0.942970182666823
1	1113772	1299095	HAP_2	0.188695652173913	0.0838267385255807	0.0457056978297042	0.0671744747301243
1	1113772	1299095	HAP_3	0.250434782608696	0.0406480474789778	0.0383310981155769	0.289397407503542
1	1113772	1299095	HAP_4	0.102608695652174	0.0474011813304695	0.0753104796256314	0.529336336548904
1	1166331	1346373	HAP_1	0.0947826086956522	0.00662158764267045	0.0925200237520694	0.942970182666823
1	1166331	1346373	HAP_2	0.185217391304348	0.0838267385255807	0.0457056978297042	0.0671744747301243
1	1166331	1346373	HAP_3	0.236521739130435	0.0451672798600479	0.0407781278340424	0.268493327113774
1	1166331	1346373	HAP_4	0.102608695652174	0.0474011813304695	0.0753104796256314	0.529336336548904
1	1228432	1400585	HAP_1	0.213913043478261	-0.0157737911653852	0.0472189988513646	0.738461896246569
1	1228432	1400585	HAP_2	0.109565217391304	0.0474011813304695	0.0753104796256314	0.529336336548904
1	1228432	1400585	HAP_3	0.1	0.00662158764267045	0.0925200237520694	0.942970182666823
1	1228432	1400585	HAP_4	0.202608695652174	0.0791402210354517	0.0430826671313923	0.0667468178071826
1	1280141	1469010	HAP_1	0.168695652173913	-0.035419842188949	0.0527727280024433	0.50238352676662
1	1280141	1469010	HAP_2	0.416521739130435	0.00625124717332572	0.0240365694067374	0.794903214797315
1	1280141	1469010	HAP_3	0.102608695652174	0.00662158764267045	0.0925200237520694	0.942970182666823
1	1332918	1540641	HAP_1	0.416521739130435	0.00625124717332572	0.0240365694067374	0.794903214797315
1	1332918	1540641	HAP_2	0.151304347826087	-0.0248466072555334	0.0564040148344147	0.659736196376246
1	1332918	1540641	HAP_3	0.168695652173913	-0.035419842188949	0.0527727280024433	0.50238352676662
1	1385687	1571852	HAP_1	0.23304347826087	0.00770845760549938	0.0420282498046897	0.854541429743348
1	1385687	1571852	HAP_2	0.219130434782609	0.0908908537865259	0.0418806075092181	0.0304069701499826
1	1385687	1571852	HAP_3	0.168695652173913	-0.035419842188949	0.0527727280024433	0.50238352676662
1	1385687	1571852	HAP_4	0.15304347826087	-0.0248466072555334	0.0564040148344147	0.659736196376246
1	1440329	1606992	HAP_1	0.15304347826087	-0.0248466072555334	0.0564040148344147	0.659736196376246
1	1440329	1606992	HAP_2	0.232173913043478	0.00770845760549938	0.0420282498046897	0.854541429743348
1	1440329	1606992	HAP_3	0.220869565217391	0.0908908537865259	0.0418806075092181	0.0304069701499826
1	1440329	1606992	HAP_4	0.168695652173913	-0.035419842188949	0.0527727280024433	0.50238352676662
1	1523007	1646535	HAP_1	0.0939130434782609	0.00662158764267045	0.0925200237520694	0.942970182666823
1	1523007	1646535	HAP_2	0.168695652173913	-0.035419842188949	0.0527727280024433	0.50238352676662
1	1523007	1646535	HAP_3	0.232173913043478	0.00770845760549938	0.0420282498046897	0.854541429743348
1	1523007	1646535	HAP_4	0.183478260869565	0.0938466394243005	0.0467798781596002	0.0453207904214996
1	1566539	1682584	HAP_1	0.168695652173913	-0.035419842188949	0.0527727280024433	0.50238352676662
1	1566539	1682584	HAP_2	0.232173913043478	0.00770845760549938	0.0420282498046897	0.854541429743348
1	1566539	1682584	HAP_3	0.183478260869565	0.0938466394243005	0.0467798781596002	0.0453207904214996
1	1566539	1682584	HAP_4	0.0939130434782609	0.00662158764267045	0.0925200237520694	0.942970182666823
1	1592085	1721138	HAP_1	0.168695652173913	-0.035419842188949	0.0527727280024433	0.50238352676662
1	1592085	1721138	HAP_2	0.183478260869565	0.0938466394243005	0.0467798781596002	0.0453207904214996
1	1592085	1721138	HAP_3	0.232173913043478	0.00770845760549938	0.0420282498046897	0.854541429743348
1	1592085	1721138	HAP_4	0.0939130434782609	0.00662158764267045	0.0925200237520694	0.942970182666823
1	1627573	1769696	HAP_1	0.180869565217391	0.104820454743001	0.0479827780168357	0.0293347779334394
1	1627573	1769696	HAP_2	0.24695652173913	0.0148620761598539	0.0398300286587281	0.709186827842158
1	1627573	1769696	HAP_3	0.120869565217391	0.049731037232036	0.0781768017669747	0.524947097412942
1	1627573	1769696	HAP_4	0.0939130434782609	0.00662158764267045	0.0925200237520694	0.942970182666823
1	1627573	1769696	HAP_5	0.171304347826087	-0.035419842188949	0.0527727280024433	0.50238352676662
1	1676756	1830748	HAP_1	0.180869565217391	0.104820454743001	0.0479827780168357	0.0293347779334394
1	1676756	1830748	HAP_2	0.24695652173913	0.0148620761598539	0.0398300286587281	0.709186827842158
1	1676756	1830748	HAP_3	0.0939130434782609	0.00662158764267045	0.0925200237520694	0.942970182666823
1	1676756	1830748	HAP_4	0.242608695652174	-0.0462272746607596	0.0391354011538899	0.238017433391075
1	1698908	1883132	HAP_1	0.24695652173913	0.0148620761598539	0.0398300286587281	0.709186827842158
1	1698908	1883132	HAP_2	0.0939130434782609	0.00662158764267045	0.0925200237520694	0.942970182666823
1	1698908	1883132	HAP_3	0.180869565217391	0.104820454743001	0.0479827780168357	0.0293347779334394
1	1698908	1883132	HAP_4	0.256521739130435	-0.0585657818230083	0.0364762689311794	0.108926655146105
1	1752601	1966040	HAP_1	0.0939130434782609	0.00662158764267045	0.0925200237520694	0.942970182666823
1	1752601	1966040	HAP_2	0.182608695652174	0.12112768446673	0.046730156750505	0.009788257012959
1	1752601	1966040	HAP_3	0.232173913043478	-0.0346766196884701	0.0395636034248035	0.381144825525719
1	1752601	1966040	HAP_4	0.246086956521739	0.0148620761598539	0.0398300286587281	0.709186827842158
1	1809526	2015519	HAP_1	0.181739130434783	0.104820454743001	0.0479827780168357	0.0293347779334394
1	1809526	2015519	HAP_2	0.0939130434782609	0.00662158764267045	0.0925200237520694	0.942970182666823
1	1809526	2015519	HAP_3	0.24695652173913	0.0148620761598539	0.0398300286587281	0.709186827842158
1	1809526	2015519	HAP_4	0.232173913043478	-0.0346766196884701	0.0395636034248035	0.381144825525719
1	1858907	2080108	HAP_1	0.264347826086957	-0.0089549914794578	0.0356041137372359	0.801507412391264
1	1858907	2080108	HAP_2	0.0947826086956522	0.00662158764267045	0.0925200237520694	0.942970182666823
1	1858907	2080108	HAP_3	0.181739130434783	0.104820454743001	0.0479827780168357	0.0293347779334394
1	1858907	2080108	HAP_4	0.219130434782609	-0.0242201655078283	0.0416629191141989	0.561246923790489
1	1935439	2114078	HAP_1	0.454782608695652	0.00396604037691626	0.022170997552685	0.858093125487693
1	1935439	2114078	HAP_2	0.0947826086956522	0.00662158764267045	0.0925200237520694	0.942970182666823
1	1935439	2114078	HAP_3	0.175652173913043	0.128460360284132	0.0477802286403476	0.00738884186420623
1	2000237	2180053	HAP_1	0.477391304347826	-0.001899600806844	0.0209722727867445	0.927861160253741
1	2000237	2180053	HAP_2	0.175652173913043	0.128460360284132	0.0477802286403476	0.00738884186420623
1	2059310	2240729	HAP_1	0.175652173913043	0.128460360284132	0.0477802286403476	0.00738884186420623
1	2059310	2240729	HAP_2	0.121739130434783	-0.0101175407291585	0.0844200078702825	0.904646653901609
1	2059310	2240729	HAP_3	0.352173913043478	0.0254102949958576	0.0279597214305667	0.363835824278742
1	2099121	2261566	HAP_1	0.123478260869565	-0.0101175407291585	0.0844200078702825	0.904646653901609
1	2099121	2261566	HAP_2	0.552173913043478	0.0189134941613152	0.0195928461249348	0.334796484672734
1	2163137	2291600	HAP_1	0.123478260869565	-0.0101175407291585	0.0844200078702825	0.904646653901609
1	2163137	2291600	HAP_2	0.111304347826087	-0.0299313910927247	0.0849156879416669	0.724607729824024
1	2163137	2291600	HAP_3	0.255652173913043	0.0208398771576375	0.0373003584617078	0.57658596143122
1	2163137	2291600	HAP_4	0.12	0.00628197825491829	0.07854234064642	0.93627999585673
1	2219759	2321768	HAP_1	0.123478260869565	-0.0101175407291585	0.0844200078702825	0.904646653901609
1	2219759	2321768	HAP_2	0.111304347826087	-0.0299313910927247	0.0849156879416669	0.724607729824024
1	2219759	2321768	HAP_3	0.0843478260869565	-0.0334421942471782	0.120264812155083	0.781059887465129
1	2219759	2321768	HAP_4	0.167826086956522	0.0647863366796467	0.0520521119721844	0.213781506001298
1	2219759	2321768	HAP_5	0.119130434782609	0.00628197825491829	0.07854234064642	0.93627999585673
1	2219759	2321768	HAP_6	0.0826086956521739	-0.040652305478918	0.118627190519798	0.731960113868255
1	2250307	2372646	HAP_1	0.114782608695652	0.0347163148622471	0.0790170350936688	0.660575175181345
1	2250307	2372646	HAP_2	0.212173913043478	0.00581918478321084	0.0434380753688536	0.8934781544135
1	2250307	2372646	HAP_3	0.181739130434783	0.0419316992193321	0.0467821127226811	0.370466146790853
1	2250307	2372646	HAP_4	0.119130434782609	0.00628197825491829	0.07854234064642	0.93627999585673
1	2250307	2372646	HAP_5	0.122608695652174	-0.0460093999140135	0.0574609453902914	0.423639459948445
1	2284595	2407778	HAP_1	0.451304347826087	-0.0445893781862807	0.0221473975351276	0.0445592296109725
1	2284595	2407778	HAP_2	0.188695652173913	0.0350542540492032	0.0457254602082241	0.443626756678165
1	2284595	2407778	HAP_3	0.107826086956522	-0.0480181390481881	0.0818670680943337	0.557749605354048
1	2284595	2407778	HAP_4	0.119130434782609	0.00628197825491829	0.07854234064642	0.93627999585673
1	2304587	2465308	HAP_1	0.450434782608696	-0.0445893781862807	0.0221473975351276	0.0445592296109725
1	2304587	2465308	HAP_2	0.107826086956522	-0.0480181390481881	0.0818670680943337	0.557749605354048
1	2304587	2465308	HAP_3	0.119130434782609	0.00628197825491829	0.07854234064642	0.93627999585673
1	2304587	2465308	HAP_4	0.188695652173913	0.0350542540492032	0.0457254602082241	0.443626756678165
1	2357315	2535083	HAP_1	0.107826086956522	-0.0480181390481881	0.0818670680943337	0.557749605354048
1	2357315	2535083	HAP_2	0.119130434782609	0.00628197825491829	0.07854234064642	0.93627999585673
1	2357315	2535083	HAP_3	0.626086956521739	0.00439420239727773	0.0185385194172024	0.812719174272357
1	2390062	2604669	HAP_1	0.119130434782609	0.00628197825491829	0.07854234064642	0.93627999585673
1	2390062	2604669	HAP_2	0.107826086956522	-0.0480181390481881	0.0818670680943337	0.557749605354048
1	2390062	2604669	HAP_3	0.625217391304348	0.00439420239727773	0.0185385194172024	0.812719174272357
1	2445051	2658776	HAP_1	0.62	-0.00644645008331524	0.0186391020576086	0.729580171454514
1	2445051	2658776	HAP_2	0.119130434782609	0.00628197825491829	0.07854234064642	0.93627999585673
1	2445051	2658776	HAP_3	0.107826086956522	-0.0480181390481881	0.0818670680943337	0.557749605354048
1	2516434	2719642	HAP_1	0.107826086956522	-0.0480181390481881	0.0818670680943337	0.557749605354048
1	2516434	2719642	HAP_2	0.119130434782609	0.00628197825491829	0.07854234064642	0.93627999585673
1	2516434	2719642	HAP_3	0.62	-0.00644645008331524	0.0186391020576086	0.729580171454514
1	2589312	2767613	HAP_1	0.0921739130434783	-0.033646206141599	0.103752126162875	0.745836020136592
1	2589312	2767613	HAP_2	0.199130434782609	0.0593063267815147	0.0422051605143847	0.160516901687785
1	2589312	2767613	HAP_3	0.120869565217391	-0.0101175407291585	0.0844200078702825	0.904646653901609
1	2589312	2767613	HAP_4	0.185217391304348	-0.0376878994087816	0.0557770814106942	0.499516744534913
1	2589312	2767613	HAP_5	0.107826086956522	-0.0480181390481881	0.0818670680943337	0.557749605354048
1	2589312	2767613	HAP_6	0.119130434782609	0.00628197825491829	0.07854234064642	0.93627999585673
1	2633403	2848684	HAP_1	0.107826086956522	-0.0480181390481881	0.0818670680943337	0.557749605354048
1	2633403	2848684	HAP_2	0.0791304347826087	-0.033646206141599	0.103752126162875	0.745836020136592
1	2633403	2848684	HAP_3	0.184347826086957	0.078196011173925	0.0469238044357061	0.0961816984757467
1	2633403	2848684	HAP_4	0.120869565217391	-0.0101175407291585	0.0844200078702825	0.904646653901609
1	2633403	2848684	HAP_5	0.122608695652174	-0.0576526163463479	0.0740943704208656	0.436839207742723
1	2633403	2848684	HAP_6	0.119130434782609	0.00628197825491829	0.07854234064642	0.93627999585673
1	2699455	2923974	HAP_1	0.119130434782609	0.00628197825491829	0.07854234064642	0.93627999585673
1	2699455	2923974	HAP_2	0.107826086956522	-0.0480181390481881	0.0818670680943337	0.557749605354048
1	2699455	2923974	HAP_3	0.0791304347826087	-0.033646206141599	0.103752126162875	0.745836020136592
1	2699455	2923974	HAP_4	0.167826086956522	0.0647863366796467	0.0520521119721844	0.213781506001298
1	2699455	2923974	HAP_5	0.120869565217391	-0.0101175407291585	0.0844200078702825	0.904646653901609
1	2699455	2923974	HAP_6	0.122608695652174	-0.0576526163463479	0.0740943704208656	0.436839207742723
1	2752599	2974184	HAP_1	0.0773913043478261	-0.0861408980156345	0.118117666646087	0.466133983121183
1	2752599	2974184	HAP_2	0.107826086956522	-0.0480181390481881	0.0818670680943337	0.557749605354048
1	2752599	2974184	HAP_3	0.136521739130435	-0.0570322174643496	0.0669037096003093	0.394326259557069
1	2752599	2974184	HAP_4	0.167826086956522	0.0647863366796467	0.0520521119721844	0.213781506001298
1	2752599	2974184	HAP_5	0.119130434782609	0.00628197825491829	0.07854234064642	0.93627999585673
1	2752599	2974184	HAP_6	0.189565217391304	-0.0750629938375242	0.0547583482404853	0.170983081485549
1	2824770	3010910	HAP_1	0.161739130434783	-0.113706088629754	0.0634977978453841	0.0738780627021263
1	2824770	3010910	HAP_2	0.107826086956522	-0.0480181390481881	0.0818670680943337	0.557749605354048
1	2824770	3010910	HAP_3	0.10695652173913	-0.123284963868396	0.0853317702323922	0.149079203620986
1	2824770	3010910	HAP_4	0.167826086956522	0.0647863366796467	0.0520521119721844	0.213781506001298
1	2824770	3010910	HAP_5	0.113913043478261	0.00628197825491829	0.07854234064642	0.93627999585673
1	2889586	3028026	HAP_1	0.121739130434783	-0.118486157825364	0.0737159535197697	0.108542759833898
1	2889586	3028026	HAP_2	0.171304347826087	0.0647863366796467	0.0520521119721844	0.213781506001298
1	2889586	3028026	HAP_3	0.107826086956522	-0.0480181390481881	0.0818670680943337	0.557749605354048
1	2889586	3028026	HAP_4	0.161739130434783	-0.113706088629754	0.0634977978453841	0.0738780627021263
1	2889586	3028026	HAP_5	0.113913043478261	0.00628197825491829	0.07854234064642	0.93627999585673
1	2963532	3072923	HAP_1	0.174782608695652	-0.0695793656380959	0.0610410340107072	0.25482247016621
1	2963532	3072923	HAP_2	0.113913043478261	0.00628197825491829	0.07854234064642	0.93627999585673
1	2963532	3072923	HAP_3	0.16695652173913	0.0647863366796467	0.0520521119721844	0.213781506001298
1	2963532	3072923	HAP_4	0.130434782608696	0.0772427990902126	0.0845366105681007	0.361255771538928
1	2963532	3072923	HAP_5	0.12	-0.118486157825364	0.0737159535197697	0.108542759833898
1	2963532	3072923	HAP_6	0.118260869565217	-0.0348901315454541	0.0678195882001438	0.607136103051175
1	2999989	3153221	HAP_1	0.175652173913043	-0.0695793656380959	0.0610410340107072	0.25482247016621
1	2999989	3153221	HAP_2	0.122608695652174	-0.0204062764613519	0.0696782855671283	0.769734040331265
1	2999989	3153221	HAP_3	0.272173913043478	0.0446067511658176	0.0326370676163814	0.172249801589245
1	2999989	3153221	HAP_4	0.167826086956522	0.0647863366796467	0.0520521119721844	0.213781506001298
1	2999989	3153221	HAP_5	0.125217391304348	-0.118486157825364	0.0737159535197697	0.108542759833898
1	3021052	3188350	HAP_1	0.272173913043478	0.0446067511658176	0.0326370676163814	0.172249801589245
1	3021052	3188350	HAP_2	0.167826086956522	0.0647863366796467	0.0520521119721844	0.213781506001298
1	3021052	3188350	HAP_3	0.125217391304348	-0.118486157825364	0.0737159535197697	0.108542759833898
1	3021052	3188350	HAP_4	0.175652173913043	-0.0695793656380959	0.0610410340107072	0.25482247016621
1	3021052	3188350	HAP_5	0.123478260869565	-0.0313037278525874	0.0662580328386163	0.636787734706988
1	3056961	3223919	HAP_1	0.125217391304348	-0.118486157825364	0.0737159535197697	0.108542759833898
1	3056961	3223919	HAP_2	0.176521739130435	-0.0695793656380959	0.0610410340107072	0.25482247016621
1	3056961	3223919	HAP_3	0.123478260869565	-0.0313037278525874	0.0662580328386163	0.636787734706988
1	3056961	3223919	HAP_4	0.167826086956522	0.0647863366796467	0.0520521119721844	0.213781506001298
1	3056961	3223919	HAP_5	0.272173913043478	0.0446067511658176	0.0326370676163814	0.172249801589245
1	3147689	3261757	HAP_1	0.135652173913043	-0.0270852125662123	0.0605542314542707	0.654839091785362
1	3147689	3261757	HAP_2	0.138260869565217	0.00871203568287637	0.0693042046344621	0.900008678800057
1	3147689	3261757	HAP_3	0.132173913043478	0.0772427990902126	0.0845366105681007	0.361255771538928
1	3147689	3261757	HAP_4	0.161739130434783	-0.0555282773474398	0.0672928258749413	0.409623035212602
1	3147689	3261757	HAP_5	0.175652173913043	0.0629691398561172	0.0508454549628276	0.216069310154024
1	3147689	3261757	HAP_6	0.122608695652174	-0.0313037278525874	0.0662580328386163	0.636787734706988
1	3179438	3303269	HAP_1	0.14	-0.108579915410821	0.0706572652459842	0.124926466350438
1	3179438	3303269	HAP_2	0.167826086956522	0.0647863366796467	0.0520521119721844	0.213781506001298
1	3179438	3303269	HAP_3	0.109565217391304	-0.123284963868396	0.0853317702323922	0.149079203620986
1	3179438	3303269	HAP_4	0.138260869565217	0.00871203568287637	0.0693042046344621	0.900008678800057
1	3179438	3303269	HAP_5	0.132173913043478	0.0772427990902126	0.0845366105681007	0.361255771538928
1	3179438	3303269	HAP_6	0.121739130434783	-0.0313037278525874	0.0662580328386163	0.636787734706988
1	3208431	3379063	HAP_1	0.109565217391304	-0.123284963868396	0.0853317702323922	0.149079203620986
1	3208431	3379063	HAP_2	0.278260869565217	-0.0142066841203096	0.032977056412147	0.66677526596582
1	3208431	3379063	HAP_3	0.167826086956522	0.0647863366796467	0.0520521119721844	0.213781506001298
1	3208431	3379063	HAP_4	0.121739130434783	-0.0313037278525874	0.0662580328386163	0.636787734706988
1	3250506	3425621	HAP_1	0.275652173913043	-0.0165963865607554	0.0333904207175786	0.619354974896659
1	3250506	3425621	HAP_2	0.107826086956522	-0.0191636460864595	0.0760832369392458	0.801227927955502
1	3250506	3425621	HAP_3	0.168695652173913	0.0565427597444096	0.0505894377317989	0.264181605891874
1	3250506	3425621	HAP_4	0.108695652173913	-0.123284963868396	0.0853317702323922	0.149079203620986
1	3292026	3458428	HAP_1	0.194782608695652	-0.0407150908283159	0.0480662819255347	0.397321477012059
1	3292026	3458428	HAP_2	0.138260869565217	-0.00365852528537359	0.0657569188506733	0.955650669838966
1	3292026	3458428	HAP_3	0.10695652173913	-0.123284963868396	0.0853317702323922	0.149079203620986
1	3292026	3458428	HAP_4	0.172173913043478	0.04766860174313	0.049237067009494	0.333388593187163
1	3292026	3458428	HAP_5	0.107826086956522	-0.0191636460864595	0.0760832369392458	0.801227927955502
1	3361607	3480350	HAP_1	0.195652173913043	-0.0407150908283159	0.0480662819255347	0.397321477012059
1	3361607	3480350	HAP_2	0.138260869565217	-0.00365852528537359	0.0657569188506733	0.955650669838966
1	3361607	3480350	HAP_3	0.107826086956522	-0.123284963868396	0.0853317702323922	0.149079203620986
1	3361607	3480350	HAP_4	0.17304347826087	0.04766860174313	0.049237067009494	0.333388593187163
1	3361607	3480350	HAP_5	0.107826086956522	-0.0191636460864595	0.0760832369392458	0.801227927955502
1	3409942	3514683	HAP_1	0.307826086956522	-0.0238935897903075	0.0296492571277569	0.420655877821307
1	3409942	3514683	HAP_2	0.138260869565217	-0.00365852528537359	0.0657569188506733	0.955650669838966
1	3409942	3514683	HAP_3	0.107826086956522	-0.123284963868396	0.0853317702323922	0.149079203620986
1	3409942	3514683	HAP_4	0.17304347826087	0.04766860174313	0.049237067009494	0.333388593187163
1	3444984	3546524	HAP_1	0.329565217391304	-0.0356857828272561	0.0284423337855682	0.210119597426217
1	3444984	3546524	HAP_2	0.263478260869565	-0.0426428721783047	0.0345284091165068	0.21734347950348
1	3444984	3546524	HAP_3	0.172173913043478	0.04766860174313	0.049237067009494	0.333388593187163
1	3475914	3598843	HAP_1	0.171304347826087	0.054801457134786	0.0505751725246296	0.279022623235052
1	3475914	3598843	HAP_2	0.141739130434783	0.0292151648476229	0.0627506740683878	0.641699881197146
1	3475914	3598843	HAP_3	0.119130434782609	-0.122005880966822	0.0737414228134605	0.0985823830348199
1	3475914	3598843	HAP_4	0.100869565217391	-0.00694799326012601	0.104386019082866	0.946955205430709
1	3475914	3598843	HAP_5	0.217391304347826	-0.0361896867935962	0.0409674956693406	0.377411077803183
1	3500633	3637756	HAP_1	0.151304347826087	0.064258117825293	0.0580134428380949	0.268490346469276
1	3500633	3637756	HAP_2	0.119130434782609	-0.122005880966822	0.0737414228134605	0.0985823830348199
1	3500633	3637756	HAP_3	0.172173913043478	0.054801457134786	0.0505751725246296	0.279022623235052
1	3500633	3637756	HAP_4	0.100869565217391	-0.00694799326012601	0.104386019082866	0.946955205430709
1	3500633	3637756	HAP_5	0.214782608695652	-0.0361896867935962	0.0409674956693406	0.377411077803183
1	3531671	3691931	HAP_1	0.151304347826087	0.064258117825293	0.0580134428380949	0.268490346469276
1	3531671	3691931	HAP_2	0.100869565217391	-0.00694799326012601	0.104386019082866	0.946955205430709
1	3531671	3691931	HAP_3	0.12	-0.122005880966822	0.0737414228134605	0.0985823830348199
1	3531671	3691931	HAP_4	0.38695652173913	0.0155918276696398	0.0239929744126767	0.516054826430335
1	3587305	3720622	HAP_1	0.151304347826087	0.064258117825293	0.0580134428380949	0.268490346469276
1	3587305	3720622	HAP_2	0.100869565217391	-0.00694799326012601	0.104386019082866	0.946955205430709
1	3587305	3720622	HAP_3	0.12	-0.122005880966822	0.0737414228134605	0.0985823830348199
1	3587305	3720622	HAP_4	0.40695652173913	0.0112643770176401	0.0233829025335664	0.630181302359679
1	3620513	3776228	HAP_1	0.152173913043478	0.0516417698996331	0.0558964397467559	0.355943734073029
1	3620513	3776228	HAP_2	0.135652173913043	-0.119381648205963	0.0693238741962942	0.0856042151462749
1	3620513	3776228	HAP_3	0.175652173913043	0.0479527066545755	0.0468872171594869	0.306878138443152
1	3620513	3776228	HAP_4	0.229565217391304	-0.0362388524180926	0.03974818464669	0.362311832911334
1	3620513	3776228	HAP_5	0.100869565217391	-0.00694799326012601	0.104386019082866	0.946955205430709
1	3684324	3840517	HAP_1	0.152173913043478	0.0516417698996331	0.0558964397467559	0.355943734073029
1	3684324	3840517	HAP_2	0.100869565217391	-0.00694799326012601	0.104386019082866	0.946955205430709
1	3684324	3840517	HAP_3	0.175652173913043	0.0479527066545755	0.0468872171594869	0.306878138443152
1	3684324	3840517	HAP_4	0.229565217391304	-0.0362388524180926	0.03974818464669	0.362311832911334
1	3684324	3840517	HAP_5	0.136521739130435	-0.119381648205963	0.0693238741962942	0.0856042151462749
1	3712478	3917893	HAP_1	0.100869565217391	-0.00694799326012601	0.104386019082866	0.946955205430709
1	3712478	3917893	HAP_2	0.17304347826087	0.0479527066545755	0.0468872171594869	0.306878138443152
1	3712478	3917893	HAP_3	0.180869565217391	-0.0386945799912483	0.0484921229385405	0.425233063429649
1	3712478	3917893	HAP_4	0.119130434782609	-0.122005880966822	0.0737414228134605	0.0985823830348199
1	3712478	3917893	HAP_5	0.151304347826087	0.0516417698996331	0.0558964397467559	0.355943734073029
1	3755154	3959925	HAP_1	0.151304347826087	0.0516417698996331	0.0558964397467559	0.355943734073029
1	3755154	3959925	HAP_2	0.100869565217391	-0.00694799326012601	0.104386019082866	0.946955205430709
1	3755154	3959925	HAP_3	0.172173913043478	0.0479527066545755	0.0468872171594869	0.306878138443152
1	3755154	3959925	HAP_4	0.180869565217391	-0.0386945799912483	0.0484921229385405	0.425233063429649
1	3755154	3959925	HAP_5	0.0773913043478261	-0.11900384847092	0.119717621106502	0.320632222085618
1	3823705	4005583	HAP_1	0.171304347826087	-0.055761636715412	0.0524155398227052	0.287859024525287
1	3823705	4005583	HAP_2	0.0782608695652174	-0.11900384847092	0.119717621106502	0.320632222085618
1	3823705	4005583	HAP_3	0.171304347826087	0.0479527066545755	0.0468872171594869	0.306878138443152
1	3823705	4005583	HAP_4	0.150434782608696	0.0516417698996331	0.0558964397467559	0.355943734073029
1	3823705	4005583	HAP_5	0.101739130434783	0.181569191498756	0.0938954703234133	0.0536472025606826
1	3895421	4045338	HAP_1	0.150434782608696	0.0516417698996331	0.0558964397467559	0.355943734073029
1	3895421	4045338	HAP_2	0.193913043478261	-0.055761636715412	0.0524155398227052	0.287859024525287
1	3895421	4045338	HAP_3	0.105217391304348	0.181569191498756	0.0938954703234133	0.0536472025606826
1	3895421	4045338	HAP_4	0.249565217391304	0.0432542239667306	0.0357797697281279	0.227208974452436
1	3954394	4091992	HAP_1	0.119130434782609	0.181569191498756	0.0938954703234133	0.0536472025606826
1	3954394	4091992	HAP_2	0.0808695652173913	-0.114045999615849	0.103265796723944	0.269895404774008
1	3954394	4091992	HAP_3	0.281739130434783	-0.0113709222274183	0.0331040790923581	0.731358274772
1	3954394	4091992	HAP_4	0.18	0.00708570384278691	0.0477806406574012	0.882161935560599
1	3954394	4091992	HAP_5	0.194782608695652	-0.055761636715412	0.0524155398227052	0.287859024525287
1	3989772	4127064	HAP_1	0.119130434782609	0.181569191498756	0.0938954703234133	0.0536472025606826
1	3989772	4127064	HAP_2	0.0817391304347826	-0.114045999615849	0.103265796723944	0.269895404774008
1	3989772	4127064	HAP_3	0.301739130434783	-0.0111087685364528	0.0304610347694316	0.715481632255536
1	3989772	4127064	HAP_4	0.18	0.00708570384278691	0.0477806406574012	0.882161935560599
1	3989772	4127064	HAP_5	0.209565217391304	-0.0696334705434794	0.046836338670552	0.137644209356943
1	4033099	4162383	HAP_1	0.0817391304347826	-0.114045999615849	0.103265796723944	0.269895404774008
1	4033099	4162383	HAP_2	0.301739130434783	-0.0111087685364528	0.0304610347694316	0.715481632255536
1	4033099	4162383	HAP_3	0.181739130434783	-0.0018251383433973	0.0468488669787728	0.968937705984262
1	4033099	4162383	HAP_4	0.119130434782609	0.181569191498756	0.0938954703234133	0.0536472025606826
1	4033099	4162383	HAP_5	0.214782608695652	-0.0452842499822308	0.0456335446564377	0.321455992679968
1	4077498	4215889	HAP_1	0.119130434782609	0.181569191498756	0.0938954703234133	0.0536472025606826
1	4077498	4215889	HAP_2	0.188695652173913	-0.0266574299088985	0.0507515568983877	0.599614173464284
1	4077498	4215889	HAP_3	0.167826086956522	-0.0190119113457231	0.0544353736808841	0.727027529200328
1	4077498	4215889	HAP_4	0.191304347826087	0.0232934928024824	0.0472310292527918	0.622076654029856
1	4077498	4215889	HAP_5	0.176521739130435	-0.0018251383433973	0.0468488669787728	0.968937705984262
1	4113357	4261708	HAP_1	0.188695652173913	-0.0266574299088985	0.0507515568983877	0.599614173464284
1	4113357	4261708	HAP_2	0.12	-0.124277992178799	0.0932760333677078	0.183279313392119
1	4113357	4261708	HAP_3	0.16695652173913	-0.00666618389986101	0.0550027488898987	0.903578092924771
1	4113357	4261708	HAP_4	0.149565217391304	0.0758927095689578	0.0555866440025962	0.1727035278079
1	4113357	4261708	HAP_5	0.176521739130435	-0.0018251383433973	0.0468488669787728	0.968937705984262
1	4155630	4294917	HAP_1	0.188695652173913	-0.0266574299088985	0.0507515568983877	0.599614173464284
1	4155630	4294917	HAP_2	0.12	-0.124277992178799	0.0932760333677078	0.183279313392119
1	4155630	4294917	HAP_3	0.166086956521739	-0.00666618389986101	0.0550027488898987	0.903578092924771
1	4155630	4294917	HAP_4	0.149565217391304	0.0758927095689578	0.0555866440025962	0.1727035278079
1	4155630	4294917	HAP_5	0.171304347826087	-0.0230409604545743	0.0503847568613304	0.647631992494371
1	4202221	4307054	HAP_1	0.120869565217391	-0.124277992178799	0.0932760333677078	0.183279313392119
1	4202221	4307054	HAP_2	0.166086956521739	-0.00666618389986101	0.0550027488898987	0.903578092924771
1	4202221	4307054	HAP_3	0.190434782608696	-0.0318706514423598	0.0497101800987777	0.52170005684542
1	4202221	4307054	HAP_4	0.149565217391304	0.0758927095689578	0.0555866440025962	0.1727035278079
1	4202221	4307054	HAP_5	0.171304347826087	-0.0230409604545743	0.0503847568613304	0.647631992494371
1	4239676	4323165	HAP_1	0.106086956521739	-0.11900384847092	0.119717621106502	0.320632222085618
1	4239676	4323165	HAP_2	0.149565217391304	0.0758927095689578	0.0555866440025962	0.1727035278079
1	4239676	4323165	HAP_3	0.171304347826087	-0.0230409604545743	0.0503847568613304	0.647631992494371
1	4239676	4323165	HAP_4	0.181739130434783	-0.0318706514423598	0.0497101800987777	0.52170005684542
1	4239676	4323165	HAP_5	0.151304347826087	0.0327801239719058	0.0671645537973957	0.62569989180772
1	4289010	4360633	HAP_1	0.171304347826087	-0.0230409604545743	0.0503847568613304	0.647631992494371
1	4289010	4360633	HAP_2	0.181739130434783	-0.0318706514423598	0.0497101800987777	0.52170005684542
1	4289010	4360633	HAP_3	0.151304347826087	0.0327801239719058	0.0671645537973957	0.62569989180772
1	4289010	4360633	HAP_4	0.102608695652174	-0.0731693019830899	0.0842900348735073	0.385728794734683
1	4289010	4360633	HAP_5	0.112173913043478	-0.11900384847092	0.119717621106502	0.320632222085618
1	4289010	4360633	HAP_6	0.16695652173913	0.0249287302930178	0.0538764342688084	0.643757130658611
1	4301373	4418006	HAP_1	0.151304347826087	0.0327801239719058	0.0671645537973957	0.62569989180772
1	4301373	4418006	HAP_2	0.27304347826087	-0.0486542621759228	0.03606989115475	0.177916020671143
1	4301373	4418006	HAP_3	0.112173913043478	-0.11900384847092	0.119717621106502	0.320632222085618
1	4301373	4418006	HAP_4	0.16695652173913	0.0249287302930178	0.0538764342688084	0.643757130658611
1	4301373	4418006	HAP_5	0.171304347826087	-0.0230409604545743	0.0503847568613304	0.647631992494371
1	4316516	4487030	HAP_1	0.151304347826087	0.0327801239719058	0.0671645537973957	0.62569989180772
1	4316516	4487030	HAP_2	0.171304347826087	-0.0230409604545743	0.0503847568613304	0.647631992494371
1	4316516	4487030	HAP_3	0.27304347826087	-0.0486542621759228	0.03606989115475	0.177916020671143
1	4316516	4487030	HAP_4	0.112173913043478	-0.11900384847092	0.119717621106502	0.320632222085618
1	4316516	4487030	HAP_5	0.167826086956522	0.0249287302930178	0.0538764342688084	0.643757130658611
1	4350915	4525112	HAP_1	0.17304347826087	-0.0182592240353749	0.0493818774386901	0.711703914247481
1	4350915	4525112	HAP_2	0.110434782608696	-0.11900384847092	0.119717621106502	0.320632222085618
1	4350915	4525112	HAP_3	0.196521739130435	-0.023966433568679	0.0441090599793319	0.587107786065435
1	4350915	4525112	HAP_4	0.319130434782609	-0.000285953639428782	0.0310406688000434	0.992653080609891
1	4394936	4571717	HAP_1	0.184347826086957	-0.011963180030862	0.0484468651455026	0.805049448910476
1	4394936	4571717	HAP_2	0.170434782608696	-0.0182592240353749	0.0493818774386901	0.711703914247481
1	4394936	4571717	HAP_3	0.316521739130435	-0.000285953639428782	0.0310406688000434	0.992653080609891
1	4394936	4571717	HAP_4	0.110434782608696	-0.11900384847092	0.119717621106502	0.320632222085618
1	4473638	4606890	HAP_1	0.185217391304348	-0.011963180030862	0.0484468651455026	0.805049448910476
1	4473638	4606890	HAP_2	0.170434782608696	-0.0182592240353749	0.0493818774386901	0.711703914247481
1	4473638	4606890	HAP_3	0.149565217391304	0.0327801239719058	0.0671645537973957	0.62569989180772
1	4473638	4606890	HAP_4	0.167826086956522	0.0249287302930178	0.0538764342688084	0.643757130658611
1	4473638	4606890	HAP_5	0.111304347826087	-0.11900384847092	0.119717621106502	0.320632222085618
1	4507685	4674574	HAP_1	0.112173913043478	-0.11900384847092	0.119717621106502	0.320632222085618
1	4507685	4674574	HAP_2	0.170434782608696	-0.0275697358939468	0.0523623449368755	0.598735831806893
1	4507685	4674574	HAP_3	0.168695652173913	-0.0182592240353749	0.0493818774386901	0.711703914247481
1	4507685	4674574	HAP_4	0.149565217391304	0.0327801239719058	0.0671645537973957	0.62569989180772
1	4507685	4674574	HAP_5	0.16695652173913	0.0249287302930178	0.0538764342688084	0.643757130658611
1	4565039	4716471	HAP_1	0.149565217391304	0.0327801239719058	0.0671645537973957	0.62569989180772
1	4565039	4716471	HAP_2	0.167826086956522	-0.012537236846695	0.0506271599965953	0.804504522188239
1	4565039	4716471	HAP_3	0.166086956521739	0.0249287302930178	0.0538764342688084	0.643757130658611
1	4565039	4716471	HAP_4	0.12695652173913	-0.110665362219126	0.0927998914106239	0.233562205607762
1	4565039	4716471	HAP_5	0.169565217391304	-0.0275697358939468	0.0523623449368755	0.598735831806893
1	4584093	4743473	HAP_1	0.149565217391304	0.0327801239719058	0.0671645537973957	0.62569989180772
1	4584093	4743473	HAP_2	0.167826086956522	-0.012537236846695	0.0506271599965953	0.804504522188239
1	4584093	4743473	HAP_3	0.166086956521739	0.0249287302930178	0.0538764342688084	0.643757130658611
1	4584093	4743473	HAP_4	0.12695652173913	-0.110665362219126	0.0927998914106239	0.233562205607762
1	4584093	4743473	HAP_5	0.169565217391304	-0.0275697358939468	0.0523623449368755	0.598735831806893
1	4647633	4781618	HAP_1	0.127826086956522	-0.110665362219126	0.0927998914106239	0.233562205607762
1	4647633	4781618	HAP_2	0.167826086956522	-0.012537236846695	0.0506271599965953	0.804504522188239
1	4647633	4781618	HAP_3	0.16695652173913	0.0249287302930178	0.0538764342688084	0.643757130658611
1	4647633	4781618	HAP_4	0.169565217391304	-0.0275697358939468	0.0523623449368755	0.598735831806893
1	4647633	4781618	HAP_5	0.120869565217391	0.181569191498756	0.0938954703234133	0.0536472025606826
1	4709876	4888776	HAP_1	0.128695652173913	-0.110665362219126	0.0927998914106239	0.233562205607762
1	4709876	4888776	HAP_2	0.170434782608696	-0.0275697358939468	0.0523623449368755	0.598735831806893
1	4709876	4888776	HAP_3	0.164347826086957	-0.0177810333209206	0.055572198018721	0.74911548345491
1	4709876	4888776	HAP_4	0.120869565217391	0.181569191498756	0.0938954703234133	0.0536472025606826
1	4709876	4888776	HAP_5	0.167826086956522	-0.012537236846695	0.0506271599965953	0.804504522188239
1	4734157	4996526	HAP_1	0.171304347826087	-0.0275697358939468	0.0523623449368755	0.598735831806893
1	4734157	4996526	HAP_2	0.120869565217391	0.181569191498756	0.0938954703234133	0.0536472025606826
1	4734157	4996526	HAP_3	0.16695652173913	-0.012537236846695	0.0506271599965953	0.804504522188239
1	4734157	4996526	HAP_4	0.164347826086957	-0.0177810333209206	0.055572198018721	0.74911548345491
1	4760410	5066737	HAP_1	0.167826086956522	-0.00634503171612929	0.0537232146043243	0.906025902135701
1	4760410	5066737	HAP_2	0.166086956521739	-0.012537236846695	0.0506271599965953	0.804504522188239
1	4760410	5066737	HAP_3	0.171304347826087	-0.0275697358939468	0.0523623449368755	0.598735831806893
1	4760410	5066737	HAP_4	0.119130434782609	0.181569191498756	0.0938954703234133	0.0536472025606826
1	4830120	5099108	HAP_1	0.166086956521739	-0.012537236846695	0.0506271599965953	0.804504522188239
1	4830120	5099108	HAP_2	0.167826086956522	-0.00634503171612929	0.0537232146043243	0.906025902135701
1	4830120	5099108	HAP_3	0.172173913043478	-0.0275697358939468	0.0523623449368755	0.598735831806893
1	4830120	5099108	HAP_4	0.119130434782609	0.181569191498756	0.0938954703234133	0.0536472025606826
1	4986559	5186570	HAP_1	0.166086956521739	-0.012537236846695	0.0506271599965953	0.804504522188239
1	4986559	5186570	HAP_2	0.326086956521739	-0.0246728861808069	0.0297976356697623	0.408013538399797
1	4986559	5186570	HAP_3	0.16695652173913	-0.00634503171612929	0.0537232146043243	0.906025902135701
1	4986559	5186570	HAP_4	0.117391304347826	0.181569191498756	0.0938954703234133	0.0536472025606826
1	5057978	5331327	HAP_1	0.239130434782609	-0.0387394529627125	0.0391506875449316	0.322846291770353
1	5057978	5331327	HAP_2	0.113913043478261	-0.0014057397391953	0.104588157364645	0.989280952846211
1	5057978	5331327	HAP_3	0.167826086956522	-0.00634503171612929	0.0537232146043243	0.906025902135701
1	5057978	5331327	HAP_4	0.117391304347826	0.181569191498756	0.0938954703234133	0.0536472025606826
1	5057978	5331327	HAP_5	0.166086956521739	-0.012537236846695	0.0506271599965953	0.804504522188239
1	5087212	5366547	HAP_1	0.168695652173913	-0.00634503171612929	0.0537232146043243	0.906025902135701
1	5087212	5366547	HAP_2	0.200869565217391	-0.038011885015536	0.0431568481651301	0.378810947449136
1	5087212	5366547	HAP_3	0.113913043478261	-0.0014057397391953	0.104588157364645	0.989280952846211
1	5087212	5366547	HAP_4	0.117391304347826	0.181569191498756	0.0938954703234133	0.0536472025606826
1	5087212	5366547	HAP_5	0.166086956521739	-0.012537236846695	0.0506271599965953	0.804504522188239
1	5147933	5422754	HAP_1	0.169565217391304	-0.00634503171612929	0.0537232146043243	0.906025902135701
1	5147933	5422754	HAP_2	0.199130434782609	-0.0338387606969495	0.0440766746725648	0.44297307158652
1	5147933	5422754	HAP_3	0.12	0.181569191498756	0.0938954703234133	0.0536472025606826
1	5147933	5422754	HAP_4	0.114782608695652	-0.131573826139952	0.104798253038945	0.209820374012952
1	5147933	5422754	HAP_5	0.164347826086957	-0.012537236846695	0.0506271599965953	0.804504522188239
1	5305646	5488869	HAP_1	0.169565217391304	-0.00634503171612929	0.0537232146043243	0.906025902135701
1	5305646	5488869	HAP_2	0.2	-0.0338387606969495	0.0440766746725648	0.44297307158652
1	5305646	5488869	HAP_3	0.166086956521739	-0.012537236846695	0.0506271599965953	0.804504522188239
1	5305646	5488869	HAP_4	0.103478260869565	-0.131573826139952	0.104798253038945	0.209820374012952
1	5305646	5488869	HAP_5	0.12	0.181569191498756	0.0938954703234133	0.0536472025606826
1	5356977	5519231	HAP_1	0.2	-0.0338387606969495	0.0440766746725648	0.44297307158652
1	5356977	5519231	HAP_2	0.166086956521739	-0.012537236846695	0.0506271599965953	0.804504522188239
1	5356977	5519231	HAP_3	0.169565217391304	-0.00634503171612929	0.0537232146043243	0.906025902135701
1	5356977	5519231	HAP_4	0.102608695652174	-0.131573826139952	0.104798253038945	0.209820374012952
1	5356977	5519231	HAP_5	0.126086956521739	0.175138883513068	0.085057973484363	0.0399493651550486
1	5391649	5550567	HAP_1	0.169565217391304	-0.00634503171612929	0.0537232146043243	0.906025902135701
1	5391649	5550567	HAP_2	0.2	-0.0338387606969495	0.0440766746725648	0.44297307158652
1	5391649	5550567	HAP_3	0.102608695652174	-0.131573826139952	0.104798253038945	0.209820374012952
1	5391649	5550567	HAP_4	0.12695652173913	0.175138883513068	0.085057973484363	0.0399493651550486
1	5391649	5550567	HAP_5	0.166086956521739	-0.012537236846695	0.0506271599965953	0.804504522188239
1	5470488	5573890	HAP_1	0.12695652173913	0.175138883513068	0.085057973484363	0.0399493651550486
1	5470488	5573890	HAP_2	0.166086956521739	-0.012537236846695	0.0506271599965953	0.804504522188239
1	5470488	5573890	HAP_3	0.170434782608696	-0.00634503171612929	0.0537232146043243	0.906025902135701
1	5470488	5573890	HAP_4	0.102608695652174	-0.131573826139952	0.104798253038945	0.209820374012952
1	5470488	5573890	HAP_5	0.212173913043478	-0.0406274375693321	0.0400357437752031	0.310647792178894
1	5510131	5630208	HAP_1	0.0991304347826087	-0.131573826139952	0.104798253038945	0.209820374012952
1	5510131	5630208	HAP_2	0.194782608695652	-0.0338387606969495	0.0440766746725648	0.44297307158652
1	5510131	5630208	HAP_3	0.12695652173913	0.175138883513068	0.085057973484363	0.0399493651550486
1	5510131	5630208	HAP_4	0.164347826086957	-0.012537236846695	0.0506271599965953	0.804504522188239
1	5510131	5630208	HAP_5	0.169565217391304	-0.00634503171612929	0.0537232146043243	0.906025902135701
1	5539390	5668141	HAP_1	0.190434782608696	-0.0338387606969495	0.0440766746725648	0.44297307158652
1	5539390	5668141	HAP_2	0.12695652173913	0.175138883513068	0.085057973484363	0.0399493651550486
1	5539390	5668141	HAP_3	0.163478260869565	-0.012537236846695	0.0506271599965953	0.804504522188239
1	5539390	5668141	HAP_4	0.167826086956522	-0.00634503171612929	0.0537232146043243	0.906025902135701
1	5539390	5668141	HAP_5	0.0939130434782609	-0.131573826139952	0.104798253038945	0.209820374012952
1	5561667	5730545	HAP_1	0.190434782608696	-0.0304412264198268	0.0448763566170062	0.497838189982194
1	5561667	5730545	HAP_2	0.170434782608696	-0.0126555640849945	0.0520449742457699	0.80796559264872
1	5561667	5730545	HAP_3	0.12695652173913	0.175138883513068	0.085057973484363	0.0399493651550486
1	5561667	5730545	HAP_4	0.0930434782608696	-0.131573826139952	0.104798253038945	0.209820374012952
1	5561667	5730545	HAP_5	0.162608695652174	-0.0299652243090989	0.0534634222210674	0.575374857978418
1	5614060	5764859	HAP_1	0.122608695652174	0.181569191498756	0.0938954703234133	0.0536472025606826
1	5614060	5764859	HAP_2	0.354782608695652	0.00849705254021428	0.0267081195550788	0.750493195417901
1	5614060	5764859	HAP_3	0.17304347826087	-0.0126555640849945	0.0520449742457699	0.80796559264872
1	5656543	5807646	HAP_1	0.360869565217391	0.00226875379434263	0.026274536102692	0.931220532179127
1	5656543	5807646	HAP_2	0.123478260869565	0.181569191498756	0.0938954703234133	0.0536472025606826
1	5656543	5807646	HAP_3	0.17304347826087	-0.0126555640849945	0.0520449742457699	0.80796559264872
1	5710366	5882239	HAP_1	0.16695652173913	-0.00650644831775817	0.0536815439818766	0.903572328503144
1	5710366	5882239	HAP_2	0.36695652173913	0.0012461365933393	0.025776290967015	0.961459029214815
1	5710366	5882239	HAP_3	0.123478260869565	0.181569191498756	0.0938954703234133	0.0536472025606826
1	5753019	5945254	HAP_1	0.16695652173913	-0.00650644831775817	0.0536815439818766	0.903572328503144
1	5753019	5945254	HAP_2	0.123478260869565	0.181569191498756	0.0938954703234133	0.0536472025606826
1	5753019	5945254	HAP_3	0.377391304347826	0.00247191094107811	0.0252733248595824	0.922120330883646
1	5783354	5988894	HAP_1	0.16695652173913	-0.00650644831775817	0.0536815439818766	0.903572328503144
1	5783354	5988894	HAP_2	0.204347826086957	-0.0194269321821017	0.0417035796202311	0.641515031149386
1	5783354	5988894	HAP_3	0.17304347826087	-0.012537236846695	0.0506271599965953	0.804504522188239
1	5783354	5988894	HAP_4	0.123478260869565	0.181569191498756	0.0938954703234133	0.0536472025606826
1	5846627	6046468	HAP_1	0.16695652173913	-0.00650644831775817	0.0536815439818766	0.903572328503144
1	5846627	6046468	HAP_2	0.124347826086957	0.181569191498756	0.0938954703234133	0.0536472025606826
1	5846627	6046468	HAP_3	0.212173913043478	-0.0231715051918111	0.0414158736943212	0.576054567166796
1	5846627	6046468	HAP_4	0.17304347826087	-0.012537236846695	0.0506271599965953	0.804504522188239
1	5922932	6090860	HAP_1	0.16695652173913	-0.0112911540813991	0.0520997129804361	0.828503647469528
1	5922932	6090860	HAP_2	0.124347826086957	0.181569191498756	0.0938954703234133	0.0536472025606826
1	5922932	6090860	HAP_3	0.209565217391304	-0.019434382436184	0.0419227914758242	0.643131335863903
1	5922932	6090860	HAP_4	0.170434782608696	-0.00799461065339448	0.0519264432871011	0.877696309264848
1	5983887	6133181	HAP_1	0.170434782608696	-0.00799461065339448	0.0519264432871011	0.877696309264848
1	5983887	6133181	HAP_2	0.159130434782609	-0.0105994319352657	0.0521530417324406	0.839023293984055
1	5983887	6133181	HAP_3	0.209565217391304	-0.019434382436184	0.0419227914758242	0.643131335863903
1	5983887	6133181	HAP_4	0.123478260869565	0.181569191498756	0.0938954703234133	0.0536472025606826
1	6026812	6171754	HAP_1	0.123478260869565	0.181569191498756	0.0938954703234133	0.0536472025606826
1	6026812	6171754	HAP_2	0.209565217391304	-0.019434382436184	0.0419227914758242	0.643131335863903
1	6026812	6171754	HAP_3	0.16	-0.0105994319352657	0.0521530417324406	0.839023293984055
1	6026812	6171754	HAP_4	0.170434782608696	-0.00799461065339448	0.0519264432871011	0.877696309264848
1	6069957	6218619	HAP_1	0.16	-0.0105994319352657	0.0521530417324406	0.839023293984055
1	6069957	6218619	HAP_2	0.170434782608696	-0.00799461065339448	0.0519264432871011	0.877696309264848
1	6069957	6218619	HAP_3	0.211304347826087	-0.019434382436184	0.0419227914758242	0.643131335863903
1	6069957	6218619	HAP_4	0.123478260869565	0.181569191498756	0.0938954703234133	0.0536472025606826
1	6069957	6218619	HAP_5	0.0452173913043478	-0.126457020032495	0.119939547586096	0.29218050332525
1	6114436	6264645	HAP_1	0.123478260869565	0.181569191498756	0.0938954703234133	0.0536472025606826
1	6114436	6264645	HAP_2	0.16	-0.0105994319352657	0.0521530417324406	0.839023293984055
1	6114436	6264645	HAP_3	0.0452173913043478	-0.126457020032495	0.119939547586096	0.29218050332525
1	6114436	6264645	HAP_4	0.17304347826087	-0.00799461065339448	0.0519264432871011	0.877696309264848
1	6114436	6264645	HAP_5	0.212173913043478	-0.019434382436184	0.0419227914758242	0.643131335863903
1	6158046	6307242	HAP_1	0.162608695652174	-0.0105994319352657	0.0521530417324406	0.839023293984055
1	6158046	6307242	HAP_2	0.123478260869565	0.181569191498756	0.0938954703234133	0.0536472025606826
1	6158046	6307242	HAP_3	0.0443478260869565	-0.126457020032495	0.119939547586096	0.29218050332525
1	6158046	6307242	HAP_4	0.173913043478261	-0.00799461065339448	0.0519264432871011	0.877696309264848
1	6158046	6307242	HAP_5	0.213913043478261	-0.019434382436184	0.0419227914758242	0.643131335863903
1	6211327	6334008	HAP_1	0.214782608695652	-0.019434382436184	0.0419227914758242	0.643131335863903
1	6211327	6334008	HAP_2	0.162608695652174	-0.0105994319352657	0.0521530417324406	0.839023293984055
1	6211327	6334008	HAP_3	0.123478260869565	0.181569191498756	0.0938954703234133	0.0536472025606826
1	6211327	6334008	HAP_4	0.0434782608695652	-0.126457020032495	0.119939547586096	0.29218050332525
1	6211327	6334008	HAP_5	0.173913043478261	-0.00799461065339448	0.0519264432871011	0.877696309264848
1	6238245	6363482	HAP_1	0.214782608695652	-0.019434382436184	0.0419227914758242	0.643131335863903
1	6238245	6363482	HAP_2	0.0434782608695652	-0.126457020032495	0.119939547586096	0.29218050332525
1	6238245	6363482	HAP_3	0.18	-0.00799461065339448	0.0519264432871011	0.877696309264848
1	6238245	6363482	HAP_4	0.121739130434783	-0.0516757943459555	0.0692373153160712	0.455763531922487
1	6238245	6363482	HAP_5	0.175652173913043	-0.0155353952751045	0.0506217375637546	0.759039418607579
1	6238245	6363482	HAP_6	0.123478260869565	0.181569191498756	0.0938954703234133	0.0536472025606826
1	6290541	6406191	HAP_1	0.216521739130435	-0.019434382436184	0.0419227914758242	0.643131335863903
1	6290541	6406191	HAP_2	0.163478260869565	-0.0105994319352657	0.0521530417324406	0.839023293984055
1	6290541	6406191	HAP_3	0.167826086956522	-0.0705988869912971	0.0476281986021226	0.138823170587144
1	6290541	6406191	HAP_4	0.303478260869565	0.0472880990971205	0.0316242494044555	0.135394498108192
1	6290541	6406191	HAP_5	0.0434782608695652	-0.126457020032495	0.119939547586096	0.29218050332525
1	6326900	6449104	HAP_1	0.167826086956522	-0.0705988869912971	0.0476281986021226	0.138823170587144
1	6326900	6449104	HAP_2	0.051304347826087	-0.120866914151655	0.103817401372144	0.244826438754463
1	6326900	6449104	HAP_3	0.18	-0.00799461065339448	0.0519264432871011	0.877696309264848
1	6326900	6449104	HAP_4	0.123478260869565	0.181569191498756	0.0938954703234133	0.0536472025606826
1	6326900	6449104	HAP_5	0.217391304347826	-0.019434382436184	0.0419227914758242	0.643131335863903
1	6326900	6449104	HAP_6	0.163478260869565	-0.0105994319352657	0.0521530417324406	0.839023293984055
1	6355340	6494875	HAP_1	0.121739130434783	-0.102575251976399	0.0596250740282552	0.0859215752196538
1	6355340	6494875	HAP_2	0.217391304347826	-0.019434382436184	0.0419227914758242	0.643131335863903
1	6355340	6494875	HAP_3	0.166086956521739	-0.0105994319352657	0.0521530417324406	0.839023293984055
1	6355340	6494875	HAP_4	0.195652173913043	0.0120508763838367	0.0449514149646246	0.788730952802053
1	6355340	6494875	HAP_5	0.123478260869565	0.181569191498756	0.0938954703234133	0.0536472025606826
1	6394259	6539650	HAP_1	0.16695652173913	-0.0105994319352657	0.0521530417324406	0.839023293984055
1	6394259	6539650	HAP_2	0.10695652173913	-0.0714473674892348	0.0740730082525369	0.335183433307202
1	6394259	6539650	HAP_3	0.217391304347826	-0.019434382436184	0.0419227914758242	0.643131335863903
1	6394259	6539650	HAP_4	0.194782608695652	0.0120508763838367	0.0449514149646246	0.788730952802053
1	6394259	6539650	HAP_5	0.123478260869565	0.181569191498756	0.0938954703234133	0.0536472025606826
1	6440687	6581802	HAP_1	0.122608695652174	0.181569191498756	0.0938954703234133	0.0536472025606826
1	6440687	6581802	HAP_2	0.179130434782609	0.0333103964169692	0.0495290289686263	0.501514559305617
1	6440687	6581802	HAP_3	0.216521739130435	-0.019434382436184	0.0419227914758242	0.643131335863903
1	6440687	6581802	HAP_4	0.163478260869565	-0.0105994319352657	0.0521530417324406	0.839023293984055
1	6440687	6581802	HAP_5	0.048695652173913	-0.0581041602969938	0.120122470745861	0.628781761580968
1	6478088	6617974	HAP_1	0.163478260869565	-0.0105994319352657	0.0521530417324406	0.839023293984055
1	6478088	6617974	HAP_2	0.259130434782609	0.00283484858949663	0.0336452504953404	0.932882087114265
1	6478088	6617974	HAP_3	0.121739130434783	0.181569191498756	0.0938954703234133	0.0536472025606826
1	6478088	6617974	HAP_4	0.178260869565217	0.0333103964169692	0.0495290289686263	0.501514559305617
1	6534487	6643362	HAP_1	0.312173913043478	-0.0166847911973145	0.0292566251558184	0.56870823594701
1	6534487	6643362	HAP_2	0.178260869565217	0.0333103964169692	0.0495290289686263	0.501514559305617
1	6534487	6643362	HAP_3	0.164347826086957	-0.0105994319352657	0.0521530417324406	0.839023293984055
1	6534487	6643362	HAP_4	0.121739130434783	0.181569191498756	0.0938954703234133	0.0536472025606826
1	6577244	6734261	HAP_1	0.0895652173913044	-0.0317495088064722	0.102745719864165	0.757428041882995
1	6577244	6734261	HAP_2	0.165217391304348	0.00820800815827892	0.0574115471707063	0.886366778057544
1	6577244	6734261	HAP_3	0.100869565217391	-0.136223726610872	0.119125395697735	0.253304548846515
1	6577244	6734261	HAP_4	0.210434782608696	-0.0188268241573579	0.0413891440671712	0.649375916711166
1	6577244	6734261	HAP_5	0.164347826086957	-0.0105994319352657	0.0521530417324406	0.839023293984055
1	6612693	6796330	HAP_1	0.0852173913043478	-0.00311280251000441	0.118617040606947	0.979073267649226
1	6612693	6796330	HAP_2	0.165217391304348	0.00820800815827892	0.0574115471707063	0.886366778057544
1	6612693	6796330	HAP_3	0.1	-0.136223726610872	0.119125395697735	0.253304548846515
1	6612693	6796330	HAP_4	0.210434782608696	-0.0188268241573579	0.0413891440671712	0.649375916711166
1	6612693	6796330	HAP_5	0.164347826086957	-0.0105994319352657	0.0521530417324406	0.839023293984055
1	6633732	6839575	HAP_1	0.210434782608696	-0.0188268241573579	0.0413891440671712	0.649375916711166
1	6633732	6839575	HAP_2	0.164347826086957	-0.0105994319352657	0.0521530417324406	0.839023293984055
1	6633732	6839575	HAP_3	0.0852173913043478	-0.00311280251000441	0.118617040606947	0.979073267649226
1	6633732	6839575	HAP_4	0.165217391304348	0.00820800815827892	0.0574115471707063	0.886366778057544
1	6633732	6839575	HAP_5	0.1	-0.136223726610872	0.119125395697735	0.253304548846515
1	6712326	6899688	HAP_1	0.165217391304348	0.00820800815827892	0.0574115471707063	0.886366778057544
1	6712326	6899688	HAP_2	0.16695652173913	-0.00665844253620528	0.0506565860852255	0.895472088407778
1	6712326	6899688	HAP_3	0.186086956521739	0.0247209313796789	0.0564393268142032	0.661548077982573
1	6712326	6899688	HAP_4	0.0626086956521739	-0.149458103518082	0.0941645970938318	0.113029655661111
1	6712326	6899688	HAP_5	0.210434782608696	-0.0188268241573579	0.0413891440671712	0.649375916711166
1	6781489	6933766	HAP_1	0.188695652173913	0.015868354623213	0.0544012175053897	0.770630397798076
1	6781489	6933766	HAP_2	0.167826086956522	-0.00665844253620528	0.0506565860852255	0.895472088407778
1	6781489	6933766	HAP_3	0.088695652173913	-0.0591550916321073	0.1233797824715	0.63180127215458
1	6781489	6933766	HAP_4	0.137391304347826	-0.0515164664245163	0.0857892272926695	0.548414861989446
1	6781489	6933766	HAP_5	0.216521739130435	-0.0188268241573579	0.0413891440671712	0.649375916711166
1	6830134	6990464	HAP_1	0.248695652173913	-0.00962588911457056	0.0359160322095211	0.78878924540984
1	6830134	6990464	HAP_2	0.100869565217391	-0.136223726610872	0.119125395697735	0.253304548846515
1	6830134	6990464	HAP_3	0.088695652173913	-0.0275715962034841	0.102611751414037	0.788260518431214
1	6830134	6990464	HAP_4	0.088695652173913	-0.0591550916321073	0.1233797824715	0.63180127215458
1	6830134	6990464	HAP_5	0.137391304347826	-0.0515164664245163	0.0857892272926695	0.548414861989446
1	6830134	6990464	HAP_6	0.167826086956522	-0.00665844253620528	0.0506565860852255	0.895472088407778
1	6864130	7035600	HAP_1	0.088695652173913	-0.0591550916321073	0.1233797824715	0.63180127215458
1	6864130	7035600	HAP_2	0.154782608695652	-0.063003104400056	0.0794084342623254	0.42787633059108
1	6864130	7035600	HAP_3	0.189565217391304	-0.0422573654571346	0.0467146500003063	0.366072958147511
1	6864130	7035600	HAP_4	0.167826086956522	-0.00665844253620528	0.0506565860852255	0.895472088407778
1	6864130	7035600	HAP_5	0.100869565217391	-0.136223726610872	0.119125395697735	0.253304548846515
1	6864130	7035600	HAP_6	0.0826086956521739	-0.00311280251000441	0.118617040606947	0.979073267649226
1	6923025	7062501	HAP_1	0.100869565217391	-0.136223726610872	0.119125395697735	0.253304548846515
1	6923025	7062501	HAP_2	0.104347826086957	0.135269391397143	0.10550265319408	0.200321439916357
1	6923025	7062501	HAP_3	0.169565217391304	-0.00665844253620528	0.0506565860852255	0.895472088407778
1	6923025	7062501	HAP_4	0.149565217391304	-0.063003104400056	0.0794084342623254	0.42787633059108
1	6923025	7062501	HAP_5	0.0756521739130435	-0.0835594333074349	0.119551148121899	0.484876821801085
1	6923025	7062501	HAP_6	0.114782608695652	-0.0190210968662528	0.0764576984445837	0.803622347886465
1	6965434	7118368	HAP_1	0.100869565217391	0.135269391397143	0.10550265319408	0.200321439916357
1	6965434	7118368	HAP_2	0.169565217391304	-0.00665844253620528	0.0506565860852255	0.895472088407778
1	6965434	7118368	HAP_3	0.151304347826087	-0.0795804249774167	0.0704973156784082	0.259445552955205
1	6965434	7118368	HAP_4	0.0756521739130435	-0.0835594333074349	0.119551148121899	0.484876821801085
1	6965434	7118368	HAP_5	0.114782608695652	-0.0190210968662528	0.0764576984445837	0.803622347886465
1	6965434	7118368	HAP_6	0.100869565217391	-0.136223726610872	0.119125395697735	0.253304548846515
1	7029810	7168764	HAP_1	0.08	-0.0835594333074349	0.119551148121899	0.484876821801085
1	7029810	7168764	HAP_2	0.280869565217391	0.00865825511391054	0.0322997903756362	0.788752127893958
1	7029810	7168764	HAP_3	0.102608695652174	-0.123731217559823	0.103032456526107	0.230297612415926
1	7029810	7168764	HAP_4	0.100869565217391	0.135269391397143	0.10550265319408	0.200321439916357
1	7029810	7168764	HAP_5	0.0643478260869565	-0.149458103518082	0.0941645970938318	0.113029655661111
1	7047544	7216900	HAP_1	0.281739130434783	0.00865825511391054	0.0322997903756362	0.788752127893958
1	7047544	7216900	HAP_2	0.100869565217391	0.135269391397143	0.10550265319408	0.200321439916357
1	7047544	7216900	HAP_3	0.122608695652174	-0.0741156474653913	0.0784930877397186	0.345457100610189
1	7047544	7216900	HAP_4	0.0643478260869565	-0.149458103518082	0.0941645970938318	0.113029655661111
1	7047544	7216900	HAP_5	0.102608695652174	-0.123731217559823	0.103032456526107	0.230297612415926
1	7108873	7259443	HAP_1	0.280869565217391	0.00865825511391054	0.0322997903756362	0.788752127893958
1	7108873	7259443	HAP_2	0.101739130434783	0.135269391397143	0.10550265319408	0.200321439916357
1	7108873	7259443	HAP_3	0.126086956521739	-0.0211425506264412	0.0778268741992009	0.785982215114305
1	7108873	7259443	HAP_4	0.0643478260869565	-0.149458103518082	0.0941645970938318	0.113029655661111
1	7108873	7259443	HAP_5	0.123478260869565	-0.0741156474653913	0.0784930877397186	0.345457100610189
1	7108873	7259443	HAP_6	0.102608695652174	-0.123731217559823	0.103032456526107	0.230297612415926
1	7159731	7325749	HAP_1	0.141739130434783	-0.0177679095374018	0.0713789427979142	0.803510754820559
1	7159731	7325749	HAP_2	0.123478260869565	-0.0741156474653913	0.0784930877397186	0.345457100610189
1	7159731	7325749	HAP_3	0.103478260869565	-0.121370286577336	0.0922779149447979	0.188955855072491
1	7159731	7325749	HAP_4	0.100869565217391	0.135269391397143	0.10550265319408	0.200321439916357
1	7159731	7325749	HAP_5	0.28695652173913	0.00745519924223019	0.0317617672888227	0.814509668324715
1	7159731	7325749	HAP_6	0.125217391304348	-0.0211425506264412	0.0778268741992009	0.785982215114305
1	7196708	7399747	HAP_1	0.102608695652174	-0.121370286577336	0.0922779149447979	0.188955855072491
1	7196708	7399747	HAP_2	0.100869565217391	0.135269391397143	0.10550265319408	0.200321439916357
1	7196708	7399747	HAP_3	0.28695652173913	0.00745519924223019	0.0317617672888227	0.814509668324715
1	7196708	7399747	HAP_4	0.0643478260869565	-0.149458103518082	0.0941645970938318	0.113029655661111
1	7196708	7399747	HAP_5	0.088695652173913	-0.0990869687899311	0.118566301931083	0.403673578780298
1	7196708	7399747	HAP_6	0.118260869565217	-0.0699034672713691	0.084876950531004	0.410524192553837
1	7248213	7435100	HAP_1	0.0643478260869565	-0.149458103518082	0.0941645970938318	0.113029655661111
1	7248213	7435100	HAP_2	0.102608695652174	-0.121370286577336	0.0922779149447979	0.188955855072491
1	7248213	7435100	HAP_3	0.117391304347826	-0.0699034672713691	0.084876950531004	0.410524192553837
1	7248213	7435100	HAP_4	0.28	0.0120358561829148	0.0326490117941586	0.712532060848252
1	7248213	7435100	HAP_5	0.1	0.135269391397143	0.10550265319408	0.200321439916357
1	7306412	7460318	HAP_1	0.117391304347826	-0.0699034672713691	0.084876950531004	0.410524192553837
1	7306412	7460318	HAP_2	0.28	0.0120358561829148	0.0326490117941586	0.712532060848252
1	7306412	7460318	HAP_3	0.1	0.135269391397143	0.10550265319408	0.200321439916357
1	7306412	7460318	HAP_4	0.0643478260869565	-0.149458103518082	0.0941645970938318	0.113029655661111
1	7306412	7460318	HAP_5	0.102608695652174	-0.121370286577336	0.0922779149447979	0.188955855072491
1	7378233	7502240	HAP_1	0.19304347826087	-0.071172411786416	0.0470061952281015	0.130560858088848
1	7378233	7502240	HAP_2	0.319130434782609	0.00228749721899593	0.0296385471310622	0.938507977416493
1	7378233	7502240	HAP_3	0.1	0.135269391397143	0.10550265319408	0.200321439916357
1	7378233	7502240	HAP_4	0.0782608695652174	-0.149458103518082	0.0941645970938318	0.113029655661111
1	7378233	7502240	HAP_5	0.106086956521739	-0.123676441509057	0.0845330448617029	0.144011522050779
1	7423349	7533869	HAP_1	0.191304347826087	-0.0705291659353647	0.048041314622124	0.142638131629502
1	7423349	7533869	HAP_2	0.276521739130435	0.0181463261058774	0.0333829996381391	0.586946176577155
1	7423349	7533869	HAP_3	0.0652173913043478	-0.149458103518082	0.0941645970938318	0.113029655661111
1	7423349	7533869	HAP_4	0.10695652173913	-0.123676441509057	0.0845330448617029	0.144011522050779
1	7423349	7533869	HAP_5	0.1	0.135269391397143	0.10550265319408	0.200321439916357
1	7452388	7563595	HAP_1	0.1	0.135269391397143	0.10550265319408	0.200321439916357
1	7452388	7563595	HAP_2	0.191304347826087	-0.0705291659353647	0.048041314622124	0.142638131629502
1	7452388	7563595	HAP_3	0.277391304347826	0.0181463261058774	0.0333829996381391	0.586946176577155
1	7452388	7563595	HAP_4	0.188695652173913	-0.0117467188462991	0.0524812004846943	0.822973124375293
1	7452388	7563595	HAP_5	0.0739130434782609	-0.149458103518082	0.0941645970938318	0.113029655661111
1	7484154	7597217	HAP_1	0.276521739130435	0.0181463261058774	0.0333829996381391	0.586946176577155
1	7484154	7597217	HAP_2	0.188695652173913	-0.0117467188462991	0.0524812004846943	0.822973124375293
1	7484154	7597217	HAP_3	0.0739130434782609	-0.149458103518082	0.0941645970938318	0.113029655661111
1	7484154	7597217	HAP_4	0.1	0.135269391397143	0.10550265319408	0.200321439916357
1	7484154	7597217	HAP_5	0.191304347826087	-0.0705291659353647	0.048041314622124	0.142638131629502
1	7522016	7642302	HAP_1	0.191304347826087	-0.0705291659353647	0.048041314622124	0.142638131629502
1	7522016	7642302	HAP_2	0.277391304347826	0.0138779086616128	0.0330394341200661	0.674616223912406
1	7522016	7642302	HAP_3	0.187826086956522	-0.0117467188462991	0.0524812004846943	0.822973124375293
1	7522016	7642302	HAP_4	0.0678260869565217	-0.149458103518082	0.0941645970938318	0.113029655661111
1	7522016	7642302	HAP_5	0.1	0.135269391397143	0.10550265319408	0.200321439916357
1	7552128	7679364	HAP_1	0.294782608695652	0.0193335814260138	0.0306146946795726	0.527961844031595
1	7552128	7679364	HAP_2	0.199130434782609	-0.0712841959824645	0.0468650365199954	0.128808990287153
1	7552128	7679364	HAP_3	0.0643478260869565	-0.149458103518082	0.0941645970938318	0.113029655661111
1	7552128	7679364	HAP_4	0.187826086956522	-0.0117467188462991	0.0524812004846943	0.822973124375293
1	7552128	7679364	HAP_5	0.100869565217391	0.135269391397143	0.10550265319408	0.200321439916357
1	7575218	7753844	HAP_1	0.115652173913043	-0.0689030532563644	0.0924488596707489	0.456395959534526
1	7575218	7753844	HAP_2	0.0643478260869565	-0.149458103518082	0.0941645970938318	0.113029655661111
1	7575218	7753844	HAP_3	0.279130434782609	0.0138779086616128	0.0330394341200661	0.674616223912406
1	7575218	7753844	HAP_4	0.101739130434783	0.0896122789445631	0.0947555949923514	0.344697744248443
1	7575218	7753844	HAP_5	0.186086956521739	-0.0117467188462991	0.0524812004846943	0.822973124375293
1	7628267	7802701	HAP_1	0.115652173913043	-0.0689030532563644	0.0924488596707489	0.456395959534526
1	7628267	7802701	HAP_2	0.278260869565217	0.00363857746201922	0.0332275571904779	0.912841192691553
1	7628267	7802701	HAP_3	0.102608695652174	0.0567997019065061	0.0868359824460575	0.513312824658454
1	7628267	7802701	HAP_4	0.184347826086957	-0.0117467188462991	0.0524812004846943	0.822973124375293
1	7628267	7802701	HAP_5	0.0643478260869565	-0.149458103518082	0.0941645970938318	0.113029655661111
1	7661203	7864905	HAP_1	0.184347826086957	-0.0117467188462991	0.0524812004846943	0.822973124375293
1	7661203	7864905	HAP_2	0.06	-0.149458103518082	0.0941645970938318	0.113029655661111
1	7661203	7864905	HAP_3	0.114782608695652	-0.0689030532563644	0.0924488596707489	0.456395959534526
1	7661203	7864905	HAP_4	0.272173913043478	0.00363857746201922	0.0332275571904779	0.912841192691553
1	7661203	7864905	HAP_5	0.102608695652174	0.0567997019065061	0.0868359824460575	0.513312824658454
1	7734968	7940886	HAP_1	0.12695652173913	-0.00672833750573306	0.0790063265440431	0.932162921952249
1	7734968	7940886	HAP_2	0.271304347826087	0.00363857746201922	0.0332275571904779	0.912841192691553
1	7734968	7940886	HAP_3	0.103478260869565	0.0567997019065061	0.0868359824460575	0.513312824658454
1	7734968	7940886	HAP_4	0.06	-0.149458103518082	0.0941645970938318	0.113029655661111
1	7734968	7940886	HAP_5	0.181739130434783	-0.0055136007843171	0.0543354126392894	0.919210839019421
1	7788418	8016049	HAP_1	0.135652173913043	-0.0263065818479675	0.0695358656719141	0.705338171116858
1	7788418	8016049	HAP_2	0.27304347826087	0.0138779086616128	0.0330394341200661	0.674616223912406
1	7788418	8016049	HAP_3	0.103478260869565	0.0567997019065061	0.0868359824460575	0.513312824658454
1	7788418	8016049	HAP_4	0.182608695652174	-0.0055136007843171	0.0543354126392894	0.919210839019421
1	7788418	8016049	HAP_5	0.06	-0.149458103518082	0.0941645970938318	0.113029655661111
1	7845180	8104625	HAP_1	0.135652173913043	-0.0263065818479675	0.0695358656719141	0.705338171116858
1	7845180	8104625	HAP_2	0.102608695652174	0.0567997019065061	0.0868359824460575	0.513312824658454
1	7845180	8104625	HAP_3	0.06	-0.149458103518082	0.0941645970938318	0.113029655661111
1	7845180	8104625	HAP_4	0.110434782608696	-0.123676441509057	0.0845330448617029	0.144011522050779
1	7845180	8104625	HAP_5	0.272173913043478	0.0115251740109277	0.0326373277832371	0.724124441586958
1	7919477	8211738	HAP_1	0.0956521739130435	-0.0653763177782327	0.0922022621546528	0.47858543432677
1	7919477	8211738	HAP_2	0.11304347826087	-0.123676441509057	0.0845330448617029	0.144011522050779
1	7919477	8211738	HAP_3	0.272173913043478	0.00151186244669558	0.032819824324685	0.963274387418005
1	7919477	8211738	HAP_4	0.06	-0.149458103518082	0.0941645970938318	0.113029655661111
1	7919477	8211738	HAP_5	0.104347826086957	0.0567997019065061	0.0868359824460575	0.513312824658454
1	7996760	8289511	HAP_1	0.104347826086957	0.0567997019065061	0.0868359824460575	0.513312824658454
1	7996760	8289511	HAP_2	0.0956521739130435	-0.0653763177782327	0.0922022621546528	0.47858543432677
1	7996760	8289511	HAP_3	0.117391304347826	-0.123899959219424	0.078350002967136	0.114357179569958
1	7996760	8289511	HAP_4	0.06	-0.149458103518082	0.0941645970938318	0.113029655661111
1	7996760	8289511	HAP_5	0.272173913043478	0.00151186244669558	0.032819824324685	0.963274387418005
1	8075890	8326936	HAP_1	0.272173913043478	0.00151186244669558	0.032819824324685	0.963274387418005
1	8075890	8326936	HAP_2	0.104347826086957	0.0567997019065061	0.0868359824460575	0.513312824658454
1	8075890	8326936	HAP_3	0.118260869565217	-0.123899959219424	0.078350002967136	0.114357179569958
1	8075890	8326936	HAP_4	0.0878260869565217	-0.118420464114984	0.103560362520046	0.253321146109668
1	8075890	8326936	HAP_5	0.0956521739130435	-0.0653763177782327	0.0922022621546528	0.47858543432677
1	8075890	8326936	HAP_6	0.06	-0.149458103518082	0.0941645970938318	0.113029655661111
1	8170038	8373080	HAP_1	0.105217391304348	0.0567997019065061	0.0868359824460575	0.513312824658454
1	8170038	8373080	HAP_2	0.172173913043478	-0.0679636710369602	0.0564694536818352	0.229271224113606
1	8170038	8373080	HAP_3	0.0617391304347826	-0.149458103518082	0.0941645970938318	0.113029655661111
1	8170038	8373080	HAP_4	0.284347826086957	0.00869227157061967	0.0322738966177033	0.787775959068097
1	8170038	8373080	HAP_5	0.088695652173913	-0.046909489815291	0.118814611590758	0.693131085944392
1	8170038	8373080	HAP_6	0.118260869565217	-0.123899959219424	0.078350002967136	0.114357179569958
1	8257321	8464233	HAP_1	0.105217391304348	0.0567997019065061	0.0868359824460575	0.513312824658454
1	8257321	8464233	HAP_2	0.0617391304347826	-0.149458103518082	0.0941645970938318	0.113029655661111
1	8257321	8464233	HAP_3	0.292173913043478	0.000214041630685903	0.031151142468569	0.994520162012173
1	8257321	8464233	HAP_4	0.088695652173913	-0.046909489815291	0.118814611590758	0.693131085944392
1	8257321	8464233	HAP_5	0.118260869565217	-0.123899959219424	0.078350002967136	0.114357179569958
1	8305311	8528279	HAP_1	0.27304347826087	0.0141299937543953	0.0329849731043403	0.668541016145798
1	8305311	8528279	HAP_2	0.0869565217391304	-0.046909489815291	0.118814611590758	0.693131085944392
1	8305311	8528279	HAP_3	0.117391304347826	-0.123899959219424	0.078350002967136	0.114357179569958
1	8305311	8528279	HAP_4	0.105217391304348	0.0567997019065061	0.0868359824460575	0.513312824658454
1	8305311	8528279	HAP_5	0.0617391304347826	-0.149458103518082	0.0941645970938318	0.113029655661111
1	8358037	8607680	HAP_1	0.0617391304347826	-0.149458103518082	0.0941645970938318	0.113029655661111
1	8358037	8607680	HAP_2	0.0869565217391304	-0.046909489815291	0.118814611590758	0.693131085944392
1	8358037	8607680	HAP_3	0.151304347826087	-0.0462464886324333	0.0521356077981056	0.375435570126775
1	8358037	8607680	HAP_4	0.378260869565217	0.0223134147805907	0.0258995514754628	0.389309935457887
1	8430684	8651065	HAP_1	0.0869565217391304	-0.046909489815291	0.118814611590758	0.693131085944392
1	8430684	8651065	HAP_2	0.231304347826087	-0.00790410317922593	0.034900579132091	0.820914470466983
1	8430684	8651065	HAP_3	0.379130434782609	0.0204855141151889	0.0257551523369886	0.426719685815152
1	8430684	8651065	HAP_4	0.0617391304347826	-0.149458103518082	0.0941645970938318	0.113029655661111
1	8498193	8707568	HAP_1	0.378260869565217	0.0205126995052206	0.0256729803904919	0.424628215717373
1	8498193	8707568	HAP_2	0.0878260869565217	-0.046909489815291	0.118814611590758	0.693131085944392
1	8498193	8707568	HAP_3	0.29304347826087	0.00782929733924816	0.0296521335592888	0.791847239784528
1	8575763	8752633	HAP_1	0.0878260869565217	-0.046909489815291	0.118814611590758	0.693131085944392
1	8575763	8752633	HAP_2	0.384347826086957	0.0314052080281789	0.0250625827036204	0.210700781613762
1	8575763	8752633	HAP_3	0.0617391304347826	-0.146121800890608	0.104542111123187	0.162745168557349
1	8575763	8752633	HAP_4	0.3	-0.0183127331734855	0.0289709814249223	0.527574624484636
1	8640490	8812607	HAP_1	0.088695652173913	-0.046909489815291	0.118814611590758	0.693131085944392
1	8640490	8812607	HAP_2	0.384347826086957	0.0314052080281789	0.0250625827036204	0.210700781613762
1	8640490	8812607	HAP_3	0.0608695652173913	-0.146121800890608	0.104542111123187	0.162745168557349
1	8640490	8812607	HAP_4	0.23304347826087	-0.0128871075325181	0.0340907695488996	0.705555969912356
1	8699372	8854887	HAP_1	0.0982608695652174	-0.046909489815291	0.118814611590758	0.693131085944392
1	8699372	8854887	HAP_2	0.0608695652173913	-0.146121800890608	0.104542111123187	0.162745168557349
1	8699372	8854887	HAP_3	0.220869565217391	-0.00169305773894952	0.035471498014265	0.961948310638112
1	8699372	8854887	HAP_4	0.386086956521739	0.0314052080281789	0.0250625827036204	0.210700781613762
1	8745844	8914176	HAP_1	0.0608695652173913	-0.146121800890608	0.104542111123187	0.162745168557349
1	8745844	8914176	HAP_2	0.222608695652174	-0.00169305773894952	0.035471498014265	0.961948310638112
1	8745844	8914176	HAP_3	0.485217391304348	0.021304861452574	0.0205353508023971	0.299961878059056
1	8787290	8990544	HAP_1	0.22695652173913	-0.00677770623771085	0.0349896749415903	0.846476167238867
1	8787290	8990544	HAP_2	0.575652173913043	0.0144800922213713	0.0184322346910716	0.432441557705459
1	8842230	9051929	HAP_1	0.211304347826087	0.01471529109605	0.0380741761653142	0.699280038191244
1	8842230	9051929	HAP_2	0.392173913043478	0.0379200849414941	0.0244864700427006	0.122037504015216
1	8903343	9104278	HAP_1	0.212173913043478	0.01471529109605	0.0380741761653142	0.699280038191244
1	8903343	9104278	HAP_2	0.392173913043478	0.0379200849414941	0.0244864700427006	0.122037504015216
1	8946823	9198237	HAP_1	0.390434782608696	0.0367438034393993	0.0246310080938824	0.136320495494577
1	8946823	9198237	HAP_2	0.211304347826087	0.01471529109605	0.0380741761653142	0.699280038191244
1	9034299	9245476	HAP_1	0.21304347826087	0.01471529109605	0.0380741761653142	0.699280038191244
1	9034299	9245476	HAP_2	0.403478260869565	0.0343621237721627	0.0241627436168179	0.155548527205558
1	9084433	9289447	HAP_1	0.215652173913043	0.00429433746466908	0.0365110855999317	0.906412872220364
1	9084433	9289447	HAP_2	0.47304347826087	0.03816342825389	0.0213283203318974	0.0740998624103799
1	9172231	9345129	HAP_1	0.139130434782609	-0.0104514705097912	0.0628632809594005	0.868014373757498
1	9172231	9345129	HAP_2	0.408695652173913	0.0335996737646805	0.0240802058566771	0.163469451130032
1	9236222	9412234	HAP_1	0.139130434782609	-0.0104514705097912	0.0628632809594005	0.868014373757498
1	9236222	9412234	HAP_2	0.40695652173913	0.029539682888064	0.0240883364207981	0.220596921782574
1	9271520	9464578	HAP_1	0.133913043478261	-0.0104514705097912	0.0628632809594005	0.868014373757498
1	9271520	9464578	HAP_2	0.40695652173913	0.029539682888064	0.0240883364207981	0.220596921782574
1	9322111	9515565	HAP_1	0.40695652173913	0.029539682888064	0.0240883364207981	0.220596921782574
1	9322111	9515565	HAP_2	0.133913043478261	-0.0104514705097912	0.0628632809594005	0.868014373757498
1	9390629	9565793	HAP_1	0.476521739130435	0.0490389867323816	0.0216248516748959	0.02372541773101
1	9390629	9565793	HAP_2	0.133913043478261	-0.0104514705097912	0.0628632809594005	0.868014373757498
1	9446832	9620382	HAP_1	0.133913043478261	-0.0104514705097912	0.0628632809594005	0.868014373757498
1	9446832	9620382	HAP_2	0.484347826086957	0.0477596903445021	0.0213974097505441	0.0260062333631142
1	9502502	9663536	HAP_1	0.133913043478261	-0.0104514705097912	0.0628632809594005	0.868014373757498
1	9502502	9663536	HAP_2	0.484347826086957	0.0477596903445021	0.0213974097505441	0.0260062333631142
1	9555749	9739491	HAP_1	0.134782608695652	-0.0104514705097912	0.0628632809594005	0.868014373757498
1	9555749	9739491	HAP_2	0.483478260869565	0.0463928227267812	0.0214580092837047	0.0310373184819089
1	9592005	9800213	HAP_1	0.11304347826087	-0.123741865847611	0.0924211553421701	0.181147417082696
1	9592005	9800213	HAP_2	0.0773913043478261	0.163543949872846	0.119114543517307	0.170300743622496
1	9592005	9800213	HAP_3	0.417391304347826	0.0393471069142197	0.0235845737741155	0.0958050862929848
1	9639183	9851960	HAP_1	0.11304347826087	-0.0252879823230457	0.0690427551489775	0.714304776330303
1	9639183	9851960	HAP_2	0.111304347826087	-0.1263379493075	0.103086699352265	0.220881233864804
1	9639183	9851960	HAP_3	0.427826086956522	0.0373469746775162	0.0230227961915564	0.105326975536618
1	9710661	9913900	HAP_1	0.111304347826087	-0.1263379493075	0.103086699352265	0.220881233864804
1	9710661	9913900	HAP_2	0.0773913043478261	0.163543949872846	0.119114543517307	0.170300743622496
1	9710661	9913900	HAP_3	0.145217391304348	-0.0496751863891893	0.0653877008258273	0.447751106394979
1	9710661	9913900	HAP_4	0.311304347826087	0.0288263614178821	0.0300086427207213	0.337165430674601
1	9710661	9913900	HAP_5	0.116521739130435	-0.0190210968662528	0.0764576984445837	0.803622347886465
1	9773647	9958472	HAP_1	0.109565217391304	0.199439318224137	0.0932608820743322	0.0329058666262568
1	9773647	9958472	HAP_2	0.144347826086957	-0.0496751863891893	0.0653877008258273	0.447751106394979
1	9773647	9958472	HAP_3	0.311304347826087	0.0288263614178821	0.0300086427207213	0.337165430674601
1	9773647	9958472	HAP_4	0.116521739130435	-0.0190210968662528	0.0764576984445837	0.803622347886465
1	9773647	9958472	HAP_5	0.117391304347826	-0.1263379493075	0.103086699352265	0.220881233864804
1	9843069	10006649	HAP_1	0.311304347826087	0.0288263614178821	0.0300086427207213	0.337165430674601
1	9843069	10006649	HAP_2	0.168695652173913	0.0580438930373636	0.0580601901678218	0.317876606776457
1	9843069	10006649	HAP_3	0.152173913043478	-0.0471161430875472	0.0680556844324191	0.489023890451924
1	9843069	10006649	HAP_4	0.111304347826087	-0.1263379493075	0.103086699352265	0.220881233864804
1	9843069	10006649	HAP_5	0.143478260869565	-0.0496751863891893	0.0653877008258273	0.447751106394979
1	9893305	10037375	HAP_1	0.111304347826087	-0.1263379493075	0.103086699352265	0.220881233864804
1	9893305	10037375	HAP_2	0.168695652173913	0.0580438930373636	0.0580601901678218	0.317876606776457
1	9893305	10037375	HAP_3	0.311304347826087	0.0288263614178821	0.0300086427207213	0.337165430674601
1	9893305	10037375	HAP_4	0.160869565217391	-0.0471161430875472	0.0680556844324191	0.489023890451924
1	9893305	10037375	HAP_5	0.144347826086957	-0.054447647814537	0.0623270364009826	0.382720179246499
1	9947101	10066272	HAP_1	0.15304347826087	-0.0471161430875472	0.0680556844324191	0.489023890451924
1	9947101	10066272	HAP_2	0.168695652173913	0.0580438930373636	0.0580601901678218	0.317876606776457
1	9947101	10066272	HAP_3	0.111304347826087	-0.1263379493075	0.103086699352265	0.220881233864804
1	9947101	10066272	HAP_4	0.144347826086957	-0.054447647814537	0.0623270364009826	0.382720179246499
1	9947101	10066272	HAP_5	0.312173913043478	0.0288263614178821	0.0300086427207213	0.337165430674601
1	9995804	10135402	HAP_1	0.111304347826087	-0.1263379493075	0.103086699352265	0.220881233864804
1	9995804	10135402	HAP_2	0.150434782608696	-0.0637170608141725	0.0579299331563743	0.271847155036739
1	9995804	10135402	HAP_3	0.31304347826087	0.0440737096842148	0.0297629362938864	0.13921352169429
1	9995804	10135402	HAP_4	0.152173913043478	-0.0471161430875472	0.0680556844324191	0.489023890451924
1	10029104	10154066	HAP_1	0.31304347826087	0.0440737096842148	0.0297629362938864	0.13921352169429
1	10029104	10154066	HAP_2	0.133913043478261	-0.0542226683956587	0.0626079517051058	0.386823104431445
1	10029104	10154066	HAP_3	0.151304347826087	-0.0471161430875472	0.0680556844324191	0.489023890451924
1	10029104	10154066	HAP_4	0.111304347826087	-0.1263379493075	0.103086699352265	0.220881233864804
1	10052241	10209708	HAP_1	0.068695652173913	-0.126448365177079	0.118463190823345	0.28624666828315
1	10052241	10209708	HAP_2	0.151304347826087	-0.0471161430875472	0.0680556844324191	0.489023890451924
1	10052241	10209708	HAP_3	0.304347826086957	0.0499339920641172	0.0302719848218451	0.0996016377472882
1	10052241	10209708	HAP_4	0.110434782608696	-0.1263379493075	0.103086699352265	0.220881233864804
1	10115433	10242514	HAP_1	0.32	0.0330842349447142	0.0287098646764283	0.249661171853328
1	10115433	10242514	HAP_2	0.068695652173913	-0.126448365177079	0.118463190823345	0.28624666828315
1	10115433	10242514	HAP_3	0.110434782608696	-0.1263379493075	0.103086699352265	0.220881233864804
1	10115433	10242514	HAP_4	0.153913043478261	-0.0471161430875472	0.0680556844324191	0.489023890451924
1	10147081	10280606	HAP_1	0.068695652173913	-0.126448365177079	0.118463190823345	0.28624666828315
1	10147081	10280606	HAP_2	0.320869565217391	0.0311632232225566	0.0286203065545273	0.276686692439777
1	10147081	10280606	HAP_3	0.152173913043478	-0.0471161430875472	0.0680556844324191	0.489023890451924
1	10188215	10329288	HAP_1	0.16695652173913	0.087581193693532	0.0659170391209657	0.184500087786128
1	10188215	10329288	HAP_2	0.068695652173913	-0.126448365177079	0.118463190823345	0.28624666828315
1	10188215	10329288	HAP_3	0.321739130434783	0.0349643131700441	0.0283761038993983	0.218399142686202
1	10188215	10329288	HAP_4	0.154782608695652	-0.0471161430875472	0.0680556844324191	0.489023890451924
1	10236893	10379097	HAP_1	0.154782608695652	-0.0471161430875472	0.0680556844324191	0.489023890451924
1	10236893	10379097	HAP_2	0.488695652173913	0.0229033620766621	0.0215749970521475	0.288887066785842
1	10236893	10379097	HAP_3	0.127826086956522	-0.054447647814537	0.0623270364009826	0.382720179246499
1	10273354	10413209	HAP_1	0.0678260869565217	-0.126448365177079	0.118463190823345	0.28624666828315
1	10273354	10413209	HAP_2	0.153913043478261	-0.0471161430875472	0.0680556844324191	0.489023890451924
1	10273354	10413209	HAP_3	0.497391304347826	0.0159895472908785	0.021348939746754	0.454193383259669
1	10315745	10453602	HAP_1	0.493913043478261	0.0121582501963106	0.021630900178689	0.57428706909595
1	10315745	10453602	HAP_2	0.0930434782608696	-0.00860994708774714	0.118135003925897	0.941925734811554
1	10315745	10453602	HAP_3	0.0660869565217391	-0.126448365177079	0.118463190823345	0.28624666828315
1	10315745	10453602	HAP_4	0.15304347826087	-0.0471161430875472	0.0680556844324191	0.489023890451924
1	10361996	10482668	HAP_1	0.152173913043478	-0.0471161430875472	0.0680556844324191	0.489023890451924
1	10361996	10482668	HAP_2	0.164347826086957	0.0741741380714416	0.0731516853007933	0.311029983110378
1	10361996	10482668	HAP_3	0.318260869565217	0.0341599292432924	0.0288956308455401	0.237632953989201
1	10399147	10523839	HAP_1	0.163478260869565	0.0741741380714416	0.0731516853007933	0.311029983110378
1	10399147	10523839	HAP_2	0.318260869565217	0.0341599292432924	0.0288956308455401	0.237632953989201
1	10399147	10523839	HAP_3	0.149565217391304	-0.0471161430875472	0.0680556844324191	0.489023890451924
1	10439622	10538971	HAP_1	0.164347826086957	0.109587337904437	0.0692117835673691	0.113901423183746
1	10439622	10538971	HAP_2	0.320869565217391	0.0349643131700441	0.0283761038993983	0.218399142686202
1	10439622	10538971	HAP_3	0.149565217391304	-0.0471161430875472	0.0680556844324191	0.489023890451924
1	10477227	10565732	HAP_1	0.150434782608696	-0.0471161430875472	0.0680556844324191	0.489023890451924
1	10477227	10565732	HAP_2	0.320869565217391	0.0349643131700441	0.0283761038993983	0.218399142686202
1	10477227	10565732	HAP_3	0.229565217391304	0.0565844505382561	0.03918034291259	0.149238539356362
1	10513579	10591457	HAP_1	0.39304347826087	0.013102683094897	0.0249277238694214	0.599354763458935
1	10513579	10591457	HAP_2	0.320869565217391	0.0349643131700441	0.0283761038993983	0.218399142686202
1	10513579	10591457	HAP_3	0.150434782608696	-0.0471161430875472	0.0680556844324191	0.489023890451924
1	10535644	10632901	HAP_1	0.320869565217391	0.0349643131700441	0.0283761038993983	0.218399142686202
1	10535644	10632901	HAP_2	0.150434782608696	-0.0471161430875472	0.0680556844324191	0.489023890451924
1	10535644	10632901	HAP_3	0.165217391304348	0.0857803491273775	0.0662596986146391	0.195987071580749
1	10556115	10715729	HAP_1	0.150434782608696	-0.0471161430875472	0.0680556844324191	0.489023890451924
1	10556115	10715729	HAP_2	0.165217391304348	0.0857803491273775	0.0662596986146391	0.195987071580749
1	10556115	10715729	HAP_3	0.320869565217391	0.0349643131700441	0.0283761038993983	0.218399142686202
1	10580877	10762241	HAP_1	0.305217391304348	0.0284796333766117	0.0292811376774222	0.331157007222813
1	10580877	10762241	HAP_2	0.164347826086957	0.0857803491273775	0.0662596986146391	0.195987071580749
1	10580877	10762241	HAP_3	0.150434782608696	-0.0471161430875472	0.0680556844324191	0.489023890451924
1	10610579	10783671	HAP_1	0.305217391304348	0.0284796333766117	0.0292811376774222	0.331157007222813
1	10610579	10783671	HAP_2	0.165217391304348	0.0857803491273775	0.0662596986146391	0.195987071580749
1	10610579	10783671	HAP_3	0.0808695652173913	0.0441868230197771	0.103123359830658	0.668462153785892
1	10610579	10783671	HAP_4	0.150434782608696	-0.0471161430875472	0.0680556844324191	0.489023890451924
1	10692448	10838284	HAP_1	0.294782608695652	0.0337741617397041	0.0298750188103826	0.258741440766005
1	10692448	10838284	HAP_2	0.091304347826087	0.0144575073717655	0.0931193390642315	0.876673797336891
1	10692448	10838284	HAP_3	0.165217391304348	0.0857803491273775	0.0662596986146391	0.195987071580749
1	10692448	10838284	HAP_4	0.150434782608696	-0.0471161430875472	0.0680556844324191	0.489023890451924
1	10747495	10888253	HAP_1	0.150434782608696	-0.0471161430875472	0.0680556844324191	0.489023890451924
1	10747495	10888253	HAP_2	0.293913043478261	0.0317936394957295	0.0301689782840311	0.29240352273926
1	10747495	10888253	HAP_3	0.103478260869565	0.021156989959091	0.0784330409213225	0.787454772900501
1	10747495	10888253	HAP_4	0.165217391304348	0.0857803491273775	0.0662596986146391	0.195987071580749
1	10776649	10972991	HAP_1	0.288695652173913	0.0290721350477721	0.0304496820962039	0.34010962064436
1	10776649	10972991	HAP_2	0.091304347826087	0.0144575073717655	0.0931193390642315	0.876673797336891
1	10776649	10972991	HAP_3	0.165217391304348	0.0857803491273775	0.0662596986146391	0.195987071580749
1	10776649	10972991	HAP_4	0.150434782608696	-0.0471161430875472	0.0680556844324191	0.489023890451924
1	10826689	11037942	HAP_1	0.287826086956522	0.0320916999508956	0.0307017165447309	0.296345814955017
1	10826689	11037942	HAP_2	0.150434782608696	-0.0471161430875472	0.0680556844324191	0.489023890451924
1	10826689	11037942	HAP_3	0.171304347826087	0.0536979772932828	0.0607565686140554	0.377170365832606
1	10826689	11037942	HAP_4	0.0947826086956522	0.0144575073717655	0.0931193390642315	0.876673797336891
1	10875498	11075998	HAP_1	0.287826086956522	0.0320916999508956	0.0307017165447309	0.296345814955017
1	10875498	11075998	HAP_2	0.163478260869565	0.0857803491273775	0.0662596986146391	0.195987071580749
1	10875498	11075998	HAP_3	0.0947826086956522	0.0144575073717655	0.0931193390642315	0.876673797336891
1	10875498	11075998	HAP_4	0.150434782608696	-0.0471161430875472	0.0680556844324191	0.489023890451924
1	10957096	11130967	HAP_1	0.145217391304348	-0.0572545650620961	0.0736099963111853	0.437008550655708
1	10957096	11130967	HAP_2	0.147826086956522	-0.0948022823425885	0.0750589009312052	0.207099095869182
1	10957096	11130967	HAP_3	0.28695652173913	0.0220328081521117	0.0311243224548406	0.479302819767201
1	11028533	11181385	HAP_1	0.292173913043478	0.024994305803078	0.0308202773700196	0.417726467518451
1	11028533	11181385	HAP_2	0.161739130434783	-0.0939166772148897	0.0627870659808257	0.135267999216543
1	11028533	11181385	HAP_3	0.144347826086957	-0.124312151563126	0.0784480336337466	0.113609906673866
1	11068552	11236771	HAP_1	0.14695652173913	-0.1369100470116	0.0796072052822205	0.086015748703099
1	11068552	11236771	HAP_2	0.291304347826087	0.024994305803078	0.0308202773700196	0.417726467518451
1	11068552	11236771	HAP_3	0.144347826086957	-0.124312151563126	0.0784480336337466	0.113609906673866
1	11117957	11313680	HAP_1	0.233913043478261	0.0404693408561029	0.0418467551790876	0.333917859433802
1	11117957	11313680	HAP_2	0.14695652173913	-0.1369100470116	0.0796072052822205	0.086015748703099
1	11117957	11313680	HAP_3	0.291304347826087	0.024994305803078	0.0308202773700196	0.417726467518451
1	11160981	11394467	HAP_1	0.127826086956522	-0.129591007968694	0.104252798624217	0.214369276816018
1	11160981	11394467	HAP_2	0.14695652173913	-0.1369100470116	0.0796072052822205	0.086015748703099
1	11160981	11394467	HAP_3	0.237391304347826	0.00861243856043334	0.038903148321148	0.824875783535446
1	11227266	11469495	HAP_1	0.236521739130435	0.00861243856043334	0.038903148321148	0.824875783535446
1	11227266	11469495	HAP_2	0.14695652173913	-0.1369100470116	0.0796072052822205	0.086015748703099
1	11296054	11519084	HAP_1	0.208695652173913	-0.00800648088846917	0.0505493451864838	0.874206855526874
1	11296054	11519084	HAP_2	0.237391304347826	0.00861243856043334	0.038903148321148	0.824875783535446
1	11368762	11586009	HAP_1	0.14695652173913	-0.1369100470116	0.0796072052822205	0.086015748703099
1	11368762	11586009	HAP_2	0.302608695652174	0.0209404844577754	0.0326822765650787	0.521959894534643
1	11443076	11667549	HAP_1	0.11304347826087	-0.0561337273465392	0.0780182418468365	0.47213512255744
1	11443076	11667549	HAP_2	0.148695652173913	-0.1369100470116	0.0796072052822205	0.086015748703099
1	11443076	11667549	HAP_3	0.332173913043478	0.0347491704210915	0.0299776226371943	0.246879039705018
1	11495736	11731681	HAP_1	0.119130434782609	-0.132630830036365	0.120588256880355	0.271861750225726
1	11495736	11731681	HAP_2	0.11304347826087	-0.0561337273465392	0.0780182418468365	0.47213512255744
1	11495736	11731681	HAP_3	0.260869565217391	0.0175150757410955	0.0365004435004142	0.631514169983375
1	11495736	11731681	HAP_4	0.238260869565217	-0.0385083401029137	0.0412630916845849	0.351097176939835
1	11562944	11776956	HAP_1	0.12	-0.132630830036365	0.120588256880355	0.271861750225726
1	11562944	11776956	HAP_2	0.260869565217391	0.0175150757410955	0.0365004435004142	0.631514169983375
1	11562944	11776956	HAP_3	0.385217391304348	-0.0133261802188211	0.0254721400711598	0.601064326135417
1	11635516	11833307	HAP_1	0.260869565217391	0.0175150757410955	0.0365004435004142	0.631514169983375
1	11635516	11833307	HAP_2	0.385217391304348	-0.0133261802188211	0.0254721400711598	0.601064326135417
1	11715739	11880489	HAP_1	0.102608695652174	-0.114223567757824	0.102261553006112	0.264482437306922
1	11715739	11880489	HAP_2	0.260869565217391	0.0175150757410955	0.0365004435004142	0.631514169983375
1	11715739	11880489	HAP_3	0.384347826086957	-0.0133261802188211	0.0254721400711598	0.601064326135417
1	11768871	11915013	HAP_1	0.169565217391304	0.0127848565331886	0.0590444694333887	0.82865377716969
1	11768871	11915013	HAP_2	0.260869565217391	0.0175150757410955	0.0365004435004142	0.631514169983375
1	11768871	11915013	HAP_3	0.394782608695652	-0.0194373106176717	0.0247394022717696	0.43238474465313
1	11807482	11964513	HAP_1	0.260869565217391	0.0175150757410955	0.0365004435004142	0.631514169983375
1	11807482	11964513	HAP_2	0.247826086956522	0.0286341040052391	0.0413454288286727	0.488873088938657
1	11807482	11964513	HAP_3	0.393913043478261	-0.0194373106176717	0.0247394022717696	0.43238474465313
1	11869629	12059144	HAP_1	0.353913043478261	0.00147522674437999	0.0277692581473941	0.957651623397179
1	11869629	12059144	HAP_2	0.26	0.0175150757410955	0.0365004435004142	0.631514169983375
1	11869629	12059144	HAP_3	0.113913043478261	-0.122110969342376	0.119601640958001	0.307702864496006
1	11907907	12100919	HAP_1	0.353913043478261	0.00147522674437999	0.0277692581473941	0.957651623397179
1	11907907	12100919	HAP_2	0.26	0.0175150757410955	0.0365004435004142	0.631514169983375
1	11907907	12100919	HAP_3	0.113913043478261	-0.122110969342376	0.119601640958001	0.307702864496006
1	11934480	12184244	HAP_1	0.353913043478261	0.00147522674437999	0.0277692581473941	0.957651623397179
1	11934480	12184244	HAP_2	0.26	0.0175150757410955	0.0365004435004142	0.631514169983375
1	11934480	12184244	HAP_3	0.113913043478261	-0.122110969342376	0.119601640958001	0.307702864496006
1	12036167	12253784	HAP_1	0.254782608695652	0.00900423852827767	0.0370787073727556	0.808217004409923
1	12036167	12253784	HAP_2	0.372173913043478	0.030648331985433	0.0271142512668044	0.258815007458348
1	12036167	12253784	HAP_3	0.167826086956522	0.07093487727942	0.0698868665094177	0.310544584406992
1	12077285	12310963	HAP_1	0.206086956521739	-0.00800648088846917	0.0505493451864838	0.874206855526874
1	12077285	12310963	HAP_2	0.166086956521739	-0.0559939665047072	0.0544914087349912	0.304592214052858
1	12077285	12310963	HAP_3	0.167826086956522	0.07093487727942	0.0698868665094177	0.310544584406992
1	12077285	12310963	HAP_4	0.253913043478261	0.00900423852827767	0.0370787073727556	0.808217004409923
1	12159225	12367799	HAP_1	0.205217391304348	-0.00800648088846917	0.0505493451864838	0.874206855526874
1	12159225	12367799	HAP_2	0.253913043478261	0.00900423852827767	0.0370787073727556	0.808217004409923
1	12228328	12410625	HAP_1	0.205217391304348	-0.00800648088846917	0.0505493451864838	0.874206855526874
1	12228328	12410625	HAP_2	0.113913043478261	-0.110859896091693	0.0916280085436546	0.226829407555049
1	12228328	12410625	HAP_3	0.254782608695652	0.00900423852827767	0.0370787073727556	0.808217004409923
1	12288899	12447748	HAP_1	0.107826086956522	-0.124154403490496	0.119220691786614	0.298145599263477
1	12288899	12447748	HAP_2	0.254782608695652	0.00900423852827767	0.0370787073727556	0.808217004409923
1	12288899	12447748	HAP_3	0.247826086956522	0.00231776666755367	0.0406266564366419	0.954525330903542
1	12288899	12447748	HAP_4	0.159130434782609	-0.105146145526554	0.0650913674983977	0.106793463008198
1	12349904	12495996	HAP_1	0.16695652173913	-0.0951043203150703	0.0624865243297724	0.128572197901324
1	12349904	12495996	HAP_2	0.107826086956522	-0.124154403490496	0.119220691786614	0.298145599263477
1	12349904	12495996	HAP_3	0.254782608695652	0.00900423852827767	0.0370787073727556	0.808217004409923
1	12349904	12495996	HAP_4	0.144347826086957	-0.1369100470116	0.0796072052822205	0.086015748703099
1	12391498	12566832	HAP_1	0.146086956521739	-0.1369100470116	0.0796072052822205	0.086015748703099
1	12391498	12566832	HAP_2	0.254782608695652	0.00900423852827767	0.0370787073727556	0.808217004409923
1	12391498	12566832	HAP_3	0.107826086956522	-0.124154403490496	0.119220691786614	0.298145599263477
1	12391498	12566832	HAP_4	0.200869565217391	-0.0477830192189035	0.0539117647731344	0.375824771775435
1	12442460	12631796	HAP_1	0.101739130434783	-0.124154403490496	0.119220691786614	0.298145599263477
1	12442460	12631796	HAP_2	0.18	-0.0668454124177192	0.0572025100674277	0.243070430460141
1	12442460	12631796	HAP_3	0.252173913043478	0.0143632494330673	0.03752782347182	0.70206021985255
1	12442460	12631796	HAP_4	0.146086956521739	-0.1369100470116	0.0796072052822205	0.086015748703099
1	12479322	12693559	HAP_1	0.145217391304348	-0.1369100470116	0.0796072052822205	0.086015748703099
1	12479322	12693559	HAP_2	0.238260869565217	0.020843335670967	0.0399318694555135	0.601895173232277
1	12543647	12775375	HAP_1	0.238260869565217	0.020843335670967	0.0399318694555135	0.601895173232277
1	12543647	12775375	HAP_2	0.146086956521739	-0.1369100470116	0.0796072052822205	0.086015748703099
1	12606447	12853203	HAP_1	0.0695652173913043	0.0437151552223428	0.119982757803652	0.715737211183117
1	12606447	12853203	HAP_2	0.239130434782609	0.020843335670967	0.0399318694555135	0.601895173232277
1	12606447	12853203	HAP_3	0.19304347826087	-0.0548228349256319	0.0514086982560287	0.286695498009137
1	12676844	12903805	HAP_1	0.242608695652174	0.0146137799503388	0.0393869797479152	0.710754460556837
1	12676844	12903805	HAP_2	0.135652173913043	-0.0100731883035392	0.0703403429895934	0.886178494113488
1	12676844	12903805	HAP_3	0.318260869565217	-0.037251412101461	0.0298986329243895	0.213311583994363
1	12743592	12950327	HAP_1	0.242608695652174	0.0146137799503388	0.0393869797479152	0.710754460556837
1	12743592	12950327	HAP_2	0.134782608695652	-0.000385127198327554	0.0739741849477123	0.995847889467891
1	12743592	12950327	HAP_3	0.392173913043478	0.00534949491429125	0.0248101173954647	0.829364160618108
1	12837234	13034308	HAP_1	0.392173913043478	0.00534949491429125	0.0248101173954647	0.829364160618108
1	12837234	13034308	HAP_2	0.242608695652174	0.0146137799503388	0.0393869797479152	0.710754460556837
1	12887875	13085347	HAP_1	0.242608695652174	0.0146137799503388	0.0393869797479152	0.710754460556837
1	12887875	13085347	HAP_2	0.373913043478261	0.00858818649619465	0.0262793518929759	0.743938120811236
1	12934724	13112862	HAP_1	0.242608695652174	0.0146137799503388	0.0393869797479152	0.710754460556837
1	12934724	13112862	HAP_2	0.281739130434783	0.0292540319183678	0.0353500743814172	0.408275399327005
1	12980154	13158835	HAP_1	0.242608695652174	0.0146137799503388	0.0393869797479152	0.710754460556837
1	12980154	13158835	HAP_2	0.280869565217391	0.0292540319183678	0.0353500743814172	0.408275399327005
1	13080688	13212735	HAP_1	0.071304347826087	-0.0733103259921597	0.119204620010919	0.538806501660472
1	13080688	13212735	HAP_2	0.24695652173913	0.00499451244081289	0.038393340053513	0.896543359377209
1	13080688	13212735	HAP_3	0.36	-0.00890618878515698	0.0268742380790866	0.740464040103076
1	13107909	13288892	HAP_1	0.071304347826087	-0.0733103259921597	0.119204620010919	0.538806501660472
1	13107909	13288892	HAP_2	0.443478260869565	-0.0311973554806765	0.0223692359395953	0.163671054189977
1	13107909	13288892	HAP_3	0.0852173913043478	-0.0890397139410683	0.119741509862779	0.457429623552957
1	13107909	13288892	HAP_4	0.247826086956522	0.00499451244081289	0.038393340053513	0.896543359377209
1	13141007	13331772	HAP_1	0.243478260869565	0.00499451244081289	0.038393340053513	0.896543359377209
1	13141007	13331772	HAP_2	0.071304347826087	-0.0733103259921597	0.119204620010919	0.538806501660472
1	13141007	13331772	HAP_3	0.32695652173913	-0.0786500985146986	0.0296819529722454	0.0082816178140544
1	13207040	13395358	HAP_1	0.071304347826087	-0.0733103259921597	0.119204620010919	0.538806501660472
1	13207040	13395358	HAP_2	0.239130434782609	-0.0913155692196966	0.039274719578709	0.0204246556181674
1	13207040	13395358	HAP_3	0.243478260869565	0.00499451244081289	0.038393340053513	0.896543359377209
1	13253220	13439013	HAP_1	0.155652173913043	-0.1369100470116	0.0796072052822205	0.086015748703099
1	13253220	13439013	HAP_2	0.243478260869565	0.00499451244081289	0.038393340053513	0.896543359377209
1	13253220	13439013	HAP_3	0.0704347826086957	-0.0733103259921597	0.119204620010919	0.538806501660472
1	13325800	13492360	HAP_1	0.219130434782609	-0.0112240391206998	0.044268981591082	0.799942255746451
1	13325800	13492360	HAP_2	0.243478260869565	0.00499451244081289	0.038393340053513	0.896543359377209
1	13376228	13532908	HAP_1	0.274782608695652	-0.00258316178001993	0.0343841183412225	0.940140720470021
1	13376228	13532908	HAP_2	0.243478260869565	0.00499451244081289	0.038393340053513	0.896543359377209
1	13376228	13532908	HAP_3	0.154782608695652	0.138904120520406	0.0731697841486065	0.0581579355807432
1	13424571	13580209	HAP_1	0.161739130434783	-0.0606898312577094	0.0779010726785058	0.436270610949846
1	13424571	13580209	HAP_2	0.402608695652174	-0.0309516613640208	0.0250667513702943	0.217432281978507
1	13424571	13580209	HAP_3	0.243478260869565	0.00499451244081289	0.038393340053513	0.896543359377209
1	13463249	13598030	HAP_1	0.4	-0.0326877336154252	0.0247822980724512	0.187707872334485
1	13463249	13598030	HAP_2	0.243478260869565	0.00499451244081289	0.038393340053513	0.896543359377209
1	13463249	13598030	HAP_3	0.160869565217391	-0.0606898312577094	0.0779010726785058	0.436270610949846
1	13525711	13668972	HAP_1	0.144347826086957	-0.134042139634606	0.0740984309307296	0.0709892738420152
1	13525711	13668972	HAP_2	0.159130434782609	-0.0541483983713329	0.0526288561052172	0.303982050152855
1	13525711	13668972	HAP_3	0.225217391304348	0.0108003162613928	0.0415072366877038	0.794802330057505
1	13560034	13725800	HAP_1	0.225217391304348	0.0108003162613928	0.0415072366877038	0.794802330057505
1	13560034	13725800	HAP_2	0.144347826086957	-0.134042139634606	0.0740984309307296	0.0709892738420152
1	13560034	13725800	HAP_3	0.0704347826086957	-0.0733103259921597	0.119204620010919	0.538806501660472
1	13593070	13778296	HAP_1	0.225217391304348	0.0108003162613928	0.0415072366877038	0.794802330057505
1	13593070	13778296	HAP_2	0.144347826086957	-0.134042139634606	0.0740984309307296	0.0709892738420152
1	13593070	13778296	HAP_3	0.0704347826086957	-0.0733103259921597	0.119204620010919	0.538806501660472
1	13657759	13850697	HAP_1	0.371304347826087	-0.010855165275627	0.0268922293411455	0.686620453803742
1	13657759	13850697	HAP_2	0.071304347826087	-0.0733103259921597	0.119204620010919	0.538806501660472
1	13657759	13850697	HAP_3	0.1	0.0470318934079245	0.0923603236405015	0.6107966131428
1	13711980	13936005	HAP_1	0.471304347826087	0.000473750828302507	0.0212551972386408	0.982225569623679
1	13711980	13936005	HAP_2	0.158260869565217	0.0395764217424266	0.0637330402782976	0.53486992775714
1	13711980	13936005	HAP_3	0.0852173913043478	0.0121170600478765	0.0926889196859128	0.896037066059777
1	13746152	14037621	HAP_1	0.203478260869565	0.0489026870528951	0.0430184340067162	0.25611287495331
1	13746152	14037621	HAP_2	0.134782608695652	-0.0384104592765786	0.0625467188058762	0.539392268638488
1	13746152	14037621	HAP_3	0.472173913043478	0.000473750828302507	0.0212551972386408	0.982225569623679
1	13834725	14062958	HAP_1	0.280869565217391	0.0515179307066979	0.0328293579256212	0.117149256219762
1	13834725	14062958	HAP_2	0.472173913043478	0.000473750828302507	0.0212551972386408	0.982225569623679
1	13834725	14062958	HAP_3	0.14	-0.0384104592765786	0.0625467188058762	0.539392268638488
1	13910692	14114440	HAP_1	0.115652173913043	-0.130473247090973	0.0944376582052059	0.167649457917862
1	13910692	14114440	HAP_2	0.356521739130435	0.0261856477351951	0.0267954673405521	0.328869975850483
1	13910692	14114440	HAP_3	0.0921739130434783	0.0121170600478765	0.0926889196859128	0.896037066059777
1	13910692	14114440	HAP_4	0.179130434782609	0.0392286439780233	0.0543291109149619	0.47056055600389
1	13910692	14114440	HAP_5	0.149565217391304	-0.0456624797610366	0.0658199150285099	0.488126461175206
1	14004385	14194506	HAP_1	0.115652173913043	-0.130473247090973	0.0944376582052059	0.167649457917862
1	14004385	14194506	HAP_2	0.356521739130435	0.0261856477351951	0.0267954673405521	0.328869975850483
1	14004385	14194506	HAP_3	0.176521739130435	0.0467157086066647	0.052623355894442	0.375061910730702
1	14004385	14194506	HAP_4	0.162608695652174	0.0497090373412463	0.0656505526304415	0.449261621350524
1	14058696	14248776	HAP_1	0.0895652173913044	0.0792614987732138	0.118459331766892	0.503704514026398
1	14058696	14248776	HAP_2	0.115652173913043	-0.130473247090973	0.0944376582052059	0.167649457917862
1	14058696	14248776	HAP_3	0.071304347826087	-0.0733103259921597	0.119204620010919	0.538806501660472
1	14058696	14248776	HAP_4	0.356521739130435	0.0261856477351951	0.0267954673405521	0.328869975850483
1	14091291	14286844	HAP_1	0.357391304347826	0.0243753139749535	0.0266367769832027	0.36053160805726
1	14091291	14286844	HAP_2	0.071304347826087	-0.0733103259921597	0.119204620010919	0.538806501660472
1	14091291	14286844	HAP_3	0.0895652173913044	0.0792614987732138	0.118459331766892	0.503704514026398
1	14091291	14286844	HAP_4	0.162608695652174	-0.105494416443221	0.056656801034107	0.0631261662771681
1	14174967	14320480	HAP_1	0.071304347826087	-0.0733103259921597	0.119204620010919	0.538806501660472
1	14174967	14320480	HAP_2	0.162608695652174	-0.105494416443221	0.056656801034107	0.0631261662771681
1	14174967	14320480	HAP_3	0.0895652173913044	0.0792614987732138	0.118459331766892	0.503704514026398
1	14174967	14320480	HAP_4	0.357391304347826	0.0243753139749535	0.0266367769832027	0.36053160805726
1	14235061	14353940	HAP_1	0.244347826086957	0.012827001075737	0.0398665683754464	0.7477630092754
1	14235061	14353940	HAP_2	0.0973913043478261	0.0121170600478765	0.0926889196859128	0.896037066059777
1	14235061	14353940	HAP_3	0.509565217391304	-0.0128647294974266	0.0202777852289535	0.526061799238954
1	14277857	14409719	HAP_1	0.56695652173913	-0.00317986223695046	0.0189507956988402	0.866804359833895
1	14277857	14409719	HAP_2	0.1	0.0835163847242273	0.0848575673303776	0.325443203277756
1	14277857	14409719	HAP_3	0.163478260869565	-0.105494416443221	0.056656801034107	0.0631261662771681
1	14300401	14464404	HAP_1	0.563478260869565	-0.00190919152216235	0.0190434002505478	0.920177825705748
1	14300401	14464404	HAP_2	0.1	0.0835163847242273	0.0848575673303776	0.325443203277756
1	14300401	14464404	HAP_3	0.163478260869565	-0.105494416443221	0.056656801034107	0.0631261662771681
1	14340365	14529990	HAP_1	0.120869565217391	-0.0624260944111518	0.0779129299242565	0.423337729627705
1	14340365	14529990	HAP_2	0.118260869565217	0.00427365449675527	0.073396233199536	0.953588380734343
1	14340365	14529990	HAP_3	0.288695652173913	0.00820324517196368	0.0344088852248509	0.811654005773491
1	14340365	14529990	HAP_4	0.16	-0.105494416443221	0.056656801034107	0.0631261662771681
1	14398852	14590649	HAP_1	0.16	-0.105494416443221	0.056656801034107	0.0631261662771681
1	14398852	14590649	HAP_2	0.0695652173913043	-0.0803716238607348	0.118846421043844	0.499150889730645
1	14398852	14590649	HAP_3	0.071304347826087	-0.0733103259921597	0.119204620010919	0.538806501660472
1	14398852	14590649	HAP_4	0.218260869565217	0.0715773855383484	0.0435367910483873	0.100721679569279
1	14444478	14655035	HAP_1	0.0904347826086957	0.0792614987732138	0.118459331766892	0.503704514026398
1	14444478	14655035	HAP_2	0.16	-0.105494416443221	0.056656801034107	0.0631261662771681
1	14444478	14655035	HAP_3	0.158260869565217	-0.0606898312577094	0.0779010726785058	0.436270610949846
1	14444478	14655035	HAP_4	0.071304347826087	-0.0733103259921597	0.119204620010919	0.538806501660472
1	14444478	14655035	HAP_5	0.178260869565217	-0.0192338154654612	0.0581413066094033	0.740910138240203
1	14508643	14723669	HAP_1	0.071304347826087	-0.0733103259921597	0.119204620010919	0.538806501660472
1	14508643	14723669	HAP_2	0.0904347826086957	0.0792614987732138	0.118459331766892	0.503704514026398
1	14508643	14723669	HAP_3	0.161739130434783	-0.0606898312577094	0.0779010726785058	0.436270610949846
1	14508643	14723669	HAP_4	0.177391304347826	-0.0192338154654612	0.0581413066094033	0.740910138240203
1	14508643	14723669	HAP_5	0.236521739130435	-0.024287837319973	0.0393679441392519	0.537521171684084
1	14563828	14775232	HAP_1	0.177391304347826	-0.0192338154654612	0.0581413066094033	0.740910138240203
1	14563828	14775232	HAP_2	0.237391304347826	-0.024287837319973	0.0393679441392519	0.537521171684084
1	14563828	14775232	HAP_3	0.108695652173913	-0.101345048278569	0.0851243046620275	0.23433150162563
1	14629667	14813674	HAP_1	0.277391304347826	-0.0147039672168363	0.0337504233672785	0.663245169967049
1	14629667	14813674	HAP_2	0.108695652173913	-0.101345048278569	0.0851243046620275	0.23433150162563
1	14629667	14813674	HAP_3	0.177391304347826	-0.0192338154654612	0.0581413066094033	0.740910138240203
1	14709803	14871304	HAP_1	0.355652173913043	0.0194535474023872	0.0268077732779227	0.468344296897203
1	14709803	14871304	HAP_2	0.108695652173913	-0.101345048278569	0.0851243046620275	0.23433150162563
1	14709803	14871304	HAP_3	0.182608695652174	-0.0244765468748095	0.0524727513370873	0.641065566665578
1	14762452	14901630	HAP_1	0.128695652173913	0.00656358149094458	0.0837593967580527	0.937567729610526
1	14762452	14901630	HAP_2	0.485217391304348	0.00745314055185005	0.0207668737391204	0.719807946337169
1	14762452	14901630	HAP_3	0.182608695652174	-0.0244765468748095	0.0524727513370873	0.641065566665578
1	14804510	14946992	HAP_1	0.485217391304348	0.00745314055185005	0.0207668737391204	0.719807946337169
1	14804510	14946992	HAP_2	0.182608695652174	-0.0244765468748095	0.0524727513370873	0.641065566665578
1	14804510	14946992	HAP_3	0.128695652173913	0.00656358149094458	0.0837593967580527	0.937567729610526
1	14854129	15009567	HAP_1	0.679130434782609	0.0156774311382118	0.0181939231374433	0.389228370286434
1	14854129	15009567	HAP_2	0.182608695652174	-0.0244765468748095	0.0524727513370873	0.641065566665578
1	14890884	15068643	HAP_1	0.352173913043478	-0.0284420495737184	0.0263966041615512	0.281724156582684
1	14890884	15068643	HAP_2	0.325217391304348	0.00392283875234332	0.0312377412509099	0.900109223498899
1	14890884	15068643	HAP_3	0.182608695652174	-0.0244765468748095	0.0524727513370873	0.641065566665578
1	14928233	15107973	HAP_1	0.350434782608696	-0.0284420495737184	0.0263966041615512	0.281724156582684
1	14928233	15107973	HAP_2	0.325217391304348	0.00392283875234332	0.0312377412509099	0.900109223498899
1	14928233	15107973	HAP_3	0.182608695652174	-0.0244765468748095	0.0524727513370873	0.641065566665578
1	14986215	15176283	HAP_1	0.258260869565217	-0.0311343965577372	0.0342590907820116	0.36384934271378
1	14986215	15176283	HAP_2	0.273913043478261	-0.0252275055864672	0.035550253014913	0.478228276104253
1	14986215	15176283	HAP_3	0.244347826086957	-0.00725939154617026	0.0447241695069828	0.871116356059159
1	14986215	15176283	HAP_4	0.107826086956522	-0.0429952058016769	0.0930701480459569	0.644284770991705
1	15043428	15233923	HAP_1	0.258260869565217	-0.0311343965577372	0.0342590907820116	0.36384934271378
1	15043428	15233923	HAP_2	0.2	0.00618515254141913	0.048078573702254	0.897683191211914
1	15043428	15233923	HAP_3	0.239130434782609	-0.00177049261920596	0.0458203074142002	0.969191202997646
1	15043428	15233923	HAP_4	0.0721739130434783	-0.0733103259921597	0.119204620010919	0.538806501660472
1	15092475	15295952	HAP_1	0.258260869565217	-0.0311343965577372	0.0342590907820116	0.36384934271378
1	15092475	15295952	HAP_2	0.179130434782609	-0.0244765468748095	0.0524727513370873	0.641065566665578
1	15092475	15295952	HAP_3	0.156521739130435	-0.0154168570348268	0.0621382042233549	0.80414307311544
1	15092475	15295952	HAP_4	0.0721739130434783	-0.0733103259921597	0.119204620010919	0.538806501660472
1	15151447	15377098	HAP_1	0.259130434782609	-0.0335846600973665	0.0340424350468061	0.324286449590109
1	15151447	15377098	HAP_2	0.179130434782609	-0.0244765468748095	0.0524727513370873	0.641065566665578
1	15151447	15377098	HAP_3	0.0765217391304348	0.171104375670757	0.118135362855783	0.148069704946153
1	15151447	15377098	HAP_4	0.0756521739130435	-0.0733103259921597	0.119204620010919	0.538806501660472
1	15209586	15433328	HAP_1	0.259130434782609	-0.0335846600973665	0.0340424350468061	0.324286449590109
1	15209586	15433328	HAP_2	0.0765217391304348	0.171104375670757	0.118135362855783	0.148069704946153
1	15209586	15433328	HAP_3	0.0721739130434783	-0.0733103259921597	0.119204620010919	0.538806501660472
1	15209586	15433328	HAP_4	0.179130434782609	-0.0244765468748095	0.0524727513370873	0.641065566665578
1	15276897	15479165	HAP_1	0.0765217391304348	0.171104375670757	0.118135362855783	0.148069704946153
1	15276897	15479165	HAP_2	0.259130434782609	-0.0335846600973665	0.0340424350468061	0.324286449590109
1	15276897	15479165	HAP_3	0.220869565217391	0.0338476661683374	0.0433351131097962	0.435091439057996
1	15276897	15479165	HAP_4	0.0721739130434783	-0.0733103259921597	0.119204620010919	0.538806501660472
1	15346076	15504349	HAP_1	0.220869565217391	0.0338476661683374	0.0433351131097962	0.435091439057996
1	15346076	15504349	HAP_2	0.259130434782609	-0.0335846600973665	0.0340424350468061	0.324286449590109
1	15346076	15504349	HAP_3	0.0721739130434783	-0.0733103259921597	0.119204620010919	0.538806501660472
1	15346076	15504349	HAP_4	0.155652173913043	-0.0154168570348268	0.0621382042233549	0.80414307311544
1	15415550	15558805	HAP_1	0.213913043478261	-0.0517525256789542	0.0438195284592171	0.238087214170429
1	15415550	15558805	HAP_2	0.26	-0.0335846600973665	0.0340424350468061	0.324286449590109
1	15415550	15558805	HAP_3	0.155652173913043	-0.0154168570348268	0.0621382042233549	0.80414307311544
1	15415550	15558805	HAP_4	0.0756521739130435	-0.0733103259921597	0.119204620010919	0.538806501660472
1	15415550	15558805	HAP_5	0.0947826086956522	-0.00576976476922395	0.0922012404302325	0.950124836236576
1	15469825	15577736	HAP_1	0.0939130434782609	-0.00576976476922395	0.0922012404302325	0.950124836236576
1	15469825	15577736	HAP_2	0.213913043478261	-0.0517525256789542	0.0438195284592171	0.238087214170429
1	15469825	15577736	HAP_3	0.240869565217391	-0.00177049261920596	0.0458203074142002	0.969191202997646
1	15469825	15577736	HAP_4	0.335652173913043	-0.0169842003021601	0.0267388487066415	0.52556422283171
1	15492702	15613532	HAP_1	0.0939130434782609	-0.00576976476922395	0.0922012404302325	0.950124836236576
1	15492702	15613532	HAP_2	0.213913043478261	-0.0517525256789542	0.0438195284592171	0.238087214170429
1	15492702	15613532	HAP_3	0.262608695652174	-0.0220166202148296	0.0336208468105961	0.512832089935424
1	15492702	15613532	HAP_4	0.312173913043478	0.00856355017132372	0.0337890326829797	0.800019585623538
1	15550342	15653451	HAP_1	0.213913043478261	-0.0517525256789542	0.0438195284592171	0.238087214170429
1	15550342	15653451	HAP_2	0.264347826086957	-0.0220166202148296	0.0336208468105961	0.512832089935424
1	15550342	15653451	HAP_3	0.0739130434782609	-0.0733103259921597	0.119204620010919	0.538806501660472
1	15550342	15653451	HAP_4	0.240869565217391	-0.00177049261920596	0.0458203074142002	0.969191202997646
1	15550342	15653451	HAP_5	0.136521739130435	0.0323325607981423	0.0628159052822009	0.606951525573008
1	15573523	15690224	HAP_1	0.26	-0.0335846600973665	0.0340424350468061	0.324286449590109
1	15573523	15690224	HAP_2	0.0739130434782609	-0.0733103259921597	0.119204620010919	0.538806501660472
1	15573523	15690224	HAP_3	0.185217391304348	-0.073802396133033	0.0653162043164642	0.258989947061876
1	15573523	15690224	HAP_4	0.177391304347826	-0.0244765468748095	0.0524727513370873	0.641065566665578
1	15605937	15735006	HAP_1	0.177391304347826	-0.0244765468748095	0.0524727513370873	0.641065566665578
1	15605937	15735006	HAP_2	0.0739130434782609	-0.0733103259921597	0.119204620010919	0.538806501660472
1	15605937	15735006	HAP_3	0.185217391304348	-0.073802396133033	0.0653162043164642	0.258989947061876
1	15605937	15735006	HAP_4	0.26	-0.0335846600973665	0.0340424350468061	0.324286449590109
1	15641488	15812807	HAP_1	0.0739130434782609	-0.0733103259921597	0.119204620010919	0.538806501660472
1	15641488	15812807	HAP_2	0.177391304347826	-0.0244765468748095	0.0524727513370873	0.641065566665578
1	15641488	15812807	HAP_3	0.185217391304348	-0.073802396133033	0.0653162043164642	0.258989947061876
1	15641488	15812807	HAP_4	0.260869565217391	-0.0335846600973665	0.0340424350468061	0.324286449590109
1	15680611	15886962	HAP_1	0.22	-0.050529992735605	0.039876602785281	0.205623305033103
1	15680611	15886962	HAP_2	0.0878260869565217	-0.106567330312458	0.118479240805349	0.368792951332016
1	15680611	15886962	HAP_3	0.105217391304348	-0.010847761631352	0.118392349376343	0.927028216679894
1	15680611	15886962	HAP_4	0.0739130434782609	-0.0733103259921597	0.119204620010919	0.538806501660472
1	15680611	15886962	HAP_5	0.17304347826087	-0.0192338154654612	0.0581413066094033	0.740910138240203
1	15714762	15945872	HAP_1	0.0739130434782609	-0.0733103259921597	0.119204620010919	0.538806501660472
1	15714762	15945872	HAP_2	0.22	-0.050529992735605	0.039876602785281	0.205623305033103
1	15714762	15945872	HAP_3	0.170434782608696	-0.0192338154654612	0.0581413066094033	0.740910138240203
1	15714762	15945872	HAP_4	0.16695652173913	-0.0317715636496009	0.0537628906271174	0.554786730134307
1	15714762	15945872	HAP_5	0.105217391304348	-0.010847761631352	0.118392349376343	0.927028216679894
1	15784835	16007329	HAP_1	0.170434782608696	-0.0192338154654612	0.0581413066094033	0.740910138240203
1	15784835	16007329	HAP_2	0.0869565217391304	0.0241687330878671	0.10279969169544	0.814212788889674
1	15784835	16007329	HAP_3	0.105217391304348	-0.010847761631352	0.118392349376343	0.927028216679894
1	15784835	16007329	HAP_4	0.22	-0.050529992735605	0.039876602785281	0.205623305033103
1	15784835	16007329	HAP_5	0.0730434782608696	-0.0733103259921597	0.119204620010919	0.538806501660472
1	15859988	16070054	HAP_1	0.0860869565217391	0.0323340773871795	0.102759753173883	0.753138865828772
1	15859988	16070054	HAP_2	0.22	-0.050529992735605	0.039876602785281	0.205623305033103
1	15859988	16070054	HAP_3	0.0730434782608696	-0.0733103259921597	0.119204620010919	0.538806501660472
1	15859988	16070054	HAP_4	0.170434782608696	-0.0192338154654612	0.0581413066094033	0.740910138240203
1	15931146	16103133	HAP_1	0.169565217391304	-0.0192338154654612	0.0581413066094033	0.740910138240203
1	15931146	16103133	HAP_2	0.218260869565217	-0.050529992735605	0.039876602785281	0.205623305033103
1	15931146	16103133	HAP_3	0.0730434782608696	-0.0733103259921597	0.119204620010919	0.538806501660472
1	15931146	16103133	HAP_4	0.0878260869565217	0.0323340773871795	0.102759753173883	0.753138865828772
1	15990556	16140772	HAP_1	0.218260869565217	-0.050529992735605	0.039876602785281	0.205623305033103
1	15990556	16140772	HAP_2	0.169565217391304	-0.0192338154654612	0.0581413066094033	0.740910138240203
1	15990556	16140772	HAP_3	0.15304347826087	0.0434175917289633	0.058610167072021	0.459132589752437
1	16048863	16193650	HAP_1	0.156521739130435	0.0257326901979376	0.0580715044760713	0.657848897066008
1	16048863	16193650	HAP_2	0.106086956521739	0.0373198590624723	0.0854641719875542	0.662516546232471
1	16048863	16193650	HAP_3	0.15304347826087	0.0434175917289633	0.058610167072021	0.459132589752437
1	16048863	16193650	HAP_4	0.225217391304348	-0.050529992735605	0.039876602785281	0.205623305033103
1	16048863	16193650	HAP_5	0.071304347826087	0.049072528228274	0.0922489768010444	0.594965700146623
1	16090310	16276033	HAP_1	0.106086956521739	0.0373198590624723	0.0854641719875542	0.662516546232471
1	16090310	16276033	HAP_2	0.174782608695652	0.0596020702271698	0.0539335672061312	0.269588453842358
1	16090310	16276033	HAP_3	0.15304347826087	0.0434175917289633	0.058610167072021	0.459132589752437
1	16090310	16276033	HAP_4	0.132173913043478	-0.023702608109187	0.0558124685727496	0.67123029277352
1	16090310	16276033	HAP_5	0.225217391304348	-0.050529992735605	0.039876602785281	0.205623305033103
1	16127799	16355046	HAP_1	0.119130434782609	-0.0787156645158844	0.0667046251296234	0.238474377548847
1	16127799	16355046	HAP_2	0.225217391304348	-0.050529992735605	0.039876602785281	0.205623305033103
1	16127799	16355046	HAP_3	0.15304347826087	0.0434175917289633	0.058610167072021	0.459132589752437
1	16127799	16355046	HAP_4	0.106086956521739	0.0373198590624723	0.0854641719875542	0.662516546232471
1	16127799	16355046	HAP_5	0.175652173913043	0.0596020702271698	0.0539335672061312	0.269588453842358
1	16183119	16433091	HAP_1	0.24	0.0680987110610018	0.0398626111886115	0.0881262992979955
1	16183119	16433091	HAP_2	0.15304347826087	0.0434175917289633	0.058610167072021	0.459132589752437
1	16183119	16433091	HAP_3	0.222608695652174	-0.050529992735605	0.039876602785281	0.205623305033103
1	16183119	16433091	HAP_4	0.105217391304348	0.0679966223873671	0.0939890103544155	0.469702675877421
1	16250353	16495715	HAP_1	0.239130434782609	0.0680987110610018	0.0398626111886115	0.0881262992979955
1	16250353	16495715	HAP_2	0.0730434782608696	-0.0733103259921597	0.119204620010919	0.538806501660472
1	16250353	16495715	HAP_3	0.105217391304348	0.0679966223873671	0.0939890103544155	0.469702675877421
1	16250353	16495715	HAP_4	0.222608695652174	-0.050529992735605	0.039876602785281	0.205623305033103
1	16322597	16522782	HAP_1	0.222608695652174	-0.050529992735605	0.039876602785281	0.205623305033103
1	16322597	16522782	HAP_2	0.105217391304348	0.0679966223873671	0.0939890103544155	0.469702675877421
1	16322597	16522782	HAP_3	0.239130434782609	0.0680987110610018	0.0398626111886115	0.0881262992979955
1	16322597	16522782	HAP_4	0.0730434782608696	-0.0733103259921597	0.119204620010919	0.538806501660472
1	16401831	16604159	HAP_1	0.220869565217391	-0.050529992735605	0.039876602785281	0.205623305033103
1	16401831	16604159	HAP_2	0.0817391304347826	-0.121932253697578	0.103090942993941	0.23740282504206
1	16401831	16604159	HAP_3	0.0730434782608696	-0.0733103259921597	0.119204620010919	0.538806501660472
1	16401831	16604159	HAP_4	0.172173913043478	0.0704586125443949	0.0556087006365033	0.205664732023391
1	16401831	16604159	HAP_5	0.105217391304348	0.0679966223873671	0.0939890103544155	0.469702675877421
1	16463899	16643923	HAP_1	0.220869565217391	-0.050529992735605	0.039876602785281	0.205623305033103
1	16463899	16643923	HAP_2	0.0817391304347826	-0.121932253697578	0.103090942993941	0.23740282504206
1	16463899	16643923	HAP_3	0.105217391304348	0.0679966223873671	0.0939890103544155	0.469702675877421
1	16463899	16643923	HAP_4	0.0730434782608696	-0.0733103259921597	0.119204620010919	0.538806501660472
1	16463899	16643923	HAP_5	0.172173913043478	0.0704586125443949	0.0556087006365033	0.205664732023391
1	16508177	16686406	HAP_1	0.220869565217391	-0.050529992735605	0.039876602785281	0.205623305033103
1	16508177	16686406	HAP_2	0.0817391304347826	-0.121932253697578	0.103090942993941	0.23740282504206
1	16508177	16686406	HAP_3	0.0730434782608696	-0.0733103259921597	0.119204620010919	0.538806501660472
1	16508177	16686406	HAP_4	0.172173913043478	0.0704586125443949	0.0556087006365033	0.205664732023391
1	16508177	16686406	HAP_5	0.101739130434783	0.0679966223873671	0.0939890103544155	0.469702675877421
1	16571855	16747732	HAP_1	0.0730434782608696	-0.0733103259921597	0.119204620010919	0.538806501660472
1	16571855	16747732	HAP_2	0.302608695652174	-0.0121562786867004	0.0300903697057888	0.686372038732207
1	16571855	16747732	HAP_3	0.172173913043478	0.0704586125443949	0.0556087006365033	0.205664732023391
1	16571855	16747732	HAP_4	0.0617391304347826	-0.121932253697578	0.103090942993941	0.23740282504206
1	16635130	16836572	HAP_1	0.302608695652174	-0.0121562786867004	0.0300903697057888	0.686372038732207
1	16635130	16836572	HAP_2	0.0730434782608696	-0.0733103259921597	0.119204620010919	0.538806501660472
1	16635130	16836572	HAP_3	0.172173913043478	0.0704586125443949	0.0556087006365033	0.205664732023391
1	16669446	16922627	HAP_1	0.340869565217391	-0.00770220974427105	0.0278012109595584	0.781846779775794
1	16669446	16922627	HAP_2	0.0930434782608696	0.102046603902061	0.103368741423818	0.323964767619844
1	16669446	16922627	HAP_3	0.0730434782608696	-0.0733103259921597	0.119204620010919	0.538806501660472
1	16669446	16922627	HAP_4	0.172173913043478	0.0704586125443949	0.0556087006365033	0.205664732023391
1	16723481	16962160	HAP_1	0.0930434782608696	0.102046603902061	0.103368741423818	0.323964767619844
1	16723481	16962160	HAP_2	0.172173913043478	0.0704586125443949	0.0556087006365033	0.205664732023391
1	16723481	16962160	HAP_3	0.34695652173913	-0.0138043228431549	0.0272078514189645	0.612097480829679
1	16723481	16962160	HAP_4	0.0730434782608696	-0.0733103259921597	0.119204620010919	0.538806501660472
1	16808617	17025174	HAP_1	0.0730434782608696	-0.0733103259921597	0.119204620010919	0.538806501660472
1	16808617	17025174	HAP_2	0.172173913043478	0.0704586125443949	0.0556087006365033	0.205664732023391
1	16808617	17025174	HAP_3	0.314782608695652	-0.0152681083888743	0.0298770591672247	0.60952992520612
1	16808617	17025174	HAP_4	0.0930434782608696	0.102046603902061	0.103368741423818	0.323964767619844
1	16886150	17075114	HAP_1	0.0730434782608696	-0.0733103259921597	0.119204620010919	0.538806501660472
1	16886150	17075114	HAP_2	0.314782608695652	-0.0152681083888743	0.0298770591672247	0.60952992520612
1	16886150	17075114	HAP_3	0.172173913043478	0.0704586125443949	0.0556087006365033	0.205664732023391
1	16886150	17075114	HAP_4	0.0921739130434783	0.102046603902061	0.103368741423818	0.323964767619844
1	16952601	17128546	HAP_1	0.0730434782608696	-0.0733103259921597	0.119204620010919	0.538806501660472
1	16952601	17128546	HAP_2	0.175652173913043	0.0503425787885362	0.0525488105428286	0.338466846657563
1	16952601	17128546	HAP_3	0.0895652173913044	-0.0946237974899907	0.0919190566175702	0.303722718212044
1	16952601	17128546	HAP_4	0.118260869565217	-0.00465395931475868	0.074317336526033	0.950089142660066
1	16952601	17128546	HAP_5	0.372173913043478	0.00906043044188106	0.0256503039482861	0.724049244608351
1	17007158	17167034	HAP_1	0.368695652173913	-0.0037845427862619	0.0258358160149636	0.883591570204113
1	17007158	17167034	HAP_2	0.0730434782608696	-0.0733103259921597	0.119204620010919	0.538806501660472
1	17007158	17167034	HAP_3	0.175652173913043	0.0503425787885362	0.0525488105428286	0.338466846657563
1	17007158	17167034	HAP_4	0.0895652173913044	-0.0946237974899907	0.0919190566175702	0.303722718212044
1	17043129	17235751	HAP_1	0.175652173913043	0.0503425787885362	0.0525488105428286	0.338466846657563
1	17043129	17235751	HAP_2	0.0895652173913044	-0.0946237974899907	0.0919190566175702	0.303722718212044
1	17043129	17235751	HAP_3	0.368695652173913	-0.0037845427862619	0.0258358160149636	0.883591570204113
1	17043129	17235751	HAP_4	0.0730434782608696	-0.0733103259921597	0.119204620010919	0.538806501660472
1	17108080	17326467	HAP_1	0.175652173913043	0.0429385831243774	0.0513179926652213	0.403107883317076
1	17108080	17326467	HAP_2	0.0730434782608696	-0.0733103259921597	0.119204620010919	0.538806501660472
1	17108080	17326467	HAP_3	0.088695652173913	-0.0928560131453073	0.102792644463009	0.366736079624562
1	17108080	17326467	HAP_4	0.367826086956522	-0.0037845427862619	0.0258358160149636	0.883591570204113
1	17148366	17431872	HAP_1	0.088695652173913	-0.0928560131453073	0.102792644463009	0.366736079624562
1	17148366	17431872	HAP_2	0.0730434782608696	-0.0733103259921597	0.119204620010919	0.538806501660472
1	17148366	17431872	HAP_3	0.372173913043478	0.00906043044188106	0.0256503039482861	0.724049244608351
1	17148366	17431872	HAP_4	0.173913043478261	0.0503425787885362	0.0525488105428286	0.338466846657563
1	17200924	17474463	HAP_1	0.173913043478261	0.0503425787885362	0.0525488105428286	0.338466846657563
1	17200924	17474463	HAP_2	0.372173913043478	0.00906043044188106	0.0256503039482861	0.724049244608351
1	17200924	17474463	HAP_3	0.088695652173913	-0.0928560131453073	0.102792644463009	0.366736079624562
1	17200924	17474463	HAP_4	0.0730434782608696	-0.0733103259921597	0.119204620010919	0.538806501660472
1	17292283	17515670	HAP_1	0.368695652173913	0.0108225324226626	0.0256319759889437	0.673020241463463
1	17292283	17515670	HAP_2	0.0730434782608696	-0.0733103259921597	0.119204620010919	0.538806501660472
1	17292283	17515670	HAP_3	0.179130434782609	-0.103518702730512	0.0651161102244204	0.112452252005619
1	17292283	17515670	HAP_4	0.0921739130434783	-0.0946237974899907	0.0919190566175702	0.303722718212044
1	17292283	17515670	HAP_5	0.173913043478261	0.0503425787885362	0.0525488105428286	0.338466846657563
1	17404509	17543004	HAP_1	0.413913043478261	0.00696509538340633	0.0237346764883227	0.769281568048183
1	17404509	17543004	HAP_2	0.186086956521739	-0.103518702730512	0.0651161102244204	0.112452252005619
1	17404509	17543004	HAP_3	0.0921739130434783	-0.0946237974899907	0.0919190566175702	0.303722718212044
1	17404509	17543004	HAP_4	0.0730434782608696	-0.0733103259921597	0.119204620010919	0.538806501660472
1	17404509	17543004	HAP_5	0.173913043478261	0.0503425787885362	0.0525488105428286	0.338466846657563
1	17463352	17580720	HAP_1	0.416521739130435	0.00696509538340633	0.0237346764883227	0.769281568048183
1	17463352	17580720	HAP_2	0.116521739130435	-0.09555473902511	0.0729221483353489	0.190607164017447
1	17463352	17580720	HAP_3	0.0739130434782609	-0.0733103259921597	0.119204620010919	0.538806501660472
1	17463352	17580720	HAP_4	0.173913043478261	0.0503425787885362	0.0525488105428286	0.338466846657563
1	17504279	17619065	HAP_1	0.156521739130435	0.0643464726954638	0.0561067503444627	0.25192835742504
1	17504279	17619065	HAP_2	0.0730434782608696	-0.0733103259921597	0.119204620010919	0.538806501660472
1	17504279	17619065	HAP_3	0.317391304347826	-0.0254644249854191	0.0310620311772858	0.412681853690072
1	17504279	17619065	HAP_4	0.0991304347826087	0.0632610254626183	0.118411337435251	0.593381199254089
1	17504279	17619065	HAP_5	0.091304347826087	-0.0946237974899907	0.0919190566175702	0.303722718212044
1	17530637	17703897	HAP_1	0.156521739130435	0.0643464726954638	0.0561067503444627	0.25192835742504
1	17530637	17703897	HAP_2	0.0730434782608696	-0.0733103259921597	0.119204620010919	0.538806501660472
1	17530637	17703897	HAP_3	0.301739130434783	-0.0212758350703741	0.0317645131474474	0.503261109272365
1	17530637	17703897	HAP_4	0.0869565217391304	0.0632610254626183	0.118411337435251	0.593381199254089
1	17530637	17703897	HAP_5	0.091304347826087	-0.0946237974899907	0.0919190566175702	0.303722718212044
1	17569889	17771553	HAP_1	0.156521739130435	0.0643464726954638	0.0561067503444627	0.25192835742504
1	17569889	17771553	HAP_2	0.0730434782608696	-0.0733103259921597	0.119204620010919	0.538806501660472
1	17569889	17771553	HAP_3	0.091304347826087	-0.0946237974899907	0.0919190566175702	0.303722718212044
1	17569889	17771553	HAP_4	0.302608695652174	-0.0212758350703741	0.0317645131474474	0.503261109272365
1	17569889	17771553	HAP_5	0.0869565217391304	0.0632610254626183	0.118411337435251	0.593381199254089
1	17593278	17863023	HAP_1	0.0730434782608696	-0.0733103259921597	0.119204620010919	0.538806501660472
1	17593278	17863023	HAP_2	0.091304347826087	-0.0946237974899907	0.0919190566175702	0.303722718212044
1	17593278	17863023	HAP_3	0.18695652173913	-0.0158394706947837	0.0542536801698464	0.77043105817661
1	17593278	17863023	HAP_4	0.113913043478261	0.0496898079180279	0.0784247754156522	0.526600746550638
1	17593278	17863023	HAP_5	0.0878260869565217	0.0632610254626183	0.118411337435251	0.593381199254089
1	17593278	17863023	HAP_6	0.156521739130435	0.0770831608048844	0.0578831105837462	0.183497376645606
1	17672335	17933659	HAP_1	0.0730434782608696	-0.0733103259921597	0.119204620010919	0.538806501660472
1	17672335	17933659	HAP_2	0.0878260869565217	0.0632610254626183	0.118411337435251	0.593381199254089
1	17672335	17933659	HAP_3	0.156521739130435	0.0770831608048844	0.0578831105837462	0.183497376645606
1	17672335	17933659	HAP_4	0.18695652173913	-0.0158394706947837	0.0542536801698464	0.77043105817661
1	17672335	17933659	HAP_5	0.11304347826087	0.0496898079180279	0.0784247754156522	0.526600746550638
1	17672335	17933659	HAP_6	0.0930434782608696	-0.0946237974899907	0.0919190566175702	0.303722718212044
1	17742102	17996624	HAP_1	0.0878260869565217	0.0632610254626183	0.118411337435251	0.593381199254089
1	17742102	17996624	HAP_2	0.0739130434782609	-0.0733103259921597	0.119204620010919	0.538806501660472
1	17742102	17996624	HAP_3	0.128695652173913	-0.124423534440979	0.0779884706592651	0.111182882817776
1	17742102	17996624	HAP_4	0.22	0.0242995464384022	0.0470248463983015	0.605542027930754
1	17742102	17996624	HAP_5	0.18695652173913	-0.0158394706947837	0.0542536801698464	0.77043105817661
1	17742102	17996624	HAP_6	0.11304347826087	0.0496898079180279	0.0784247754156522	0.526600746550638
1	17742102	17996624	HAP_7	0.0930434782608696	-0.0946237974899907	0.0919190566175702	0.303722718212044
1	17830271	18035272	HAP_1	0.0895652173913044	0.0632610254626183	0.118411337435251	0.593381199254089
1	17830271	18035272	HAP_2	0.0739130434782609	-0.0733103259921597	0.119204620010919	0.538806501660472
1	17830271	18035272	HAP_3	0.218260869565217	0.0242995464384022	0.0470248463983015	0.605542027930754
1	17830271	18035272	HAP_4	0.18695652173913	-0.0158394706947837	0.0542536801698464	0.77043105817661
1	17830271	18035272	HAP_5	0.0930434782608696	-0.0946237974899907	0.0919190566175702	0.303722718212044
1	17830271	18035272	HAP_6	0.11304347826087	0.0496898079180279	0.0784247754156522	0.526600746550638
1	17910922	18103433	HAP_1	0.0878260869565217	0.0632610254626183	0.118411337435251	0.593381199254089
1	17910922	18103433	HAP_2	0.186086956521739	-0.00971751342556109	0.0561316059253415	0.862619298995005
1	17910922	18103433	HAP_3	0.0930434782608696	-0.0946237974899907	0.0919190566175702	0.303722718212044
1	17910922	18103433	HAP_4	0.126086956521739	0.0206885262647606	0.0694636852906615	0.765941260281206
1	17910922	18103433	HAP_5	0.218260869565217	0.0242995464384022	0.0470248463983015	0.605542027930754
1	17910922	18103433	HAP_6	0.0730434782608696	-0.0733103259921597	0.119204620010919	0.538806501660472
1	17965969	18144245	HAP_1	0.186086956521739	-0.00971751342556109	0.0561316059253415	0.862619298995005
1	17965969	18144245	HAP_2	0.0878260869565217	0.0632610254626183	0.118411337435251	0.593381199254089
1	17965969	18144245	HAP_3	0.138260869565217	-0.00376474894598342	0.0628362239824018	0.952245688878478
1	17965969	18144245	HAP_4	0.0921739130434783	-0.0946237974899907	0.0919190566175702	0.303722718212044
1	17965969	18144245	HAP_5	0.218260869565217	0.0242995464384022	0.0470248463983015	0.605542027930754
1	17965969	18144245	HAP_6	0.0730434782608696	-0.0733103259921597	0.119204620010919	0.538806501660472
1	18019409	18218440	HAP_1	0.221739130434783	0.0371014393406009	0.0409306849287523	0.365088509694608
1	18019409	18218440	HAP_2	0.0904347826086957	0.0632610254626183	0.118411337435251	0.593381199254089
1	18019409	18218440	HAP_3	0.405217391304348	-0.0135936788926133	0.0252268183460871	0.59019805569061
1	18019409	18218440	HAP_4	0.091304347826087	-0.0946237974899907	0.0919190566175702	0.303722718212044
1	18019409	18218440	HAP_5	0.0782608695652174	-0.0176540951599775	0.103360222758212	0.864441216386982
1	18081067	18289532	HAP_1	0.091304347826087	-0.0946237974899907	0.0919190566175702	0.303722718212044
1	18081067	18289532	HAP_2	0.0747826086956522	-0.0733103259921597	0.119204620010919	0.538806501660472
1	18081067	18289532	HAP_3	0.142608695652174	-0.00376474894598342	0.0628362239824018	0.952245688878478
1	18081067	18289532	HAP_4	0.0904347826086957	0.0632610254626183	0.118411337435251	0.593381199254089
1	18081067	18289532	HAP_5	0.0669565217391304	0.0522436579806487	0.119137217900763	0.661180294112542
1	18081067	18289532	HAP_6	0.153913043478261	-0.0256522714364859	0.0661513660382448	0.698324615136171
1	18081067	18289532	HAP_7	0.184347826086957	-0.0102316569680723	0.0562743446581722	0.855791559996846
1	18134138	18345151	HAP_1	0.0747826086956522	-0.0733103259921597	0.119204620010919	0.538806501660472
1	18134138	18345151	HAP_2	0.128695652173913	0.0206885262647606	0.0694636852906615	0.765941260281206
1	18134138	18345151	HAP_3	0.0904347826086957	0.0632610254626183	0.118411337435251	0.593381199254089
1	18134138	18345151	HAP_4	0.0669565217391304	0.0522436579806487	0.119137217900763	0.661180294112542
1	18134138	18345151	HAP_5	0.15304347826087	-0.0256522714364859	0.0661513660382448	0.698324615136171
1	18134138	18345151	HAP_6	0.184347826086957	-0.0102316569680723	0.0562743446581722	0.855791559996846
1	18134138	18345151	HAP_7	0.091304347826087	-0.0946237974899907	0.0919190566175702	0.303722718212044
1	18185785	18374886	HAP_1	0.0904347826086957	0.0632610254626183	0.118411337435251	0.593381199254089
1	18185785	18374886	HAP_2	0.0669565217391304	0.0522436579806487	0.119137217900763	0.661180294112542
1	18185785	18374886	HAP_3	0.153913043478261	-0.0186538558710833	0.0698947994074376	0.789655800241831
1	18185785	18374886	HAP_4	0.0765217391304348	-0.0733103259921597	0.119204620010919	0.538806501660472
1	18185785	18374886	HAP_5	0.166086956521739	-0.0349559197765367	0.0601809726165552	0.561576619292254
1	18185785	18374886	HAP_6	0.184347826086957	-0.0102316569680723	0.0562743446581722	0.855791559996846
1	18185785	18374886	HAP_7	0.128695652173913	0.0206885262647606	0.0694636852906615	0.765941260281206
1	18276048	18399880	HAP_1	0.0895652173913044	-0.0978990668267144	0.102565446301845	0.340239259961657
1	18276048	18399880	HAP_2	0.110434782608696	0.00757056013347817	0.0859966587836899	0.92988165640559
1	18276048	18399880	HAP_3	0.152173913043478	-0.0186538558710833	0.0698947994074376	0.789655800241831
1	18276048	18399880	HAP_4	0.244347826086957	-0.0475742381126183	0.0387648144382262	0.220241314491938
1	18276048	18399880	HAP_5	0.0739130434782609	-0.0733103259921597	0.119204620010919	0.538806501660472
1	18340122	18448083	HAP_1	0.0739130434782609	-0.0733103259921597	0.119204620010919	0.538806501660472
1	18340122	18448083	HAP_2	0.245217391304348	-0.0504501298582819	0.0381452171890786	0.186512783763676
1	18340122	18448083	HAP_3	0.0895652173913044	-0.0978990668267144	0.102565446301845	0.340239259961657
1	18340122	18448083	HAP_4	0.0904347826086957	0.0632610254626183	0.118411337435251	0.593381199254089
1	18340122	18448083	HAP_5	0.166086956521739	-0.0186538558710833	0.0698947994074376	0.789655800241831
1	18366232	18508210	HAP_1	0.0739130434782609	-0.0733103259921597	0.119204620010919	0.538806501660472
1	18366232	18508210	HAP_2	0.152173913043478	-0.0186538558710833	0.0698947994074376	0.789655800241831
1	18366232	18508210	HAP_3	0.0895652173913044	-0.0978990668267144	0.102565446301845	0.340239259961657
1	18366232	18508210	HAP_4	0.0904347826086957	0.0632610254626183	0.118411337435251	0.593381199254089
1	18366232	18508210	HAP_5	0.115652173913043	-0.122100329861558	0.0856037557513295	0.154324573031862
1	18366232	18508210	HAP_6	0.128695652173913	0.0206885262647606	0.0694636852906615	0.765941260281206
1	18388905	18550600	HAP_1	0.0669565217391304	-0.0978615768213869	0.118337411377907	0.408604619606492
1	18388905	18550600	HAP_2	0.15304347826087	-0.0256522714364859	0.0661513660382448	0.698324615136171
1	18388905	18550600	HAP_3	0.0747826086956522	-0.0733103259921597	0.119204620010919	0.538806501660472
1	18388905	18550600	HAP_4	0.0904347826086957	-0.0978990668267144	0.102565446301845	0.340239259961657
1	18388905	18550600	HAP_5	0.0904347826086957	0.0632610254626183	0.118411337435251	0.593381199254089
1	18388905	18550600	HAP_6	0.127826086956522	-0.0908222632687903	0.0737595805513353	0.218715092159282
1	18388905	18550600	HAP_7	0.180869565217391	-0.00608698858151245	0.0448521404278391	0.892097293244045
1	18388905	18550600	HAP_8	0.0773913043478261	-0.0745883140557779	0.120205141458007	0.535174588874687
1	18425564	18619081	HAP_1	0.114782608695652	-0.122100329861558	0.0856037557513295	0.154324573031862
1	18425564	18619081	HAP_2	0.175652173913043	-0.0208163128912543	0.0470061986701828	0.658050514414859
1	18425564	18619081	HAP_3	0.0773913043478261	-0.0745883140557779	0.120205141458007	0.535174588874687
1	18425564	18619081	HAP_4	0.0904347826086957	0.0632610254626183	0.118411337435251	0.593381199254089
1	18425564	18619081	HAP_5	0.123478260869565	-0.02357386408389	0.0733009721072421	0.747872514213089
1	18425564	18619081	HAP_6	0.154782608695652	-0.0256522714364859	0.0661513660382448	0.698324615136171
1	18425564	18619081	HAP_7	0.0747826086956522	-0.0733103259921597	0.119204620010919	0.538806501660472
1	18425564	18619081	HAP_8	0.0904347826086957	-0.0978990668267144	0.102565446301845	0.340239259961657
1	18484079	18667846	HAP_1	0.114782608695652	-0.122100329861558	0.0856037557513295	0.154324573031862
1	18484079	18667846	HAP_2	0.136521739130435	-0.0512542225683644	0.0579660432123025	0.376960341974318
1	18484079	18667846	HAP_3	0.155652173913043	-0.0256522714364859	0.0661513660382448	0.698324615136171
1	18484079	18667846	HAP_4	0.0904347826086957	-0.0978990668267144	0.102565446301845	0.340239259961657
1	18484079	18667846	HAP_5	0.114782608695652	0.10152399965846	0.0917442109222781	0.268941025638798
1	18484079	18667846	HAP_6	0.12695652173913	0.0206885262647606	0.0694636852906615	0.765941260281206
1	18484079	18667846	HAP_7	0.08	-0.0838957585445108	0.102777462651523	0.414682683188984
1	18484079	18667846	HAP_8	0.0956521739130435	0.0432366554018672	0.0851836143059868	0.611953991810991
1	18541914	18718088	HAP_1	0.0765217391304348	-0.0745883140557779	0.120205141458007	0.535174588874687
1	18541914	18718088	HAP_2	0.0904347826086957	-0.0978990668267144	0.102565446301845	0.340239259961657
1	18541914	18718088	HAP_3	0.0921739130434783	0.0632610254626183	0.118411337435251	0.593381199254089
1	18541914	18718088	HAP_4	0.12695652173913	0.0206885262647606	0.0694636852906615	0.765941260281206
1	18541914	18718088	HAP_5	0.15304347826087	-0.0256522714364859	0.0661513660382448	0.698324615136171
1	18541914	18718088	HAP_6	0.115652173913043	-0.122100329861558	0.0856037557513295	0.154324573031862
1	18541914	18718088	HAP_7	0.123478260869565	-0.02357386408389	0.0733009721072421	0.747872514213089
1	18599889	18771888	HAP_1	0.0921739130434783	0.0632610254626183	0.118411337435251	0.593381199254089
1	18599889	18771888	HAP_2	0.113913043478261	0.0496898079180279	0.0784247754156522	0.526600746550638
1	18599889	18771888	HAP_3	0.0904347826086957	-0.0978990668267144	0.102565446301845	0.340239259961657
1	18599889	18771888	HAP_4	0.123478260869565	-0.02357386408389	0.0733009721072421	0.747872514213089
1	18599889	18771888	HAP_5	0.15304347826087	-0.0256522714364859	0.0661513660382448	0.698324615136171
1	18599889	18771888	HAP_6	0.0765217391304348	-0.0745883140557779	0.120205141458007	0.535174588874687
1	18599889	18771888	HAP_7	0.12	-0.122100329861558	0.0856037557513295	0.154324573031862
1	18651110	18859078	HAP_1	0.11304347826087	0.0496898079180279	0.0784247754156522	0.526600746550638
1	18651110	18859078	HAP_2	0.123478260869565	-0.02357386408389	0.0733009721072421	0.747872514213089
1	18651110	18859078	HAP_3	0.15304347826087	-0.0163581861456586	0.062948290698609	0.795061506276264
1	18651110	18859078	HAP_4	0.0921739130434783	0.0632610254626183	0.118411337435251	0.593381199254089
1	18651110	18859078	HAP_5	0.0921739130434783	0.00875921829316591	0.0917672098863154	0.923991097173798
1	18651110	18859078	HAP_6	0.0765217391304348	-0.0745883140557779	0.120205141458007	0.535174588874687
1	18651110	18859078	HAP_7	0.117391304347826	-0.122100329861558	0.0856037557513295	0.154324573031862
1	18690083	18947598	HAP_1	0.11304347826087	0.0496898079180279	0.0784247754156522	0.526600746550638
1	18690083	18947598	HAP_2	0.116521739130435	-0.122100329861558	0.0856037557513295	0.154324573031862
1	18690083	18947598	HAP_3	0.0895652173913044	0.0632610254626183	0.118411337435251	0.593381199254089
1	18690083	18947598	HAP_4	0.15304347826087	-0.0163581861456586	0.062948290698609	0.795061506276264
1	18690083	18947598	HAP_5	0.091304347826087	0.00875921829316591	0.0917672098863154	0.923991097173798
1	18690083	18947598	HAP_6	0.0765217391304348	-0.0745883140557779	0.120205141458007	0.535174588874687
1	18690083	18947598	HAP_7	0.123478260869565	-0.02357386408389	0.0733009721072421	0.747872514213089
1	18756669	19016808	HAP_1	0.154782608695652	-0.0163581861456586	0.062948290698609	0.795061506276264
1	18756669	19016808	HAP_2	0.091304347826087	0.00875921829316591	0.0917672098863154	0.923991097173798
1	18756669	19016808	HAP_3	0.123478260869565	-0.02357386408389	0.0733009721072421	0.747872514213089
1	18756669	19016808	HAP_4	0.0739130434782609	-0.0733103259921597	0.119204620010919	0.538806501660472
1	18756669	19016808	HAP_5	0.113913043478261	0.0496898079180279	0.0784247754156522	0.526600746550638
1	18756669	19016808	HAP_6	0.0895652173913044	0.0632610254626183	0.118411337435251	0.593381199254089
1	18756669	19016808	HAP_7	0.0773913043478261	-0.0745883140557779	0.120205141458007	0.535174588874687
1	18756669	19016808	HAP_8	0.114782608695652	-0.122100329861558	0.0856037557513295	0.154324573031862
1	18832003	19101381	HAP_1	0.113913043478261	0.0496898079180279	0.0784247754156522	0.526600746550638
1	18832003	19101381	HAP_2	0.091304347826087	0.00875921829316591	0.0917672098863154	0.923991097173798
1	18832003	19101381	HAP_3	0.0739130434782609	-0.0733103259921597	0.119204620010919	0.538806501660472
1	18832003	19101381	HAP_4	0.0773913043478261	-0.0745883140557779	0.120205141458007	0.535174588874687
1	18832003	19101381	HAP_5	0.0904347826086957	0.0632610254626183	0.118411337435251	0.593381199254089
1	18832003	19101381	HAP_6	0.123478260869565	-0.02357386408389	0.0733009721072421	0.747872514213089
1	18832003	19101381	HAP_7	0.114782608695652	-0.122100329861558	0.0856037557513295	0.154324573031862
1	18832003	19101381	HAP_8	0.16695652173913	-0.0220334911169917	0.0601558231244505	0.714298754329487
1	18930376	19175978	HAP_1	0.123478260869565	-0.02357386408389	0.0733009721072421	0.747872514213089
1	18930376	19175978	HAP_2	0.0739130434782609	-0.0733103259921597	0.119204620010919	0.538806501660472
1	18930376	19175978	HAP_3	0.113913043478261	0.0496898079180279	0.0784247754156522	0.526600746550638
1	18930376	19175978	HAP_4	0.114782608695652	-0.122100329861558	0.0856037557513295	0.154324573031862
1	18930376	19175978	HAP_5	0.16695652173913	-0.0220334911169917	0.0601558231244505	0.714298754329487
1	18930376	19175978	HAP_6	0.168695652173913	-0.0105584182780002	0.0544959175176851	0.846444026221764
1	18930376	19175978	HAP_7	0.0904347826086957	0.0632610254626183	0.118411337435251	0.593381199254089
1	18993576	19269782	HAP_1	0.113913043478261	-0.122100329861558	0.0856037557513295	0.154324573031862
1	18993576	19269782	HAP_2	0.16695652173913	-0.0220334911169917	0.0601558231244505	0.714298754329487
1	18993576	19269782	HAP_3	0.168695652173913	-0.0105584182780002	0.0544959175176851	0.846444026221764
1	18993576	19269782	HAP_4	0.0947826086956522	0.0632610254626183	0.118411337435251	0.593381199254089
1	18993576	19269782	HAP_5	0.123478260869565	-0.02357386408389	0.0733009721072421	0.747872514213089
1	18993576	19269782	HAP_6	0.0739130434782609	-0.0733103259921597	0.119204620010919	0.538806501660472
1	18993576	19269782	HAP_7	0.113913043478261	0.0496898079180279	0.0784247754156522	0.526600746550638
1	19069747	19336588	HAP_1	0.114782608695652	-0.087297014760446	0.0863561068431481	0.312501388237747
1	19069747	19336588	HAP_2	0.0773913043478261	-0.0745883140557779	0.120205141458007	0.535174588874687
1	19069747	19336588	HAP_3	0.13304347826087	-0.0229847900024369	0.0729195646064931	0.752721153089803
1	19069747	19336588	HAP_4	0.113913043478261	0.0496898079180279	0.0784247754156522	0.526600746550638
1	19069747	19336588	HAP_5	0.305217391304348	-0.0158086632044446	0.030460544017773	0.603973264971941
1	19069747	19336588	HAP_6	0.0739130434782609	-0.0733103259921597	0.119204620010919	0.538806501660472
1	19069747	19336588	HAP_7	0.0930434782608696	0.0632610254626183	0.118411337435251	0.593381199254089
1	19147587	19374028	HAP_1	0.232173913043478	-0.0251601964787798	0.0366305812322867	0.492452282288687
1	19147587	19374028	HAP_2	0.0739130434782609	-0.0733103259921597	0.119204620010919	0.538806501660472
1	19147587	19374028	HAP_3	0.11304347826087	-0.127557346957696	0.0941807445026046	0.176156640741166
1	19147587	19374028	HAP_4	0.0904347826086957	0.0632610254626183	0.118411337435251	0.593381199254089
1	19147587	19374028	HAP_5	0.11304347826087	0.0496898079180279	0.0784247754156522	0.526600746550638
1	19147587	19374028	HAP_6	0.0773913043478261	-0.0745883140557779	0.120205141458007	0.535174588874687
1	19147587	19374028	HAP_7	0.132173913043478	-0.0229847900024369	0.0729195646064931	0.752721153089803
1	19253956	19436094	HAP_1	0.187826086956522	0.00672814568730316	0.0473243409319072	0.886995942538887
1	19253956	19436094	HAP_2	0.088695652173913	0.0632610254626183	0.118411337435251	0.593381199254089
1	19253956	19436094	HAP_3	0.112173913043478	-0.127557346957696	0.0941807445026046	0.176156640741166
1	19253956	19436094	HAP_4	0.0773913043478261	-0.0745883140557779	0.120205141458007	0.535174588874687
1	19253956	19436094	HAP_5	0.192173913043478	0.0214312708915133	0.0510930892486418	0.675043648827078
1	19253956	19436094	HAP_6	0.0739130434782609	-0.0733103259921597	0.119204620010919	0.538806501660472
1	19318625	19484677	HAP_1	0.11304347826087	-0.127557346957696	0.0941807445026046	0.176156640741166
1	19318625	19484677	HAP_2	0.188695652173913	0.00672814568730316	0.0473243409319072	0.886995942538887
1	19318625	19484677	HAP_3	0.088695652173913	0.0632610254626183	0.118411337435251	0.593381199254089
1	19318625	19484677	HAP_4	0.0773913043478261	-0.0745883140557779	0.120205141458007	0.535174588874687
1	19318625	19484677	HAP_5	0.192173913043478	0.0214312708915133	0.0510930892486418	0.675043648827078
1	19318625	19484677	HAP_6	0.0739130434782609	-0.0733103259921597	0.119204620010919	0.538806501660472
1	19352346	19499241	HAP_1	0.11304347826087	-0.127557346957696	0.0941807445026046	0.176156640741166
1	19352346	19499241	HAP_2	0.19304347826087	0.0214312708915133	0.0510930892486418	0.675043648827078
1	19352346	19499241	HAP_3	0.0739130434782609	-0.0733103259921597	0.119204620010919	0.538806501660472
1	19352346	19499241	HAP_4	0.179130434782609	0.00672814568730316	0.0473243409319072	0.886995942538887
1	19352346	19499241	HAP_5	0.088695652173913	0.0632610254626183	0.118411337435251	0.593381199254089
1	19352346	19499241	HAP_6	0.0773913043478261	-0.0745883140557779	0.120205141458007	0.535174588874687
1	19420435	19535686	HAP_1	0.0773913043478261	-0.0745883140557779	0.120205141458007	0.535174588874687
1	19420435	19535686	HAP_2	0.0817391304347826	-0.0812112197906683	0.103668730572859	0.433738470005327
1	19420435	19535686	HAP_3	0.11304347826087	-0.127557346957696	0.0941807445026046	0.176156640741166
1	19420435	19535686	HAP_4	0.180869565217391	0.00672814568730316	0.0473243409319072	0.886995942538887
1	19420435	19535686	HAP_5	0.19304347826087	0.0214312708915133	0.0510930892486418	0.675043648827078
1	19420435	19535686	HAP_6	0.0878260869565217	0.0632610254626183	0.118411337435251	0.593381199254089
1	19474711	19617746	HAP_1	0.194782608695652	0.0214312708915133	0.0510930892486418	0.675043648827078
1	19474711	19617746	HAP_2	0.0817391304347826	-0.0812112197906683	0.103668730572859	0.433738470005327
1	19474711	19617746	HAP_3	0.115652173913043	-0.122100329861558	0.0856037557513295	0.154324573031862
1	19474711	19617746	HAP_4	0.258260869565217	-0.0338394426623849	0.0331109214903963	0.307219464338835
1	19474711	19617746	HAP_5	0.0878260869565217	0.0632610254626183	0.118411337435251	0.593381199254089
1	19492649	19686160	HAP_1	0.327826086956522	-0.0371176966588852	0.0293076166206736	0.205863667501561
1	19492649	19686160	HAP_2	0.0878260869565217	0.0632610254626183	0.118411337435251	0.593381199254089
1	19492649	19686160	HAP_3	0.115652173913043	-0.122100329861558	0.0856037557513295	0.154324573031862
1	19492649	19686160	HAP_4	0.194782608695652	0.0214312708915133	0.0510930892486418	0.675043648827078
1	19492649	19686160	HAP_5	0.0817391304347826	-0.0812112197906683	0.103668730572859	0.433738470005327
1	19515387	19736140	HAP_1	0.115652173913043	-0.122100329861558	0.0856037557513295	0.154324573031862
1	19515387	19736140	HAP_2	0.194782608695652	0.0214312708915133	0.0510930892486418	0.675043648827078
1	19515387	19736140	HAP_3	0.32695652173913	-0.0371176966588852	0.0293076166206736	0.205863667501561
1	19515387	19736140	HAP_4	0.0878260869565217	0.0632610254626183	0.118411337435251	0.593381199254089
1	19515387	19736140	HAP_5	0.0817391304347826	-0.0812112197906683	0.103668730572859	0.433738470005327
1	19591116	19840115	HAP_1	0.222608695652174	0.037063469116295	0.0427364843381581	0.38617193755701
1	19591116	19840115	HAP_2	0.0834782608695652	-0.0812112197906683	0.103668730572859	0.433738470005327
1	19591116	19840115	HAP_3	0.522608695652174	0.00256472441771952	0.0207776364867548	0.901805369891758
1	19661123	19905066	HAP_1	0.071304347826087	0.00824232907464009	0.104776842463222	0.937326639589884
1	19661123	19905066	HAP_2	0.102608695652174	0.0607222967425885	0.07895306780903	0.442160859892238
1	19661123	19905066	HAP_3	0.18695652173913	0.0084405352911947	0.0452359383198729	0.852050108100431
1	19661123	19905066	HAP_4	0.335652173913043	0.0243901414613275	0.0283465610399833	0.389920712430148
1	19661123	19905066	HAP_5	0.202608695652174	0.0154865313437196	0.0454382135068285	0.733361835390329
1	19728682	19955364	HAP_1	0.183478260869565	0.00672814568730316	0.0473243409319072	0.886995942538887
1	19728682	19955364	HAP_2	0.466086956521739	0.00042088885068673	0.0215181600201186	0.984401550976601
1	19728682	19955364	HAP_3	0.0782608695652174	-0.036352114268317	0.0792255815788077	0.646524215893124
1	19728682	19955364	HAP_4	0.105217391304348	0.0607222967425885	0.07895306780903	0.442160859892238
1	19802045	20037490	HAP_1	0.183478260869565	0.00672814568730316	0.0473243409319072	0.886995942538887
1	19802045	20037490	HAP_2	0.0426086956521739	-0.00782244785035668	0.11830152121692	0.947303439007316
1	19802045	20037490	HAP_3	0.088695652173913	0.0632610254626183	0.118411337435251	0.593381199254089
1	19802045	20037490	HAP_4	0.225217391304348	0.00994314708787165	0.0417577896187816	0.811878857637498
1	19802045	20037490	HAP_5	0.173913043478261	0.000820910521960249	0.0525112045248654	0.987532683321548
1	19887186	20089442	HAP_1	0.088695652173913	0.0632610254626183	0.118411337435251	0.593381199254089
1	19887186	20089442	HAP_2	0.226086956521739	0.00994314708787165	0.0417577896187816	0.811878857637498
1	19887186	20089442	HAP_3	0.173913043478261	0.000820910521960249	0.0525112045248654	0.987532683321548
1	19887186	20089442	HAP_4	0.183478260869565	0.00672814568730316	0.0473243409319072	0.886995942538887
1	19887186	20089442	HAP_5	0.0556521739130435	-0.025565666905529	0.103112013981581	0.804270836971701
1	19929109	20164215	HAP_1	0.088695652173913	0.0632610254626183	0.118411337435251	0.593381199254089
1	19929109	20164215	HAP_2	0.195652173913043	0.00400657133824249	0.0463562363633775	0.931155351961087
1	19929109	20164215	HAP_3	0.173913043478261	0.000820910521960249	0.0525112045248654	0.987532683321548
1	19929109	20164215	HAP_4	0.183478260869565	0.00672814568730316	0.0473243409319072	0.886995942538887
1	19929109	20164215	HAP_5	0.0556521739130435	-0.025565666905529	0.103112013981581	0.804270836971701
1	20008856	20217215	HAP_1	0.088695652173913	0.0632610254626183	0.118411337435251	0.593381199254089
1	20008856	20217215	HAP_2	0.0834782608695652	-0.018705099837282	0.0842900122586251	0.824461759395167
1	20008856	20217215	HAP_3	0.195652173913043	0.00400657133824249	0.0463562363633775	0.931155351961087
1	20008856	20217215	HAP_4	0.183478260869565	0.00672814568730316	0.0473243409319072	0.886995942538887
1	20008856	20217215	HAP_5	0.173913043478261	0.000820910521960249	0.0525112045248654	0.987532683321548
1	20079747	20263578	HAP_1	0.212173913043478	-0.00291306630290724	0.0460373371730229	0.949569090992272
1	20079747	20263578	HAP_2	0.195652173913043	0.00400657133824249	0.0463562363633775	0.931155351961087
1	20079747	20263578	HAP_3	0.272173913043478	0.0422831127822236	0.0336609195124619	0.209584066790552
1	20144224	20294759	HAP_1	0.409565217391304	0.0121657950632422	0.0232140784936406	0.600436679816958
1	20144224	20294759	HAP_2	0.18	-0.0543699320870767	0.0478187058591059	0.256022279048051
1	20144224	20294759	HAP_3	0.195652173913043	0.00400657133824249	0.0463562363633775	0.931155351961087
1	20199697	20336514	HAP_1	0.194782608695652	0.00400657133824249	0.0463562363633775	0.931155351961087
1	20199697	20336514	HAP_2	0.196521739130435	-0.000160678392551673	0.0412554713299125	0.996893855215116
1	20199697	20336514	HAP_3	0.0869565217391304	0.0632610254626183	0.118411337435251	0.593381199254089
1	20199697	20336514	HAP_4	0.0973913043478261	-0.119385451733215	0.102931656262012	0.2466017143348
1	20257579	20416935	HAP_1	0.196521739130435	-0.000160678392551673	0.0412554713299125	0.996893855215116
1	20257579	20416935	HAP_2	0.0869565217391304	0.0632610254626183	0.118411337435251	0.593381199254089
1	20257579	20416935	HAP_3	0.0973913043478261	-0.119385451733215	0.102931656262012	0.2466017143348
1	20257579	20416935	HAP_4	0.194782608695652	0.00400657133824249	0.0463562363633775	0.931155351961087
1	20285058	20472980	HAP_1	0.196521739130435	-0.000160678392551673	0.0412554713299125	0.996893855215116
1	20285058	20472980	HAP_2	0.0869565217391304	0.0632610254626183	0.118411337435251	0.593381199254089
1	20285058	20472980	HAP_3	0.0973913043478261	-0.119385451733215	0.102931656262012	0.2466017143348
1	20285058	20472980	HAP_4	0.194782608695652	0.00400657133824249	0.0463562363633775	0.931155351961087
1	20309995	20550672	HAP_1	0.195652173913043	-0.000160678392551673	0.0412554713299125	0.996893855215116
1	20309995	20550672	HAP_2	0.0973913043478261	-0.119385451733215	0.102931656262012	0.2466017143348
1	20309995	20550672	HAP_3	0.0869565217391304	0.0632610254626183	0.118411337435251	0.593381199254089
1	20309995	20550672	HAP_4	0.126086956521739	0.0850956721692678	0.0698200710736867	0.223437051630169
1	20396102	20587049	HAP_1	0.125217391304348	0.0845596526177875	0.0665175429071725	0.20416974580127
1	20396102	20587049	HAP_2	0.0973913043478261	-0.119385451733215	0.102931656262012	0.2466017143348
1	20396102	20587049	HAP_3	0.105217391304348	0.0434857392362798	0.0776517461495293	0.575695890792551
1	20396102	20587049	HAP_4	0.195652173913043	-0.000160678392551673	0.0412554713299125	0.996893855215116
1	20447544	20629717	HAP_1	0.125217391304348	0.0845596526177875	0.0665175429071725	0.20416974580127
1	20447544	20629717	HAP_2	0.0947826086956522	-0.127022899449466	0.118857723088741	0.285665005975381
1	20447544	20629717	HAP_3	0.196521739130435	-0.000160678392551673	0.0412554713299125	0.996893855215116
1	20447544	20629717	HAP_4	0.179130434782609	0.0239653125363534	0.0535625471362613	0.65473941447848
1	20528824	20676803	HAP_1	0.255652173913043	0.00153569251152481	0.0342412208439876	0.964243412634917
1	20528824	20676803	HAP_2	0.0930434782608696	0.0361946739213953	0.0848203531802658	0.669745553734216
1	20528824	20676803	HAP_3	0.0869565217391304	0.0632610254626183	0.118411337435251	0.593381199254089
1	20528824	20676803	HAP_4	0.0947826086956522	-0.127022899449466	0.118857723088741	0.285665005975381
1	20572869	20732893	HAP_1	0.0860869565217391	-0.111573051790536	0.118174376689257	0.345504268710901
1	20572869	20732893	HAP_2	0.0895652173913044	0.0277978849983434	0.102715935568764	0.786775942527197
1	20572869	20732893	HAP_3	0.0930434782608696	0.0361946739213953	0.0848203531802658	0.669745553734216
1	20572869	20732893	HAP_4	0.282608695652174	0.00393861506742369	0.0317054974527241	0.901181554800959
1	20572869	20732893	HAP_5	0.0956521739130435	-0.127022899449466	0.118857723088741	0.285665005975381
1	20618002	20799206	HAP_1	0.0860869565217391	-0.111573051790536	0.118174376689257	0.345504268710901
1	20618002	20799206	HAP_2	0.0895652173913044	0.0277978849983434	0.102715935568764	0.786775942527197
1	20618002	20799206	HAP_3	0.0921739130434783	0.0361946739213953	0.0848203531802658	0.669745553734216
1	20618002	20799206	HAP_4	0.284347826086957	0.00393861506742369	0.0317054974527241	0.901181554800959
1	20618002	20799206	HAP_5	0.0947826086956522	-0.127022899449466	0.118857723088741	0.285665005975381
1	20664136	20899506	HAP_1	0.0895652173913044	0.0277978849983434	0.102715935568764	0.786775942527197
1	20664136	20899506	HAP_2	0.286086956521739	0.00180885163298637	0.0314172465800332	0.95410753531323
1	20664136	20899506	HAP_3	0.0860869565217391	-0.111573051790536	0.118174376689257	0.345504268710901
1	20664136	20899506	HAP_4	0.0921739130434783	0.0361946739213953	0.0848203531802658	0.669745553734216
1	20664136	20899506	HAP_5	0.0947826086956522	-0.127022899449466	0.118857723088741	0.285665005975381
1	20716311	20975199	HAP_1	0.0860869565217391	-0.111573051790536	0.118174376689257	0.345504268710901
1	20716311	20975199	HAP_2	0.375652173913043	0.0256110157187137	0.0254525892976301	0.314740680964294
1	20716311	20975199	HAP_3	0.0921739130434783	-0.127022899449466	0.118857723088741	0.285665005975381
1	20716311	20975199	HAP_4	0.0921739130434783	0.0361946739213953	0.0848203531802658	0.669745553734216
1	20774446	21025812	HAP_1	0.0930434782608696	-0.127022899449466	0.118857723088741	0.285665005975381
1	20774446	21025812	HAP_2	0.0947826086956522	0.013048547722067	0.0783957539813827	0.86786696384744
1	20774446	21025812	HAP_3	0.0930434782608696	0.0632610254626183	0.118411337435251	0.593381199254089
1	20774446	21025812	HAP_4	0.313913043478261	0.011894428096831	0.0304042948685075	0.695791165557166
1	20774446	21025812	HAP_5	0.0860869565217391	-0.111573051790536	0.118174376689257	0.345504268710901
1	20844518	21079216	HAP_1	0.0939130434782609	-0.127022899449466	0.118857723088741	0.285665005975381
1	20844518	21079216	HAP_2	0.0956521739130435	0.013048547722067	0.0783957539813827	0.86786696384744
1	20844518	21079216	HAP_3	0.0947826086956522	0.0632610254626183	0.118411337435251	0.593381199254089
1	20844518	21079216	HAP_4	0.304347826086957	0.0211039048276548	0.0315915276002365	0.504392390977799
1	20844518	21079216	HAP_5	0.108695652173913	-0.114033480760237	0.102094297881259	0.264496109395579
1	20955011	21099477	HAP_1	0.0939130434782609	-0.127022899449466	0.118857723088741	0.285665005975381
1	20955011	21099477	HAP_2	0.163478260869565	-0.0635273617225172	0.0553491245605701	0.251557106772968
1	20955011	21099477	HAP_3	0.0956521739130435	0.013048547722067	0.0783957539813827	0.86786696384744
1	20955011	21099477	HAP_4	0.0956521739130435	0.0632610254626183	0.118411337435251	0.593381199254089
1	20955011	21099477	HAP_5	0.329565217391304	0.0189085726855644	0.0291769232249879	0.517206919756951
1	21005976	21158799	HAP_1	0.0939130434782609	-0.127022899449466	0.118857723088741	0.285665005975381
1	21005976	21158799	HAP_2	0.14695652173913	-0.0577667930769093	0.0597575156844875	0.33411649993075
1	21005976	21158799	HAP_3	0.0956521739130435	0.013048547722067	0.0783957539813827	0.86786696384744
1	21005976	21158799	HAP_4	0.329565217391304	0.0189085726855644	0.0291769232249879	0.517206919756951
1	21005976	21158799	HAP_5	0.0956521739130435	0.0632610254626183	0.118411337435251	0.593381199254089
1	21060557	21212230	HAP_1	0.329565217391304	0.0189085726855644	0.0291769232249879	0.517206919756951
1	21060557	21212230	HAP_2	0.116521739130435	0.0308445158594506	0.0636344916005138	0.628068240818327
1	21060557	21212230	HAP_3	0.164347826086957	-0.0227872350379118	0.0544498519068933	0.675741839091098
1	21060557	21212230	HAP_4	0.184347826086957	-0.0113264610539561	0.0485876227933129	0.815757666338916
1	21060557	21212230	HAP_5	0.0982608695652174	0.0632610254626183	0.118411337435251	0.593381199254089
1	21092388	21248341	HAP_1	0.329565217391304	0.0189085726855644	0.0291769232249879	0.517206919756951
1	21092388	21248341	HAP_2	0.116521739130435	0.0308445158594506	0.0636344916005138	0.628068240818327
1	21092388	21248341	HAP_3	0.129565217391304	-0.0376508907180666	0.0785873512621501	0.632056646646594
1	21092388	21248341	HAP_4	0.184347826086957	-0.0113264610539561	0.0485876227933129	0.815757666338916
1	21092388	21248341	HAP_5	0.0982608695652174	0.0632610254626183	0.118411337435251	0.593381199254089
1	21142067	21302128	HAP_1	0.460869565217391	-0.0238767859907333	0.021470833499942	0.26658921329618
1	21142067	21302128	HAP_2	0.184347826086957	-0.0113264610539561	0.0485876227933129	0.815757666338916
1	21142067	21302128	HAP_3	0.118260869565217	0.0308445158594506	0.0636344916005138	0.628068240818327
1	21142067	21302128	HAP_4	0.0982608695652174	0.0632610254626183	0.118411337435251	0.593381199254089
1	21199202	21333330	HAP_1	0.581739130434783	-0.00197651159138505	0.0186278366494445	0.91553669358532
1	21199202	21333330	HAP_2	0.115652173913043	0.0434857392362798	0.0776517461495293	0.575695890792551
1	21199202	21333330	HAP_3	0.248695652173913	0.0186912274789505	0.0379062052033129	0.622140546794828
1	21239756	21366392	HAP_1	0.115652173913043	0.0434857392362798	0.0776517461495293	0.575695890792551
1	21239756	21366392	HAP_2	0.184347826086957	-0.0113264610539561	0.0485876227933129	0.815757666338916
1	21239756	21366392	HAP_3	0.616521739130435	-0.0052663022077235	0.0184119290553319	0.774963115896127
1	21278418	21451919	HAP_1	0.0973913043478261	0.0632610254626183	0.118411337435251	0.593381199254089
1	21278418	21451919	HAP_2	0.145217391304348	-0.0577667930769093	0.0597575156844875	0.33411649993075
1	21278418	21451919	HAP_3	0.0965217391304348	0.013048547722067	0.0783957539813827	0.86786696384744
1	21278418	21451919	HAP_4	0.329565217391304	0.0167418568972774	0.02893523617409	0.563092549910614
1	21278418	21451919	HAP_5	0.0939130434782609	-0.127022899449466	0.118857723088741	0.285665005975381
1	21324921	21498156	HAP_1	0.0965217391304348	0.0632610254626183	0.118411337435251	0.593381199254089
1	21324921	21498156	HAP_2	0.0939130434782609	-0.127022899449466	0.118857723088741	0.285665005975381
1	21324921	21498156	HAP_3	0.145217391304348	-0.0577667930769093	0.0597575156844875	0.33411649993075
1	21324921	21498156	HAP_4	0.0965217391304348	0.013048547722067	0.0783957539813827	0.86786696384744
1	21324921	21498156	HAP_5	0.329565217391304	0.0167418568972774	0.02893523617409	0.563092549910614
1	21351372	21549541	HAP_1	0.145217391304348	-0.0577667930769093	0.0597575156844875	0.33411649993075
1	21351372	21549541	HAP_2	0.0965217391304348	0.013048547722067	0.0783957539813827	0.86786696384744
1	21351372	21549541	HAP_3	0.328695652173913	0.0167418568972774	0.02893523617409	0.563092549910614
1	21351372	21549541	HAP_4	0.0965217391304348	0.0632610254626183	0.118411337435251	0.593381199254089
1	21351372	21549541	HAP_5	0.0939130434782609	-0.127022899449466	0.118857723088741	0.285665005975381
1	21426865	21593553	HAP_1	0.0965217391304348	0.013048547722067	0.0783957539813827	0.86786696384744
1	21426865	21593553	HAP_2	0.0965217391304348	0.0632610254626183	0.118411337435251	0.593381199254089
1	21426865	21593553	HAP_3	0.337391304347826	0.0139238772060456	0.0286459501322073	0.627108480840517
1	21426865	21593553	HAP_4	0.176521739130435	-0.1034990546575	0.0648985519272866	0.111323128868741
1	21426865	21593553	HAP_5	0.110434782608696	-0.120639525274907	0.0843723752916732	0.153316817630465
1	21477210	21624708	HAP_1	0.0965217391304348	0.013048547722067	0.0783957539813827	0.86786696384744
1	21477210	21624708	HAP_2	0.110434782608696	-0.120639525274907	0.0843723752916732	0.153316817630465
1	21477210	21624708	HAP_3	0.0965217391304348	0.0632610254626183	0.118411337435251	0.593381199254089
1	21477210	21624708	HAP_4	0.337391304347826	0.0139238772060456	0.0286459501322073	0.627108480840517
1	21477210	21624708	HAP_5	0.251304347826087	0.00677173744960326	0.0416031813080032	0.870758272811119
1	21529824	21662722	HAP_1	0.105217391304348	-0.125748250546274	0.0927004259410886	0.175484379964322
1	21529824	21662722	HAP_2	0.0965217391304348	0.0632610254626183	0.118411337435251	0.593381199254089
1	21529824	21662722	HAP_3	0.0965217391304348	0.013048547722067	0.0783957539813827	0.86786696384744
1	21529824	21662722	HAP_4	0.337391304347826	0.0114615469107717	0.0284358410483203	0.687052283166415
1	21529824	21662722	HAP_5	0.168695652173913	-0.104283180329254	0.0724753677322938	0.150741898780787
1	21584870	21717449	HAP_1	0.337391304347826	0.0114615469107717	0.0284358410483203	0.687052283166415
1	21584870	21717449	HAP_2	0.1	0.0632610254626183	0.118411337435251	0.593381199254089
1	21584870	21717449	HAP_3	0.168695652173913	-0.104283180329254	0.0724753677322938	0.150741898780787
1	21584870	21717449	HAP_4	0.190434782608696	-0.0238940298548522	0.0435341565465322	0.583321520314771
1	21584870	21717449	HAP_5	0.0721739130434783	-0.0151724182882122	0.0851534481645405	0.858647879816521
1	21618641	21750572	HAP_1	0.101739130434783	0.178921390403386	0.102537942538148	0.0815438863857653
1	21618641	21750572	HAP_2	0.330434782608696	0.0240753851970633	0.0286985484288555	0.401878724874412
1	21618641	21750572	HAP_3	0.190434782608696	-0.0238940298548522	0.0435341565465322	0.583321520314771
1	21618641	21750572	HAP_4	0.168695652173913	-0.104283180329254	0.0724753677322938	0.150741898780787
1	21644616	21786737	HAP_1	0.329565217391304	0.0240753851970633	0.0286985484288555	0.401878724874412
1	21644616	21786737	HAP_2	0.1	0.178921390403386	0.102537942538148	0.0815438863857653
1	21644616	21786737	HAP_3	0.0965217391304348	0.013048547722067	0.0783957539813827	0.86786696384744
1	21644616	21786737	HAP_4	0.0939130434782609	-0.127022899449466	0.118857723088741	0.285665005975381
1	21644616	21786737	HAP_5	0.168695652173913	-0.104283180329254	0.0724753677322938	0.150741898780787
1	21691443	21829520	HAP_1	0.329565217391304	0.0240753851970633	0.0286985484288555	0.401878724874412
1	21691443	21829520	HAP_2	0.0956521739130435	0.013048547722067	0.0783957539813827	0.86786696384744
1	21691443	21829520	HAP_3	0.0947826086956522	-0.127022899449466	0.118857723088741	0.285665005975381
1	21691443	21829520	HAP_4	0.0930434782608696	0.0632610254626183	0.118411337435251	0.593381199254089
1	21691443	21829520	HAP_5	0.168695652173913	-0.104283180329254	0.0724753677322938	0.150741898780787
1	21738281	21887191	HAP_1	0.0930434782608696	0.0632610254626183	0.118411337435251	0.593381199254089
1	21738281	21887191	HAP_2	0.151304347826087	-0.101849514522587	0.0726462035930455	0.161469218097025
1	21738281	21887191	HAP_3	0.0956521739130435	0.013048547722067	0.0783957539813827	0.86786696384744
1	21738281	21887191	HAP_4	0.0947826086956522	-0.127022899449466	0.118857723088741	0.285665005975381
1	21738281	21887191	HAP_5	0.330434782608696	0.0259773999640607	0.0285095292652219	0.36258958536254
1	21777287	21951746	HAP_1	0.0947826086956522	-0.127022899449466	0.118857723088741	0.285665005975381
1	21777287	21951746	HAP_2	0.333913043478261	0.0285723229687452	0.0282971099610754	0.313061186611285
1	21777287	21951746	HAP_3	0.0930434782608696	0.0632610254626183	0.118411337435251	0.593381199254089
1	21777287	21951746	HAP_4	0.152173913043478	-0.101849514522587	0.0726462035930455	0.161469218097025
1	21777287	21951746	HAP_5	0.0956521739130435	0.013048547722067	0.0783957539813827	0.86786696384744
1	21824637	22024056	HAP_1	0.0956521739130435	-0.127022899449466	0.118857723088741	0.285665005975381
1	21824637	22024056	HAP_2	0.489565217391304	-0.0289458815924213	0.0206104657018515	0.160744333543021
1	21824637	22024056	HAP_3	0.0939130434782609	0.0632610254626183	0.118411337435251	0.593381199254089
1	21824637	22024056	HAP_4	0.0947826086956522	0.0345162360962846	0.084164585750191	0.681885919039643
1	21877978	22096754	HAP_1	0.0939130434782609	0.0632610254626183	0.118411337435251	0.593381199254089
1	21877978	22096754	HAP_2	0.0956521739130435	0.0345162360962846	0.084164585750191	0.681885919039643
1	21877978	22096754	HAP_3	0.251304347826087	-0.0496663875077723	0.0367840100210666	0.17748995453581
1	21877978	22096754	HAP_4	0.333913043478261	0.0260740598300592	0.0280929329170505	0.353735513757993
1	21923652	22152784	HAP_1	0.0956521739130435	0.0345162360962846	0.084164585750191	0.681885919039643
1	21923652	22152784	HAP_2	0.0947826086956522	0.0632610254626183	0.118411337435251	0.593381199254089
1	21923652	22152784	HAP_3	0.129565217391304	-0.108774052652286	0.102369609182834	0.288437011436104
1	21923652	22152784	HAP_4	0.100869565217391	-0.127022899449466	0.118857723088741	0.285665005975381
1	21923652	22152784	HAP_5	0.129565217391304	0.0765607318606252	0.0783354932091472	0.328819335828548
1	21923652	22152784	HAP_6	0.260869565217391	0.0469951929504392	0.0337971131437314	0.164924718433447
1	21994065	22225114	HAP_1	0.0947826086956522	0.0632610254626183	0.118411337435251	0.593381199254089
1	21994065	22225114	HAP_2	0.129565217391304	-0.108774052652286	0.102369609182834	0.288437011436104
1	21994065	22225114	HAP_3	0.100869565217391	-0.127022899449466	0.118857723088741	0.285665005975381
1	21994065	22225114	HAP_4	0.110434782608696	0.0252680872917847	0.0847702715738237	0.765754388860878
1	21994065	22225114	HAP_5	0.26	0.0512726752656429	0.0342299101853251	0.134722999401127
1	21994065	22225114	HAP_6	0.0956521739130435	0.0345162360962846	0.084164585750191	0.681885919039643
1	22072511	22272212	HAP_1	0.168695652173913	-0.0375835641291398	0.0730163100768065	0.606945233489219
1	22072511	22272212	HAP_2	0.100869565217391	-0.127022899449466	0.118857723088741	0.285665005975381
1	22072511	22272212	HAP_3	0.0956521739130435	0.0345162360962846	0.084164585750191	0.681885919039643
1	22072511	22272212	HAP_4	0.114782608695652	-0.00468256228290938	0.0735610676106385	0.949267218628007
1	22072511	22272212	HAP_5	0.26	0.0512726752656429	0.0342299101853251	0.134722999401127
1	22072511	22272212	HAP_6	0.0947826086956522	0.0632610254626183	0.118411337435251	0.593381199254089
1	22132505	22311265	HAP_1	0.0973913043478261	-0.127022899449466	0.118857723088741	0.285665005975381
1	22132505	22311265	HAP_2	0.0973913043478261	0.0345162360962846	0.084164585750191	0.681885919039643
1	22132505	22311265	HAP_3	0.390434782608696	0.0333410318421655	0.0253101230191293	0.188274802015211
1	22132505	22311265	HAP_4	0.278260869565217	0.0487708575621587	0.0312867819638619	0.119598911931514
1	22194771	22382190	HAP_1	0.409565217391304	0.0248431619570564	0.0238748776877321	0.298528811923999
1	22194771	22382190	HAP_2	0.0973913043478261	-0.127022899449466	0.118857723088741	0.285665005975381
1	22194771	22382190	HAP_3	0.0965217391304348	0.0345162360962846	0.084164585750191	0.681885919039643
1	22194771	22382190	HAP_4	0.278260869565217	0.0487708575621587	0.0312867819638619	0.119598911931514
1	22265997	22421404	HAP_1	0.0973913043478261	-0.127022899449466	0.118857723088741	0.285665005975381
1	22265997	22421404	HAP_2	0.413913043478261	0.0197140673756032	0.0235622949421967	0.403128880335579
1	22265997	22421404	HAP_3	0.0965217391304348	0.0345162360962846	0.084164585750191	0.681885919039643
1	22265997	22421404	HAP_4	0.278260869565217	0.0487708575621587	0.0312867819638619	0.119598911931514
1	22288779	22475646	HAP_1	0.0973913043478261	-0.127022899449466	0.118857723088741	0.285665005975381
1	22288779	22475646	HAP_2	0.105217391304348	0.0181346737057963	0.0778689717468323	0.815933919524415
1	22288779	22475646	HAP_3	0.276521739130435	0.0519021068139685	0.0316068612072518	0.101125533192182
1	22288779	22475646	HAP_4	0.176521739130435	0.0980455701645275	0.065101175647473	0.132616391184455
1	22288779	22475646	HAP_5	0.129565217391304	-0.108774052652286	0.102369609182834	0.288437011436104
1	22354504	22518930	HAP_1	0.0965217391304348	-0.127022899449466	0.118857723088741	0.285665005975381
1	22354504	22518930	HAP_2	0.105217391304348	0.0181346737057963	0.0778689717468323	0.815933919524415
1	22354504	22518930	HAP_3	0.277391304347826	0.0488948267769236	0.0313261568304182	0.119126615888541
1	22354504	22518930	HAP_4	0.176521739130435	0.0980455701645275	0.065101175647473	0.132616391184455
1	22354504	22518930	HAP_5	0.129565217391304	-0.108774052652286	0.102369609182834	0.288437011436104
1	22409478	22541611	HAP_1	0.201739130434783	-0.0207693080067135	0.0418870407069881	0.620200507253537
1	22409478	22541611	HAP_2	0.277391304347826	0.0488948267769236	0.0313261568304182	0.119126615888541
1	22409478	22541611	HAP_3	0.176521739130435	0.0980455701645275	0.065101175647473	0.132616391184455
1	22409478	22541611	HAP_4	0.129565217391304	-0.108774052652286	0.102369609182834	0.288437011436104
1	22456503	22591077	HAP_1	0.22695652173913	0.0491125877435483	0.0387869111175284	0.205960529356567
1	22456503	22591077	HAP_2	0.174782608695652	0.0120594284729225	0.0525828581647654	0.818686984813686
1	22456503	22591077	HAP_3	0.305217391304348	0.016990392865803	0.0282665459060359	0.548030525870635
1	22456503	22591077	HAP_4	0.127826086956522	-0.106216907779656	0.0917703989012585	0.24759242526488
1	22510991	22637089	HAP_1	0.127826086956522	-0.106216907779656	0.0917703989012585	0.24759242526488
1	22510991	22637089	HAP_2	0.305217391304348	0.016990392865803	0.0282665459060359	0.548030525870635
1	22510991	22637089	HAP_3	0.205217391304348	0.062913262067202	0.0442860235737579	0.155984106100141
1	22510991	22637089	HAP_4	0.0973913043478261	-0.127022899449466	0.118857723088741	0.285665005975381
1	22535483	22675245	HAP_1	0.106086956521739	0.0632610254626183	0.118411337435251	0.593381199254089
1	22535483	22675245	HAP_2	0.0991304347826087	0.015309230638084	0.0778784281968819	0.844228401078123
1	22535483	22675245	HAP_3	0.0973913043478261	-0.127022899449466	0.118857723088741	0.285665005975381
1	22535483	22675245	HAP_4	0.305217391304348	0.016990392865803	0.0282665459060359	0.548030525870635
1	22535483	22675245	HAP_5	0.126086956521739	-0.106216907779656	0.0917703989012585	0.24759242526488
1	22574342	22777886	HAP_1	0.0939130434782609	0.0632610254626183	0.118411337435251	0.593381199254089
1	22574342	22777886	HAP_2	0.0991304347826087	0.015309230638084	0.0778784281968819	0.844228401078123
1	22574342	22777886	HAP_3	0.126086956521739	-0.106216907779656	0.0917703989012585	0.24759242526488
1	22574342	22777886	HAP_4	0.0973913043478261	-0.127022899449466	0.118857723088741	0.285665005975381
1	22574342	22777886	HAP_5	0.286086956521739	0.0359982675660618	0.0297682071513692	0.22706157181272
1	22625274	22851333	HAP_1	0.0956521739130435	0.0632610254626183	0.118411337435251	0.593381199254089
1	22625274	22851333	HAP_2	0.0991304347826087	0.015309230638084	0.0778784281968819	0.844228401078123
1	22625274	22851333	HAP_3	0.286086956521739	0.0359982675660618	0.0297682071513692	0.22706157181272
1	22625274	22851333	HAP_4	0.126086956521739	-0.106216907779656	0.0917703989012585	0.24759242526488
1	22625274	22851333	HAP_5	0.0982608695652174	-0.127022899449466	0.118857723088741	0.285665005975381
1	22655413	22911665	HAP_1	0.127826086956522	-0.106216907779656	0.0917703989012585	0.24759242526488
1	22655413	22911665	HAP_2	0.286086956521739	0.0359982675660618	0.0297682071513692	0.22706157181272
1	22655413	22911665	HAP_3	0.0973913043478261	-0.127022899449466	0.118857723088741	0.285665005975381
1	22655413	22911665	HAP_4	0.091304347826087	0.0632610254626183	0.118411337435251	0.593381199254089
1	22655413	22911665	HAP_5	0.0982608695652174	-0.0552557502631462	0.084095027377742	0.511409242992786
1	22740766	23021830	HAP_1	0.0973913043478261	-0.127022899449466	0.118857723088741	0.285665005975381
1	22740766	23021830	HAP_2	0.28695652173913	0.0341637614946018	0.029484975052164	0.247077223286858
1	22740766	23021830	HAP_3	0.0991304347826087	-0.0552557502631462	0.084095027377742	0.511409242992786
1	22740766	23021830	HAP_4	0.0904347826086957	0.0632610254626183	0.118411337435251	0.593381199254089
1	22740766	23021830	HAP_5	0.127826086956522	-0.106216907779656	0.0917703989012585	0.24759242526488
1	22832732	23055218	HAP_1	0.127826086956522	-0.106216907779656	0.0917703989012585	0.24759242526488
1	22832732	23055218	HAP_2	0.0973913043478261	-0.127022899449466	0.118857723088741	0.285665005975381
1	22832732	23055218	HAP_3	0.28695652173913	0.0341637614946018	0.029484975052164	0.247077223286858
1	22832732	23055218	HAP_4	0.0991304347826087	-0.0552557502631462	0.084095027377742	0.511409242992786
1	22832732	23055218	HAP_5	0.0904347826086957	0.0632610254626183	0.118411337435251	0.593381199254089
1	22891301	23095055	HAP_1	0.28695652173913	0.0341637614946018	0.029484975052164	0.247077223286858
1	22891301	23095055	HAP_2	0.0991304347826087	-0.0552557502631462	0.084095027377742	0.511409242992786
1	22891301	23095055	HAP_3	0.168695652173913	0.0647719345708247	0.0684514766313511	0.344429796846405
1	22891301	23095055	HAP_4	0.0982608695652174	-0.127022899449466	0.118857723088741	0.285665005975381
1	22891301	23095055	HAP_5	0.127826086956522	-0.106216907779656	0.0917703989012585	0.24759242526488
1	23012815	23145010	HAP_1	0.18	0.0307355503176946	0.0621927249812517	0.621359116091156
1	23012815	23145010	HAP_2	0.28695652173913	0.0341637614946018	0.029484975052164	0.247077223286858
1	23012815	23145010	HAP_3	0.128695652173913	-0.106216907779656	0.0917703989012585	0.24759242526488
1	23012815	23145010	HAP_4	0.0973913043478261	-0.127022899449466	0.118857723088741	0.285665005975381
1	23012815	23145010	HAP_5	0.0991304347826087	-0.0552557502631462	0.084095027377742	0.511409242992786
1	23035575	23197299	HAP_1	0.132173913043478	-0.106216907779656	0.0917703989012585	0.24759242526488
1	23035575	23197299	HAP_2	0.18	0.0307355503176946	0.0621927249812517	0.621359116091156
1	23035575	23197299	HAP_3	0.28695652173913	0.0341637614946018	0.029484975052164	0.247077223286858
1	23035575	23197299	HAP_4	0.0878260869565217	-0.127022899449466	0.118857723088741	0.285665005975381
1	23035575	23197299	HAP_5	0.0991304347826087	-0.0552557502631462	0.084095027377742	0.511409242992786
1	23081731	23269424	HAP_1	0.0878260869565217	-0.127022899449466	0.118857723088741	0.285665005975381
1	23081731	23269424	HAP_2	0.132173913043478	-0.106216907779656	0.0917703989012585	0.24759242526488
1	23081731	23269424	HAP_3	0.091304347826087	0.0188784663211928	0.102636026687686	0.854129961972418
1	23081731	23269424	HAP_4	0.127826086956522	-0.00397115385628057	0.063172102358593	0.949898377815438
1	23081731	23269424	HAP_5	0.284347826086957	0.0341637614946018	0.029484975052164	0.247077223286858
1	23081731	23269424	HAP_6	0.08	-0.0148510643219495	0.104915816383015	0.8874844533675
1	23121836	23329925	HAP_1	0.134782608695652	-0.10560021678836	0.0836191574010163	0.2071592209101
1	23121836	23329925	HAP_2	0.0921739130434783	0.0188784663211928	0.102636026687686	0.854129961972418
1	23121836	23329925	HAP_3	0.153913043478261	-0.0139048559947586	0.0578358555679536	0.810092889329395
1	23121836	23329925	HAP_4	0.0991304347826087	-0.0552557502631462	0.084095027377742	0.511409242992786
1	23121836	23329925	HAP_5	0.0878260869565217	-0.127022899449466	0.118857723088741	0.285665005975381
1	23121836	23329925	HAP_6	0.284347826086957	0.0341637614946018	0.029484975052164	0.247077223286858
1	23175268	23406744	HAP_1	0.134782608695652	-0.10560021678836	0.0836191574010163	0.2071592209101
1	23175268	23406744	HAP_2	0.0921739130434783	0.0188784663211928	0.102636026687686	0.854129961972418
1	23175268	23406744	HAP_3	0.284347826086957	0.0341637614946018	0.029484975052164	0.247077223286858
1	23175268	23406744	HAP_4	0.0991304347826087	-0.0552557502631462	0.084095027377742	0.511409242992786
1	23175268	23406744	HAP_5	0.135652173913043	-0.00335945453055875	0.0695374036399242	0.961485172961834
1	23175268	23406744	HAP_6	0.0878260869565217	-0.127022899449466	0.118857723088741	0.285665005975381
1	23236091	23450749	HAP_1	0.133913043478261	-0.10560021678836	0.0836191574010163	0.2071592209101
1	23236091	23450749	HAP_2	0.0904347826086957	0.0188784663211928	0.102636026687686	0.854129961972418
1	23236091	23450749	HAP_3	0.282608695652174	0.0341637614946018	0.029484975052164	0.247077223286858
1	23236091	23450749	HAP_4	0.0991304347826087	-0.0552557502631462	0.084095027377742	0.511409242992786
1	23236091	23450749	HAP_5	0.0878260869565217	-0.127022899449466	0.118857723088741	0.285665005975381
1	23236091	23450749	HAP_6	0.0904347826086957	-0.122543050344379	0.10331216307753	0.236066852148495
1	23309941	23505884	HAP_1	0.0904347826086957	0.0188784663211928	0.102636026687686	0.854129961972418
1	23309941	23505884	HAP_2	0.285217391304348	0.0341637614946018	0.029484975052164	0.247077223286858
1	23309941	23505884	HAP_3	0.13304347826087	-0.106545658395754	0.0915316261030008	0.244905335088428
1	23309941	23505884	HAP_4	0.0991304347826087	-0.0552557502631462	0.084095027377742	0.511409242992786
1	23382846	23538524	HAP_1	0.285217391304348	0.0341637614946018	0.029484975052164	0.247077223286858
1	23382846	23538524	HAP_2	0.13304347826087	-0.106545658395754	0.0915316261030008	0.244905335088428
1	23382846	23538524	HAP_3	0.0921739130434783	0.0188784663211928	0.102636026687686	0.854129961972418
1	23382846	23538524	HAP_4	0.100869565217391	-0.0552557502631462	0.084095027377742	0.511409242992786
1	23436633	23563293	HAP_1	0.133913043478261	-0.106545658395754	0.0915316261030008	0.244905335088428
1	23436633	23563293	HAP_2	0.144347826086957	0.0511181156750101	0.0603902927387208	0.397655087020266
1	23436633	23563293	HAP_3	0.0904347826086957	-0.0735211946845036	0.093137415962392	0.430220449449764
1	23436633	23563293	HAP_4	0.12	0.00234711182443181	0.0693767163503369	0.973023604286215
1	23436633	23563293	HAP_5	0.284347826086957	0.0382276183290991	0.0297245907648871	0.198951585420014
1	23493262	23611313	HAP_1	0.310434782608696	0.0377148984736625	0.0296004602973436	0.203143204928914
1	23493262	23611313	HAP_2	0.16	-0.0348312950770643	0.0654947642178903	0.595062202406921
1	23493262	23611313	HAP_3	0.12	0.00234711182443181	0.0693767163503369	0.973023604286215
1	23493262	23611313	HAP_4	0.285217391304348	0.0382276183290991	0.0297245907648871	0.198951585420014
1	23524493	23636829	HAP_1	0.108695652173913	-0.0325172377319674	0.118776036687571	0.784362469620558
1	23524493	23636829	HAP_2	0.285217391304348	0.0382276183290991	0.0297245907648871	0.198951585420014
1	23524493	23636829	HAP_3	0.12	0.00234711182443181	0.0693767163503369	0.973023604286215
1	23524493	23636829	HAP_4	0.311304347826087	0.0377148984736625	0.0296004602973436	0.203143204928914
1	23556596	23678274	HAP_1	0.286086956521739	0.0382276183290991	0.0297245907648871	0.198951585420014
1	23556596	23678274	HAP_2	0.312173913043478	0.0377148984736625	0.0296004602973436	0.203143204928914
1	23556596	23678274	HAP_3	0.228695652173913	0.0130035664613354	0.0462364980344131	0.77862961347958
1	23592345	23718726	HAP_1	0.296521739130435	0.0456457150365603	0.031406442507109	0.14667448797671
1	23592345	23718726	HAP_2	0.147826086956522	0.0068803366013273	0.0583753609795234	0.906217759759977
1	23592345	23718726	HAP_3	0.286086956521739	0.0382276183290991	0.0297245907648871	0.198951585420014
1	23631135	23796339	HAP_1	0.195652173913043	0.00675522958335425	0.042119244231714	0.872636658113714
1	23631135	23796339	HAP_2	0.260869565217391	0.0558877152081003	0.0334929564936376	0.0957455434642302
1	23631135	23796339	HAP_3	0.295652173913043	0.0456457150365603	0.031406442507109	0.14667448797671
1	23663115	23829504	HAP_1	0.26	0.0460220128262457	0.0338645880510947	0.17469135707865
1	23663115	23829504	HAP_2	0.105217391304348	0.0471261253266848	0.0843463967628601	0.576574509405767
1	23663115	23829504	HAP_3	0.091304347826087	0.0188784663211928	0.102636026687686	0.854129961972418
1	23663115	23829504	HAP_4	0.295652173913043	0.0456457150365603	0.031406442507109	0.14667448797671
1	23689854	23873652	HAP_1	0.143478260869565	0.0511181156750101	0.0603902927387208	0.397655087020266
1	23689854	23873652	HAP_2	0.132173913043478	-0.106545658395754	0.0915316261030008	0.244905335088428
1	23689854	23873652	HAP_3	0.26	0.0460220128262457	0.0338645880510947	0.17469135707865
1	23689854	23873652	HAP_4	0.091304347826087	0.0188784663211928	0.102636026687686	0.854129961972418
1	23764367	23929066	HAP_1	0.143478260869565	0.0511181156750101	0.0603902927387208	0.397655087020266
1	23764367	23929066	HAP_2	0.12695652173913	-0.106545658395754	0.0915316261030008	0.244905335088428
1	23764367	23929066	HAP_3	0.091304347826087	0.0188784663211928	0.102636026687686	0.854129961972418
1	23764367	23929066	HAP_4	0.259130434782609	0.0460220128262457	0.0338645880510947	0.17469135707865
1	23819150	24003791	HAP_1	0.091304347826087	0.0188784663211928	0.102636026687686	0.854129961972418
1	23819150	24003791	HAP_2	0.259130434782609	0.0460220128262457	0.0338645880510947	0.17469135707865
1	23819150	24003791	HAP_3	0.144347826086957	0.0511181156750101	0.0603902927387208	0.397655087020266
1	23819150	24003791	HAP_4	0.12695652173913	-0.106545658395754	0.0915316261030008	0.244905335088428
1	23852637	24084391	HAP_1	0.127826086956522	-0.106555858976856	0.0835485985166831	0.202703205377607
1	23852637	24084391	HAP_2	0.258260869565217	0.0493618002582327	0.0342153442953516	0.149667661850386
1	23852637	24084391	HAP_3	0.0921739130434783	0.0188784663211928	0.102636026687686	0.854129961972418
1	23852637	24084391	HAP_4	0.144347826086957	0.0511181156750101	0.0603902927387208	0.397655087020266
1	23916838	24144013	HAP_1	0.206086956521739	-0.00932556882961483	0.0462547407085441	0.840292034628862
1	23916838	24144013	HAP_2	0.256521739130435	0.0335455800042798	0.0347212333429364	0.334389579678002
1	23916838	24144013	HAP_3	0.0930434782608696	0.0188784663211928	0.102636026687686	0.854129961972418
1	23916838	24144013	HAP_4	0.145217391304348	0.0511181156750101	0.0603902927387208	0.397655087020266
1	23997686	24222791	HAP_1	0.0930434782608696	0.0188784663211928	0.102636026687686	0.854129961972418
1	23997686	24222791	HAP_2	0.21304347826087	0.00203056412192298	0.0452745778475894	0.964242814226044
1	23997686	24222791	HAP_3	0.337391304347826	0.0312811257659719	0.0268482450910126	0.244469253536635
1	23997686	24222791	HAP_4	0.102608695652174	-0.0552557502631462	0.084095027377742	0.511409242992786
1	24053320	24268228	HAP_1	0.088695652173913	0.0632610254626183	0.118411337435251	0.593381199254089
1	24053320	24268228	HAP_2	0.212173913043478	0.00203056412192298	0.0452745778475894	0.964242814226044
1	24053320	24268228	HAP_3	0.169565217391304	0.0143409294062449	0.04836513917836	0.766947302575395
1	24053320	24268228	HAP_4	0.102608695652174	-0.0552557502631462	0.084095027377742	0.511409242992786
1	24124112	24327170	HAP_1	0.088695652173913	0.0632610254626183	0.118411337435251	0.593381199254089
1	24124112	24327170	HAP_2	0.212173913043478	0.00203056412192298	0.0452745778475894	0.964242814226044
1	24124112	24327170	HAP_3	0.0773913043478261	-0.112768471027792	0.118032645607711	0.339785876137596
1	24124112	24327170	HAP_4	0.17304347826087	-0.034803075936932	0.0491717210346053	0.479371323611085
1	24200820	24375020	HAP_1	0.088695652173913	0.0632610254626183	0.118411337435251	0.593381199254089
1	24200820	24375020	HAP_2	0.0773913043478261	-0.112768471027792	0.118032645607711	0.339785876137596
1	24200820	24375020	HAP_3	0.173913043478261	-0.0419641661435175	0.0479811134342518	0.382166495691253
1	24200820	24375020	HAP_4	0.212173913043478	0.00203056412192298	0.0452745778475894	0.964242814226044
1	24253399	24425717	HAP_1	0.21304347826087	-0.00496760593325723	0.0442752536295847	0.910706279370147
1	24253399	24425717	HAP_2	0.0895652173913044	-0.00958757576796242	0.0928909819430304	0.917830580323394
1	24253399	24425717	HAP_3	0.174782608695652	-0.0419641661435175	0.0479811134342518	0.382166495691253
1	24253399	24425717	HAP_4	0.088695652173913	0.0632610254626183	0.118411337435251	0.593381199254089
1	24308441	24461068	HAP_1	0.088695652173913	0.0632610254626183	0.118411337435251	0.593381199254089
1	24308441	24461068	HAP_2	0.21304347826087	-0.00496760593325723	0.0442752536295847	0.910706279370147
1	24308441	24461068	HAP_3	0.174782608695652	-0.0419641661435175	0.0479811134342518	0.382166495691253
1	24308441	24461068	HAP_4	0.0895652173913044	-0.00958757576796242	0.0928909819430304	0.917830580323394
1	24357818	24518171	HAP_1	0.139130434782609	0.0373070313572148	0.0659847657392754	0.572035145581089
1	24357818	24518171	HAP_2	0.0895652173913044	-0.00958757576796242	0.0928909819430304	0.917830580323394
1	24357818	24518171	HAP_3	0.21304347826087	-0.00496760593325723	0.0442752536295847	0.910706279370147
1	24357818	24518171	HAP_4	0.173913043478261	-0.0419641661435175	0.0479811134342518	0.382166495691253
1	24412399	24562856	HAP_1	0.198260869565217	0.00999731991389661	0.0475314510628303	0.833485865280963
1	24412399	24562856	HAP_2	0.173913043478261	-0.0419641661435175	0.0479811134342518	0.382166495691253
1	24412399	24562856	HAP_3	0.0895652173913044	-0.00958757576796242	0.0928909819430304	0.917830580323394
1	24450311	24595486	HAP_1	0.173913043478261	-0.0419641661435175	0.0479811134342518	0.382166495691253
1	24450311	24595486	HAP_2	0.0904347826086957	-0.00958757576796242	0.0928909819430304	0.917830580323394
1	24450311	24595486	HAP_3	0.0982608695652174	-0.144570826334617	0.120172962706892	0.229474006720489
1	24450311	24595486	HAP_4	0.199130434782609	0.00999731991389661	0.0475314510628303	0.833485865280963
1	24496008	24631426	HAP_1	0.135652173913043	0.0622613449627859	0.0915912288736168	0.496927406637617
1	24496008	24631426	HAP_2	0.0982608695652174	-0.144570826334617	0.120172962706892	0.229474006720489
1	24496008	24631426	HAP_3	0.198260869565217	0.00206066190513619	0.0487650174422669	0.966308855489239
1	24496008	24631426	HAP_4	0.0773913043478261	-0.112768471027792	0.118032645607711	0.339785876137596
1	24496008	24631426	HAP_5	0.17304347826087	-0.0419641661435175	0.0479811134342518	0.382166495691253
1	24548452	24674936	HAP_1	0.12695652173913	0.0622613449627859	0.0915912288736168	0.496927406637617
1	24548452	24674936	HAP_2	0.08	-0.112768471027792	0.118032645607711	0.339785876137596
1	24548452	24674936	HAP_3	0.109565217391304	-0.131629623390811	0.102839861594243	0.201091687643928
1	24548452	24674936	HAP_4	0.173913043478261	-0.0419641661435175	0.0479811134342518	0.382166495691253
1	24548452	24674936	HAP_5	0.127826086956522	-0.133890785400524	0.0928352031794107	0.149791289404227
1	24548452	24674936	HAP_6	0.198260869565217	0.00206066190513619	0.0487650174422669	0.966308855489239
1	24587834	24715677	HAP_1	0.173913043478261	-0.0419641661435175	0.0479811134342518	0.382166495691253
1	24587834	24715677	HAP_2	0.123478260869565	0.0622613449627859	0.0915912288736168	0.496927406637617
1	24587834	24715677	HAP_3	0.08	-0.112768471027792	0.118032645607711	0.339785876137596
1	24587834	24715677	HAP_4	0.110434782608696	-0.131629623390811	0.102839861594243	0.201091687643928
1	24587834	24715677	HAP_5	0.0860869565217391	-0.0637057295489862	0.10386217096409	0.53988121150315
1	24587834	24715677	HAP_6	0.199130434782609	0.00206066190513619	0.0487650174422669	0.966308855489239
1	24622301	24760985	HAP_1	0.110434782608696	-0.131629623390811	0.102839861594243	0.201091687643928
1	24622301	24760985	HAP_2	0.08	-0.112768471027792	0.118032645607711	0.339785876137596
1	24622301	24760985	HAP_3	0.123478260869565	0.0622613449627859	0.0915912288736168	0.496927406637617
1	24622301	24760985	HAP_4	0.17304347826087	-0.0385568024876903	0.0492910333279804	0.434410321232512
1	24622301	24760985	HAP_5	0.193913043478261	0.00311012384577425	0.0514667199621367	0.951834803811221
1	24622301	24760985	HAP_6	0.0834782608695652	-0.0637057295489862	0.10386217096409	0.53988121150315
1	24654236	24799632	HAP_1	0.192173913043478	0.00311012384577425	0.0514667199621367	0.951834803811221
1	24654236	24799632	HAP_2	0.0834782608695652	-0.0637057295489862	0.10386217096409	0.53988121150315
1	24654236	24799632	HAP_3	0.110434782608696	-0.131629623390811	0.102839861594243	0.201091687643928
1	24654236	24799632	HAP_4	0.203478260869565	0.0122340822171573	0.0512579817201093	0.81144334638179
1	24654236	24799632	HAP_5	0.173913043478261	-0.0385568024876903	0.0492910333279804	0.434410321232512
1	24703186	24838128	HAP_1	0.191304347826087	0.00311012384577425	0.0514667199621367	0.951834803811221
1	24703186	24838128	HAP_2	0.0834782608695652	-0.0637057295489862	0.10386217096409	0.53988121150315
1	24703186	24838128	HAP_3	0.203478260869565	0.0122340822171573	0.0512579817201093	0.81144334638179
1	24703186	24838128	HAP_4	0.110434782608696	-0.131629623390811	0.102839861594243	0.201091687643928
1	24703186	24838128	HAP_5	0.173913043478261	-0.0385568024876903	0.0492910333279804	0.434410321232512
1	24752603	24901336	HAP_1	0.0834782608695652	-0.0637057295489862	0.10386217096409	0.53988121150315
1	24752603	24901336	HAP_2	0.115652173913043	-0.131629623390811	0.102839861594243	0.201091687643928
1	24752603	24901336	HAP_3	0.188695652173913	0.00311012384577425	0.0514667199621367	0.951834803811221
1	24752603	24901336	HAP_4	0.171304347826087	-0.0308093148316514	0.05058900468105	0.542762528146921
1	24752603	24901336	HAP_5	0.0869565217391304	-0.1056573438201	0.102393080799297	0.302572315360779
1	24752603	24901336	HAP_6	0.143478260869565	0.0313938654950651	0.0704258796251261	0.655933826760734
1	24782983	24959571	HAP_1	0.0834782608695652	-0.0637057295489862	0.10386217096409	0.53988121150315
1	24782983	24959571	HAP_2	0.171304347826087	-0.0308093148316514	0.05058900468105	0.542762528146921
1	24782983	24959571	HAP_3	0.115652173913043	-0.131629623390811	0.102839861594243	0.201091687643928
1	24782983	24959571	HAP_4	0.0869565217391304	-0.1056573438201	0.102393080799297	0.302572315360779
1	24782983	24959571	HAP_5	0.124347826086957	0.0622613449627859	0.0915912288736168	0.496927406637617
1	24782983	24959571	HAP_6	0.18695652173913	-0.00198284965435042	0.0499607666126923	0.968355855533418
1	24821185	25018581	HAP_1	0.0834782608695652	-0.0637057295489862	0.10386217096409	0.53988121150315
1	24821185	25018581	HAP_2	0.171304347826087	-0.0308093148316514	0.05058900468105	0.542762528146921
1	24821185	25018581	HAP_3	0.115652173913043	-0.131629623390811	0.102839861594243	0.201091687643928
1	24821185	25018581	HAP_4	0.0852173913043478	-0.1056573438201	0.102393080799297	0.302572315360779
1	24821185	25018581	HAP_5	0.124347826086957	0.0622613449627859	0.0915912288736168	0.496927406637617
1	24821185	25018581	HAP_6	0.18695652173913	-0.00198284965435042	0.0499607666126923	0.968355855533418
1	24885890	25052468	HAP_1	0.0843478260869565	0.0457889441409243	0.119292867185898	0.70124488084832
1	24885890	25052468	HAP_2	0.0869565217391304	-0.0637057295489862	0.10386217096409	0.53988121150315
1	24885890	25052468	HAP_3	0.171304347826087	-0.0308093148316514	0.05058900468105	0.542762528146921
1	24885890	25052468	HAP_4	0.116521739130435	-0.131629623390811	0.102839861594243	0.201091687643928
1	24885890	25052468	HAP_5	0.12	-0.011078519667561	0.06638209306752	0.867516486197362
1	24885890	25052468	HAP_6	0.0852173913043478	-0.1056573438201	0.102393080799297	0.302572315360779
1	24941722	25106764	HAP_1	0.0843478260869565	0.0457889441409243	0.119292867185898	0.70124488084832
1	24941722	25106764	HAP_2	0.116521739130435	-0.131629623390811	0.102839861594243	0.201091687643928
1	24941722	25106764	HAP_3	0.0852173913043478	-0.1056573438201	0.102393080799297	0.302572315360779
1	24941722	25106764	HAP_4	0.139130434782609	-0.0231183150418771	0.0629641701394086	0.713633263085149
1	24941722	25106764	HAP_5	0.170434782608696	-0.0308093148316514	0.05058900468105	0.542762528146921
1	24941722	25106764	HAP_6	0.0904347826086957	-0.0637057295489862	0.10386217096409	0.53988121150315
1	24996688	25141602	HAP_1	0.119130434782609	-0.011078519667561	0.06638209306752	0.867516486197362
1	24996688	25141602	HAP_2	0.0852173913043478	-0.1056573438201	0.102393080799297	0.302572315360779
1	24996688	25141602	HAP_3	0.0895652173913044	-0.0637057295489862	0.10386217096409	0.53988121150315
1	24996688	25141602	HAP_4	0.115652173913043	-0.131629623390811	0.102839861594243	0.201091687643928
1	24996688	25141602	HAP_5	0.0843478260869565	0.0457889441409243	0.119292867185898	0.70124488084832
1	24996688	25141602	HAP_6	0.169565217391304	-0.0308093148316514	0.05058900468105	0.542762528146921
1	25040568	25176647	HAP_1	0.152173913043478	-0.0682114655142895	0.0564520951016074	0.227437345384068
1	25040568	25176647	HAP_2	0.126086956521739	-0.00382686361879682	0.0607520044439887	0.949795620862351
1	25040568	25176647	HAP_3	0.202608695652174	-0.0613581412144772	0.0444604799123304	0.168116826513086
1	25040568	25176647	HAP_4	0.11304347826087	0.0212006914414918	0.0703512408415622	0.763255345775674
1	25040568	25176647	HAP_5	0.171304347826087	-0.0361809662856323	0.0493224157713679	0.463522652595348
1	25086040	25234832	HAP_1	0.15304347826087	-0.0682114655142895	0.0564520951016074	0.227437345384068
1	25086040	25234832	HAP_2	0.124347826086957	-0.00382686361879682	0.0607520044439887	0.949795620862351
1	25086040	25234832	HAP_3	0.0791304347826087	-0.112768471027792	0.118032645607711	0.339785876137596
1	25086040	25234832	HAP_4	0.116521739130435	-0.131629623390811	0.102839861594243	0.201091687643928
1	25086040	25234832	HAP_5	0.111304347826087	0.0212006914414918	0.0703512408415622	0.763255345775674
1	25086040	25234832	HAP_6	0.0843478260869565	-0.00113569673940634	0.11895906430527	0.99238613625503
1	25086040	25234832	HAP_7	0.088695652173913	-0.00663655245962657	0.0927447234852736	0.942979761399702
[truncated: 187,858 more rows]
