# Supplementary material for: Autosomal recessive loci contribute significantly to quantitative variation of male fertility in a dairy cattle population
Source: BMC Genomics. 2021 Mar 30;22:225. doi: 10.1186/s12864-021-07523-3 (PMC8010996; doi:10.1186/s12864-021-07523-3)
Supplement: Supplementary file 27 — Additional file 27. (TXT 17920 kb) [file 12864_2021_7523_MOESM27_ESM.txt]

CHROM	START	STOP	HAP	FREQ	BETA	SE_BETA	PVAL
1	256361	888832	HAP_1	0.243478260869565	3.39093772052993	1.28724037526875	0.00866426958704576
1	256361	888832	HAP_2	0.123478260869565	-1.6426522957177	2.72248751692018	0.546509665880822
1	256361	888832	HAP_3	0.250434782608696	-0.471215968332224	1.35162625498248	0.727498495802876
1	256361	888832	HAP_4	0.116521739130435	-1.04127513535512	3.93231103791054	0.791260786945638
1	719789	949357	HAP_1	0.227826086956522	3.64136503262954	1.39484076926225	0.00927964456814946
1	719789	949357	HAP_2	0.109565217391304	-1.28358183169761	2.85588758601674	0.653279554144821
1	719789	949357	HAP_3	0.26695652173913	0.33688076389424	1.2902686903179	0.794116054641836
1	719789	949357	HAP_4	0.0921739130434783	-1.04127513535512	3.93231103791054	0.791260786945638
1	809505	997375	HAP_1	0.250434782608696	-0.471215968332224	1.35162625498248	0.727498495802876
1	809505	997375	HAP_2	0.0930434782608696	-1.04127513535512	3.93231103791054	0.791260786945638
1	809505	997375	HAP_3	0.227826086956522	3.64136503262954	1.39484076926225	0.00927964456814946
1	809505	997375	HAP_4	0.109565217391304	-1.28358183169761	2.85588758601674	0.653279554144821
1	858145	1029750	HAP_1	0.229565217391304	0.474709443643755	1.44809301780462	0.743172152336553
1	858145	1029750	HAP_2	0.227826086956522	3.64136503262954	1.39484076926225	0.00927964456814946
1	858145	1029750	HAP_3	0.0930434782608696	-1.04127513535512	3.93231103791054	0.791260786945638
1	858145	1029750	HAP_4	0.109565217391304	-1.28358183169761	2.85588758601674	0.653279554144821
1	930560	1061569	HAP_1	0.231304347826087	2.950013522186	1.34353976852376	0.0285212282317507
1	930560	1061569	HAP_2	0.226086956521739	0.513026164120958	1.49235385943923	0.731147999850755
1	930560	1061569	HAP_3	0.109565217391304	-1.28358183169761	2.85588758601674	0.653279554144821
1	930560	1061569	HAP_4	0.0930434782608696	-1.04127513535512	3.93231103791054	0.791260786945638
1	990831	1099222	HAP_1	0.253913043478261	2.84303556229383	1.32136410682484	0.0318549600826512
1	990831	1099222	HAP_2	0.226086956521739	0.453783633762752	1.51949949952917	0.765324978055472
1	990831	1099222	HAP_3	0.109565217391304	-1.28358183169761	2.85588758601674	0.653279554144821
1	990831	1099222	HAP_4	0.0965217391304348	-1.04127513535512	3.93231103791054	0.791260786945638
1	1023073	1139082	HAP_1	0.226086956521739	0.453783633762752	1.51949949952917	0.765324978055472
1	1023073	1139082	HAP_2	0.254782608695652	2.84303556229383	1.32136410682484	0.0318549600826512
1	1023073	1139082	HAP_3	0.109565217391304	-1.28358183169761	2.85588758601674	0.653279554144821
1	1023073	1139082	HAP_4	0.0973913043478261	-1.04127513535512	3.93231103791054	0.791260786945638
1	1045142	1197303	HAP_1	0.226086956521739	0.453783633762752	1.51949949952917	0.765324978055472
1	1045142	1197303	HAP_2	0.254782608695652	2.84303556229383	1.32136410682484	0.0318549600826512
1	1045142	1197303	HAP_3	0.102608695652174	-1.28358183169761	2.85588758601674	0.653279554144821
1	1045142	1197303	HAP_4	0.0973913043478261	-1.04127513535512	3.93231103791054	0.791260786945638
1	1091658	1245818	HAP_1	0.102608695652174	4.03713078095579	3.2167214785944	0.209983987019548
1	1091658	1245818	HAP_2	0.188695652173913	0.899060622074423	1.73769471599331	0.605089620440053
1	1091658	1245818	HAP_3	0.250434782608696	1.63236406191047	1.45314526299377	0.261776293265411
1	1091658	1245818	HAP_4	0.102608695652174	-1.28358183169761	2.85588758601674	0.653279554144821
1	1113772	1299095	HAP_1	0.0973913043478261	4.42462419161259	3.50294119156164	0.207070950012518
1	1113772	1299095	HAP_2	0.188695652173913	0.899060622074423	1.73769471599331	0.605089620440053
1	1113772	1299095	HAP_3	0.250434782608696	1.63236406191047	1.45314526299377	0.261776293265411
1	1113772	1299095	HAP_4	0.102608695652174	-1.28358183169761	2.85588758601674	0.653279554144821
1	1166331	1346373	HAP_1	0.0947826086956522	4.42462419161259	3.50294119156164	0.207070950012518
1	1166331	1346373	HAP_2	0.185217391304348	0.899060622074423	1.73769471599331	0.605089620440053
1	1166331	1346373	HAP_3	0.236521739130435	2.41858582216252	1.54442213477906	0.117908337648526
1	1166331	1346373	HAP_4	0.102608695652174	-1.28358183169761	2.85588758601674	0.653279554144821
1	1228432	1400585	HAP_1	0.213913043478261	1.75002325432541	1.78896224626375	0.328379623406661
1	1228432	1400585	HAP_2	0.109565217391304	-1.28358183169761	2.85588758601674	0.653279554144821
1	1228432	1400585	HAP_3	0.1	4.42462419161259	3.50294119156164	0.207070950012518
1	1228432	1400585	HAP_4	0.202608695652174	1.04060533121055	1.63778641408758	0.525443759000356
1	1280141	1469010	HAP_1	0.168695652173913	-1.16166418360997	2.00107827943567	0.561797296274472
1	1280141	1469010	HAP_2	0.416521739130435	1.30484327133405	0.909737094451354	0.152040542804807
1	1280141	1469010	HAP_3	0.102608695652174	4.42462419161259	3.50294119156164	0.207070950012518
1	1332918	1540641	HAP_1	0.416521739130435	1.30484327133405	0.909737094451354	0.152040542804807
1	1332918	1540641	HAP_2	0.151304347826087	3.36954058431147	2.13419790759846	0.114937182576378
1	1332918	1540641	HAP_3	0.168695652173913	-1.16166418360997	2.00107827943567	0.561797296274472
1	1385687	1571852	HAP_1	0.23304347826087	1.23254168144423	1.59269915325327	0.439333229627133
1	1385687	1571852	HAP_2	0.219130434782609	-0.41515201908341	1.59444576585871	0.794670763195698
1	1385687	1571852	HAP_3	0.168695652173913	-1.16166418360997	2.00107827943567	0.561797296274472
1	1385687	1571852	HAP_4	0.15304347826087	3.36954058431147	2.13419790759846	0.114937182576378
1	1440329	1606992	HAP_1	0.15304347826087	3.36954058431147	2.13419790759846	0.114937182576378
1	1440329	1606992	HAP_2	0.232173913043478	1.23254168144423	1.59269915325327	0.439333229627133
1	1440329	1606992	HAP_3	0.220869565217391	-0.41515201908341	1.59444576585871	0.794670763195698
1	1440329	1606992	HAP_4	0.168695652173913	-1.16166418360997	2.00107827943567	0.561797296274472
1	1523007	1646535	HAP_1	0.0939130434782609	4.42462419161259	3.50294119156164	0.207070950012518
1	1523007	1646535	HAP_2	0.168695652173913	-1.16166418360997	2.00107827943567	0.561797296274472
1	1523007	1646535	HAP_3	0.232173913043478	1.23254168144423	1.59269915325327	0.439333229627133
1	1523007	1646535	HAP_4	0.183478260869565	0.169453091802041	1.77998272038473	0.924190467282046
1	1566539	1682584	HAP_1	0.168695652173913	-1.16166418360997	2.00107827943567	0.561797296274472
1	1566539	1682584	HAP_2	0.232173913043478	1.23254168144423	1.59269915325327	0.439333229627133
1	1566539	1682584	HAP_3	0.183478260869565	0.169453091802041	1.77998272038473	0.924190467282046
1	1566539	1682584	HAP_4	0.0939130434782609	4.42462419161259	3.50294119156164	0.207070950012518
1	1592085	1721138	HAP_1	0.168695652173913	-1.16166418360997	2.00107827943567	0.561797296274472
1	1592085	1721138	HAP_2	0.183478260869565	0.169453091802041	1.77998272038473	0.924190467282046
1	1592085	1721138	HAP_3	0.232173913043478	1.23254168144423	1.59269915325327	0.439333229627133
1	1592085	1721138	HAP_4	0.0939130434782609	4.42462419161259	3.50294119156164	0.207070950012518
1	1627573	1769696	HAP_1	0.180869565217391	-0.0263723895287078	1.82697308679493	0.988488044738262
1	1627573	1769696	HAP_2	0.24695652173913	0.146408555172737	1.51032877467377	0.922810030324601
1	1627573	1769696	HAP_3	0.120869565217391	3.85668640261659	2.96067178789177	0.193231576608548
1	1627573	1769696	HAP_4	0.0939130434782609	4.42462419161259	3.50294119156164	0.207070950012518
1	1627573	1769696	HAP_5	0.171304347826087	-1.16166418360997	2.00107827943567	0.561797296274472
1	1676756	1830748	HAP_1	0.180869565217391	-0.0263723895287078	1.82697308679493	0.988488044738262
1	1676756	1830748	HAP_2	0.24695652173913	0.146408555172737	1.51032877467377	0.922810030324601
1	1676756	1830748	HAP_3	0.0939130434782609	4.42462419161259	3.50294119156164	0.207070950012518
1	1676756	1830748	HAP_4	0.242608695652174	-2.49966877516097	1.48191183066499	0.0921993690848455
1	1698908	1883132	HAP_1	0.24695652173913	0.146408555172737	1.51032877467377	0.922810030324601
1	1698908	1883132	HAP_2	0.0939130434782609	4.42462419161259	3.50294119156164	0.207070950012518
1	1698908	1883132	HAP_3	0.180869565217391	-0.0263723895287078	1.82697308679493	0.988488044738262
1	1698908	1883132	HAP_4	0.256521739130435	-2.88120239351654	1.38082663143633	0.0373764581737352
1	1752601	1966040	HAP_1	0.0939130434782609	4.42462419161259	3.50294119156164	0.207070950012518
1	1752601	1966040	HAP_2	0.182608695652174	0.0138644570639701	1.78233186401593	0.993796214430636
1	1752601	1966040	HAP_3	0.232173913043478	-1.7762477007197	1.49920657604952	0.236600544724055
1	1752601	1966040	HAP_4	0.246086956521739	0.146408555172737	1.51032877467377	0.922810030324601
1	1809526	2015519	HAP_1	0.181739130434783	-0.0263723895287078	1.82697308679493	0.988488044738262
1	1809526	2015519	HAP_2	0.0939130434782609	4.42462419161259	3.50294119156164	0.207070950012518
1	1809526	2015519	HAP_3	0.24695652173913	0.146408555172737	1.51032877467377	0.922810030324601
1	1809526	2015519	HAP_4	0.232173913043478	-1.7762477007197	1.49920657604952	0.236600544724055
1	1858907	2080108	HAP_1	0.264347826086957	-0.439800028404684	1.34987740709485	0.744691363553631
1	1858907	2080108	HAP_2	0.0947826086956522	4.42462419161259	3.50294119156164	0.207070950012518
1	1858907	2080108	HAP_3	0.181739130434783	-0.0263723895287078	1.82697308679493	0.988488044738262
1	1858907	2080108	HAP_4	0.219130434782609	-1.24161971863174	1.57925497567344	0.432078184027257
1	1935439	2114078	HAP_1	0.454782608695652	-1.21129244525465	0.839082376942968	0.14941101226381
1	1935439	2114078	HAP_2	0.0947826086956522	4.42462419161259	3.50294119156164	0.207070950012518
1	1935439	2114078	HAP_3	0.175652173913043	-0.0712255337630376	1.82319647421732	0.968851405369638
1	2000237	2180053	HAP_1	0.477391304347826	-0.816392994974496	0.79442283583839	0.304553997353784
1	2000237	2180053	HAP_2	0.175652173913043	-0.0712255337630376	1.82319647421732	0.968851405369638
1	2059310	2240729	HAP_1	0.175652173913043	-0.0712255337630376	1.82319647421732	0.968851405369638
1	2059310	2240729	HAP_2	0.121739130434783	3.33137624857297	3.19773674742357	0.297956114469443
1	2059310	2240729	HAP_3	0.352173913043478	-0.30131203449937	1.06079456482084	0.776481493403436
1	2099121	2261566	HAP_1	0.123478260869565	3.33137624857297	3.19773674742357	0.297956114469443
1	2099121	2261566	HAP_2	0.552173913043478	0.565043885174849	0.74309563610916	0.447339261239479
1	2163137	2291600	HAP_1	0.123478260869565	3.33137624857297	3.19773674742357	0.297956114469443
1	2163137	2291600	HAP_2	0.111304347826087	1.03486859372244	3.21963571792034	0.748008506988131
1	2163137	2291600	HAP_3	0.255652173913043	0.0286153811396229	1.41463416342723	0.98386858018364
1	2163137	2291600	HAP_4	0.12	4.47992500181817	2.9719454497961	0.13226880942356
1	2219759	2321768	HAP_1	0.123478260869565	3.33137624857297	3.19773674742357	0.297956114469443
1	2219759	2321768	HAP_2	0.111304347826087	1.03486859372244	3.21963571792034	0.748008506988131
1	2219759	2321768	HAP_3	0.0843478260869565	1.49719319106493	4.55971308730741	0.74276745553243
1	2219759	2321768	HAP_4	0.167826086956522	0.230583662318135	1.97624848951362	0.907157331340688
1	2219759	2321768	HAP_5	0.119130434782609	4.47992500181817	2.9719454497961	0.13226880942356
1	2219759	2321768	HAP_6	0.0826086956521739	3.96588004522191	4.49510441164729	0.378009904775796
1	2250307	2372646	HAP_1	0.114782608695652	0.622964579582324	2.99632776064268	0.835375062535279
1	2250307	2372646	HAP_2	0.212173913043478	0.835091244420692	1.64660286915941	0.612241442598219
1	2250307	2372646	HAP_3	0.181739130434783	1.26788638363075	1.77420383083902	0.475138919562011
1	2250307	2372646	HAP_4	0.119130434782609	4.47992500181817	2.9719454497961	0.13226880942356
1	2250307	2372646	HAP_5	0.122608695652174	3.07986391455831	2.17599754840588	0.15751093064024
1	2284595	2407778	HAP_1	0.451304347826087	0.165857898009049	0.842711634397054	0.844043830039644
1	2284595	2407778	HAP_2	0.188695652173913	0.672537905340386	1.73435371561806	0.698329844560227
1	2284595	2407778	HAP_3	0.107826086956522	-5.36376559542204	3.09668270745315	0.0838043498050297
1	2284595	2407778	HAP_4	0.119130434782609	4.47992500181817	2.9719454497961	0.13226880942356
1	2304587	2465308	HAP_1	0.450434782608696	0.165857898009049	0.842711634397054	0.844043830039644
1	2304587	2465308	HAP_2	0.107826086956522	-5.36376559542204	3.09668270745315	0.0838043498050297
1	2304587	2465308	HAP_3	0.119130434782609	4.47992500181817	2.9719454497961	0.13226880942356
1	2304587	2465308	HAP_4	0.188695652173913	0.672537905340386	1.73435371561806	0.698329844560227
1	2357315	2535083	HAP_1	0.107826086956522	-5.36376559542204	3.09668270745315	0.0838043498050297
1	2357315	2535083	HAP_2	0.119130434782609	4.47992500181817	2.9719454497961	0.13226880942356
1	2357315	2535083	HAP_3	0.626086956521739	-0.0557114553490041	0.702918615333355	0.936856154666335
1	2390062	2604669	HAP_1	0.119130434782609	4.47992500181817	2.9719454497961	0.13226880942356
1	2390062	2604669	HAP_2	0.107826086956522	-5.36376559542204	3.09668270745315	0.0838043498050297
1	2390062	2604669	HAP_3	0.625217391304348	-0.0557114553490041	0.702918615333355	0.936856154666335
1	2445051	2658776	HAP_1	0.62	-0.117974628729889	0.706758681678766	0.867490287705491
1	2445051	2658776	HAP_2	0.119130434782609	4.47992500181817	2.9719454497961	0.13226880942356
1	2445051	2658776	HAP_3	0.107826086956522	-5.36376559542204	3.09668270745315	0.0838043498050297
1	2516434	2719642	HAP_1	0.107826086956522	-5.36376559542204	3.09668270745315	0.0838043498050297
1	2516434	2719642	HAP_2	0.119130434782609	4.47992500181817	2.9719454497961	0.13226880942356
1	2516434	2719642	HAP_3	0.62	-0.117974628729889	0.706758681678766	0.867490287705491
1	2589312	2767613	HAP_1	0.0921739130434783	-1.60813059411531	3.93354193963801	0.682823773490958
1	2589312	2767613	HAP_2	0.199130434782609	1.50106030094525	1.60176505402586	0.349094797637506
1	2589312	2767613	HAP_3	0.120869565217391	3.33137624857297	3.19773674742357	0.297956114469443
1	2589312	2767613	HAP_4	0.185217391304348	1.45542479331147	2.11475423395998	0.491595649798392
1	2589312	2767613	HAP_5	0.107826086956522	-5.36376559542204	3.09668270745315	0.0838043498050297
1	2589312	2767613	HAP_6	0.119130434782609	4.47992500181817	2.9719454497961	0.13226880942356
1	2633403	2848684	HAP_1	0.107826086956522	-5.36376559542204	3.09668270745315	0.0838043498050297
1	2633403	2848684	HAP_2	0.0791304347826087	-1.60813059411531	3.93354193963801	0.682823773490958
1	2633403	2848684	HAP_3	0.184347826086957	0.65834274795861	1.78328863367693	0.712137519637105
1	2633403	2848684	HAP_4	0.120869565217391	3.33137624857297	3.19773674742357	0.297956114469443
1	2633403	2848684	HAP_5	0.122608695652174	0.397827689687371	2.81074854377332	0.88749567352929
1	2633403	2848684	HAP_6	0.119130434782609	4.47992500181817	2.9719454497961	0.13226880942356
1	2699455	2923974	HAP_1	0.119130434782609	4.47992500181817	2.9719454497961	0.13226880942356
1	2699455	2923974	HAP_2	0.107826086956522	-5.36376559542204	3.09668270745315	0.0838043498050297
1	2699455	2923974	HAP_3	0.0791304347826087	-1.60813059411531	3.93354193963801	0.682823773490958
1	2699455	2923974	HAP_4	0.167826086956522	0.230583662318135	1.97624848951362	0.907157331340688
1	2699455	2923974	HAP_5	0.120869565217391	3.33137624857297	3.19773674742357	0.297956114469443
1	2699455	2923974	HAP_6	0.122608695652174	0.397827689687371	2.81074854377332	0.88749567352929
1	2752599	2974184	HAP_1	0.0773913043478261	-0.841829034335588	4.48040566915948	0.851029719043451
1	2752599	2974184	HAP_2	0.107826086956522	-5.36376559542204	3.09668270745315	0.0838043498050297
1	2752599	2974184	HAP_3	0.136521739130435	-0.937212281436015	2.53798369947592	0.712062330669354
1	2752599	2974184	HAP_4	0.167826086956522	0.230583662318135	1.97624848951362	0.907157331340688
1	2752599	2974184	HAP_5	0.119130434782609	4.47992500181817	2.9719454497961	0.13226880942356
1	2752599	2974184	HAP_6	0.189565217391304	0.66417864586108	2.07944044428594	0.749539943287171
1	2824770	3010910	HAP_1	0.161739130434783	1.52523003830992	2.41351831649976	0.527674598708083
1	2824770	3010910	HAP_2	0.107826086956522	-5.36376559542204	3.09668270745315	0.0838043498050297
1	2824770	3010910	HAP_3	0.10695652173913	-2.37128369501654	3.2398105321338	0.46452219870125
1	2824770	3010910	HAP_4	0.167826086956522	0.230583662318135	1.97624848951362	0.907157331340688
1	2824770	3010910	HAP_5	0.113913043478261	4.47992500181817	2.9719454497961	0.13226880942356
1	2889586	3028026	HAP_1	0.121739130434783	-3.61227559115785	2.79720785667619	0.197100679130041
1	2889586	3028026	HAP_2	0.171304347826087	0.230583662318135	1.97624848951362	0.907157331340688
1	2889586	3028026	HAP_3	0.107826086956522	-5.36376559542204	3.09668270745315	0.0838043498050297
1	2889586	3028026	HAP_4	0.161739130434783	1.52523003830992	2.41351831649976	0.527674598708083
1	2889586	3028026	HAP_5	0.113913043478261	4.47992500181817	2.9719454497961	0.13226880942356
1	2963532	3072923	HAP_1	0.174782608695652	0.872560784518108	2.31675044558375	0.706589760784482
1	2963532	3072923	HAP_2	0.113913043478261	4.47992500181817	2.9719454497961	0.13226880942356
1	2963532	3072923	HAP_3	0.16695652173913	0.230583662318135	1.97624848951362	0.907157331340688
1	2963532	3072923	HAP_4	0.130434782608696	-1.98351773836313	3.20649149815018	0.536434213090101
1	2963532	3072923	HAP_5	0.12	-3.61227559115785	2.79720785667619	0.197100679130041
1	2963532	3072923	HAP_6	0.118260869565217	-4.0776928790074	2.56622493979323	0.112626161970471
1	2999989	3153221	HAP_1	0.175652173913043	0.872560784518108	2.31675044558375	0.706589760784482
1	2999989	3153221	HAP_2	0.122608695652174	-3.57928506383992	2.6377341271212	0.175340432415396
1	2999989	3153221	HAP_3	0.272173913043478	2.53636737482824	1.234862040167	0.0404408077071235
1	2999989	3153221	HAP_4	0.167826086956522	0.230583662318135	1.97624848951362	0.907157331340688
1	2999989	3153221	HAP_5	0.125217391304348	-3.61227559115785	2.79720785667619	0.197100679130041
1	3021052	3188350	HAP_1	0.272173913043478	2.53636737482824	1.234862040167	0.0404408077071235
1	3021052	3188350	HAP_2	0.167826086956522	0.230583662318135	1.97624848951362	0.907157331340688
1	3021052	3188350	HAP_3	0.125217391304348	-3.61227559115785	2.79720785667619	0.197100679130041
1	3021052	3188350	HAP_4	0.175652173913043	0.872560784518108	2.31675044558375	0.706589760784482
1	3021052	3188350	HAP_5	0.123478260869565	-3.4769829320933	2.50838593104334	0.166252782259087
1	3056961	3223919	HAP_1	0.125217391304348	-3.61227559115785	2.79720785667619	0.197100679130041
1	3056961	3223919	HAP_2	0.176521739130435	0.872560784518108	2.31675044558375	0.706589760784482
1	3056961	3223919	HAP_3	0.123478260869565	-3.4769829320933	2.50838593104334	0.166252782259087
1	3056961	3223919	HAP_4	0.167826086956522	0.230583662318135	1.97624848951362	0.907157331340688
1	3056961	3223919	HAP_5	0.272173913043478	2.53636737482824	1.234862040167	0.0404408077071235
1	3147689	3261757	HAP_1	0.135652173913043	-1.34712626438594	2.29561729547708	0.557556702767263
1	3147689	3261757	HAP_2	0.138260869565217	3.35393171316403	2.62389242537883	0.201696843920316
1	3147689	3261757	HAP_3	0.132173913043478	-1.98351773836313	3.20649149815018	0.536434213090101
1	3147689	3261757	HAP_4	0.161739130434783	1.65027619008082	2.55200138141816	0.518116276551328
1	3147689	3261757	HAP_5	0.175652173913043	-0.0134885138013277	1.93043258885862	0.994427465190793
1	3147689	3261757	HAP_6	0.122608695652174	-3.4769829320933	2.50838593104334	0.166252782259087
1	3179438	3303269	HAP_1	0.14	2.53925108453074	2.68245295808675	0.344241654984631
1	3179438	3303269	HAP_2	0.167826086956522	0.230583662318135	1.97624848951362	0.907157331340688
1	3179438	3303269	HAP_3	0.109565217391304	-2.37128369501654	3.2398105321338	0.46452219870125
1	3179438	3303269	HAP_4	0.138260869565217	3.35393171316403	2.62389242537883	0.201696843920316
1	3179438	3303269	HAP_5	0.132173913043478	-1.98351773836313	3.20649149815018	0.536434213090101
1	3179438	3303269	HAP_6	0.121739130434783	-3.4769829320933	2.50838593104334	0.166252782259087
1	3208431	3379063	HAP_1	0.109565217391304	-2.37128369501654	3.2398105321338	0.46452219870125
1	3208431	3379063	HAP_2	0.278260869565217	0.484809019531065	1.25036331585754	0.698359315163979
1	3208431	3379063	HAP_3	0.167826086956522	0.230583662318135	1.97624848951362	0.907157331340688
1	3208431	3379063	HAP_4	0.121739130434783	-3.4769829320933	2.50838593104334	0.166252782259087
1	3250506	3425621	HAP_1	0.275652173913043	0.39024167021607	1.26616803187325	0.758039134570518
1	3250506	3425621	HAP_2	0.107826086956522	-3.81853930761777	2.88035616020746	0.185471810948254
1	3250506	3425621	HAP_3	0.168695652173913	0.676574648114848	1.92001550188874	0.724685565168256
1	3250506	3425621	HAP_4	0.108695652173913	-2.37128369501654	3.2398105321338	0.46452219870125
1	3292026	3458428	HAP_1	0.194782608695652	-1.60473823521886	1.82233784305666	0.378914476521525
1	3292026	3458428	HAP_2	0.138260869565217	4.23282934184057	2.48677671646059	0.08928310507065
1	3292026	3458428	HAP_3	0.10695652173913	-2.37128369501654	3.2398105321338	0.46452219870125
1	3292026	3458428	HAP_4	0.172173913043478	1.04902606707283	1.86785393542651	0.574598131669196
1	3292026	3458428	HAP_5	0.107826086956522	-3.81853930761777	2.88035616020746	0.185471810948254
1	3361607	3480350	HAP_1	0.195652173913043	-1.60473823521886	1.82233784305666	0.378914476521525
1	3361607	3480350	HAP_2	0.138260869565217	4.23282934184057	2.48677671646059	0.08928310507065
1	3361607	3480350	HAP_3	0.107826086956522	-2.37128369501654	3.2398105321338	0.46452219870125
1	3361607	3480350	HAP_4	0.17304347826087	1.04902606707283	1.86785393542651	0.574598131669196
1	3361607	3480350	HAP_5	0.107826086956522	-3.81853930761777	2.88035616020746	0.185471810948254
1	3409942	3514683	HAP_1	0.307826086956522	-2.46411333935432	1.11998709924728	0.0282041268712496
1	3409942	3514683	HAP_2	0.138260869565217	4.23282934184057	2.48677671646059	0.08928310507065
1	3409942	3514683	HAP_3	0.107826086956522	-2.37128369501654	3.2398105321338	0.46452219870125
1	3409942	3514683	HAP_4	0.17304347826087	1.04902606707283	1.86785393542651	0.574598131669196
1	3444984	3546524	HAP_1	0.329565217391304	-1.97630222706048	1.07667690913664	0.0669513563709533
1	3444984	3546524	HAP_2	0.263478260869565	1.2372862363944	1.30987950861632	0.345279150212174
1	3444984	3546524	HAP_3	0.172173913043478	1.04902606707283	1.86785393542651	0.574598131669196
1	3475914	3598843	HAP_1	0.171304347826087	0.613483830911897	1.91938371444273	0.749371079505563
1	3475914	3598843	HAP_2	0.141739130434783	4.42775737857459	2.37230764914499	0.0625011447471917
1	3475914	3598843	HAP_3	0.119130434782609	-2.340328912607	2.80096556629831	0.403766770658216
1	3475914	3598843	HAP_4	0.100869565217391	-3.4822751697989	3.9550815891505	0.378988699851747
1	3475914	3598843	HAP_5	0.217391304347826	-1.28069422340311	1.55342030480806	0.410042138056139
1	3500633	3637756	HAP_1	0.151304347826087	3.75773320755749	2.1962648982496	0.0876393180039426
1	3500633	3637756	HAP_2	0.119130434782609	-2.340328912607	2.80096556629831	0.403766770658216
1	3500633	3637756	HAP_3	0.172173913043478	0.613483830911897	1.91938371444273	0.749371079505563
1	3500633	3637756	HAP_4	0.100869565217391	-3.4822751697989	3.9550815891505	0.378988699851747
1	3500633	3637756	HAP_5	0.214782608695652	-1.28069422340311	1.55342030480806	0.410042138056139
1	3531671	3691931	HAP_1	0.151304347826087	3.75773320755749	2.1962648982496	0.0876393180039426
1	3531671	3691931	HAP_2	0.100869565217391	-3.4822751697989	3.9550815891505	0.378988699851747
1	3531671	3691931	HAP_3	0.12	-2.340328912607	2.80096556629831	0.403766770658216
1	3531671	3691931	HAP_4	0.38695652173913	0.295020924055008	0.909949536195993	0.745894536500657
1	3587305	3720622	HAP_1	0.151304347826087	3.75773320755749	2.1962648982496	0.0876393180039426
1	3587305	3720622	HAP_2	0.100869565217391	-3.4822751697989	3.9550815891505	0.378988699851747
1	3587305	3720622	HAP_3	0.12	-2.340328912607	2.80096556629831	0.403766770658216
1	3587305	3720622	HAP_4	0.40695652173913	0.695425383631193	0.886259729111173	0.432975080701282
1	3620513	3776228	HAP_1	0.152173913043478	5.03518311121107	2.11025877346891	0.0173604980651468
1	3620513	3776228	HAP_2	0.135652173913043	-2.95826476791054	2.63238226915798	0.261578712588368
1	3620513	3776228	HAP_3	0.175652173913043	2.00431088730423	1.77737123600565	0.259935129841151
1	3620513	3776228	HAP_4	0.229565217391304	-1.06650512006423	1.50749418144809	0.479568449984582
1	3620513	3776228	HAP_5	0.100869565217391	-3.4822751697989	3.9550815891505	0.378988699851747
1	3684324	3840517	HAP_1	0.152173913043478	5.03518311121107	2.11025877346891	0.0173604980651468
1	3684324	3840517	HAP_2	0.100869565217391	-3.4822751697989	3.9550815891505	0.378988699851747
1	3684324	3840517	HAP_3	0.175652173913043	2.00431088730423	1.77737123600565	0.259935129841151
1	3684324	3840517	HAP_4	0.229565217391304	-1.06650512006423	1.50749418144809	0.479568449984582
1	3684324	3840517	HAP_5	0.136521739130435	-2.95826476791054	2.63238226915798	0.261578712588368
1	3712478	3917893	HAP_1	0.100869565217391	-3.4822751697989	3.9550815891505	0.378988699851747
1	3712478	3917893	HAP_2	0.17304347826087	2.00431088730423	1.77737123600565	0.259935129841151
1	3712478	3917893	HAP_3	0.180869565217391	-0.0762718068159177	1.83961581990196	0.966943327338832
1	3712478	3917893	HAP_4	0.119130434782609	-2.340328912607	2.80096556629831	0.403766770658216
1	3712478	3917893	HAP_5	0.151304347826087	5.03518311121107	2.11025877346891	0.0173604980651468
1	3755154	3959925	HAP_1	0.151304347826087	5.03518311121107	2.11025877346891	0.0173604980651468
1	3755154	3959925	HAP_2	0.100869565217391	-3.4822751697989	3.9550815891505	0.378988699851747
1	3755154	3959925	HAP_3	0.172173913043478	2.00431088730423	1.77737123600565	0.259935129841151
1	3755154	3959925	HAP_4	0.180869565217391	-0.0762718068159177	1.83961581990196	0.966943327338832
1	3755154	3959925	HAP_5	0.0773913043478261	-2.11796269710602	4.54220006380068	0.641191730044646
1	3823705	4005583	HAP_1	0.171304347826087	-1.14100489327022	1.98875133597935	0.566380525928563
1	3823705	4005583	HAP_2	0.0782608695652174	-2.11796269710602	4.54220006380068	0.641191730044646
1	3823705	4005583	HAP_3	0.171304347826087	2.00431088730423	1.77737123600565	0.259935129841151
1	3823705	4005583	HAP_4	0.150434782608696	5.03518311121107	2.11025877346891	0.0173604980651468
1	3823705	4005583	HAP_5	0.101739130434783	-3.89828938556521	3.56808074243135	0.275061658751893
1	3895421	4045338	HAP_1	0.150434782608696	5.03518311121107	2.11025877346891	0.0173604980651468
1	3895421	4045338	HAP_2	0.193913043478261	-1.14100489327022	1.98875133597935	0.566380525928563
1	3895421	4045338	HAP_3	0.105217391304348	-3.89828938556521	3.56808074243135	0.275061658751893
1	3895421	4045338	HAP_4	0.249565217391304	2.45182163419217	1.35440858598795	0.0707905898991244
1	3954394	4091992	HAP_1	0.119130434782609	-3.89828938556521	3.56808074243135	0.275061658751893
1	3954394	4091992	HAP_2	0.0808695652173913	-3.54327138293699	3.91671514750847	0.366036439469053
1	3954394	4091992	HAP_3	0.281739130434783	1.53354552269336	1.25360398495678	0.221725539652335
1	3954394	4091992	HAP_4	0.18	3.79847987460454	1.80453740803154	0.0357380401520855
1	3954394	4091992	HAP_5	0.194782608695652	-1.14100489327022	1.98875133597935	0.566380525928563
1	3989772	4127064	HAP_1	0.119130434782609	-3.89828938556521	3.56808074243135	0.275061658751893
1	3989772	4127064	HAP_2	0.0817391304347826	-3.54327138293699	3.91671514750847	0.366036439469053
1	3989772	4127064	HAP_3	0.301739130434783	0.984767070700636	1.15431867719901	0.393958738512756
1	3989772	4127064	HAP_4	0.18	3.79847987460454	1.80453740803154	0.0357380401520855
1	3989772	4127064	HAP_5	0.209565217391304	-1.21395181273549	1.77855012134307	0.495171609797778
1	4033099	4162383	HAP_1	0.0817391304347826	-3.54327138293699	3.91671514750847	0.366036439469053
1	4033099	4162383	HAP_2	0.301739130434783	0.984767070700636	1.15431867719901	0.393958738512756
1	4033099	4162383	HAP_3	0.181739130434783	3.18973186063251	1.77117243464185	0.0722521697734477
1	4033099	4162383	HAP_4	0.119130434782609	-3.89828938556521	3.56808074243135	0.275061658751893
1	4033099	4162383	HAP_5	0.214782608695652	-1.05560564850991	1.73113708766423	0.542256734171138
1	4077498	4215889	HAP_1	0.119130434782609	-3.89828938556521	3.56808074243135	0.275061658751893
1	4077498	4215889	HAP_2	0.188695652173913	-0.951601488134383	1.92429739778401	0.621132990077328
1	4077498	4215889	HAP_3	0.167826086956522	-1.01305976334803	2.06369714319167	0.623691942304749
1	4077498	4215889	HAP_4	0.191304347826087	-0.35859326443316	1.79108666320756	0.841388858303757
1	4077498	4215889	HAP_5	0.176521739130435	3.18973186063251	1.77117243464185	0.0722521697734477
1	4113357	4261708	HAP_1	0.188695652173913	-0.951601488134383	1.92429739778401	0.621132990077328
1	4113357	4261708	HAP_2	0.12	-5.15366688734591	3.53546168238483	0.14547990122741
1	4113357	4261708	HAP_3	0.16695652173913	-1.0475479027668	2.08498663770273	0.615565909693623
1	4113357	4261708	HAP_4	0.149565217391304	-0.479914936082208	2.11096120436673	0.820238728907699
1	4113357	4261708	HAP_5	0.176521739130435	3.18973186063251	1.77117243464185	0.0722521697734477
1	4155630	4294917	HAP_1	0.188695652173913	-0.951601488134383	1.92429739778401	0.621132990077328
1	4155630	4294917	HAP_2	0.12	-5.15366688734591	3.53546168238483	0.14547990122741
1	4155630	4294917	HAP_3	0.166086956521739	-1.0475479027668	2.08498663770273	0.615565909693623
1	4155630	4294917	HAP_4	0.149565217391304	-0.479914936082208	2.11096120436673	0.820238728907699
1	4155630	4294917	HAP_5	0.171304347826087	3.13309749759645	1.90611567772633	0.100795812331205
1	4202221	4307054	HAP_1	0.120869565217391	-5.15366688734591	3.53546168238483	0.14547990122741
1	4202221	4307054	HAP_2	0.166086956521739	-1.0475479027668	2.08498663770273	0.615565909693623
1	4202221	4307054	HAP_3	0.190434782608696	-0.968983658143306	1.88500602452834	0.607420460356008
1	4202221	4307054	HAP_4	0.149565217391304	-0.479914936082208	2.11096120436673	0.820238728907699
1	4202221	4307054	HAP_5	0.171304347826087	3.13309749759645	1.90611567772633	0.100795812331205
1	4239676	4323165	HAP_1	0.106086956521739	-2.11796269710602	4.54220006380068	0.641191730044646
1	4239676	4323165	HAP_2	0.149565217391304	-0.479914936082208	2.11096120436673	0.820238728907699
1	4239676	4323165	HAP_3	0.171304347826087	3.13309749759645	1.90611567772633	0.100795812331205
1	4239676	4323165	HAP_4	0.181739130434783	-0.968983658143306	1.88500602452834	0.607420460356008
1	4239676	4323165	HAP_5	0.151304347826087	-2.50504539930331	2.54488881176264	0.325370098414371
1	4289010	4360633	HAP_1	0.171304347826087	3.13309749759645	1.90611567772633	0.100795812331205
1	4289010	4360633	HAP_2	0.181739130434783	-0.968983658143306	1.88500602452834	0.607420460356008
1	4289010	4360633	HAP_3	0.151304347826087	-2.50504539930331	2.54488881176264	0.325370098414371
1	4289010	4360633	HAP_4	0.102608695652174	4.60183297920121	3.19209914193155	0.149963129988193
1	4289010	4360633	HAP_5	0.112173913043478	-2.11796269710602	4.54220006380068	0.641191730044646
1	4289010	4360633	HAP_6	0.16695652173913	1.62513213917388	2.04196206738506	0.426444826048492
1	4301373	4418006	HAP_1	0.151304347826087	-2.50504539930331	2.54488881176264	0.325370098414371
1	4301373	4418006	HAP_2	0.27304347826087	-1.75291667604495	1.36780370074056	0.200527022341281
1	4301373	4418006	HAP_3	0.112173913043478	-2.11796269710602	4.54220006380068	0.641191730044646
1	4301373	4418006	HAP_4	0.16695652173913	1.62513213917388	2.04196206738506	0.426444826048492
1	4301373	4418006	HAP_5	0.171304347826087	3.13309749759645	1.90611567772633	0.100795812331205
1	4316516	4487030	HAP_1	0.151304347826087	-2.50504539930331	2.54488881176264	0.325370098414371
1	4316516	4487030	HAP_2	0.171304347826087	3.13309749759645	1.90611567772633	0.100795812331205
1	4316516	4487030	HAP_3	0.27304347826087	-1.75291667604495	1.36780370074056	0.200527022341281
1	4316516	4487030	HAP_4	0.112173913043478	-2.11796269710602	4.54220006380068	0.641191730044646
1	4316516	4487030	HAP_5	0.167826086956522	1.62513213917388	2.04196206738506	0.426444826048492
1	4350915	4525112	HAP_1	0.17304347826087	2.52620461577359	1.86950560523481	0.177153034077019
1	4350915	4525112	HAP_2	0.110434782608696	-2.11796269710602	4.54220006380068	0.641191730044646
1	4350915	4525112	HAP_3	0.196521739130435	-1.21667364227543	1.6720454313657	0.467127313416573
1	4350915	4525112	HAP_4	0.319130434782609	0.363347039309439	1.17680631479611	0.757620896324919
1	4394936	4571717	HAP_1	0.184347826086957	-0.942458739602957	1.8365308537803	0.60803170953468
1	4394936	4571717	HAP_2	0.170434782608696	2.52620461577359	1.86950560523481	0.177153034077019
1	4394936	4571717	HAP_3	0.316521739130435	0.363347039309439	1.17680631479611	0.757620896324919
1	4394936	4571717	HAP_4	0.110434782608696	-2.11796269710602	4.54220006380068	0.641191730044646
1	4473638	4606890	HAP_1	0.185217391304348	-0.942458739602957	1.8365308537803	0.60803170953468
1	4473638	4606890	HAP_2	0.170434782608696	2.52620461577359	1.86950560523481	0.177153034077019
1	4473638	4606890	HAP_3	0.149565217391304	-2.50504539930331	2.54488881176264	0.325370098414371
1	4473638	4606890	HAP_4	0.167826086956522	1.62513213917388	2.04196206738506	0.426444826048492
1	4473638	4606890	HAP_5	0.111304347826087	-2.11796269710602	4.54220006380068	0.641191730044646
1	4507685	4674574	HAP_1	0.112173913043478	-2.11796269710602	4.54220006380068	0.641191730044646
1	4507685	4674574	HAP_2	0.170434782608696	-1.29628878551735	1.98505336200487	0.514007431094304
1	4507685	4674574	HAP_3	0.168695652173913	2.52620461577359	1.86950560523481	0.177153034077019
1	4507685	4674574	HAP_4	0.149565217391304	-2.50504539930331	2.54488881176264	0.325370098414371
1	4507685	4674574	HAP_5	0.16695652173913	1.62513213917388	2.04196206738506	0.426444826048492
1	4565039	4716471	HAP_1	0.149565217391304	-2.50504539930331	2.54488881176264	0.325370098414371
1	4565039	4716471	HAP_2	0.167826086956522	2.84503493441215	1.91587693450697	0.13811034705902
1	4565039	4716471	HAP_3	0.166086956521739	1.62513213917388	2.04196206738506	0.426444826048492
1	4565039	4716471	HAP_4	0.12695652173913	0.0964062457258433	3.52295159705381	0.97817817508075
1	4565039	4716471	HAP_5	0.169565217391304	-1.29628878551735	1.98505336200487	0.514007431094304
1	4584093	4743473	HAP_1	0.149565217391304	-2.50504539930331	2.54488881176264	0.325370098414371
1	4584093	4743473	HAP_2	0.167826086956522	2.84503493441215	1.91587693450697	0.13811034705902
1	4584093	4743473	HAP_3	0.166086956521739	1.62513213917388	2.04196206738506	0.426444826048492
1	4584093	4743473	HAP_4	0.12695652173913	0.0964062457258433	3.52295159705381	0.97817817508075
1	4584093	4743473	HAP_5	0.169565217391304	-1.29628878551735	1.98505336200487	0.514007431094304
1	4647633	4781618	HAP_1	0.127826086956522	0.0964062457258433	3.52295159705381	0.97817817508075
1	4647633	4781618	HAP_2	0.167826086956522	2.84503493441215	1.91587693450697	0.13811034705902
1	4647633	4781618	HAP_3	0.16695652173913	1.62513213917388	2.04196206738506	0.426444826048492
1	4647633	4781618	HAP_4	0.169565217391304	-1.29628878551735	1.98505336200487	0.514007431094304
1	4647633	4781618	HAP_5	0.120869565217391	-3.89828938556521	3.56808074243135	0.275061658751893
1	4709876	4888776	HAP_1	0.128695652173913	0.0964062457258433	3.52295159705381	0.97817817508075
1	4709876	4888776	HAP_2	0.170434782608696	-1.29628878551735	1.98505336200487	0.514007431094304
1	4709876	4888776	HAP_3	0.164347826086957	0.895871761463914	2.10687124705609	0.670843231188044
1	4709876	4888776	HAP_4	0.120869565217391	-3.89828938556521	3.56808074243135	0.275061658751893
1	4709876	4888776	HAP_5	0.167826086956522	2.84503493441215	1.91587693450697	0.13811034705902
1	4734157	4996526	HAP_1	0.171304347826087	-1.29628878551735	1.98505336200487	0.514007431094304
1	4734157	4996526	HAP_2	0.120869565217391	-3.89828938556521	3.56808074243135	0.275061658751893
1	4734157	4996526	HAP_3	0.16695652173913	2.84503493441215	1.91587693450697	0.13811034705902
1	4734157	4996526	HAP_4	0.164347826086957	0.895871761463914	2.10687124705609	0.670843231188044
1	4760410	5066737	HAP_1	0.167826086956522	1.09423331140266	2.03641632119494	0.591250423842884
1	4760410	5066737	HAP_2	0.166086956521739	2.84503493441215	1.91587693450697	0.13811034705902
1	4760410	5066737	HAP_3	0.171304347826087	-1.29628878551735	1.98505336200487	0.514007431094304
1	4760410	5066737	HAP_4	0.119130434782609	-3.89828938556521	3.56808074243135	0.275061658751893
1	4830120	5099108	HAP_1	0.166086956521739	2.84503493441215	1.91587693450697	0.13811034705902
1	4830120	5099108	HAP_2	0.167826086956522	1.09423331140266	2.03641632119494	0.591250423842884
1	4830120	5099108	HAP_3	0.172173913043478	-1.29628878551735	1.98505336200487	0.514007431094304
1	4830120	5099108	HAP_4	0.119130434782609	-3.89828938556521	3.56808074243135	0.275061658751893
1	4986559	5186570	HAP_1	0.166086956521739	2.84503493441215	1.91587693450697	0.13811034705902
1	4986559	5186570	HAP_2	0.326086956521739	0.0192556542858782	1.1304650974791	0.986416022481446
1	4986559	5186570	HAP_3	0.16695652173913	1.09423331140266	2.03641632119494	0.591250423842884
1	4986559	5186570	HAP_4	0.117391304347826	-3.89828938556521	3.56808074243135	0.275061658751893
1	5057978	5331327	HAP_1	0.239130434782609	-2.07527461946611	1.48310835280618	0.162282580275286
1	5057978	5331327	HAP_2	0.113913043478261	2.26574956559789	3.96430556947272	0.567863801641755
1	5057978	5331327	HAP_3	0.167826086956522	1.09423331140266	2.03641632119494	0.591250423842884
1	5057978	5331327	HAP_4	0.117391304347826	-3.89828938556521	3.56808074243135	0.275061658751893
1	5057978	5331327	HAP_5	0.166086956521739	2.84503493441215	1.91587693450697	0.13811034705902
1	5087212	5366547	HAP_1	0.168695652173913	1.09423331140266	2.03641632119494	0.591250423842884
1	5087212	5366547	HAP_2	0.200869565217391	-2.80996943459744	1.63312375483113	0.0858720042880853
1	5087212	5366547	HAP_3	0.113913043478261	2.26574956559789	3.96430556947272	0.567863801641755
1	5087212	5366547	HAP_4	0.117391304347826	-3.89828938556521	3.56808074243135	0.275061658751893
1	5087212	5366547	HAP_5	0.166086956521739	2.84503493441215	1.91587693450697	0.13811034705902
1	5147933	5422754	HAP_1	0.169565217391304	1.09423331140266	2.03641632119494	0.591250423842884
1	5147933	5422754	HAP_2	0.199130434782609	-2.48777760412592	1.66874551358931	0.136573191277755
1	5147933	5422754	HAP_3	0.12	-3.89828938556521	3.56808074243135	0.275061658751893
1	5147933	5422754	HAP_4	0.114782608695652	-5.91496136656628	3.97116042196914	0.136922147730001
1	5147933	5422754	HAP_5	0.164347826086957	2.84503493441215	1.91587693450697	0.13811034705902
1	5305646	5488869	HAP_1	0.169565217391304	1.09423331140266	2.03641632119494	0.591250423842884
1	5305646	5488869	HAP_2	0.2	-2.48777760412592	1.66874551358931	0.136573191277755
1	5305646	5488869	HAP_3	0.166086956521739	2.84503493441215	1.91587693450697	0.13811034705902
1	5305646	5488869	HAP_4	0.103478260869565	-5.91496136656628	3.97116042196914	0.136922147730001
1	5305646	5488869	HAP_5	0.12	-3.89828938556521	3.56808074243135	0.275061658751893
1	5356977	5519231	HAP_1	0.2	-2.48777760412592	1.66874551358931	0.136573191277755
1	5356977	5519231	HAP_2	0.166086956521739	2.84503493441215	1.91587693450697	0.13811034705902
1	5356977	5519231	HAP_3	0.169565217391304	1.09423331140266	2.03641632119494	0.591250423842884
1	5356977	5519231	HAP_4	0.102608695652174	-5.91496136656628	3.97116042196914	0.136922147730001
1	5356977	5519231	HAP_5	0.126086956521739	-1.7632544911661	3.23625757706071	0.586077166254379
1	5391649	5550567	HAP_1	0.169565217391304	1.09423331140266	2.03641632119494	0.591250423842884
1	5391649	5550567	HAP_2	0.2	-2.48777760412592	1.66874551358931	0.136573191277755
1	5391649	5550567	HAP_3	0.102608695652174	-5.91496136656628	3.97116042196914	0.136922147730001
1	5391649	5550567	HAP_4	0.12695652173913	-1.7632544911661	3.23625757706071	0.586077166254379
1	5391649	5550567	HAP_5	0.166086956521739	2.84503493441215	1.91587693450697	0.13811034705902
1	5470488	5573890	HAP_1	0.12695652173913	-1.7632544911661	3.23625757706071	0.586077166254379
1	5470488	5573890	HAP_2	0.166086956521739	2.84503493441215	1.91587693450697	0.13811034705902
1	5470488	5573890	HAP_3	0.170434782608696	1.09423331140266	2.03641632119494	0.591250423842884
1	5470488	5573890	HAP_4	0.102608695652174	-5.91496136656628	3.97116042196914	0.136922147730001
1	5470488	5573890	HAP_5	0.212173913043478	-2.19020080812337	1.51653253961543	0.149235425300806
1	5510131	5630208	HAP_1	0.0991304347826087	-5.91496136656628	3.97116042196914	0.136922147730001
1	5510131	5630208	HAP_2	0.194782608695652	-2.48777760412592	1.66874551358931	0.136573191277755
1	5510131	5630208	HAP_3	0.12695652173913	-1.7632544911661	3.23625757706071	0.586077166254379
1	5510131	5630208	HAP_4	0.164347826086957	2.84503493441215	1.91587693450697	0.13811034705902
1	5510131	5630208	HAP_5	0.169565217391304	1.09423331140266	2.03641632119494	0.591250423842884
1	5539390	5668141	HAP_1	0.190434782608696	-2.48777760412592	1.66874551358931	0.136573191277755
1	5539390	5668141	HAP_2	0.12695652173913	-1.7632544911661	3.23625757706071	0.586077166254379
1	5539390	5668141	HAP_3	0.163478260869565	2.84503493441215	1.91587693450697	0.13811034705902
1	5539390	5668141	HAP_4	0.167826086956522	1.09423331140266	2.03641632119494	0.591250423842884
1	5539390	5668141	HAP_5	0.0939130434782609	-5.91496136656628	3.97116042196914	0.136922147730001
1	5561667	5730545	HAP_1	0.190434782608696	-1.98780530291467	1.70011561012501	0.242811586074558
1	5561667	5730545	HAP_2	0.170434782608696	1.0251897770176	1.97291355524363	0.603524416042047
1	5561667	5730545	HAP_3	0.12695652173913	-1.7632544911661	3.23625757706071	0.586077166254379
1	5561667	5730545	HAP_4	0.0930434782608696	-5.91496136656628	3.97116042196914	0.136922147730001
1	5561667	5730545	HAP_5	0.162608695652174	3.07586908639821	2.02347498432567	0.129050114122675
1	5614060	5764859	HAP_1	0.122608695652174	-3.89828938556521	3.56808074243135	0.275061658751893
1	5614060	5764859	HAP_2	0.354782608695652	-0.772895682999945	1.01220381765673	0.445439709513768
1	5614060	5764859	HAP_3	0.17304347826087	1.0251897770176	1.97291355524363	0.603524416042047
1	5656543	5807646	HAP_1	0.360869565217391	-0.919665680630303	0.995449229485772	0.355950491759537
1	5656543	5807646	HAP_2	0.123478260869565	-3.89828938556521	3.56808074243135	0.275061658751893
1	5656543	5807646	HAP_3	0.17304347826087	1.0251897770176	1.97291355524363	0.603524416042047
1	5710366	5882239	HAP_1	0.16695652173913	0.605816568920573	2.03520030721871	0.766065610548782
1	5710366	5882239	HAP_2	0.36695652173913	-1.07058520231241	0.976265393511391	0.273280321343079
1	5710366	5882239	HAP_3	0.123478260869565	-3.89828938556521	3.56808074243135	0.275061658751893
1	5753019	5945254	HAP_1	0.16695652173913	0.605816568920573	2.03520030721871	0.766065610548782
1	5753019	5945254	HAP_2	0.123478260869565	-3.89828938556521	3.56808074243135	0.275061658751893
1	5753019	5945254	HAP_3	0.377391304347826	-1.36117370598145	0.956523746397112	0.155278762751532
1	5783354	5988894	HAP_1	0.16695652173913	0.605816568920573	2.03520030721871	0.766065610548782
1	5783354	5988894	HAP_2	0.204347826086957	-2.79866522670015	1.57708282319626	0.07650794421485
1	5783354	5988894	HAP_3	0.17304347826087	2.84503493441215	1.91587693450697	0.13811034705902
1	5783354	5988894	HAP_4	0.123478260869565	-3.89828938556521	3.56808074243135	0.275061658751893
1	5846627	6046468	HAP_1	0.16695652173913	0.605816568920573	2.03520030721871	0.766065610548782
1	5846627	6046468	HAP_2	0.124347826086957	-3.89828938556521	3.56808074243135	0.275061658751893
1	5846627	6046468	HAP_3	0.212173913043478	-3.30732758941252	1.56451090338021	0.0349577970247471
1	5846627	6046468	HAP_4	0.17304347826087	2.84503493441215	1.91587693450697	0.13811034705902
1	5922932	6090860	HAP_1	0.16695652173913	0.580130769339775	1.9752900265614	0.769100189614838
1	5922932	6090860	HAP_2	0.124347826086957	-3.89828938556521	3.56808074243135	0.275061658751893
1	5922932	6090860	HAP_3	0.209565217391304	-2.95081397274356	1.58492502969549	0.0631530007035194
1	5922932	6090860	HAP_4	0.170434782608696	2.70908909182623	1.96551183113336	0.16865534201547
1	5983887	6133181	HAP_1	0.170434782608696	2.70908909182623	1.96551183113336	0.16865534201547
1	5983887	6133181	HAP_2	0.159130434782609	0.211210825530079	1.97743361467816	0.914977372392286
1	5983887	6133181	HAP_3	0.209565217391304	-2.95081397274356	1.58492502969549	0.0631530007035194
1	5983887	6133181	HAP_4	0.123478260869565	-3.89828938556521	3.56808074243135	0.275061658751893
1	6026812	6171754	HAP_1	0.123478260869565	-3.89828938556521	3.56808074243135	0.275061658751893
1	6026812	6171754	HAP_2	0.209565217391304	-2.95081397274356	1.58492502969549	0.0631530007035194
1	6026812	6171754	HAP_3	0.16	0.211210825530079	1.97743361467816	0.914977372392286
1	6026812	6171754	HAP_4	0.170434782608696	2.70908909182623	1.96551183113336	0.16865534201547
1	6069957	6218619	HAP_1	0.16	0.211210825530079	1.97743361467816	0.914977372392286
1	6069957	6218619	HAP_2	0.170434782608696	2.70908909182623	1.96551183113336	0.16865534201547
1	6069957	6218619	HAP_3	0.211304347826087	-2.95081397274356	1.58492502969549	0.0631530007035194
1	6069957	6218619	HAP_4	0.123478260869565	-3.89828938556521	3.56808074243135	0.275061658751893
1	6069957	6218619	HAP_5	0.0452173913043478	-3.83106365213775	4.54913010576197	0.400060534078145
1	6114436	6264645	HAP_1	0.123478260869565	-3.89828938556521	3.56808074243135	0.275061658751893
1	6114436	6264645	HAP_2	0.16	0.211210825530079	1.97743361467816	0.914977372392286
1	6114436	6264645	HAP_3	0.0452173913043478	-3.83106365213775	4.54913010576197	0.400060534078145
1	6114436	6264645	HAP_4	0.17304347826087	2.70908909182623	1.96551183113336	0.16865534201547
1	6114436	6264645	HAP_5	0.212173913043478	-2.95081397274356	1.58492502969549	0.0631530007035194
1	6158046	6307242	HAP_1	0.162608695652174	0.211210825530079	1.97743361467816	0.914977372392286
1	6158046	6307242	HAP_2	0.123478260869565	-3.89828938556521	3.56808074243135	0.275061658751893
1	6158046	6307242	HAP_3	0.0443478260869565	-3.83106365213775	4.54913010576197	0.400060534078145
1	6158046	6307242	HAP_4	0.173913043478261	2.70908909182623	1.96551183113336	0.16865534201547
1	6158046	6307242	HAP_5	0.213913043478261	-2.95081397274356	1.58492502969549	0.0631530007035194
1	6211327	6334008	HAP_1	0.214782608695652	-2.95081397274356	1.58492502969549	0.0631530007035194
1	6211327	6334008	HAP_2	0.162608695652174	0.211210825530079	1.97743361467816	0.914977372392286
1	6211327	6334008	HAP_3	0.123478260869565	-3.89828938556521	3.56808074243135	0.275061658751893
1	6211327	6334008	HAP_4	0.0434782608695652	-3.83106365213775	4.54913010576197	0.400060534078145
1	6211327	6334008	HAP_5	0.173913043478261	2.70908909182623	1.96551183113336	0.16865534201547
1	6238245	6363482	HAP_1	0.214782608695652	-2.95081397274356	1.58492502969549	0.0631530007035194
1	6238245	6363482	HAP_2	0.0434782608695652	-3.83106365213775	4.54913010576197	0.400060534078145
1	6238245	6363482	HAP_3	0.18	2.70908909182623	1.96551183113336	0.16865534201547
1	6238245	6363482	HAP_4	0.121739130434783	1.26702204629892	2.62588757314404	0.629630213477978
1	6238245	6363482	HAP_5	0.175652173913043	0.142440440515243	1.91947308262309	0.940871209935771
1	6238245	6363482	HAP_6	0.123478260869565	-3.89828938556521	3.56808074243135	0.275061658751893
1	6290541	6406191	HAP_1	0.216521739130435	-2.95081397274356	1.58492502969549	0.0631530007035194
1	6290541	6406191	HAP_2	0.163478260869565	0.211210825530079	1.97743361467816	0.914977372392286
1	6290541	6406191	HAP_3	0.167826086956522	1.20929143267778	1.80862907861096	0.504010375838595
1	6290541	6406191	HAP_4	0.303478260869565	1.34470730491225	1.20007552691318	0.262971302416036
1	6290541	6406191	HAP_5	0.0434782608695652	-3.83106365213775	4.54913010576197	0.400060534078145
1	6326900	6449104	HAP_1	0.167826086956522	1.20929143267778	1.80862907861096	0.504010375838595
1	6326900	6449104	HAP_2	0.051304347826087	-1.05412890786357	3.94072662744655	0.789185372921081
1	6326900	6449104	HAP_3	0.18	2.70908909182623	1.96551183113336	0.16865534201547
1	6326900	6449104	HAP_4	0.123478260869565	-3.89828938556521	3.56808074243135	0.275061658751893
1	6326900	6449104	HAP_5	0.217391304347826	-2.95081397274356	1.58492502969549	0.0631530007035194
1	6326900	6449104	HAP_6	0.163478260869565	0.211210825530079	1.97743361467816	0.914977372392286
1	6355340	6494875	HAP_1	0.121739130434783	-0.546802174918141	2.26651024215296	0.809447103558179
1	6355340	6494875	HAP_2	0.217391304347826	-2.95081397274356	1.58492502969549	0.0631530007035194
1	6355340	6494875	HAP_3	0.166086956521739	0.211210825530079	1.97743361467816	0.914977372392286
1	6355340	6494875	HAP_4	0.195652173913043	1.66711381245965	1.70298919761434	0.328033858805582
1	6355340	6494875	HAP_5	0.123478260869565	-3.89828938556521	3.56808074243135	0.275061658751893
1	6394259	6539650	HAP_1	0.16695652173913	0.211210825530079	1.97743361467816	0.914977372392286
1	6394259	6539650	HAP_2	0.10695652173913	0.232897683232195	2.81078241377854	0.933993423084759
1	6394259	6539650	HAP_3	0.217391304347826	-2.95081397274356	1.58492502969549	0.0631530007035194
1	6394259	6539650	HAP_4	0.194782608695652	1.66711381245965	1.70298919761434	0.328033858805582
1	6394259	6539650	HAP_5	0.123478260869565	-3.89828938556521	3.56808074243135	0.275061658751893
1	6440687	6581802	HAP_1	0.122608695652174	-3.89828938556521	3.56808074243135	0.275061658751893
1	6440687	6581802	HAP_2	0.179130434782609	-0.0722045128482135	1.8786447252094	0.969355012259805
1	6440687	6581802	HAP_3	0.216521739130435	-2.95081397274356	1.58492502969549	0.0631530007035194
1	6440687	6581802	HAP_4	0.163478260869565	0.211210825530079	1.97743361467816	0.914977372392286
1	6440687	6581802	HAP_5	0.048695652173913	-1.0883947934522	4.55515649013445	0.811241646835821
1	6478088	6617974	HAP_1	0.163478260869565	0.211210825530079	1.97743361467816	0.914977372392286
1	6478088	6617974	HAP_2	0.259130434782609	-2.27343900538973	1.27205696853386	0.074441574033004
1	6478088	6617974	HAP_3	0.121739130434783	-3.89828938556521	3.56808074243135	0.275061658751893
1	6478088	6617974	HAP_4	0.178260869565217	-0.0722045128482135	1.8786447252094	0.969355012259805
1	6534487	6643362	HAP_1	0.312173913043478	-0.328823984514921	1.10949829167107	0.767055661609126
1	6534487	6643362	HAP_2	0.178260869565217	-0.0722045128482135	1.8786447252094	0.969355012259805
1	6534487	6643362	HAP_3	0.164347826086957	0.211210825530079	1.97743361467816	0.914977372392286
1	6534487	6643362	HAP_4	0.121739130434783	-3.89828938556521	3.56808074243135	0.275061658751893
1	6577244	6734261	HAP_1	0.0895652173913044	-0.850321464927965	3.89576671323718	0.827299486571759
1	6577244	6734261	HAP_2	0.165217391304348	0.207734069227341	2.17677904406586	0.924005829569846
1	6577244	6734261	HAP_3	0.100869565217391	-3.05904349257138	4.52004593287677	0.498828660921874
1	6577244	6734261	HAP_4	0.210434782608696	-1.92667726248945	1.56745146015232	0.219519368275969
1	6577244	6734261	HAP_5	0.164347826086957	0.211210825530079	1.97743361467816	0.914977372392286
1	6612693	6796330	HAP_1	0.0852173913043478	-1.58366882872443	4.49686814277407	0.724841662986623
1	6612693	6796330	HAP_2	0.165217391304348	0.207734069227341	2.17677904406586	0.924005829569846
1	6612693	6796330	HAP_3	0.1	-3.05904349257138	4.52004593287677	0.498828660921874
1	6612693	6796330	HAP_4	0.210434782608696	-1.92667726248945	1.56745146015232	0.219519368275969
1	6612693	6796330	HAP_5	0.164347826086957	0.211210825530079	1.97743361467816	0.914977372392286
1	6633732	6839575	HAP_1	0.210434782608696	-1.92667726248945	1.56745146015232	0.219519368275969
1	6633732	6839575	HAP_2	0.164347826086957	0.211210825530079	1.97743361467816	0.914977372392286
1	6633732	6839575	HAP_3	0.0852173913043478	-1.58366882872443	4.49686814277407	0.724841662986623
1	6633732	6839575	HAP_4	0.165217391304348	0.207734069227341	2.17677904406586	0.924005829569846
1	6633732	6839575	HAP_5	0.1	-3.05904349257138	4.52004593287677	0.498828660921874
1	6712326	6899688	HAP_1	0.165217391304348	0.207734069227341	2.17677904406586	0.924005829569846
1	6712326	6899688	HAP_2	0.16695652173913	-0.316956851350255	1.92062593635212	0.868981369117648
1	6712326	6899688	HAP_3	0.186086956521739	-1.93505910190375	2.13870352314565	0.365968917509762
1	6712326	6899688	HAP_4	0.0626086956521739	-1.77119030146898	3.57746080379002	0.620725121989518
1	6712326	6899688	HAP_5	0.210434782608696	-1.92667726248945	1.56745146015232	0.219519368275969
1	6781489	6933766	HAP_1	0.188695652173913	-1.26561720075323	2.0620856974589	0.539625002043751
1	6781489	6933766	HAP_2	0.167826086956522	-0.316956851350255	1.92062593635212	0.868981369117648
1	6781489	6933766	HAP_3	0.088695652173913	-2.96178663857311	4.67722908841979	0.526837579213906
1	6781489	6933766	HAP_4	0.137391304347826	-2.96700540720458	3.25133139768952	0.361870071137882
1	6781489	6933766	HAP_5	0.216521739130435	-1.92667726248945	1.56745146015232	0.219519368275969
1	6830134	6990464	HAP_1	0.248695652173913	-0.122001113065727	1.36183258656118	0.928648138828115
1	6830134	6990464	HAP_2	0.100869565217391	-3.05904349257138	4.52004593287677	0.498828660921874
1	6830134	6990464	HAP_3	0.088695652173913	0.706940422339649	3.89065710750673	0.855882062201655
1	6830134	6990464	HAP_4	0.088695652173913	-2.96178663857311	4.67722908841979	0.526837579213906
1	6830134	6990464	HAP_5	0.137391304347826	-2.96700540720458	3.25133139768952	0.361870071137882
1	6830134	6990464	HAP_6	0.167826086956522	-0.316956851350255	1.92062593635212	0.868981369117648
1	6864130	7035600	HAP_1	0.088695652173913	-2.96178663857311	4.67722908841979	0.526837579213906
1	6864130	7035600	HAP_2	0.154782608695652	-4.33737273387032	3.00689292387399	0.149725028643844
1	6864130	7035600	HAP_3	0.189565217391304	-1.55122002626288	1.77126528914042	0.381529528816255
1	6864130	7035600	HAP_4	0.167826086956522	-0.316956851350255	1.92062593635212	0.868981369117648
1	6864130	7035600	HAP_5	0.100869565217391	-3.05904349257138	4.52004593287677	0.498828660921874
1	6864130	7035600	HAP_6	0.0826086956521739	-1.58366882872443	4.49686814277407	0.724841662986623
1	6923025	7062501	HAP_1	0.100869565217391	-3.05904349257138	4.52004593287677	0.498828660921874
1	6923025	7062501	HAP_2	0.104347826086957	-2.05738007666479	4.00503583409716	0.607664844720067
1	6923025	7062501	HAP_3	0.169565217391304	-0.316956851350255	1.92062593635212	0.868981369117648
1	6923025	7062501	HAP_4	0.149565217391304	-4.33737273387032	3.00689292387399	0.149725028643844
1	6923025	7062501	HAP_5	0.0756521739130435	0.519826603730796	4.53469484009487	0.908776801670772
1	6923025	7062501	HAP_6	0.114782608695652	-2.863475708848	2.89653356594843	0.323290625309482
1	6965434	7118368	HAP_1	0.100869565217391	-2.05738007666479	4.00503583409716	0.607664844720067
1	6965434	7118368	HAP_2	0.169565217391304	-0.316956851350255	1.92062593635212	0.868981369117648
1	6965434	7118368	HAP_3	0.151304347826087	-3.89116673718219	2.67089339268896	0.14570844203024
1	6965434	7118368	HAP_4	0.0756521739130435	0.519826603730796	4.53469484009487	0.908776801670772
1	6965434	7118368	HAP_5	0.114782608695652	-2.863475708848	2.89653356594843	0.323290625309482
1	6965434	7118368	HAP_6	0.100869565217391	-3.05904349257138	4.52004593287677	0.498828660921874
1	7029810	7168764	HAP_1	0.08	0.519826603730796	4.53469484009487	0.908776801670772
1	7029810	7168764	HAP_2	0.280869565217391	1.33754628749006	1.22342357495952	0.274738642946149
1	7029810	7168764	HAP_3	0.102608695652174	-0.712532004696229	3.91136602904132	0.855515314525633
1	7029810	7168764	HAP_4	0.100869565217391	-2.05738007666479	4.00503583409716	0.607664844720067
1	7029810	7168764	HAP_5	0.0643478260869565	-1.77119030146898	3.57746080379002	0.620725121989518
1	7047544	7216900	HAP_1	0.281739130434783	1.33754628749006	1.22342357495952	0.274738642946149
1	7047544	7216900	HAP_2	0.100869565217391	-2.05738007666479	4.00503583409716	0.607664844720067
1	7047544	7216900	HAP_3	0.122608695652174	4.72443532059254	2.97174806472641	0.112446020860414
1	7047544	7216900	HAP_4	0.0643478260869565	-1.77119030146898	3.57746080379002	0.620725121989518
1	7047544	7216900	HAP_5	0.102608695652174	-0.712532004696229	3.91136602904132	0.855515314525633
1	7108873	7259443	HAP_1	0.280869565217391	1.33754628749006	1.22342357495952	0.274738642946149
1	7108873	7259443	HAP_2	0.101739130434783	-2.05738007666479	4.00503583409716	0.607664844720067
1	7108873	7259443	HAP_3	0.126086956521739	-2.59603973283762	2.94896482017219	0.379060977389781
1	7108873	7259443	HAP_4	0.0643478260869565	-1.77119030146898	3.57746080379002	0.620725121989518
1	7108873	7259443	HAP_5	0.123478260869565	4.72443532059254	2.97174806472641	0.112446020860414
1	7108873	7259443	HAP_6	0.102608695652174	-0.712532004696229	3.91136602904132	0.855515314525633
1	7159731	7325749	HAP_1	0.141739130434783	-0.458785689169847	2.70641048269967	0.86545009928915
1	7159731	7325749	HAP_2	0.123478260869565	4.72443532059254	2.97174806472641	0.112446020860414
1	7159731	7325749	HAP_3	0.103478260869565	-0.779159413053598	3.50394093464682	0.824109300552457
1	7159731	7325749	HAP_4	0.100869565217391	-2.05738007666479	4.00503583409716	0.607664844720067
1	7159731	7325749	HAP_5	0.28695652173913	0.952413155715422	1.2036351863245	0.429114089521497
1	7159731	7325749	HAP_6	0.125217391304348	-2.59603973283762	2.94896482017219	0.379060977389781
1	7196708	7399747	HAP_1	0.102608695652174	-0.779159413053598	3.50394093464682	0.824109300552457
1	7196708	7399747	HAP_2	0.100869565217391	-2.05738007666479	4.00503583409716	0.607664844720067
1	7196708	7399747	HAP_3	0.28695652173913	0.952413155715422	1.2036351863245	0.429114089521497
1	7196708	7399747	HAP_4	0.0643478260869565	-1.77119030146898	3.57746080379002	0.620725121989518
1	7196708	7399747	HAP_5	0.088695652173913	-4.93642536747729	4.49340797012503	0.272416164823441
1	7196708	7399747	HAP_6	0.118260869565217	5.36122132758973	3.2120972258395	0.0956600444210257
1	7248213	7435100	HAP_1	0.0643478260869565	-1.77119030146898	3.57746080379002	0.620725121989518
1	7248213	7435100	HAP_2	0.102608695652174	-0.779159413053598	3.50394093464682	0.824109300552457
1	7248213	7435100	HAP_3	0.117391304347826	5.36122132758973	3.2120972258395	0.0956600444210257
1	7248213	7435100	HAP_4	0.28	1.38555070353884	1.23665562221711	0.263021298746404
1	7248213	7435100	HAP_5	0.1	-2.05738007666479	4.00503583409716	0.607664844720067
1	7306412	7460318	HAP_1	0.117391304347826	5.36122132758973	3.2120972258395	0.0956600444210257
1	7306412	7460318	HAP_2	0.28	1.38555070353884	1.23665562221711	0.263021298746404
1	7306412	7460318	HAP_3	0.1	-2.05738007666479	4.00503583409716	0.607664844720067
1	7306412	7460318	HAP_4	0.0643478260869565	-1.77119030146898	3.57746080379002	0.620725121989518
1	7306412	7460318	HAP_5	0.102608695652174	-0.779159413053598	3.50394093464682	0.824109300552457
1	7378233	7502240	HAP_1	0.19304347826087	0.40231192792904	1.78578922464583	0.8218392874254
1	7378233	7502240	HAP_2	0.319130434782609	1.33121749262297	1.12234669509939	0.236083282667123
1	7378233	7502240	HAP_3	0.1	-2.05738007666479	4.00503583409716	0.607664844720067
1	7378233	7502240	HAP_4	0.0782608695652174	-1.77119030146898	3.57746080379002	0.620725121989518
1	7378233	7502240	HAP_5	0.106086956521739	-2.07297096061579	3.20997495626513	0.518678700977761
1	7423349	7533869	HAP_1	0.191304347826087	0.548482703982828	1.82482775115218	0.763855977706666
1	7423349	7533869	HAP_2	0.276521739130435	1.43771382438543	1.26459474966273	0.256065908469027
1	7423349	7533869	HAP_3	0.0652173913043478	-1.77119030146898	3.57746080379002	0.620725121989518
1	7423349	7533869	HAP_4	0.10695652173913	-2.07297096061579	3.20997495626513	0.518678700977761
1	7423349	7533869	HAP_5	0.1	-2.05738007666479	4.00503583409716	0.607664844720067
1	7452388	7563595	HAP_1	0.1	-2.05738007666479	4.00503583409716	0.607664844720067
1	7452388	7563595	HAP_2	0.191304347826087	0.548482703982828	1.82482775115218	0.763855977706666
1	7452388	7563595	HAP_3	0.277391304347826	1.43771382438543	1.26459474966273	0.256065908469027
1	7452388	7563595	HAP_4	0.188695652173913	-1.31926709698687	1.98913353227157	0.507450676814627
1	7452388	7563595	HAP_5	0.0739130434782609	-1.77119030146898	3.57746080379002	0.620725121989518
1	7484154	7597217	HAP_1	0.276521739130435	1.43771382438543	1.26459474966273	0.256065908469027
1	7484154	7597217	HAP_2	0.188695652173913	-1.31926709698687	1.98913353227157	0.507450676814627
1	7484154	7597217	HAP_3	0.0739130434782609	-1.77119030146898	3.57746080379002	0.620725121989518
1	7484154	7597217	HAP_4	0.1	-2.05738007666479	4.00503583409716	0.607664844720067
1	7484154	7597217	HAP_5	0.191304347826087	0.548482703982828	1.82482775115218	0.763855977706666
1	7522016	7642302	HAP_1	0.191304347826087	0.548482703982828	1.82482775115218	0.763855977706666
1	7522016	7642302	HAP_2	0.277391304347826	1.38706861090808	1.25151882010038	0.26820280025283
1	7522016	7642302	HAP_3	0.187826086956522	-1.31926709698687	1.98913353227157	0.507450676814627
1	7522016	7642302	HAP_4	0.0678260869565217	-1.77119030146898	3.57746080379002	0.620725121989518
1	7522016	7642302	HAP_5	0.1	-2.05738007666479	4.00503583409716	0.607664844720067
1	7552128	7679364	HAP_1	0.294782608695652	1.44770237579581	1.15956007759841	0.212370497830389
1	7552128	7679364	HAP_2	0.199130434782609	0.325040877047704	1.7804873930479	0.855211265491777
1	7552128	7679364	HAP_3	0.0643478260869565	-1.77119030146898	3.57746080379002	0.620725121989518
1	7552128	7679364	HAP_4	0.187826086956522	-1.31926709698687	1.98913353227157	0.507450676814627
1	7552128	7679364	HAP_5	0.100869565217391	-2.05738007666479	4.00503583409716	0.607664844720067
1	7575218	7753844	HAP_1	0.115652173913043	6.83304223910477	3.49506254182692	0.051071763610575
1	7575218	7753844	HAP_2	0.0643478260869565	-1.77119030146898	3.57746080379002	0.620725121989518
1	7575218	7753844	HAP_3	0.279130434782609	1.38706861090808	1.25151882010038	0.26820280025283
1	7575218	7753844	HAP_4	0.101739130434783	-1.68909357568262	3.59480712991907	0.638629854910774
1	7575218	7753844	HAP_5	0.186086956521739	-1.31926709698687	1.98913353227157	0.507450676814627
1	7628267	7802701	HAP_1	0.115652173913043	6.83304223910477	3.49506254182692	0.051071763610575
1	7628267	7802701	HAP_2	0.278260869565217	1.12816378385963	1.25893615625834	0.370569840232659
1	7628267	7802701	HAP_3	0.102608695652174	-2.24257529068151	3.29227793540085	0.496049426720791
1	7628267	7802701	HAP_4	0.184347826086957	-1.31926709698687	1.98913353227157	0.507450676814627
1	7628267	7802701	HAP_5	0.0643478260869565	-1.77119030146898	3.57746080379002	0.620725121989518
1	7661203	7864905	HAP_1	0.184347826086957	-1.31926709698687	1.98913353227157	0.507450676814627
1	7661203	7864905	HAP_2	0.06	-1.77119030146898	3.57746080379002	0.620725121989518
1	7661203	7864905	HAP_3	0.114782608695652	6.83304223910477	3.49506254182692	0.051071763610575
1	7661203	7864905	HAP_4	0.272173913043478	1.12816378385963	1.25893615625834	0.370569840232659
1	7661203	7864905	HAP_5	0.102608695652174	-2.24257529068151	3.29227793540085	0.496049426720791
1	7734968	7940886	HAP_1	0.12695652173913	4.48396075556781	2.98956439883466	0.134209374193495
1	7734968	7940886	HAP_2	0.271304347826087	1.12816378385963	1.25893615625834	0.370569840232659
1	7734968	7940886	HAP_3	0.103478260869565	-2.24257529068151	3.29227793540085	0.496049426720791
1	7734968	7940886	HAP_4	0.06	-1.77119030146898	3.57746080379002	0.620725121989518
1	7734968	7940886	HAP_5	0.181739130434783	-1.9445472796175	2.05851082299414	0.345249718331882
1	7788418	8016049	HAP_1	0.135652173913043	4.32526654819583	2.63046613145353	0.100674170527468
1	7788418	8016049	HAP_2	0.27304347826087	1.38706861090808	1.25151882010038	0.26820280025283
1	7788418	8016049	HAP_3	0.103478260869565	-2.24257529068151	3.29227793540085	0.496049426720791
1	7788418	8016049	HAP_4	0.182608695652174	-1.9445472796175	2.05851082299414	0.345249718331882
1	7788418	8016049	HAP_5	0.06	-1.77119030146898	3.57746080379002	0.620725121989518
1	7845180	8104625	HAP_1	0.135652173913043	4.32526654819583	2.63046613145353	0.100674170527468
1	7845180	8104625	HAP_2	0.102608695652174	-2.24257529068151	3.29227793540085	0.496049426720791
1	7845180	8104625	HAP_3	0.06	-1.77119030146898	3.57746080379002	0.620725121989518
1	7845180	8104625	HAP_4	0.110434782608696	-2.07297096061579	3.20997495626513	0.518678700977761
1	7845180	8104625	HAP_5	0.272173913043478	2.00602324604882	1.23468430644468	0.104781686813458
1	7919477	8211738	HAP_1	0.0956521739130435	8.78948234370417	3.47770148720257	0.0117646820280922
1	7919477	8211738	HAP_2	0.11304347826087	-2.07297096061579	3.20997495626513	0.518678700977761
1	7919477	8211738	HAP_3	0.272173913043478	1.76043859472018	1.24214724759608	0.156962705303616
1	7919477	8211738	HAP_4	0.06	-1.77119030146898	3.57746080379002	0.620725121989518
1	7919477	8211738	HAP_5	0.104347826086957	-2.24257529068151	3.29227793540085	0.496049426720791
1	7996760	8289511	HAP_1	0.104347826086957	-2.24257529068151	3.29227793540085	0.496049426720791
1	7996760	8289511	HAP_2	0.0956521739130435	8.78948234370417	3.47770148720257	0.0117646820280922
1	7996760	8289511	HAP_3	0.117391304347826	-1.13621918569876	2.97685406165855	0.702839633391343
1	7996760	8289511	HAP_4	0.06	-1.77119030146898	3.57746080379002	0.620725121989518
1	7996760	8289511	HAP_5	0.272173913043478	1.76043859472018	1.24214724759608	0.156962705303616
1	8075890	8326936	HAP_1	0.272173913043478	1.76043859472018	1.24214724759608	0.156962705303616
1	8075890	8326936	HAP_2	0.104347826086957	-2.24257529068151	3.29227793540085	0.496049426720791
1	8075890	8326936	HAP_3	0.118260869565217	-1.13621918569876	2.97685406165855	0.702839633391343
1	8075890	8326936	HAP_4	0.0878260869565217	-0.0662652822381719	3.93105217825636	0.986556773691978
1	8075890	8326936	HAP_5	0.0956521739130435	8.78948234370417	3.47770148720257	0.0117646820280922
1	8075890	8326936	HAP_6	0.06	-1.77119030146898	3.57746080379002	0.620725121989518
1	8170038	8373080	HAP_1	0.105217391304348	-2.24257529068151	3.29227793540085	0.496049426720791
1	8170038	8373080	HAP_2	0.172173913043478	3.06141338148897	2.13990204363451	0.153091332005261
1	8170038	8373080	HAP_3	0.0617391304347826	-1.77119030146898	3.57746080379002	0.620725121989518
1	8170038	8373080	HAP_4	0.284347826086957	1.96071062846306	1.22094466760511	0.108858385240881
1	8170038	8373080	HAP_5	0.088695652173913	12.1018455729655	4.4764638733095	0.00707032570310913
1	8170038	8373080	HAP_6	0.118260869565217	-1.13621918569876	2.97685406165855	0.702839633391343
1	8257321	8464233	HAP_1	0.105217391304348	-2.24257529068151	3.29227793540085	0.496049426720791
1	8257321	8464233	HAP_2	0.0617391304347826	-1.77119030146898	3.57746080379002	0.620725121989518
1	8257321	8464233	HAP_3	0.292173913043478	1.71325763298354	1.17888158483753	0.146701203920887
1	8257321	8464233	HAP_4	0.088695652173913	12.1018455729655	4.4764638733095	0.00707032570310913
1	8257321	8464233	HAP_5	0.118260869565217	-1.13621918569876	2.97685406165855	0.702839633391343
1	8305311	8528279	HAP_1	0.27304347826087	1.58121086352284	1.24904882483123	0.206061945358712
1	8305311	8528279	HAP_2	0.0869565217391304	12.1018455729655	4.4764638733095	0.00707032570310913
1	8305311	8528279	HAP_3	0.117391304347826	-1.13621918569876	2.97685406165855	0.702839633391343
1	8305311	8528279	HAP_4	0.105217391304348	-2.24257529068151	3.29227793540085	0.496049426720791
1	8305311	8528279	HAP_5	0.0617391304347826	-1.77119030146898	3.57746080379002	0.620725121989518
1	8358037	8607680	HAP_1	0.0617391304347826	-1.77119030146898	3.57746080379002	0.620725121989518
1	8358037	8607680	HAP_2	0.0869565217391304	12.1018455729655	4.4764638733095	0.00707032570310913
1	8358037	8607680	HAP_3	0.151304347826087	-0.141039936712526	1.97809436436282	0.943183632895082
1	8358037	8607680	HAP_4	0.378260869565217	1.29465851924307	0.981110204695155	0.187510843812406
1	8430684	8651065	HAP_1	0.0869565217391304	12.1018455729655	4.4764638733095	0.00707032570310913
1	8430684	8651065	HAP_2	0.231304347826087	-0.147650154749388	1.3233001413577	0.911198470235365
1	8430684	8651065	HAP_3	0.379130434782609	1.31525564648754	0.975478843351604	0.178099273935671
1	8430684	8651065	HAP_4	0.0617391304347826	-1.77119030146898	3.57746080379002	0.620725121989518
1	8498193	8707568	HAP_1	0.378260869565217	1.30176984037902	0.972393763011168	0.181200814065879
1	8498193	8707568	HAP_2	0.0878260869565217	12.1018455729655	4.4764638733095	0.00707032570310913
1	8498193	8707568	HAP_3	0.29304347826087	-1.21747851191734	1.1231559721013	0.278838513513215
1	8575763	8752633	HAP_1	0.0878260869565217	12.1018455729655	4.4764638733095	0.00707032570310913
1	8575763	8752633	HAP_2	0.384347826086957	1.36524769271777	0.949829346036059	0.151171951786121
1	8575763	8752633	HAP_3	0.0617391304347826	-2.9439688657998	3.96865202022687	0.458514923448209
1	8575763	8752633	HAP_4	0.3	0.407003433636474	1.09869016598797	0.711191097555202
1	8640490	8812607	HAP_1	0.088695652173913	12.1018455729655	4.4764638733095	0.00707032570310913
1	8640490	8812607	HAP_2	0.384347826086957	1.36524769271777	0.949829346036059	0.151171951786121
1	8640490	8812607	HAP_3	0.0608695652173913	-2.9439688657998	3.96865202022687	0.458514923448209
1	8640490	8812607	HAP_4	0.23304347826087	-0.486178550974818	1.29255214438486	0.706955923959816
1	8699372	8854887	HAP_1	0.0982608695652174	12.1018455729655	4.4764638733095	0.00707032570310913
1	8699372	8854887	HAP_2	0.0608695652173913	-2.9439688657998	3.96865202022687	0.458514923448209
1	8699372	8854887	HAP_3	0.220869565217391	-0.544680469152042	1.34470724275984	0.685591175186846
1	8699372	8854887	HAP_4	0.386086956521739	1.36524769271777	0.949829346036059	0.151171951786121
1	8745844	8914176	HAP_1	0.0608695652173913	-2.9439688657998	3.96865202022687	0.458514923448209
1	8745844	8914176	HAP_2	0.222608695652174	-0.544680469152042	1.34470724275984	0.685591175186846
1	8745844	8914176	HAP_3	0.485217391304348	1.40872224389621	0.777073684790525	0.0703875151005906
1	8787290	8990544	HAP_1	0.22695652173913	-0.62906084792889	1.32641136904879	0.635500336661257
1	8787290	8990544	HAP_2	0.575652173913043	0.551547112201356	0.698854076749829	0.430318345625105
1	8842230	9051929	HAP_1	0.211304347826087	-0.0447367241349058	1.44377185254206	0.975291700151306
1	8842230	9051929	HAP_2	0.392173913043478	1.13020533230078	0.929160261861936	0.224353531135721
1	8903343	9104278	HAP_1	0.212173913043478	-0.0447367241349058	1.44377185254206	0.975291700151306
1	8903343	9104278	HAP_2	0.392173913043478	1.13020533230078	0.929160261861936	0.224353531135721
1	8946823	9198237	HAP_1	0.390434782608696	1.11676461832718	0.934544545310071	0.232597801367341
1	8946823	9198237	HAP_2	0.211304347826087	-0.0447367241349058	1.44377185254206	0.975291700151306
1	9034299	9245476	HAP_1	0.21304347826087	-0.0447367241349058	1.44377185254206	0.975291700151306
1	9034299	9245476	HAP_2	0.403478260869565	1.50558614891523	0.915576575127754	0.100650105316634
1	9084433	9289447	HAP_1	0.215652173913043	-0.490806180954103	1.3841789349545	0.723035099331039
1	9084433	9289447	HAP_2	0.47304347826087	0.561334298743245	0.810617072232323	0.488923366091649
1	9172231	9345129	HAP_1	0.139130434782609	-1.6751356587417	2.38247039834896	0.482279168181339
1	9172231	9345129	HAP_2	0.408695652173913	1.28316972715041	0.91297726430301	0.160431657731988
1	9236222	9412234	HAP_1	0.139130434782609	-1.6751356587417	2.38247039834896	0.482279168181339
1	9236222	9412234	HAP_2	0.40695652173913	1.20977602901804	0.913104778733708	0.18574148260774
1	9271520	9464578	HAP_1	0.133913043478261	-1.6751356587417	2.38247039834896	0.482279168181339
1	9271520	9464578	HAP_2	0.40695652173913	1.20977602901804	0.913104778733708	0.18574148260774
1	9322111	9515565	HAP_1	0.40695652173913	1.20977602901804	0.913104778733708	0.18574148260774
1	9322111	9515565	HAP_2	0.133913043478261	-1.6751356587417	2.38247039834896	0.482279168181339
1	9390629	9565793	HAP_1	0.476521739130435	0.835069130893061	0.822894707808484	0.310640412311587
1	9390629	9565793	HAP_2	0.133913043478261	-1.6751356587417	2.38247039834896	0.482279168181339
1	9446832	9620382	HAP_1	0.133913043478261	-1.6751356587417	2.38247039834896	0.482279168181339
1	9446832	9620382	HAP_2	0.484347826086957	0.924122219671161	0.813937168518982	0.256703069593906
1	9502502	9663536	HAP_1	0.133913043478261	-1.6751356587417	2.38247039834896	0.482279168181339
1	9502502	9663536	HAP_2	0.484347826086957	0.924122219671161	0.813937168518982	0.256703069593906
1	9555749	9739491	HAP_1	0.134782608695652	-1.6751356587417	2.38247039834896	0.482279168181339
1	9555749	9739491	HAP_2	0.483478260869565	0.890410947295674	0.816092336189442	0.275711199687226
1	9592005	9800213	HAP_1	0.11304347826087	-0.228640225416361	3.50971628827507	0.948081772297106
1	9592005	9800213	HAP_2	0.0773913043478261	1.46985616217686	4.52336751365329	0.745341865788769
1	9592005	9800213	HAP_3	0.417391304347826	1.23010129667129	0.89491697237307	0.169821190818645
1	9639183	9851960	HAP_1	0.11304347826087	-0.299924903683292	2.61803584484466	0.908833979806346
1	9639183	9851960	HAP_2	0.111304347826087	-0.0256806932899949	3.91374836714935	0.994766917365174
1	9639183	9851960	HAP_3	0.427826086956522	1.22311654906937	0.873427325721444	0.161956055262495
1	9710661	9913900	HAP_1	0.111304347826087	-0.0256806932899949	3.91374836714935	0.994766917365174
1	9710661	9913900	HAP_2	0.0773913043478261	1.46985616217686	4.52336751365329	0.745341865788769
1	9710661	9913900	HAP_3	0.145217391304348	5.73464495955482	2.46862169541082	0.0205343995263399
1	9710661	9913900	HAP_4	0.311304347826087	0.90840982523045	1.13806555468987	0.425088583550831
1	9710661	9913900	HAP_5	0.116521739130435	-2.863475708848	2.89653356594843	0.323290625309482
1	9773647	9958472	HAP_1	0.109565217391304	-0.157544746176185	3.55033506581333	0.964621559123788
1	9773647	9958472	HAP_2	0.144347826086957	5.73464495955482	2.46862169541082	0.0205343995263399
1	9773647	9958472	HAP_3	0.311304347826087	0.90840982523045	1.13806555468987	0.425088583550831
1	9773647	9958472	HAP_4	0.116521739130435	-2.863475708848	2.89653356594843	0.323290625309482
1	9773647	9958472	HAP_5	0.117391304347826	-0.0256806932899949	3.91374836714935	0.994766917365174
1	9843069	10006649	HAP_1	0.311304347826087	0.90840982523045	1.13806555468987	0.425088583550831
1	9843069	10006649	HAP_2	0.168695652173913	-1.84730492550211	2.20192851672904	0.401854832485734
1	9843069	10006649	HAP_3	0.152173913043478	-2.06145456815892	2.57996430864782	0.424613782276032
1	9843069	10006649	HAP_4	0.111304347826087	-0.0256806932899949	3.91374836714935	0.994766917365174
1	9843069	10006649	HAP_5	0.143478260869565	5.73464495955482	2.46862169541082	0.0205343995263399
1	9893305	10037375	HAP_1	0.111304347826087	-0.0256806932899949	3.91374836714935	0.994766917365174
1	9893305	10037375	HAP_2	0.168695652173913	-1.84730492550211	2.20192851672904	0.401854832485734
1	9893305	10037375	HAP_3	0.311304347826087	0.90840982523045	1.13806555468987	0.425088583550831
1	9893305	10037375	HAP_4	0.160869565217391	-2.06145456815892	2.57996430864782	0.424613782276032
1	9893305	10037375	HAP_5	0.144347826086957	4.86075508547501	2.35582572937465	0.0395436284106346
1	9947101	10066272	HAP_1	0.15304347826087	-2.06145456815892	2.57996430864782	0.424613782276032
1	9947101	10066272	HAP_2	0.168695652173913	-1.84730492550211	2.20192851672904	0.401854832485734
1	9947101	10066272	HAP_3	0.111304347826087	-0.0256806932899949	3.91374836714935	0.994766917365174
1	9947101	10066272	HAP_4	0.144347826086957	4.86075508547501	2.35582572937465	0.0395436284106346
1	9947101	10066272	HAP_5	0.312173913043478	0.90840982523045	1.13806555468987	0.425088583550831
1	9995804	10135402	HAP_1	0.111304347826087	-0.0256806932899949	3.91374836714935	0.994766917365174
1	9995804	10135402	HAP_2	0.150434782608696	-1.33144093062528	2.198057034852	0.544935027135042
1	9995804	10135402	HAP_3	0.31304347826087	0.934969568509475	1.12997218068498	0.408346236461199
1	9995804	10135402	HAP_4	0.152173913043478	-2.06145456815892	2.57996430864782	0.424613782276032
1	10029104	10154066	HAP_1	0.31304347826087	0.934969568509475	1.12997218068498	0.408346236461199
1	10029104	10154066	HAP_2	0.133913043478261	-1.53500574135842	2.37447948817665	0.51824547209255
1	10029104	10154066	HAP_3	0.151304347826087	-2.06145456815892	2.57996430864782	0.424613782276032
1	10029104	10154066	HAP_4	0.111304347826087	-0.0256806932899949	3.91374836714935	0.994766917365174
1	10052241	10209708	HAP_1	0.068695652173913	-1.19135519441767	4.49579806849053	0.791111987111002
1	10052241	10209708	HAP_2	0.151304347826087	-2.06145456815892	2.57996430864782	0.424613782276032
1	10052241	10209708	HAP_3	0.304347826086957	1.01429464680912	1.14974064038124	0.378048904480053
1	10052241	10209708	HAP_4	0.110434782608696	-0.0256806932899949	3.91374836714935	0.994766917365174
1	10115433	10242514	HAP_1	0.32	1.26134327176898	1.08851936076267	0.247042200468804
1	10115433	10242514	HAP_2	0.068695652173913	-1.19135519441767	4.49579806849053	0.791111987111002
1	10115433	10242514	HAP_3	0.110434782608696	-0.0256806932899949	3.91374836714935	0.994766917365174
1	10115433	10242514	HAP_4	0.153913043478261	-2.06145456815892	2.57996430864782	0.424613782276032
1	10147081	10280606	HAP_1	0.068695652173913	-1.19135519441767	4.49579806849053	0.791111987111002
1	10147081	10280606	HAP_2	0.320869565217391	1.21398190541898	1.08507437462507	0.263703165728321
1	10147081	10280606	HAP_3	0.152173913043478	-2.06145456815892	2.57996430864782	0.424613782276032
1	10188215	10329288	HAP_1	0.16695652173913	-3.61563193596379	2.49851407514521	0.148422847805211
1	10188215	10329288	HAP_2	0.068695652173913	-1.19135519441767	4.49579806849053	0.791111987111002
1	10188215	10329288	HAP_3	0.321739130434783	1.77771343700558	1.07471843406568	0.0986614727417846
1	10188215	10329288	HAP_4	0.154782608695652	-2.06145456815892	2.57996430864782	0.424613782276032
1	10236893	10379097	HAP_1	0.154782608695652	-2.06145456815892	2.57996430864782	0.424613782276032
1	10236893	10379097	HAP_2	0.488695652173913	2.30480234569111	0.81304290890408	0.00475061366572004
1	10236893	10379097	HAP_3	0.127826086956522	4.86075508547501	2.35582572937465	0.0395436284106346
1	10273354	10413209	HAP_1	0.0678260869565217	-1.19135519441767	4.49579806849053	0.791111987111002
1	10273354	10413209	HAP_2	0.153913043478261	-2.06145456815892	2.57996430864782	0.424613782276032
1	10273354	10413209	HAP_3	0.497391304347826	2.15613547303925	0.804724877118314	0.00759279472717161
1	10315745	10453602	HAP_1	0.493913043478261	1.79808448186136	0.81685161949626	0.0281249724822943
1	10315745	10453602	HAP_2	0.0930434782608696	-6.83018691623827	4.46983038649691	0.127059251074968
1	10315745	10453602	HAP_3	0.0660869565217391	-1.19135519441767	4.49579806849053	0.791111987111002
1	10315745	10453602	HAP_4	0.15304347826087	-2.06145456815892	2.57996430864782	0.424613782276032
1	10361996	10482668	HAP_1	0.152173913043478	-2.06145456815892	2.57996430864782	0.424613782276032
1	10361996	10482668	HAP_2	0.164347826086957	-3.40346043803834	2.77236504667248	0.220096866962419
1	10361996	10482668	HAP_3	0.318260869565217	1.13143558124635	1.09589958809919	0.302316522599614
1	10399147	10523839	HAP_1	0.163478260869565	-3.40346043803834	2.77236504667248	0.220096866962419
1	10399147	10523839	HAP_2	0.318260869565217	1.13143558124635	1.09589958809919	0.302316522599614
1	10399147	10523839	HAP_3	0.149565217391304	-2.06145456815892	2.57996430864782	0.424613782276032
1	10439622	10538971	HAP_1	0.164347826086957	-3.55759708967963	2.62572435311475	0.175993407106998
1	10439622	10538971	HAP_2	0.320869565217391	1.77771343700558	1.07471843406568	0.0986614727417846
1	10439622	10538971	HAP_3	0.149565217391304	-2.06145456815892	2.57996430864782	0.424613782276032
1	10477227	10565732	HAP_1	0.150434782608696	-2.06145456815892	2.57996430864782	0.424613782276032
1	10477227	10565732	HAP_2	0.320869565217391	1.77771343700558	1.07471843406568	0.0986614727417846
1	10477227	10565732	HAP_3	0.229565217391304	-1.90547952191633	1.48610347739094	0.200301697054297
1	10513579	10591457	HAP_1	0.39304347826087	-0.200068680655113	0.945328525311135	0.832465161957218
1	10513579	10591457	HAP_2	0.320869565217391	1.77771343700558	1.07471843406568	0.0986614727417846
1	10513579	10591457	HAP_3	0.150434782608696	-2.06145456815892	2.57996430864782	0.424613782276032
1	10535644	10632901	HAP_1	0.320869565217391	1.77771343700558	1.07471843406568	0.0986614727417846
1	10535644	10632901	HAP_2	0.150434782608696	-2.06145456815892	2.57996430864782	0.424613782276032
1	10535644	10632901	HAP_3	0.165217391304348	-2.88768571487893	2.5130273272109	0.251009124568369
1	10556115	10715729	HAP_1	0.150434782608696	-2.06145456815892	2.57996430864782	0.424613782276032
1	10556115	10715729	HAP_2	0.165217391304348	-2.88768571487893	2.5130273272109	0.251009124568369
1	10556115	10715729	HAP_3	0.320869565217391	1.77771343700558	1.07471843406568	0.0986614727417846
1	10580877	10762241	HAP_1	0.305217391304348	1.952914094828	1.10806947568261	0.0785372776988187
1	10580877	10762241	HAP_2	0.164347826086957	-2.88768571487893	2.5130273272109	0.251009124568369
1	10580877	10762241	HAP_3	0.150434782608696	-2.06145456815892	2.57996430864782	0.424613782276032
1	10610579	10783671	HAP_1	0.305217391304348	1.952914094828	1.10806947568261	0.0785372776988187
1	10610579	10783671	HAP_2	0.165217391304348	-2.88768571487893	2.5130273272109	0.251009124568369
1	10610579	10783671	HAP_3	0.0808695652173913	2.22917316685682	3.90942702826207	0.568766834179814
1	10610579	10783671	HAP_4	0.150434782608696	-2.06145456815892	2.57996430864782	0.424613782276032
1	10692448	10838284	HAP_1	0.294782608695652	1.98146077246351	1.13091319300523	0.0803038439434798
1	10692448	10838284	HAP_2	0.091304347826087	0.61734328495159	3.53059664173908	0.861256364486299
1	10692448	10838284	HAP_3	0.165217391304348	-2.88768571487893	2.5130273272109	0.251009124568369
1	10692448	10838284	HAP_4	0.150434782608696	-2.06145456815892	2.57996430864782	0.424613782276032
1	10747495	10888253	HAP_1	0.150434782608696	-2.06145456815892	2.57996430864782	0.424613782276032
1	10747495	10888253	HAP_2	0.293913043478261	2.12757045487505	1.14146292148405	0.0628572577134318
1	10747495	10888253	HAP_3	0.103478260869565	0.915225526147149	2.97372831576115	0.758371078768791
1	10747495	10888253	HAP_4	0.165217391304348	-2.88768571487893	2.5130273272109	0.251009124568369
1	10776649	10972991	HAP_1	0.288695652173913	2.08384992845159	1.15208620490957	0.0710222487452758
1	10776649	10972991	HAP_2	0.091304347826087	0.61734328495159	3.53059664173908	0.861256364486299
1	10776649	10972991	HAP_3	0.165217391304348	-2.88768571487893	2.5130273272109	0.251009124568369
1	10776649	10972991	HAP_4	0.150434782608696	-2.06145456815892	2.57996430864782	0.424613782276032
1	10826689	11037942	HAP_1	0.287826086956522	2.24825613369661	1.16131974492543	0.05337503950907
1	10826689	11037942	HAP_2	0.150434782608696	-2.06145456815892	2.57996430864782	0.424613782276032
1	10826689	11037942	HAP_3	0.171304347826087	-3.60480399048597	2.3001631361216	0.117631990575684
1	10826689	11037942	HAP_4	0.0947826086956522	0.61734328495159	3.53059664173908	0.861256364486299
1	10875498	11075998	HAP_1	0.287826086956522	2.24825613369661	1.16131974492543	0.05337503950907
1	10875498	11075998	HAP_2	0.163478260869565	-2.88768571487893	2.5130273272109	0.251009124568369
1	10875498	11075998	HAP_3	0.0947826086956522	0.61734328495159	3.53059664173908	0.861256364486299
1	10875498	11075998	HAP_4	0.150434782608696	-2.06145456815892	2.57996430864782	0.424613782276032
1	10957096	11130967	HAP_1	0.145217391304348	-2.34111508117369	2.79067584693669	0.401878664946831
1	10957096	11130967	HAP_2	0.147826086956522	-2.61805067562151	2.84775163627957	0.358312413286516
1	10957096	11130967	HAP_3	0.28695652173913	2.4830581897945	1.17594832227079	0.0351670018555367
1	11028533	11181385	HAP_1	0.292173913043478	2.52017805155704	1.16439064976448	0.0308559779513617
1	11028533	11181385	HAP_2	0.161739130434783	-2.80422567252483	2.38236889918321	0.239664039923154
1	11028533	11181385	HAP_3	0.144347826086957	-1.53547566440944	2.98028862799248	0.606608595701709
1	11068552	11236771	HAP_1	0.14695652173913	-2.39090975148443	3.0245559503167	0.429569593490503
1	11068552	11236771	HAP_2	0.291304347826087	2.52017805155704	1.16439064976448	0.0308559779513617
1	11068552	11236771	HAP_3	0.144347826086957	-1.53547566440944	2.98028862799248	0.606608595701709
1	11117957	11313680	HAP_1	0.233913043478261	-1.44605991314402	1.58676609575739	0.362514777956527
1	11117957	11313680	HAP_2	0.14695652173913	-2.39090975148443	3.0245559503167	0.429569593490503
1	11117957	11313680	HAP_3	0.291304347826087	2.52017805155704	1.16439064976448	0.0308559779513617
1	11160981	11394467	HAP_1	0.127826086956522	-4.90756102130004	3.95275474237145	0.214918842765489
1	11160981	11394467	HAP_2	0.14695652173913	-2.39090975148443	3.0245559503167	0.429569593490503
1	11160981	11394467	HAP_3	0.237391304347826	2.61355397056433	1.4709503938612	0.0761454321974511
1	11227266	11469495	HAP_1	0.236521739130435	2.61355397056433	1.4709503938612	0.0761454321974511
1	11227266	11469495	HAP_2	0.14695652173913	-2.39090975148443	3.0245559503167	0.429569593490503
1	11296054	11519084	HAP_1	0.208695652173913	-1.92680705591739	1.91489556262758	0.314742570913694
1	11296054	11519084	HAP_2	0.237391304347826	2.61355397056433	1.4709503938612	0.0761454321974511
1	11368762	11586009	HAP_1	0.14695652173913	-2.39090975148443	3.0245559503167	0.429569593490503
1	11368762	11586009	HAP_2	0.302608695652174	1.75319395847485	1.23739204902745	0.157082038694088
1	11443076	11667549	HAP_1	0.11304347826087	-2.1147039889969	2.95807667280403	0.474972918221419
1	11443076	11667549	HAP_2	0.148695652173913	-2.39090975148443	3.0245559503167	0.429569593490503
1	11443076	11667549	HAP_3	0.332173913043478	1.21125876410351	1.13681097032083	0.287112561391863
1	11495736	11731681	HAP_1	0.119130434782609	2.3550466540864	4.57594002784573	0.606993979465482
1	11495736	11731681	HAP_2	0.11304347826087	-2.1147039889969	2.95807667280403	0.474972918221419
1	11495736	11731681	HAP_3	0.260869565217391	2.29502829538387	1.38080714275734	0.097051982805121
1	11495736	11731681	HAP_4	0.238260869565217	-1.08842856046924	1.56502735579792	0.48704867746919
1	11562944	11776956	HAP_1	0.12	2.3550466540864	4.57594002784573	0.606993979465482
1	11562944	11776956	HAP_2	0.260869565217391	2.29502829538387	1.38080714275734	0.097051982805121
1	11562944	11776956	HAP_3	0.385217391304348	-0.265581010632936	0.965945614417126	0.783460260743087
1	11635516	11833307	HAP_1	0.260869565217391	2.29502829538387	1.38080714275734	0.097051982805121
1	11635516	11833307	HAP_2	0.385217391304348	-0.265581010632936	0.965945614417126	0.783460260743087
1	11715739	11880489	HAP_1	0.102608695652174	-2.33095035554907	3.88029949880438	0.548272648691047
1	11715739	11880489	HAP_2	0.260869565217391	2.29502829538387	1.38080714275734	0.097051982805121
1	11715739	11880489	HAP_3	0.384347826086957	-0.265581010632936	0.965945614417126	0.783460260743087
1	11768871	11915013	HAP_1	0.169565217391304	3.6452653698187	2.23347582475322	0.103217682810553
1	11768871	11915013	HAP_2	0.260869565217391	2.29502829538387	1.38080714275734	0.097051982805121
1	11768871	11915013	HAP_3	0.394782608695652	-0.404395320726906	0.938353660264581	0.666660818234438
1	11807482	11964513	HAP_1	0.260869565217391	2.29502829538387	1.38080714275734	0.097051982805121
1	11807482	11964513	HAP_2	0.247826086956522	1.00795996837088	1.56770302292374	0.520516575297712
1	11807482	11964513	HAP_3	0.393913043478261	-0.404395320726906	0.938353660264581	0.666660818234438
1	11869629	12059144	HAP_1	0.353913043478261	-0.197915922890151	1.05284013772047	0.850957923852449
1	11869629	12059144	HAP_2	0.26	2.29502829538387	1.38080714275734	0.097051982805121
1	11869629	12059144	HAP_3	0.113913043478261	5.73888728069004	4.53243595926111	0.20597263047203
1	11907907	12100919	HAP_1	0.353913043478261	-0.197915922890151	1.05284013772047	0.850957923852449
1	11907907	12100919	HAP_2	0.26	2.29502829538387	1.38080714275734	0.097051982805121
1	11907907	12100919	HAP_3	0.113913043478261	5.73888728069004	4.53243595926111	0.20597263047203
1	11934480	12184244	HAP_1	0.353913043478261	-0.197915922890151	1.05284013772047	0.850957923852449
1	11934480	12184244	HAP_2	0.26	2.29502829538387	1.38080714275734	0.097051982805121
1	11934480	12184244	HAP_3	0.113913043478261	5.73888728069004	4.53243595926111	0.20597263047203
1	12036167	12253784	HAP_1	0.254782608695652	2.37938804834223	1.40232459928274	0.0902984890094468
1	12036167	12253784	HAP_2	0.372173913043478	-0.773153058693666	1.02868709044219	0.452611037380459
1	12036167	12253784	HAP_3	0.167826086956522	0.439702648289218	2.65212115950831	0.868379619692858
1	12077285	12310963	HAP_1	0.206086956521739	-1.92680705591739	1.91489556262758	0.314742570913694
1	12077285	12310963	HAP_2	0.166086956521739	-1.85060583073372	2.06650619925933	0.370890452808073
1	12077285	12310963	HAP_3	0.167826086956522	0.439702648289218	2.65212115950831	0.868379619692858
1	12077285	12310963	HAP_4	0.253913043478261	2.37938804834223	1.40232459928274	0.0902984890094468
1	12159225	12367799	HAP_1	0.205217391304348	-1.92680705591739	1.91489556262758	0.314742570913694
1	12159225	12367799	HAP_2	0.253913043478261	2.37938804834223	1.40232459928274	0.0902984890094468
1	12228328	12410625	HAP_1	0.205217391304348	-1.92680705591739	1.91489556262758	0.314742570913694
1	12228328	12410625	HAP_2	0.113913043478261	3.18717029773432	3.47599573150781	0.359583842258899
1	12228328	12410625	HAP_3	0.254782608695652	2.37938804834223	1.40232459928274	0.0902984890094468
1	12288899	12447748	HAP_1	0.107826086956522	4.26730210822908	4.52102613165794	0.34563701927992
1	12288899	12447748	HAP_2	0.254782608695652	2.37938804834223	1.40232459928274	0.0902984890094468
1	12288899	12447748	HAP_3	0.247826086956522	-2.87553911281275	1.53557966645679	0.061641477751024
1	12288899	12447748	HAP_4	0.159130434782609	3.89250371869357	2.46820454817494	0.11534468716691
1	12349904	12495996	HAP_1	0.16695652173913	3.23218565244834	2.37013409560201	0.173203479608223
1	12349904	12495996	HAP_2	0.107826086956522	4.26730210822908	4.52102613165794	0.34563701927992
1	12349904	12495996	HAP_3	0.254782608695652	2.37938804834223	1.40232459928274	0.0902984890094468
1	12349904	12495996	HAP_4	0.144347826086957	-2.39090975148443	3.0245559503167	0.429569593490503
1	12391498	12566832	HAP_1	0.146086956521739	-2.39090975148443	3.0245559503167	0.429569593490503
1	12391498	12566832	HAP_2	0.254782608695652	2.37938804834223	1.40232459928274	0.0902984890094468
1	12391498	12566832	HAP_3	0.107826086956522	4.26730210822908	4.52102613165794	0.34563701927992
1	12391498	12566832	HAP_4	0.200869565217391	2.40187260310475	2.04298029971844	0.240224193597696
1	12442460	12631796	HAP_1	0.101739130434783	4.26730210822908	4.52102613165794	0.34563701927992
1	12442460	12631796	HAP_2	0.18	2.973083490488	2.16784023420799	0.170782167724278
1	12442460	12631796	HAP_3	0.252173913043478	2.53978498705416	1.41901319935226	0.0740203486622424
1	12442460	12631796	HAP_4	0.146086956521739	-2.39090975148443	3.0245559503167	0.429569593490503
1	12479322	12693559	HAP_1	0.145217391304348	-2.39090975148443	3.0245559503167	0.429569593490503
1	12479322	12693559	HAP_2	0.238260869565217	2.83706038030638	1.50964655383751	0.0607224138017067
1	12543647	12775375	HAP_1	0.238260869565217	2.83706038030638	1.50964655383751	0.0607224138017067
1	12543647	12775375	HAP_2	0.146086956521739	-2.39090975148443	3.0245559503167	0.429569593490503
1	12606447	12853203	HAP_1	0.0695652173913043	1.19219762770741	4.54940196872842	0.793374367058448
1	12606447	12853203	HAP_2	0.239130434782609	2.83706038030638	1.50964655383751	0.0607224138017067
1	12606447	12853203	HAP_3	0.19304347826087	-1.0375891358342	1.9506394042884	0.594989822231802
1	12676844	12903805	HAP_1	0.242608695652174	2.6471155043699	1.48935910228703	0.0760510648571565
1	12676844	12903805	HAP_2	0.135652173913043	-0.0179824173107943	2.66700055719183	0.994622647097338
1	12676844	12903805	HAP_3	0.318260869565217	-0.172272016506581	1.13514702750289	0.879429232603725
1	12743592	12950327	HAP_1	0.242608695652174	2.6471155043699	1.48935910228703	0.0760510648571565
1	12743592	12950327	HAP_2	0.134782608695652	0.0955121196411601	2.80472618860489	0.972846188376374
1	12743592	12950327	HAP_3	0.392173913043478	-0.368651162338469	0.940585228408379	0.6952525487937
1	12837234	13034308	HAP_1	0.392173913043478	-0.368651162338469	0.940585228408379	0.6952525487937
1	12837234	13034308	HAP_2	0.242608695652174	2.6471155043699	1.48935910228703	0.0760510648571565
1	12887875	13085347	HAP_1	0.242608695652174	2.6471155043699	1.48935910228703	0.0760510648571565
1	12887875	13085347	HAP_2	0.373913043478261	-0.37584993932623	0.996349381223037	0.706147281253817
1	12934724	13112862	HAP_1	0.242608695652174	2.6471155043699	1.48935910228703	0.0760510648571565
1	12934724	13112862	HAP_2	0.281739130434783	-0.00151459727324807	1.34111339547036	0.999099303556631
1	12980154	13158835	HAP_1	0.242608695652174	2.6471155043699	1.48935910228703	0.0760510648571565
1	12980154	13158835	HAP_2	0.280869565217391	-0.00151459727324807	1.34111339547036	0.999099303556631
1	13080688	13212735	HAP_1	0.071304347826087	-4.7875488487045	4.51664758599028	0.289609760412826
1	13080688	13212735	HAP_2	0.24695652173913	2.33964935307888	1.45235489760506	0.107755345224141
1	13080688	13212735	HAP_3	0.36	0.894480218250682	1.0183367206867	0.380116309791783
1	13107909	13288892	HAP_1	0.071304347826087	-4.7875488487045	4.51664758599028	0.289609760412826
1	13107909	13288892	HAP_2	0.443478260869565	1.42046706142043	0.847479758623894	0.0942733330437201
1	13107909	13288892	HAP_3	0.0852173913043478	-0.970978360220328	4.54204395903951	0.830799554045066
1	13107909	13288892	HAP_4	0.247826086956522	2.33964935307888	1.45235489760506	0.107755345224141
1	13141007	13331772	HAP_1	0.243478260869565	2.33964935307888	1.45235489760506	0.107755345224141
1	13141007	13331772	HAP_2	0.071304347826087	-4.7875488487045	4.51664758599028	0.289609760412826
1	13141007	13331772	HAP_3	0.32695652173913	2.87090501098581	1.12590435930925	0.0110407290754858
1	13207040	13395358	HAP_1	0.071304347826087	-4.7875488487045	4.51664758599028	0.289609760412826
1	13207040	13395358	HAP_2	0.239130434782609	1.43236004984555	1.49502403144561	0.338431886556178
1	13207040	13395358	HAP_3	0.243478260869565	2.33964935307888	1.45235489760506	0.107755345224141
1	13253220	13439013	HAP_1	0.155652173913043	-2.39090975148443	3.0245559503167	0.429569593490503
1	13253220	13439013	HAP_2	0.243478260869565	2.33964935307888	1.45235489760506	0.107755345224141
1	13253220	13439013	HAP_3	0.0704347826086957	-4.7875488487045	4.51664758599028	0.289609760412826
1	13325800	13492360	HAP_1	0.219130434782609	-2.13249756502078	1.67614104846842	0.203804709135782
1	13325800	13492360	HAP_2	0.243478260869565	2.33964935307888	1.45235489760506	0.107755345224141
1	13376228	13532908	HAP_1	0.274782608695652	-2.31483720963714	1.30001740198155	0.0755146218595392
1	13376228	13532908	HAP_2	0.243478260869565	2.33964935307888	1.45235489760506	0.107755345224141
1	13376228	13532908	HAP_3	0.154782608695652	0.952879000998412	2.78282063601666	0.732166764695541
1	13424571	13580209	HAP_1	0.161739130434783	-1.31988214785223	2.95468680287874	0.655258009113113
1	13424571	13580209	HAP_2	0.402608695652174	-0.262196086430849	0.951629169807762	0.783015437898762
1	13424571	13580209	HAP_3	0.243478260869565	2.33964935307888	1.45235489760506	0.107755345224141
1	13463249	13598030	HAP_1	0.4	0.00422242988023664	0.94107331296283	0.99642163696644
1	13463249	13598030	HAP_2	0.243478260869565	2.33964935307888	1.45235489760506	0.107755345224141
1	13463249	13598030	HAP_3	0.160869565217391	-1.31988214785223	2.95468680287874	0.655258009113113
1	13525711	13668972	HAP_1	0.144347826086957	-1.59297137812605	2.81680589631187	0.571943096158366
1	13525711	13668972	HAP_2	0.159130434782609	-2.303537749871	1.994934866615	0.248706819452341
1	13525711	13668972	HAP_3	0.225217391304348	1.70406854664296	1.57219805376827	0.278884321766906
1	13560034	13725800	HAP_1	0.225217391304348	1.70406854664296	1.57219805376827	0.278884321766906
1	13560034	13725800	HAP_2	0.144347826086957	-1.59297137812605	2.81680589631187	0.571943096158366
1	13560034	13725800	HAP_3	0.0704347826086957	-4.7875488487045	4.51664758599028	0.289609760412826
1	13593070	13778296	HAP_1	0.225217391304348	1.70406854664296	1.57219805376827	0.278884321766906
1	13593070	13778296	HAP_2	0.144347826086957	-1.59297137812605	2.81680589631187	0.571943096158366
1	13593070	13778296	HAP_3	0.0704347826086957	-4.7875488487045	4.51664758599028	0.289609760412826
1	13657759	13850697	HAP_1	0.371304347826087	2.04602955393327	1.01610708329763	0.044528084326882
1	13657759	13850697	HAP_2	0.071304347826087	-4.7875488487045	4.51664758599028	0.289609760412826
1	13657759	13850697	HAP_3	0.1	0.341509497475972	3.50261707179628	0.922363113593173
1	13711980	13936005	HAP_1	0.471304347826087	1.92545983511465	0.801787221957685	0.0166535396888679
1	13711980	13936005	HAP_2	0.158260869565217	-0.005549074576527	2.4172651634476	0.99816919219055
1	13711980	13936005	HAP_3	0.0852173913043478	-4.35823651155289	3.50953925676477	0.214818824241002
1	13746152	14037621	HAP_1	0.203478260869565	1.1726314790027	1.63216743466198	0.47277814562453
1	13746152	14037621	HAP_2	0.134782608695652	-1.9583938784943	2.37081371057009	0.409130275657922
1	13746152	14037621	HAP_3	0.472173913043478	1.92545983511465	0.801787221957685	0.0166535396888679
1	13834725	14062958	HAP_1	0.280869565217391	0.247415538865266	1.24740457230159	0.842847450123628
1	13834725	14062958	HAP_2	0.472173913043478	1.92545983511465	0.801787221957685	0.0166535396888679
1	13834725	14062958	HAP_3	0.14	-1.9583938784943	2.37081371057009	0.409130275657922
1	13910692	14114440	HAP_1	0.115652173913043	-3.76183443181723	3.58316438615651	0.294232000233378
1	13910692	14114440	HAP_2	0.356521739130435	1.12952545524293	1.01569525085002	0.266583011621769
1	13910692	14114440	HAP_3	0.0921739130434783	-4.35823651155289	3.50953925676477	0.214818824241002
1	13910692	14114440	HAP_4	0.179130434782609	0.540062412990173	2.06071595179876	0.79335954469715
1	13910692	14114440	HAP_5	0.149565217391304	0.293935952052044	2.49659767456059	0.906320007938467
1	14004385	14194506	HAP_1	0.115652173913043	-3.76183443181723	3.58316438615651	0.294232000233378
1	14004385	14194506	HAP_2	0.356521739130435	1.12952545524293	1.01569525085002	0.266583011621769
1	14004385	14194506	HAP_3	0.176521739130435	1.05419740966523	1.99611612930793	0.597621539213201
1	14004385	14194506	HAP_4	0.162608695652174	-1.11860231076381	2.48996100144545	0.653428184033291
1	14058696	14248776	HAP_1	0.0895652173913044	3.40933353211582	4.49086849251434	0.448069042093131
1	14058696	14248776	HAP_2	0.115652173913043	-3.76183443181723	3.58316438615651	0.294232000233378
1	14058696	14248776	HAP_3	0.071304347826087	-4.7875488487045	4.51664758599028	0.289609760412826
1	14058696	14248776	HAP_4	0.356521739130435	1.12952545524293	1.01569525085002	0.266583011621769
1	14091291	14286844	HAP_1	0.357391304347826	1.07322158454934	1.0096703363168	0.2882645135342
1	14091291	14286844	HAP_2	0.071304347826087	-4.7875488487045	4.51664758599028	0.289609760412826
1	14091291	14286844	HAP_3	0.0895652173913044	3.40933353211582	4.49086849251434	0.448069042093131
1	14091291	14286844	HAP_4	0.162608695652174	0.969138262179498	2.15436889675555	0.652993592737213
1	14174967	14320480	HAP_1	0.071304347826087	-4.7875488487045	4.51664758599028	0.289609760412826
1	14174967	14320480	HAP_2	0.162608695652174	0.969138262179498	2.15436889675555	0.652993592737213
1	14174967	14320480	HAP_3	0.0895652173913044	3.40933353211582	4.49086849251434	0.448069042093131
1	14174967	14320480	HAP_4	0.357391304347826	1.07322158454934	1.0096703363168	0.2882645135342
1	14235061	14353940	HAP_1	0.244347826086957	-1.21995257029716	1.51080279377659	0.419727982296387
1	14235061	14353940	HAP_2	0.0973913043478261	-4.35823651155289	3.50953925676477	0.214818824241002
1	14235061	14353940	HAP_3	0.509565217391304	0.515108883892442	0.768799889259899	0.503122246856712
1	14277857	14409719	HAP_1	0.56695652173913	0.469828287112313	0.71826348485755	0.513304061426837
1	14277857	14409719	HAP_2	0.1	0.839566359835802	3.21994885114508	0.7943892708494
1	14277857	14409719	HAP_3	0.163478260869565	0.969138262179498	2.15436889675555	0.652993592737213
1	14300401	14464404	HAP_1	0.563478260869565	0.443613357856238	0.721793883552099	0.539068716888973
1	14300401	14464404	HAP_2	0.1	0.839566359835802	3.21994885114508	0.7943892708494
1	14300401	14464404	HAP_3	0.163478260869565	0.969138262179498	2.15436889675555	0.652993592737213
1	14340365	14529990	HAP_1	0.120869565217391	-0.0601996075264205	2.9557520430548	0.983757889760645
1	14340365	14529990	HAP_2	0.118260869565217	0.359412235577587	2.78278308668261	0.897280674918849
1	14340365	14529990	HAP_3	0.288695652173913	1.69541456088364	1.30271623191287	0.193639156742256
1	14340365	14529990	HAP_4	0.16	0.969138262179498	2.15436889675555	0.652993592737213
1	14398852	14590649	HAP_1	0.16	0.969138262179498	2.15436889675555	0.652993592737213
1	14398852	14590649	HAP_2	0.0695652173913043	0.803909123284055	4.50776401209248	0.858521192914893
1	14398852	14590649	HAP_3	0.071304347826087	-4.7875488487045	4.51664758599028	0.289609760412826
1	14398852	14590649	HAP_4	0.218260869565217	2.89857911404813	1.65013725638519	0.0795359723033882
1	14444478	14655035	HAP_1	0.0904347826086957	3.40933353211582	4.49086849251434	0.448069042093131
1	14444478	14655035	HAP_2	0.16	0.969138262179498	2.15436889675555	0.652993592737213
1	14444478	14655035	HAP_3	0.158260869565217	-1.31988214785223	2.95468680287874	0.655258009113113
1	14444478	14655035	HAP_4	0.071304347826087	-4.7875488487045	4.51664758599028	0.289609760412826
1	14444478	14655035	HAP_5	0.178260869565217	2.19131993883645	2.20270187878242	0.320245753820289
1	14508643	14723669	HAP_1	0.071304347826087	-4.7875488487045	4.51664758599028	0.289609760412826
1	14508643	14723669	HAP_2	0.0904347826086957	3.40933353211582	4.49086849251434	0.448069042093131
1	14508643	14723669	HAP_3	0.161739130434783	-1.31988214785223	2.95468680287874	0.655258009113113
1	14508643	14723669	HAP_4	0.177391304347826	2.19131993883645	2.20270187878242	0.320245753820289
1	14508643	14723669	HAP_5	0.236521739130435	-0.556098594556274	1.49295551918968	0.709674665331323
1	14563828	14775232	HAP_1	0.177391304347826	2.19131993883645	2.20270187878242	0.320245753820289
1	14563828	14775232	HAP_2	0.237391304347826	-0.556098594556274	1.49295551918968	0.709674665331323
1	14563828	14775232	HAP_3	0.108695652173913	-4.58275106450593	3.22576578176643	0.15596706416285
1	14629667	14813674	HAP_1	0.277391304347826	-0.30967261102995	1.27979570293325	0.808891407570392
1	14629667	14813674	HAP_2	0.108695652173913	-4.58275106450593	3.22576578176643	0.15596706416285
1	14629667	14813674	HAP_3	0.177391304347826	2.19131993883645	2.20270187878242	0.320245753820289
1	14709803	14871304	HAP_1	0.355652173913043	-0.756726864595978	1.01639088060638	0.456871048121144
1	14709803	14871304	HAP_2	0.108695652173913	-4.58275106450593	3.22576578176643	0.15596706416285
1	14709803	14871304	HAP_3	0.182608695652174	2.58279628869528	1.98690312445859	0.194164530040947
1	14762452	14901630	HAP_1	0.128695652173913	0.538224170037376	3.17567122247026	0.865477262881071
1	14762452	14901630	HAP_2	0.485217391304348	-1.2413890599464	0.785722617357066	0.114684848985856
1	14762452	14901630	HAP_3	0.182608695652174	2.58279628869528	1.98690312445859	0.194164530040947
1	14804510	14946992	HAP_1	0.485217391304348	-1.2413890599464	0.785722617357066	0.114684848985856
1	14804510	14946992	HAP_2	0.182608695652174	2.58279628869528	1.98690312445859	0.194164530040947
1	14804510	14946992	HAP_3	0.128695652173913	0.538224170037376	3.17567122247026	0.865477262881071
1	14854129	15009567	HAP_1	0.679130434782609	-0.0442837598851058	0.69027506311754	0.948870585358957
1	14854129	15009567	HAP_2	0.182608695652174	2.58279628869528	1.98690312445859	0.194164530040947
1	14890884	15068643	HAP_1	0.352173913043478	0.109890561654925	1.00184895807504	0.91269616788276
1	14890884	15068643	HAP_2	0.325217391304348	0.832639892645695	1.18387375328982	0.482148762091151
1	14890884	15068643	HAP_3	0.182608695652174	2.58279628869528	1.98690312445859	0.194164530040947
1	14928233	15107973	HAP_1	0.350434782608696	0.109890561654925	1.00184895807504	0.91269616788276
1	14928233	15107973	HAP_2	0.325217391304348	0.832639892645695	1.18387375328982	0.482148762091151
1	14928233	15107973	HAP_3	0.182608695652174	2.58279628869528	1.98690312445859	0.194164530040947
1	14986215	15176283	HAP_1	0.258260869565217	-0.0571001579974707	1.29988426455164	0.964978108783198
1	14986215	15176283	HAP_2	0.273913043478261	1.56976829683832	1.3468637835628	0.244311510433656
1	14986215	15176283	HAP_3	0.244347826086957	1.15596013363081	1.69505409190294	0.495544804221483
1	14986215	15176283	HAP_4	0.107826086956522	-1.24589268579957	3.52903051591487	0.724190032256072
1	15043428	15233923	HAP_1	0.258260869565217	-0.0571001579974707	1.29988426455164	0.964978108783198
1	15043428	15233923	HAP_2	0.2	1.91517787015916	1.82113352332946	0.2934164595696
1	15043428	15233923	HAP_3	0.239130434782609	1.14603342801842	1.73660516237774	0.509570739124834
1	15043428	15233923	HAP_4	0.0721739130434783	-4.7875488487045	4.51664758599028	0.289609760412826
1	15092475	15295952	HAP_1	0.258260869565217	-0.0571001579974707	1.29988426455164	0.964978108783198
1	15092475	15295952	HAP_2	0.179130434782609	2.58279628869528	1.98690312445859	0.194164530040947
1	15092475	15295952	HAP_3	0.156521739130435	3.9628045425203	2.35015982173724	0.0923151632684246
1	15092475	15295952	HAP_4	0.0721739130434783	-4.7875488487045	4.51664758599028	0.289609760412826
1	15151447	15377098	HAP_1	0.259130434782609	-0.198681133294014	1.29180788916094	0.877821985061955
1	15151447	15377098	HAP_2	0.179130434782609	2.58279628869528	1.98690312445859	0.194164530040947
1	15151447	15377098	HAP_3	0.0765217391304348	4.75024428776554	4.48297467190039	0.289773239206516
1	15151447	15377098	HAP_4	0.0756521739130435	-4.7875488487045	4.51664758599028	0.289609760412826
1	15209586	15433328	HAP_1	0.259130434782609	-0.198681133294014	1.29180788916094	0.877821985061955
1	15209586	15433328	HAP_2	0.0765217391304348	4.75024428776554	4.48297467190039	0.289773239206516
1	15209586	15433328	HAP_3	0.0721739130434783	-4.7875488487045	4.51664758599028	0.289609760412826
1	15209586	15433328	HAP_4	0.179130434782609	2.58279628869528	1.98690312445859	0.194164530040947
1	15276897	15479165	HAP_1	0.0765217391304348	4.75024428776554	4.48297467190039	0.289773239206516
1	15276897	15479165	HAP_2	0.259130434782609	-0.198681133294014	1.29180788916094	0.877821985061955
1	15276897	15479165	HAP_3	0.220869565217391	1.49740091556	1.64272716401233	0.362405135346622
1	15276897	15479165	HAP_4	0.0721739130434783	-4.7875488487045	4.51664758599028	0.289609760412826
1	15346076	15504349	HAP_1	0.220869565217391	1.49740091556	1.64272716401233	0.362405135346622
1	15346076	15504349	HAP_2	0.259130434782609	-0.198681133294014	1.29180788916094	0.877821985061955
1	15346076	15504349	HAP_3	0.0721739130434783	-4.7875488487045	4.51664758599028	0.289609760412826
1	15346076	15504349	HAP_4	0.155652173913043	3.9628045425203	2.35015982173724	0.0923151632684246
1	15415550	15558805	HAP_1	0.213913043478261	2.37572440109729	1.66045523572655	0.153052806350841
1	15415550	15558805	HAP_2	0.26	-0.198681133294014	1.29180788916094	0.877821985061955
1	15415550	15558805	HAP_3	0.155652173913043	3.9628045425203	2.35015982173724	0.0923151632684246
1	15415550	15558805	HAP_4	0.0756521739130435	-4.7875488487045	4.51664758599028	0.289609760412826
1	15415550	15558805	HAP_5	0.0947826086956522	-6.11943807596876	3.48627610579478	0.0797539137069222
1	15469825	15577736	HAP_1	0.0939130434782609	-6.11943807596876	3.48627610579478	0.0797539137069222
1	15469825	15577736	HAP_2	0.213913043478261	2.37572440109729	1.66045523572655	0.153052806350841
1	15469825	15577736	HAP_3	0.240869565217391	1.14603342801842	1.73660516237774	0.509570739124834
1	15469825	15577736	HAP_4	0.335652173913043	-1.09708216297485	1.01311009227469	0.279323660288254
1	15492702	15613532	HAP_1	0.0939130434782609	-6.11943807596876	3.48627610579478	0.0797539137069222
1	15492702	15613532	HAP_2	0.213913043478261	2.37572440109729	1.66045523572655	0.153052806350841
1	15492702	15613532	HAP_3	0.262608695652174	-0.301569366159225	1.27515619713415	0.813133965036445
1	15492702	15613532	HAP_4	0.312173913043478	1.58006578700573	1.27944850497957	0.217362009021851
1	15550342	15653451	HAP_1	0.213913043478261	2.37572440109729	1.66045523572655	0.153052806350841
1	15550342	15653451	HAP_2	0.264347826086957	-0.301569366159225	1.27515619713415	0.813133965036445
1	15550342	15653451	HAP_3	0.0739130434782609	-4.7875488487045	4.51664758599028	0.289609760412826
1	15550342	15653451	HAP_4	0.240869565217391	1.14603342801842	1.73660516237774	0.509570739124834
1	15550342	15653451	HAP_5	0.136521739130435	-4.61892229525675	2.37424342829214	0.0522216034886554
1	15573523	15690224	HAP_1	0.26	-0.198681133294014	1.29180788916094	0.877821985061955
1	15573523	15690224	HAP_2	0.0739130434782609	-4.7875488487045	4.51664758599028	0.289609760412826
1	15573523	15690224	HAP_3	0.185217391304348	0.805685455715551	2.47904035814925	0.745302830152992
1	15573523	15690224	HAP_4	0.177391304347826	2.58279628869528	1.98690312445859	0.194164530040947
1	15605937	15735006	HAP_1	0.177391304347826	2.58279628869528	1.98690312445859	0.194164530040947
1	15605937	15735006	HAP_2	0.0739130434782609	-4.7875488487045	4.51664758599028	0.289609760412826
1	15605937	15735006	HAP_3	0.185217391304348	0.805685455715551	2.47904035814925	0.745302830152992
1	15605937	15735006	HAP_4	0.26	-0.198681133294014	1.29180788916094	0.877821985061955
1	15641488	15812807	HAP_1	0.0739130434782609	-4.7875488487045	4.51664758599028	0.289609760412826
1	15641488	15812807	HAP_2	0.177391304347826	2.58279628869528	1.98690312445859	0.194164530040947
1	15641488	15812807	HAP_3	0.185217391304348	0.805685455715551	2.47904035814925	0.745302830152992
1	15641488	15812807	HAP_4	0.260869565217391	-0.198681133294014	1.29180788916094	0.877821985061955
1	15680611	15886962	HAP_1	0.22	-0.41134289449379	1.51397909196399	0.785955131253609
1	15680611	15886962	HAP_2	0.0878260869565217	1.11522449680884	4.49512289590368	0.804150325420157
1	15680611	15886962	HAP_3	0.105217391304348	-1.61293757830316	4.48836026949325	0.71946070296385
1	15680611	15886962	HAP_4	0.0739130434782609	-4.7875488487045	4.51664758599028	0.289609760412826
1	15680611	15886962	HAP_5	0.17304347826087	2.19131993883645	2.20270187878242	0.320245753820289
1	15714762	15945872	HAP_1	0.0739130434782609	-4.7875488487045	4.51664758599028	0.289609760412826
1	15714762	15945872	HAP_2	0.22	-0.41134289449379	1.51397909196399	0.785955131253609
1	15714762	15945872	HAP_3	0.170434782608696	2.19131993883645	2.20270187878242	0.320245753820289
1	15714762	15945872	HAP_4	0.16695652173913	-1.59616144638547	2.03793970813815	0.433826039804328
1	15714762	15945872	HAP_5	0.105217391304348	-1.61293757830316	4.48836026949325	0.71946070296385
1	15784835	16007329	HAP_1	0.170434782608696	2.19131993883645	2.20270187878242	0.320245753820289
1	15784835	16007329	HAP_2	0.0869565217391304	-5.92988678166616	3.88980456678945	0.127954084340788
1	15784835	16007329	HAP_3	0.105217391304348	-1.61293757830316	4.48836026949325	0.71946070296385
1	15784835	16007329	HAP_4	0.22	-0.41134289449379	1.51397909196399	0.785955131253609
1	15784835	16007329	HAP_5	0.0730434782608696	-4.7875488487045	4.51664758599028	0.289609760412826
1	15859988	16070054	HAP_1	0.0860869565217391	2.34509829526814	3.89522025967592	0.547386917470383
1	15859988	16070054	HAP_2	0.22	-0.41134289449379	1.51397909196399	0.785955131253609
1	15859988	16070054	HAP_3	0.0730434782608696	-4.7875488487045	4.51664758599028	0.289609760412826
1	15859988	16070054	HAP_4	0.170434782608696	2.19131993883645	2.20270187878242	0.320245753820289
1	15931146	16103133	HAP_1	0.169565217391304	2.19131993883645	2.20270187878242	0.320245753820289
1	15931146	16103133	HAP_2	0.218260869565217	-0.41134289449379	1.51397909196399	0.785955131253609
1	15931146	16103133	HAP_3	0.0730434782608696	-4.7875488487045	4.51664758599028	0.289609760412826
1	15931146	16103133	HAP_4	0.0878260869565217	2.34509829526814	3.89522025967592	0.547386917470383
1	15990556	16140772	HAP_1	0.218260869565217	-0.41134289449379	1.51397909196399	0.785955131253609
1	15990556	16140772	HAP_2	0.169565217391304	2.19131993883645	2.20270187878242	0.320245753820289
1	15990556	16140772	HAP_3	0.15304347826087	2.95075398636843	2.21980046120155	0.184292343612944
1	16048863	16193650	HAP_1	0.156521739130435	2.49021060851971	2.1996572569529	0.258079273067307
1	16048863	16193650	HAP_2	0.106086956521739	0.358706389216338	3.24088588021724	0.911908362354065
1	16048863	16193650	HAP_3	0.15304347826087	2.95075398636843	2.21980046120155	0.184292343612944
1	16048863	16193650	HAP_4	0.225217391304348	-0.41134289449379	1.51397909196399	0.785955131253609
1	16048863	16193650	HAP_5	0.071304347826087	-0.941968257519274	3.49827200147683	0.787823261488816
1	16090310	16276033	HAP_1	0.106086956521739	0.358706389216338	3.24088588021724	0.911908362354065
1	16090310	16276033	HAP_2	0.174782608695652	2.32503639519914	2.04475947797469	0.255993242624274
1	16090310	16276033	HAP_3	0.15304347826087	2.95075398636843	2.21980046120155	0.184292343612944
1	16090310	16276033	HAP_4	0.132173913043478	0.471806657625044	2.11637402945898	0.823669739132621
1	16090310	16276033	HAP_5	0.225217391304348	-0.41134289449379	1.51397909196399	0.785955131253609
1	16127799	16355046	HAP_1	0.119130434782609	-2.49244066768313	2.53005172886632	0.32498203995551
1	16127799	16355046	HAP_2	0.225217391304348	-0.41134289449379	1.51397909196399	0.785955131253609
1	16127799	16355046	HAP_3	0.15304347826087	2.95075398636843	2.21980046120155	0.184292343612944
1	16127799	16355046	HAP_4	0.106086956521739	0.358706389216338	3.24088588021724	0.911908362354065
1	16127799	16355046	HAP_5	0.175652173913043	2.32503639519914	2.04475947797469	0.255993242624274
1	16183119	16433091	HAP_1	0.24	2.61030875414839	1.51130306697646	0.0846828401100104
1	16183119	16433091	HAP_2	0.15304347826087	2.95075398636843	2.21980046120155	0.184292343612944
1	16183119	16433091	HAP_3	0.222608695652174	-0.41134289449379	1.51397909196399	0.785955131253609
1	16183119	16433091	HAP_4	0.105217391304348	0.61730858272896	3.56515440765104	0.862595404801894
1	16250353	16495715	HAP_1	0.239130434782609	2.61030875414839	1.51130306697646	0.0846828401100104
1	16250353	16495715	HAP_2	0.0730434782608696	-4.7875488487045	4.51664758599028	0.289609760412826
1	16250353	16495715	HAP_3	0.105217391304348	0.61730858272896	3.56515440765104	0.862595404801894
1	16250353	16495715	HAP_4	0.222608695652174	-0.41134289449379	1.51397909196399	0.785955131253609
1	16322597	16522782	HAP_1	0.222608695652174	-0.41134289449379	1.51397909196399	0.785955131253609
1	16322597	16522782	HAP_2	0.105217391304348	0.61730858272896	3.56515440765104	0.862595404801894
1	16322597	16522782	HAP_3	0.239130434782609	2.61030875414839	1.51130306697646	0.0846828401100104
1	16322597	16522782	HAP_4	0.0730434782608696	-4.7875488487045	4.51664758599028	0.289609760412826
1	16401831	16604159	HAP_1	0.220869565217391	-0.41134289449379	1.51397909196399	0.785955131253609
1	16401831	16604159	HAP_2	0.0817391304347826	-3.56807710566082	3.91065647209145	0.36195019331628
1	16401831	16604159	HAP_3	0.0730434782608696	-4.7875488487045	4.51664758599028	0.289609760412826
1	16401831	16604159	HAP_4	0.172173913043478	2.00741114205992	2.10971282041339	0.341754980262863
1	16401831	16604159	HAP_5	0.105217391304348	0.61730858272896	3.56515440765104	0.862595404801894
1	16463899	16643923	HAP_1	0.220869565217391	-0.41134289449379	1.51397909196399	0.785955131253609
1	16463899	16643923	HAP_2	0.0817391304347826	-3.56807710566082	3.91065647209145	0.36195019331628
1	16463899	16643923	HAP_3	0.105217391304348	0.61730858272896	3.56515440765104	0.862595404801894
1	16463899	16643923	HAP_4	0.0730434782608696	-4.7875488487045	4.51664758599028	0.289609760412826
1	16463899	16643923	HAP_5	0.172173913043478	2.00741114205992	2.10971282041339	0.341754980262863
1	16508177	16686406	HAP_1	0.220869565217391	-0.41134289449379	1.51397909196399	0.785955131253609
1	16508177	16686406	HAP_2	0.0817391304347826	-3.56807710566082	3.91065647209145	0.36195019331628
1	16508177	16686406	HAP_3	0.0730434782608696	-4.7875488487045	4.51664758599028	0.289609760412826
1	16508177	16686406	HAP_4	0.172173913043478	2.00741114205992	2.10971282041339	0.341754980262863
1	16508177	16686406	HAP_5	0.101739130434783	0.61730858272896	3.56515440765104	0.862595404801894
1	16571855	16747732	HAP_1	0.0730434782608696	-4.7875488487045	4.51664758599028	0.289609760412826
1	16571855	16747732	HAP_2	0.302608695652174	-1.34752731383958	1.13962441973363	0.237534719907828
1	16571855	16747732	HAP_3	0.172173913043478	2.00741114205992	2.10971282041339	0.341754980262863
1	16571855	16747732	HAP_4	0.0617391304347826	-3.56807710566082	3.91065647209145	0.36195019331628
1	16635130	16836572	HAP_1	0.302608695652174	-1.34752731383958	1.13962441973363	0.237534719907828
1	16635130	16836572	HAP_2	0.0730434782608696	-4.7875488487045	4.51664758599028	0.289609760412826
1	16635130	16836572	HAP_3	0.172173913043478	2.00741114205992	2.10971282041339	0.341754980262863
1	16669446	16922627	HAP_1	0.340869565217391	-1.04908278703992	1.05322479417882	0.319646108143834
1	16669446	16922627	HAP_2	0.0930434782608696	-1.22261592163992	3.92228045634224	0.755376164509101
1	16669446	16922627	HAP_3	0.0730434782608696	-4.7875488487045	4.51664758599028	0.289609760412826
1	16669446	16922627	HAP_4	0.172173913043478	2.00741114205992	2.10971282041339	0.341754980262863
1	16723481	16962160	HAP_1	0.0930434782608696	-1.22261592163992	3.92228045634224	0.755376164509101
1	16723481	16962160	HAP_2	0.172173913043478	2.00741114205992	2.10971282041339	0.341754980262863
1	16723481	16962160	HAP_3	0.34695652173913	-0.995395841151273	1.0309664275399	0.334710799002575
1	16723481	16962160	HAP_4	0.0730434782608696	-4.7875488487045	4.51664758599028	0.289609760412826
1	16808617	17025174	HAP_1	0.0730434782608696	-4.7875488487045	4.51664758599028	0.289609760412826
1	16808617	17025174	HAP_2	0.172173913043478	2.00741114205992	2.10971282041339	0.341754980262863
1	16808617	17025174	HAP_3	0.314782608695652	-1.58615832795891	1.13107374433616	0.161363650262599
1	16808617	17025174	HAP_4	0.0930434782608696	-1.22261592163992	3.92228045634224	0.755376164509101
1	16886150	17075114	HAP_1	0.0730434782608696	-4.7875488487045	4.51664758599028	0.289609760412826
1	16886150	17075114	HAP_2	0.314782608695652	-1.58615832795891	1.13107374433616	0.161363650262599
1	16886150	17075114	HAP_3	0.172173913043478	2.00741114205992	2.10971282041339	0.341754980262863
1	16886150	17075114	HAP_4	0.0921739130434783	-1.22261592163992	3.92228045634224	0.755376164509101
1	16952601	17128546	HAP_1	0.0730434782608696	-4.7875488487045	4.51664758599028	0.289609760412826
1	16952601	17128546	HAP_2	0.175652173913043	0.914320186389567	1.99363975897813	0.646685410395025
1	16952601	17128546	HAP_3	0.0895652173913044	-3.598001711541	3.48508931527335	0.302329441091068
1	16952601	17128546	HAP_4	0.118260869565217	-2.17459553021177	2.81625593383288	0.440345224350486
1	16952601	17128546	HAP_5	0.372173913043478	-0.571688224574217	0.972339461962748	0.556801174495824
1	17007158	17167034	HAP_1	0.368695652173913	-0.1802788737914	0.97955337522152	0.854046962697103
1	17007158	17167034	HAP_2	0.0730434782608696	-4.7875488487045	4.51664758599028	0.289609760412826
1	17007158	17167034	HAP_3	0.175652173913043	0.914320186389567	1.99363975897813	0.646685410395025
1	17007158	17167034	HAP_4	0.0895652173913044	-3.598001711541	3.48508931527335	0.302329441091068
1	17043129	17235751	HAP_1	0.175652173913043	0.914320186389567	1.99363975897813	0.646685410395025
1	17043129	17235751	HAP_2	0.0895652173913044	-3.598001711541	3.48508931527335	0.302329441091068
1	17043129	17235751	HAP_3	0.368695652173913	-0.1802788737914	0.97955337522152	0.854046962697103
1	17043129	17235751	HAP_4	0.0730434782608696	-4.7875488487045	4.51664758599028	0.289609760412826
1	17108080	17326467	HAP_1	0.175652173913043	0.448895734357801	1.94683960867999	0.817727627037379
1	17108080	17326467	HAP_2	0.0730434782608696	-4.7875488487045	4.51664758599028	0.289609760412826
1	17108080	17326467	HAP_3	0.088695652173913	-4.144409854714	3.89628844195736	0.287929830850292
1	17108080	17326467	HAP_4	0.367826086956522	-0.1802788737914	0.97955337522152	0.854046962697103
1	17148366	17431872	HAP_1	0.088695652173913	-4.144409854714	3.89628844195736	0.287929830850292
1	17148366	17431872	HAP_2	0.0730434782608696	-4.7875488487045	4.51664758599028	0.289609760412826
1	17148366	17431872	HAP_3	0.372173913043478	-0.571688224574217	0.972339461962748	0.556801174495824
1	17148366	17431872	HAP_4	0.173913043478261	0.914320186389567	1.99363975897813	0.646685410395025
1	17200924	17474463	HAP_1	0.173913043478261	0.914320186389567	1.99363975897813	0.646685410395025
1	17200924	17474463	HAP_2	0.372173913043478	-0.571688224574217	0.972339461962748	0.556801174495824
1	17200924	17474463	HAP_3	0.088695652173913	-4.144409854714	3.89628844195736	0.287929830850292
1	17200924	17474463	HAP_4	0.0730434782608696	-4.7875488487045	4.51664758599028	0.289609760412826
1	17292283	17515670	HAP_1	0.368695652173913	-0.394847334224979	0.971847021563752	0.684687510084485
1	17292283	17515670	HAP_2	0.0730434782608696	-4.7875488487045	4.51664758599028	0.289609760412826
1	17292283	17515670	HAP_3	0.179130434782609	-2.52873580072389	2.47212021672626	0.306794456572687
1	17292283	17515670	HAP_4	0.0921739130434783	-3.598001711541	3.48508931527335	0.302329441091068
1	17292283	17515670	HAP_5	0.173913043478261	0.914320186389567	1.99363975897813	0.646685410395025
1	17404509	17543004	HAP_1	0.413913043478261	-0.559320244873832	0.899659179290195	0.534389699387621
1	17404509	17543004	HAP_2	0.186086956521739	-2.52873580072389	2.47212021672626	0.306794456572687
1	17404509	17543004	HAP_3	0.0921739130434783	-3.598001711541	3.48508931527335	0.302329441091068
1	17404509	17543004	HAP_4	0.0730434782608696	-4.7875488487045	4.51664758599028	0.289609760412826
1	17404509	17543004	HAP_5	0.173913043478261	0.914320186389567	1.99363975897813	0.646685410395025
1	17463352	17580720	HAP_1	0.416521739130435	-0.559320244873832	0.899659179290195	0.534389699387621
1	17463352	17580720	HAP_2	0.116521739130435	-2.04256196885129	2.76772074374093	0.460825986700089
1	17463352	17580720	HAP_3	0.0739130434782609	-4.7875488487045	4.51664758599028	0.289609760412826
1	17463352	17580720	HAP_4	0.173913043478261	0.914320186389567	1.99363975897813	0.646685410395025
1	17504279	17619065	HAP_1	0.156521739130435	1.06183544288394	2.1293025736763	0.618201662311199
1	17504279	17619065	HAP_2	0.0730434782608696	-4.7875488487045	4.51664758599028	0.289609760412826
1	17504279	17619065	HAP_3	0.317391304347826	-0.612678241875373	1.17813651926149	0.603240401284568
1	17504279	17619065	HAP_4	0.0991304347826087	1.06781896362406	4.49047632471984	0.812125703095679
1	17504279	17619065	HAP_5	0.091304347826087	-3.598001711541	3.48508931527335	0.302329441091068
1	17530637	17703897	HAP_1	0.156521739130435	1.06183544288394	2.1293025736763	0.618201662311199
1	17530637	17703897	HAP_2	0.0730434782608696	-4.7875488487045	4.51664758599028	0.289609760412826
1	17530637	17703897	HAP_3	0.301739130434783	-0.43275131202521	1.20469287773985	0.719564485259466
1	17530637	17703897	HAP_4	0.0869565217391304	1.06781896362406	4.49047632471984	0.812125703095679
1	17530637	17703897	HAP_5	0.091304347826087	-3.598001711541	3.48508931527335	0.302329441091068
1	17569889	17771553	HAP_1	0.156521739130435	1.06183544288394	2.1293025736763	0.618201662311199
1	17569889	17771553	HAP_2	0.0730434782608696	-4.7875488487045	4.51664758599028	0.289609760412826
1	17569889	17771553	HAP_3	0.091304347826087	-3.598001711541	3.48508931527335	0.302329441091068
1	17569889	17771553	HAP_4	0.302608695652174	-0.43275131202521	1.20469287773985	0.719564485259466
1	17569889	17771553	HAP_5	0.0869565217391304	1.06781896362406	4.49047632471984	0.812125703095679
1	17593278	17863023	HAP_1	0.0730434782608696	-4.7875488487045	4.51664758599028	0.289609760412826
1	17593278	17863023	HAP_2	0.091304347826087	-3.598001711541	3.48508931527335	0.302329441091068
1	17593278	17863023	HAP_3	0.18695652173913	-0.53064046418558	2.05706086901061	0.796531820011081
1	17593278	17863023	HAP_4	0.113913043478261	-3.76972781301868	2.97028134464803	0.204913488174574
1	17593278	17863023	HAP_5	0.0878260869565217	1.06781896362406	4.49047632471984	0.812125703095679
1	17593278	17863023	HAP_6	0.156521739130435	1.79665814560791	2.19678944282765	0.413785835521299
1	17672335	17933659	HAP_1	0.0730434782608696	-4.7875488487045	4.51664758599028	0.289609760412826
1	17672335	17933659	HAP_2	0.0878260869565217	1.06781896362406	4.49047632471984	0.812125703095679
1	17672335	17933659	HAP_3	0.156521739130435	1.79665814560791	2.19678944282765	0.413785835521299
1	17672335	17933659	HAP_4	0.18695652173913	-0.53064046418558	2.05706086901061	0.796531820011081
1	17672335	17933659	HAP_5	0.11304347826087	-3.76972781301868	2.97028134464803	0.204913488174574
1	17672335	17933659	HAP_6	0.0930434782608696	-3.598001711541	3.48508931527335	0.302329441091068
1	17742102	17996624	HAP_1	0.0878260869565217	1.06781896362406	4.49047632471984	0.812125703095679
1	17742102	17996624	HAP_2	0.0739130434782609	-4.7875488487045	4.51664758599028	0.289609760412826
1	17742102	17996624	HAP_3	0.128695652173913	1.59849692534622	2.96285185982679	0.589746650272371
1	17742102	17996624	HAP_4	0.22	0.479778941475104	1.78325431716989	0.787992378953062
1	17742102	17996624	HAP_5	0.18695652173913	-0.53064046418558	2.05706086901061	0.796531820011081
1	17742102	17996624	HAP_6	0.11304347826087	-3.76972781301868	2.97028134464803	0.204913488174574
1	17742102	17996624	HAP_7	0.0930434782608696	-3.598001711541	3.48508931527335	0.302329441091068
1	17830271	18035272	HAP_1	0.0895652173913044	1.06781896362406	4.49047632471984	0.812125703095679
1	17830271	18035272	HAP_2	0.0739130434782609	-4.7875488487045	4.51664758599028	0.289609760412826
1	17830271	18035272	HAP_3	0.218260869565217	0.479778941475104	1.78325431716989	0.787992378953062
1	17830271	18035272	HAP_4	0.18695652173913	-0.53064046418558	2.05706086901061	0.796531820011081
1	17830271	18035272	HAP_5	0.0930434782608696	-3.598001711541	3.48508931527335	0.302329441091068
1	17830271	18035272	HAP_6	0.11304347826087	-3.76972781301868	2.97028134464803	0.204913488174574
1	17910922	18103433	HAP_1	0.0878260869565217	1.06781896362406	4.49047632471984	0.812125703095679
1	17910922	18103433	HAP_2	0.186086956521739	0.355137408788168	2.12823218711078	0.867532617165884
1	17910922	18103433	HAP_3	0.0930434782608696	-3.598001711541	3.48508931527335	0.302329441091068
1	17910922	18103433	HAP_4	0.126086956521739	-4.72322466172526	2.62637515368084	0.0726530624317681
1	17910922	18103433	HAP_5	0.218260869565217	0.479778941475104	1.78325431716989	0.787992378953062
1	17910922	18103433	HAP_6	0.0730434782608696	-4.7875488487045	4.51664758599028	0.289609760412826
1	17965969	18144245	HAP_1	0.186086956521739	0.355137408788168	2.12823218711078	0.867532617165884
1	17965969	18144245	HAP_2	0.0878260869565217	1.06781896362406	4.49047632471984	0.812125703095679
1	17965969	18144245	HAP_3	0.138260869565217	-4.35223028133415	2.37535711940485	0.0674442868791731
1	17965969	18144245	HAP_4	0.0921739130434783	-3.598001711541	3.48508931527335	0.302329441091068
1	17965969	18144245	HAP_5	0.218260869565217	0.479778941475104	1.78325431716989	0.787992378953062
1	17965969	18144245	HAP_6	0.0730434782608696	-4.7875488487045	4.51664758599028	0.289609760412826
1	18019409	18218440	HAP_1	0.221739130434783	-0.452441783478003	1.55290243806606	0.770889349731768
1	18019409	18218440	HAP_2	0.0904347826086957	1.06781896362406	4.49047632471984	0.812125703095679
1	18019409	18218440	HAP_3	0.405217391304348	-0.138433734705063	0.956703302118904	0.885000632423408
1	18019409	18218440	HAP_4	0.091304347826087	-3.598001711541	3.48508931527335	0.302329441091068
1	18019409	18218440	HAP_5	0.0782608695652174	-3.01488982922143	3.91693744652758	0.441797765245995
1	18081067	18289532	HAP_1	0.091304347826087	-3.598001711541	3.48508931527335	0.302329441091068
1	18081067	18289532	HAP_2	0.0747826086956522	-4.7875488487045	4.51664758599028	0.289609760412826
1	18081067	18289532	HAP_3	0.142608695652174	-4.35223028133415	2.37535711940485	0.0674442868791731
1	18081067	18289532	HAP_4	0.0904347826086957	1.06781896362406	4.49047632471984	0.812125703095679
1	18081067	18289532	HAP_5	0.0669565217391304	9.07331749204686	4.50161571530351	0.0443205398045007
1	18081067	18289532	HAP_6	0.153913043478261	-2.40541429476956	2.506409622115	0.337616310701713
1	18081067	18289532	HAP_7	0.184347826086957	-0.294351207207247	2.1336667219159	0.890324945158596
1	18134138	18345151	HAP_1	0.0747826086956522	-4.7875488487045	4.51664758599028	0.289609760412826
1	18134138	18345151	HAP_2	0.128695652173913	-4.72322466172526	2.62637515368084	0.0726530624317681
1	18134138	18345151	HAP_3	0.0904347826086957	1.06781896362406	4.49047632471984	0.812125703095679
1	18134138	18345151	HAP_4	0.0669565217391304	9.07331749204686	4.50161571530351	0.0443205398045007
1	18134138	18345151	HAP_5	0.15304347826087	-2.40541429476956	2.506409622115	0.337616310701713
1	18134138	18345151	HAP_6	0.184347826086957	-0.294351207207247	2.1336667219159	0.890324945158596
1	18134138	18345151	HAP_7	0.091304347826087	-3.598001711541	3.48508931527335	0.302329441091068
1	18185785	18374886	HAP_1	0.0904347826086957	1.06781896362406	4.49047632471984	0.812125703095679
1	18185785	18374886	HAP_2	0.0669565217391304	9.07331749204686	4.50161571530351	0.0443205398045007
1	18185785	18374886	HAP_3	0.153913043478261	-2.61073398543023	2.64793806868533	0.324582026592058
1	18185785	18374886	HAP_4	0.0765217391304348	-4.7875488487045	4.51664758599028	0.289609760412826
1	18185785	18374886	HAP_5	0.166086956521739	-2.4674504248531	2.28007016418834	0.279635864827156
1	18185785	18374886	HAP_6	0.184347826086957	-0.294351207207247	2.1336667219159	0.890324945158596
1	18185785	18374886	HAP_7	0.128695652173913	-4.72322466172526	2.62637515368084	0.0726530624317681
1	18276048	18399880	HAP_1	0.0895652173913044	-2.62860519603023	3.89033683733387	0.499524632621348
1	18276048	18399880	HAP_2	0.110434782608696	-0.425268705973289	3.26053388462799	0.896273566378591
1	18276048	18399880	HAP_3	0.152173913043478	-2.61073398543023	2.64793806868533	0.324582026592058
1	18276048	18399880	HAP_4	0.244347826086957	-1.19576352165197	1.4708703253696	0.416583383784479
1	18276048	18399880	HAP_5	0.0739130434782609	-4.7875488487045	4.51664758599028	0.289609760412826
1	18340122	18448083	HAP_1	0.0739130434782609	-4.7875488487045	4.51664758599028	0.289609760412826
1	18340122	18448083	HAP_2	0.245217391304348	-1.18403791793354	1.44766245347892	0.413762967171999
1	18340122	18448083	HAP_3	0.0895652173913044	-2.62860519603023	3.89033683733387	0.499524632621348
1	18340122	18448083	HAP_4	0.0904347826086957	1.06781896362406	4.49047632471984	0.812125703095679
1	18340122	18448083	HAP_5	0.166086956521739	-2.61073398543023	2.64793806868533	0.324582026592058
1	18366232	18508210	HAP_1	0.0739130434782609	-4.7875488487045	4.51664758599028	0.289609760412826
1	18366232	18508210	HAP_2	0.152173913043478	-2.61073398543023	2.64793806868533	0.324582026592058
1	18366232	18508210	HAP_3	0.0895652173913044	-2.62860519603023	3.89033683733387	0.499524632621348
1	18366232	18508210	HAP_4	0.0904347826086957	1.06781896362406	4.49047632471984	0.812125703095679
1	18366232	18508210	HAP_5	0.115652173913043	-1.50945212173254	3.25090974708577	0.642600575107908
1	18366232	18508210	HAP_6	0.128695652173913	-4.72322466172526	2.62637515368084	0.0726530624317681
1	18388905	18550600	HAP_1	0.0669565217391304	-0.00896345724273146	4.48948847514062	0.99840769862115
1	18388905	18550600	HAP_2	0.15304347826087	-2.40541429476956	2.506409622115	0.337616310701713
1	18388905	18550600	HAP_3	0.0747826086956522	-4.7875488487045	4.51664758599028	0.289609760412826
1	18388905	18550600	HAP_4	0.0904347826086957	-2.62860519603023	3.89033683733387	0.499524632621348
1	18388905	18550600	HAP_5	0.0904347826086957	1.06781896362406	4.49047632471984	0.812125703095679
1	18388905	18550600	HAP_6	0.127826086956522	0.0341979395734078	2.80036172113424	0.99026083184201
1	18388905	18550600	HAP_7	0.180869565217391	-1.38647243010691	1.69958946429832	0.41497785895146
1	18388905	18550600	HAP_8	0.0773913043478261	-2.65745491915945	4.55775698406328	0.560085444485634
1	18425564	18619081	HAP_1	0.114782608695652	-1.50945212173254	3.25090974708577	0.642600575107908
1	18425564	18619081	HAP_2	0.175652173913043	-1.57075954103484	1.7813176865594	0.378263890934295
1	18425564	18619081	HAP_3	0.0773913043478261	-2.65745491915945	4.55775698406328	0.560085444485634
1	18425564	18619081	HAP_4	0.0904347826086957	1.06781896362406	4.49047632471984	0.812125703095679
1	18425564	18619081	HAP_5	0.123478260869565	2.27212104367276	2.77780692526521	0.413729539794244
1	18425564	18619081	HAP_6	0.154782608695652	-2.40541429476956	2.506409622115	0.337616310701713
1	18425564	18619081	HAP_7	0.0747826086956522	-4.7875488487045	4.51664758599028	0.289609760412826
1	18425564	18619081	HAP_8	0.0904347826086957	-2.62860519603023	3.89033683733387	0.499524632621348
1	18484079	18667846	HAP_1	0.114782608695652	-1.50945212173254	3.25090974708577	0.642600575107908
1	18484079	18667846	HAP_2	0.136521739130435	1.31908245354591	2.19860501380423	0.548772476988164
1	18484079	18667846	HAP_3	0.155652173913043	-2.40541429476956	2.506409622115	0.337616310701713
1	18484079	18667846	HAP_4	0.0904347826086957	-2.62860519603023	3.89033683733387	0.499524632621348
1	18484079	18667846	HAP_5	0.114782608695652	1.69888011684077	3.48152917475914	0.625761746374795
1	18484079	18667846	HAP_6	0.12695652173913	-4.72322466172526	2.62637515368084	0.0726530624317681
1	18484079	18667846	HAP_7	0.08	-5.37651430350269	3.89251240507738	0.16775248771619
1	18484079	18667846	HAP_8	0.0956521739130435	-0.363398928495381	3.23043801406584	0.910473359107042
1	18541914	18718088	HAP_1	0.0765217391304348	-2.65745491915945	4.55775698406328	0.560085444485634
1	18541914	18718088	HAP_2	0.0904347826086957	-2.62860519603023	3.89033683733387	0.499524632621348
1	18541914	18718088	HAP_3	0.0921739130434783	1.06781896362406	4.49047632471984	0.812125703095679
1	18541914	18718088	HAP_4	0.12695652173913	-4.72322466172526	2.62637515368084	0.0726530624317681
1	18541914	18718088	HAP_5	0.15304347826087	-2.40541429476956	2.506409622115	0.337616310701713
1	18541914	18718088	HAP_6	0.115652173913043	-1.50945212173254	3.25090974708577	0.642600575107908
1	18541914	18718088	HAP_7	0.123478260869565	2.27212104367276	2.77780692526521	0.413729539794244
1	18599889	18771888	HAP_1	0.0921739130434783	1.06781896362406	4.49047632471984	0.812125703095679
1	18599889	18771888	HAP_2	0.113913043478261	-3.76972781301868	2.97028134464803	0.204913488174574
1	18599889	18771888	HAP_3	0.0904347826086957	-2.62860519603023	3.89033683733387	0.499524632621348
1	18599889	18771888	HAP_4	0.123478260869565	2.27212104367276	2.77780692526521	0.413729539794244
1	18599889	18771888	HAP_5	0.15304347826087	-2.40541429476956	2.506409622115	0.337616310701713
1	18599889	18771888	HAP_6	0.0765217391304348	-2.65745491915945	4.55775698406328	0.560085444485634
1	18599889	18771888	HAP_7	0.12	-1.50945212173254	3.25090974708577	0.642600575107908
1	18651110	18859078	HAP_1	0.11304347826087	-3.76972781301868	2.97028134464803	0.204913488174574
1	18651110	18859078	HAP_2	0.123478260869565	2.27212104367276	2.77780692526521	0.413729539794244
1	18651110	18859078	HAP_3	0.15304347826087	-0.33033084902487	2.38678527910361	0.889973949294543
1	18651110	18859078	HAP_4	0.0921739130434783	1.06781896362406	4.49047632471984	0.812125703095679
1	18651110	18859078	HAP_5	0.0921739130434783	-1.40223324538277	3.47887641675075	0.687049485533021
1	18651110	18859078	HAP_6	0.0765217391304348	-2.65745491915945	4.55775698406328	0.560085444485634
1	18651110	18859078	HAP_7	0.117391304347826	-1.50945212173254	3.25090974708577	0.642600575107908
1	18690083	18947598	HAP_1	0.11304347826087	-3.76972781301868	2.97028134464803	0.204913488174574
1	18690083	18947598	HAP_2	0.116521739130435	-1.50945212173254	3.25090974708577	0.642600575107908
1	18690083	18947598	HAP_3	0.0895652173913044	1.06781896362406	4.49047632471984	0.812125703095679
1	18690083	18947598	HAP_4	0.15304347826087	-0.33033084902487	2.38678527910361	0.889973949294543
1	18690083	18947598	HAP_5	0.091304347826087	-1.40223324538277	3.47887641675075	0.687049485533021
1	18690083	18947598	HAP_6	0.0765217391304348	-2.65745491915945	4.55775698406328	0.560085444485634
1	18690083	18947598	HAP_7	0.123478260869565	2.27212104367276	2.77780692526521	0.413729539794244
1	18756669	19016808	HAP_1	0.154782608695652	-0.33033084902487	2.38678527910361	0.889973949294543
1	18756669	19016808	HAP_2	0.091304347826087	-1.40223324538277	3.47887641675075	0.687049485533021
1	18756669	19016808	HAP_3	0.123478260869565	2.27212104367276	2.77780692526521	0.413729539794244
1	18756669	19016808	HAP_4	0.0739130434782609	-4.7875488487045	4.51664758599028	0.289609760412826
1	18756669	19016808	HAP_5	0.113913043478261	-3.76972781301868	2.97028134464803	0.204913488174574
1	18756669	19016808	HAP_6	0.0895652173913044	1.06781896362406	4.49047632471984	0.812125703095679
1	18756669	19016808	HAP_7	0.0773913043478261	-2.65745491915945	4.55775698406328	0.560085444485634
1	18756669	19016808	HAP_8	0.114782608695652	-1.50945212173254	3.25090974708577	0.642600575107908
1	18832003	19101381	HAP_1	0.113913043478261	-3.76972781301868	2.97028134464803	0.204913488174574
1	18832003	19101381	HAP_2	0.091304347826087	-1.40223324538277	3.47887641675075	0.687049485533021
1	18832003	19101381	HAP_3	0.0739130434782609	-4.7875488487045	4.51664758599028	0.289609760412826
1	18832003	19101381	HAP_4	0.0773913043478261	-2.65745491915945	4.55775698406328	0.560085444485634
1	18832003	19101381	HAP_5	0.0904347826086957	1.06781896362406	4.49047632471984	0.812125703095679
1	18832003	19101381	HAP_6	0.123478260869565	2.27212104367276	2.77780692526521	0.413729539794244
1	18832003	19101381	HAP_7	0.114782608695652	-1.50945212173254	3.25090974708577	0.642600575107908
1	18832003	19101381	HAP_8	0.16695652173913	-0.201447453400155	2.28106262294626	0.929659376753132
1	18930376	19175978	HAP_1	0.123478260869565	2.27212104367276	2.77780692526521	0.413729539794244
1	18930376	19175978	HAP_2	0.0739130434782609	-4.7875488487045	4.51664758599028	0.289609760412826
1	18930376	19175978	HAP_3	0.113913043478261	-3.76972781301868	2.97028134464803	0.204913488174574
1	18930376	19175978	HAP_4	0.114782608695652	-1.50945212173254	3.25090974708577	0.642600575107908
1	18930376	19175978	HAP_5	0.16695652173913	-0.201447453400155	2.28106262294626	0.929659376753132
1	18930376	19175978	HAP_6	0.168695652173913	-2.47119816063849	2.06364899664137	0.231620611966299
1	18930376	19175978	HAP_7	0.0904347826086957	1.06781896362406	4.49047632471984	0.812125703095679
1	18993576	19269782	HAP_1	0.113913043478261	-1.50945212173254	3.25090974708577	0.642600575107908
1	18993576	19269782	HAP_2	0.16695652173913	-0.201447453400155	2.28106262294626	0.929659376753132
1	18993576	19269782	HAP_3	0.168695652173913	-2.47119816063849	2.06364899664137	0.231620611966299
1	18993576	19269782	HAP_4	0.0947826086956522	1.06781896362406	4.49047632471984	0.812125703095679
1	18993576	19269782	HAP_5	0.123478260869565	2.27212104367276	2.77780692526521	0.413729539794244
1	18993576	19269782	HAP_6	0.0739130434782609	-4.7875488487045	4.51664758599028	0.289609760412826
1	18993576	19269782	HAP_7	0.113913043478261	-3.76972781301868	2.97028134464803	0.204913488174574
1	19069747	19336588	HAP_1	0.114782608695652	-2.96809343031316	3.27477218076554	0.365138457319398
1	19069747	19336588	HAP_2	0.0773913043478261	-2.65745491915945	4.55775698406328	0.560085444485634
1	19069747	19336588	HAP_3	0.13304347826087	2.33251768339117	2.7632363254361	0.398958559488617
1	19069747	19336588	HAP_4	0.113913043478261	-3.76972781301868	2.97028134464803	0.204913488174574
1	19069747	19336588	HAP_5	0.305217391304348	-0.256997121561303	1.15513647194688	0.824019480885134
1	19069747	19336588	HAP_6	0.0739130434782609	-4.7875488487045	4.51664758599028	0.289609760412826
1	19069747	19336588	HAP_7	0.0930434782608696	1.06781896362406	4.49047632471984	0.812125703095679
1	19147587	19374028	HAP_1	0.232173913043478	0.669041209435918	1.38914357136371	0.630262434629387
1	19147587	19374028	HAP_2	0.0739130434782609	-4.7875488487045	4.51664758599028	0.289609760412826
1	19147587	19374028	HAP_3	0.11304347826087	-3.92219991021484	3.57285437086027	0.272771673167969
1	19147587	19374028	HAP_4	0.0904347826086957	1.06781896362406	4.49047632471984	0.812125703095679
1	19147587	19374028	HAP_5	0.11304347826087	-3.76972781301868	2.97028134464803	0.204913488174574
1	19147587	19374028	HAP_6	0.0773913043478261	-2.65745491915945	4.55775698406328	0.560085444485634
1	19147587	19374028	HAP_7	0.132173913043478	2.33251768339117	2.7632363254361	0.398958559488617
1	19253956	19436094	HAP_1	0.187826086956522	-0.356512317576324	1.79427021897966	0.842573282032257
1	19253956	19436094	HAP_2	0.088695652173913	1.06781896362406	4.49047632471984	0.812125703095679
1	19253956	19436094	HAP_3	0.112173913043478	-3.92219991021484	3.57285437086027	0.272771673167969
1	19253956	19436094	HAP_4	0.0773913043478261	-2.65745491915945	4.55775698406328	0.560085444485634
1	19253956	19436094	HAP_5	0.192173913043478	-1.44561883162427	1.93653630424107	0.45567930851108
1	19253956	19436094	HAP_6	0.0739130434782609	-4.7875488487045	4.51664758599028	0.289609760412826
1	19318625	19484677	HAP_1	0.11304347826087	-3.92219991021484	3.57285437086027	0.272771673167969
1	19318625	19484677	HAP_2	0.188695652173913	-0.356512317576324	1.79427021897966	0.842573282032257
1	19318625	19484677	HAP_3	0.088695652173913	1.06781896362406	4.49047632471984	0.812125703095679
1	19318625	19484677	HAP_4	0.0773913043478261	-2.65745491915945	4.55775698406328	0.560085444485634
1	19318625	19484677	HAP_5	0.192173913043478	-1.44561883162427	1.93653630424107	0.45567930851108
1	19318625	19484677	HAP_6	0.0739130434782609	-4.7875488487045	4.51664758599028	0.289609760412826
1	19352346	19499241	HAP_1	0.11304347826087	-3.92219991021484	3.57285437086027	0.272771673167969
1	19352346	19499241	HAP_2	0.19304347826087	-1.44561883162427	1.93653630424107	0.45567930851108
1	19352346	19499241	HAP_3	0.0739130434782609	-4.7875488487045	4.51664758599028	0.289609760412826
1	19352346	19499241	HAP_4	0.179130434782609	-0.356512317576324	1.79427021897966	0.842573282032257
1	19352346	19499241	HAP_5	0.088695652173913	1.06781896362406	4.49047632471984	0.812125703095679
1	19352346	19499241	HAP_6	0.0773913043478261	-2.65745491915945	4.55775698406328	0.560085444485634
1	19420435	19535686	HAP_1	0.0773913043478261	-2.65745491915945	4.55775698406328	0.560085444485634
1	19420435	19535686	HAP_2	0.0817391304347826	-2.92242947775388	3.93080967527564	0.457509343253318
1	19420435	19535686	HAP_3	0.11304347826087	-3.92219991021484	3.57285437086027	0.272771673167969
1	19420435	19535686	HAP_4	0.180869565217391	-0.356512317576324	1.79427021897966	0.842573282032257
1	19420435	19535686	HAP_5	0.19304347826087	-1.44561883162427	1.93653630424107	0.45567930851108
1	19420435	19535686	HAP_6	0.0878260869565217	1.06781896362406	4.49047632471984	0.812125703095679
1	19474711	19617746	HAP_1	0.194782608695652	-1.44561883162427	1.93653630424107	0.45567930851108
1	19474711	19617746	HAP_2	0.0817391304347826	-2.92242947775388	3.93080967527564	0.457509343253318
1	19474711	19617746	HAP_3	0.115652173913043	-1.50945212173254	3.25090974708577	0.642600575107908
1	19474711	19617746	HAP_4	0.258260869565217	-0.406657183454251	1.25644856056455	0.746318849002888
1	19474711	19617746	HAP_5	0.0878260869565217	1.06781896362406	4.49047632471984	0.812125703095679
1	19492649	19686160	HAP_1	0.327826086956522	-1.19266656839546	1.1116441509021	0.283783089363803
1	19492649	19686160	HAP_2	0.0878260869565217	1.06781896362406	4.49047632471984	0.812125703095679
1	19492649	19686160	HAP_3	0.115652173913043	-1.50945212173254	3.25090974708577	0.642600575107908
1	19492649	19686160	HAP_4	0.194782608695652	-1.44561883162427	1.93653630424107	0.45567930851108
1	19492649	19686160	HAP_5	0.0817391304347826	-2.92242947775388	3.93080967527564	0.457509343253318
1	19515387	19736140	HAP_1	0.115652173913043	-1.50945212173254	3.25090974708577	0.642600575107908
1	19515387	19736140	HAP_2	0.194782608695652	-1.44561883162427	1.93653630424107	0.45567930851108
1	19515387	19736140	HAP_3	0.32695652173913	-1.19266656839546	1.1116441509021	0.283783089363803
1	19515387	19736140	HAP_4	0.0878260869565217	1.06781896362406	4.49047632471984	0.812125703095679
1	19515387	19736140	HAP_5	0.0817391304347826	-2.92242947775388	3.93080967527564	0.457509343253318
1	19591116	19840115	HAP_1	0.222608695652174	-2.21395553723909	1.61874470227495	0.171952968966688
1	19591116	19840115	HAP_2	0.0834782608695652	-2.92242947775388	3.93080967527564	0.457509343253318
1	19591116	19840115	HAP_3	0.522608695652174	-0.252103358022465	0.787722367146233	0.749056289395275
1	19661123	19905066	HAP_1	0.071304347826087	-1.08735426164897	3.9723679303709	0.784393081334216
1	19661123	19905066	HAP_2	0.102608695652174	-3.7934439527585	2.99080049731055	0.205190718414735
1	19661123	19905066	HAP_3	0.18695652173913	-0.147688740446366	1.71516106168889	0.931411393689747
1	19661123	19905066	HAP_4	0.335652173913043	-0.253608048959339	1.07541347656362	0.81365534372776
1	19661123	19905066	HAP_5	0.202608695652174	-1.38324459859619	1.72197826703389	0.422147853988024
1	19728682	19955364	HAP_1	0.183478260869565	-0.356512317576324	1.79427021897966	0.842573282032257
1	19728682	19955364	HAP_2	0.466086956521739	0.756262171721689	0.815236753236343	0.353982410806185
1	19728682	19955364	HAP_3	0.0782608695652174	-0.950365886044515	3.00413068726345	0.751852017470635
1	19728682	19955364	HAP_4	0.105217391304348	-3.7934439527585	2.99080049731055	0.205190718414735
1	19802045	20037490	HAP_1	0.183478260869565	-0.356512317576324	1.79427021897966	0.842573282032257
1	19802045	20037490	HAP_2	0.0426086956521739	-0.863652335748175	4.48526814387699	0.847378528645433
1	19802045	20037490	HAP_3	0.088695652173913	1.06781896362406	4.49047632471984	0.812125703095679
1	19802045	20037490	HAP_4	0.225217391304348	-1.69433493084492	1.58171128435031	0.284537665037331
1	19802045	20037490	HAP_5	0.173913043478261	-2.26755643857643	1.98866219094323	0.254671132686602
1	19887186	20089442	HAP_1	0.088695652173913	1.06781896362406	4.49047632471984	0.812125703095679
1	19887186	20089442	HAP_2	0.226086956521739	-1.69433493084492	1.58171128435031	0.284537665037331
1	19887186	20089442	HAP_3	0.173913043478261	-2.26755643857643	1.98866219094323	0.254671132686602
1	19887186	20089442	HAP_4	0.183478260869565	-0.356512317576324	1.79427021897966	0.842573282032257
1	19887186	20089442	HAP_5	0.0556521739130435	-0.873836978825967	3.90952898340821	0.823216209064489
1	19929109	20164215	HAP_1	0.088695652173913	1.06781896362406	4.49047632471984	0.812125703095679
1	19929109	20164215	HAP_2	0.195652173913043	-1.20279701832672	1.75687453395941	0.493863973336847
1	19929109	20164215	HAP_3	0.173913043478261	-2.26755643857643	1.98866219094323	0.254671132686602
1	19929109	20164215	HAP_4	0.183478260869565	-0.356512317576324	1.79427021897966	0.842573282032257
1	19929109	20164215	HAP_5	0.0556521739130435	-0.873836978825967	3.90952898340821	0.823216209064489
1	20008856	20217215	HAP_1	0.088695652173913	1.06781896362406	4.49047632471984	0.812125703095679
1	20008856	20217215	HAP_2	0.0834782608695652	-1.30808585812024	3.19551695857655	0.68243856314407
1	20008856	20217215	HAP_3	0.195652173913043	-1.20279701832672	1.75687453395941	0.493863973336847
1	20008856	20217215	HAP_4	0.183478260869565	-0.356512317576324	1.79427021897966	0.842573282032257
1	20008856	20217215	HAP_5	0.173913043478261	-2.26755643857643	1.98866219094323	0.254671132686602
1	20079747	20263578	HAP_1	0.212173913043478	-2.04548282756148	1.74337661041195	0.241177357035985
1	20079747	20263578	HAP_2	0.195652173913043	-1.20279701832672	1.75687453395941	0.493863973336847
1	20079747	20263578	HAP_3	0.272173913043478	0.0766959786022408	1.27803905468834	0.952168470541034
1	20144224	20294759	HAP_1	0.409565217391304	0.160840856779416	0.880349990581199	0.855098488156045
1	20144224	20294759	HAP_2	0.18	2.73723130737653	1.8114527706803	0.131332755287939
1	20144224	20294759	HAP_3	0.195652173913043	-1.20279701832672	1.75687453395941	0.493863973336847
1	20199697	20336514	HAP_1	0.194782608695652	-1.20279701832672	1.75687453395941	0.493863973336847
1	20199697	20336514	HAP_2	0.196521739130435	-1.43913930608392	1.56302153664263	0.357580286793211
1	20199697	20336514	HAP_3	0.0869565217391304	1.06781896362406	4.49047632471984	0.812125703095679
1	20199697	20336514	HAP_4	0.0973913043478261	0.232441695609212	3.9073064565499	0.952583785562622
1	20257579	20416935	HAP_1	0.196521739130435	-1.43913930608392	1.56302153664263	0.357580286793211
1	20257579	20416935	HAP_2	0.0869565217391304	1.06781896362406	4.49047632471984	0.812125703095679
1	20257579	20416935	HAP_3	0.0973913043478261	0.232441695609212	3.9073064565499	0.952583785562622
1	20257579	20416935	HAP_4	0.194782608695652	-1.20279701832672	1.75687453395941	0.493863973336847
1	20285058	20472980	HAP_1	0.196521739130435	-1.43913930608392	1.56302153664263	0.357580286793211
1	20285058	20472980	HAP_2	0.0869565217391304	1.06781896362406	4.49047632471984	0.812125703095679
1	20285058	20472980	HAP_3	0.0973913043478261	0.232441695609212	3.9073064565499	0.952583785562622
1	20285058	20472980	HAP_4	0.194782608695652	-1.20279701832672	1.75687453395941	0.493863973336847
1	20309995	20550672	HAP_1	0.195652173913043	-1.43913930608392	1.56302153664263	0.357580286793211
1	20309995	20550672	HAP_2	0.0973913043478261	0.232441695609212	3.9073064565499	0.952583785562622
1	20309995	20550672	HAP_3	0.0869565217391304	1.06781896362406	4.49047632471984	0.812125703095679
1	20309995	20550672	HAP_4	0.126086956521739	0.839169186771316	2.65048571223867	0.751657426995413
1	20396102	20587049	HAP_1	0.125217391304348	1.79236653992042	2.52450219188248	0.478005991080288
1	20396102	20587049	HAP_2	0.0973913043478261	0.232441695609212	3.9073064565499	0.952583785562622
1	20396102	20587049	HAP_3	0.105217391304348	3.27188834474355	2.94174915042797	0.26651675596806
1	20396102	20587049	HAP_4	0.195652173913043	-1.43913930608392	1.56302153664263	0.357580286793211
1	20447544	20629717	HAP_1	0.125217391304348	1.79236653992042	2.52450219188248	0.478005991080288
1	20447544	20629717	HAP_2	0.0947826086956522	-3.0239794503995	4.50925996441238	0.502741019473289
1	20447544	20629717	HAP_3	0.196521739130435	-1.43913930608392	1.56302153664263	0.357580286793211
1	20447544	20629717	HAP_4	0.179130434782609	0.0636982109978716	2.03118226753684	0.97499344293676
1	20528824	20676803	HAP_1	0.255652173913043	-1.02548446472535	1.29753632844126	0.429667267898965
1	20528824	20676803	HAP_2	0.0930434782608696	2.56470542342278	3.21466220042444	0.425314875236367
1	20528824	20676803	HAP_3	0.0869565217391304	1.06781896362406	4.49047632471984	0.812125703095679
1	20528824	20676803	HAP_4	0.0947826086956522	-3.0239794503995	4.50925996441238	0.502741019473289
1	20572869	20732893	HAP_1	0.0860869565217391	0.485947379130122	4.48408306888096	0.91373958632242
1	20572869	20732893	HAP_2	0.0895652173913044	1.14071297340224	3.89442813460424	0.769699840773421
1	20572869	20732893	HAP_3	0.0930434782608696	2.56470542342278	3.21466220042444	0.425314875236367
1	20572869	20732893	HAP_4	0.282608695652174	-0.552185110719047	1.20190381417787	0.646106385356464
1	20572869	20732893	HAP_5	0.0956521739130435	-3.0239794503995	4.50925996441238	0.502741019473289
1	20618002	20799206	HAP_1	0.0860869565217391	0.485947379130122	4.48408306888096	0.91373958632242
1	20618002	20799206	HAP_2	0.0895652173913044	1.14071297340224	3.89442813460424	0.769699840773421
1	20618002	20799206	HAP_3	0.0921739130434783	2.56470542342278	3.21466220042444	0.425314875236367
1	20618002	20799206	HAP_4	0.284347826086957	-0.552185110719047	1.20190381417787	0.646106385356464
1	20618002	20799206	HAP_5	0.0947826086956522	-3.0239794503995	4.50925996441238	0.502741019473289
1	20664136	20899506	HAP_1	0.0895652173913044	1.14071297340224	3.89442813460424	0.769699840773421
1	20664136	20899506	HAP_2	0.286086956521739	-0.4460313878545	1.19103888203845	0.708181531542706
1	20664136	20899506	HAP_3	0.0860869565217391	0.485947379130122	4.48408306888096	0.91373958632242
1	20664136	20899506	HAP_4	0.0921739130434783	2.56470542342278	3.21466220042444	0.425314875236367
1	20664136	20899506	HAP_5	0.0947826086956522	-3.0239794503995	4.50925996441238	0.502741019473289
1	20716311	20975199	HAP_1	0.0860869565217391	0.485947379130122	4.48408306888096	0.91373958632242
1	20716311	20975199	HAP_2	0.375652173913043	-0.00847683828928074	0.965902999010582	0.993000908532166
1	20716311	20975199	HAP_3	0.0921739130434783	-3.0239794503995	4.50925996441238	0.502741019473289
1	20716311	20975199	HAP_4	0.0921739130434783	2.56470542342278	3.21466220042444	0.425314875236367
1	20774446	21025812	HAP_1	0.0930434782608696	-3.0239794503995	4.50925996441238	0.502741019473289
1	20774446	21025812	HAP_2	0.0947826086956522	0.622425563369479	2.9723299747207	0.834206712057591
1	20774446	21025812	HAP_3	0.0930434782608696	1.06781896362406	4.49047632471984	0.812125703095679
1	20774446	21025812	HAP_4	0.313913043478261	-0.352019593282994	1.15283925765	0.760212574662231
1	20774446	21025812	HAP_5	0.0860869565217391	0.485947379130122	4.48408306888096	0.91373958632242
1	20844518	21079216	HAP_1	0.0939130434782609	-3.0239794503995	4.50925996441238	0.502741019473289
1	20844518	21079216	HAP_2	0.0956521739130435	0.622425563369479	2.9723299747207	0.834206712057591
1	20844518	21079216	HAP_3	0.0947826086956522	1.06781896362406	4.49047632471984	0.812125703095679
1	20844518	21079216	HAP_4	0.304347826086957	-0.0104346332692338	1.19826720452439	0.993055117722239
1	20844518	21079216	HAP_5	0.108695652173913	2.07903453650934	3.87420383141547	0.591731915951338
1	20955011	21099477	HAP_1	0.0939130434782609	-3.0239794503995	4.50925996441238	0.502741019473289
1	20955011	21099477	HAP_2	0.163478260869565	-1.12974863140266	2.10047797986893	0.590891376046948
1	20955011	21099477	HAP_3	0.0956521739130435	0.622425563369479	2.9723299747207	0.834206712057591
1	20955011	21099477	HAP_4	0.0956521739130435	1.06781896362406	4.49047632471984	0.812125703095679
1	20955011	21099477	HAP_5	0.329565217391304	0.462536806267585	1.10648344282659	0.676089129620659
1	21005976	21158799	HAP_1	0.0939130434782609	-3.0239794503995	4.50925996441238	0.502741019473289
1	21005976	21158799	HAP_2	0.14695652173913	-0.556866016511706	2.26746565716182	0.806089587738124
1	21005976	21158799	HAP_3	0.0956521739130435	0.622425563369479	2.9723299747207	0.834206712057591
1	21005976	21158799	HAP_4	0.329565217391304	0.462536806267585	1.10648344282659	0.676089129620659
1	21005976	21158799	HAP_5	0.0956521739130435	1.06781896362406	4.49047632471984	0.812125703095679
1	21060557	21212230	HAP_1	0.329565217391304	0.462536806267585	1.10648344282659	0.676089129620659
1	21060557	21212230	HAP_2	0.116521739130435	2.92376474113715	2.41005050650951	0.225580226132365
1	21060557	21212230	HAP_3	0.164347826086957	-0.533328197722266	2.06466360684442	0.796260391656886
1	21060557	21212230	HAP_4	0.184347826086957	-2.76009227550204	1.8386047034671	0.133868411071814
1	21060557	21212230	HAP_5	0.0982608695652174	1.06781896362406	4.49047632471984	0.812125703095679
1	21092388	21248341	HAP_1	0.329565217391304	0.462536806267585	1.10648344282659	0.676089129620659
1	21092388	21248341	HAP_2	0.116521739130435	2.92376474113715	2.41005050650951	0.225580226132365
1	21092388	21248341	HAP_3	0.129565217391304	0.403428215338521	2.98019690334001	0.892368088190946
1	21092388	21248341	HAP_4	0.184347826086957	-2.76009227550204	1.8386047034671	0.133868411071814
1	21092388	21248341	HAP_5	0.0982608695652174	1.06781896362406	4.49047632471984	0.812125703095679
1	21142067	21302128	HAP_1	0.460869565217391	0.300845839588492	0.814862375266168	0.712118946978644
1	21142067	21302128	HAP_2	0.184347826086957	-2.76009227550204	1.8386047034671	0.133868411071814
1	21142067	21302128	HAP_3	0.118260869565217	2.92376474113715	2.41005050650951	0.225580226132365
1	21142067	21302128	HAP_4	0.0982608695652174	1.06781896362406	4.49047632471984	0.812125703095679
1	21199202	21333330	HAP_1	0.581739130434783	-0.377234769347641	0.706101663680222	0.59337989088516
1	21199202	21333330	HAP_2	0.115652173913043	3.27188834474355	2.94174915042797	0.26651675596806
1	21199202	21333330	HAP_3	0.248695652173913	-3.53047713082621	1.42978858294995	0.0138365917203826
1	21239756	21366392	HAP_1	0.115652173913043	3.27188834474355	2.94174915042797	0.26651675596806
1	21239756	21366392	HAP_2	0.184347826086957	-2.76009227550204	1.8386047034671	0.133868411071814
1	21239756	21366392	HAP_3	0.616521739130435	-0.592316060986822	0.697691312193012	0.396261794178143
1	21278418	21451919	HAP_1	0.0973913043478261	1.06781896362406	4.49047632471984	0.812125703095679
1	21278418	21451919	HAP_2	0.145217391304348	-0.556866016511706	2.26746565716182	0.806089587738124
1	21278418	21451919	HAP_3	0.0965217391304348	0.622425563369479	2.9723299747207	0.834206712057591
1	21278418	21451919	HAP_4	0.329565217391304	0.340287256518679	1.0973114434315	0.756592265465053
1	21278418	21451919	HAP_5	0.0939130434782609	-3.0239794503995	4.50925996441238	0.502741019473289
1	21324921	21498156	HAP_1	0.0965217391304348	1.06781896362406	4.49047632471984	0.812125703095679
1	21324921	21498156	HAP_2	0.0939130434782609	-3.0239794503995	4.50925996441238	0.502741019473289
1	21324921	21498156	HAP_3	0.145217391304348	-0.556866016511706	2.26746565716182	0.806089587738124
1	21324921	21498156	HAP_4	0.0965217391304348	0.622425563369479	2.9723299747207	0.834206712057591
1	21324921	21498156	HAP_5	0.329565217391304	0.340287256518679	1.0973114434315	0.756592265465053
1	21351372	21549541	HAP_1	0.145217391304348	-0.556866016511706	2.26746565716182	0.806089587738124
1	21351372	21549541	HAP_2	0.0965217391304348	0.622425563369479	2.9723299747207	0.834206712057591
1	21351372	21549541	HAP_3	0.328695652173913	0.340287256518679	1.0973114434315	0.756592265465053
1	21351372	21549541	HAP_4	0.0965217391304348	1.06781896362406	4.49047632471984	0.812125703095679
1	21351372	21549541	HAP_5	0.0939130434782609	-3.0239794503995	4.50925996441238	0.502741019473289
1	21426865	21593553	HAP_1	0.0965217391304348	0.622425563369479	2.9723299747207	0.834206712057591
1	21426865	21593553	HAP_2	0.0965217391304348	1.06781896362406	4.49047632471984	0.812125703095679
1	21426865	21593553	HAP_3	0.337391304347826	0.290500529564197	1.08626950250012	0.78923658629788
1	21426865	21593553	HAP_4	0.176521739130435	-0.853147823579329	2.46592556523322	0.729491215195755
1	21426865	21593553	HAP_5	0.110434782608696	-1.2216762406653	3.20437511744863	0.703159932854735
1	21477210	21624708	HAP_1	0.0965217391304348	0.622425563369479	2.9723299747207	0.834206712057591
1	21477210	21624708	HAP_2	0.110434782608696	-1.2216762406653	3.20437511744863	0.703159932854735
1	21477210	21624708	HAP_3	0.0965217391304348	1.06781896362406	4.49047632471984	0.812125703095679
1	21477210	21624708	HAP_4	0.337391304347826	0.290500529564197	1.08626950250012	0.78923658629788
1	21477210	21624708	HAP_5	0.251304347826087	0.111798168324433	1.57741350858285	0.943522964896493
1	21529824	21662722	HAP_1	0.105217391304348	-2.63362189693686	3.5187298771243	0.454496991447292
1	21529824	21662722	HAP_2	0.0965217391304348	1.06781896362406	4.49047632471984	0.812125703095679
1	21529824	21662722	HAP_3	0.0965217391304348	0.622425563369479	2.9723299747207	0.834206712057591
1	21529824	21662722	HAP_4	0.337391304347826	0.582537902910514	1.07801986206484	0.589150656163322
1	21529824	21662722	HAP_5	0.168695652173913	-0.933004103365314	2.75267695511055	0.734778311974307
1	21584870	21717449	HAP_1	0.337391304347826	0.582537902910514	1.07801986206484	0.589150656163322
1	21584870	21717449	HAP_2	0.1	1.06781896362406	4.49047632471984	0.812125703095679
1	21584870	21717449	HAP_3	0.168695652173913	-0.933004103365314	2.75267695511055	0.734778311974307
1	21584870	21717449	HAP_4	0.190434782608696	-0.0245386692334041	1.65103824010012	0.988147097080681
1	21584870	21717449	HAP_5	0.0721739130434783	-4.09827504974144	3.22405012914784	0.204198536544077
1	21618641	21750572	HAP_1	0.101739130434783	2.35085772556513	3.89697866047623	0.546584850546178
1	21618641	21750572	HAP_2	0.330434782608696	0.677227338316442	1.08841085186571	0.534051780050216
1	21618641	21750572	HAP_3	0.190434782608696	-0.0245386692334041	1.65103824010012	0.988147097080681
1	21618641	21750572	HAP_4	0.168695652173913	-0.933004103365314	2.75267695511055	0.734778311974307
1	21644616	21786737	HAP_1	0.329565217391304	0.677227338316442	1.08841085186571	0.534051780050216
1	21644616	21786737	HAP_2	0.1	2.35085772556513	3.89697866047623	0.546584850546178
1	21644616	21786737	HAP_3	0.0965217391304348	0.622425563369479	2.9723299747207	0.834206712057591
1	21644616	21786737	HAP_4	0.0939130434782609	-3.0239794503995	4.50925996441238	0.502741019473289
1	21644616	21786737	HAP_5	0.168695652173913	-0.933004103365314	2.75267695511055	0.734778311974307
1	21691443	21829520	HAP_1	0.329565217391304	0.677227338316442	1.08841085186571	0.534051780050216
1	21691443	21829520	HAP_2	0.0956521739130435	0.622425563369479	2.9723299747207	0.834206712057591
1	21691443	21829520	HAP_3	0.0947826086956522	-3.0239794503995	4.50925996441238	0.502741019473289
1	21691443	21829520	HAP_4	0.0930434782608696	1.06781896362406	4.49047632471984	0.812125703095679
1	21691443	21829520	HAP_5	0.168695652173913	-0.933004103365314	2.75267695511055	0.734778311974307
1	21738281	21887191	HAP_1	0.0930434782608696	1.06781896362406	4.49047632471984	0.812125703095679
1	21738281	21887191	HAP_2	0.151304347826087	-2.28554269424272	2.75750627738251	0.407544524615749
1	21738281	21887191	HAP_3	0.0956521739130435	0.622425563369479	2.9723299747207	0.834206712057591
1	21738281	21887191	HAP_4	0.0947826086956522	-3.0239794503995	4.50925996441238	0.502741019473289
1	21738281	21887191	HAP_5	0.330434782608696	0.674510799742524	1.08136184991928	0.53303797382794
1	21777287	21951746	HAP_1	0.0947826086956522	-3.0239794503995	4.50925996441238	0.502741019473289
1	21777287	21951746	HAP_2	0.333913043478261	0.728550297641181	1.07341697868135	0.497594252068326
1	21777287	21951746	HAP_3	0.0930434782608696	1.06781896362406	4.49047632471984	0.812125703095679
1	21777287	21951746	HAP_4	0.152173913043478	-2.28554269424272	2.75750627738251	0.407544524615749
1	21777287	21951746	HAP_5	0.0956521739130435	0.622425563369479	2.9723299747207	0.834206712057591
1	21824637	22024056	HAP_1	0.0956521739130435	-3.0239794503995	4.50925996441238	0.502741019473289
1	21824637	22024056	HAP_2	0.489565217391304	0.267023251718604	0.782734244462873	0.733124448261239
1	21824637	22024056	HAP_3	0.0939130434782609	1.06781896362406	4.49047632471984	0.812125703095679
1	21824637	22024056	HAP_4	0.0947826086956522	1.07866370792413	3.19125085202047	0.735484470076768
1	21877978	22096754	HAP_1	0.0939130434782609	1.06781896362406	4.49047632471984	0.812125703095679
1	21877978	22096754	HAP_2	0.0956521739130435	1.07866370792413	3.19125085202047	0.735484470076768
1	21877978	22096754	HAP_3	0.251304347826087	0.0763648152154867	1.39692118975139	0.956423572868603
1	21877978	22096754	HAP_4	0.333913043478261	0.90152049518674	1.06528017709709	0.397759272178332
1	21923652	22152784	HAP_1	0.0956521739130435	1.07866370792413	3.19125085202047	0.735484470076768
1	21923652	22152784	HAP_2	0.0947826086956522	1.06781896362406	4.49047632471984	0.812125703095679
1	21923652	22152784	HAP_3	0.129565217391304	-2.79827732644036	3.88344397288905	0.471476235804935
1	21923652	22152784	HAP_4	0.100869565217391	-3.0239794503995	4.50925996441238	0.502741019473289
1	21923652	22152784	HAP_5	0.129565217391304	0.486284744386347	2.97254009048341	0.870110899203278
1	21923652	22152784	HAP_6	0.260869565217391	0.509236820798415	1.28343919907037	0.691683875862146
1	21994065	22225114	HAP_1	0.0947826086956522	1.06781896362406	4.49047632471984	0.812125703095679
1	21994065	22225114	HAP_2	0.129565217391304	-2.79827732644036	3.88344397288905	0.471476235804935
1	21994065	22225114	HAP_3	0.100869565217391	-3.0239794503995	4.50925996441238	0.502741019473289
1	21994065	22225114	HAP_4	0.110434782608696	1.31972696170502	3.21383426270192	0.681493484838082
1	21994065	22225114	HAP_5	0.26	0.551203096059353	1.30020622502132	0.671775335091636
1	21994065	22225114	HAP_6	0.0956521739130435	1.07866370792413	3.19125085202047	0.735484470076768
1	22072511	22272212	HAP_1	0.168695652173913	-0.253195365895663	2.76904310320967	0.927177264228611
1	22072511	22272212	HAP_2	0.100869565217391	-3.0239794503995	4.50925996441238	0.502741019473289
1	22072511	22272212	HAP_3	0.0956521739130435	1.07866370792413	3.19125085202047	0.735484470076768
1	22072511	22272212	HAP_4	0.114782608695652	0.360829548855604	2.78903420595321	0.897107713430875
1	22072511	22272212	HAP_5	0.26	0.551203096059353	1.30020622502132	0.671775335091636
1	22072511	22272212	HAP_6	0.0947826086956522	1.06781896362406	4.49047632471984	0.812125703095679
1	22132505	22311265	HAP_1	0.0973913043478261	-3.0239794503995	4.50925996441238	0.502741019473289
1	22132505	22311265	HAP_2	0.0973913043478261	1.07866370792413	3.19125085202047	0.735484470076768
1	22132505	22311265	HAP_3	0.390434782608696	1.43978473835917	0.95919211099537	0.133907077885673
1	22132505	22311265	HAP_4	0.278260869565217	0.00693768490293913	1.18879911175304	0.99534574150913
1	22194771	22382190	HAP_1	0.409565217391304	1.10308558329098	0.904891303312072	0.223345918596879
1	22194771	22382190	HAP_2	0.0973913043478261	-3.0239794503995	4.50925996441238	0.502741019473289
1	22194771	22382190	HAP_3	0.0965217391304348	1.07866370792413	3.19125085202047	0.735484470076768
1	22194771	22382190	HAP_4	0.278260869565217	0.00693768490293913	1.18879911175304	0.99534574150913
1	22265997	22421404	HAP_1	0.0973913043478261	-3.0239794503995	4.50925996441238	0.502741019473289
1	22265997	22421404	HAP_2	0.413913043478261	0.914615360873851	0.89308698501802	0.306226014512455
1	22265997	22421404	HAP_3	0.0965217391304348	1.07866370792413	3.19125085202047	0.735484470076768
1	22265997	22421404	HAP_4	0.278260869565217	0.00693768490293913	1.18879911175304	0.99534574150913
1	22288779	22475646	HAP_1	0.0973913043478261	-3.0239794503995	4.50925996441238	0.502741019473289
1	22288779	22475646	HAP_2	0.105217391304348	0.381286034946806	2.95249839176494	0.897292969187395
1	22288779	22475646	HAP_3	0.276521739130435	0.084217360041621	1.20123947407534	0.944132066582997
1	22288779	22475646	HAP_4	0.176521739130435	0.702862593600088	2.47310734716035	0.776360095512794
1	22288779	22475646	HAP_5	0.129565217391304	-2.79827732644036	3.88344397288905	0.471476235804935
1	22354504	22518930	HAP_1	0.0965217391304348	-3.0239794503995	4.50925996441238	0.502741019473289
1	22354504	22518930	HAP_2	0.105217391304348	0.381286034946806	2.95249839176494	0.897292969187395
1	22354504	22518930	HAP_3	0.277391304347826	-0.0207063763631789	1.19030152055255	0.986126947092317
1	22354504	22518930	HAP_4	0.176521739130435	0.702862593600088	2.47310734716035	0.776360095512794
1	22354504	22518930	HAP_5	0.129565217391304	-2.79827732644036	3.88344397288905	0.471476235804935
1	22409478	22541611	HAP_1	0.201739130434783	-0.103266900255312	1.58848727087125	0.948189485015018
1	22409478	22541611	HAP_2	0.277391304347826	-0.0207063763631789	1.19030152055255	0.986126947092317
1	22409478	22541611	HAP_3	0.176521739130435	0.702862593600088	2.47310734716035	0.776360095512794
1	22409478	22541611	HAP_4	0.129565217391304	-2.79827732644036	3.88344397288905	0.471476235804935
1	22456503	22591077	HAP_1	0.22695652173913	1.14957817303667	1.47190221887145	0.435122346480169
1	22456503	22591077	HAP_2	0.174782608695652	-3.09047559245782	1.98950426758062	0.120892971768091
1	22456503	22591077	HAP_3	0.305217391304348	0.297909429554541	1.0719960270107	0.781190086974811
1	22456503	22591077	HAP_4	0.127826086956522	-4.44792674736921	3.4785601077218	0.201541430270541
1	22510991	22637089	HAP_1	0.127826086956522	-4.44792674736921	3.4785601077218	0.201541430270541
1	22510991	22637089	HAP_2	0.305217391304348	0.297909429554541	1.0719960270107	0.781190086974811
1	22510991	22637089	HAP_3	0.205217391304348	0.804207854019858	1.68177328120186	0.632700642464376
1	22510991	22637089	HAP_4	0.0973913043478261	-3.0239794503995	4.50925996441238	0.502741019473289
1	22535483	22675245	HAP_1	0.106086956521739	1.06781896362406	4.49047632471984	0.812125703095679
1	22535483	22675245	HAP_2	0.0991304347826087	-0.397435841809423	2.9528122037285	0.892979725374398
1	22535483	22675245	HAP_3	0.0973913043478261	-3.0239794503995	4.50925996441238	0.502741019473289
1	22535483	22675245	HAP_4	0.305217391304348	0.297909429554541	1.0719960270107	0.781190086974811
1	22535483	22675245	HAP_5	0.126086956521739	-4.44792674736921	3.4785601077218	0.201541430270541
1	22574342	22777886	HAP_1	0.0939130434782609	1.06781896362406	4.49047632471984	0.812125703095679
1	22574342	22777886	HAP_2	0.0991304347826087	-0.397435841809423	2.9528122037285	0.892979725374398
1	22574342	22777886	HAP_3	0.126086956521739	-4.44792674736921	3.4785601077218	0.201541430270541
1	22574342	22777886	HAP_4	0.0973913043478261	-3.0239794503995	4.50925996441238	0.502741019473289
1	22574342	22777886	HAP_5	0.286086956521739	0.402524672804074	1.13000060716561	0.721812244651822
1	22625274	22851333	HAP_1	0.0956521739130435	1.06781896362406	4.49047632471984	0.812125703095679
1	22625274	22851333	HAP_2	0.0991304347826087	-0.397435841809423	2.9528122037285	0.892979725374398
1	22625274	22851333	HAP_3	0.286086956521739	0.402524672804074	1.13000060716561	0.721812244651822
1	22625274	22851333	HAP_4	0.126086956521739	-4.44792674736921	3.4785601077218	0.201541430270541
1	22625274	22851333	HAP_5	0.0982608695652174	-3.0239794503995	4.50925996441238	0.502741019473289
1	22655413	22911665	HAP_1	0.127826086956522	-4.44792674736921	3.4785601077218	0.201541430270541
1	22655413	22911665	HAP_2	0.286086956521739	0.402524672804074	1.13000060716561	0.721812244651822
1	22655413	22911665	HAP_3	0.0973913043478261	-3.0239794503995	4.50925996441238	0.502741019473289
1	22655413	22911665	HAP_4	0.091304347826087	1.06781896362406	4.49047632471984	0.812125703095679
1	22655413	22911665	HAP_5	0.0982608695652174	-1.05089575780077	3.18937686291594	0.74190148884493
1	22740766	23021830	HAP_1	0.0973913043478261	-3.0239794503995	4.50925996441238	0.502741019473289
1	22740766	23021830	HAP_2	0.28695652173913	-0.397680320634702	1.11913072309614	0.722462589408695
1	22740766	23021830	HAP_3	0.0991304347826087	-1.05089575780077	3.18937686291594	0.74190148884493
1	22740766	23021830	HAP_4	0.0904347826086957	1.06781896362406	4.49047632471984	0.812125703095679
1	22740766	23021830	HAP_5	0.127826086956522	-4.44792674736921	3.4785601077218	0.201541430270541
1	22832732	23055218	HAP_1	0.127826086956522	-4.44792674736921	3.4785601077218	0.201541430270541
1	22832732	23055218	HAP_2	0.0973913043478261	-3.0239794503995	4.50925996441238	0.502741019473289
1	22832732	23055218	HAP_3	0.28695652173913	-0.397680320634702	1.11913072309614	0.722462589408695
1	22832732	23055218	HAP_4	0.0991304347826087	-1.05089575780077	3.18937686291594	0.74190148884493
1	22832732	23055218	HAP_5	0.0904347826086957	1.06781896362406	4.49047632471984	0.812125703095679
1	22891301	23095055	HAP_1	0.28695652173913	-0.397680320634702	1.11913072309614	0.722462589408695
1	22891301	23095055	HAP_2	0.0991304347826087	-1.05089575780077	3.18937686291594	0.74190148884493
1	22891301	23095055	HAP_3	0.168695652173913	-0.522398780567209	2.59730884496992	0.84066907820014
1	22891301	23095055	HAP_4	0.0982608695652174	-3.0239794503995	4.50925996441238	0.502741019473289
1	22891301	23095055	HAP_5	0.127826086956522	-4.44792674736921	3.4785601077218	0.201541430270541
1	23012815	23145010	HAP_1	0.18	-0.867703378705115	2.35826360391163	0.713055285145286
1	23012815	23145010	HAP_2	0.28695652173913	-0.397680320634702	1.11913072309614	0.722462589408695
1	23012815	23145010	HAP_3	0.128695652173913	-4.44792674736921	3.4785601077218	0.201541430270541
1	23012815	23145010	HAP_4	0.0973913043478261	-3.0239794503995	4.50925996441238	0.502741019473289
1	23012815	23145010	HAP_5	0.0991304347826087	-1.05089575780077	3.18937686291594	0.74190148884493
1	23035575	23197299	HAP_1	0.132173913043478	-4.44792674736921	3.4785601077218	0.201541430270541
1	23035575	23197299	HAP_2	0.18	-0.867703378705115	2.35826360391163	0.713055285145286
1	23035575	23197299	HAP_3	0.28695652173913	-0.397680320634702	1.11913072309614	0.722462589408695
1	23035575	23197299	HAP_4	0.0878260869565217	-3.0239794503995	4.50925996441238	0.502741019473289
1	23035575	23197299	HAP_5	0.0991304347826087	-1.05089575780077	3.18937686291594	0.74190148884493
1	23081731	23269424	HAP_1	0.0878260869565217	-3.0239794503995	4.50925996441238	0.502741019473289
1	23081731	23269424	HAP_2	0.132173913043478	-4.44792674736921	3.4785601077218	0.201541430270541
1	23081731	23269424	HAP_3	0.091304347826087	0.875121329276495	3.8913839318378	0.822148991850711
1	23081731	23269424	HAP_4	0.127826086956522	3.18032843514675	2.39141685514528	0.184093019847239
1	23081731	23269424	HAP_5	0.284347826086957	-0.397680320634702	1.11913072309614	0.722462589408695
1	23081731	23269424	HAP_6	0.08	0.419701639699204	3.97791156187775	0.916010339393225
1	23121836	23329925	HAP_1	0.134782608695652	-4.18175600070403	3.17000912737239	0.187652125190502
1	23121836	23329925	HAP_2	0.0921739130434783	0.875121329276495	3.8913839318378	0.822148991850711
1	23121836	23329925	HAP_3	0.153913043478261	-1.16121814867536	2.19241037813212	0.596561256611344
1	23121836	23329925	HAP_4	0.0991304347826087	-1.05089575780077	3.18937686291594	0.74190148884493
1	23121836	23329925	HAP_5	0.0878260869565217	-3.0239794503995	4.50925996441238	0.502741019473289
1	23121836	23329925	HAP_6	0.284347826086957	-0.397680320634702	1.11913072309614	0.722462589408695
1	23175268	23406744	HAP_1	0.134782608695652	-4.18175600070403	3.17000912737239	0.187652125190502
1	23175268	23406744	HAP_2	0.0921739130434783	0.875121329276495	3.8913839318378	0.822148991850711
1	23175268	23406744	HAP_3	0.284347826086957	-0.397680320634702	1.11913072309614	0.722462589408695
1	23175268	23406744	HAP_4	0.0991304347826087	-1.05089575780077	3.18937686291594	0.74190148884493
1	23175268	23406744	HAP_5	0.135652173913043	-0.388924888608756	2.63646301520468	0.882776338453813
1	23175268	23406744	HAP_6	0.0878260869565217	-3.0239794503995	4.50925996441238	0.502741019473289
1	23236091	23450749	HAP_1	0.133913043478261	-4.18175600070403	3.17000912737239	0.187652125190502
1	23236091	23450749	HAP_2	0.0904347826086957	0.875121329276495	3.8913839318378	0.822148991850711
1	23236091	23450749	HAP_3	0.282608695652174	-0.397680320634702	1.11913072309614	0.722462589408695
1	23236091	23450749	HAP_4	0.0991304347826087	-1.05089575780077	3.18937686291594	0.74190148884493
1	23236091	23450749	HAP_5	0.0878260869565217	-3.0239794503995	4.50925996441238	0.502741019473289
1	23236091	23450749	HAP_6	0.0904347826086957	-6.96727588046524	3.91095040242377	0.0753741692658233
1	23309941	23505884	HAP_1	0.0904347826086957	0.875121329276495	3.8913839318378	0.822148991850711
1	23309941	23505884	HAP_2	0.285217391304348	-0.397680320634702	1.11913072309614	0.722462589408695
1	23309941	23505884	HAP_3	0.13304347826087	-6.08728927479003	3.46509886585753	0.079506124715106
1	23309941	23505884	HAP_4	0.0991304347826087	-1.05089575780077	3.18937686291594	0.74190148884493
1	23382846	23538524	HAP_1	0.285217391304348	-0.397680320634702	1.11913072309614	0.722462589408695
1	23382846	23538524	HAP_2	0.13304347826087	-6.08728927479003	3.46509886585753	0.079506124715106
1	23382846	23538524	HAP_3	0.0921739130434783	0.875121329276495	3.8913839318378	0.822148991850711
1	23382846	23538524	HAP_4	0.100869565217391	-1.05089575780077	3.18937686291594	0.74190148884493
1	23436633	23563293	HAP_1	0.133913043478261	-6.08728927479003	3.46509886585753	0.079506124715106
1	23436633	23563293	HAP_2	0.144347826086957	-0.402218331657166	2.29109243727679	0.860704872528684
1	23436633	23563293	HAP_3	0.0904347826086957	-3.34272014953519	3.53044480660011	0.344133906106567
1	23436633	23563293	HAP_4	0.12	0.997588174194198	2.63008218916727	0.704608933366722
1	23436633	23563293	HAP_5	0.284347826086957	-0.217898902120917	1.12862670234536	0.846977405703174
1	23493262	23611313	HAP_1	0.310434782608696	0.0708140687463047	1.12391638864646	0.949783708739296
1	23493262	23611313	HAP_2	0.16	0.848237993779472	2.48359907397694	0.732827921159329
1	23493262	23611313	HAP_3	0.12	0.997588174194198	2.63008218916727	0.704608933366722
1	23493262	23611313	HAP_4	0.285217391304348	-0.217898902120917	1.12862670234536	0.846977405703174
1	23524493	23636829	HAP_1	0.108695652173913	-3.03300005701203	4.50187257051401	0.500766542469026
1	23524493	23636829	HAP_2	0.285217391304348	-0.217898902120917	1.12862670234536	0.846977405703174
1	23524493	23636829	HAP_3	0.12	0.997588174194198	2.63008218916727	0.704608933366722
1	23524493	23636829	HAP_4	0.311304347826087	0.0708140687463047	1.12391638864646	0.949783708739296
1	23556596	23678274	HAP_1	0.286086956521739	-0.217898902120917	1.12862670234536	0.846977405703174
1	23556596	23678274	HAP_2	0.312173913043478	0.0708140687463047	1.12391638864646	0.949783708739296
1	23556596	23678274	HAP_3	0.228695652173913	-1.51911987614972	1.75200731678524	0.386271551248778
1	23592345	23718726	HAP_1	0.296521739130435	-0.390373891796387	1.19289640374551	0.743601585244004
1	23592345	23718726	HAP_2	0.147826086956522	0.121771423438551	2.21332146368562	0.95614407092163
1	23592345	23718726	HAP_3	0.286086956521739	-0.217898902120917	1.12862670234536	0.846977405703174
1	23631135	23796339	HAP_1	0.195652173913043	0.413657233585233	1.59689110467693	0.795699923880226
1	23631135	23796339	HAP_2	0.260869565217391	-1.19700929284869	1.27202454838807	0.347095384100465
1	23631135	23796339	HAP_3	0.295652173913043	-0.390373891796387	1.19289640374551	0.743601585244004
1	23663115	23829504	HAP_1	0.26	-1.06286486743523	1.28530113629538	0.408622934781547
1	23663115	23829504	HAP_2	0.105217391304348	4.27458415215105	3.1937932599932	0.181306135939305
1	23663115	23829504	HAP_3	0.091304347826087	0.875121329276495	3.8913839318378	0.822148991850711
1	23663115	23829504	HAP_4	0.295652173913043	-0.390373891796387	1.19289640374551	0.743601585244004
1	23689854	23873652	HAP_1	0.143478260869565	-0.402218331657166	2.29109243727679	0.860704872528684
1	23689854	23873652	HAP_2	0.132173913043478	-6.08728927479003	3.46509886585753	0.079506124715106
1	23689854	23873652	HAP_3	0.26	-1.06286486743523	1.28530113629538	0.408622934781547
1	23689854	23873652	HAP_4	0.091304347826087	0.875121329276495	3.8913839318378	0.822148991850711
1	23764367	23929066	HAP_1	0.143478260869565	-0.402218331657166	2.29109243727679	0.860704872528684
1	23764367	23929066	HAP_2	0.12695652173913	-6.08728927479003	3.46509886585753	0.079506124715106
1	23764367	23929066	HAP_3	0.091304347826087	0.875121329276495	3.8913839318378	0.822148991850711
1	23764367	23929066	HAP_4	0.259130434782609	-1.06286486743523	1.28530113629538	0.408622934781547
1	23819150	24003791	HAP_1	0.091304347826087	0.875121329276495	3.8913839318378	0.822148991850711
1	23819150	24003791	HAP_2	0.259130434782609	-1.06286486743523	1.28530113629538	0.408622934781547
1	23819150	24003791	HAP_3	0.144347826086957	-0.402218331657166	2.29109243727679	0.860704872528684
1	23819150	24003791	HAP_4	0.12695652173913	-6.08728927479003	3.46509886585753	0.079506124715106
1	23852637	24084391	HAP_1	0.127826086956522	-5.03801857008138	3.16519717328498	0.112016246659392
1	23852637	24084391	HAP_2	0.258260869565217	-0.843334113089192	1.29918677235264	0.516523012502901
1	23852637	24084391	HAP_3	0.0921739130434783	0.875121329276495	3.8913839318378	0.822148991850711
1	23852637	24084391	HAP_4	0.144347826086957	-0.402218331657166	2.29109243727679	0.860704872528684
1	23916838	24144013	HAP_1	0.206086956521739	-0.461283855319249	1.75370258970279	0.792620577833602
1	23916838	24144013	HAP_2	0.256521739130435	-0.944271388386594	1.31694509619928	0.473661785672706
1	23916838	24144013	HAP_3	0.0930434782608696	0.875121329276495	3.8913839318378	0.822148991850711
1	23916838	24144013	HAP_4	0.145217391304348	-0.402218331657166	2.29109243727679	0.860704872528684
1	23997686	24222791	HAP_1	0.0930434782608696	0.875121329276495	3.8913839318378	0.822148991850711
1	23997686	24222791	HAP_2	0.21304347826087	-0.884620288822158	1.71618170735798	0.606435425718213
1	23997686	24222791	HAP_3	0.337391304347826	0.668169860134945	1.01878927167115	0.512190988437064
1	23997686	24222791	HAP_4	0.102608695652174	-1.05089575780077	3.18937686291594	0.74190148884493
1	24053320	24268228	HAP_1	0.088695652173913	1.06781896362406	4.49047632471984	0.812125703095679
1	24053320	24268228	HAP_2	0.212173913043478	-0.884620288822158	1.71618170735798	0.606435425718213
1	24053320	24268228	HAP_3	0.169565217391304	-0.802682891880381	1.83359364708669	0.661724927086631
1	24053320	24268228	HAP_4	0.102608695652174	-1.05089575780077	3.18937686291594	0.74190148884493
1	24124112	24327170	HAP_1	0.088695652173913	1.06781896362406	4.49047632471984	0.812125703095679
1	24124112	24327170	HAP_2	0.212173913043478	-0.884620288822158	1.71618170735798	0.606435425718213
1	24124112	24327170	HAP_3	0.0773913043478261	-2.27733701562734	4.47780671314052	0.611244030621837
1	24124112	24327170	HAP_4	0.17304347826087	0.294569450772716	1.86513369028485	0.874564932628962
1	24200820	24375020	HAP_1	0.088695652173913	1.06781896362406	4.49047632471984	0.812125703095679
1	24200820	24375020	HAP_2	0.0773913043478261	-2.27733701562734	4.47780671314052	0.611244030621837
1	24200820	24375020	HAP_3	0.173913043478261	0.0881846737360525	1.82043629279712	0.961381591604726
1	24200820	24375020	HAP_4	0.212173913043478	-0.884620288822158	1.71618170735798	0.606435425718213
1	24253399	24425717	HAP_1	0.21304347826087	-0.783313016704143	1.67838850640066	0.640891514391633
1	24253399	24425717	HAP_2	0.0895652173913044	-2.30457900399758	3.5206503158012	0.513000198021414
1	24253399	24425717	HAP_3	0.174782608695652	0.0881846737360525	1.82043629279712	0.961381591604726
1	24253399	24425717	HAP_4	0.088695652173913	1.06781896362406	4.49047632471984	0.812125703095679
1	24308441	24461068	HAP_1	0.088695652173913	1.06781896362406	4.49047632471984	0.812125703095679
1	24308441	24461068	HAP_2	0.21304347826087	-0.783313016704143	1.67838850640066	0.640891514391633
1	24308441	24461068	HAP_3	0.174782608695652	0.0881846737360525	1.82043629279712	0.961381591604726
1	24308441	24461068	HAP_4	0.0895652173913044	-2.30457900399758	3.5206503158012	0.513000198021414
1	24357818	24518171	HAP_1	0.139130434782609	-0.693308458485203	2.50235094176033	0.781833730420326
1	24357818	24518171	HAP_2	0.0895652173913044	-2.30457900399758	3.5206503158012	0.513000198021414
1	24357818	24518171	HAP_3	0.21304347826087	-0.783313016704143	1.67838850640066	0.640891514391633
1	24357818	24518171	HAP_4	0.173913043478261	0.0881846737360525	1.82043629279712	0.961381591604726
1	24412399	24562856	HAP_1	0.198260869565217	-1.74913590408624	1.80071351366817	0.33178833898311
1	24412399	24562856	HAP_2	0.173913043478261	0.0881846737360525	1.82043629279712	0.961381591604726
1	24412399	24562856	HAP_3	0.0895652173913044	-2.30457900399758	3.5206503158012	0.513000198021414
1	24450311	24595486	HAP_1	0.173913043478261	0.0881846737360525	1.82043629279712	0.961381591604726
1	24450311	24595486	HAP_2	0.0904347826086957	-2.30457900399758	3.5206503158012	0.513000198021414
1	24450311	24595486	HAP_3	0.0982608695652174	-4.41654805562875	4.55841185190112	0.333022496417958
1	24450311	24595486	HAP_4	0.199130434782609	-1.74913590408624	1.80071351366817	0.33178833898311
1	24496008	24631426	HAP_1	0.135652173913043	-0.696036920295076	3.47398201614152	0.841273798967916
1	24496008	24631426	HAP_2	0.0982608695652174	-4.41654805562875	4.55841185190112	0.333022496417958
1	24496008	24631426	HAP_3	0.198260869565217	-2.05280647507493	1.84689827621493	0.266833336684193
1	24496008	24631426	HAP_4	0.0773913043478261	-2.27733701562734	4.47780671314052	0.611244030621837
1	24496008	24631426	HAP_5	0.17304347826087	0.0881846737360525	1.82043629279712	0.961381591604726
1	24548452	24674936	HAP_1	0.12695652173913	-0.696036920295076	3.47398201614152	0.841273798967916
1	24548452	24674936	HAP_2	0.08	-2.27733701562734	4.47780671314052	0.611244030621837
1	24548452	24674936	HAP_3	0.109565217391304	-2.48632741220039	3.90344059277088	0.524411618786551
1	24548452	24674936	HAP_4	0.173913043478261	0.0881846737360525	1.82043629279712	0.961381591604726
1	24548452	24674936	HAP_5	0.127826086956522	-5.1805077947147	3.51957421050975	0.141604057589398
1	24548452	24674936	HAP_6	0.198260869565217	-2.05280647507493	1.84689827621493	0.266833336684193
1	24587834	24715677	HAP_1	0.173913043478261	0.0881846737360525	1.82043629279712	0.961381591604726
1	24587834	24715677	HAP_2	0.123478260869565	-0.696036920295076	3.47398201614152	0.841273798967916
1	24587834	24715677	HAP_3	0.08	-2.27733701562734	4.47780671314052	0.611244030621837
1	24587834	24715677	HAP_4	0.110434782608696	-2.48632741220039	3.90344059277088	0.524411618786551
1	24587834	24715677	HAP_5	0.0860869565217391	-3.62527347329819	3.9362796006106	0.357450905438788
1	24587834	24715677	HAP_6	0.199130434782609	-2.05280647507493	1.84689827621493	0.266833336684193
1	24622301	24760985	HAP_1	0.110434782608696	-2.48632741220039	3.90344059277088	0.524411618786551
1	24622301	24760985	HAP_2	0.08	-2.27733701562734	4.47780671314052	0.611244030621837
1	24622301	24760985	HAP_3	0.123478260869565	-0.696036920295076	3.47398201614152	0.841273798967916
1	24622301	24760985	HAP_4	0.17304347826087	0.539717054519739	1.86974654866102	0.772949642408859
1	24622301	24760985	HAP_5	0.193913043478261	-2.41913621294632	1.94869548094466	0.214971039886773
1	24622301	24760985	HAP_6	0.0834782608695652	-3.62527347329819	3.9362796006106	0.357450905438788
1	24654236	24799632	HAP_1	0.192173913043478	-2.41913621294632	1.94869548094466	0.214971039886773
1	24654236	24799632	HAP_2	0.0834782608695652	-3.62527347329819	3.9362796006106	0.357450905438788
1	24654236	24799632	HAP_3	0.110434782608696	-2.48632741220039	3.90344059277088	0.524411618786551
1	24654236	24799632	HAP_4	0.203478260869565	2.47389990480078	1.94073973585521	0.202935110294367
1	24654236	24799632	HAP_5	0.173913043478261	0.539717054519739	1.86974654866102	0.772949642408859
1	24703186	24838128	HAP_1	0.191304347826087	-2.41913621294632	1.94869548094466	0.214971039886773
1	24703186	24838128	HAP_2	0.0834782608695652	-3.62527347329819	3.9362796006106	0.357450905438788
1	24703186	24838128	HAP_3	0.203478260869565	2.47389990480078	1.94073973585521	0.202935110294367
1	24703186	24838128	HAP_4	0.110434782608696	-2.48632741220039	3.90344059277088	0.524411618786551
1	24703186	24838128	HAP_5	0.173913043478261	0.539717054519739	1.86974654866102	0.772949642408859
1	24752603	24901336	HAP_1	0.0834782608695652	-3.62527347329819	3.9362796006106	0.357450905438788
1	24752603	24901336	HAP_2	0.115652173913043	-2.48632741220039	3.90344059277088	0.524411618786551
1	24752603	24901336	HAP_3	0.188695652173913	-2.41913621294632	1.94869548094466	0.214971039886773
1	24752603	24901336	HAP_4	0.171304347826087	0.782032576749353	1.91842982409901	0.683691757553344
1	24752603	24901336	HAP_5	0.0869565217391304	0.103467470162091	3.88590408503159	0.978767202469797
1	24752603	24901336	HAP_6	0.143478260869565	-0.791024077094052	2.67045869345829	0.767176990738574
1	24782983	24959571	HAP_1	0.0834782608695652	-3.62527347329819	3.9362796006106	0.357450905438788
1	24782983	24959571	HAP_2	0.171304347826087	0.782032576749353	1.91842982409901	0.683691757553344
1	24782983	24959571	HAP_3	0.115652173913043	-2.48632741220039	3.90344059277088	0.524411618786551
1	24782983	24959571	HAP_4	0.0869565217391304	0.103467470162091	3.88590408503159	0.978767202469797
1	24782983	24959571	HAP_5	0.124347826086957	-0.696036920295076	3.47398201614152	0.841273798967916
1	24782983	24959571	HAP_6	0.18695652173913	-2.52833259204245	1.89125889418025	0.181811957312164
1	24821185	25018581	HAP_1	0.0834782608695652	-3.62527347329819	3.9362796006106	0.357450905438788
1	24821185	25018581	HAP_2	0.171304347826087	0.782032576749353	1.91842982409901	0.683691757553344
1	24821185	25018581	HAP_3	0.115652173913043	-2.48632741220039	3.90344059277088	0.524411618786551
1	24821185	25018581	HAP_4	0.0852173913043478	0.103467470162091	3.88590408503159	0.978767202469797
1	24821185	25018581	HAP_5	0.124347826086957	-0.696036920295076	3.47398201614152	0.841273798967916
1	24821185	25018581	HAP_6	0.18695652173913	-2.52833259204245	1.89125889418025	0.181811957312164
1	24885890	25052468	HAP_1	0.0843478260869565	-7.22438133090024	4.51330178935669	0.110008310233489
1	24885890	25052468	HAP_2	0.0869565217391304	-3.62527347329819	3.9362796006106	0.357450905438788
1	24885890	25052468	HAP_3	0.171304347826087	0.782032576749353	1.91842982409901	0.683691757553344
1	24885890	25052468	HAP_4	0.116521739130435	-2.48632741220039	3.90344059277088	0.524411618786551
1	24885890	25052468	HAP_5	0.12	-2.17180053572441	2.51526964001333	0.388260408819814
1	24885890	25052468	HAP_6	0.0852173913043478	0.103467470162091	3.88590408503159	0.978767202469797
1	24941722	25106764	HAP_1	0.0843478260869565	-7.22438133090024	4.51330178935669	0.110008310233489
1	24941722	25106764	HAP_2	0.116521739130435	-2.48632741220039	3.90344059277088	0.524411618786551
1	24941722	25106764	HAP_3	0.0852173913043478	0.103467470162091	3.88590408503159	0.978767202469797
1	24941722	25106764	HAP_4	0.139130434782609	-2.09334822009168	2.38593748063443	0.38066099918544
1	24941722	25106764	HAP_5	0.170434782608696	0.782032576749353	1.91842982409901	0.683691757553344
1	24941722	25106764	HAP_6	0.0904347826086957	-3.62527347329819	3.9362796006106	0.357450905438788
1	24996688	25141602	HAP_1	0.119130434782609	-2.17180053572441	2.51526964001333	0.388260408819814
1	24996688	25141602	HAP_2	0.0852173913043478	0.103467470162091	3.88590408503159	0.978767202469797
1	24996688	25141602	HAP_3	0.0895652173913044	-3.62527347329819	3.9362796006106	0.357450905438788
1	24996688	25141602	HAP_4	0.115652173913043	-2.48632741220039	3.90344059277088	0.524411618786551
1	24996688	25141602	HAP_5	0.0843478260869565	-7.22438133090024	4.51330178935669	0.110008310233489
1	24996688	25141602	HAP_6	0.169565217391304	0.782032576749353	1.91842982409901	0.683691757553344
1	25040568	25176647	HAP_1	0.152173913043478	-0.103955209290397	2.14315343125919	0.961330435095783
1	25040568	25176647	HAP_2	0.126086956521739	-1.87518275228106	2.30206001543331	0.41566507541482
1	25040568	25176647	HAP_3	0.202608695652174	0.528660017771093	1.68842446396509	0.75431440818813
1	25040568	25176647	HAP_4	0.11304347826087	-1.45459782644202	2.66687493704726	0.585673125237904
1	25040568	25176647	HAP_5	0.171304347826087	1.00997404598641	1.87046787279	0.589439900090651
1	25086040	25234832	HAP_1	0.15304347826087	-0.103955209290397	2.14315343125919	0.961330435095783
1	25086040	25234832	HAP_2	0.124347826086957	-1.87518275228106	2.30206001543331	0.41566507541482
1	25086040	25234832	HAP_3	0.0791304347826087	-2.27733701562734	4.47780671314052	0.611244030621837
1	25086040	25234832	HAP_4	0.116521739130435	-2.48632741220039	3.90344059277088	0.524411618786551
1	25086040	25234832	HAP_5	0.111304347826087	-1.45459782644202	2.66687493704726	0.585673125237904
1	25086040	25234832	HAP_6	0.0843478260869565	3.14097959930171	4.50838326150378	0.486280147487666
1	25086040	25234832	HAP_7	0.088695652173913	4.05585462640943	3.51226502948178	0.248675817864154
[truncated: 187,858 more rows]
