# Supplementary material for: Autosomal recessive loci contribute significantly to quantitative variation of male fertility in a dairy cattle population
Source: BMC Genomics. 2021 Mar 30;22:225. doi: 10.1186/s12864-021-07523-3 (PMC8010996; doi:10.1186/s12864-021-07523-3)
Supplement: Supplementary file 28 — Additional file 28. (TXT 18534 kb) [file 12864_2021_7523_MOESM28_ESM.txt]

CHROM	START	STOP	HAP	FREQ	BETA	SE_BETA	PVAL
1	256361	888832	HAP_1	0.243697478991597	0.0969394170453193	0.416262207001968	0.815935952913958
1	256361	888832	HAP_2	0.126050420168067	0.760109262142312	0.841371542646159	0.366678444970288
1	256361	888832	HAP_3	0.249579831932773	0.703965046359538	0.429772765457618	0.101963515010283
1	256361	888832	HAP_4	0.116806722689076	0.567305485996644	1.15214011926441	0.622627385127958
1	719789	949357	HAP_1	0.228571428571429	0.0703732269913237	0.449786000611441	0.875725212031796
1	719789	949357	HAP_2	0.110924369747899	0.929311879362284	0.878206947460716	0.290406752944284
1	719789	949357	HAP_3	0.265546218487395	0.6286360714365	0.411402445181433	0.127047886290381
1	719789	949357	HAP_4	0.0932773109243697	0.567305485996644	1.15214011926441	0.622627385127958
1	809505	997375	HAP_1	0.249579831932773	0.703965046359538	0.429772765457618	0.101963515010283
1	809505	997375	HAP_2	0.0941176470588235	0.567305485996644	1.15214011926441	0.622627385127958
1	809505	997375	HAP_3	0.228571428571429	0.0703732269913237	0.449786000611441	0.875725212031796
1	809505	997375	HAP_4	0.110924369747899	0.929311879362284	0.878206947460716	0.290406752944284
1	858145	1029750	HAP_1	0.228571428571429	1.040801915401	0.464741309998323	0.0254983387394096
1	858145	1029750	HAP_2	0.228571428571429	0.0703732269913237	0.449786000611441	0.875725212031796
1	858145	1029750	HAP_3	0.0941176470588235	0.567305485996644	1.15214011926441	0.622627385127958
1	858145	1029750	HAP_4	0.110924369747899	0.929311879362284	0.878206947460716	0.290406752944284
1	930560	1061569	HAP_1	0.231932773109244	-0.147780453764439	0.433643392839958	0.733386184500618
1	930560	1061569	HAP_2	0.22436974789916	1.10439374620571	0.486386832228645	0.0235353342121064
1	930560	1061569	HAP_3	0.110924369747899	0.929311879362284	0.878206947460716	0.290406752944284
1	930560	1061569	HAP_4	0.0941176470588235	0.567305485996644	1.15214011926441	0.622627385127958
1	990831	1099222	HAP_1	0.254621848739496	-0.135730213439511	0.427236664629201	0.75083156406393
1	990831	1099222	HAP_2	0.22436974789916	1.05824823156097	0.495475843970092	0.0331105929087058
1	990831	1099222	HAP_3	0.110924369747899	0.929311879362284	0.878206947460716	0.290406752944284
1	990831	1099222	HAP_4	0.0974789915966387	0.567305485996644	1.15214011926441	0.622627385127958
1	1023073	1139082	HAP_1	0.22436974789916	1.05824823156097	0.495475843970092	0.0331105929087058
1	1023073	1139082	HAP_2	0.25546218487395	-0.135730213439511	0.427236664629201	0.75083156406393
1	1023073	1139082	HAP_3	0.110924369747899	0.929311879362284	0.878206947460716	0.290406752944284
1	1023073	1139082	HAP_4	0.0983193277310924	0.567305485996644	1.15214011926441	0.622627385127958
1	1045142	1197303	HAP_1	0.22436974789916	1.05824823156097	0.495475843970092	0.0331105929087058
1	1045142	1197303	HAP_2	0.25546218487395	-0.135730213439511	0.427236664629201	0.75083156406393
1	1045142	1197303	HAP_3	0.104201680672269	0.929311879362284	0.878206947460716	0.290406752944284
1	1045142	1197303	HAP_4	0.0983193277310924	0.567305485996644	1.15214011926441	0.622627385127958
1	1091658	1245818	HAP_1	0.103361344537815	0.992523199913711	0.976772341520014	0.309991891231695
1	1091658	1245818	HAP_2	0.185714285714286	1.66729416199602	0.564801674390679	0.00328449104507388
1	1091658	1245818	HAP_3	0.251260504201681	-0.0908046255486273	0.465464455015844	0.845395342228193
1	1091658	1245818	HAP_4	0.104201680672269	0.929311879362284	0.878206947460716	0.290406752944284
1	1113772	1299095	HAP_1	0.0983193277310924	1.25193959034647	1.04866380362945	0.233025892669148
1	1113772	1299095	HAP_2	0.185714285714286	1.66729416199602	0.564801674390679	0.00328449104507388
1	1113772	1299095	HAP_3	0.251260504201681	-0.0908046255486273	0.465464455015844	0.845395342228193
1	1113772	1299095	HAP_4	0.104201680672269	0.929311879362284	0.878206947460716	0.290406752944284
1	1166331	1346373	HAP_1	0.0957983193277311	1.25193959034647	1.04866380362945	0.233025892669148
1	1166331	1346373	HAP_2	0.182352941176471	1.66729416199602	0.564801674390679	0.00328449104507388
1	1166331	1346373	HAP_3	0.23781512605042	-0.0549534086709099	0.494185148846942	0.911496056511516
1	1166331	1346373	HAP_4	0.104201680672269	0.929311879362284	0.878206947460716	0.290406752944284
1	1228432	1400585	HAP_1	0.214285714285714	0.31840537029841	0.565289469511903	0.57347427317792
1	1228432	1400585	HAP_2	0.110924369747899	0.929311879362284	0.878206947460716	0.290406752944284
1	1228432	1400585	HAP_3	0.100840336134454	1.25193959034647	1.04866380362945	0.233025892669148
1	1228432	1400585	HAP_4	0.199159663865546	1.3489444966611	0.533358072669096	0.0116967609715139
1	1280141	1469010	HAP_1	0.171428571428571	0.322557431633923	0.627011761452651	0.607142471893134
1	1280141	1469010	HAP_2	0.41344537815126	0.428468610435394	0.294904820944909	0.14678914125498
1	1280141	1469010	HAP_3	0.103361344537815	1.25193959034647	1.04866380362945	0.233025892669148
1	1332918	1540641	HAP_1	0.41344537815126	0.428468610435394	0.294904820944909	0.14678914125498
1	1332918	1540641	HAP_2	0.152941176470588	0.261894307316676	0.65831506942968	0.690904935197046
1	1332918	1540641	HAP_3	0.171428571428571	0.322557431633923	0.627011761452651	0.607142471893134
1	1385687	1571852	HAP_1	0.232773109243697	0.311006634785753	0.50813879320984	0.54074333223023
1	1385687	1571852	HAP_2	0.215126050420168	1.90198841577247	0.516004317202375	0.000249105101003541
1	1385687	1571852	HAP_3	0.171428571428571	0.322557431633923	0.627011761452651	0.607142471893134
1	1385687	1571852	HAP_4	0.154621848739496	0.261894307316676	0.65831506942968	0.690904935197046
1	1440329	1606992	HAP_1	0.154621848739496	0.261894307316676	0.65831506942968	0.690904935197046
1	1440329	1606992	HAP_2	0.231932773109244	0.311006634785753	0.50813879320984	0.54074333223023
1	1440329	1606992	HAP_3	0.216806722689076	1.90198841577247	0.516004317202375	0.000249105101003541
1	1440329	1606992	HAP_4	0.171428571428571	0.322557431633923	0.627011761452651	0.607142471893134
1	1523007	1646535	HAP_1	0.0949579831932773	1.25193959034647	1.04866380362945	0.233025892669148
1	1523007	1646535	HAP_2	0.170588235294118	0.322557431633923	0.627011761452651	0.607142471893134
1	1523007	1646535	HAP_3	0.231932773109244	0.311006634785753	0.50813879320984	0.54074333223023
1	1523007	1646535	HAP_4	0.180672268907563	1.79281447226336	0.577982264229026	0.00201631064287996
1	1566539	1682584	HAP_1	0.170588235294118	0.322557431633923	0.627011761452651	0.607142471893134
1	1566539	1682584	HAP_2	0.231932773109244	0.311006634785753	0.50813879320984	0.54074333223023
1	1566539	1682584	HAP_3	0.180672268907563	1.79281447226336	0.577982264229026	0.00201631064287996
1	1566539	1682584	HAP_4	0.0949579831932773	1.25193959034647	1.04866380362945	0.233025892669148
1	1592085	1721138	HAP_1	0.170588235294118	0.322557431633923	0.627011761452651	0.607142471893134
1	1592085	1721138	HAP_2	0.180672268907563	1.79281447226336	0.577982264229026	0.00201631064287996
1	1592085	1721138	HAP_3	0.231932773109244	0.311006634785753	0.50813879320984	0.54074333223023
1	1592085	1721138	HAP_4	0.0949579831932773	1.25193959034647	1.04866380362945	0.233025892669148
1	1627573	1769696	HAP_1	0.178151260504202	1.89364334405696	0.592952188583701	0.00148109824182174
1	1627573	1769696	HAP_2	0.247058823529412	0.119169475788533	0.47579772105885	0.802318109119439
1	1627573	1769696	HAP_3	0.121008403361345	-0.707003167814425	0.970878676139187	0.466778173413589
1	1627573	1769696	HAP_4	0.0949579831932773	1.25193959034647	1.04866380362945	0.233025892669148
1	1627573	1769696	HAP_5	0.173109243697479	0.322557431633923	0.627011761452651	0.607142471893134
1	1676756	1830748	HAP_1	0.178991596638655	2.02694815233574	0.576294644224869	0.000470116014785003
1	1676756	1830748	HAP_2	0.247058823529412	0.119169475788533	0.47579772105885	0.802318109119439
1	1676756	1830748	HAP_3	0.0949579831932773	1.25193959034647	1.04866380362945	0.233025892669148
1	1676756	1830748	HAP_4	0.243697478991597	-0.334606410487672	0.475331885074458	0.481750001424588
1	1698908	1883132	HAP_1	0.247058823529412	0.119169475788533	0.47579772105885	0.802318109119439
1	1698908	1883132	HAP_2	0.0949579831932773	1.25193959034647	1.04866380362945	0.233025892669148
1	1698908	1883132	HAP_3	0.178991596638655	2.02694815233574	0.576294644224869	0.000470116014785003
1	1698908	1883132	HAP_4	0.257142857142857	-0.271002039240176	0.44488244491594	0.5426598960496
1	1752601	1966040	HAP_1	0.0949579831932773	1.25193959034647	1.04866380362945	0.233025892669148
1	1752601	1966040	HAP_2	0.180672268907563	1.93071142779483	0.563310000094082	0.000652326746923471
1	1752601	1966040	HAP_3	0.233613445378151	0.309005700743832	0.480243519577954	0.520195035762329
1	1752601	1966040	HAP_4	0.246218487394958	0.119169475788533	0.47579772105885	0.802318109119439
1	1809526	2015519	HAP_1	0.179831932773109	2.02694815233574	0.576294644224869	0.000470116014785003
1	1809526	2015519	HAP_2	0.0949579831932773	1.25193959034647	1.04866380362945	0.233025892669148
1	1809526	2015519	HAP_3	0.247058823529412	0.119169475788533	0.47579772105885	0.802318109119439
1	1809526	2015519	HAP_4	0.233613445378151	0.309005700743832	0.480243519577954	0.520195035762329
1	1858907	2080108	HAP_1	0.263865546218487	-0.000680250399284527	0.428621593370168	0.998734249565081
1	1858907	2080108	HAP_2	0.0957983193277311	1.25193959034647	1.04866380362945	0.233025892669148
1	1858907	2080108	HAP_3	0.179831932773109	2.02694815233574	0.576294644224869	0.000470116014785003
1	1858907	2080108	HAP_4	0.221008403361345	0.257651639348057	0.504718780778279	0.609904900865242
1	1935439	2114078	HAP_1	0.456302521008403	0.0310079948616243	0.268666817749911	0.908156547159932
1	1935439	2114078	HAP_2	0.0957983193277311	1.25193959034647	1.04866380362945	0.233025892669148
1	1935439	2114078	HAP_3	0.173949579831933	2.0823925115418	0.575084865784966	0.000319044187275132
1	2000237	2180053	HAP_1	0.478151260504202	-0.0757136547245803	0.255569635929107	0.767141412370266
1	2000237	2180053	HAP_2	0.173949579831933	2.0823925115418	0.575084865784966	0.000319044187275132
1	2059310	2240729	HAP_1	0.173949579831933	2.0823925115418	0.575084865784966	0.000319044187275132
1	2059310	2240729	HAP_2	0.122689075630252	0.888126124182247	0.971169538653881	0.360837439426189
1	2059310	2240729	HAP_3	0.352100840336134	0.102009931824725	0.340670525654935	0.764712256725345
1	2099121	2261566	HAP_1	0.12436974789916	0.888126124182247	0.971169538653881	0.360837439426189
1	2099121	2261566	HAP_2	0.549579831932773	0.244996335331992	0.239336595781475	0.306427030299659
1	2163137	2291600	HAP_1	0.12436974789916	0.888126124182247	0.971169538653881	0.360837439426189
1	2163137	2291600	HAP_2	0.110084033613445	0.0729810917804377	1.05427817780637	0.944835293426773
1	2163137	2291600	HAP_3	0.251260504201681	0.85650173080434	0.454382715902769	0.0599306733633322
1	2163137	2291600	HAP_4	0.121008403361345	0.742844331501588	0.920075666214312	0.419781401883831
1	2219759	2321768	HAP_1	0.12436974789916	0.888126124182247	0.971169538653881	0.360837439426189
1	2219759	2321768	HAP_2	0.110084033613445	0.0729810917804377	1.05427817780637	0.944835293426773
1	2219759	2321768	HAP_3	0.0815126050420168	-0.47045529631102	1.49317565241029	0.752821210957166
1	2219759	2321768	HAP_4	0.166386554621849	2.19516566468758	0.620809588106623	0.000438609891352223
1	2219759	2321768	HAP_5	0.120168067226891	0.742844331501588	0.920075666214312	0.419781401883831
1	2219759	2321768	HAP_6	0.0848739495798319	2.62307984000858	1.46962993139721	0.0748051814604854
1	2250307	2372646	HAP_1	0.113445378151261	-0.0634811652243426	0.980824072320061	0.948417351245121
1	2250307	2372646	HAP_2	0.210084033613445	0.72985040483427	0.527802118714643	0.167253235704475
1	2250307	2372646	HAP_3	0.180672268907563	1.88632973981362	0.561432973937566	0.000830896888364844
1	2250307	2372646	HAP_4	0.120168067226891	0.742844331501588	0.920075666214312	0.419781401883831
1	2250307	2372646	HAP_5	0.123529411764706	1.65497905212815	0.710712142583428	0.0202207114042503
1	2284595	2407778	HAP_1	0.448739495798319	0.0217664508208088	0.272678160115897	0.936404123088249
1	2284595	2407778	HAP_2	0.187394957983193	1.75330966644488	0.549855123632371	0.00150603699154571
1	2284595	2407778	HAP_3	0.110084033613445	-0.68587417360892	0.907924810777144	0.450296275720871
1	2284595	2407778	HAP_4	0.120168067226891	0.742844331501588	0.920075666214312	0.419781401883831
1	2304587	2465308	HAP_1	0.447899159663866	0.0217664508208088	0.272678160115897	0.936404123088249
1	2304587	2465308	HAP_2	0.110084033613445	-0.68587417360892	0.907924810777144	0.450296275720871
1	2304587	2465308	HAP_3	0.120168067226891	0.742844331501588	0.920075666214312	0.419781401883831
1	2304587	2465308	HAP_4	0.187394957983193	1.75330966644488	0.549855123632371	0.00150603699154571
1	2357315	2535083	HAP_1	0.110084033613445	-0.68587417360892	0.907924810777144	0.450296275720871
1	2357315	2535083	HAP_2	0.120168067226891	0.742844331501588	0.920075666214312	0.419781401883831
1	2357315	2535083	HAP_3	0.622689075630252	0.301449187756855	0.22700083963516	0.18471020489506
1	2390062	2604669	HAP_1	0.120168067226891	0.742844331501588	0.920075666214312	0.419781401883831
1	2390062	2604669	HAP_2	0.110084033613445	-0.68587417360892	0.907924810777144	0.450296275720871
1	2390062	2604669	HAP_3	0.621848739495798	0.301449187756855	0.22700083963516	0.18471020489506
1	2445051	2658776	HAP_1	0.616806722689076	0.223698146616824	0.228323854435732	0.327621265999884
1	2445051	2658776	HAP_2	0.120168067226891	0.742844331501588	0.920075666214312	0.419781401883831
1	2445051	2658776	HAP_3	0.110084033613445	-0.68587417360892	0.907924810777144	0.450296275720871
1	2516434	2719642	HAP_1	0.110084033613445	-0.68587417360892	0.907924810777144	0.450296275720871
1	2516434	2719642	HAP_2	0.120168067226891	0.742844331501588	0.920075666214312	0.419781401883831
1	2516434	2719642	HAP_3	0.616806722689076	0.223698146616824	0.228323854435732	0.327621265999884
1	2589312	2767613	HAP_1	0.0890756302521008	-0.798781100351489	1.28822508887943	0.535458807726201
1	2589312	2767613	HAP_2	0.197478991596639	1.60100355648202	0.510267404836434	0.00178963037897553
1	2589312	2767613	HAP_3	0.121848739495798	0.888126124182247	0.971169538653881	0.360837439426189
1	2589312	2767613	HAP_4	0.184873949579832	-0.531238750231577	0.692336315120868	0.443206522939452
1	2589312	2767613	HAP_5	0.110084033613445	-0.68587417360892	0.907924810777144	0.450296275720871
1	2589312	2767613	HAP_6	0.120168067226891	0.742844331501588	0.920075666214312	0.419781401883831
1	2633403	2848684	HAP_1	0.110084033613445	-0.68587417360892	0.907924810777144	0.450296275720871
1	2633403	2848684	HAP_2	0.0764705882352941	-0.798781100351489	1.28822508887943	0.535458807726201
1	2633403	2848684	HAP_3	0.182352941176471	1.75417699505868	0.565200128613813	0.00200436328977219
1	2633403	2848684	HAP_4	0.121848739495798	0.888126124182247	0.971169538653881	0.360837439426189
1	2633403	2848684	HAP_5	0.121848739495798	-0.197129715951287	0.920012878134957	0.830412783527857
1	2633403	2848684	HAP_6	0.120168067226891	0.742844331501588	0.920075666214312	0.419781401883831
1	2699455	2923974	HAP_1	0.120168067226891	0.742844331501588	0.920075666214312	0.419781401883831
1	2699455	2923974	HAP_2	0.110084033613445	-0.68587417360892	0.907924810777144	0.450296275720871
1	2699455	2923974	HAP_3	0.0764705882352941	-0.798781100351489	1.28822508887943	0.535458807726201
1	2699455	2923974	HAP_4	0.166386554621849	2.19516566468758	0.620809588106623	0.000438609891352223
1	2699455	2923974	HAP_5	0.121848739495798	0.888126124182247	0.971169538653881	0.360837439426189
1	2699455	2923974	HAP_6	0.121848739495798	-0.197129715951287	0.920012878134957	0.830412783527857
1	2752599	2974184	HAP_1	0.0781512605042017	0.465779943193048	1.46805447251423	0.751147201733866
1	2752599	2974184	HAP_2	0.110084033613445	-0.68587417360892	0.907924810777144	0.450296275720871
1	2752599	2974184	HAP_3	0.135294117647059	-0.370210454327263	0.830379328624922	0.65588373126063
1	2752599	2974184	HAP_4	0.166386554621849	2.19516566468758	0.620809588106623	0.000438609891352223
1	2752599	2974184	HAP_5	0.120168067226891	0.742844331501588	0.920075666214312	0.419781401883831
1	2752599	2974184	HAP_6	0.188235294117647	0.385119504819637	0.659736607955441	0.559616455438229
1	2824770	3010910	HAP_1	0.160504201680672	-0.247831989292135	0.790465809620938	0.753993013105903
1	2824770	3010910	HAP_2	0.110084033613445	-0.68587417360892	0.907924810777144	0.450296275720871
1	2824770	3010910	HAP_3	0.10672268907563	-0.838820646950062	1.06055262446878	0.429308256890189
1	2824770	3010910	HAP_4	0.166386554621849	2.19516566468758	0.620809588106623	0.000438609891352223
1	2824770	3010910	HAP_5	0.115126050420168	0.742844331501588	0.920075666214312	0.419781401883831
1	2889586	3028026	HAP_1	0.121848739495798	-0.890413425513179	0.86417198259895	0.303266224604033
1	2889586	3028026	HAP_2	0.169747899159664	2.19516566468758	0.620809588106623	0.000438609891352223
1	2889586	3028026	HAP_3	0.110084033613445	-0.68587417360892	0.907924810777144	0.450296275720871
1	2889586	3028026	HAP_4	0.160504201680672	-0.247831989292135	0.790465809620938	0.753993013105903
1	2889586	3028026	HAP_5	0.115126050420168	0.742844331501588	0.920075666214312	0.419781401883831
1	2963532	3072923	HAP_1	0.173109243697479	-0.367572109801865	0.758425269532345	0.628105766327681
1	2963532	3072923	HAP_2	0.115126050420168	0.742844331501588	0.920075666214312	0.419781401883831
1	2963532	3072923	HAP_3	0.165546218487395	2.19516566468758	0.620809588106623	0.000438609891352223
1	2963532	3072923	HAP_4	0.130252100840336	-1.01968704145302	1.04989961402582	0.331840516283081
1	2963532	3072923	HAP_5	0.119327731092437	-0.890413425513179	0.86417198259895	0.303266224604033
1	2963532	3072923	HAP_6	0.120168067226891	-0.937372424079133	0.777324226223928	0.228347475408294
1	2999989	3153221	HAP_1	0.173949579831933	-0.367572109801865	0.758425269532345	0.628105766327681
1	2999989	3153221	HAP_2	0.12436974789916	0.298997430125711	0.799620708711952	0.708596986919551
1	2999989	3153221	HAP_3	0.272268907563025	-0.0600391086073136	0.40194826664944	0.88131323872972
1	2999989	3153221	HAP_4	0.167226890756303	2.19516566468758	0.620809588106623	0.000438609891352223
1	2999989	3153221	HAP_5	0.12436974789916	-0.890413425513179	0.86417198259895	0.303266224604033
1	3021052	3188350	HAP_1	0.272268907563025	-0.0600391086073136	0.40194826664944	0.88131323872972
1	3021052	3188350	HAP_2	0.167226890756303	2.19516566468758	0.620809588106623	0.000438609891352223
1	3021052	3188350	HAP_3	0.12436974789916	-0.890413425513179	0.86417198259895	0.303266224604033
1	3021052	3188350	HAP_4	0.173949579831933	-0.367572109801865	0.758425269532345	0.628105766327681
1	3021052	3188350	HAP_5	0.125210084033613	0.217109109310819	0.766237254141952	0.777013528021231
1	3056961	3223919	HAP_1	0.12436974789916	-0.890413425513179	0.86417198259895	0.303266224604033
1	3056961	3223919	HAP_2	0.174789915966387	-0.367572109801865	0.758425269532345	0.628105766327681
1	3056961	3223919	HAP_3	0.125210084033613	0.217109109310819	0.766237254141952	0.777013528021231
1	3056961	3223919	HAP_4	0.167226890756303	2.19516566468758	0.620809588106623	0.000438609891352223
1	3056961	3223919	HAP_5	0.272268907563025	-0.0600391086073136	0.40194826664944	0.88131323872972
1	3147689	3261757	HAP_1	0.134453781512605	-0.435598097637159	0.721932365817367	0.54649233333419
1	3147689	3261757	HAP_2	0.138655462184874	0.621736286085819	0.821811403699229	0.449629378742747
1	3147689	3261757	HAP_3	0.131932773109244	-1.01968704145302	1.04989961402582	0.331840516283081
1	3147689	3261757	HAP_4	0.159663865546218	-0.04679689425055	0.835453911726683	0.955350088875066
1	3147689	3261757	HAP_5	0.174789915966387	2.01212068013253	0.607785861408004	0.00098866248155517
1	3147689	3261757	HAP_6	0.125210084033613	0.217109109310819	0.766237254141952	0.777013528021231
1	3179438	3303269	HAP_1	0.138655462184874	0.135227213097402	0.878648907490365	0.877739110682085
1	3179438	3303269	HAP_2	0.167226890756303	2.19516566468758	0.620809588106623	0.000438609891352223
1	3179438	3303269	HAP_3	0.108403361344538	-0.838820646950062	1.06055262446878	0.429308256890189
1	3179438	3303269	HAP_4	0.138655462184874	0.621736286085819	0.821811403699229	0.449629378742747
1	3179438	3303269	HAP_5	0.131932773109244	-1.01968704145302	1.04989961402582	0.331840516283081
1	3179438	3303269	HAP_6	0.12436974789916	0.217109109310819	0.766237254141952	0.777013528021231
1	3208431	3379063	HAP_1	0.108403361344538	-0.838820646950062	1.06055262446878	0.429308256890189
1	3208431	3379063	HAP_2	0.276470588235294	0.0142982491047111	0.400367323410083	0.97152358747369
1	3208431	3379063	HAP_3	0.167226890756303	2.19516566468758	0.620809588106623	0.000438609891352223
1	3208431	3379063	HAP_4	0.12436974789916	0.217109109310819	0.766237254141952	0.777013528021231
1	3250506	3425621	HAP_1	0.273949579831933	-0.0300581362332166	0.405098131837081	0.940877025895489
1	3250506	3425621	HAP_2	0.110084033613445	-0.0485540196502627	0.852864531907741	0.954620083166948
1	3250506	3425621	HAP_3	0.168067226890756	2.00737494904928	0.604892270807057	0.00096131716078832
1	3250506	3425621	HAP_4	0.0722689075630252	0.719097622974031	1.46457075318741	0.623614727203538
1	3250506	3425621	HAP_5	0.107563025210084	-0.838820646950062	1.06055262446878	0.429308256890189
1	3292026	3458428	HAP_1	0.192436974789916	-0.872677623273154	0.595358915042879	0.143242583072533
1	3292026	3458428	HAP_2	0.13781512605042	0.625657509148152	0.782839067972365	0.424491217833929
1	3292026	3458428	HAP_3	0.105882352941176	-0.838820646950062	1.06055262446878	0.429308256890189
1	3292026	3458428	HAP_4	0.171428571428571	2.01183444406557	0.589144467169747	0.000682631078600218
1	3292026	3458428	HAP_5	0.110084033613445	-0.0485540196502627	0.852864531907741	0.954620083166948
1	3292026	3458428	HAP_6	0.073109243697479	0.719097622974031	1.46457075318741	0.623614727203538
1	3361607	3480350	HAP_1	0.19327731092437	-0.872677623273154	0.595358915042879	0.143242583072533
1	3361607	3480350	HAP_2	0.13781512605042	0.625657509148152	0.782839067972365	0.424491217833929
1	3361607	3480350	HAP_3	0.10672268907563	-0.838820646950062	1.06055262446878	0.429308256890189
1	3361607	3480350	HAP_4	0.172268907563025	2.01183444406557	0.589144467169747	0.000682631078600218
1	3361607	3480350	HAP_5	0.110084033613445	-0.0485540196502627	0.852864531907741	0.954620083166948
1	3361607	3480350	HAP_6	0.0739495798319328	0.719097622974031	1.46457075318741	0.623614727203538
1	3409942	3514683	HAP_1	0.0739495798319328	0.719097622974031	1.46457075318741	0.623614727203538
1	3409942	3514683	HAP_2	0.307563025210084	-0.406772740391157	0.362505462985012	0.262276359679963
1	3409942	3514683	HAP_3	0.13781512605042	0.625657509148152	0.782839067972365	0.424491217833929
1	3409942	3514683	HAP_4	0.10672268907563	-0.838820646950062	1.06055262446878	0.429308256890189
1	3409942	3514683	HAP_5	0.172268907563025	2.01183444406557	0.589144467169747	0.000682631078600218
1	3444984	3546524	HAP_1	0.328571428571429	-0.369513595741991	0.348495223239945	0.289442594956498
1	3444984	3546524	HAP_2	0.26218487394958	-0.00089014550980971	0.421217703177691	0.998314582205169
1	3444984	3546524	HAP_3	0.171428571428571	2.01183444406557	0.589144467169747	0.000682631078600218
1	3444984	3546524	HAP_4	0.0739495798319328	0.719097622974031	1.46457075318741	0.623614727203538
1	3475914	3598843	HAP_1	0.170588235294118	2.02102976816063	0.604623024932676	0.000883160659920367
1	3475914	3598843	HAP_2	0.141176470588235	1.23265253948714	0.750622931041984	0.101094377568998
1	3475914	3598843	HAP_3	0.118487394957983	-0.877282022866309	0.916955585224819	0.339099078539072
1	3475914	3598843	HAP_4	0.0991596638655462	-1.06195474587466	1.29510501711051	0.412565595574945
1	3475914	3598843	HAP_5	0.218487394957983	0.191358899829749	0.495726433829202	0.699625042251769
1	3500633	3637756	HAP_1	0.150420168067227	0.933142575427798	0.698940035507029	0.182371334106407
1	3500633	3637756	HAP_2	0.118487394957983	-0.877282022866309	0.916955585224819	0.339099078539072
1	3500633	3637756	HAP_3	0.171428571428571	2.02102976816063	0.604623024932676	0.000883160659920367
1	3500633	3637756	HAP_4	0.0991596638655462	-1.06195474587466	1.29510501711051	0.412565595574945
1	3500633	3637756	HAP_5	0.215966386554622	0.191358899829749	0.495726433829202	0.699625042251769
1	3531671	3691931	HAP_1	0.150420168067227	0.933142575427798	0.698940035507029	0.182371334106407
1	3531671	3691931	HAP_2	0.0991596638655462	-1.06195474587466	1.29510501711051	0.412565595574945
1	3531671	3691931	HAP_3	0.119327731092437	-0.877282022866309	0.916955585224819	0.339099078539072
1	3531671	3691931	HAP_4	0.387394957983193	0.337242345489464	0.291821363397696	0.248299967813389
1	3587305	3720622	HAP_1	0.150420168067227	0.933142575427798	0.698940035507029	0.182371334106407
1	3587305	3720622	HAP_2	0.0991596638655462	-1.06195474587466	1.29510501711051	0.412565595574945
1	3587305	3720622	HAP_3	0.119327731092437	-0.877282022866309	0.916955585224819	0.339099078539072
1	3587305	3720622	HAP_4	0.409243697478992	0.510878932555956	0.282642292602866	0.0711988926556214
1	3620513	3776228	HAP_1	0.151260504201681	1.07162716958329	0.673784738923842	0.112274334671811
1	3620513	3776228	HAP_2	0.134453781512605	-0.935822550366305	0.86211706408535	0.278152508475666
1	3620513	3776228	HAP_3	0.17563025210084	1.7611409568008	0.563726935788111	0.0018722124837271
1	3620513	3776228	HAP_4	0.231932773109244	0.539896532769996	0.473413843100904	0.254575239413227
1	3620513	3776228	HAP_5	0.0991596638655462	-1.06195474587466	1.29510501711051	0.412565595574945
1	3684324	3840517	HAP_1	0.151260504201681	1.07162716958329	0.673784738923842	0.112274334671811
1	3684324	3840517	HAP_2	0.0991596638655462	-1.06195474587466	1.29510501711051	0.412565595574945
1	3684324	3840517	HAP_3	0.17563025210084	1.7611409568008	0.563726935788111	0.0018722124837271
1	3684324	3840517	HAP_4	0.231932773109244	0.539896532769996	0.473413843100904	0.254575239413227
1	3684324	3840517	HAP_5	0.135294117647059	-0.935822550366305	0.86211706408535	0.278152508475666
1	3712478	3917893	HAP_1	0.0991596638655462	-1.06195474587466	1.29510501711051	0.412565595574945
1	3712478	3917893	HAP_2	0.173109243697479	1.7611409568008	0.563726935788111	0.0018722124837271
1	3712478	3917893	HAP_3	0.183193277310924	0.0745986906770414	0.579292296214553	0.897579731137309
1	3712478	3917893	HAP_4	0.118487394957983	-0.877282022866309	0.916955585224819	0.339099078539072
1	3712478	3917893	HAP_5	0.150420168067227	1.07162716958329	0.673784738923842	0.112274334671811
1	3755154	3959925	HAP_1	0.150420168067227	1.07162716958329	0.673784738923842	0.112274334671811
1	3755154	3959925	HAP_2	0.0991596638655462	-1.06195474587466	1.29510501711051	0.412565595574945
1	3755154	3959925	HAP_3	0.172268907563025	1.7611409568008	0.563726935788111	0.0018722124837271
1	3755154	3959925	HAP_4	0.183193277310924	0.0745986906770414	0.579292296214553	0.897579731137309
1	3755154	3959925	HAP_5	0.0764705882352941	-1.07672095420696	1.48685132506008	0.46925738629926
1	3823705	4005583	HAP_1	0.173109243697479	-0.136206686002933	0.622062627582252	0.826758153990014
1	3823705	4005583	HAP_2	0.0773109243697479	-1.07672095420696	1.48685132506008	0.46925738629926
1	3823705	4005583	HAP_3	0.171428571428571	1.7611409568008	0.563726935788111	0.0018722124837271
1	3823705	4005583	HAP_4	0.149579831932773	1.07162716958329	0.673784738923842	0.112274334671811
1	3823705	4005583	HAP_5	0.1	-1.35790972595569	1.16763206185673	0.245322219633115
1	3895421	4045338	HAP_1	0.149579831932773	1.07162716958329	0.673784738923842	0.112274334671811
1	3895421	4045338	HAP_2	0.194957983193277	-0.136206686002933	0.622062627582252	0.826758153990014
1	3895421	4045338	HAP_3	0.103361344537815	-1.35790972595569	1.16763206185673	0.245322219633115
1	3895421	4045338	HAP_4	0.248739495798319	1.2363146100381	0.435496897399676	0.00468556769642412
1	3954394	4091992	HAP_1	0.117647058823529	-1.35790972595569	1.16763206185673	0.245322219633115
1	3954394	4091992	HAP_2	0.0798319327731092	-1.15598117735556	1.28287103805003	0.367913642190571
1	3954394	4091992	HAP_3	0.283193277310924	0.801927467814753	0.400742367772754	0.045844958250263
1	3954394	4091992	HAP_4	0.178991596638655	0.838835454087641	0.581332606979442	0.14957177408402
1	3954394	4091992	HAP_5	0.195798319327731	-0.136206686002933	0.622062627582252	0.826758153990014
1	3989772	4127064	HAP_1	0.117647058823529	-1.35790972595569	1.16763206185673	0.245322219633115
1	3989772	4127064	HAP_2	0.080672268907563	-1.15598117735556	1.28287103805003	0.367913642190571
1	3989772	4127064	HAP_3	0.303361344537815	0.589098037311233	0.370708939609289	0.112578154039457
1	3989772	4127064	HAP_4	0.178991596638655	0.838835454087641	0.581332606979442	0.14957177408402
1	3989772	4127064	HAP_5	0.210924369747899	-0.421810641845815	0.561245164966558	0.452618193146897
1	4033099	4162383	HAP_1	0.080672268907563	-1.15598117735556	1.28287103805003	0.367913642190571
1	4033099	4162383	HAP_2	0.303361344537815	0.589098037311233	0.370708939609289	0.112578154039457
1	4033099	4162383	HAP_3	0.181512605042017	0.620347505487609	0.571434987529636	0.278107241812589
1	4033099	4162383	HAP_4	0.117647058823529	-1.35790972595569	1.16763206185673	0.245322219633115
1	4033099	4162383	HAP_5	0.215966386554622	-0.257454737588877	0.547348061679729	0.638268696605232
1	4077498	4215889	HAP_1	0.117647058823529	-1.35790972595569	1.16763206185673	0.245322219633115
1	4077498	4215889	HAP_2	0.189915966386555	0.0461811567084651	0.60347187982522	0.939027102868771
1	4077498	4215889	HAP_3	0.16890756302521	0.0426904424871362	0.655600615699557	0.948103572842057
1	4077498	4215889	HAP_4	0.190756302521008	0.0307787141664781	0.586400884667035	0.958158268331508
1	4077498	4215889	HAP_5	0.176470588235294	0.620347505487609	0.571434987529636	0.278107241812589
1	4113357	4261708	HAP_1	0.189915966386555	0.0461811567084651	0.60347187982522	0.939027102868771
1	4113357	4261708	HAP_2	0.121008403361345	-0.945675493166394	1.06215035900887	0.373650964148636
1	4113357	4261708	HAP_3	0.165546218487395	-0.24461431200057	0.659569510908665	0.710869573938678
1	4113357	4261708	HAP_4	0.147899159663866	0.471672549925488	0.690991553445718	0.495129661907228
1	4113357	4261708	HAP_5	0.176470588235294	0.620347505487609	0.571434987529636	0.278107241812589
1	4155630	4294917	HAP_1	0.189915966386555	0.0461811567084651	0.60347187982522	0.939027102868771
1	4155630	4294917	HAP_2	0.121008403361345	-0.945675493166394	1.06215035900887	0.373650964148636
1	4155630	4294917	HAP_3	0.164705882352941	-0.24461431200057	0.659569510908665	0.710869573938678
1	4155630	4294917	HAP_4	0.147899159663866	0.471672549925488	0.690991553445718	0.495129661907228
1	4155630	4294917	HAP_5	0.171428571428571	0.73375840731445	0.612886169015676	0.231708962972039
1	4202221	4307054	HAP_1	0.121848739495798	-0.945675493166394	1.06215035900887	0.373650964148636
1	4202221	4307054	HAP_2	0.164705882352941	-0.24461431200057	0.659569510908665	0.710869573938678
1	4202221	4307054	HAP_3	0.191596638655462	-0.0214908945174577	0.592553855360431	0.97108089771204
1	4202221	4307054	HAP_4	0.147899159663866	0.471672549925488	0.690991553445718	0.495129661907228
1	4202221	4307054	HAP_5	0.171428571428571	0.73375840731445	0.612886169015676	0.231708962972039
1	4239676	4323165	HAP_1	0.10672268907563	-1.07672095420696	1.48685132506008	0.46925738629926
1	4239676	4323165	HAP_2	0.147899159663866	0.471672549925488	0.690991553445718	0.495129661907228
1	4239676	4323165	HAP_3	0.171428571428571	0.73375840731445	0.612886169015676	0.231708962972039
1	4239676	4323165	HAP_4	0.183193277310924	-0.0214908945174577	0.592553855360431	0.97108089771204
1	4239676	4323165	HAP_5	0.148739495798319	-1.04359063237349	0.8323745468794	0.210435804482742
1	4289010	4360633	HAP_1	0.171428571428571	0.73375840731445	0.612886169015676	0.231708962972039
1	4289010	4360633	HAP_2	0.183193277310924	-0.0214908945174577	0.592553855360431	0.97108089771204
1	4289010	4360633	HAP_3	0.148739495798319	-1.04359063237349	0.8323745468794	0.210435804482742
1	4289010	4360633	HAP_4	0.104201680672269	4.61678089723541	1.02995657800828	8.88716471330163e-06
1	4289010	4360633	HAP_5	0.112605042016807	-1.07672095420696	1.48685132506008	0.46925738629926
1	4289010	4360633	HAP_6	0.165546218487395	0.658157048393293	0.6683774868063	0.325176413280806
1	4301373	4418006	HAP_1	0.148739495798319	-1.04359063237349	0.8323745468794	0.210435804482742
1	4301373	4418006	HAP_2	0.274789915966387	0.435482037518532	0.435633338682161	0.317894050551924
1	4301373	4418006	HAP_3	0.112605042016807	-1.07672095420696	1.48685132506008	0.46925738629926
1	4301373	4418006	HAP_4	0.165546218487395	0.658157048393293	0.6683774868063	0.325176413280806
1	4301373	4418006	HAP_5	0.171428571428571	0.73375840731445	0.612886169015676	0.231708962972039
1	4316516	4487030	HAP_1	0.148739495798319	-1.04359063237349	0.8323745468794	0.210435804482742
1	4316516	4487030	HAP_2	0.171428571428571	0.73375840731445	0.612886169015676	0.231708962972039
1	4316516	4487030	HAP_3	0.274789915966387	0.435482037518532	0.435633338682161	0.317894050551924
1	4316516	4487030	HAP_4	0.112605042016807	-1.07672095420696	1.48685132506008	0.46925738629926
1	4316516	4487030	HAP_5	0.166386554621849	0.658157048393293	0.6683774868063	0.325176413280806
1	4350915	4525112	HAP_1	0.173109243697479	0.800803817150504	0.601087395264216	0.183296662199498
1	4350915	4525112	HAP_2	0.110924369747899	-1.07672095420696	1.48685132506008	0.46925738629926
1	4350915	4525112	HAP_3	0.198319327731092	-0.0472801025602794	0.532882379888895	0.929330816147754
1	4350915	4525112	HAP_4	0.315126050420168	0.48836764816391	0.384311086612539	0.204321290707106
1	4394936	4571717	HAP_1	0.185714285714286	-0.125904113756028	0.578487292379089	0.827783015826955
1	4394936	4571717	HAP_2	0.170588235294118	0.800803817150504	0.601087395264216	0.183296662199498
1	4394936	4571717	HAP_3	0.312605042016807	0.48836764816391	0.384311086612539	0.204321290707106
1	4394936	4571717	HAP_4	0.110924369747899	-1.07672095420696	1.48685132506008	0.46925738629926
1	4473638	4606890	HAP_1	0.186554621848739	-0.125904113756028	0.578487292379089	0.827783015826955
1	4473638	4606890	HAP_2	0.170588235294118	0.800803817150504	0.601087395264216	0.183296662199498
1	4473638	4606890	HAP_3	0.147058823529412	-1.04359063237349	0.8323745468794	0.210435804482742
1	4473638	4606890	HAP_4	0.166386554621849	0.658157048393293	0.6683774868063	0.325176413280806
1	4473638	4606890	HAP_5	0.111764705882353	-1.07672095420696	1.48685132506008	0.46925738629926
1	4507685	4674574	HAP_1	0.112605042016807	-1.07672095420696	1.48685132506008	0.46925738629926
1	4507685	4674574	HAP_2	0.172268907563025	-0.154198371143711	0.620717134961199	0.80389731421081
1	4507685	4674574	HAP_3	0.16890756302521	0.800803817150504	0.601087395264216	0.183296662199498
1	4507685	4674574	HAP_4	0.147058823529412	-1.04359063237349	0.8323745468794	0.210435804482742
1	4507685	4674574	HAP_5	0.165546218487395	0.658157048393293	0.6683774868063	0.325176413280806
1	4565039	4716471	HAP_1	0.147058823529412	-1.04359063237349	0.8323745468794	0.210435804482742
1	4565039	4716471	HAP_2	0.168067226890756	0.940267490984524	0.61523254736627	0.126978290746848
1	4565039	4716471	HAP_3	0.164705882352941	0.658157048393293	0.6683774868063	0.325176413280806
1	4565039	4716471	HAP_4	0.126890756302521	-0.942033341081381	1.15274483261999	0.414143453846226
1	4565039	4716471	HAP_5	0.171428571428571	-0.154198371143711	0.620717134961199	0.80389731421081
1	4584093	4743473	HAP_1	0.147058823529412	-1.04359063237349	0.8323745468794	0.210435804482742
1	4584093	4743473	HAP_2	0.168067226890756	0.940267490984524	0.61523254736627	0.126978290746848
1	4584093	4743473	HAP_3	0.164705882352941	0.658157048393293	0.6683774868063	0.325176413280806
1	4584093	4743473	HAP_4	0.126890756302521	-0.942033341081381	1.15274483261999	0.414143453846226
1	4584093	4743473	HAP_5	0.171428571428571	-0.154198371143711	0.620717134961199	0.80389731421081
1	4647633	4781618	HAP_1	0.127731092436975	-0.942033341081381	1.15274483261999	0.414143453846226
1	4647633	4781618	HAP_2	0.168067226890756	0.940267490984524	0.61523254736627	0.126978290746848
1	4647633	4781618	HAP_3	0.165546218487395	0.658157048393293	0.6683774868063	0.325176413280806
1	4647633	4781618	HAP_4	0.171428571428571	-0.154198371143711	0.620717134961199	0.80389731421081
1	4647633	4781618	HAP_5	0.119327731092437	-1.35790972595569	1.16763206185673	0.245322219633115
1	4709876	4888776	HAP_1	0.128571428571429	-0.942033341081381	1.15274483261999	0.414143453846226
1	4709876	4888776	HAP_2	0.172268907563025	-0.154198371143711	0.620717134961199	0.80389731421081
1	4709876	4888776	HAP_3	0.163025210084034	0.3351528158379	0.689958085418861	0.627321417786119
1	4709876	4888776	HAP_4	0.119327731092437	-1.35790972595569	1.16763206185673	0.245322219633115
1	4709876	4888776	HAP_5	0.168067226890756	0.940267490984524	0.61523254736627	0.126978290746848
1	4734157	4996526	HAP_1	0.173109243697479	-0.154198371143711	0.620717134961199	0.80389731421081
1	4734157	4996526	HAP_2	0.119327731092437	-1.35790972595569	1.16763206185673	0.245322219633115
1	4734157	4996526	HAP_3	0.167226890756303	0.940267490984524	0.61523254736627	0.126978290746848
1	4734157	4996526	HAP_4	0.163025210084034	0.3351528158379	0.689958085418861	0.627321417786119
1	4760410	5066737	HAP_1	0.166386554621849	0.359841935494636	0.666913519725389	0.589704722889946
1	4760410	5066737	HAP_2	0.166386554621849	0.940267490984524	0.61523254736627	0.126978290746848
1	4760410	5066737	HAP_3	0.173109243697479	-0.154198371143711	0.620717134961199	0.80389731421081
1	4760410	5066737	HAP_4	0.117647058823529	-1.35790972595569	1.16763206185673	0.245322219633115
1	4830120	5099108	HAP_1	0.166386554621849	0.940267490984524	0.61523254736627	0.126978290746848
1	4830120	5099108	HAP_2	0.166386554621849	0.359841935494636	0.666913519725389	0.589704722889946
1	4830120	5099108	HAP_3	0.173949579831933	-0.154198371143711	0.620717134961199	0.80389731421081
1	4830120	5099108	HAP_4	0.117647058823529	-1.35790972595569	1.16763206185673	0.245322219633115
1	4986559	5186570	HAP_1	0.166386554621849	0.940267490984524	0.61523254736627	0.126978290746848
1	4986559	5186570	HAP_2	0.328571428571429	-0.0803419659634987	0.362035669824462	0.824456135286458
1	4986559	5186570	HAP_3	0.165546218487395	0.359841935494636	0.666913519725389	0.589704722889946
1	4986559	5186570	HAP_4	0.115966386554622	-1.35790972595569	1.16763206185673	0.245322219633115
1	5057978	5331327	HAP_1	0.239495798319328	-0.313602490866222	0.46765197211237	0.502748101677454
1	5057978	5331327	HAP_2	0.115126050420168	-0.62607984703385	1.29781239448149	0.629694911991407
1	5057978	5331327	HAP_3	0.166386554621849	0.359841935494636	0.666913519725389	0.589704722889946
1	5057978	5331327	HAP_4	0.115966386554622	-1.35790972595569	1.16763206185673	0.245322219633115
1	5057978	5331327	HAP_5	0.166386554621849	0.940267490984524	0.61523254736627	0.126978290746848
1	5087212	5366547	HAP_1	0.167226890756303	0.359841935494636	0.666913519725389	0.589704722889946
1	5087212	5366547	HAP_2	0.201680672268908	-0.221325296691342	0.520499017552029	0.670835292898633
1	5087212	5366547	HAP_3	0.115126050420168	-0.62607984703385	1.29781239448149	0.629694911991407
1	5087212	5366547	HAP_4	0.115966386554622	-1.35790972595569	1.16763206185673	0.245322219633115
1	5087212	5366547	HAP_5	0.166386554621849	0.940267490984524	0.61523254736627	0.126978290746848
1	5147933	5422754	HAP_1	0.168067226890756	0.359841935494636	0.666913519725389	0.589704722889946
1	5147933	5422754	HAP_2	0.2	-0.244832141423332	0.530780138496969	0.644778340070009
1	5147933	5422754	HAP_3	0.118487394957983	-1.35790972595569	1.16763206185673	0.245322219633115
1	5147933	5422754	HAP_4	0.115966386554622	-0.912372388652992	1.16857330095188	0.435262566076682
1	5147933	5422754	HAP_5	0.164705882352941	0.940267490984524	0.61523254736627	0.126978290746848
1	5305646	5488869	HAP_1	0.168067226890756	0.359841935494636	0.666913519725389	0.589704722889946
1	5305646	5488869	HAP_2	0.200840336134454	-0.244832141423332	0.530780138496969	0.644778340070009
1	5305646	5488869	HAP_3	0.166386554621849	0.940267490984524	0.61523254736627	0.126978290746848
1	5305646	5488869	HAP_4	0.104201680672269	-0.912372388652992	1.16857330095188	0.435262566076682
1	5305646	5488869	HAP_5	0.118487394957983	-1.35790972595569	1.16763206185673	0.245322219633115
1	5356977	5519231	HAP_1	0.200840336134454	-0.244832141423332	0.530780138496969	0.644778340070009
1	5356977	5519231	HAP_2	0.166386554621849	0.940267490984524	0.61523254736627	0.126978290746848
1	5356977	5519231	HAP_3	0.168067226890756	0.359841935494636	0.666913519725389	0.589704722889946
1	5356977	5519231	HAP_4	0.103361344537815	-0.912372388652992	1.16857330095188	0.435262566076682
1	5356977	5519231	HAP_5	0.12436974789916	0.783071947318718	1.05919054829992	0.460015828467688
1	5391649	5550567	HAP_1	0.168067226890756	0.359841935494636	0.666913519725389	0.589704722889946
1	5391649	5550567	HAP_2	0.200840336134454	-0.244832141423332	0.530780138496969	0.644778340070009
1	5391649	5550567	HAP_3	0.103361344537815	-0.912372388652992	1.16857330095188	0.435262566076682
1	5391649	5550567	HAP_4	0.125210084033613	0.783071947318718	1.05919054829992	0.460015828467688
1	5391649	5550567	HAP_5	0.166386554621849	0.940267490984524	0.61523254736627	0.126978290746848
1	5470488	5573890	HAP_1	0.125210084033613	0.783071947318718	1.05919054829992	0.460015828467688
1	5470488	5573890	HAP_2	0.166386554621849	0.940267490984524	0.61523254736627	0.126978290746848
1	5470488	5573890	HAP_3	0.16890756302521	0.359841935494636	0.666913519725389	0.589704722889946
1	5470488	5573890	HAP_4	0.103361344537815	-0.912372388652992	1.16857330095188	0.435262566076682
1	5470488	5573890	HAP_5	0.212605042016807	-0.432811113849628	0.485190243298526	0.372737930464574
1	5510131	5630208	HAP_1	0.1	-0.912372388652992	1.16857330095188	0.435262566076682
1	5510131	5630208	HAP_2	0.195798319327731	-0.244832141423332	0.530780138496969	0.644778340070009
1	5510131	5630208	HAP_3	0.125210084033613	0.783071947318718	1.05919054829992	0.460015828467688
1	5510131	5630208	HAP_4	0.164705882352941	0.940267490984524	0.61523254736627	0.126978290746848
1	5510131	5630208	HAP_5	0.168067226890756	0.359841935494636	0.666913519725389	0.589704722889946
1	5539390	5668141	HAP_1	0.191596638655462	-0.244832141423332	0.530780138496969	0.644778340070009
1	5539390	5668141	HAP_2	0.125210084033613	0.783071947318718	1.05919054829992	0.460015828467688
1	5539390	5668141	HAP_3	0.163865546218487	0.940267490984524	0.61523254736627	0.126978290746848
1	5539390	5668141	HAP_4	0.166386554621849	0.359841935494636	0.666913519725389	0.589704722889946
1	5539390	5668141	HAP_5	0.0949579831932773	-0.912372388652992	1.16857330095188	0.435262566076682
1	5561667	5730545	HAP_1	0.191596638655462	-0.15179953317532	0.539725725274357	0.778616243407851
1	5561667	5730545	HAP_2	0.16890756302521	0.265625480984117	0.646193601376511	0.681178557337096
1	5561667	5730545	HAP_3	0.125210084033613	0.783071947318718	1.05919054829992	0.460015828467688
1	5561667	5730545	HAP_4	0.0941176470588235	-0.912372388652992	1.16857330095188	0.435262566076682
1	5561667	5730545	HAP_5	0.163025210084034	0.666470105262652	0.648125216743035	0.304233759752249
1	5614060	5764859	HAP_1	0.121008403361345	-1.35790972595569	1.16763206185673	0.245322219633115
1	5614060	5764859	HAP_2	0.356302521008403	-0.0241987669215908	0.324143988714851	0.940515361756661
1	5614060	5764859	HAP_3	0.171428571428571	0.265625480984117	0.646193601376511	0.681178557337096
1	5656543	5807646	HAP_1	0.36218487394958	-0.0874842330000468	0.319139518084837	0.784085556115464
1	5656543	5807646	HAP_2	0.121848739495798	-1.35790972595569	1.16763206185673	0.245322219633115
1	5656543	5807646	HAP_3	0.171428571428571	0.265625480984117	0.646193601376511	0.681178557337096
1	5710366	5882239	HAP_1	0.165546218487395	0.150114197999083	0.666542989068588	0.821892570824955
1	5710366	5882239	HAP_2	0.367226890756303	-0.0769256519716728	0.315386798696833	0.807387318277551
1	5710366	5882239	HAP_3	0.121848739495798	-1.35790972595569	1.16763206185673	0.245322219633115
1	5753019	5945254	HAP_1	0.165546218487395	0.150114197999083	0.666542989068588	0.821892570824955
1	5753019	5945254	HAP_2	0.121848739495798	-1.35790972595569	1.16763206185673	0.245322219633115
1	5753019	5945254	HAP_3	0.378151260504202	-0.179513913295535	0.309190735053354	0.561739661420142
1	5783354	5988894	HAP_1	0.165546218487395	0.150114197999083	0.666542989068588	0.821892570824955
1	5783354	5988894	HAP_2	0.205042016806723	-0.363587745087638	0.513108006849515	0.478857164945579
1	5783354	5988894	HAP_3	0.173109243697479	0.940267490984524	0.61523254736627	0.126978290746848
1	5783354	5988894	HAP_4	0.121848739495798	-1.35790972595569	1.16763206185673	0.245322219633115
1	5846627	6046468	HAP_1	0.165546218487395	0.150114197999083	0.666542989068588	0.821892570824955
1	5846627	6046468	HAP_2	0.122689075630252	-1.35790972595569	1.16763206185673	0.245322219633115
1	5846627	6046468	HAP_3	0.212605042016807	-0.478446772566059	0.50986139847399	0.348435360812189
1	5846627	6046468	HAP_4	0.173109243697479	0.940267490984524	0.61523254736627	0.126978290746848
1	5922932	6090860	HAP_1	0.165546218487395	0.0618359612454053	0.646910156369962	0.923881787214192
1	5922932	6090860	HAP_2	0.122689075630252	-1.35790972595569	1.16763206185673	0.245322219633115
1	5922932	6090860	HAP_3	0.210084033613445	-0.62439305346616	0.515560544391207	0.22635034733498
1	5922932	6090860	HAP_4	0.170588235294118	0.977893643538804	0.630082936534887	0.121203939990384
1	5983887	6133181	HAP_1	0.170588235294118	0.977893643538804	0.630082936534887	0.121203939990384
1	5983887	6133181	HAP_2	0.157983193277311	0.051928721370347	0.64751620248209	0.936108310749531
1	5983887	6133181	HAP_3	0.210084033613445	-0.62439305346616	0.515560544391207	0.22635034733498
1	5983887	6133181	HAP_4	0.121848739495798	-1.35790972595569	1.16763206185673	0.245322219633115
1	6026812	6171754	HAP_1	0.121848739495798	-1.35790972595569	1.16763206185673	0.245322219633115
1	6026812	6171754	HAP_2	0.210084033613445	-0.62439305346616	0.515560544391207	0.22635034733498
1	6026812	6171754	HAP_3	0.158823529411765	0.051928721370347	0.64751620248209	0.936108310749531
1	6026812	6171754	HAP_4	0.170588235294118	0.977893643538804	0.630082936534887	0.121203939990384
1	6069957	6218619	HAP_1	0.158823529411765	0.051928721370347	0.64751620248209	0.936108310749531
1	6069957	6218619	HAP_2	0.170588235294118	0.977893643538804	0.630082936534887	0.121203939990384
1	6069957	6218619	HAP_3	0.211764705882353	-0.62439305346616	0.515560544391207	0.22635034733498
1	6069957	6218619	HAP_4	0.121848739495798	-1.35790972595569	1.16763206185673	0.245322219633115
1	6069957	6218619	HAP_5	0.0453781512605042	-1.26752839193787	1.48949763925002	0.395132045759646
1	6114436	6264645	HAP_1	0.121848739495798	-1.35790972595569	1.16763206185673	0.245322219633115
1	6114436	6264645	HAP_2	0.158823529411765	0.051928721370347	0.64751620248209	0.936108310749531
1	6114436	6264645	HAP_3	0.0453781512605042	-1.26752839193787	1.48949763925002	0.395132045759646
1	6114436	6264645	HAP_4	0.173109243697479	0.977893643538804	0.630082936534887	0.121203939990384
1	6114436	6264645	HAP_5	0.212605042016807	-0.62439305346616	0.515560544391207	0.22635034733498
1	6158046	6307242	HAP_1	0.161344537815126	0.051928721370347	0.64751620248209	0.936108310749531
1	6158046	6307242	HAP_2	0.121848739495798	-1.35790972595569	1.16763206185673	0.245322219633115
1	6158046	6307242	HAP_3	0.0445378151260504	-1.26752839193787	1.48949763925002	0.395132045759646
1	6158046	6307242	HAP_4	0.173949579831933	0.977893643538804	0.630082936534887	0.121203939990384
1	6158046	6307242	HAP_5	0.214285714285714	-0.62439305346616	0.515560544391207	0.22635034733498
1	6211327	6334008	HAP_1	0.215126050420168	-0.62439305346616	0.515560544391207	0.22635034733498
1	6211327	6334008	HAP_2	0.161344537815126	0.051928721370347	0.64751620248209	0.936108310749531
1	6211327	6334008	HAP_3	0.121848739495798	-1.35790972595569	1.16763206185673	0.245322219633115
1	6211327	6334008	HAP_4	0.0436974789915966	-1.26752839193787	1.48949763925002	0.395132045759646
1	6211327	6334008	HAP_5	0.173949579831933	0.977893643538804	0.630082936534887	0.121203939990384
1	6238245	6363482	HAP_1	0.215126050420168	-0.62439305346616	0.515560544391207	0.22635034733498
1	6238245	6363482	HAP_2	0.0436974789915966	-1.26752839193787	1.48949763925002	0.395132045759646
1	6238245	6363482	HAP_3	0.103361344537815	0.234293496262398	1.27814701040119	0.854620858786015
1	6238245	6363482	HAP_4	0.179831932773109	0.977893643538804	0.630082936534887	0.121203939990384
1	6238245	6363482	HAP_5	0.122689075630252	0.328275583196813	0.857540163507671	0.7019998659582
1	6238245	6363482	HAP_6	0.174789915966387	-0.0460502446471142	0.628537254491801	0.941619829327346
1	6238245	6363482	HAP_7	0.121848739495798	-1.35790972595569	1.16763206185673	0.245322219633115
1	6290541	6406191	HAP_1	0.216806722689076	-0.62439305346616	0.515560544391207	0.22635034733498
1	6290541	6406191	HAP_2	0.16218487394958	0.051928721370347	0.64751620248209	0.936108310749531
1	6290541	6406191	HAP_3	0.169747899159664	0.949565813390996	0.562086253731956	0.0916861137310045
1	6290541	6406191	HAP_4	0.301680672268908	0.0354643149061096	0.390704569077439	0.927706454364494
1	6290541	6406191	HAP_5	0.0436974789915966	-1.26752839193787	1.48949763925002	0.395132045759646
1	6326900	6449104	HAP_1	0.169747899159664	0.949565813390996	0.562086253731956	0.0916861137310045
1	6326900	6449104	HAP_2	0.0512605042016807	-0.453791913392661	1.29028240516542	0.725190793793179
1	6326900	6449104	HAP_3	0.179831932773109	0.977893643538804	0.630082936534887	0.121203939990384
1	6326900	6449104	HAP_4	0.121848739495798	-1.35790972595569	1.16763206185673	0.245322219633115
1	6326900	6449104	HAP_5	0.217647058823529	-0.62439305346616	0.515560544391207	0.22635034733498
1	6326900	6449104	HAP_6	0.16218487394958	0.051928721370347	0.64751620248209	0.936108310749531
1	6355340	6494875	HAP_1	0.121848739495798	0.262918185950643	0.740278386336325	0.722597474992277
1	6355340	6494875	HAP_2	0.217647058823529	-0.62439305346616	0.515560544391207	0.22635034733498
1	6355340	6494875	HAP_3	0.164705882352941	0.051928721370347	0.64751620248209	0.936108310749531
1	6355340	6494875	HAP_4	0.194957983193277	0.580320361208088	0.549582226939014	0.291438314094432
1	6355340	6494875	HAP_5	0.121848739495798	-1.35790972595569	1.16763206185673	0.245322219633115
1	6394259	6539650	HAP_1	0.165546218487395	0.051928721370347	0.64751620248209	0.936108310749531
1	6394259	6539650	HAP_2	0.107563025210084	1.26305428626496	0.918163187018695	0.169464903547722
1	6394259	6539650	HAP_3	0.217647058823529	-0.62439305346616	0.515560544391207	0.22635034733498
1	6394259	6539650	HAP_4	0.194117647058824	0.580320361208088	0.549582226939014	0.291438314094432
1	6394259	6539650	HAP_5	0.121848739495798	-1.35790972595569	1.16763206185673	0.245322219633115
1	6440687	6581802	HAP_1	0.121008403361345	-1.35790972595569	1.16763206185673	0.245322219633115
1	6440687	6581802	HAP_2	0.178151260504202	0.582003230857163	0.604622404693211	0.336153285111701
1	6440687	6581802	HAP_3	0.216806722689076	-0.62439305346616	0.515560544391207	0.22635034733498
1	6440687	6581802	HAP_4	0.16218487394958	0.051928721370347	0.64751620248209	0.936108310749531
1	6440687	6581802	HAP_5	0.0495798319327731	1.56298205456966	1.49009217050193	0.294651987685141
1	6478088	6617974	HAP_1	0.16218487394958	0.051928721370347	0.64751620248209	0.936108310749531
1	6478088	6617974	HAP_2	0.260504201680672	-0.404379113536776	0.41130243701784	0.325933625120848
1	6478088	6617974	HAP_3	0.120168067226891	-1.35790972595569	1.16763206185673	0.245322219633115
1	6478088	6617974	HAP_4	0.177310924369748	0.582003230857163	0.604622404693211	0.336153285111701
1	6534487	6643362	HAP_1	0.315126050420168	0.0219912507136506	0.353836494667271	0.950464013844772
1	6534487	6643362	HAP_2	0.177310924369748	0.582003230857163	0.604622404693211	0.336153285111701
1	6534487	6643362	HAP_3	0.163025210084034	0.051928721370347	0.64751620248209	0.936108310749531
1	6534487	6643362	HAP_4	0.120168067226891	-1.35790972595569	1.16763206185673	0.245322219633115
1	6577244	6734261	HAP_1	0.0899159663865546	-0.409901096826884	1.27647358280254	0.748234793698131
1	6577244	6734261	HAP_2	0.164705882352941	0.934937618743396	0.694311234706659	0.178643411151641
1	6577244	6734261	HAP_3	0.0991596638655462	-0.897095108426424	1.48063964275198	0.54482833866568
1	6577244	6734261	HAP_4	0.210924369747899	-0.503678482362456	0.508955027903956	0.32276498404834
1	6577244	6734261	HAP_5	0.163025210084034	0.051928721370347	0.64751620248209	0.936108310749531
1	6612693	6796330	HAP_1	0.0857142857142857	-0.166186281742649	1.47368461296929	0.910252396973731
1	6612693	6796330	HAP_2	0.164705882352941	0.934937618743396	0.694311234706659	0.178643411151641
1	6612693	6796330	HAP_3	0.0983193277310924	-0.897095108426424	1.48063964275198	0.54482833866568
1	6612693	6796330	HAP_4	0.210924369747899	-0.503678482362456	0.508955027903956	0.32276498404834
1	6612693	6796330	HAP_5	0.163025210084034	0.051928721370347	0.64751620248209	0.936108310749531
1	6633732	6839575	HAP_1	0.210924369747899	-0.503678482362456	0.508955027903956	0.32276498404834
1	6633732	6839575	HAP_2	0.163025210084034	0.051928721370347	0.64751620248209	0.936108310749531
1	6633732	6839575	HAP_3	0.0857142857142857	-0.166186281742649	1.47368461296929	0.910252396973731
1	6633732	6839575	HAP_4	0.164705882352941	0.934937618743396	0.694311234706659	0.178643411151641
1	6633732	6839575	HAP_5	0.0983193277310924	-0.897095108426424	1.48063964275198	0.54482833866568
1	6712326	6899688	HAP_1	0.164705882352941	0.934937618743396	0.694311234706659	0.178643411151641
1	6712326	6899688	HAP_2	0.165546218487395	0.00459043782052129	0.628952284969573	0.994179154710639
1	6712326	6899688	HAP_3	0.184873949579832	-0.156483646291363	0.700581788629804	0.823331822696894
1	6712326	6899688	HAP_4	0.0630252100840336	-1.10179442339473	1.16990863735997	0.346696960977613
1	6712326	6899688	HAP_5	0.210924369747899	-0.503678482362456	0.508955027903956	0.32276498404834
1	6781489	6933766	HAP_1	0.187394957983193	-0.0447914404984801	0.675301544799323	0.947139422598379
1	6781489	6933766	HAP_2	0.166386554621849	0.00459043782052129	0.628952284969573	0.994179154710639
1	6781489	6933766	HAP_3	0.0882352941176471	2.13616396697732	1.52770523814687	0.162560748888853
1	6781489	6933766	HAP_4	0.13781512605042	-1.2021887951219	1.06366443042479	0.258843562342517
1	6781489	6933766	HAP_5	0.216806722689076	-0.503678482362456	0.508955027903956	0.32276498404834
1	6830134	6990464	HAP_1	0.250420168067227	-0.453778286656676	0.442328010134358	0.305371326772862
1	6830134	6990464	HAP_2	0.0991596638655462	-0.897095108426424	1.48063964275198	0.54482833866568
1	6830134	6990464	HAP_3	0.0890756302521008	0.234161463810689	1.27490353684781	0.854336358357768
1	6830134	6990464	HAP_4	0.0882352941176471	2.13616396697732	1.52770523814687	0.162560748888853
1	6830134	6990464	HAP_5	0.13781512605042	-1.2021887951219	1.06366443042479	0.258843562342517
1	6830134	6990464	HAP_6	0.166386554621849	0.00459043782052129	0.628952284969573	0.994179154710639
1	6864130	7035600	HAP_1	0.0882352941176471	2.13616396697732	1.52770523814687	0.162560748888853
1	6864130	7035600	HAP_2	0.15546218487395	-1.21898637721468	0.984481300943991	0.216140515524443
1	6864130	7035600	HAP_3	0.189915966386555	-0.413362194788175	0.572742961947345	0.470754189303652
1	6864130	7035600	HAP_4	0.166386554621849	0.00459043782052129	0.628952284969573	0.994179154710639
1	6864130	7035600	HAP_5	0.0991596638655462	-0.897095108426424	1.48063964275198	0.54482833866568
1	6864130	7035600	HAP_6	0.0831932773109244	-0.166186281742649	1.47368461296929	0.910252396973731
1	6923025	7062501	HAP_1	0.0991596638655462	-0.897095108426424	1.48063964275198	0.54482833866568
1	6923025	7062501	HAP_2	0.104201680672269	1.48786021075864	1.30946732051426	0.256326630946019
1	6923025	7062501	HAP_3	0.168067226890756	0.00459043782052129	0.628952284969573	0.994179154710639
1	6923025	7062501	HAP_4	0.150420168067227	-1.21898637721468	0.984481300943991	0.216140515524443
1	6923025	7062501	HAP_5	0.0756302521008403	-0.677350102263498	1.4851254754009	0.648495773434012
1	6923025	7062501	HAP_6	0.115126050420168	0.628449206922928	0.947478065216941	0.507409842632027
1	6965434	7118368	HAP_1	0.100840336134454	1.48786021075864	1.30946732051426	0.256326630946019
1	6965434	7118368	HAP_2	0.168067226890756	0.00459043782052129	0.628952284969573	0.994179154710639
1	6965434	7118368	HAP_3	0.152100840336134	-1.20337822982119	0.873691913973393	0.16893398989905
1	6965434	7118368	HAP_4	0.0756302521008403	-0.677350102263498	1.4851254754009	0.648495773434012
1	6965434	7118368	HAP_5	0.115126050420168	0.628449206922928	0.947478065216941	0.507409842632027
1	6965434	7118368	HAP_6	0.0991596638655462	-0.897095108426424	1.48063964275198	0.54482833866568
1	7029810	7168764	HAP_1	0.0798319327731092	-0.677350102263498	1.4851254754009	0.648495773434012
1	7029810	7168764	HAP_2	0.279831932773109	0.204663383870601	0.395775389612502	0.605268830818983
1	7029810	7168764	HAP_3	0.100840336134454	-0.976534995080217	1.28069666147958	0.446068793231552
1	7029810	7168764	HAP_4	0.100840336134454	1.48786021075864	1.30946732051426	0.256326630946019
1	7029810	7168764	HAP_5	0.0647058823529412	-1.10179442339473	1.16990863735997	0.346696960977613
1	7047544	7216900	HAP_1	0.280672268907563	0.204663383870601	0.395775389612502	0.605268830818983
1	7047544	7216900	HAP_2	0.100840336134454	1.48786021075864	1.30946732051426	0.256326630946019
1	7047544	7216900	HAP_3	0.123529411764706	0.203978717263393	0.975506368590411	0.834443071641385
1	7047544	7216900	HAP_4	0.0647058823529412	-1.10179442339473	1.16990863735997	0.346696960977613
1	7047544	7216900	HAP_5	0.100840336134454	-0.976534995080217	1.28069666147958	0.446068793231552
1	7108873	7259443	HAP_1	0.279831932773109	0.204663383870601	0.395775389612502	0.605268830818983
1	7108873	7259443	HAP_2	0.102521008403361	1.48786021075864	1.30946732051426	0.256326630946019
1	7108873	7259443	HAP_3	0.126050420168067	-0.467696305928022	0.966538941324946	0.62864758590549
1	7108873	7259443	HAP_4	0.0647058823529412	-1.10179442339473	1.16990863735997	0.346696960977613
1	7108873	7259443	HAP_5	0.12436974789916	0.203978717263393	0.975506368590411	0.834443071641385
1	7108873	7259443	HAP_6	0.100840336134454	-0.976534995080217	1.28069666147958	0.446068793231552
1	7159731	7325749	HAP_1	0.142857142857143	-0.741843501547641	0.841877975482333	0.378585778166802
1	7159731	7325749	HAP_2	0.12436974789916	0.203978717263393	0.975506368590411	0.834443071641385
1	7159731	7325749	HAP_3	0.102521008403361	-0.82119859058018	1.14735204144228	0.474442809896972
1	7159731	7325749	HAP_4	0.101680672268908	1.48786021075864	1.30946732051426	0.256326630946019
1	7159731	7325749	HAP_5	0.285714285714286	0.151178360062168	0.389321392096669	0.697926792500089
1	7159731	7325749	HAP_6	0.125210084033613	-0.467696305928022	0.966538941324946	0.62864758590549
1	7196708	7399747	HAP_1	0.101680672268908	-0.82119859058018	1.14735204144228	0.474442809896972
1	7196708	7399747	HAP_2	0.101680672268908	1.48786021075864	1.30946732051426	0.256326630946019
1	7196708	7399747	HAP_3	0.285714285714286	0.151178360062168	0.389321392096669	0.697926792500089
1	7196708	7399747	HAP_4	0.0647058823529412	-1.10179442339473	1.16990863735997	0.346696960977613
1	7196708	7399747	HAP_5	0.0890756302521008	-1.47893894969926	1.47237678555333	0.315575885351258
1	7196708	7399747	HAP_6	0.119327731092437	0.13991086231194	1.05461469035634	0.894503874612133
1	7248213	7435100	HAP_1	0.0647058823529412	-1.10179442339473	1.16990863735997	0.346696960977613
1	7248213	7435100	HAP_2	0.101680672268908	-0.82119859058018	1.14735204144228	0.474442809896972
1	7248213	7435100	HAP_3	0.118487394957983	0.13991086231194	1.05461469035634	0.894503874612133
1	7248213	7435100	HAP_4	0.278991596638655	0.229356541694586	0.399965995489014	0.566568250020177
1	7248213	7435100	HAP_5	0.1	1.48786021075864	1.30946732051426	0.256326630946019
1	7306412	7460318	HAP_1	0.118487394957983	0.13991086231194	1.05461469035634	0.894503874612133
1	7306412	7460318	HAP_2	0.278991596638655	0.229356541694586	0.399965995489014	0.566568250020177
1	7306412	7460318	HAP_3	0.1	1.48786021075864	1.30946732051426	0.256326630946019
1	7306412	7460318	HAP_4	0.0647058823529412	-1.10179442339473	1.16990863735997	0.346696960977613
1	7306412	7460318	HAP_5	0.101680672268908	-0.82119859058018	1.14735204144228	0.474442809896972
1	7378233	7502240	HAP_1	0.194117647058824	-0.221397075727676	0.570899744921172	0.698303044468241
1	7378233	7502240	HAP_2	0.319327731092437	0.188362034373849	0.363722800565349	0.604744026611296
1	7378233	7502240	HAP_3	0.1	1.48786021075864	1.30946732051426	0.256326630946019
1	7378233	7502240	HAP_4	0.0789915966386555	-1.10179442339473	1.16990863735997	0.346696960977613
1	7378233	7502240	HAP_5	0.105042016806723	-0.90853969424357	1.05109998948959	0.387740565364129
1	7423349	7533869	HAP_1	0.192436974789916	-0.202533648018907	0.582735466497163	0.728298741804218
1	7423349	7533869	HAP_2	0.27563025210084	0.304123893731005	0.408732884755786	0.457137358896193
1	7423349	7533869	HAP_3	0.065546218487395	-1.10179442339473	1.16990863735997	0.346696960977613
1	7423349	7533869	HAP_4	0.105882352941176	-0.90853969424357	1.05109998948959	0.387740565364129
1	7423349	7533869	HAP_5	0.1	1.48786021075864	1.30946732051426	0.256326630946019
1	7452388	7563595	HAP_1	0.100840336134454	1.48786021075864	1.30946732051426	0.256326630946019
1	7452388	7563595	HAP_2	0.192436974789916	-0.202533648018907	0.582735466497163	0.728298741804218
1	7452388	7563595	HAP_3	0.276470588235294	0.304123893731005	0.408732884755786	0.457137358896193
1	7452388	7563595	HAP_4	0.188235294117647	-0.283798936166962	0.65147693356328	0.663271127755326
1	7452388	7563595	HAP_5	0.0739495798319328	-1.10179442339473	1.16990863735997	0.346696960977613
1	7484154	7597217	HAP_1	0.27563025210084	0.304123893731005	0.408732884755786	0.457137358896193
1	7484154	7597217	HAP_2	0.188235294117647	-0.283798936166962	0.65147693356328	0.663271127755326
1	7484154	7597217	HAP_3	0.0739495798319328	-1.10179442339473	1.16990863735997	0.346696960977613
1	7484154	7597217	HAP_4	0.100840336134454	1.48786021075864	1.30946732051426	0.256326630946019
1	7484154	7597217	HAP_5	0.192436974789916	-0.202533648018907	0.582735466497163	0.728298741804218
1	7522016	7642302	HAP_1	0.192436974789916	-0.202533648018907	0.582735466497163	0.728298741804218
1	7522016	7642302	HAP_2	0.276470588235294	0.272542649806527	0.404546671894446	0.500770215442297
1	7522016	7642302	HAP_3	0.187394957983193	-0.283798936166962	0.65147693356328	0.663271127755326
1	7522016	7642302	HAP_4	0.0680672268907563	-1.10179442339473	1.16990863735997	0.346696960977613
1	7522016	7642302	HAP_5	0.100840336134454	1.48786021075864	1.30946732051426	0.256326630946019
1	7552128	7679364	HAP_1	0.29327731092437	0.164895426571604	0.375690893389362	0.660887837775292
1	7552128	7679364	HAP_2	0.2	-0.264837614210085	0.569269453796862	0.641945321916268
1	7552128	7679364	HAP_3	0.0647058823529412	-1.10179442339473	1.16990863735997	0.346696960977613
1	7552128	7679364	HAP_4	0.187394957983193	-0.283798936166962	0.65147693356328	0.663271127755326
1	7552128	7679364	HAP_5	0.101680672268908	1.48786021075864	1.30946732051426	0.256326630946019
1	7575218	7753844	HAP_1	0.116806722689076	0.275302512384479	1.14874714961221	0.810682428542239
1	7575218	7753844	HAP_2	0.0647058823529412	-1.10179442339473	1.16990863735997	0.346696960977613
1	7575218	7753844	HAP_3	0.278151260504202	0.272542649806527	0.404546671894446	0.500770215442297
1	7575218	7753844	HAP_4	0.102521008403361	0.953533604402282	1.17572141546169	0.417685702771158
1	7575218	7753844	HAP_5	0.185714285714286	-0.283798936166962	0.65147693356328	0.663271127755326
1	7628267	7802701	HAP_1	0.116806722689076	0.275302512384479	1.14874714961221	0.810682428542239
1	7628267	7802701	HAP_2	0.277310924369748	0.292252100541873	0.406835892387124	0.472827452121555
1	7628267	7802701	HAP_3	0.103361344537815	0.62576080442853	1.07723958127311	0.561537518435787
1	7628267	7802701	HAP_4	0.184033613445378	-0.283798936166962	0.65147693356328	0.663271127755326
1	7628267	7802701	HAP_5	0.0647058823529412	-1.10179442339473	1.16990863735997	0.346696960977613
1	7661203	7864905	HAP_1	0.184033613445378	-0.283798936166962	0.65147693356328	0.663271127755326
1	7661203	7864905	HAP_2	0.0605042016806723	-1.10179442339473	1.16990863735997	0.346696960977613
1	7661203	7864905	HAP_3	0.115966386554622	0.275302512384479	1.14874714961221	0.810682428542239
1	7661203	7864905	HAP_4	0.271428571428571	0.292252100541873	0.406835892387124	0.472827452121555
1	7661203	7864905	HAP_5	0.103361344537815	0.62576080442853	1.07723958127311	0.561537518435787
1	7734968	7940886	HAP_1	0.128571428571429	-0.142892652324822	0.921309091965993	0.876798298675646
1	7734968	7940886	HAP_2	0.270588235294118	0.292252100541873	0.406835892387124	0.472827452121555
1	7734968	7940886	HAP_3	0.103361344537815	0.62576080442853	1.07723958127311	0.561537518435787
1	7734968	7940886	HAP_4	0.0605042016806723	-1.10179442339473	1.16990863735997	0.346696960977613
1	7734968	7940886	HAP_5	0.181512605042017	-0.404504128093245	0.67432428997125	0.548829099890693
1	7788418	8016049	HAP_1	0.136974789915966	-0.319009831305652	0.822207293419235	0.698163841239152
1	7788418	8016049	HAP_2	0.272268907563025	0.272542649806527	0.404546671894446	0.500770215442297
1	7788418	8016049	HAP_3	0.103361344537815	0.62576080442853	1.07723958127311	0.561537518435787
1	7788418	8016049	HAP_4	0.182352941176471	-0.404504128093245	0.67432428997125	0.548829099890693
1	7788418	8016049	HAP_5	0.0605042016806723	-1.10179442339473	1.16990863735997	0.346696960977613
1	7845180	8104625	HAP_1	0.136974789915966	-0.319009831305652	0.822207293419235	0.698163841239152
1	7845180	8104625	HAP_2	0.102521008403361	0.62576080442853	1.07723958127311	0.561537518435787
1	7845180	8104625	HAP_3	0.0605042016806723	-1.10179442339473	1.16990863735997	0.346696960977613
1	7845180	8104625	HAP_4	0.109243697478992	-0.90853969424357	1.05109998948959	0.387740565364129
1	7845180	8104625	HAP_5	0.271428571428571	0.362661277721617	0.399687373057646	0.364590737922326
1	7919477	8211738	HAP_1	0.0974789915966387	0.16260465897082	1.14599703208246	0.887216587662034
1	7919477	8211738	HAP_2	0.111764705882353	-0.90853969424357	1.05109998948959	0.387740565364129
1	7919477	8211738	HAP_3	0.272268907563025	0.370652141540016	0.397445327294381	0.351420225258038
1	7919477	8211738	HAP_4	0.0605042016806723	-1.10179442339473	1.16990863735997	0.346696960977613
1	7919477	8211738	HAP_5	0.104201680672269	0.62576080442853	1.07723958127311	0.561537518435787
1	7996760	8289511	HAP_1	0.104201680672269	0.62576080442853	1.07723958127311	0.561537518435787
1	7996760	8289511	HAP_2	0.0974789915966387	0.16260465897082	1.14599703208246	0.887216587662034
1	7996760	8289511	HAP_3	0.116806722689076	0.265578085760146	0.974996626205079	0.785419752286817
1	7996760	8289511	HAP_4	0.0605042016806723	-1.10179442339473	1.16990863735997	0.346696960977613
1	7996760	8289511	HAP_5	0.272268907563025	0.370652141540016	0.397445327294381	0.351420225258038
1	8075890	8326936	HAP_1	0.272268907563025	0.370652141540016	0.397445327294381	0.351420225258038
1	8075890	8326936	HAP_2	0.104201680672269	0.62576080442853	1.07723958127311	0.561537518435787
1	8075890	8326936	HAP_3	0.117647058823529	0.265578085760146	0.974996626205079	0.785419752286817
1	8075890	8326936	HAP_4	0.0890756302521008	0.193225692676804	1.28747936223129	0.880753010766379
1	8075890	8326936	HAP_5	0.0974789915966387	0.16260465897082	1.14599703208246	0.887216587662034
1	8075890	8326936	HAP_6	0.0605042016806723	-1.10179442339473	1.16990863735997	0.346696960977613
1	8170038	8373080	HAP_1	0.105042016806723	0.62576080442853	1.07723958127311	0.561537518435787
1	8170038	8373080	HAP_2	0.172268907563025	-0.222579917483424	0.701485008422778	0.751131151803754
1	8170038	8373080	HAP_3	0.0621848739495798	-1.10179442339473	1.16990863735997	0.346696960977613
1	8170038	8373080	HAP_4	0.284033613445378	0.317072890091539	0.391143191291131	0.417908818803325
1	8170038	8373080	HAP_5	0.0907563025210084	0.931135026285072	1.4757815020961	0.52832503290511
1	8170038	8373080	HAP_6	0.117647058823529	0.265578085760146	0.974996626205079	0.785419752286817
1	8257321	8464233	HAP_1	0.105042016806723	0.62576080442853	1.07723958127311	0.561537518435787
1	8257321	8464233	HAP_2	0.0621848739495798	-1.10179442339473	1.16990863735997	0.346696960977613
1	8257321	8464233	HAP_3	0.291596638655462	0.311639503500358	0.378206594504081	0.41028120039837
1	8257321	8464233	HAP_4	0.0907563025210084	0.931135026285072	1.4757815020961	0.52832503290511
1	8257321	8464233	HAP_5	0.117647058823529	0.265578085760146	0.974996626205079	0.785419752286817
1	8305311	8528279	HAP_1	0.273109243697479	0.337764042385625	0.399352861646675	0.398023940765898
1	8305311	8528279	HAP_2	0.0890756302521008	0.931135026285072	1.4757815020961	0.52832503290511
1	8305311	8528279	HAP_3	0.116806722689076	0.265578085760146	0.974996626205079	0.785419752286817
1	8305311	8528279	HAP_4	0.105042016806723	0.62576080442853	1.07723958127311	0.561537518435787
1	8305311	8528279	HAP_5	0.0621848739495798	-1.10179442339473	1.16990863735997	0.346696960977613
1	8358037	8607680	HAP_1	0.0621848739495798	-1.10179442339473	1.16990863735997	0.346696960977613
1	8358037	8607680	HAP_2	0.0890756302521008	0.931135026285072	1.4757815020961	0.52832503290511
1	8358037	8607680	HAP_3	0.150420168067227	0.504688724164997	0.64747663775609	0.436019644016851
1	8358037	8607680	HAP_4	0.378151260504202	0.322690463939866	0.314039541854567	0.30458971392385
1	8430684	8651065	HAP_1	0.0890756302521008	0.931135026285072	1.4757815020961	0.52832503290511
1	8430684	8651065	HAP_2	0.229411764705882	0.277871481287345	0.42805911734369	0.516502176921659
1	8430684	8651065	HAP_3	0.378991596638655	0.322893683103009	0.312387417324532	0.301737461563643
1	8430684	8651065	HAP_4	0.0621848739495798	-1.10179442339473	1.16990863735997	0.346696960977613
1	8498193	8707568	HAP_1	0.378151260504202	0.29424164348509	0.311545413055572	0.345327424181561
1	8498193	8707568	HAP_2	0.0899159663865546	0.931135026285072	1.4757815020961	0.52832503290511
1	8498193	8707568	HAP_3	0.292436974789916	-0.22530985339698	0.364874324227244	0.537146577648362
1	8575763	8752633	HAP_1	0.0899159663865546	0.931135026285072	1.4757815020961	0.52832503290511
1	8575763	8752633	HAP_2	0.384033613445378	0.389891967877614	0.30445233421273	0.200832412966062
1	8575763	8752633	HAP_3	0.0621848739495798	-1.14364342581696	1.29865209502179	0.378876853333412
1	8575763	8752633	HAP_4	0.298319327731092	0.382108804767411	0.356523558340048	0.284270659945903
1	8640490	8812607	HAP_1	0.0907563025210084	0.931135026285072	1.4757815020961	0.52832503290511
1	8640490	8812607	HAP_2	0.384033613445378	0.389891967877614	0.30445233421273	0.200832412966062
1	8640490	8812607	HAP_3	0.061344537815126	-1.14364342581696	1.29865209502179	0.378876853333412
1	8640490	8812607	HAP_4	0.231932773109244	0.0769392730844885	0.418386199369489	0.85415961127609
1	8699372	8854887	HAP_1	0.1	0.931135026285072	1.4757815020961	0.52832503290511
1	8699372	8854887	HAP_2	0.061344537815126	-1.14364342581696	1.29865209502179	0.378876853333412
1	8699372	8854887	HAP_3	0.220168067226891	-0.0852479910961963	0.434517655302417	0.844529987598112
1	8699372	8854887	HAP_4	0.385714285714286	0.389891967877614	0.30445233421273	0.200832412966062
1	8745844	8914176	HAP_1	0.061344537815126	-1.14364342581696	1.29865209502179	0.378876853333412
1	8745844	8914176	HAP_2	0.221848739495798	-0.0852479910961963	0.434517655302417	0.844529987598112
1	8745844	8914176	HAP_3	0.486554621848739	0.486240435534892	0.250107918088912	0.0523621823295207
1	8787290	8990544	HAP_1	0.226050420168067	-0.15227471451098	0.428840982443368	0.722655053228275
1	8787290	8990544	HAP_2	0.576470588235294	0.044496325344025	0.224994542332477	0.843297011592731
1	8842230	9051929	HAP_1	0.210084033613445	0.146298944545247	0.465747468573455	0.753545152055529
1	8842230	9051929	HAP_2	0.092436974789916	-1.4714435968692	1.51769364710595	0.332685499172901
1	8842230	9051929	HAP_3	0.391596638655462	0.377298612762955	0.298157823719356	0.20622268685643
1	8903343	9104278	HAP_1	0.210924369747899	0.146298944545247	0.465747468573455	0.753545152055529
1	8903343	9104278	HAP_2	0.092436974789916	-1.4714435968692	1.51769364710595	0.332685499172901
1	8903343	9104278	HAP_3	0.391596638655462	0.377298612762955	0.298157823719356	0.20622268685643
1	8946823	9198237	HAP_1	0.092436974789916	-1.4714435968692	1.51769364710595	0.332685499172901
1	8946823	9198237	HAP_2	0.389915966386555	0.381192271816841	0.299823406218197	0.20409804444939
1	8946823	9198237	HAP_3	0.210084033613445	0.146298944545247	0.465747468573455	0.753545152055529
1	9034299	9245476	HAP_1	0.211764705882353	0.146298944545247	0.465747468573455	0.753545152055529
1	9034299	9245476	HAP_2	0.402521008403361	0.331465850858988	0.294284934521005	0.260484464192209
1	9084433	9289447	HAP_1	0.214285714285714	-0.0269488128812937	0.447000701485468	0.95194689329557
1	9084433	9289447	HAP_2	0.473109243697479	0.255099162971206	0.260350027483655	0.327576408008649
1	9172231	9345129	HAP_1	0.138655462184874	0.11353330599812	0.780686673334635	0.88442370953628
1	9172231	9345129	HAP_2	0.407563025210084	0.20470376987487	0.293408929817506	0.485659735268627
1	9236222	9412234	HAP_1	0.138655462184874	0.11353330599812	0.780686673334635	0.88442370953628
1	9236222	9412234	HAP_2	0.405882352941176	0.25277790268162	0.2934411564172	0.389358107060872
1	9271520	9464578	HAP_1	0.133613445378151	0.11353330599812	0.780686673334635	0.88442370953628
1	9271520	9464578	HAP_2	0.405882352941176	0.25277790268162	0.2934411564172	0.389358107060872
1	9322111	9515565	HAP_1	0.405882352941176	0.25277790268162	0.2934411564172	0.389358107060872
1	9322111	9515565	HAP_2	0.133613445378151	0.11353330599812	0.780686673334635	0.88442370953628
1	9390629	9565793	HAP_1	0.473949579831933	0.077263004866985	0.265661759567364	0.77128323453548
1	9390629	9565793	HAP_2	0.133613445378151	0.11353330599812	0.780686673334635	0.88442370953628
1	9446832	9620382	HAP_1	0.133613445378151	0.11353330599812	0.780686673334635	0.88442370953628
1	9446832	9620382	HAP_2	0.481512605042017	0.0419366123500991	0.263171791851613	0.873447852004649
1	9502502	9663536	HAP_1	0.134453781512605	0.11353330599812	0.780686673334635	0.88442370953628
1	9502502	9663536	HAP_2	0.481512605042017	0.0419366123500991	0.263171791851613	0.873447852004649
1	9555749	9739491	HAP_1	0.135294117647059	0.11353330599812	0.780686673334635	0.88442370953628
1	9555749	9739491	HAP_2	0.480672268907563	0.0205303687824156	0.263826888516893	0.937999911045904
1	9592005	9800213	HAP_1	0.112605042016807	-0.724090114411097	1.14939255786206	0.528957310150929
1	9592005	9800213	HAP_2	0.080672268907563	-0.688001719634219	1.28655316449859	0.593017616793641
1	9592005	9800213	HAP_3	0.415966386554622	0.159796926596185	0.288613152236062	0.580016206812638
1	9639183	9851960	HAP_1	0.116806722689076	-0.328410141348162	0.778513671367678	0.673295763840992
1	9639183	9851960	HAP_2	0.110084033613445	-0.853692097874111	1.28173880511306	0.505648047768174
1	9639183	9851960	HAP_3	0.426050420168067	0.175260928149671	0.281951446908647	0.53444853303374
1	9710661	9913900	HAP_1	0.110084033613445	-0.853692097874111	1.28173880511306	0.505648047768174
1	9710661	9913900	HAP_2	0.080672268907563	-0.688001719634219	1.28655316449859	0.593017616793641
1	9710661	9913900	HAP_3	0.14453781512605	0.0387276780293288	0.812482695564831	0.961998902868688
1	9710661	9913900	HAP_4	0.308403361344538	0.0641212930333538	0.369358077523341	0.862238639514277
1	9710661	9913900	HAP_5	0.117647058823529	0.628449206922928	0.947478065216941	0.507409842632027
1	9773647	9958472	HAP_1	0.113445378151261	-0.430919431564976	1.0648843746893	0.685873833771282
1	9773647	9958472	HAP_2	0.143697478991597	0.0387276780293288	0.812482695564831	0.961998902868688
1	9773647	9958472	HAP_3	0.308403361344538	0.0641212930333538	0.369358077523341	0.862238639514277
1	9773647	9958472	HAP_4	0.117647058823529	0.628449206922928	0.947478065216941	0.507409842632027
1	9773647	9958472	HAP_5	0.115966386554622	-0.853692097874111	1.28173880511306	0.505648047768174
1	9843069	10006649	HAP_1	0.308403361344538	0.0641212930333538	0.369358077523341	0.862238639514277
1	9843069	10006649	HAP_2	0.173109243697479	-0.576605069859062	0.673899789966886	0.392557702755209
1	9843069	10006649	HAP_3	0.153781512605042	0.675554163430261	0.843625272247559	0.423588588759685
1	9843069	10006649	HAP_4	0.110084033613445	-0.853692097874111	1.28173880511306	0.505648047768174
1	9843069	10006649	HAP_5	0.142857142857143	0.0387276780293288	0.812482695564831	0.961998902868688
1	9893305	10037375	HAP_1	0.110084033613445	-0.853692097874111	1.28173880511306	0.505648047768174
1	9893305	10037375	HAP_2	0.173109243697479	-0.576605069859062	0.673899789966886	0.392557702755209
1	9893305	10037375	HAP_3	0.308403361344538	0.0641212930333538	0.369358077523341	0.862238639514277
1	9893305	10037375	HAP_4	0.163025210084034	0.675554163430261	0.843625272247559	0.423588588759685
1	9893305	10037375	HAP_5	0.143697478991597	-0.0147958778514878	0.774589752472829	0.984766628121772
1	9947101	10066272	HAP_1	0.154621848739496	0.675554163430261	0.843625272247559	0.423588588759685
1	9947101	10066272	HAP_2	0.173109243697479	-0.576605069859062	0.673899789966886	0.392557702755209
1	9947101	10066272	HAP_3	0.110084033613445	-0.853692097874111	1.28173880511306	0.505648047768174
1	9947101	10066272	HAP_4	0.143697478991597	-0.0147958778514878	0.774589752472829	0.984766628121772
1	9947101	10066272	HAP_5	0.309243697478992	0.0641212930333538	0.369358077523341	0.862238639514277
1	9995804	10135402	HAP_1	0.110084033613445	-0.853692097874111	1.28173880511306	0.505648047768174
1	9995804	10135402	HAP_2	0.152941176470588	-0.0626008251707515	0.694289868102792	0.928186912670141
1	9995804	10135402	HAP_3	0.310084033613445	0.129014686152999	0.36666221315706	0.725068737541956
1	9995804	10135402	HAP_4	0.153781512605042	0.675554163430261	0.843625272247559	0.423588588759685
1	10029104	10154066	HAP_1	0.310084033613445	0.129014686152999	0.36666221315706	0.725068737541956
1	10029104	10154066	HAP_2	0.135294117647059	-0.737483991154	0.744652408329972	0.322403166987186
1	10029104	10154066	HAP_3	0.152941176470588	0.675554163430261	0.843625272247559	0.423588588759685
1	10029104	10154066	HAP_4	0.110084033613445	-0.853692097874111	1.28173880511306	0.505648047768174
1	10052241	10209708	HAP_1	0.0672268907563025	-1.50215625826786	1.47167488384445	0.307814985288026
1	10052241	10209708	HAP_2	0.152941176470588	0.675554163430261	0.843625272247559	0.423588588759685
1	10052241	10209708	HAP_3	0.301680672268908	0.184682869109593	0.372910097368045	0.620612207020753
1	10052241	10209708	HAP_4	0.109243697478992	-0.853692097874111	1.28173880511306	0.505648047768174
1	10115433	10242514	HAP_1	0.318487394957983	0.425769793600359	0.353150982048926	0.228449703690691
1	10115433	10242514	HAP_2	0.0672268907563025	-1.50215625826786	1.47167488384445	0.307814985288026
1	10115433	10242514	HAP_3	0.109243697478992	-0.853692097874111	1.28173880511306	0.505648047768174
1	10115433	10242514	HAP_4	0.15546218487395	0.675554163430261	0.843625272247559	0.423588588759685
1	10147081	10280606	HAP_1	0.0672268907563025	-1.50215625826786	1.47167488384445	0.307814985288026
1	10147081	10280606	HAP_2	0.319327731092437	0.408833791086268	0.352007171786889	0.245940756299765
1	10147081	10280606	HAP_3	0.153781512605042	0.675554163430261	0.843625272247559	0.423588588759685
1	10188215	10329288	HAP_1	0.166386554621849	-1.39267627458748	0.78364315383654	0.0760605325758228
1	10188215	10329288	HAP_2	0.0672268907563025	-1.50215625826786	1.47167488384445	0.307814985288026
1	10188215	10329288	HAP_3	0.320168067226891	0.40613653559077	0.349161789592004	0.245234870139162
1	10188215	10329288	HAP_4	0.156302521008403	0.675554163430261	0.843625272247559	0.423588588759685
1	10236893	10379097	HAP_1	0.156302521008403	0.675554163430261	0.843625272247559	0.423588588759685
1	10236893	10379097	HAP_2	0.486554621848739	0.504142967011308	0.263509575972473	0.0562145431702221
1	10236893	10379097	HAP_3	0.126050420168067	-0.0147958778514878	0.774589752472829	0.984766628121772
1	10273354	10413209	HAP_1	0.0663865546218487	-1.50215625826786	1.47167488384445	0.307814985288026
1	10273354	10413209	HAP_2	0.15546218487395	0.675554163430261	0.843625272247559	0.423588588759685
1	10273354	10413209	HAP_3	0.494957983193277	0.411237574510845	0.260963998098522	0.115606006670192
1	10315745	10453602	HAP_1	0.491596638655462	0.450507025434066	0.264104986197126	0.088581162295269
1	10315745	10453602	HAP_2	0.0941176470588235	-1.28640401203709	1.46670111445237	0.380808851204683
1	10315745	10453602	HAP_3	0.0647058823529412	-1.50215625826786	1.47167488384445	0.307814985288026
1	10315745	10453602	HAP_4	0.154621848739496	0.675554163430261	0.843625272247559	0.423588588759685
1	10361996	10482668	HAP_1	0.153781512605042	0.675554163430261	0.843625272247559	0.423588588759685
1	10361996	10482668	HAP_2	0.163865546218487	-1.37564707768056	0.859358561735457	0.109967492408229
1	10361996	10482668	HAP_3	0.316806722689076	0.437603462197543	0.355319922078129	0.218604929886797
1	10399147	10523839	HAP_1	0.163025210084034	-1.37564707768056	0.859358561735457	0.109967492408229
1	10399147	10523839	HAP_2	0.316806722689076	0.437603462197543	0.355319922078129	0.218604929886797
1	10399147	10523839	HAP_3	0.151260504201681	0.675554163430261	0.843625272247559	0.423588588759685
1	10439622	10538971	HAP_1	0.163865546218487	-1.40464426720413	0.82009192297415	0.0872840048495903
1	10439622	10538971	HAP_2	0.319327731092437	0.40613653559077	0.349161789592004	0.245234870139162
1	10439622	10538971	HAP_3	0.151260504201681	0.675554163430261	0.843625272247559	0.423588588759685
1	10477227	10565732	HAP_1	0.152100840336134	0.675554163430261	0.843625272247559	0.423588588759685
1	10477227	10565732	HAP_2	0.319327731092437	0.40613653559077	0.349161789592004	0.245234870139162
1	10477227	10565732	HAP_3	0.227731092436975	-0.650812786096741	0.479271531017406	0.175015020011022
1	10513579	10591457	HAP_1	0.394117647058824	-0.0530590422396345	0.304806594075137	0.861867478821541
1	10513579	10591457	HAP_2	0.319327731092437	0.40613653559077	0.349161789592004	0.245234870139162
1	10513579	10591457	HAP_3	0.152100840336134	0.675554163430261	0.843625272247559	0.423588588759685
1	10535644	10632901	HAP_1	0.319327731092437	0.40613653559077	0.349161789592004	0.245234870139162
1	10535644	10632901	HAP_2	0.152100840336134	0.675554163430261	0.843625272247559	0.423588588759685
1	10535644	10632901	HAP_3	0.165546218487395	-1.33945930072832	0.788956294615101	0.0900874250790325
1	10556115	10715729	HAP_1	0.152100840336134	0.675554163430261	0.843625272247559	0.423588588759685
1	10556115	10715729	HAP_2	0.165546218487395	-1.33945930072832	0.788956294615101	0.0900874250790325
1	10556115	10715729	HAP_3	0.319327731092437	0.40613653559077	0.349161789592004	0.245234870139162
1	10580877	10762241	HAP_1	0.303361344537815	0.500484046627795	0.359757743364384	0.164705562763572
1	10580877	10762241	HAP_2	0.163865546218487	-1.33945930072832	0.788956294615101	0.0900874250790325
1	10580877	10762241	HAP_3	0.152100840336134	0.675554163430261	0.843625272247559	0.423588588759685
1	10610579	10783671	HAP_1	0.303361344537815	0.500484046627795	0.359757743364384	0.164705562763572
1	10610579	10783671	HAP_2	0.164705882352941	-1.33945930072832	0.788956294615101	0.0900874250790325
1	10610579	10783671	HAP_3	0.0798319327731092	0.674729181045556	1.28077336110637	0.59852357005352
1	10610579	10783671	HAP_4	0.152100840336134	0.675554163430261	0.843625272247559	0.423588588759685
1	10692448	10838284	HAP_1	0.292436974789916	0.47101703957961	0.367288038251473	0.200206355362488
1	10692448	10838284	HAP_2	0.0907563025210084	0.352266454649046	1.15634588683835	0.760751067838929
1	10692448	10838284	HAP_3	0.164705882352941	-1.33945930072832	0.788956294615101	0.0900874250790325
1	10692448	10838284	HAP_4	0.152100840336134	0.675554163430261	0.843625272247559	0.423588588759685
1	10747495	10888253	HAP_1	0.152100840336134	0.675554163430261	0.843625272247559	0.423588588759685
1	10747495	10888253	HAP_2	0.291596638655462	0.513745561651455	0.370677015628481	0.166288226086844
1	10747495	10888253	HAP_3	0.102521008403361	0.218201911601296	0.974100654497358	0.822833225959928
1	10747495	10888253	HAP_4	0.164705882352941	-1.33945930072832	0.788956294615101	0.0900874250790325
1	10776649	10972991	HAP_1	0.286554621848739	0.508237727909715	0.374008793568036	0.174707047138945
1	10776649	10972991	HAP_2	0.0907563025210084	0.352266454649046	1.15634588683835	0.760751067838929
1	10776649	10972991	HAP_3	0.164705882352941	-1.33945930072832	0.788956294615101	0.0900874250790325
1	10776649	10972991	HAP_4	0.152100840336134	0.675554163430261	0.843625272247559	0.423588588759685
1	10826689	11037942	HAP_1	0.285714285714286	0.558906359067985	0.376993077643618	0.138738600664505
1	10826689	11037942	HAP_2	0.152100840336134	0.675554163430261	0.843625272247559	0.423588588759685
1	10826689	11037942	HAP_3	0.170588235294118	-1.35375658526302	0.727023322802334	0.0630992638227962
1	10826689	11037942	HAP_4	0.0941176470588235	0.352266454649046	1.15634588683835	0.760751067838929
1	10875498	11075998	HAP_1	0.285714285714286	0.558906359067985	0.376993077643618	0.138738600664505
1	10875498	11075998	HAP_2	0.163025210084034	-1.33945930072832	0.788956294615101	0.0900874250790325
1	10875498	11075998	HAP_3	0.0941176470588235	0.352266454649046	1.15634588683835	0.760751067838929
1	10875498	11075998	HAP_4	0.152100840336134	0.675554163430261	0.843625272247559	0.423588588759685
1	10957096	11130967	HAP_1	0.14453781512605	-1.13728410889769	0.913336209584583	0.213560213436178
1	10957096	11130967	HAP_2	0.149579831932773	0.123491534025029	0.932342545835398	0.89467180327756
1	10957096	11130967	HAP_3	0.284873949579832	0.53695350180629	0.381922899598892	0.16028116185642
1	11028533	11181385	HAP_1	0.289915966386555	0.541962695350207	0.378305705959125	0.152507602771771
1	11028533	11181385	HAP_2	0.163865546218487	0.265296833181968	0.77970010435481	0.733787298100224
1	11028533	11181385	HAP_3	0.143697478991597	-1.09742484078211	0.975356017666116	0.260987957040624
1	11068552	11236771	HAP_1	0.148739495798319	-0.124182335293618	0.990238991542458	0.900245104704695
1	11068552	11236771	HAP_2	0.289075630252101	0.541962695350207	0.378305705959125	0.152507602771771
1	11068552	11236771	HAP_3	0.143697478991597	-1.09742484078211	0.975356017666116	0.260987957040624
1	11117957	11313680	HAP_1	0.233613445378151	-0.436379235595411	0.512135467083972	0.394521422021946
1	11117957	11313680	HAP_2	0.0798319327731092	0.182092708633804	1.47448157119822	0.901756906532316
1	11117957	11313680	HAP_3	0.148739495798319	-0.124182335293618	0.990238991542458	0.900245104704695
1	11117957	11313680	HAP_4	0.289075630252101	0.541962695350207	0.378305705959125	0.152507602771771
1	11160981	11394467	HAP_1	0.128571428571429	-1.63049977474356	1.16977056541548	0.163890974451096
1	11160981	11394467	HAP_2	0.148739495798319	-0.124182335293618	0.990238991542458	0.900245104704695
1	11160981	11394467	HAP_3	0.235294117647059	0.25926683777366	0.475459564223134	0.585757939685317
1	11227266	11469495	HAP_1	0.235294117647059	0.25926683777366	0.475459564223134	0.585757939685317
1	11227266	11469495	HAP_2	0.148739495798319	-0.124182335293618	0.990238991542458	0.900245104704695
1	11296054	11519084	HAP_1	0.210924369747899	-0.436333151326108	0.596810185559207	0.465006963490314
1	11296054	11519084	HAP_2	0.236134453781513	0.25926683777366	0.475459564223134	0.585757939685317
1	11368762	11586009	HAP_1	0.148739495798319	-0.124182335293618	0.990238991542458	0.900245104704695
1	11368762	11586009	HAP_2	0.299159663865546	-0.0655327942565715	0.401455727236752	0.87038778323878
1	11443076	11667549	HAP_1	0.113445378151261	-0.678049702081939	0.969090352343912	0.484408936283937
1	11443076	11667549	HAP_2	0.150420168067227	-0.124182335293618	0.990238991542458	0.900245104704695
1	11443076	11667549	HAP_3	0.329411764705882	-0.186004230894806	0.368852296588168	0.614256632509184
1	11495736	11731681	HAP_1	0.118487394957983	-0.667932668426706	1.49863599835481	0.655984238321082
1	11495736	11731681	HAP_2	0.113445378151261	-0.678049702081939	0.969090352343912	0.484408936283937
1	11495736	11731681	HAP_3	0.258823529411765	0.098869390600374	0.446986463070294	0.825021282746324
1	11495736	11731681	HAP_4	0.238655462184874	-0.412977139362441	0.511582596479901	0.419849892308077
1	11562944	11776956	HAP_1	0.119327731092437	-0.667932668426706	1.49863599835481	0.655984238321082
1	11562944	11776956	HAP_2	0.258823529411765	0.098869390600374	0.446986463070294	0.825021282746324
1	11562944	11776956	HAP_3	0.384873949579832	-0.151632155745831	0.309571464437832	0.624450739647492
1	11635516	11833307	HAP_1	0.258823529411765	0.098869390600374	0.446986463070294	0.825021282746324
1	11635516	11833307	HAP_2	0.384873949579832	-0.151632155745831	0.309571464437832	0.624450739647492
1	11715739	11880489	HAP_1	0.101680672268908	-0.964839686309399	1.27114017101005	0.448139006016241
1	11715739	11880489	HAP_2	0.258823529411765	0.098869390600374	0.446986463070294	0.825021282746324
1	11715739	11880489	HAP_3	0.384033613445378	-0.151632155745831	0.309571464437832	0.624450739647492
1	11768871	11915013	HAP_1	0.169747899159664	1.85643301287767	0.708078399143646	0.00897574626524472
1	11768871	11915013	HAP_2	0.258823529411765	0.098869390600374	0.446986463070294	0.825021282746324
1	11768871	11915013	HAP_3	0.394117647058824	-0.270742028699081	0.301069983527269	0.368882846553483
1	11807482	11964513	HAP_1	0.258823529411765	0.098869390600374	0.446986463070294	0.825021282746324
1	11807482	11964513	HAP_2	0.247058823529412	0.784433286304645	0.506058109612667	0.121664601406593
1	11807482	11964513	HAP_3	0.39327731092437	-0.270742028699081	0.301069983527269	0.368882846553483
1	11869629	12059144	HAP_1	0.353781512605042	-0.236179661588066	0.337710549459	0.48460942003917
1	11869629	12059144	HAP_2	0.257983193277311	0.098869390600374	0.446986463070294	0.825021282746324
1	11869629	12059144	HAP_3	0.112605042016807	-0.216225170195135	1.48692710315662	0.884431623188547
1	11907907	12100919	HAP_1	0.353781512605042	-0.236179661588066	0.337710549459	0.48460942003917
1	11907907	12100919	HAP_2	0.257983193277311	0.098869390600374	0.446986463070294	0.825021282746324
1	11907907	12100919	HAP_3	0.112605042016807	-0.216225170195135	1.48692710315662	0.884431623188547
1	11934480	12184244	HAP_1	0.353781512605042	-0.236179661588066	0.337710549459	0.48460942003917
1	11934480	12184244	HAP_2	0.257983193277311	0.098869390600374	0.446986463070294	0.825021282746324
1	11934480	12184244	HAP_3	0.112605042016807	-0.216225170195135	1.48692710315662	0.884431623188547
1	12036167	12253784	HAP_1	0.252941176470588	0.0637099450422555	0.453776292256779	0.888392963186891
1	12036167	12253784	HAP_2	0.373949579831933	-0.110998769579592	0.3267291121211	0.734184531849084
1	12036167	12253784	HAP_3	0.164705882352941	0.187183320502622	0.868763204217445	0.829484537131659
1	12077285	12310963	HAP_1	0.208403361344538	-0.436333151326108	0.596810185559207	0.465006963490314
1	12077285	12310963	HAP_2	0.165546218487395	-0.67269947943187	0.676419407649717	0.320392520692009
1	12077285	12310963	HAP_3	0.164705882352941	0.187183320502622	0.868763204217445	0.829484537131659
1	12077285	12310963	HAP_4	0.252100840336134	0.0637099450422555	0.453776292256779	0.888392963186891
1	12159225	12367799	HAP_1	0.207563025210084	-0.436333151326108	0.596810185559207	0.465006963490314
1	12159225	12367799	HAP_2	0.252100840336134	0.0637099450422555	0.453776292256779	0.888392963186891
1	12228328	12410625	HAP_1	0.207563025210084	-0.436333151326108	0.596810185559207	0.465006963490314
1	12228328	12410625	HAP_2	0.112605042016807	-0.104941149360809	1.13966472336726	0.92666559109716
1	12228328	12410625	HAP_3	0.252941176470588	0.0637099450422555	0.453776292256779	0.888392963186891
1	12288899	12447748	HAP_1	0.10672268907563	-0.588157370219086	1.48205156010038	0.691620964282957
1	12288899	12447748	HAP_2	0.252941176470588	0.0637099450422555	0.453776292256779	0.888392963186891
1	12288899	12447748	HAP_3	0.248739495798319	-0.575421171987709	0.487713401814043	0.238548009186153
1	12288899	12447748	HAP_4	0.161344537815126	0.56646909640709	0.810132164009978	0.484687353772406
1	12349904	12495996	HAP_1	0.16890756302521	0.382717535972882	0.77759387380496	0.622776441818791
1	12349904	12495996	HAP_2	0.10672268907563	-0.588157370219086	1.48205156010038	0.691620964282957
1	12349904	12495996	HAP_3	0.252941176470588	0.0637099450422555	0.453776292256779	0.888392963186891
1	12349904	12495996	HAP_4	0.146218487394958	-0.124182335293618	0.990238991542458	0.900245104704695
1	12391498	12566832	HAP_1	0.147899159663866	-0.124182335293618	0.990238991542458	0.900245104704695
1	12391498	12566832	HAP_2	0.252941176470588	0.0637099450422555	0.453776292256779	0.888392963186891
1	12391498	12566832	HAP_3	0.10672268907563	-0.588157370219086	1.48205156010038	0.691620964282957
1	12391498	12566832	HAP_4	0.202521008403361	0.165463125803147	0.64941510816899	0.798976907482357
1	12442460	12631796	HAP_1	0.1	-0.588157370219086	1.48205156010038	0.691620964282957
1	12442460	12631796	HAP_2	0.183193277310924	0.304533404186426	0.68642490898381	0.657459488275249
1	12442460	12631796	HAP_3	0.250420168067227	0.0179573734509339	0.459290556044029	0.968825608778518
1	12442460	12631796	HAP_4	0.147899159663866	-0.124182335293618	0.990238991542458	0.900245104704695
1	12479322	12693559	HAP_1	0.147058823529412	-0.124182335293618	0.990238991542458	0.900245104704695
1	12479322	12693559	HAP_2	0.236134453781513	0.0789957181868959	0.495625752276007	0.873420203667114
1	12479322	12693559	HAP_3	0.0747899159663866	-0.834498301009121	1.4738011074382	0.571461279647058
1	12543647	12775375	HAP_1	0.0739495798319328	-0.834498301009121	1.4738011074382	0.571461279647058
1	12543647	12775375	HAP_2	0.236134453781513	0.0789957181868959	0.495625752276007	0.873420203667114
1	12543647	12775375	HAP_3	0.147899159663866	-0.124182335293618	0.990238991542458	0.900245104704695
1	12606447	12853203	HAP_1	0.0739495798319328	-0.880886140960106	1.29164990238279	0.49551960741493
1	12606447	12853203	HAP_2	0.236974789915966	0.0789957181868959	0.495625752276007	0.873420203667114
1	12606447	12853203	HAP_3	0.19327731092437	0.313744855493193	0.638147500153981	0.623152559642131
1	12676844	12903805	HAP_1	0.240336134453782	0.130339531913882	0.488630351611773	0.789760256921175
1	12676844	12903805	HAP_2	0.134453781512605	0.0488453078522353	0.873362597139117	0.955418464439735
1	12676844	12903805	HAP_3	0.321848739495798	0.156312800714373	0.358950297287143	0.66338131687819
1	12743592	12950327	HAP_1	0.240336134453782	0.130339531913882	0.488630351611773	0.789760256921175
1	12743592	12950327	HAP_2	0.133613445378151	0.194863404493274	0.918617140045747	0.832082303294624
1	12743592	12950327	HAP_3	0.395798319327731	0.154736833680673	0.298133639126643	0.603945231302932
1	12837234	13034308	HAP_1	0.395798319327731	0.154736833680673	0.298133639126643	0.603945231302932
1	12837234	13034308	HAP_2	0.240336134453782	0.130339531913882	0.488630351611773	0.789760256921175
1	12887875	13085347	HAP_1	0.240336134453782	0.130339531913882	0.488630351611773	0.789760256921175
1	12887875	13085347	HAP_2	0.377310924369748	0.217342504555659	0.316431773571716	0.492448163464744
1	12934724	13112862	HAP_1	0.240336134453782	0.130339531913882	0.488630351611773	0.789760256921175
1	12934724	13112862	HAP_2	0.282352941176471	0.564372983225355	0.425756553672942	0.185500014112649
1	12980154	13158835	HAP_1	0.240336134453782	0.130339531913882	0.488630351611773	0.789760256921175
1	12980154	13158835	HAP_2	0.281512605042017	0.564372983225355	0.425756553672942	0.185500014112649
1	13080688	13212735	HAP_1	0.0714285714285714	-1.07670432186787	1.28216368431197	0.401390168032784
1	13080688	13212735	HAP_2	0.245378151260504	0.00186559899229144	0.476063016613221	0.996874595380363
1	13080688	13212735	HAP_3	0.360504201680672	0.606677593650936	0.327102870697916	0.0641446796488803
1	13107909	13288892	HAP_1	0.0714285714285714	-1.07670432186787	1.28216368431197	0.401390168032784
1	13107909	13288892	HAP_2	0.44453781512605	0.477336813622921	0.270755403101753	0.0784283383036916
1	13107909	13288892	HAP_3	0.0873949579831933	-0.926507067800053	1.48735424685648	0.533579173831074
1	13107909	13288892	HAP_4	0.246218487394958	0.00186559899229144	0.476063016613221	0.996874595380363
1	13141007	13331772	HAP_1	0.242016806722689	0.00186559899229144	0.476063016613221	0.996874595380363
1	13141007	13331772	HAP_2	0.0714285714285714	-1.07670432186787	1.28216368431197	0.401390168032784
1	13141007	13331772	HAP_3	0.328571428571429	0.724086951165023	0.362618860341543	0.0463092723654968
1	13207040	13395358	HAP_1	0.0714285714285714	-1.07670432186787	1.28216368431197	0.401390168032784
1	13207040	13395358	HAP_2	0.240336134453782	0.535395862560837	0.489109605792303	0.274129945014472
1	13207040	13395358	HAP_3	0.242016806722689	0.00186559899229144	0.476063016613221	0.996874595380363
1	13253220	13439013	HAP_1	0.157142857142857	-0.124182335293618	0.990238991542458	0.900245104704695
1	13253220	13439013	HAP_2	0.242016806722689	0.00186559899229144	0.476063016613221	0.996874595380363
1	13253220	13439013	HAP_3	0.0705882352941176	-1.07670432186787	1.28216368431197	0.401390168032784
1	13325800	13492360	HAP_1	0.221008403361345	-0.568428860997892	0.528196101112589	0.282297079130336
1	13325800	13492360	HAP_2	0.242016806722689	0.00186559899229144	0.476063016613221	0.996874595380363
1	13376228	13532908	HAP_1	0.27563025210084	-0.297820012310474	0.417685690244332	0.476116555076209
1	13376228	13532908	HAP_2	0.242016806722689	0.00186559899229144	0.476063016613221	0.996874595380363
1	13376228	13532908	HAP_3	0.153781512605042	0.571932021694512	0.911461183450596	0.53058473461977
1	13424571	13580209	HAP_1	0.161344537815126	-1.10015313597392	0.966795389315974	0.255614631737458
1	13424571	13580209	HAP_2	0.407563025210084	-0.319197200324563	0.303087840362411	0.292708917941976
1	13424571	13580209	HAP_3	0.242016806722689	0.00186559899229144	0.476063016613221	0.996874595380363
1	13463249	13598030	HAP_1	0.405042016806723	-0.331059209484669	0.299865134109252	0.270037662236501
1	13463249	13598030	HAP_2	0.242016806722689	0.00186559899229144	0.476063016613221	0.996874595380363
1	13463249	13598030	HAP_3	0.160504201680672	-1.10015313597392	0.966795389315974	0.255614631737458
1	13525711	13668972	HAP_1	0.146218487394958	-0.214896926868434	0.922092082540074	0.815801683848374
1	13525711	13668972	HAP_2	0.158823529411765	-0.784254097361225	0.618047243092075	0.204975926813595
1	13525711	13668972	HAP_3	0.223529411764706	0.271262453268852	0.514936222281171	0.598541220222196
1	13560034	13725800	HAP_1	0.223529411764706	0.271262453268852	0.514936222281171	0.598541220222196
1	13560034	13725800	HAP_2	0.146218487394958	-0.214896926868434	0.922092082540074	0.815801683848374
1	13560034	13725800	HAP_3	0.0705882352941176	-1.07670432186787	1.28216368431197	0.401390168032784
1	13593070	13778296	HAP_1	0.223529411764706	0.271262453268852	0.514936222281171	0.598541220222196
1	13593070	13778296	HAP_2	0.146218487394958	-0.214896926868434	0.922092082540074	0.815801683848374
1	13593070	13778296	HAP_3	0.0705882352941176	-1.07670432186787	1.28216368431197	0.401390168032784
1	13657759	13850697	HAP_1	0.371428571428571	0.302013248140579	0.328618549787754	0.358455926499979
1	13657759	13850697	HAP_2	0.0714285714285714	-1.07670432186787	1.28216368431197	0.401390168032784
1	13657759	13850697	HAP_3	0.0991596638655462	-0.58804824912487	1.14726101487408	0.608448642003855
1	13711980	13936005	HAP_1	0.470588235294118	0.355458434255286	0.260679539466268	0.173225736610978
1	13711980	13936005	HAP_2	0.157142857142857	0.197933022541801	0.791471452872104	0.802611931472562
1	13711980	13936005	HAP_3	0.0848739495798319	-0.914836269978489	1.05250263102269	0.385095543930557
1	13746152	14037621	HAP_1	0.202521008403361	0.371340327860426	0.534445453071865	0.487448988527343
1	13746152	14037621	HAP_2	0.13781512605042	-0.661656060713717	0.746048513405585	0.375509437537132
1	13746152	14037621	HAP_3	0.471428571428571	0.355458434255286	0.260679539466268	0.173225736610978
1	13834725	14062958	HAP_1	0.279831932773109	0.169876379957906	0.40812254483565	0.677388823486964
1	13834725	14062958	HAP_2	0.471428571428571	0.355458434255286	0.260679539466268	0.173225736610978
1	13834725	14062958	HAP_3	0.142857142857143	-0.661656060713717	0.746048513405585	0.375509437537132
1	13910692	14114440	HAP_1	0.116806722689076	-0.516940172011513	1.17347105245326	0.659722430870639
1	13910692	14114440	HAP_2	0.354621848739496	0.25530039966746	0.331945999980563	0.442144640393861
1	13910692	14114440	HAP_3	0.0915966386554622	-0.914836269978489	1.05250263102269	0.385095543930557
1	13910692	14114440	HAP_4	0.178151260504202	0.369684010254104	0.674683233957111	0.583945141333174
1	13910692	14114440	HAP_5	0.148739495798319	0.115977917207017	0.817835573929627	0.887278526972045
1	14004385	14194506	HAP_1	0.116806722689076	-0.516940172011513	1.17347105245326	0.659722430870639
1	14004385	14194506	HAP_2	0.354621848739496	0.25530039966746	0.331945999980563	0.442144640393861
1	14004385	14194506	HAP_3	0.17563025210084	1.06977062942353	0.65228156847353	0.101536305291176
1	14004385	14194506	HAP_4	0.16218487394958	0.0635443105053899	0.781230554921239	0.935200527691639
1	14058696	14248776	HAP_1	0.0890756302521008	1.51538335142191	1.47050686099626	0.303195102925285
1	14058696	14248776	HAP_2	0.116806722689076	-0.516940172011513	1.17347105245326	0.659722430870639
1	14058696	14248776	HAP_3	0.0714285714285714	-1.07670432186787	1.28216368431197	0.401390168032784
1	14058696	14248776	HAP_4	0.354621848739496	0.25530039966746	0.331945999980563	0.442144640393861
1	14091291	14286844	HAP_1	0.35546218487395	0.229949754951511	0.329969026743408	0.486154362406907
1	14091291	14286844	HAP_2	0.0714285714285714	-1.07670432186787	1.28216368431197	0.401390168032784
1	14091291	14286844	HAP_3	0.0890756302521008	1.51538335142191	1.47050686099626	0.303195102925285
1	14091291	14286844	HAP_4	0.167226890756303	-0.72832166020816	0.662948291435782	0.272392455620863
1	14174967	14320480	HAP_1	0.0714285714285714	-1.07670432186787	1.28216368431197	0.401390168032784
1	14174967	14320480	HAP_2	0.167226890756303	-0.72832166020816	0.662948291435782	0.272392455620863
1	14174967	14320480	HAP_3	0.0890756302521008	1.51538335142191	1.47050686099626	0.303195102925285
1	14174967	14320480	HAP_4	0.35546218487395	0.229949754951511	0.329969026743408	0.486154362406907
1	14235061	14353940	HAP_1	0.249579831932773	-0.362618606792379	0.467369201634794	0.438139816464367
1	14235061	14353940	HAP_2	0.0966386554621849	-0.914836269978489	1.05250263102269	0.385095543930557
1	14235061	14353940	HAP_3	0.50672268907563	0.148479156961053	0.248075711142735	0.549723506061538
1	14277857	14409719	HAP_1	0.563025210084034	0.277575574337035	0.232135881218101	0.232282610330837
1	14277857	14409719	HAP_2	0.1	0.825649150147758	1.05418238970661	0.433820741139924
1	14277857	14409719	HAP_3	0.16890756302521	-0.72832166020816	0.662948291435782	0.272392455620863
1	14300401	14464404	HAP_1	0.559663865546218	0.216030990343879	0.23336260612379	0.354969503094171
1	14300401	14464404	HAP_2	0.1	0.825649150147758	1.05418238970661	0.433820741139924
1	14300401	14464404	HAP_3	0.16890756302521	-0.72832166020816	0.662948291435782	0.272392455620863
1	14340365	14529990	HAP_1	0.121008403361345	-0.144359112229575	0.858616288994957	0.866539457730199
1	14340365	14529990	HAP_2	0.116806722689076	-0.445664276592614	0.911424842680646	0.625043363245622
1	14340365	14529990	HAP_3	0.287394957983193	0.141913941384863	0.422267098684634	0.736934497583664
1	14340365	14529990	HAP_4	0.163865546218487	-0.72832166020816	0.662948291435782	0.272392455620863
1	14398852	14590649	HAP_1	0.163865546218487	-0.72832166020816	0.662948291435782	0.272392455620863
1	14398852	14590649	HAP_2	0.0689075630252101	-0.266990617887	1.47697193469002	0.856611890801124
1	14398852	14590649	HAP_3	0.0714285714285714	-1.07670432186787	1.28216368431197	0.401390168032784
1	14398852	14590649	HAP_4	0.216806722689076	0.698868996106933	0.540656942772189	0.196652240277669
1	14444478	14655035	HAP_1	0.0890756302521008	1.51538335142191	1.47050686099626	0.303195102925285
1	14444478	14655035	HAP_2	0.163865546218487	-0.72832166020816	0.662948291435782	0.272392455620863
1	14444478	14655035	HAP_3	0.157983193277311	-1.10015313597392	0.966795389315974	0.255614631737458
1	14444478	14655035	HAP_4	0.0714285714285714	-1.07670432186787	1.28216368431197	0.401390168032784
1	14444478	14655035	HAP_5	0.176470588235294	0.702987954572554	0.721154143090276	0.330059718584008
1	14508643	14723669	HAP_1	0.0714285714285714	-1.07670432186787	1.28216368431197	0.401390168032784
1	14508643	14723669	HAP_2	0.0890756302521008	1.51538335142191	1.47050686099626	0.303195102925285
1	14508643	14723669	HAP_3	0.16218487394958	-1.10015313597392	0.966795389315974	0.255614631737458
1	14508643	14723669	HAP_4	0.17563025210084	0.702987954572554	0.721154143090276	0.330059718584008
1	14508643	14723669	HAP_5	0.240336134453782	-0.647212228499954	0.460161534592708	0.160112622212224
1	14563828	14775232	HAP_1	0.17563025210084	0.702987954572554	0.721154143090276	0.330059718584008
1	14563828	14775232	HAP_2	0.242016806722689	-0.647212228499954	0.460161534592708	0.160112622212224
1	14563828	14775232	HAP_3	0.108403361344538	-1.50717909720748	0.985822659483354	0.126843891073055
1	14629667	14813674	HAP_1	0.282352941176471	-0.743213290256936	0.400861328179634	0.0642390271600378
1	14629667	14813674	HAP_2	0.108403361344538	-1.50717909720748	0.985822659483354	0.126843891073055
1	14629667	14813674	HAP_3	0.17563025210084	0.702987954572554	0.721154143090276	0.330059718584008
1	14709803	14871304	HAP_1	0.360504201680672	-0.475641859961915	0.32322965951864	0.141688561842496
1	14709803	14871304	HAP_2	0.108403361344538	-1.50717909720748	0.985822659483354	0.126843891073055
1	14709803	14871304	HAP_3	0.180672268907563	1.01049993490851	0.649965653222046	0.120561735152088
1	14762452	14901630	HAP_1	0.127731092436975	-0.461677320828318	1.04026237682238	0.657345968150759
1	14762452	14901630	HAP_2	0.491596638655462	-0.508015220037065	0.2513246087066	0.0437006706339153
1	14762452	14901630	HAP_3	0.180672268907563	1.01049993490851	0.649965653222046	0.120561735152088
1	14804510	14946992	HAP_1	0.491596638655462	-0.508015220037065	0.2513246087066	0.0437006706339153
1	14804510	14946992	HAP_2	0.180672268907563	1.01049993490851	0.649965653222046	0.120561735152088
1	14804510	14946992	HAP_3	0.127731092436975	-0.461677320828318	1.04026237682238	0.657345968150759
1	14854129	15009567	HAP_1	0.682352941176471	0.0727263546504934	0.221654679728214	0.742949097800176
1	14854129	15009567	HAP_2	0.180672268907563	1.01049993490851	0.649965653222046	0.120561735152088
1	14890884	15068643	HAP_1	0.353781512605042	-0.499857670813504	0.320254738269444	0.1191115157677
1	14890884	15068643	HAP_2	0.325210084033613	0.609555278028835	0.374479380061379	0.104121107871484
1	14890884	15068643	HAP_3	0.180672268907563	1.01049993490851	0.649965653222046	0.120561735152088
1	14928233	15107973	HAP_1	0.352100840336134	-0.499857670813504	0.320254738269444	0.1191115157677
1	14928233	15107973	HAP_2	0.325210084033613	0.609555278028835	0.374479380061379	0.104121107871484
1	14928233	15107973	HAP_3	0.180672268907563	1.01049993490851	0.649965653222046	0.120561735152088
1	14986215	15176283	HAP_1	0.261344537815126	-0.669819621597898	0.414509797320563	0.10665093421155
1	14986215	15176283	HAP_2	0.270588235294118	0.221397971815115	0.441065413393538	0.615884260504437
1	14986215	15176283	HAP_3	0.242857142857143	-0.118812109470364	0.555041238488714	0.830575266254927
1	14986215	15176283	HAP_4	0.109243697478992	-0.710570493682546	1.05360671175085	0.500313898365405
1	15043428	15233923	HAP_1	0.261344537815126	-0.669819621597898	0.414509797320563	0.10665093421155
1	15043428	15233923	HAP_2	0.198319327731092	0.708165067526338	0.595990037313369	0.235232853289395
1	15043428	15233923	HAP_3	0.23781512605042	-0.0681053581684766	0.568622019802709	0.904704591665588
1	15043428	15233923	HAP_4	0.073109243697479	-1.07670432186787	1.28216368431197	0.401390168032784
1	15092475	15295952	HAP_1	0.261344537815126	-0.669819621597898	0.414509797320563	0.10665093421155
1	15092475	15295952	HAP_2	0.177310924369748	1.01049993490851	0.649965653222046	0.120561735152088
1	15092475	15295952	HAP_3	0.15546218487395	0.55825019095686	0.771459528735465	0.469584507213957
1	15092475	15295952	HAP_4	0.073109243697479	-1.07670432186787	1.28216368431197	0.401390168032784
1	15151447	15377098	HAP_1	0.26218487394958	-0.739516421939825	0.411797626917931	0.073040949208032
1	15151447	15377098	HAP_2	0.177310924369748	1.01049993490851	0.649965653222046	0.120561735152088
1	15151447	15377098	HAP_3	0.0756302521008403	1.22857813716697	1.46941175119087	0.403440644481443
1	15151447	15377098	HAP_4	0.0764705882352941	-1.07670432186787	1.28216368431197	0.401390168032784
1	15209586	15433328	HAP_1	0.26218487394958	-0.739516421939825	0.411797626917931	0.073040949208032
1	15209586	15433328	HAP_2	0.0756302521008403	1.22857813716697	1.46941175119087	0.403440644481443
1	15209586	15433328	HAP_3	0.0722689075630252	-1.07670432186787	1.28216368431197	0.401390168032784
1	15209586	15433328	HAP_4	0.177310924369748	1.01049993490851	0.649965653222046	0.120561735152088
1	15276897	15479165	HAP_1	0.0756302521008403	1.22857813716697	1.46941175119087	0.403440644481443
1	15276897	15479165	HAP_2	0.26218487394958	-0.739516421939825	0.411797626917931	0.073040949208032
1	15276897	15479165	HAP_3	0.220168067226891	0.546972993916944	0.526935326081247	0.299688636800248
1	15276897	15479165	HAP_4	0.0722689075630252	-1.07670432186787	1.28216368431197	0.401390168032784
1	15346076	15504349	HAP_1	0.220168067226891	0.546972993916944	0.526935326081247	0.299688636800248
1	15346076	15504349	HAP_2	0.26218487394958	-0.739516421939825	0.411797626917931	0.073040949208032
1	15346076	15504349	HAP_3	0.0722689075630252	-1.07670432186787	1.28216368431197	0.401390168032784
1	15346076	15504349	HAP_4	0.154621848739496	0.55825019095686	0.771459528735465	0.469584507213957
1	15415550	15558805	HAP_1	0.212605042016807	0.756195876107968	0.543648091688171	0.164767351139275
1	15415550	15558805	HAP_2	0.263025210084034	-0.739516421939825	0.411797626917931	0.073040949208032
1	15415550	15558805	HAP_3	0.154621848739496	0.55825019095686	0.771459528735465	0.469584507213957
1	15415550	15558805	HAP_4	0.0756302521008403	-1.07670432186787	1.28216368431197	0.401390168032784
1	15415550	15558805	HAP_5	0.092436974789916	-1.18505621472956	1.14372562197615	0.300568630356563
1	15469825	15577736	HAP_1	0.0915966386554622	-1.18505621472956	1.14372562197615	0.300568630356563
1	15469825	15577736	HAP_2	0.212605042016807	0.756195876107968	0.543648091688171	0.164767351139275
1	15469825	15577736	HAP_3	0.240336134453782	-0.0585342701408194	0.554693098660285	0.915995190764114
1	15469825	15577736	HAP_4	0.338655462184874	-0.723642287734957	0.322002015121422	0.0249932379604564
1	15492702	15613532	HAP_1	0.0915966386554622	-1.18505621472956	1.14372562197615	0.300568630356563
1	15492702	15613532	HAP_2	0.212605042016807	0.756195876107968	0.543648091688171	0.164767351139275
1	15492702	15613532	HAP_3	0.266386554621849	-0.744951239397466	0.406708917196785	0.0675134751874449
1	15492702	15613532	HAP_4	0.310924369747899	0.817916205629951	0.41465022943837	0.0490203394588423
1	15550342	15653451	HAP_1	0.212605042016807	0.756195876107968	0.543648091688171	0.164767351139275
1	15550342	15653451	HAP_2	0.268067226890756	-0.744951239397466	0.406708917196785	0.0675134751874449
1	15550342	15653451	HAP_3	0.0739495798319328	-1.07670432186787	1.28216368431197	0.401390168032784
1	15550342	15653451	HAP_4	0.239495798319328	-0.0681053581684766	0.568622019802709	0.904704591665588
1	15550342	15653451	HAP_5	0.135294117647059	-1.32237683164501	0.778223995550664	0.0898113808529629
1	15573523	15690224	HAP_1	0.263025210084034	-0.739516421939825	0.411797626917931	0.073040949208032
1	15573523	15690224	HAP_2	0.0739495798319328	-1.07670432186787	1.28216368431197	0.401390168032784
1	15573523	15690224	HAP_3	0.184873949579832	-0.34126668276575	0.811831548608191	0.674372988178928
1	15573523	15690224	HAP_4	0.17563025210084	1.01049993490851	0.649965653222046	0.120561735152088
1	15605937	15735006	HAP_1	0.17563025210084	1.01049993490851	0.649965653222046	0.120561735152088
1	15605937	15735006	HAP_2	0.0739495798319328	-1.07670432186787	1.28216368431197	0.401390168032784
1	15605937	15735006	HAP_3	0.184873949579832	-0.34126668276575	0.811831548608191	0.674372988178928
1	15605937	15735006	HAP_4	0.263025210084034	-0.739516421939825	0.411797626917931	0.073040949208032
1	15641488	15812807	HAP_1	0.0739495798319328	-1.07670432186787	1.28216368431197	0.401390168032784
1	15641488	15812807	HAP_2	0.17563025210084	1.01049993490851	0.649965653222046	0.120561735152088
1	15641488	15812807	HAP_3	0.184873949579832	-0.34126668276575	0.811831548608191	0.674372988178928
1	15641488	15812807	HAP_4	0.263865546218487	-0.739516421939825	0.411797626917931	0.073040949208032
1	15680611	15886962	HAP_1	0.221848739495798	-0.641977198382663	0.479372117850481	0.181026943939964
1	15680611	15886962	HAP_2	0.0873949579831933	-1.73928890944848	1.47089290285445	0.237501528893314
1	15680611	15886962	HAP_3	0.105042016806723	-1.00649043144207	1.47019817431716	0.49387199927689
1	15680611	15886962	HAP_4	0.0739495798319328	-1.07670432186787	1.28216368431197	0.401390168032784
1	15680611	15886962	HAP_5	0.171428571428571	0.702987954572554	0.721154143090276	0.330059718584008
1	15714762	15945872	HAP_1	0.0739495798319328	-1.07670432186787	1.28216368431197	0.401390168032784
1	15714762	15945872	HAP_2	0.221848739495798	-0.641977198382663	0.479372117850481	0.181026943939964
1	15714762	15945872	HAP_3	0.16890756302521	0.702987954572554	0.721154143090276	0.330059718584008
1	15714762	15945872	HAP_4	0.164705882352941	-0.367820740125728	0.667638143270261	0.581894251140344
1	15714762	15945872	HAP_5	0.105042016806723	-1.00649043144207	1.47019817431716	0.49387199927689
1	15784835	16007329	HAP_1	0.16890756302521	0.702987954572554	0.721154143090276	0.330059718584008
1	15784835	16007329	HAP_2	0.0848739495798319	-1.18846441662	1.27597799627493	0.352025386176839
1	15784835	16007329	HAP_3	0.105042016806723	-1.00649043144207	1.47019817431716	0.49387199927689
1	15784835	16007329	HAP_4	0.221848739495798	-0.641977198382663	0.479372117850481	0.181026943939964
1	15784835	16007329	HAP_5	0.073109243697479	-1.07670432186787	1.28216368431197	0.401390168032784
1	15859988	16070054	HAP_1	0.0848739495798319	0.901899263618952	1.27569291631213	0.479857055329756
1	15859988	16070054	HAP_2	0.221848739495798	-0.641977198382663	0.479372117850481	0.181026943939964
1	15859988	16070054	HAP_3	0.073109243697479	-1.07670432186787	1.28216368431197	0.401390168032784
1	15859988	16070054	HAP_4	0.16890756302521	0.702987954572554	0.721154143090276	0.330059718584008
1	15931146	16103133	HAP_1	0.168067226890756	0.702987954572554	0.721154143090276	0.330059718584008
1	15931146	16103133	HAP_2	0.220168067226891	-0.641977198382663	0.479372117850481	0.181026943939964
1	15931146	16103133	HAP_3	0.073109243697479	-1.07670432186787	1.28216368431197	0.401390168032784
1	15931146	16103133	HAP_4	0.0865546218487395	0.901899263618952	1.27569291631213	0.479857055329756
1	15990556	16140772	HAP_1	0.220168067226891	-0.641977198382663	0.479372117850481	0.181026943939964
1	15990556	16140772	HAP_2	0.168067226890756	0.702987954572554	0.721154143090276	0.330059718584008
1	15990556	16140772	HAP_3	0.152941176470588	1.93608639621931	0.701171185625188	0.00594031914025663
1	16048863	16193650	HAP_1	0.15546218487395	0.57892706235981	0.720738889284363	0.422163337420958
1	16048863	16193650	HAP_2	0.105042016806723	0.609302505716111	1.06126213666226	0.566101603039237
1	16048863	16193650	HAP_3	0.152941176470588	1.93608639621931	0.701171185625188	0.00594031914025663
1	16048863	16193650	HAP_4	0.226890756302521	-0.641977198382663	0.479372117850481	0.181026943939964
1	16048863	16193650	HAP_5	0.0714285714285714	1.88415055656549	1.14358108804757	0.0999769727820014
1	16090310	16276033	HAP_1	0.105042016806723	0.609302505716111	1.06126213666226	0.566101603039237
1	16090310	16276033	HAP_2	0.173949579831933	1.11776315282987	0.668735768949463	0.0951689667878182
1	16090310	16276033	HAP_3	0.152941176470588	1.93608639621931	0.701171185625188	0.00594031914025663
1	16090310	16276033	HAP_4	0.133613445378151	1.27212150800244	0.690924815148243	0.0661029749546559
1	16090310	16276033	HAP_5	0.226890756302521	-0.641977198382663	0.479372117850481	0.181026943939964
1	16127799	16355046	HAP_1	0.121008403361345	-0.551003422312938	0.828175277552718	0.506107983878216
1	16127799	16355046	HAP_2	0.226890756302521	-0.641977198382663	0.479372117850481	0.181026943939964
1	16127799	16355046	HAP_3	0.152941176470588	1.93608639621931	0.701171185625188	0.00594031914025663
1	16127799	16355046	HAP_4	0.105042016806723	0.609302505716111	1.06126213666226	0.566101603039237
1	16127799	16355046	HAP_5	0.174789915966387	1.11776315282987	0.668735768949463	0.0951689667878182
1	16183119	16433091	HAP_1	0.239495798319328	0.797725142283945	0.478880117272024	0.0962885984482814
1	16183119	16433091	HAP_2	0.152941176470588	1.93608639621931	0.701171185625188	0.00594031914025663
1	16183119	16433091	HAP_3	0.22436974789916	-0.641977198382663	0.479372117850481	0.181026943939964
1	16183119	16433091	HAP_4	0.104201680672269	0.936044730033117	1.16706965987341	0.42285312529978
1	16250353	16495715	HAP_1	0.238655462184874	0.797725142283945	0.478880117272024	0.0962885984482814
1	16250353	16495715	HAP_2	0.073109243697479	-1.07670432186787	1.28216368431197	0.401390168032784
1	16250353	16495715	HAP_3	0.104201680672269	0.936044730033117	1.16706965987341	0.42285312529978
1	16250353	16495715	HAP_4	0.22436974789916	-0.641977198382663	0.479372117850481	0.181026943939964
1	16322597	16522782	HAP_1	0.22436974789916	-0.641977198382663	0.479372117850481	0.181026943939964
1	16322597	16522782	HAP_2	0.104201680672269	0.936044730033117	1.16706965987341	0.42285312529978
1	16322597	16522782	HAP_3	0.238655462184874	0.797725142283945	0.478880117272024	0.0962885984482814
1	16322597	16522782	HAP_4	0.073109243697479	-1.07670432186787	1.28216368431197	0.401390168032784
1	16401831	16604159	HAP_1	0.222689075630252	-0.641977198382663	0.479372117850481	0.181026943939964
1	16401831	16604159	HAP_2	0.0840336134453782	-0.35519511687525	1.28191467095921	0.781815743675926
1	16401831	16604159	HAP_3	0.073109243697479	-1.07670432186787	1.28216368431197	0.401390168032784
1	16401831	16604159	HAP_4	0.171428571428571	0.887667696433913	0.690498665660388	0.199112885462234
1	16401831	16604159	HAP_5	0.104201680672269	0.936044730033117	1.16706965987341	0.42285312529978
1	16463899	16643923	HAP_1	0.222689075630252	-0.641977198382663	0.479372117850481	0.181026943939964
1	16463899	16643923	HAP_2	0.0840336134453782	-0.35519511687525	1.28191467095921	0.781815743675926
1	16463899	16643923	HAP_3	0.104201680672269	0.936044730033117	1.16706965987341	0.42285312529978
1	16463899	16643923	HAP_4	0.073109243697479	-1.07670432186787	1.28216368431197	0.401390168032784
1	16463899	16643923	HAP_5	0.171428571428571	0.887667696433913	0.690498665660388	0.199112885462234
1	16508177	16686406	HAP_1	0.222689075630252	-0.641977198382663	0.479372117850481	0.181026943939964
1	16508177	16686406	HAP_2	0.0840336134453782	-0.35519511687525	1.28191467095921	0.781815743675926
1	16508177	16686406	HAP_3	0.073109243697479	-1.07670432186787	1.28216368431197	0.401390168032784
1	16508177	16686406	HAP_4	0.171428571428571	0.887667696433913	0.690498665660388	0.199112885462234
1	16508177	16686406	HAP_5	0.100840336134454	0.936044730033117	1.16706965987341	0.42285312529978
1	16571855	16747732	HAP_1	0.073109243697479	-1.07670432186787	1.28216368431197	0.401390168032784
1	16571855	16747732	HAP_2	0.304201680672269	-0.52363929852875	0.3640701699393	0.150888652903506
1	16571855	16747732	HAP_3	0.171428571428571	0.887667696433913	0.690498665660388	0.199112885462234
1	16571855	16747732	HAP_4	0.0630252100840336	-0.35519511687525	1.28191467095921	0.781815743675926
1	16635130	16836572	HAP_1	0.304201680672269	-0.52363929852875	0.3640701699393	0.150888652903506
1	16635130	16836572	HAP_2	0.073109243697479	-1.07670432186787	1.28216368431197	0.401390168032784
1	16635130	16836572	HAP_3	0.171428571428571	0.887667696433913	0.690498665660388	0.199112885462234
1	16669446	16922627	HAP_1	0.342857142857143	-0.248773254103952	0.338117434219805	0.462173231801889
1	16669446	16922627	HAP_2	0.092436974789916	-0.703489090422397	1.28396638671497	0.583968548345349
1	16669446	16922627	HAP_3	0.073109243697479	-1.07670432186787	1.28216368431197	0.401390168032784
1	16669446	16922627	HAP_4	0.171428571428571	0.887667696433913	0.690498665660388	0.199112885462234
1	16723481	16962160	HAP_1	0.092436974789916	-0.703489090422397	1.28396638671497	0.583968548345349
1	16723481	16962160	HAP_2	0.171428571428571	0.887667696433913	0.690498665660388	0.199112885462234
1	16723481	16962160	HAP_3	0.348739495798319	-0.273239437482598	0.33119200957457	0.409699269621571
1	16723481	16962160	HAP_4	0.073109243697479	-1.07670432186787	1.28216368431197	0.401390168032784
1	16808617	17025174	HAP_1	0.073109243697479	-1.07670432186787	1.28216368431197	0.401390168032784
1	16808617	17025174	HAP_2	0.171428571428571	0.887667696433913	0.690498665660388	0.199112885462234
1	16808617	17025174	HAP_3	0.316806722689076	-0.202509915029774	0.364571747605151	0.578784332714832
1	16808617	17025174	HAP_4	0.092436974789916	-0.703489090422397	1.28396638671497	0.583968548345349
1	16886150	17075114	HAP_1	0.073109243697479	-1.07670432186787	1.28216368431197	0.401390168032784
1	16886150	17075114	HAP_2	0.316806722689076	-0.202509915029774	0.364571747605151	0.578784332714832
1	16886150	17075114	HAP_3	0.171428571428571	0.887667696433913	0.690498665660388	0.199112885462234
1	16886150	17075114	HAP_4	0.0915966386554622	-0.703489090422397	1.28396638671497	0.583968548345349
1	16952601	17128546	HAP_1	0.073109243697479	-1.07670432186787	1.28216368431197	0.401390168032784
1	16952601	17128546	HAP_2	0.174789915966387	0.711935978715236	0.652233134618015	0.275488737362875
1	16952601	17128546	HAP_3	0.0907563025210084	-0.4241416965714	1.14292896580196	0.710697600956777
1	16952601	17128546	HAP_4	0.116806722689076	-0.221148449220731	0.92276944388017	0.810680305276476
1	16952601	17128546	HAP_5	0.37563025210084	-0.195022716388669	0.314089156054232	0.534898535902519
1	17007158	17167034	HAP_1	0.372268907563025	-0.139798228020656	0.316427549015116	0.658796817407313
1	17007158	17167034	HAP_2	0.073109243697479	-1.07670432186787	1.28216368431197	0.401390168032784
1	17007158	17167034	HAP_3	0.174789915966387	0.711935978715236	0.652233134618015	0.275488737362875
1	17007158	17167034	HAP_4	0.0907563025210084	-0.4241416965714	1.14292896580196	0.710697600956777
1	17043129	17235751	HAP_1	0.174789915966387	0.711935978715236	0.652233134618015	0.275488737362875
1	17043129	17235751	HAP_2	0.0907563025210084	-0.4241416965714	1.14292896580196	0.710697600956777
1	17043129	17235751	HAP_3	0.372268907563025	-0.139798228020656	0.316427549015116	0.658796817407313
1	17043129	17235751	HAP_4	0.073109243697479	-1.07670432186787	1.28216368431197	0.401390168032784
1	17108080	17326467	HAP_1	0.174789915966387	0.623624200235807	0.636843973971158	0.327867417344292
1	17108080	17326467	HAP_2	0.073109243697479	-1.07670432186787	1.28216368431197	0.401390168032784
1	17108080	17326467	HAP_3	0.0899159663865546	-1.27040772017681	1.27694397839003	0.320207432131269
1	17108080	17326467	HAP_4	0.371428571428571	-0.139798228020656	0.316427549015116	0.658796817407313
1	17148366	17431872	HAP_1	0.0899159663865546	-1.27040772017681	1.27694397839003	0.320207432131269
1	17148366	17431872	HAP_2	0.073109243697479	-1.07670432186787	1.28216368431197	0.401390168032784
1	17148366	17431872	HAP_3	0.37563025210084	-0.195022716388669	0.314089156054232	0.534898535902519
1	17148366	17431872	HAP_4	0.173109243697479	0.711935978715236	0.652233134618015	0.275488737362875
1	17200924	17474463	HAP_1	0.173109243697479	0.711935978715236	0.652233134618015	0.275488737362875
1	17200924	17474463	HAP_2	0.37563025210084	-0.195022716388669	0.314089156054232	0.534898535902519
1	17200924	17474463	HAP_3	0.0899159663865546	-1.27040772017681	1.27694397839003	0.320207432131269
1	17200924	17474463	HAP_4	0.073109243697479	-1.07670432186787	1.28216368431197	0.401390168032784
1	17292283	17515670	HAP_1	0.372268907563025	-0.165086044172148	0.31400357315822	0.59926512654231
1	17292283	17515670	HAP_2	0.073109243697479	-1.07670432186787	1.28216368431197	0.401390168032784
1	17292283	17515670	HAP_3	0.177310924369748	-0.492548501186868	0.810420504976556	0.54357773128628
1	17292283	17515670	HAP_4	0.0932773109243697	-0.4241416965714	1.14292896580196	0.710697600956777
1	17292283	17515670	HAP_5	0.173109243697479	0.711935978715236	0.652233134618015	0.275488737362875
1	17404509	17543004	HAP_1	0.417647058823529	-0.303017250114602	0.28830806743111	0.293686071910894
1	17404509	17543004	HAP_2	0.184033613445378	-0.492548501186868	0.810420504976556	0.54357773128628
1	17404509	17543004	HAP_3	0.0932773109243697	-0.4241416965714	1.14292896580196	0.710697600956777
1	17404509	17543004	HAP_4	0.073109243697479	-1.07670432186787	1.28216368431197	0.401390168032784
1	17404509	17543004	HAP_5	0.173109243697479	0.711935978715236	0.652233134618015	0.275488737362875
1	17463352	17580720	HAP_1	0.420168067226891	-0.303017250114602	0.28830806743111	0.293686071910894
1	17463352	17580720	HAP_2	0.116806722689076	-0.68167996072601	0.906721416921239	0.452470747499435
1	17463352	17580720	HAP_3	0.0739495798319328	-1.07670432186787	1.28216368431197	0.401390168032784
1	17463352	17580720	HAP_4	0.173109243697479	0.711935978715236	0.652233134618015	0.275488737362875
1	17504279	17619065	HAP_1	0.156302521008403	1.0598187878231	0.696089974424238	0.128419134429336
1	17504279	17619065	HAP_2	0.073109243697479	-1.07670432186787	1.28216368431197	0.401390168032784
1	17504279	17619065	HAP_3	0.321848739495798	-0.377172155436247	0.377449516429048	0.318081526127609
1	17504279	17619065	HAP_4	0.0983193277310924	0.0332791332951489	1.47127111182782	0.98196169554247
1	17504279	17619065	HAP_5	0.092436974789916	-0.4241416965714	1.14292896580196	0.710697600956777
1	17530637	17703897	HAP_1	0.156302521008403	1.0598187878231	0.696089974424238	0.128419134429336
1	17530637	17703897	HAP_2	0.073109243697479	-1.07670432186787	1.28216368431197	0.401390168032784
1	17530637	17703897	HAP_3	0.305042016806723	-0.338695406118099	0.390064971482808	0.385585227302918
1	17530637	17703897	HAP_4	0.0865546218487395	0.0332791332951489	1.47127111182782	0.98196169554247
1	17530637	17703897	HAP_5	0.092436974789916	-0.4241416965714	1.14292896580196	0.710697600956777
1	17569889	17771553	HAP_1	0.156302521008403	1.0598187878231	0.696089974424238	0.128419134429336
1	17569889	17771553	HAP_2	0.073109243697479	-1.07670432186787	1.28216368431197	0.401390168032784
1	17569889	17771553	HAP_3	0.092436974789916	-0.4241416965714	1.14292896580196	0.710697600956777
1	17569889	17771553	HAP_4	0.305882352941176	-0.338695406118099	0.390064971482808	0.385585227302918
1	17569889	17771553	HAP_5	0.0865546218487395	0.0332791332951489	1.47127111182782	0.98196169554247
1	17593278	17863023	HAP_1	0.073109243697479	-1.07670432186787	1.28216368431197	0.401390168032784
1	17593278	17863023	HAP_2	0.092436974789916	-0.4241416965714	1.14292896580196	0.710697600956777
1	17593278	17863023	HAP_3	0.188235294117647	0.119764203392851	0.673439716701293	0.858910880105562
1	17593278	17863023	HAP_4	0.115966386554622	-0.846053780731687	0.973608589071115	0.385212129149459
1	17593278	17863023	HAP_5	0.0873949579831933	0.0332791332951489	1.47127111182782	0.98196169554247
1	17593278	17863023	HAP_6	0.156302521008403	1.17086713251974	0.71826996131182	0.103616915150347
1	17672335	17933659	HAP_1	0.073109243697479	-1.07670432186787	1.28216368431197	0.401390168032784
1	17672335	17933659	HAP_2	0.0873949579831933	0.0332791332951489	1.47127111182782	0.98196169554247
1	17672335	17933659	HAP_3	0.156302521008403	1.17086713251974	0.71826996131182	0.103616915150347
1	17672335	17933659	HAP_4	0.188235294117647	0.119764203392851	0.673439716701293	0.858910880105562
1	17672335	17933659	HAP_5	0.115126050420168	-0.846053780731687	0.973608589071115	0.385212129149459
1	17672335	17933659	HAP_6	0.0941176470588235	-0.4241416965714	1.14292896580196	0.710697600956777
1	17742102	17996624	HAP_1	0.0873949579831933	0.0332791332951489	1.47127111182782	0.98196169554247
1	17742102	17996624	HAP_2	0.0739495798319328	-1.07670432186787	1.28216368431197	0.401390168032784
1	17742102	17996624	HAP_3	0.129411764705882	-0.585131881817791	0.970265179219799	0.546701122560584
1	17742102	17996624	HAP_4	0.218487394957983	0.525810748649185	0.583486427217073	0.367879541740061
1	17742102	17996624	HAP_5	0.188235294117647	0.119764203392851	0.673439716701293	0.858910880105562
1	17742102	17996624	HAP_6	0.115126050420168	-0.846053780731687	0.973608589071115	0.385212129149459
1	17742102	17996624	HAP_7	0.0941176470588235	-0.4241416965714	1.14292896580196	0.710697600956777
1	17830271	18035272	HAP_1	0.0890756302521008	0.0332791332951489	1.47127111182782	0.98196169554247
1	17830271	18035272	HAP_2	0.0739495798319328	-1.07670432186787	1.28216368431197	0.401390168032784
1	17830271	18035272	HAP_3	0.216806722689076	0.525810748649185	0.583486427217073	0.367879541740061
1	17830271	18035272	HAP_4	0.188235294117647	0.119764203392851	0.673439716701293	0.858910880105562
1	17830271	18035272	HAP_5	0.0941176470588235	-0.4241416965714	1.14292896580196	0.710697600956777
1	17830271	18035272	HAP_6	0.115126050420168	-0.846053780731687	0.973608589071115	0.385212129149459
1	17910922	18103433	HAP_1	0.0873949579831933	0.0332791332951489	1.47127111182782	0.98196169554247
1	17910922	18103433	HAP_2	0.187394957983193	0.296985007053728	0.69664641644791	0.670042031464418
1	17910922	18103433	HAP_3	0.0941176470588235	-0.4241416965714	1.14292896580196	0.710697600956777
1	17910922	18103433	HAP_4	0.127731092436975	-1.01615036695669	0.861658956686058	0.238762459593866
1	17910922	18103433	HAP_5	0.216806722689076	0.525810748649185	0.583486427217073	0.367879541740061
1	17910922	18103433	HAP_6	0.073109243697479	-1.07670432186787	1.28216368431197	0.401390168032784
1	17965969	18144245	HAP_1	0.187394957983193	0.296985007053728	0.69664641644791	0.670042031464418
1	17965969	18144245	HAP_2	0.0873949579831933	0.0332791332951489	1.47127111182782	0.98196169554247
1	17965969	18144245	HAP_3	0.139495798319328	-1.13308287006182	0.778701163789073	0.146182558689049
1	17965969	18144245	HAP_4	0.0932773109243697	-0.4241416965714	1.14292896580196	0.710697600956777
1	17965969	18144245	HAP_5	0.216806722689076	0.525810748649185	0.583486427217073	0.367879541740061
1	17965969	18144245	HAP_6	0.073109243697479	-1.07670432186787	1.28216368431197	0.401390168032784
1	18019409	18218440	HAP_1	0.222689075630252	-0.0413540644168016	0.499194866100493	0.934006033078578
1	18019409	18218440	HAP_2	0.0899159663865546	0.0332791332951489	1.47127111182782	0.98196169554247
1	18019409	18218440	HAP_3	0.405042016806723	0.34954390187478	0.310628827861639	0.260934926585245
1	18019409	18218440	HAP_4	0.092436974789916	-0.4241416965714	1.14292896580196	0.710697600956777
1	18019409	18218440	HAP_5	0.0781512605042017	-0.871494281033664	1.14902860120634	0.448481610701264
1	18081067	18289532	HAP_1	0.092436974789916	-0.4241416965714	1.14292896580196	0.710697600956777
1	18081067	18289532	HAP_2	0.0747899159663866	-1.07670432186787	1.28216368431197	0.401390168032784
1	18081067	18289532	HAP_3	0.143697478991597	-1.13308287006182	0.778701163789073	0.146182558689049
1	18081067	18289532	HAP_4	0.0899159663865546	0.0332791332951489	1.47127111182782	0.98196169554247
1	18081067	18289532	HAP_5	0.0663865546218487	-0.963521434505057	1.47948991787485	0.515140590423524
1	18081067	18289532	HAP_6	0.152941176470588	0.163241607591157	0.821462085985249	0.842550546388724
1	18081067	18289532	HAP_7	0.185714285714286	0.22221479990436	0.698366176493583	0.750453149907709
1	18134138	18345151	HAP_1	0.0747899159663866	-1.07670432186787	1.28216368431197	0.401390168032784
1	18134138	18345151	HAP_2	0.130252100840336	-1.01615036695669	0.861658956686058	0.238762459593866
1	18134138	18345151	HAP_3	0.0899159663865546	0.0332791332951489	1.47127111182782	0.98196169554247
1	18134138	18345151	HAP_4	0.0663865546218487	-0.963521434505057	1.47948991787485	0.515140590423524
1	18134138	18345151	HAP_5	0.152100840336134	0.163241607591157	0.821462085985249	0.842550546388724
1	18134138	18345151	HAP_6	0.185714285714286	0.22221479990436	0.698366176493583	0.750453149907709
1	18134138	18345151	HAP_7	0.092436974789916	-0.4241416965714	1.14292896580196	0.710697600956777
1	18185785	18374886	HAP_1	0.0899159663865546	0.0332791332951489	1.47127111182782	0.98196169554247
1	18185785	18374886	HAP_2	0.0663865546218487	-0.963521434505057	1.47948991787485	0.515140590423524
1	18185785	18374886	HAP_3	0.152941176470588	0.338428720865258	0.867718603998135	0.696663504722359
1	18185785	18374886	HAP_4	0.0764705882352941	-1.07670432186787	1.28216368431197	0.401390168032784
1	18185785	18374886	HAP_5	0.167226890756303	-0.420821729153636	0.747441090219906	0.573640413847355
1	18185785	18374886	HAP_6	0.185714285714286	0.22221479990436	0.698366176493583	0.750453149907709
1	18185785	18374886	HAP_7	0.130252100840336	-1.01615036695669	0.861658956686058	0.238762459593866
1	18276048	18399880	HAP_1	0.0907563025210084	-0.0968925933616027	1.27533544273329	0.939465730293345
1	18276048	18399880	HAP_2	0.110924369747899	-0.480575610182717	0.988496410057972	0.627030850704961
1	18276048	18399880	HAP_3	0.151260504201681	0.338428720865258	0.867718603998135	0.696663504722359
1	18276048	18399880	HAP_4	0.247058823529412	-0.711107049191755	0.473289571611447	0.133516142501147
1	18276048	18399880	HAP_5	0.0739495798319328	-1.07670432186787	1.28216368431197	0.401390168032784
1	18340122	18448083	HAP_1	0.0739495798319328	-1.07670432186787	1.28216368431197	0.401390168032784
1	18340122	18448083	HAP_2	0.247899159663866	-0.71713645076028	0.465987848241486	0.124357652463963
1	18340122	18448083	HAP_3	0.0907563025210084	-0.0968925933616027	1.27533544273329	0.939465730293345
1	18340122	18448083	HAP_4	0.0899159663865546	0.0332791332951489	1.47127111182782	0.98196169554247
1	18340122	18448083	HAP_5	0.164705882352941	0.338428720865258	0.867718603998135	0.696663504722359
1	18366232	18508210	HAP_1	0.0739495798319328	-1.07670432186787	1.28216368431197	0.401390168032784
1	18366232	18508210	HAP_2	0.151260504201681	0.338428720865258	0.867718603998135	0.696663504722359
1	18366232	18508210	HAP_3	0.0907563025210084	-0.0968925933616027	1.27533544273329	0.939465730293345
1	18366232	18508210	HAP_4	0.0899159663865546	0.0332791332951489	1.47127111182782	0.98196169554247
1	18366232	18508210	HAP_5	0.116806722689076	-0.593243680254118	1.06412784813638	0.577405083100937
1	18366232	18508210	HAP_6	0.130252100840336	-1.01615036695669	0.861658956686058	0.238762459593866
1	18388905	18550600	HAP_1	0.0680672268907563	0.226737075033936	1.47100908190732	0.877555068422133
1	18388905	18550600	HAP_2	0.152100840336134	0.163241607591157	0.821462085985249	0.842550546388724
1	18388905	18550600	HAP_3	0.0747899159663866	-1.07670432186787	1.28216368431197	0.401390168032784
1	18388905	18550600	HAP_4	0.0915966386554622	-0.0968925933616027	1.27533544273329	0.939465730293345
1	18388905	18550600	HAP_5	0.0899159663865546	0.0332791332951489	1.47127111182782	0.98196169554247
1	18388905	18550600	HAP_6	0.128571428571429	0.284113222099215	0.916906310546234	0.756777812135697
1	18388905	18550600	HAP_7	0.181512605042017	0.251481853718056	0.544760449921235	0.644513788379474
1	18388905	18550600	HAP_8	0.0773109243697479	-1.94651037590008	1.49065560171626	0.19213367412448
1	18425564	18619081	HAP_1	0.115966386554622	-0.593243680254118	1.06412784813638	0.577405083100937
1	18425564	18619081	HAP_2	0.176470588235294	0.132073871843701	0.569906727615507	0.816816393969333
1	18425564	18619081	HAP_3	0.0773109243697479	-1.94651037590008	1.49065560171626	0.19213367412448
1	18425564	18619081	HAP_4	0.0899159663865546	0.0332791332951489	1.47127111182782	0.98196169554247
1	18425564	18619081	HAP_5	0.122689075630252	0.779061355849956	0.909778952917138	0.392173564589724
1	18425564	18619081	HAP_6	0.153781512605042	0.163241607591157	0.821462085985249	0.842550546388724
1	18425564	18619081	HAP_7	0.0747899159663866	-1.07670432186787	1.28216368431197	0.401390168032784
1	18425564	18619081	HAP_8	0.0915966386554622	-0.0968925933616027	1.27533544273329	0.939465730293345
1	18484079	18667846	HAP_1	0.115966386554622	-0.593243680254118	1.06412784813638	0.577405083100937
1	18484079	18667846	HAP_2	0.135294117647059	0.356296615905546	0.720153386333426	0.620962598942578
1	18484079	18667846	HAP_3	0.154621848739496	0.163241607591157	0.821462085985249	0.842550546388724
1	18484079	18667846	HAP_4	0.0915966386554622	-0.0968925933616027	1.27533544273329	0.939465730293345
1	18484079	18667846	HAP_5	0.114285714285714	0.674563140318136	1.14053210545115	0.554451278890074
1	18484079	18667846	HAP_6	0.128571428571429	-1.01615036695669	0.861658956686058	0.238762459593866
1	18484079	18667846	HAP_7	0.0798319327731092	-1.1880195971725	1.14289254749668	0.299010898336611
1	18484079	18667846	HAP_8	0.0949579831932773	-0.75712253514722	1.05763035796797	0.474360667729468
1	18541914	18718088	HAP_1	0.0764705882352941	-1.94651037590008	1.49065560171626	0.19213367412448
1	18541914	18718088	HAP_2	0.0915966386554622	-0.0968925933616027	1.27533544273329	0.939465730293345
1	18541914	18718088	HAP_3	0.0915966386554622	0.0332791332951489	1.47127111182782	0.98196169554247
1	18541914	18718088	HAP_4	0.128571428571429	-1.01615036695669	0.861658956686058	0.238762459593866
1	18541914	18718088	HAP_5	0.152100840336134	0.163241607591157	0.821462085985249	0.842550546388724
1	18541914	18718088	HAP_6	0.116806722689076	-0.593243680254118	1.06412784813638	0.577405083100937
1	18541914	18718088	HAP_7	0.122689075630252	0.779061355849956	0.909778952917138	0.392173564589724
1	18599889	18771888	HAP_1	0.0915966386554622	0.0332791332951489	1.47127111182782	0.98196169554247
1	18599889	18771888	HAP_2	0.115966386554622	-0.846053780731687	0.973608589071115	0.385212129149459
1	18599889	18771888	HAP_3	0.0915966386554622	-0.0968925933616027	1.27533544273329	0.939465730293345
1	18599889	18771888	HAP_4	0.122689075630252	0.779061355849956	0.909778952917138	0.392173564589724
1	18599889	18771888	HAP_5	0.152100840336134	0.163241607591157	0.821462085985249	0.842550546388724
1	18599889	18771888	HAP_6	0.0764705882352941	-1.94651037590008	1.49065560171626	0.19213367412448
1	18599889	18771888	HAP_7	0.121008403361345	-0.593243680254118	1.06412784813638	0.577405083100937
1	18651110	18859078	HAP_1	0.115126050420168	-0.846053780731687	0.973608589071115	0.385212129149459
1	18651110	18859078	HAP_2	0.122689075630252	0.779061355849956	0.909778952917138	0.392173564589724
1	18651110	18859078	HAP_3	0.152100840336134	0.505441722270731	0.781374805005472	0.517976241938632
1	18651110	18859078	HAP_4	0.0915966386554622	0.0332791332951489	1.47127111182782	0.98196169554247
1	18651110	18859078	HAP_5	0.0932773109243697	0.541873605382413	1.13992854776844	0.634710519214996
1	18651110	18859078	HAP_6	0.0764705882352941	-1.94651037590008	1.49065560171626	0.19213367412448
1	18651110	18859078	HAP_7	0.118487394957983	-0.593243680254118	1.06412784813638	0.577405083100937
1	18690083	18947598	HAP_1	0.115126050420168	-0.846053780731687	0.973608589071115	0.385212129149459
1	18690083	18947598	HAP_2	0.117647058823529	-0.593243680254118	1.06412784813638	0.577405083100937
1	18690083	18947598	HAP_3	0.0890756302521008	0.0332791332951489	1.47127111182782	0.98196169554247
1	18690083	18947598	HAP_4	0.152100840336134	0.505441722270731	0.781374805005472	0.517976241938632
1	18690083	18947598	HAP_5	0.092436974789916	0.541873605382413	1.13992854776844	0.634710519214996
1	18690083	18947598	HAP_6	0.0764705882352941	-1.94651037590008	1.49065560171626	0.19213367412448
1	18690083	18947598	HAP_7	0.122689075630252	0.779061355849956	0.909778952917138	0.392173564589724
1	18756669	19016808	HAP_1	0.153781512605042	0.505441722270731	0.781374805005472	0.517976241938632
1	18756669	19016808	HAP_2	0.092436974789916	0.541873605382413	1.13992854776844	0.634710519214996
1	18756669	19016808	HAP_3	0.122689075630252	0.779061355849956	0.909778952917138	0.392173564589724
1	18756669	19016808	HAP_4	0.0739495798319328	-1.07670432186787	1.28216368431197	0.401390168032784
1	18756669	19016808	HAP_5	0.115966386554622	-0.846053780731687	0.973608589071115	0.385212129149459
1	18756669	19016808	HAP_6	0.0890756302521008	0.0332791332951489	1.47127111182782	0.98196169554247
1	18756669	19016808	HAP_7	0.0773109243697479	-1.94651037590008	1.49065560171626	0.19213367412448
1	18756669	19016808	HAP_8	0.115966386554622	-0.593243680254118	1.06412784813638	0.577405083100937
1	18832003	19101381	HAP_1	0.115966386554622	-0.846053780731687	0.973608589071115	0.385212129149459
1	18832003	19101381	HAP_2	0.092436974789916	0.541873605382413	1.13992854776844	0.634710519214996
1	18832003	19101381	HAP_3	0.0739495798319328	-1.07670432186787	1.28216368431197	0.401390168032784
1	18832003	19101381	HAP_4	0.0773109243697479	-1.94651037590008	1.49065560171626	0.19213367412448
1	18832003	19101381	HAP_5	0.0899159663865546	0.0332791332951489	1.47127111182782	0.98196169554247
1	18832003	19101381	HAP_6	0.122689075630252	0.779061355849956	0.909778952917138	0.392173564589724
1	18832003	19101381	HAP_7	0.115966386554622	-0.593243680254118	1.06412784813638	0.577405083100937
1	18832003	19101381	HAP_8	0.165546218487395	0.290715741202802	0.746927626153453	0.697259171785408
1	18930376	19175978	HAP_1	0.122689075630252	0.779061355849956	0.909778952917138	0.392173564589724
1	18930376	19175978	HAP_2	0.0739495798319328	-1.07670432186787	1.28216368431197	0.401390168032784
1	18930376	19175978	HAP_3	0.115966386554622	-0.846053780731687	0.973608589071115	0.385212129149459
1	18930376	19175978	HAP_4	0.115966386554622	-0.593243680254118	1.06412784813638	0.577405083100937
1	18930376	19175978	HAP_5	0.165546218487395	0.290715741202802	0.746927626153453	0.697259171785408
1	18930376	19175978	HAP_6	0.169747899159664	-0.373347994880532	0.676541144658918	0.581264206414415
1	18930376	19175978	HAP_7	0.0899159663865546	0.0332791332951489	1.47127111182782	0.98196169554247
1	18993576	19269782	HAP_1	0.115126050420168	-0.593243680254118	1.06412784813638	0.577405083100937
1	18993576	19269782	HAP_2	0.165546218487395	0.290715741202802	0.746927626153453	0.697259171785408
1	18993576	19269782	HAP_3	0.169747899159664	-0.373347994880532	0.676541144658918	0.581264206414415
1	18993576	19269782	HAP_4	0.0941176470588235	0.0332791332951489	1.47127111182782	0.98196169554247
1	18993576	19269782	HAP_5	0.122689075630252	0.779061355849956	0.909778952917138	0.392173564589724
1	18993576	19269782	HAP_6	0.0739495798319328	-1.07670432186787	1.28216368431197	0.401390168032784
1	18993576	19269782	HAP_7	0.115966386554622	-0.846053780731687	0.973608589071115	0.385212129149459
1	19069747	19336588	HAP_1	0.115966386554622	-0.53359630209332	1.07223552039272	0.618919843005597
1	19069747	19336588	HAP_2	0.0773109243697479	-1.94651037590008	1.49065560171626	0.19213367412448
1	19069747	19336588	HAP_3	0.133613445378151	0.570378919486223	0.854178389273293	0.504556911722065
1	19069747	19336588	HAP_4	0.115966386554622	-0.846053780731687	0.973608589071115	0.385212129149459
1	19069747	19336588	HAP_5	0.303361344537815	0.235521067717455	0.377710972409641	0.533168508155756
1	19069747	19336588	HAP_6	0.0739495798319328	-1.07670432186787	1.28216368431197	0.401390168032784
1	19069747	19336588	HAP_7	0.092436974789916	0.0332791332951489	1.47127111182782	0.98196169554247
1	19147587	19374028	HAP_1	0.231932773109244	0.77402480368223	0.453427039764614	0.0883452415203114
1	19147587	19374028	HAP_2	0.0739495798319328	-1.07670432186787	1.28216368431197	0.401390168032784
1	19147587	19374028	HAP_3	0.113445378151261	-0.640981734510139	1.17033856642663	0.584115337368775
1	19147587	19374028	HAP_4	0.0899159663865546	0.0332791332951489	1.47127111182782	0.98196169554247
1	19147587	19374028	HAP_5	0.115126050420168	-0.846053780731687	0.973608589071115	0.385212129149459
1	19147587	19374028	HAP_6	0.0773109243697479	-1.94651037590008	1.49065560171626	0.19213367412448
1	19147587	19374028	HAP_7	0.132773109243697	0.570378919486223	0.854178389273293	0.504556911722065
1	19253956	19436094	HAP_1	0.187394957983193	0.568534841595712	0.586865117512795	0.333064473203384
1	19253956	19436094	HAP_2	0.0882352941176471	0.0332791332951489	1.47127111182782	0.98196169554247
1	19253956	19436094	HAP_3	0.112605042016807	-0.640981734510139	1.17033856642663	0.584115337368775
1	19253956	19436094	HAP_4	0.0773109243697479	-1.94651037590008	1.49065560171626	0.19213367412448
1	19253956	19436094	HAP_5	0.195798319327731	-0.217630786755075	0.634204140695231	0.731605219435578
1	19253956	19436094	HAP_6	0.0739495798319328	-1.07670432186787	1.28216368431197	0.401390168032784
1	19318625	19484677	HAP_1	0.113445378151261	-0.640981734510139	1.17033856642663	0.584115337368775
1	19318625	19484677	HAP_2	0.188235294117647	0.568534841595712	0.586865117512795	0.333064473203384
1	19318625	19484677	HAP_3	0.0882352941176471	0.0332791332951489	1.47127111182782	0.98196169554247
1	19318625	19484677	HAP_4	0.0773109243697479	-1.94651037590008	1.49065560171626	0.19213367412448
1	19318625	19484677	HAP_5	0.195798319327731	-0.217630786755075	0.634204140695231	0.731605219435578
1	19318625	19484677	HAP_6	0.0739495798319328	-1.07670432186787	1.28216368431197	0.401390168032784
1	19352346	19499241	HAP_1	0.113445378151261	-0.640981734510139	1.17033856642663	0.584115337368775
1	19352346	19499241	HAP_2	0.197478991596639	-0.0817338610621739	0.614611134153612	0.894251467582431
1	19352346	19499241	HAP_3	0.0739495798319328	-1.07670432186787	1.28216368431197	0.401390168032784
1	19352346	19499241	HAP_4	0.178151260504202	0.568534841595712	0.586865117512795	0.333064473203384
1	19352346	19499241	HAP_5	0.0882352941176471	0.0332791332951489	1.47127111182782	0.98196169554247
1	19352346	19499241	HAP_6	0.0773109243697479	-1.94651037590008	1.49065560171626	0.19213367412448
1	19420435	19535686	HAP_1	0.0773109243697479	-1.94651037590008	1.49065560171626	0.19213367412448
1	19420435	19535686	HAP_2	0.0815126050420168	-0.911417298369067	1.14996990618346	0.428358608548847
1	19420435	19535686	HAP_3	0.113445378151261	-0.640981734510139	1.17033856642663	0.584115337368775
1	19420435	19535686	HAP_4	0.179831932773109	0.568534841595712	0.586865117512795	0.333064473203384
1	19420435	19535686	HAP_5	0.197478991596639	-0.0817338610621739	0.614611134153612	0.894251467582431
1	19420435	19535686	HAP_6	0.0873949579831933	0.0332791332951489	1.47127111182782	0.98196169554247
1	19474711	19617746	HAP_1	0.199159663865546	-0.0817338610621739	0.614611134153612	0.894251467582431
1	19474711	19617746	HAP_2	0.0815126050420168	-0.911417298369067	1.14996990618346	0.428358608548847
1	19474711	19617746	HAP_3	0.115966386554622	-0.593243680254118	1.06412784813638	0.577405083100937
1	19474711	19617746	HAP_4	0.257142857142857	0.196401643909082	0.410787328569488	0.632751248675948
1	19474711	19617746	HAP_5	0.0873949579831933	0.0332791332951489	1.47127111182782	0.98196169554247
1	19492649	19686160	HAP_1	0.325210084033613	0.175865292441532	0.363605404684969	0.628801490190737
1	19492649	19686160	HAP_2	0.0873949579831933	0.0332791332951489	1.47127111182782	0.98196169554247
1	19492649	19686160	HAP_3	0.115966386554622	-0.593243680254118	1.06412784813638	0.577405083100937
1	19492649	19686160	HAP_4	0.199159663865546	-0.0817338610621739	0.614611134153612	0.894251467582431
1	19492649	19686160	HAP_5	0.0815126050420168	-0.911417298369067	1.14996990618346	0.428358608548847
1	19515387	19736140	HAP_1	0.115966386554622	-0.593243680254118	1.06412784813638	0.577405083100937
1	19515387	19736140	HAP_2	0.199159663865546	-0.0817338610621739	0.614611134153612	0.894251467582431
1	19515387	19736140	HAP_3	0.32436974789916	0.175865292441532	0.363605404684969	0.628801490190737
1	19515387	19736140	HAP_4	0.0873949579831933	0.0332791332951489	1.47127111182782	0.98196169554247
1	19515387	19736140	HAP_5	0.0815126050420168	-0.911417298369067	1.14996990618346	0.428358608548847
1	19591116	19840115	HAP_1	0.221848739495798	-0.282922303410229	0.519714232049781	0.586388150424803
1	19591116	19840115	HAP_2	0.0831932773109244	-0.911417298369067	1.14996990618346	0.428358608548847
1	19591116	19840115	HAP_3	0.52436974789916	0.225603620717371	0.251649294261036	0.370356382489304
1	19661123	19905066	HAP_1	0.0705882352941176	1.98016732588647	1.29795704853008	0.127651948879189
1	19661123	19905066	HAP_2	0.101680672268908	-0.99472783778106	0.914885631340905	0.277367509061555
1	19661123	19905066	HAP_3	0.185714285714286	0.999790366505797	0.559850764807513	0.0746496251019923
1	19661123	19905066	HAP_4	0.338655462184874	0.0223606000504167	0.343758247084378	0.948158550585692
1	19661123	19905066	HAP_5	0.201680672268908	-0.320274655178933	0.551186839170215	0.56142247883149
1	19728682	19955364	HAP_1	0.182352941176471	0.568534841595712	0.586865117512795	0.333064473203384
1	19728682	19955364	HAP_2	0.468067226890756	-0.0491184829205692	0.262797118517021	0.851799097474439
1	19728682	19955364	HAP_3	0.0773109243697479	0.715848549444518	0.98317080092751	0.466844027662606
1	19728682	19955364	HAP_4	0.104201680672269	-0.99472783778106	0.914885631340905	0.277367509061555
1	19802045	20037490	HAP_1	0.182352941176471	0.568534841595712	0.586865117512795	0.333064473203384
1	19802045	20037490	HAP_2	0.0428571428571429	2.07297522539189	1.46719081171401	0.158223418504311
1	19802045	20037490	HAP_3	0.0873949579831933	0.0332791332951489	1.47127111182782	0.98196169554247
1	19802045	20037490	HAP_4	0.228571428571429	-0.169315265432177	0.507785199700011	0.738923203888349
1	19802045	20037490	HAP_5	0.174789915966387	-0.532458444426338	0.616809011374557	0.38835734446421
1	19887186	20089442	HAP_1	0.0873949579831933	0.0332791332951489	1.47127111182782	0.98196169554247
1	19887186	20089442	HAP_2	0.229411764705882	-0.169315265432177	0.507785199700011	0.738923203888349
1	19887186	20089442	HAP_3	0.174789915966387	-0.532458444426338	0.616809011374557	0.38835734446421
1	19887186	20089442	HAP_4	0.182352941176471	0.568534841595712	0.586865117512795	0.333064473203384
1	19887186	20089442	HAP_5	0.0554621848739496	1.2124104924203	1.27989798129959	0.343893739165648
1	19929109	20164215	HAP_1	0.0873949579831933	0.0332791332951489	1.47127111182782	0.98196169554247
1	19929109	20164215	HAP_2	0.199159663865546	0.0730538136155638	0.561148892631528	0.896464135175152
1	19929109	20164215	HAP_3	0.174789915966387	-0.532458444426338	0.616809011374557	0.38835734446421
1	19929109	20164215	HAP_4	0.182352941176471	0.568534841595712	0.586865117512795	0.333064473203384
1	19929109	20164215	HAP_5	0.0554621848739496	1.2124104924203	1.27989798129959	0.343893739165648
1	20008856	20217215	HAP_1	0.0873949579831933	0.0332791332951489	1.47127111182782	0.98196169554247
1	20008856	20217215	HAP_2	0.0831932773109244	0.0721602348881477	1.04708732732183	0.94508078803368
1	20008856	20217215	HAP_3	0.199159663865546	0.0730538136155638	0.561148892631528	0.896464135175152
1	20008856	20217215	HAP_4	0.182352941176471	0.568534841595712	0.586865117512795	0.333064473203384
1	20008856	20217215	HAP_5	0.174789915966387	-0.532458444426338	0.616809011374557	0.38835734446421
1	20079747	20263578	HAP_1	0.212605042016807	-0.563909049225183	0.547935160554041	0.303835347020834
1	20079747	20263578	HAP_2	0.199159663865546	0.0730538136155638	0.561148892631528	0.896464135175152
1	20079747	20263578	HAP_3	0.269747899159664	0.537422197656522	0.414278441827373	0.195059595302693
1	20144224	20294759	HAP_1	0.405882352941176	0.178025210886295	0.285393730219694	0.533011162795338
1	20144224	20294759	HAP_2	0.180672268907563	1.12492558716429	0.592517988137508	0.0581179064258274
1	20144224	20294759	HAP_3	0.199159663865546	0.0730538136155638	0.561148892631528	0.896464135175152
1	20199697	20336514	HAP_1	0.198319327731092	0.0730538136155638	0.561148892631528	0.896464135175152
1	20199697	20336514	HAP_2	0.194957983193277	0.0997364273083521	0.511620619078394	0.845506262309609
1	20199697	20336514	HAP_3	0.0857142857142857	0.0332791332951489	1.47127111182782	0.98196169554247
1	20199697	20336514	HAP_4	0.0747899159663866	-0.678175251509327	1.48053766491701	0.64708022635569
1	20199697	20336514	HAP_5	0.0983193277310924	-0.115267425104105	1.28002620736572	0.928277801836646
1	20257579	20416935	HAP_1	0.194957983193277	0.0997364273083521	0.511620619078394	0.845506262309609
1	20257579	20416935	HAP_2	0.0857142857142857	0.0332791332951489	1.47127111182782	0.98196169554247
1	20257579	20416935	HAP_3	0.0747899159663866	-0.678175251509327	1.48053766491701	0.64708022635569
1	20257579	20416935	HAP_4	0.0983193277310924	-0.115267425104105	1.28002620736572	0.928277801836646
1	20257579	20416935	HAP_5	0.198319327731092	0.0730538136155638	0.561148892631528	0.896464135175152
1	20285058	20472980	HAP_1	0.194957983193277	0.0997364273083521	0.511620619078394	0.845506262309609
1	20285058	20472980	HAP_2	0.0857142857142857	0.0332791332951489	1.47127111182782	0.98196169554247
1	20285058	20472980	HAP_3	0.0747899159663866	-0.678175251509327	1.48053766491701	0.64708022635569
1	20285058	20472980	HAP_4	0.0983193277310924	-0.115267425104105	1.28002620736572	0.928277801836646
1	20285058	20472980	HAP_5	0.198319327731092	0.0730538136155638	0.561148892631528	0.896464135175152
1	20309995	20550672	HAP_1	0.194117647058824	0.0997364273083521	0.511620619078394	0.845506262309609
1	20309995	20550672	HAP_2	0.0983193277310924	-0.115267425104105	1.28002620736572	0.928277801836646
1	20309995	20550672	HAP_3	0.0857142857142857	0.0332791332951489	1.47127111182782	0.98196169554247
1	20309995	20550672	HAP_4	0.127731092436975	0.753098820795866	0.867592983579579	0.385734370138867
1	20309995	20550672	HAP_5	0.0747899159663866	-0.678175251509327	1.48053766491701	0.64708022635569
1	20396102	20587049	HAP_1	0.126890756302521	1.32380425859956	0.825258119305351	0.109232442453574
1	20396102	20587049	HAP_2	0.0983193277310924	-0.115267425104105	1.28002620736572	0.928277801836646
1	20396102	20587049	HAP_3	0.104201680672269	-0.047082236032551	0.964751736223474	0.961093482399321
1	20396102	20587049	HAP_4	0.194117647058824	0.0997364273083521	0.511620619078394	0.845506262309609
1	20396102	20587049	HAP_5	0.0747899159663866	-0.678175251509327	1.48053766491701	0.64708022635569
1	20447544	20629717	HAP_1	0.126890756302521	1.32380425859956	0.825258119305351	0.109232442453574
1	20447544	20629717	HAP_2	0.0957983193277311	-0.031593024241238	1.47777796354686	0.982950863599106
1	20447544	20629717	HAP_3	0.194957983193277	0.0997364273083521	0.511620619078394	0.845506262309609
1	20447544	20629717	HAP_4	0.178151260504202	0.233003930443707	0.646176052213335	0.718537600429356
1	20528824	20676803	HAP_1	0.256302521008403	-0.00832005196146027	0.419226010976027	0.984172848147347
1	20528824	20676803	HAP_2	0.0941176470588235	2.14739512543828	1.0499161622112	0.0412742692046896
1	20528824	20676803	HAP_3	0.0857142857142857	0.0332791332951489	1.47127111182782	0.98196169554247
1	20528824	20676803	HAP_4	0.0739495798319328	-0.678175251509327	1.48053766491701	0.64708022635569
1	20528824	20676803	HAP_5	0.0957983193277311	-0.031593024241238	1.47777796354686	0.982950863599106
1	20572869	20732893	HAP_1	0.0857142857142857	-0.432609212437108	1.46910618956477	0.768502996478569
1	20572869	20732893	HAP_2	0.0882352941176471	0.351119098245212	1.27578770012439	0.783246822493506
1	20572869	20732893	HAP_3	0.0941176470588235	2.14739512543828	1.0499161622112	0.0412742692046896
1	20572869	20732893	HAP_4	0.284033613445378	0.0564163385604074	0.388852029553493	0.884694514870059
1	20572869	20732893	HAP_5	0.0714285714285714	-0.678175251509327	1.48053766491701	0.64708022635569
1	20572869	20732893	HAP_6	0.0966386554621849	-0.031593024241238	1.47777796354686	0.982950863599106
1	20618002	20799206	HAP_1	0.0857142857142857	-0.432609212437108	1.46910618956477	0.768502996478569
1	20618002	20799206	HAP_2	0.0882352941176471	0.351119098245212	1.27578770012439	0.783246822493506
1	20618002	20799206	HAP_3	0.0932773109243697	2.14739512543828	1.0499161622112	0.0412742692046896
1	20618002	20799206	HAP_4	0.285714285714286	0.0564163385604074	0.388852029553493	0.884694514870059
1	20618002	20799206	HAP_5	0.0714285714285714	-0.678175251509327	1.48053766491701	0.64708022635569
1	20618002	20799206	HAP_6	0.0949579831932773	-0.031593024241238	1.47777796354686	0.982950863599106
1	20664136	20899506	HAP_1	0.0882352941176471	0.351119098245212	1.27578770012439	0.783246822493506
1	20664136	20899506	HAP_2	0.287394957983193	0.0490714149245	0.385370173342508	0.898718617892798
1	20664136	20899506	HAP_3	0.0714285714285714	-0.678175251509327	1.48053766491701	0.64708022635569
1	20664136	20899506	HAP_4	0.0857142857142857	-0.432609212437108	1.46910618956477	0.768502996478569
1	20664136	20899506	HAP_5	0.0932773109243697	2.14739512543828	1.0499161622112	0.0412742692046896
1	20664136	20899506	HAP_6	0.0949579831932773	-0.031593024241238	1.47777796354686	0.982950863599106
1	20716311	20975199	HAP_1	0.0705882352941176	-0.678175251509327	1.48053766491701	0.64708022635569
1	20716311	20975199	HAP_2	0.0857142857142857	-0.432609212437108	1.46910618956477	0.768502996478569
1	20716311	20975199	HAP_3	0.37563025210084	0.109361529434517	0.312577368176583	0.726562626971805
1	20716311	20975199	HAP_4	0.092436974789916	-0.031593024241238	1.47777796354686	0.982950863599106
1	20716311	20975199	HAP_5	0.0932773109243697	2.14739512543828	1.0499161622112	0.0412742692046896
1	20774446	21025812	HAP_1	0.0941176470588235	-0.031593024241238	1.47777796354686	0.982950863599106
1	20774446	21025812	HAP_2	0.0739495798319328	-0.678175251509327	1.48053766491701	0.64708022635569
1	20774446	21025812	HAP_3	0.0957983193277311	1.71134036958829	0.971162633095388	0.0785677927180947
1	20774446	21025812	HAP_4	0.0915966386554622	0.0332791332951489	1.47127111182782	0.98196169554247
1	20774446	21025812	HAP_5	0.315126050420168	0.165096481107568	0.370283968488836	0.655860934026259
1	20774446	21025812	HAP_6	0.0857142857142857	-0.432609212437108	1.46910618956477	0.768502996478569
1	20844518	21079216	HAP_1	0.0949579831932773	-0.031593024241238	1.47777796354686	0.982950863599106
1	20844518	21079216	HAP_2	0.0739495798319328	-0.678175251509327	1.48053766491701	0.64708022635569
1	20844518	21079216	HAP_3	0.0966386554621849	1.71134036958829	0.971162633095388	0.0785677927180947
1	20844518	21079216	HAP_4	0.0932773109243697	0.0332791332951489	1.47127111182782	0.98196169554247
1	20844518	21079216	HAP_5	0.305882352941176	0.292244056561229	0.384135603588198	0.447094460702509
1	20844518	21079216	HAP_6	0.109243697478992	0.238461822739809	1.26970553240841	0.851092027229699
1	20955011	21099477	HAP_1	0.0949579831932773	-0.031593024241238	1.47777796354686	0.982950863599106
1	20955011	21099477	HAP_2	0.164705882352941	0.339166909624652	0.646637883057152	0.600124787366415
1	20955011	21099477	HAP_3	0.0747899159663866	-0.678175251509327	1.48053766491701	0.64708022635569
1	20955011	21099477	HAP_4	0.0966386554621849	1.71134036958829	0.971162633095388	0.0785677927180947
1	20955011	21099477	HAP_5	0.0941176470588235	0.0332791332951489	1.47127111182782	0.98196169554247
1	20955011	21099477	HAP_6	0.330252100840336	0.125555204923557	0.356314746866421	0.724687144549837
1	21005976	21158799	HAP_1	0.0949579831932773	-0.031593024241238	1.47777796354686	0.982950863599106
1	21005976	21158799	HAP_2	0.147899159663866	0.562874352298337	0.690850846100528	0.41554568327139
1	21005976	21158799	HAP_3	0.0747899159663866	-0.678175251509327	1.48053766491701	0.64708022635569
1	21005976	21158799	HAP_4	0.0966386554621849	1.71134036958829	0.971162633095388	0.0785677927180947
1	21005976	21158799	HAP_5	0.330252100840336	0.125555204923557	0.356314746866421	0.724687144549837
1	21005976	21158799	HAP_6	0.0941176470588235	0.0332791332951489	1.47127111182782	0.98196169554247
1	21060557	21212230	HAP_1	0.330252100840336	0.125555204923557	0.356314746866421	0.724687144549837
1	21060557	21212230	HAP_2	0.117647058823529	0.967541324548011	0.789097984642396	0.220643426275503
1	21060557	21212230	HAP_3	0.164705882352941	0.462052780041611	0.636574199847488	0.468226938214803
1	21060557	21212230	HAP_4	0.185714285714286	-0.412831476772384	0.575679244093636	0.473587348975048
1	21060557	21212230	HAP_5	0.0966386554621849	0.0332791332951489	1.47127111182782	0.98196169554247
1	21092388	21248341	HAP_1	0.330252100840336	0.125555204923557	0.356314746866421	0.724687144549837
1	21092388	21248341	HAP_2	0.117647058823529	0.967541324548011	0.789097984642396	0.220643426275503
1	21092388	21248341	HAP_3	0.129411764705882	-0.435893248565844	0.975627762826156	0.655198431002745
1	21092388	21248341	HAP_4	0.185714285714286	-0.412831476772384	0.575679244093636	0.473587348975048
1	21092388	21248341	HAP_5	0.0966386554621849	0.0332791332951489	1.47127111182782	0.98196169554247
1	21142067	21302128	HAP_1	0.461344537815126	0.0587052059329292	0.262545408610543	0.823146870635195
1	21142067	21302128	HAP_2	0.185714285714286	-0.412831476772384	0.575679244093636	0.473587348975048
1	21142067	21302128	HAP_3	0.119327731092437	0.967541324548011	0.789097984642396	0.220643426275503
1	21142067	21302128	HAP_4	0.0966386554621849	0.0332791332951489	1.47127111182782	0.98196169554247
1	21199202	21333330	HAP_1	0.583193277310924	0.0364433765590626	0.227450091125394	0.872758787554146
1	21199202	21333330	HAP_2	0.114285714285714	-0.047082236032551	0.964751736223474	0.961093482399321
1	21199202	21333330	HAP_3	0.248739495798319	-0.793455503407907	0.457245747168777	0.0832181912549508
1	21239756	21366392	HAP_1	0.114285714285714	-0.047082236032551	0.964751736223474	0.961093482399321
1	21239756	21366392	HAP_2	0.185714285714286	-0.412831476772384	0.575679244093636	0.473587348975048
1	21239756	21366392	HAP_3	0.618487394957983	0.0853161208435228	0.224804041704936	0.704445172616876
1	21278418	21451919	HAP_1	0.0957983193277311	0.0332791332951489	1.47127111182782	0.98196169554247
1	21278418	21451919	HAP_2	0.146218487394958	0.562874352298337	0.690850846100528	0.41554568327139
1	21278418	21451919	HAP_3	0.0974789915966387	1.71134036958829	0.971162633095388	0.0785677927180947
1	21278418	21451919	HAP_4	0.330252100840336	0.0989597260572458	0.353430788474566	0.7795789343135
1	21278418	21451919	HAP_5	0.0949579831932773	-0.031593024241238	1.47777796354686	0.982950863599106
1	21278418	21451919	HAP_6	0.0747899159663866	-0.678175251509327	1.48053766491701	0.64708022635569
1	21324921	21498156	HAP_1	0.0949579831932773	0.0332791332951489	1.47127111182782	0.98196169554247
1	21324921	21498156	HAP_2	0.0949579831932773	-0.031593024241238	1.47777796354686	0.982950863599106
1	21324921	21498156	HAP_3	0.0747899159663866	-0.678175251509327	1.48053766491701	0.64708022635569
1	21324921	21498156	HAP_4	0.146218487394958	0.562874352298337	0.690850846100528	0.41554568327139
1	21324921	21498156	HAP_5	0.0974789915966387	1.71134036958829	0.971162633095388	0.0785677927180947
1	21324921	21498156	HAP_6	0.330252100840336	0.0989597260572458	0.353430788474566	0.7795789343135
1	21351372	21549541	HAP_1	0.146218487394958	0.562874352298337	0.690850846100528	0.41554568327139
1	21351372	21549541	HAP_2	0.0974789915966387	1.71134036958829	0.971162633095388	0.0785677927180947
1	21351372	21549541	HAP_3	0.329411764705882	0.0989597260572458	0.353430788474566	0.7795789343135
1	21351372	21549541	HAP_4	0.0949579831932773	0.0332791332951489	1.47127111182782	0.98196169554247
1	21351372	21549541	HAP_5	0.0949579831932773	-0.031593024241238	1.47777796354686	0.982950863599106
1	21351372	21549541	HAP_6	0.0747899159663866	-0.678175251509327	1.48053766491701	0.64708022635569
1	21426865	21593553	HAP_1	0.0974789915966387	1.71134036958829	0.971162633095388	0.0785677927180947
1	21426865	21593553	HAP_2	0.0949579831932773	0.0332791332951489	1.47127111182782	0.98196169554247
1	21426865	21593553	HAP_3	0.338655462184874	0.071071096030443	0.346977774461774	0.837777374152453
1	21426865	21593553	HAP_4	0.0747899159663866	-0.678175251509327	1.48053766491701	0.64708022635569
1	21426865	21593553	HAP_5	0.17563025210084	-0.78345311830131	0.807332942103835	0.332239629471585
1	21426865	21593553	HAP_6	0.110924369747899	-0.16193037386074	1.04966604898195	0.877451537452218
1	21477210	21624708	HAP_1	0.0974789915966387	1.71134036958829	0.971162633095388	0.0785677927180947
1	21477210	21624708	HAP_2	0.110924369747899	-0.16193037386074	1.04966604898195	0.877451537452218
1	21477210	21624708	HAP_3	0.0949579831932773	0.0332791332951489	1.47127111182782	0.98196169554247
1	21477210	21624708	HAP_4	0.338655462184874	0.071071096030443	0.346977774461774	0.837777374152453
1	21477210	21624708	HAP_5	0.250420168067227	0.473967658438096	0.50960684643613	0.352722864369433
1	21529824	21662722	HAP_1	0.105882352941176	0.0216435120396204	1.15292914827572	0.985028922027483
1	21529824	21662722	HAP_2	0.0949579831932773	0.0332791332951489	1.47127111182782	0.98196169554247
1	21529824	21662722	HAP_3	0.0974789915966387	1.71134036958829	0.971162633095388	0.0785677927180947
1	21529824	21662722	HAP_4	0.338655462184874	0.11119249826536	0.344532971659549	0.747012621457743
1	21529824	21662722	HAP_5	0.0781512605042017	-0.678175251509327	1.48053766491701	0.64708022635569
1	21529824	21662722	HAP_6	0.168067226890756	-0.558139587186509	0.901705843889344	0.536170489109667
1	21584870	21717449	HAP_1	0.338655462184874	0.11119249826536	0.344532971659549	0.747012621457743
1	21584870	21717449	HAP_2	0.0983193277310924	0.0332791332951489	1.47127111182782	0.98196169554247
1	21584870	21717449	HAP_3	0.0747899159663866	-0.678175251509327	1.48053766491701	0.64708022635569
1	21584870	21717449	HAP_4	0.168067226890756	-0.558139587186509	0.901705843889344	0.536170489109667
1	21584870	21717449	HAP_5	0.192436974789916	0.555375047832815	0.532577444967615	0.297471031905753
1	21584870	21717449	HAP_6	0.0722689075630252	0.00877366586576239	1.05764061861073	0.99338406105475
1	21618641	21750572	HAP_1	0.1	0.340483687421318	1.27688816045957	0.789832222538877
1	21618641	21750572	HAP_2	0.0747899159663866	-0.678175251509327	1.48053766491701	0.64708022635569
1	21618641	21750572	HAP_3	0.33109243697479	0.113998929461032	0.350850052859577	0.745356805210087
1	21618641	21750572	HAP_4	0.192436974789916	0.555375047832815	0.532577444967615	0.297471031905753
1	21618641	21750572	HAP_5	0.168067226890756	-0.558139587186509	0.901705843889344	0.536170489109667
1	21644616	21786737	HAP_1	0.330252100840336	0.113998929461032	0.350850052859577	0.745356805210087
1	21644616	21786737	HAP_2	0.0983193277310924	0.340483687421318	1.27688816045957	0.789832222538877
1	21644616	21786737	HAP_3	0.0747899159663866	-0.678175251509327	1.48053766491701	0.64708022635569
1	21644616	21786737	HAP_4	0.0974789915966387	1.71134036958829	0.971162633095388	0.0785677927180947
1	21644616	21786737	HAP_5	0.0949579831932773	-0.031593024241238	1.47777796354686	0.982950863599106
1	21644616	21786737	HAP_6	0.168067226890756	-0.558139587186509	0.901705843889344	0.536170489109667
1	21691443	21829520	HAP_1	0.0747899159663866	-0.678175251509327	1.48053766491701	0.64708022635569
1	21691443	21829520	HAP_2	0.330252100840336	0.113998929461032	0.350850052859577	0.745356805210087
1	21691443	21829520	HAP_3	0.0966386554621849	1.71134036958829	0.971162633095388	0.0785677927180947
1	21691443	21829520	HAP_4	0.0957983193277311	-0.031593024241238	1.47777796354686	0.982950863599106
1	21691443	21829520	HAP_5	0.0915966386554622	0.0332791332951489	1.47127111182782	0.98196169554247
1	21691443	21829520	HAP_6	0.168067226890756	-0.558139587186509	0.901705843889344	0.536170489109667
1	21738281	21887191	HAP_1	0.0915966386554622	0.0332791332951489	1.47127111182782	0.98196169554247
1	21738281	21887191	HAP_2	0.0747899159663866	-0.678175251509327	1.48053766491701	0.64708022635569
1	21738281	21887191	HAP_3	0.149579831932773	-0.913418953844419	0.903235006574044	0.312305078695097
1	21738281	21887191	HAP_4	0.0966386554621849	1.71134036958829	0.971162633095388	0.0785677927180947
1	21738281	21887191	HAP_5	0.0957983193277311	-0.031593024241238	1.47777796354686	0.982950863599106
1	21738281	21887191	HAP_6	0.33109243697479	0.103279182356602	0.348666084531822	0.767173622596085
1	21777287	21951746	HAP_1	0.0957983193277311	-0.031593024241238	1.47777796354686	0.982950863599106
1	21777287	21951746	HAP_2	0.334453781512605	0.121776713281295	0.346231326510464	0.725175063379544
1	21777287	21951746	HAP_3	0.0915966386554622	0.0332791332951489	1.47127111182782	0.98196169554247
1	21777287	21951746	HAP_4	0.150420168067227	-0.913418953844419	0.903235006574044	0.312305078695097
1	21777287	21951746	HAP_5	0.0966386554621849	1.71134036958829	0.971162633095388	0.0785677927180947
1	21777287	21951746	HAP_6	0.0747899159663866	-0.678175251509327	1.48053766491701	0.64708022635569
1	21824637	22024056	HAP_1	0.0966386554621849	-0.031593024241238	1.47777796354686	0.982950863599106
1	21824637	22024056	HAP_2	0.488235294117647	0.130007665010805	0.252711259777604	0.607131714324282
1	21824637	22024056	HAP_3	0.092436974789916	0.0332791332951489	1.47127111182782	0.98196169554247
1	21824637	22024056	HAP_4	0.0957983193277311	2.30213015372295	1.04135251978308	0.0274439310521047
1	21824637	22024056	HAP_5	0.0747899159663866	-0.678175251509327	1.48053766491701	0.64708022635569
1	21877978	22096754	HAP_1	0.092436974789916	0.0332791332951489	1.47127111182782	0.98196169554247
1	21877978	22096754	HAP_2	0.0747899159663866	-0.678175251509327	1.48053766491701	0.64708022635569
1	21877978	22096754	HAP_3	0.0966386554621849	2.30213015372295	1.04135251978308	0.0274439310521047
1	21877978	22096754	HAP_4	0.250420168067227	0.276874754848964	0.457061201699295	0.544902506273105
1	21877978	22096754	HAP_5	0.334453781512605	0.124004661660886	0.343687841176536	0.718375339898675
1	21923652	22152784	HAP_1	0.0966386554621849	2.30213015372295	1.04135251978308	0.0274439310521047
1	21923652	22152784	HAP_2	0.0932773109243697	0.0332791332951489	1.47127111182782	0.98196169554247
1	21923652	22152784	HAP_3	0.128571428571429	-0.649834949797415	1.2727581890851	0.609844241908091
1	21923652	22152784	HAP_4	0.101680672268908	-0.031593024241238	1.47777796354686	0.982950863599106
1	21923652	22152784	HAP_5	0.129411764705882	0.834503591356464	0.912192994382743	0.360658549101025
1	21923652	22152784	HAP_6	0.26218487394958	0.0739540954069686	0.415536365457631	0.858806405895707
1	21994065	22225114	HAP_1	0.0932773109243697	0.0332791332951489	1.47127111182782	0.98196169554247
1	21994065	22225114	HAP_2	0.128571428571429	-0.649834949797415	1.2727581890851	0.609844241908091
1	21994065	22225114	HAP_3	0.101680672268908	-0.031593024241238	1.47777796354686	0.982950863599106
1	21994065	22225114	HAP_4	0.110924369747899	1.16148757461892	0.972575868619469	0.23287117054568
1	21994065	22225114	HAP_5	0.260504201680672	0.00578762653198166	0.42545294646488	0.989151016350578
1	21994065	22225114	HAP_6	0.0966386554621849	2.30213015372295	1.04135251978308	0.0274439310521047
1	22072511	22272212	HAP_1	0.16890756302521	0.403865688059555	0.906815184177599	0.656220059353142
1	22072511	22272212	HAP_2	0.101680672268908	-0.031593024241238	1.47777796354686	0.982950863599106
1	22072511	22272212	HAP_3	0.0966386554621849	2.30213015372295	1.04135251978308	0.0274439310521047
1	22072511	22272212	HAP_4	0.115126050420168	0.612373458588415	0.860489240035317	0.476962153411106
1	22072511	22272212	HAP_5	0.260504201680672	0.00578762653198166	0.42545294646488	0.989151016350578
1	22072511	22272212	HAP_6	0.0932773109243697	0.0332791332951489	1.47127111182782	0.98196169554247
1	22132505	22311265	HAP_1	0.0983193277310924	-0.031593024241238	1.47777796354686	0.982950863599106
1	22132505	22311265	HAP_2	0.0983193277310924	2.30213015372295	1.04135251978308	0.0274439310521047
1	22132505	22311265	HAP_3	0.390756302521008	0.694256525948902	0.30816365229826	0.0246381599806121
1	22132505	22311265	HAP_4	0.278151260504202	0.0616441837751991	0.388888177918693	0.87410685022
1	22194771	22382190	HAP_1	0.410084033613445	0.716782495661626	0.289663532230985	0.0136248878933444
1	22194771	22382190	HAP_2	0.0983193277310924	-0.031593024241238	1.47777796354686	0.982950863599106
1	22194771	22382190	HAP_3	0.0966386554621849	2.30213015372295	1.04135251978308	0.0274439310521047
1	22194771	22382190	HAP_4	0.278151260504202	0.0616441837751991	0.388888177918693	0.87410685022
1	22265997	22421404	HAP_1	0.0983193277310924	-0.031593024241238	1.47777796354686	0.982950863599106
1	22265997	22421404	HAP_2	0.414285714285714	0.676108777730183	0.286048516353842	0.0184251792982569
1	22265997	22421404	HAP_3	0.0966386554621849	2.30213015372295	1.04135251978308	0.0274439310521047
1	22265997	22421404	HAP_4	0.278151260504202	0.0616441837751991	0.388888177918693	0.87410685022
1	22288779	22475646	HAP_1	0.0983193277310924	-0.031593024241238	1.47777796354686	0.982950863599106
1	22288779	22475646	HAP_2	0.105042016806723	1.763889446153	0.964672919553557	0.0679885257729397
1	22288779	22475646	HAP_3	0.276470588235294	0.0702780466069226	0.392970580426392	0.858127195629321
1	22288779	22475646	HAP_4	0.174789915966387	0.729869341598425	0.77422074575286	0.346217959832663
1	22288779	22475646	HAP_5	0.128571428571429	-0.649834949797415	1.2727581890851	0.609844241908091
1	22354504	22518930	HAP_1	0.0974789915966387	-0.031593024241238	1.47777796354686	0.982950863599106
1	22354504	22518930	HAP_2	0.105042016806723	1.763889446153	0.964672919553557	0.0679885257729397
1	22354504	22518930	HAP_3	0.278151260504202	0.0608028370733255	0.3856687656969	0.874782877253041
1	22354504	22518930	HAP_4	0.174789915966387	0.729869341598425	0.77422074575286	0.346217959832663
1	22354504	22518930	HAP_5	0.128571428571429	-0.649834949797415	1.2727581890851	0.609844241908091
1	22409478	22541611	HAP_1	0.202521008403361	0.457970756377157	0.513039625528587	0.372407372887301
1	22409478	22541611	HAP_2	0.278151260504202	0.0608028370733255	0.3856687656969	0.874782877253041
1	22409478	22541611	HAP_3	0.174789915966387	0.729869341598425	0.77422074575286	0.346217959832663
1	22409478	22541611	HAP_4	0.128571428571429	-0.649834949797415	1.2727581890851	0.609844241908091
1	22456503	22591077	HAP_1	0.225210084033613	0.778835453873126	0.48070938327269	0.105735404924453
1	22456503	22591077	HAP_2	0.17563025210084	-0.341452333270954	0.618018234906058	0.580820989113845
1	22456503	22591077	HAP_3	0.307563025210084	-0.0601271864772732	0.345244002742812	0.861801440690806
1	22456503	22591077	HAP_4	0.126890756302521	-0.790140039133499	1.14094562712803	0.488880243050664
1	22510991	22637089	HAP_1	0.126890756302521	-0.790140039133499	1.14094562712803	0.488880243050664
1	22510991	22637089	HAP_2	0.307563025210084	-0.0601271864772732	0.345244002742812	0.861801440690806
1	22510991	22637089	HAP_3	0.203361344537815	0.89000031199689	0.549297654649107	0.105719938721082
1	22510991	22637089	HAP_4	0.0983193277310924	-0.031593024241238	1.47777796354686	0.982950863599106
1	22510991	22637089	HAP_5	0.0781512605042017	-0.678175251509327	1.48053766491701	0.64708022635569
1	22535483	22675245	HAP_1	0.104201680672269	0.0332791332951489	1.47127111182782	0.98196169554247
1	22535483	22675245	HAP_2	0.0991596638655462	1.83746469137591	0.964506511240331	0.0572619127585432
1	22535483	22675245	HAP_3	0.0983193277310924	-0.031593024241238	1.47777796354686	0.982950863599106
1	22535483	22675245	HAP_4	0.0781512605042017	-0.678175251509327	1.48053766491701	0.64708022635569
1	22535483	22675245	HAP_5	0.307563025210084	-0.0601271864772732	0.345244002742812	0.861801440690806
1	22535483	22675245	HAP_6	0.125210084033613	-0.790140039133499	1.14094562712803	0.488880243050664
1	22574342	22777886	HAP_1	0.092436974789916	0.0332791332951489	1.47127111182782	0.98196169554247
1	22574342	22777886	HAP_2	0.0991596638655462	1.83746469137591	0.964506511240331	0.0572619127585432
1	22574342	22777886	HAP_3	0.125210084033613	-0.790140039133499	1.14094562712803	0.488880243050664
1	22574342	22777886	HAP_4	0.0983193277310924	-0.031593024241238	1.47777796354686	0.982950863599106
1	22574342	22777886	HAP_5	0.0781512605042017	-0.678175251509327	1.48053766491701	0.64708022635569
1	22574342	22777886	HAP_6	0.287394957983193	0.0137124862626669	0.366486876944405	0.97016611651436
1	22625274	22851333	HAP_1	0.0941176470588235	0.0332791332951489	1.47127111182782	0.98196169554247
1	22625274	22851333	HAP_2	0.0991596638655462	1.83746469137591	0.964506511240331	0.0572619127585432
1	22625274	22851333	HAP_3	0.287394957983193	0.0137124862626669	0.366486876944405	0.97016611651436
1	22625274	22851333	HAP_4	0.125210084033613	-0.790140039133499	1.14094562712803	0.488880243050664
1	22625274	22851333	HAP_5	0.0991596638655462	-0.031593024241238	1.47777796354686	0.982950863599106
1	22625274	22851333	HAP_6	0.0781512605042017	-0.678175251509327	1.48053766491701	0.64708022635569
1	22655413	22911665	HAP_1	0.126890756302521	-0.790140039133499	1.14094562712803	0.488880243050664
1	22655413	22911665	HAP_2	0.287394957983193	0.0137124862626669	0.366486876944405	0.97016611651436
1	22655413	22911665	HAP_3	0.0781512605042017	-0.678175251509327	1.48053766491701	0.64708022635569
1	22655413	22911665	HAP_4	0.0983193277310924	-0.031593024241238	1.47777796354686	0.982950863599106
1	22655413	22911665	HAP_5	0.0899159663865546	0.0332791332951489	1.47127111182782	0.98196169554247
1	22655413	22911665	HAP_6	0.0983193277310924	1.62341051616009	1.04285695242361	0.120086432663797
1	22740766	23021830	HAP_1	0.0983193277310924	-0.031593024241238	1.47777796354686	0.982950863599106
1	22740766	23021830	HAP_2	0.288235294117647	-0.12212218698833	0.363017948302791	0.736684381458142
1	22740766	23021830	HAP_3	0.0991596638655462	1.62341051616009	1.04285695242361	0.120086432663797
1	22740766	23021830	HAP_4	0.0890756302521008	0.0332791332951489	1.47127111182782	0.98196169554247
1	22740766	23021830	HAP_5	0.0781512605042017	-0.678175251509327	1.48053766491701	0.64708022635569
1	22740766	23021830	HAP_6	0.126890756302521	-0.790140039133499	1.14094562712803	0.488880243050664
1	22832732	23055218	HAP_1	0.0781512605042017	-0.678175251509327	1.48053766491701	0.64708022635569
1	22832732	23055218	HAP_2	0.126890756302521	-0.790140039133499	1.14094562712803	0.488880243050664
1	22832732	23055218	HAP_3	0.0983193277310924	-0.031593024241238	1.47777796354686	0.982950863599106
1	22832732	23055218	HAP_4	0.288235294117647	-0.12212218698833	0.363017948302791	0.736684381458142
1	22832732	23055218	HAP_5	0.0991596638655462	1.62341051616009	1.04285695242361	0.120086432663797
1	22832732	23055218	HAP_6	0.0890756302521008	0.0332791332951489	1.47127111182782	0.98196169554247
1	22891301	23095055	HAP_1	0.288235294117647	-0.12212218698833	0.363017948302791	0.736684381458142
1	22891301	23095055	HAP_2	0.0991596638655462	1.62341051616009	1.04285695242361	0.120086432663797
1	22891301	23095055	HAP_3	0.167226890756303	0.766066231907752	0.809296661651267	0.344244290295379
1	22891301	23095055	HAP_4	0.0991596638655462	-0.031593024241238	1.47777796354686	0.982950863599106
1	22891301	23095055	HAP_5	0.126890756302521	-0.790140039133499	1.14094562712803	0.488880243050664
1	23012815	23145010	HAP_1	0.178151260504202	0.470728577404788	0.741224951766457	0.525633363014545
1	23012815	23145010	HAP_2	0.288235294117647	-0.12212218698833	0.363017948302791	0.736684381458142
1	23012815	23145010	HAP_3	0.127731092436975	-0.790140039133499	1.14094562712803	0.488880243050664
1	23012815	23145010	HAP_4	0.0983193277310924	-0.031593024241238	1.47777796354686	0.982950863599106
1	23012815	23145010	HAP_5	0.0991596638655462	1.62341051616009	1.04285695242361	0.120086432663797
1	23035575	23197299	HAP_1	0.131932773109244	-0.790140039133499	1.14094562712803	0.488880243050664
1	23035575	23197299	HAP_2	0.178151260504202	0.470728577404788	0.741224951766457	0.525633363014545
1	23035575	23197299	HAP_3	0.288235294117647	-0.12212218698833	0.363017948302791	0.736684381458142
1	23035575	23197299	HAP_4	0.0882352941176471	-0.031593024241238	1.47777796354686	0.982950863599106
1	23035575	23197299	HAP_5	0.0991596638655462	1.62341051616009	1.04285695242361	0.120086432663797
1	23081731	23269424	HAP_1	0.0882352941176471	-0.031593024241238	1.47777796354686	0.982950863599106
1	23081731	23269424	HAP_2	0.131932773109244	-0.790140039133499	1.14094562712803	0.488880243050664
1	23081731	23269424	HAP_3	0.0899159663865546	-0.246308941369701	1.27492052212127	0.846873243404493
1	23081731	23269424	HAP_4	0.092436974789916	-0.678175251509327	1.48053766491701	0.64708022635569
1	23081731	23269424	HAP_5	0.128571428571429	1.36354360402792	0.782383153720831	0.0818953112439404
1	23081731	23269424	HAP_6	0.285714285714286	-0.12212218698833	0.363017948302791	0.736684381458142
1	23081731	23269424	HAP_7	0.080672268907563	2.22742213541448	1.29905224767441	0.0869414546926132
1	23121836	23329925	HAP_1	0.134453781512605	-0.727378133258968	1.03983353480358	0.484510332725528
1	23121836	23329925	HAP_2	0.0907563025210084	-0.246308941369701	1.27492052212127	0.846873243404493
1	23121836	23329925	HAP_3	0.154621848739496	0.254815441167192	0.69260669444246	0.713075707004841
1	23121836	23329925	HAP_4	0.0991596638655462	1.62341051616009	1.04285695242361	0.120086432663797
1	23121836	23329925	HAP_5	0.0882352941176471	-0.031593024241238	1.47777796354686	0.982950863599106
1	23121836	23329925	HAP_6	0.285714285714286	-0.12212218698833	0.363017948302791	0.736684381458142
1	23175268	23406744	HAP_1	0.134453781512605	-0.727378133258968	1.03983353480358	0.484510332725528
1	23175268	23406744	HAP_2	0.0907563025210084	-0.246308941369701	1.27492052212127	0.846873243404493
1	23175268	23406744	HAP_3	0.285714285714286	-0.12212218698833	0.363017948302791	0.736684381458142
1	23175268	23406744	HAP_4	0.0991596638655462	1.62341051616009	1.04285695242361	0.120086432663797
1	23175268	23406744	HAP_5	0.135294117647059	0.747419853411378	0.819381260037427	0.362053796452942
1	23175268	23406744	HAP_6	0.0882352941176471	-0.031593024241238	1.47777796354686	0.982950863599106
1	23236091	23450749	HAP_1	0.133613445378151	-0.727378133258968	1.03983353480358	0.484510332725528
1	23236091	23450749	HAP_2	0.0890756302521008	-0.246308941369701	1.27492052212127	0.846873243404493
1	23236091	23450749	HAP_3	0.284033613445378	-0.12212218698833	0.363017948302791	0.736684381458142
1	23236091	23450749	HAP_4	0.0991596638655462	1.62341051616009	1.04285695242361	0.120086432663797
1	23236091	23450749	HAP_5	0.0882352941176471	-0.031593024241238	1.47777796354686	0.982950863599106
1	23236091	23450749	HAP_6	0.0899159663865546	-0.863157116205145	1.15361280767064	0.45462921587392
1	23309941	23505884	HAP_1	0.0890756302521008	-0.246308941369701	1.27492052212127	0.846873243404493
1	23309941	23505884	HAP_2	0.286554621848739	-0.12212218698833	0.363017948302791	0.736684381458142
1	23309941	23505884	HAP_3	0.132773109243697	-1.44568124445712	1.13684616445681	0.204002045657822
1	23309941	23505884	HAP_4	0.0991596638655462	1.62341051616009	1.04285695242361	0.120086432663797
1	23382846	23538524	HAP_1	0.286554621848739	-0.12212218698833	0.363017948302791	0.736684381458142
1	23382846	23538524	HAP_2	0.132773109243697	-1.44568124445712	1.13684616445681	0.204002045657822
1	23382846	23538524	HAP_3	0.0907563025210084	-0.246308941369701	1.27492052212127	0.846873243404493
1	23382846	23538524	HAP_4	0.100840336134454	1.62341051616009	1.04285695242361	0.120086432663797
1	23436633	23563293	HAP_1	0.133613445378151	-1.44568124445712	1.13684616445681	0.204002045657822
1	23436633	23563293	HAP_2	0.14453781512605	1.75439283278897	0.747003718275722	0.0191790968358728
1	23436633	23563293	HAP_3	0.0907563025210084	-0.549187535935472	1.15684253099012	0.635157710134774
1	23436633	23563293	HAP_4	0.119327731092437	0.712758856862073	0.860988065223132	0.408101425827772
1	23436633	23563293	HAP_5	0.285714285714286	-0.0467865183944088	0.366055384982514	0.898341367753421
1	23493262	23611313	HAP_1	0.309243697478992	0.439745569950273	0.361775475979383	0.224660399657306
1	23493262	23611313	HAP_2	0.158823529411765	-0.674394795181029	0.777209793834248	0.385909270357509
1	23493262	23611313	HAP_3	0.119327731092437	0.712758856862073	0.860988065223132	0.408101425827772
1	23493262	23611313	HAP_4	0.286554621848739	-0.0467865183944088	0.366055384982514	0.898341367753421
1	23524493	23636829	HAP_1	0.108403361344538	-0.270918129267738	1.28398204856978	0.832962393816267
1	23524493	23636829	HAP_2	0.286554621848739	-0.0467865183944088	0.366055384982514	0.898341367753421
1	23524493	23636829	HAP_3	0.119327731092437	0.712758856862073	0.860988065223132	0.408101425827772
1	23524493	23636829	HAP_4	0.310084033613445	0.439745569950273	0.361775475979383	0.224660399657306
1	23556596	23678274	HAP_1	0.288235294117647	-0.0332445381015365	0.362411875671869	0.926943036335972
1	23556596	23678274	HAP_2	0.310924369747899	0.439745569950273	0.361775475979383	0.224660399657306
1	23556596	23678274	HAP_3	0.227731092436975	0.264392822386091	0.561151160993356	0.637701964315616
1	23592345	23718726	HAP_1	0.295798319327731	0.465323699165582	0.383162012198626	0.225075823628515
1	23592345	23718726	HAP_2	0.0781512605042017	-0.678175251509327	1.48053766491701	0.64708022635569
1	23592345	23718726	HAP_3	0.147058823529412	0.159038429416152	0.72471371238352	0.826376461434042
1	23592345	23718726	HAP_4	0.288235294117647	-0.0332445381015365	0.362411875671869	0.926943036335972
1	23631135	23796339	HAP_1	0.0781512605042017	-0.678175251509327	1.48053766491701	0.64708022635569
1	23631135	23796339	HAP_2	0.194117647058824	-0.284233671207252	0.522351676662137	0.586551912409708
1	23631135	23796339	HAP_3	0.263865546218487	0.132965585246581	0.406945755360965	0.743981774105259
1	23631135	23796339	HAP_4	0.294957983193277	0.465323699165582	0.383162012198626	0.225075823628515
1	23663115	23829504	HAP_1	0.263025210084034	0.174768689657955	0.410834100044899	0.670702596746128
1	23663115	23829504	HAP_2	0.0781512605042017	-0.678175251509327	1.48053766491701	0.64708022635569
1	23663115	23829504	HAP_3	0.105042016806723	-1.22908022480785	1.04669099852178	0.24077388823002
1	23663115	23829504	HAP_4	0.0899159663865546	-0.246308941369701	1.27492052212127	0.846873243404493
1	23663115	23829504	HAP_5	0.294957983193277	0.465323699165582	0.383162012198626	0.225075823628515
1	23689854	23873652	HAP_1	0.143697478991597	1.75439283278897	0.747003718275722	0.0191790968358728
1	23689854	23873652	HAP_2	0.131932773109244	-1.44568124445712	1.13684616445681	0.204002045657822
1	23689854	23873652	HAP_3	0.263025210084034	0.174768689657955	0.410834100044899	0.670702596746128
1	23689854	23873652	HAP_4	0.0781512605042017	-0.678175251509327	1.48053766491701	0.64708022635569
1	23689854	23873652	HAP_5	0.0899159663865546	-0.246308941369701	1.27492052212127	0.846873243404493
1	23764367	23929066	HAP_1	0.143697478991597	1.75439283278897	0.747003718275722	0.0191790968358728
1	23764367	23929066	HAP_2	0.126890756302521	-1.44568124445712	1.13684616445681	0.204002045657822
1	23764367	23929066	HAP_3	0.0781512605042017	-0.678175251509327	1.48053766491701	0.64708022635569
1	23764367	23929066	HAP_4	0.0899159663865546	-0.246308941369701	1.27492052212127	0.846873243404493
1	23764367	23929066	HAP_5	0.26218487394958	0.174768689657955	0.410834100044899	0.670702596746128
1	23819150	24003791	HAP_1	0.0899159663865546	-0.246308941369701	1.27492052212127	0.846873243404493
1	23819150	24003791	HAP_2	0.26218487394958	0.174768689657955	0.410834100044899	0.670702596746128
1	23819150	24003791	HAP_3	0.0781512605042017	-0.678175251509327	1.48053766491701	0.64708022635569
1	23819150	24003791	HAP_4	0.14453781512605	1.75439283278897	0.747003718275722	0.0191790968358728
1	23819150	24003791	HAP_5	0.126890756302521	-1.44568124445712	1.13684616445681	0.204002045657822
1	23852637	24084391	HAP_1	0.127731092436975	-1.39166180910302	1.0378206141739	0.180460959535394
1	23852637	24084391	HAP_2	0.261344537815126	0.210884597129672	0.414961768900445	0.611503917896324
1	23852637	24084391	HAP_3	0.0781512605042017	-0.678175251509327	1.48053766491701	0.64708022635569
1	23852637	24084391	HAP_4	0.0907563025210084	-0.246308941369701	1.27492052212127	0.846873243404493
1	23852637	24084391	HAP_5	0.14453781512605	1.75439283278897	0.747003718275722	0.0191790968358728
1	23916838	24144013	HAP_1	0.205882352941176	0.63557311238321	0.563855567370165	0.260126096350594
1	23916838	24144013	HAP_2	0.259663865546219	0.218065499023046	0.420451965582227	0.604205140715007
1	23916838	24144013	HAP_3	0.0915966386554622	-0.246308941369701	1.27492052212127	0.846873243404493
1	23916838	24144013	HAP_4	0.145378151260504	1.75439283278897	0.747003718275722	0.0191790968358728
1	23997686	24222791	HAP_1	0.0915966386554622	-0.246308941369701	1.27492052212127	0.846873243404493
1	23997686	24222791	HAP_2	0.217647058823529	0.0983704863232156	0.53729635743331	0.854795695060153
1	23997686	24222791	HAP_3	0.33781512605042	0.793727415460234	0.324155187725352	0.0146351465443958
1	23997686	24222791	HAP_4	0.102521008403361	1.62341051616009	1.04285695242361	0.120086432663797
1	24053320	24268228	HAP_1	0.0873949579831933	0.0332791332951489	1.47127111182782	0.98196169554247
1	24053320	24268228	HAP_2	0.216806722689076	0.0983704863232156	0.53729635743331	0.854795695060153
1	24053320	24268228	HAP_3	0.169747899159664	0.472913660960279	0.573726342746567	0.410115668872242
1	24053320	24268228	HAP_4	0.0781512605042017	-0.678175251509327	1.48053766491701	0.64708022635569
1	24053320	24268228	HAP_5	0.102521008403361	1.62341051616009	1.04285695242361	0.120086432663797
1	24124112	24327170	HAP_1	0.0873949579831933	0.0332791332951489	1.47127111182782	0.98196169554247
1	24124112	24327170	HAP_2	0.216806722689076	0.0983704863232156	0.53729635743331	0.854795695060153
1	24124112	24327170	HAP_3	0.0773109243697479	-1.52740790312726	1.46595827495594	0.297882436480404
1	24124112	24327170	HAP_4	0.0781512605042017	-0.678175251509327	1.48053766491701	0.64708022635569
1	24124112	24327170	HAP_5	0.172268907563025	0.836930570709042	0.609798646992301	0.170445730234304
1	24200820	24375020	HAP_1	0.0873949579831933	0.0332791332951489	1.47127111182782	0.98196169554247
1	24200820	24375020	HAP_2	0.0773109243697479	-1.52740790312726	1.46595827495594	0.297882436480404
1	24200820	24375020	HAP_3	0.0781512605042017	-0.678175251509327	1.48053766491701	0.64708022635569
1	24200820	24375020	HAP_4	0.173109243697479	0.596273702611628	0.59550401202662	0.317101531679792
1	24200820	24375020	HAP_5	0.216806722689076	0.0983704863232156	0.53729635743331	0.854795695060153
1	24253399	24425717	HAP_1	0.217647058823529	0.0392444480216953	0.526467950346295	0.940604019994419
1	24253399	24425717	HAP_2	0.0890756302521008	-1.29524132687444	1.15212624426651	0.261383920500978
1	24253399	24425717	HAP_3	0.173949579831933	0.596273702611628	0.59550401202662	0.317101531679792
1	24253399	24425717	HAP_4	0.0781512605042017	-0.678175251509327	1.48053766491701	0.64708022635569
1	24253399	24425717	HAP_5	0.0873949579831933	0.0332791332951489	1.47127111182782	0.98196169554247
1	24308441	24461068	HAP_1	0.0873949579831933	0.0332791332951489	1.47127111182782	0.98196169554247
1	24308441	24461068	HAP_2	0.217647058823529	0.0392444480216953	0.526467950346295	0.940604019994419
1	24308441	24461068	HAP_3	0.173949579831933	0.596273702611628	0.59550401202662	0.317101531679792
1	24308441	24461068	HAP_4	0.0890756302521008	-1.29524132687444	1.15212624426651	0.261383920500978
1	24308441	24461068	HAP_5	0.0781512605042017	-0.678175251509327	1.48053766491701	0.64708022635569
1	24357818	24518171	HAP_1	0.13781512605042	0.286996008410423	0.819590702844766	0.726337870991438
1	24357818	24518171	HAP_2	0.0781512605042017	-0.678175251509327	1.48053766491701	0.64708022635569
1	24357818	24518171	HAP_3	0.0890756302521008	-1.29524132687444	1.15212624426651	0.261383920500978
1	24357818	24518171	HAP_4	0.217647058823529	0.0392444480216953	0.526467950346295	0.940604019994419
1	24357818	24518171	HAP_5	0.173109243697479	0.596273702611628	0.59550401202662	0.317101531679792
1	24412399	24562856	HAP_1	0.0781512605042017	-0.678175251509327	1.48053766491701	0.64708022635569
1	24412399	24562856	HAP_2	0.202521008403361	0.0914809911693519	0.561887877162646	0.870724511280053
1	24412399	24562856	HAP_3	0.172268907563025	0.596273702611628	0.59550401202662	0.317101531679792
1	24412399	24562856	HAP_4	0.0890756302521008	-1.29524132687444	1.15212624426651	0.261383920500978
1	24450311	24595486	HAP_1	0.172268907563025	0.596273702611628	0.59550401202662	0.317101531679792
1	24450311	24595486	HAP_2	0.0899159663865546	-1.29524132687444	1.15212624426651	0.261383920500978
1	24450311	24595486	HAP_3	0.0865546218487395	-0.678175251509327	1.48053766491701	0.64708022635569
1	24450311	24595486	HAP_4	0.0966386554621849	-1.24728367921713	1.49337438582068	0.403941276771316
1	24450311	24595486	HAP_5	0.203361344537815	0.0914809911693519	0.561887877162646	0.870724511280053
1	24496008	24631426	HAP_1	0.134453781512605	0.614554090121781	1.04419409655457	0.556395590764074
1	24496008	24631426	HAP_2	0.0966386554621849	-1.24728367921713	1.49337438582068	0.403941276771316
1	24496008	24631426	HAP_3	0.202521008403361	0.0611053685603818	0.574934188386492	0.915394941099683
1	24496008	24631426	HAP_4	0.0773109243697479	-1.52740790312726	1.46595827495594	0.297882436480404
1	24496008	24631426	HAP_5	0.171428571428571	0.596273702611628	0.59550401202662	0.317101531679792
1	24548452	24674936	HAP_1	0.126050420168067	0.614554090121781	1.04419409655457	0.556395590764074
1	24548452	24674936	HAP_2	0.0798319327731092	-1.52740790312726	1.46595827495594	0.297882436480404
1	24548452	24674936	HAP_3	0.109243697478992	0.662067048236911	1.27881793629741	0.604851771874412
1	24548452	24674936	HAP_4	0.172268907563025	0.596273702611628	0.59550401202662	0.317101531679792
1	24548452	24674936	HAP_5	0.127731092436975	-1.32438390153597	1.15346565496679	0.251366790002145
1	24548452	24674936	HAP_6	0.202521008403361	0.0611053685603818	0.574934188386492	0.915394941099683
1	24587834	24715677	HAP_1	0.172268907563025	0.596273702611628	0.59550401202662	0.317101531679792
1	24587834	24715677	HAP_2	0.122689075630252	0.614554090121781	1.04419409655457	0.556395590764074
1	24587834	24715677	HAP_3	0.0798319327731092	-1.52740790312726	1.46595827495594	0.297882436480404
1	24587834	24715677	HAP_4	0.110084033613445	0.662067048236911	1.27881793629741	0.604851771874412
1	24587834	24715677	HAP_5	0.0848739495798319	-0.359601356324801	1.29011917744613	0.78054721672633
1	24587834	24715677	HAP_6	0.203361344537815	0.0611053685603818	0.574934188386492	0.915394941099683
1	24622301	24760985	HAP_1	0.110084033613445	0.662067048236911	1.27881793629741	0.604851771874412
1	24622301	24760985	HAP_2	0.0798319327731092	-1.52740790312726	1.46595827495594	0.297882436480404
[truncated: 190,855 more rows]
