# Supplementary material for: Autosomal recessive loci contribute significantly to quantitative variation of male fertility in a dairy cattle population
Source: BMC Genomics. 2021 Mar 30;22:225. doi: 10.1186/s12864-021-07523-3 (PMC8010996; doi:10.1186/s12864-021-07523-3)
Supplement: Supplementary file 29 — Additional file 29. (TXT 17920 kb) [file 12864_2021_7523_MOESM29_ESM.txt]

CHROM	START	STOP	HAP	FREQ	BETA	SE_BETA	PVAL
1	256361	888832	HAP_1	0.243478260869565	1.83163012346078	1.15209049026026	0.112435069169803
1	256361	888832	HAP_2	0.123478260869565	-1.87553021163613	2.42667911777482	0.43991870454006
1	256361	888832	HAP_3	0.250434782608696	0.173735324587165	1.20512491540382	0.88542284672999
1	256361	888832	HAP_4	0.116521739130435	-1.16586016816919	3.50565152316991	0.739585994371284
1	719789	949357	HAP_1	0.227826086956522	1.80851724095314	1.24873319659171	0.148095984736637
1	719789	949357	HAP_2	0.109565217391304	-1.00182697522252	2.54621961233708	0.694131473303981
1	719789	949357	HAP_3	0.26695652173913	0.620148912948955	1.15008701949148	0.589949213877958
1	719789	949357	HAP_4	0.0921739130434783	-1.16586016816919	3.50565152316991	0.739585994371284
1	809505	997375	HAP_1	0.250434782608696	0.173735324587165	1.20512491540382	0.88542284672999
1	809505	997375	HAP_2	0.0930434782608696	-1.16586016816919	3.50565152316991	0.739585994371284
1	809505	997375	HAP_3	0.227826086956522	1.80851724095314	1.24873319659171	0.148095984736637
1	809505	997375	HAP_4	0.109565217391304	-1.00182697522252	2.54621961233708	0.694131473303981
1	858145	1029750	HAP_1	0.229565217391304	0.548021810063031	1.29093649125172	0.671352783741942
1	858145	1029750	HAP_2	0.227826086956522	1.80851724095314	1.24873319659171	0.148095984736637
1	858145	1029750	HAP_3	0.0930434782608696	-1.16586016816919	3.50565152316991	0.739585994371284
1	858145	1029750	HAP_4	0.109565217391304	-1.00182697522252	2.54621961233708	0.694131473303981
1	930560	1061569	HAP_1	0.231304347826087	1.17412569166056	1.20191425274555	0.329048992066354
1	930560	1061569	HAP_2	0.226086956521739	1.10402156433933	1.32980461776981	0.406770687056498
1	930560	1061569	HAP_3	0.109565217391304	-1.00182697522252	2.54621961233708	0.694131473303981
1	930560	1061569	HAP_4	0.0930434782608696	-1.16586016816919	3.50565152316991	0.739585994371284
1	990831	1099222	HAP_1	0.253913043478261	1.38209704983237	1.1814416216944	0.24256144471338
1	990831	1099222	HAP_2	0.226086956521739	1.1582821960695	1.35390729708495	0.392633054337529
1	990831	1099222	HAP_3	0.109565217391304	-1.00182697522252	2.54621961233708	0.694131473303981
1	990831	1099222	HAP_4	0.0965217391304348	-1.16586016816919	3.50565152316991	0.739585994371284
1	1023073	1139082	HAP_1	0.226086956521739	1.1582821960695	1.35390729708495	0.392633054337529
1	1023073	1139082	HAP_2	0.254782608695652	1.38209704983237	1.1814416216944	0.24256144471338
1	1023073	1139082	HAP_3	0.109565217391304	-1.00182697522252	2.54621961233708	0.694131473303981
1	1023073	1139082	HAP_4	0.0973913043478261	-1.16586016816919	3.50565152316991	0.739585994371284
1	1045142	1197303	HAP_1	0.226086956521739	1.1582821960695	1.35390729708495	0.392633054337529
1	1045142	1197303	HAP_2	0.254782608695652	1.38209704983237	1.1814416216944	0.24256144471338
1	1045142	1197303	HAP_3	0.102608695652174	-1.00182697522252	2.54621961233708	0.694131473303981
1	1045142	1197303	HAP_4	0.0973913043478261	-1.16586016816919	3.50565152316991	0.739585994371284
1	1091658	1245818	HAP_1	0.102608695652174	4.36026144791742	2.865927567911	0.128718473337915
1	1091658	1245818	HAP_2	0.188695652173913	2.62994114469464	1.54560165659581	0.0893900988028212
1	1091658	1245818	HAP_3	0.250434782608696	1.05427719278409	1.29621520955981	0.416361615175832
1	1091658	1245818	HAP_4	0.102608695652174	-1.00182697522252	2.54621961233708	0.694131473303981
1	1113772	1299095	HAP_1	0.0973913043478261	3.55752408406605	3.12380852977313	0.25525429886992
1	1113772	1299095	HAP_2	0.188695652173913	2.62994114469464	1.54560165659581	0.0893900988028212
1	1113772	1299095	HAP_3	0.250434782608696	1.05427719278409	1.29621520955981	0.416361615175832
1	1113772	1299095	HAP_4	0.102608695652174	-1.00182697522252	2.54621961233708	0.694131473303981
1	1166331	1346373	HAP_1	0.0947826086956522	3.55752408406605	3.12380852977313	0.25525429886992
1	1166331	1346373	HAP_2	0.185217391304348	2.62994114469464	1.54560165659581	0.0893900988028212
1	1166331	1346373	HAP_3	0.236521739130435	1.50428946275582	1.37844160337003	0.275609762076558
1	1166331	1346373	HAP_4	0.102608695652174	-1.00182697522252	2.54621961233708	0.694131473303981
1	1228432	1400585	HAP_1	0.213913043478261	-0.446247797280401	1.59616185492138	0.779906043823285
1	1228432	1400585	HAP_2	0.109565217391304	-1.00182697522252	2.54621961233708	0.694131473303981
1	1228432	1400585	HAP_3	0.1	3.55752408406605	3.12380852977313	0.25525429886992
1	1228432	1400585	HAP_4	0.202608695652174	2.35422280298488	1.45728220118313	0.106766135349017
1	1280141	1469010	HAP_1	0.168695652173913	1.10020884987447	1.78395485443701	0.537666135907895
1	1280141	1469010	HAP_2	0.416521739130435	1.0636053809352	0.811302469658128	0.190398241595492
1	1280141	1469010	HAP_3	0.102608695652174	3.55752408406605	3.12380852977313	0.25525429886992
1	1332918	1540641	HAP_1	0.416521739130435	1.0636053809352	0.811302469658128	0.190398241595492
1	1332918	1540641	HAP_2	0.151304347826087	2.62920026787909	1.90369101648059	0.167795082075427
1	1332918	1540641	HAP_3	0.168695652173913	1.10020884987447	1.78395485443701	0.537666135907895
1	1385687	1571852	HAP_1	0.23304347826087	-0.114568767506488	1.42068903197747	0.93575449796899
1	1385687	1571852	HAP_2	0.219130434782609	0.841831016678652	1.42114020793496	0.553845717849505
1	1385687	1571852	HAP_3	0.168695652173913	1.10020884987447	1.78395485443701	0.537666135907895
1	1385687	1571852	HAP_4	0.15304347826087	2.62920026787909	1.90369101648059	0.167795082075427
1	1440329	1606992	HAP_1	0.15304347826087	2.62920026787909	1.90369101648059	0.167795082075427
1	1440329	1606992	HAP_2	0.232173913043478	-0.114568767506488	1.42068903197747	0.93575449796899
1	1440329	1606992	HAP_3	0.220869565217391	0.841831016678652	1.42114020793496	0.553845717849505
1	1440329	1606992	HAP_4	0.168695652173913	1.10020884987447	1.78395485443701	0.537666135907895
1	1523007	1646535	HAP_1	0.0939130434782609	3.55752408406605	3.12380852977313	0.25525429886992
1	1523007	1646535	HAP_2	0.168695652173913	1.10020884987447	1.78395485443701	0.537666135907895
1	1523007	1646535	HAP_3	0.232173913043478	-0.114568767506488	1.42068903197747	0.93575449796899
1	1523007	1646535	HAP_4	0.183478260869565	2.15242125937178	1.58432333736478	0.174826509003488
1	1566539	1682584	HAP_1	0.168695652173913	1.10020884987447	1.78395485443701	0.537666135907895
1	1566539	1682584	HAP_2	0.232173913043478	-0.114568767506488	1.42068903197747	0.93575449796899
1	1566539	1682584	HAP_3	0.183478260869565	2.15242125937178	1.58432333736478	0.174826509003488
1	1566539	1682584	HAP_4	0.0939130434782609	3.55752408406605	3.12380852977313	0.25525429886992
1	1592085	1721138	HAP_1	0.168695652173913	1.10020884987447	1.78395485443701	0.537666135907895
1	1592085	1721138	HAP_2	0.183478260869565	2.15242125937178	1.58432333736478	0.174826509003488
1	1592085	1721138	HAP_3	0.232173913043478	-0.114568767506488	1.42068903197747	0.93575449796899
1	1592085	1721138	HAP_4	0.0939130434782609	3.55752408406605	3.12380852977313	0.25525429886992
1	1627573	1769696	HAP_1	0.180869565217391	2.41582430973621	1.62561275069628	0.137813221708046
1	1627573	1769696	HAP_2	0.24695652173913	-1.08901639174177	1.34573257725906	0.418721386968293
1	1627573	1769696	HAP_3	0.120869565217391	0.876908062518021	2.64325411428292	0.740199291203931
1	1627573	1769696	HAP_4	0.0939130434782609	3.55752408406605	3.12380852977313	0.25525429886992
1	1627573	1769696	HAP_5	0.171304347826087	1.10020884987447	1.78395485443701	0.537666135907895
1	1676756	1830748	HAP_1	0.180869565217391	2.41582430973621	1.62561275069628	0.137813221708046
1	1676756	1830748	HAP_2	0.24695652173913	-1.08901639174177	1.34573257725906	0.418721386968293
1	1676756	1830748	HAP_3	0.0939130434782609	3.55752408406605	3.12380852977313	0.25525429886992
1	1676756	1830748	HAP_4	0.242608695652174	-0.753070271797337	1.32412969871492	0.569767608325914
1	1698908	1883132	HAP_1	0.24695652173913	-1.08901639174177	1.34573257725906	0.418721386968293
1	1698908	1883132	HAP_2	0.0939130434782609	3.55752408406605	3.12380852977313	0.25525429886992
1	1698908	1883132	HAP_3	0.180869565217391	2.41582430973621	1.62561275069628	0.137813221708046
1	1698908	1883132	HAP_4	0.256521739130435	-0.477569224464848	1.23564500890491	0.699277225862247
1	1752601	1966040	HAP_1	0.0939130434782609	3.55752408406605	3.12380852977313	0.25525429886992
1	1752601	1966040	HAP_2	0.182608695652174	2.35813995815201	1.58588790492979	0.137588160151103
1	1752601	1966040	HAP_3	0.232173913043478	0.54938620180691	1.33805687297209	0.681533288716323
1	1752601	1966040	HAP_4	0.246086956521739	-1.08901639174177	1.34573257725906	0.418721386968293
1	1809526	2015519	HAP_1	0.181739130434783	2.41582430973621	1.62561275069628	0.137813221708046
1	1809526	2015519	HAP_2	0.0939130434782609	3.55752408406605	3.12380852977313	0.25525429886992
1	1809526	2015519	HAP_3	0.24695652173913	-1.08901639174177	1.34573257725906	0.418721386968293
1	1809526	2015519	HAP_4	0.232173913043478	0.54938620180691	1.33805687297209	0.681533288716323
1	1858907	2080108	HAP_1	0.264347826086957	-1.7422310622539	1.20132555991442	0.147544656738918
1	1858907	2080108	HAP_2	0.0947826086956522	3.55752408406605	3.12380852977313	0.25525429886992
1	1858907	2080108	HAP_3	0.181739130434783	2.41582430973621	1.62561275069628	0.137813221708046
1	1858907	2080108	HAP_4	0.219130434782609	0.22937047479645	1.40869583213877	0.870714989994114
1	1935439	2114078	HAP_1	0.454782608695652	-1.6197222566744	0.746332881785963	0.0304066797232107
1	1935439	2114078	HAP_2	0.0947826086956522	3.55752408406605	3.12380852977313	0.25525429886992
1	1935439	2114078	HAP_3	0.175652173913043	2.12680372002432	1.62296094530118	0.190580079177128
1	2000237	2180053	HAP_1	0.477391304347826	-0.265503942980703	0.708829368365607	0.70812396576034
1	2000237	2180053	HAP_2	0.175652173913043	2.12680372002432	1.62296094530118	0.190580079177128
1	2059310	2240729	HAP_1	0.175652173913043	2.12680372002432	1.62296094530118	0.190580079177128
1	2059310	2240729	HAP_2	0.121739130434783	3.32154956237875	2.8501916302047	0.244360544857203
1	2059310	2240729	HAP_3	0.352173913043478	-0.66381336720404	0.945384682302596	0.482868728403287
1	2099121	2261566	HAP_1	0.123478260869565	3.32154956237875	2.8501916302047	0.244360544857203
1	2099121	2261566	HAP_2	0.552173913043478	0.878271669117151	0.661797448829356	0.185014365403027
1	2163137	2291600	HAP_1	0.123478260869565	3.32154956237875	2.8501916302047	0.244360544857203
1	2163137	2291600	HAP_2	0.111304347826087	2.05559216329063	2.86935948594049	0.474045626714739
1	2163137	2291600	HAP_3	0.255652173913043	1.48407132085925	1.25963623339843	0.239225663833646
1	2163137	2291600	HAP_4	0.12	3.30916153663084	2.65126078294315	0.212497206611997
1	2219759	2321768	HAP_1	0.123478260869565	3.32154956237875	2.8501916302047	0.244360544857203
1	2219759	2321768	HAP_2	0.111304347826087	2.05559216329063	2.86935948594049	0.474045626714739
1	2219759	2321768	HAP_3	0.0843478260869565	4.25024416922017	4.06156104613712	0.295800490786991
1	2219759	2321768	HAP_4	0.167826086956522	2.33146840448491	1.75916148484141	0.185600453378357
1	2219759	2321768	HAP_5	0.119130434782609	3.30916153663084	2.65126078294315	0.212497206611997
1	2219759	2321768	HAP_6	0.0826086956521739	1.96747292286802	4.00944106332449	0.623823096481289
1	2250307	2372646	HAP_1	0.114782608695652	1.9134113787185	2.67020267893551	0.473931526592425
1	2250307	2372646	HAP_2	0.212173913043478	1.31880709945577	1.46727942246409	0.369138184997064
1	2250307	2372646	HAP_3	0.181739130434783	3.20353116915917	1.5766962046643	0.0426437975859756
1	2250307	2372646	HAP_4	0.119130434782609	3.30916153663084	2.65126078294315	0.212497206611997
1	2250307	2372646	HAP_5	0.122608695652174	1.80450572367098	1.94193286498826	0.353167922666415
1	2284595	2407778	HAP_1	0.451304347826087	-0.163567521775289	0.751297878186548	0.827731541605699
1	2284595	2407778	HAP_2	0.188695652173913	2.93051371068661	1.54148857233508	0.0578010376260952
1	2284595	2407778	HAP_3	0.107826086956522	-0.509411156020933	2.76806494385853	0.854055121575293
1	2284595	2407778	HAP_4	0.119130434782609	3.30916153663084	2.65126078294315	0.212497206611997
1	2304587	2465308	HAP_1	0.450434782608696	-0.163567521775289	0.751297878186548	0.827731541605699
1	2304587	2465308	HAP_2	0.107826086956522	-0.509411156020933	2.76806494385853	0.854055121575293
1	2304587	2465308	HAP_3	0.119130434782609	3.30916153663084	2.65126078294315	0.212497206611997
1	2304587	2465308	HAP_4	0.188695652173913	2.93051371068661	1.54148857233508	0.0578010376260952
1	2357315	2535083	HAP_1	0.107826086956522	-0.509411156020933	2.76806494385853	0.854055121575293
1	2357315	2535083	HAP_2	0.119130434782609	3.30916153663084	2.65126078294315	0.212497206611997
1	2357315	2535083	HAP_3	0.626086956521739	0.230716082491882	0.626601766398749	0.712861192019208
1	2390062	2604669	HAP_1	0.119130434782609	3.30916153663084	2.65126078294315	0.212497206611997
1	2390062	2604669	HAP_2	0.107826086956522	-0.509411156020933	2.76806494385853	0.854055121575293
1	2390062	2604669	HAP_3	0.625217391304348	0.230716082491882	0.626601766398749	0.712861192019208
1	2445051	2658776	HAP_1	0.62	0.0906754715701071	0.63010138723761	0.885626156467263
1	2445051	2658776	HAP_2	0.119130434782609	3.30916153663084	2.65126078294315	0.212497206611997
1	2445051	2658776	HAP_3	0.107826086956522	-0.509411156020933	2.76806494385853	0.854055121575293
1	2516434	2719642	HAP_1	0.107826086956522	-0.509411156020933	2.76806494385853	0.854055121575293
1	2516434	2719642	HAP_2	0.119130434782609	3.30916153663084	2.65126078294315	0.212497206611997
1	2516434	2719642	HAP_3	0.62	0.0906754715701071	0.63010138723761	0.885626156467263
1	2589312	2767613	HAP_1	0.0921739130434783	0.128656542254712	3.507392381545	0.97075195559152
1	2589312	2767613	HAP_2	0.199130434782609	2.79540906926865	1.42426580897197	0.0501737136298529
1	2589312	2767613	HAP_3	0.120869565217391	3.32154956237875	2.8501916302047	0.244360544857203
1	2589312	2767613	HAP_4	0.185217391304348	0.680689800775695	1.88594502515386	0.718289123998208
1	2589312	2767613	HAP_5	0.107826086956522	-0.509411156020933	2.76806494385853	0.854055121575293
1	2589312	2767613	HAP_6	0.119130434782609	3.30916153663084	2.65126078294315	0.212497206611997
1	2633403	2848684	HAP_1	0.107826086956522	-0.509411156020933	2.76806494385853	0.854055121575293
1	2633403	2848684	HAP_2	0.0791304347826087	0.128656542254712	3.507392381545	0.97075195559152
1	2633403	2848684	HAP_3	0.184347826086957	2.14388600917532	1.58747630326658	0.177399352886537
1	2633403	2848684	HAP_4	0.120869565217391	3.32154956237875	2.8501916302047	0.244360544857203
1	2633403	2848684	HAP_5	0.122608695652174	0.44893457809278	2.50584297416471	0.857880478100648
1	2633403	2848684	HAP_6	0.119130434782609	3.30916153663084	2.65126078294315	0.212497206611997
1	2699455	2923974	HAP_1	0.119130434782609	3.30916153663084	2.65126078294315	0.212497206611997
1	2699455	2923974	HAP_2	0.107826086956522	-0.509411156020933	2.76806494385853	0.854055121575293
1	2699455	2923974	HAP_3	0.0791304347826087	0.128656542254712	3.507392381545	0.97075195559152
1	2699455	2923974	HAP_4	0.167826086956522	2.33146840448491	1.75916148484141	0.185600453378357
1	2699455	2923974	HAP_5	0.120869565217391	3.32154956237875	2.8501916302047	0.244360544857203
1	2699455	2923974	HAP_6	0.122608695652174	0.44893457809278	2.50584297416471	0.857880478100648
1	2752599	2974184	HAP_1	0.0773913043478261	-0.663298549235917	3.99444866118344	0.868173313378864
1	2752599	2974184	HAP_2	0.107826086956522	-0.509411156020933	2.76806494385853	0.854055121575293
1	2752599	2974184	HAP_3	0.136521739130435	-0.657774893530754	2.26279589766488	0.771394728548307
1	2752599	2974184	HAP_4	0.167826086956522	2.33146840448491	1.75916148484141	0.185600453378357
1	2752599	2974184	HAP_5	0.119130434782609	3.30916153663084	2.65126078294315	0.212497206611997
1	2752599	2974184	HAP_6	0.189565217391304	0.292415012584821	1.85401314619388	0.874734065096426
1	2824770	3010910	HAP_1	0.161739130434783	0.578452298506242	2.15235282885293	0.788218026976688
1	2824770	3010910	HAP_2	0.107826086956522	-0.509411156020933	2.76806494385853	0.854055121575293
1	2824770	3010910	HAP_3	0.10695652173913	-1.41786250148671	2.88914930408655	0.623791783208198
1	2824770	3010910	HAP_4	0.167826086956522	2.33146840448491	1.75916148484141	0.185600453378357
1	2824770	3010910	HAP_5	0.113913043478261	3.30916153663084	2.65126078294315	0.212497206611997
1	2889586	3028026	HAP_1	0.121739130434783	-2.24407074845056	2.49570066850469	0.368944738318482
1	2889586	3028026	HAP_2	0.171304347826087	2.33146840448491	1.75916148484141	0.185600453378357
1	2889586	3028026	HAP_3	0.107826086956522	-0.509411156020933	2.76806494385853	0.854055121575293
1	2889586	3028026	HAP_4	0.161739130434783	0.578452298506242	2.15235282885293	0.788218026976688
1	2889586	3028026	HAP_5	0.113913043478261	3.30916153663084	2.65126078294315	0.212497206611997
1	2963532	3072923	HAP_1	0.174782608695652	-0.0253171256128357	2.06571554968287	0.990225830721559
1	2963532	3072923	HAP_2	0.113913043478261	3.30916153663084	2.65126078294315	0.212497206611997
1	2963532	3072923	HAP_3	0.16695652173913	2.33146840448491	1.75916148484141	0.185600453378357
1	2963532	3072923	HAP_4	0.130434782608696	-1.1240123374868	2.85926700463647	0.694385792011987
1	2963532	3072923	HAP_5	0.12	-2.24407074845056	2.49570066850469	0.368944738318482
1	2963532	3072923	HAP_6	0.118260869565217	-0.523548532035931	2.2928966521459	0.819468880694469
1	2999989	3153221	HAP_1	0.175652173913043	-0.0253171256128357	2.06571554968287	0.990225830721559
1	2999989	3153221	HAP_2	0.122608695652174	0.109194234738181	2.35546687613468	0.963041548176674
1	2999989	3153221	HAP_3	0.272173913043478	0.426618913049268	1.10489585031139	0.699556253593298
1	2999989	3153221	HAP_4	0.167826086956522	2.33146840448491	1.75916148484141	0.185600453378357
1	2999989	3153221	HAP_5	0.125217391304348	-2.24407074845056	2.49570066850469	0.368944738318482
1	3021052	3188350	HAP_1	0.272173913043478	0.426618913049268	1.10489585031139	0.699556253593298
1	3021052	3188350	HAP_2	0.167826086956522	2.33146840448491	1.75916148484141	0.185600453378357
1	3021052	3188350	HAP_3	0.125217391304348	-2.24407074845056	2.49570066850469	0.368944738318482
1	3021052	3188350	HAP_4	0.175652173913043	-0.0253171256128357	2.06571554968287	0.990225830721559
1	3021052	3188350	HAP_5	0.123478260869565	0.307351795604347	2.24008619626709	0.890917626758623
1	3056961	3223919	HAP_1	0.125217391304348	-2.24407074845056	2.49570066850469	0.368944738318482
1	3056961	3223919	HAP_2	0.176521739130435	-0.0253171256128357	2.06571554968287	0.990225830721559
1	3056961	3223919	HAP_3	0.123478260869565	0.307351795604347	2.24008619626709	0.890917626758623
1	3056961	3223919	HAP_4	0.167826086956522	2.33146840448491	1.75916148484141	0.185600453378357
1	3056961	3223919	HAP_5	0.272173913043478	0.426618913049268	1.10489585031139	0.699556253593298
1	3147689	3261757	HAP_1	0.135652173913043	0.129026379155488	2.04723401371361	0.94976921729202
1	3147689	3261757	HAP_2	0.138260869565217	2.74847277162039	2.33980918991908	0.240629520062826
1	3147689	3261757	HAP_3	0.132173913043478	-1.1240123374868	2.85926700463647	0.694385792011987
1	3147689	3261757	HAP_4	0.161739130434783	0.161827279992161	2.27602477197917	0.943342791018818
1	3147689	3261757	HAP_5	0.175652173913043	2.16479593491789	1.71861657302787	0.208330980650253
1	3147689	3261757	HAP_6	0.122608695652174	0.307351795604347	2.24008619626709	0.890917626758623
1	3179438	3303269	HAP_1	0.14	0.928110349036651	2.39307593374343	0.698287544284906
1	3179438	3303269	HAP_2	0.167826086956522	2.33146840448491	1.75916148484141	0.185600453378357
1	3179438	3303269	HAP_3	0.109565217391304	-1.41786250148671	2.88914930408655	0.623791783208198
1	3179438	3303269	HAP_4	0.138260869565217	2.74847277162039	2.33980918991908	0.240629520062826
1	3179438	3303269	HAP_5	0.132173913043478	-1.1240123374868	2.85926700463647	0.694385792011987
1	3179438	3303269	HAP_6	0.121739130434783	0.307351795604347	2.24008619626709	0.890917626758623
1	3208431	3379063	HAP_1	0.109565217391304	-1.41786250148671	2.88914930408655	0.623791783208198
1	3208431	3379063	HAP_2	0.278260869565217	1.2011045336824	1.11373509658443	0.28129686950004
1	3208431	3379063	HAP_3	0.167826086956522	2.33146840448491	1.75916148484141	0.185600453378357
1	3208431	3379063	HAP_4	0.121739130434783	0.307351795604347	2.24008619626709	0.890917626758623
1	3250506	3425621	HAP_1	0.275652173913043	1.15011368283148	1.12788070991955	0.308303745959304
1	3250506	3425621	HAP_2	0.107826086956522	-2.09709232134658	2.57041766989627	0.414927779851838
1	3250506	3425621	HAP_3	0.168695652173913	2.14582077629083	1.70954809846102	0.209928682179249
1	3250506	3425621	HAP_4	0.108695652173913	-1.41786250148671	2.88914930408655	0.623791783208198
1	3292026	3458428	HAP_1	0.194782608695652	-0.0354824348825412	1.62579072417753	0.982595517853816
1	3292026	3458428	HAP_2	0.138260869565217	2.98926125490968	2.21916677490792	0.178516792476285
1	3292026	3458428	HAP_3	0.10695652173913	-1.41786250148671	2.88914930408655	0.623791783208198
1	3292026	3458428	HAP_4	0.172173913043478	2.11286135289015	1.66333111335171	0.204518013009568
1	3292026	3458428	HAP_5	0.107826086956522	-2.09709232134658	2.57041766989627	0.414927779851838
1	3361607	3480350	HAP_1	0.195652173913043	-0.0354824348825412	1.62579072417753	0.982595517853816
1	3361607	3480350	HAP_2	0.138260869565217	2.98926125490968	2.21916677490792	0.178516792476285
1	3361607	3480350	HAP_3	0.107826086956522	-1.41786250148671	2.88914930408655	0.623791783208198
1	3361607	3480350	HAP_4	0.17304347826087	2.11286135289015	1.66333111335171	0.204518013009568
1	3361607	3480350	HAP_5	0.107826086956522	-2.09709232134658	2.57041766989627	0.414927779851838
1	3409942	3514683	HAP_1	0.307826086956522	-1.39388167346102	1.00106902964015	0.164354035893169
1	3409942	3514683	HAP_2	0.138260869565217	2.98926125490968	2.21916677490792	0.178516792476285
1	3409942	3514683	HAP_3	0.107826086956522	-1.41786250148671	2.88914930408655	0.623791783208198
1	3409942	3514683	HAP_4	0.17304347826087	2.11286135289015	1.66333111335171	0.204518013009568
1	3444984	3546524	HAP_1	0.329565217391304	-0.951933421695744	0.961926287282903	0.322789862114229
1	3444984	3546524	HAP_2	0.263478260869565	0.94512833083103	1.1680448208554	0.418768900783338
1	3444984	3546524	HAP_3	0.172173913043478	2.11286135289015	1.66333111335171	0.204518013009568
1	3475914	3598843	HAP_1	0.171304347826087	1.58780393328363	1.71003472266175	0.353535757499189
1	3475914	3598843	HAP_2	0.141739130434783	2.2419553828498	2.11942204870786	0.290594480316486
1	3475914	3598843	HAP_3	0.119130434782609	-0.1153316230581	2.49869383681316	0.963201698850614
1	3475914	3598843	HAP_4	0.100869565217391	-2.67953924616225	3.52669863784675	0.447700595738651
1	3475914	3598843	HAP_5	0.217391304347826	-0.899772349602569	1.3852399381994	0.516253100930716
1	3500633	3637756	HAP_1	0.151304347826087	2.23608840350612	1.96086422921771	0.254622669279134
1	3500633	3637756	HAP_2	0.119130434782609	-0.1153316230581	2.49869383681316	0.963201698850614
1	3500633	3637756	HAP_3	0.172173913043478	1.58780393328363	1.71003472266175	0.353535757499189
1	3500633	3637756	HAP_4	0.100869565217391	-2.67953924616225	3.52669863784675	0.447700595738651
1	3500633	3637756	HAP_5	0.214782608695652	-0.899772349602569	1.3852399381994	0.516253100930716
1	3531671	3691931	HAP_1	0.151304347826087	2.23608840350612	1.96086422921771	0.254622669279134
1	3531671	3691931	HAP_2	0.100869565217391	-2.67953924616225	3.52669863784675	0.447700595738651
1	3531671	3691931	HAP_3	0.12	-0.1153316230581	2.49869383681316	0.963201698850614
1	3531671	3691931	HAP_4	0.38695652173913	-0.152631732786694	0.811298669570514	0.850840610877682
1	3587305	3720622	HAP_1	0.151304347826087	2.23608840350612	1.96086422921771	0.254622669279134
1	3587305	3720622	HAP_2	0.100869565217391	-2.67953924616225	3.52669863784675	0.447700595738651
1	3587305	3720622	HAP_3	0.12	-0.1153316230581	2.49869383681316	0.963201698850614
1	3587305	3720622	HAP_4	0.40695652173913	-0.00438284070708215	0.790560833894444	0.995578546790283
1	3620513	3776228	HAP_1	0.152173913043478	2.14597615774501	1.88869873510536	0.256349020488666
1	3620513	3776228	HAP_2	0.135652173913043	-0.0636393234178639	2.34948467529607	0.978400355171191
1	3620513	3776228	HAP_3	0.175652173913043	1.68952581664153	1.58477187514048	0.286836069330809
1	3620513	3776228	HAP_4	0.229565217391304	-1.07773312699288	1.3438075805835	0.422892177895139
1	3620513	3776228	HAP_5	0.100869565217391	-2.67953924616225	3.52669863784675	0.447700595738651
1	3684324	3840517	HAP_1	0.152173913043478	2.14597615774501	1.88869873510536	0.256349020488666
1	3684324	3840517	HAP_2	0.100869565217391	-2.67953924616225	3.52669863784675	0.447700595738651
1	3684324	3840517	HAP_3	0.175652173913043	1.68952581664153	1.58477187514048	0.286836069330809
1	3684324	3840517	HAP_4	0.229565217391304	-1.07773312699288	1.3438075805835	0.422892177895139
1	3684324	3840517	HAP_5	0.136521739130435	-0.0636393234178639	2.34948467529607	0.978400355171191
1	3712478	3917893	HAP_1	0.100869565217391	-2.67953924616225	3.52669863784675	0.447700595738651
1	3712478	3917893	HAP_2	0.17304347826087	1.68952581664153	1.58477187514048	0.286836069330809
1	3712478	3917893	HAP_3	0.180869565217391	0.294715461821918	1.6400301890998	0.857451890233987
1	3712478	3917893	HAP_4	0.119130434782609	-0.1153316230581	2.49869383681316	0.963201698850614
1	3712478	3917893	HAP_5	0.151304347826087	2.14597615774501	1.88869873510536	0.256349020488666
1	3755154	3959925	HAP_1	0.151304347826087	2.14597615774501	1.88869873510536	0.256349020488666
1	3755154	3959925	HAP_2	0.100869565217391	-2.67953924616225	3.52669863784675	0.447700595738651
1	3755154	3959925	HAP_3	0.172173913043478	1.68952581664153	1.58477187514048	0.286836069330809
1	3755154	3959925	HAP_4	0.180869565217391	0.294715461821918	1.6400301890998	0.857451890233987
1	3755154	3959925	HAP_5	0.0773913043478261	1.10956521433164	4.05002563274464	0.784212192817436
1	3823705	4005583	HAP_1	0.171304347826087	-0.263064596985966	1.7735182004811	0.882136149009278
1	3823705	4005583	HAP_2	0.0782608695652174	1.10956521433164	4.05002563274464	0.784212192817436
1	3823705	4005583	HAP_3	0.171304347826087	1.68952581664153	1.58477187514048	0.286836069330809
1	3823705	4005583	HAP_4	0.150434782608696	2.14597615774501	1.88869873510536	0.256349020488666
1	3823705	4005583	HAP_5	0.101739130434783	-2.95686434916429	3.18198789852812	0.353158147548407
1	3895421	4045338	HAP_1	0.150434782608696	2.14597615774501	1.88869873510536	0.256349020488666
1	3895421	4045338	HAP_2	0.193913043478261	-0.263064596985966	1.7735182004811	0.882136149009278
1	3895421	4045338	HAP_3	0.105217391304348	-2.95686434916429	3.18198789852812	0.353158147548407
1	3895421	4045338	HAP_4	0.249565217391304	3.40513665140206	1.20246427723105	0.00479457592645993
1	3954394	4091992	HAP_1	0.119130434782609	-2.95686434916429	3.18198789852812	0.353158147548407
1	3954394	4091992	HAP_2	0.0808695652173913	0.91068943205494	3.49420393164998	0.794474409908518
1	3954394	4091992	HAP_3	0.281739130434783	0.483692680195775	1.11892799849506	0.665702121963828
1	3954394	4091992	HAP_4	0.18	1.53133588044384	1.61383858491069	0.34309052333201
1	3954394	4091992	HAP_5	0.194782608695652	-0.263064596985966	1.7735182004811	0.882136149009278
1	3989772	4127064	HAP_1	0.119130434782609	-2.95686434916429	3.18198789852812	0.353158147548407
1	3989772	4127064	HAP_2	0.0817391304347826	0.91068943205494	3.49420393164998	0.794474409908518
1	3989772	4127064	HAP_3	0.301739130434783	0.0618158185487384	1.02977389902092	0.952154247506423
1	3989772	4127064	HAP_4	0.18	1.53133588044384	1.61383858491069	0.34309052333201
1	3989772	4127064	HAP_5	0.209565217391304	-0.233992297602395	1.58625919576045	0.882780798215659
1	4033099	4162383	HAP_1	0.0817391304347826	0.91068943205494	3.49420393164998	0.794474409908518
1	4033099	4162383	HAP_2	0.301739130434783	0.0618158185487384	1.02977389902092	0.952154247506423
1	4033099	4162383	HAP_3	0.181739130434783	1.37015108742046	1.58255015188227	0.386976511813449
1	4033099	4162383	HAP_4	0.119130434782609	-2.95686434916429	3.18198789852812	0.353158147548407
1	4033099	4162383	HAP_5	0.214782608695652	-0.28278005031857	1.54382701859765	0.854732087930522
1	4077498	4215889	HAP_1	0.119130434782609	-2.95686434916429	3.18198789852812	0.353158147548407
1	4077498	4215889	HAP_2	0.188695652173913	-0.3217733147495	1.71589059592683	0.851316281793737
1	4077498	4215889	HAP_3	0.167826086956522	0.220459711462374	1.84022118953368	0.904683872963149
1	4077498	4215889	HAP_4	0.191304347826087	-0.213854801796467	1.59684100749415	0.893510879457128
1	4077498	4215889	HAP_5	0.176521739130435	1.37015108742046	1.58255015188227	0.386976511813449
1	4113357	4261708	HAP_1	0.188695652173913	-0.3217733147495	1.71589059592683	0.851316281793737
1	4113357	4261708	HAP_2	0.12	-0.488519969610509	3.15786011597326	0.87711361765133
1	4113357	4261708	HAP_3	0.16695652173913	-0.424090298265663	1.85916187307931	0.819644998156654
1	4113357	4261708	HAP_4	0.149565217391304	-0.214786435303203	1.88205239002781	0.909180639248617
1	4113357	4261708	HAP_5	0.176521739130435	1.37015108742046	1.58255015188227	0.386976511813449
1	4155630	4294917	HAP_1	0.188695652173913	-0.3217733147495	1.71589059592683	0.851316281793737
1	4155630	4294917	HAP_2	0.12	-0.488519969610509	3.15786011597326	0.87711361765133
1	4155630	4294917	HAP_3	0.166086956521739	-0.424090298265663	1.85916187307931	0.819644998156654
1	4155630	4294917	HAP_4	0.149565217391304	-0.214786435303203	1.88205239002781	0.909180639248617
1	4155630	4294917	HAP_5	0.171304347826087	1.50846853080395	1.70225251642601	0.37591019718889
1	4202221	4307054	HAP_1	0.120869565217391	-0.488519969610509	3.15786011597326	0.87711361765133
1	4202221	4307054	HAP_2	0.166086956521739	-0.424090298265663	1.85916187307931	0.819644998156654
1	4202221	4307054	HAP_3	0.190434782608696	-0.627504784514979	1.68072819587744	0.709026578563693
1	4202221	4307054	HAP_4	0.149565217391304	-0.214786435303203	1.88205239002781	0.909180639248617
1	4202221	4307054	HAP_5	0.171304347826087	1.50846853080395	1.70225251642601	0.37591019718889
1	4239676	4323165	HAP_1	0.106086956521739	1.10956521433164	4.05002563274464	0.784212192817436
1	4239676	4323165	HAP_2	0.149565217391304	-0.214786435303203	1.88205239002781	0.909180639248617
1	4239676	4323165	HAP_3	0.171304347826087	1.50846853080395	1.70225251642601	0.37591019718889
1	4239676	4323165	HAP_4	0.181739130434783	-0.627504784514979	1.68072819587744	0.709026578563693
1	4239676	4323165	HAP_5	0.151304347826087	-1.73005308126086	2.26962966491716	0.446223271183846
1	4289010	4360633	HAP_1	0.171304347826087	1.50846853080395	1.70225251642601	0.37591019718889
1	4289010	4360633	HAP_2	0.181739130434783	-0.627504784514979	1.68072819587744	0.709026578563693
1	4289010	4360633	HAP_3	0.151304347826087	-1.73005308126086	2.26962966491716	0.446223271183846
1	4289010	4360633	HAP_4	0.102608695652174	1.96462440387449	2.84990832846561	0.490878707536476
1	4289010	4360633	HAP_5	0.112173913043478	1.10956521433164	4.05002563274464	0.784212192817436
1	4289010	4360633	HAP_6	0.16695652173913	1.75195615470163	1.81999858982927	0.336155251211989
1	4301373	4418006	HAP_1	0.151304347826087	-1.73005308126086	2.26962966491716	0.446223271183846
1	4301373	4418006	HAP_2	0.27304347826087	0.0468264752020771	1.22121854322978	0.969426979478128
1	4301373	4418006	HAP_3	0.112173913043478	1.10956521433164	4.05002563274464	0.784212192817436
1	4301373	4418006	HAP_4	0.16695652173913	1.75195615470163	1.81999858982927	0.336155251211989
1	4301373	4418006	HAP_5	0.171304347826087	1.50846853080395	1.70225251642601	0.37591019718889
1	4316516	4487030	HAP_1	0.151304347826087	-1.73005308126086	2.26962966491716	0.446223271183846
1	4316516	4487030	HAP_2	0.171304347826087	1.50846853080395	1.70225251642601	0.37591019718889
1	4316516	4487030	HAP_3	0.27304347826087	0.0468264752020771	1.22121854322978	0.969426979478128
1	4316516	4487030	HAP_4	0.112173913043478	1.10956521433164	4.05002563274464	0.784212192817436
1	4316516	4487030	HAP_5	0.167826086956522	1.75195615470163	1.81999858982927	0.336155251211989
1	4350915	4525112	HAP_1	0.17304347826087	1.17330945893864	1.66869403700417	0.482265672404749
1	4350915	4525112	HAP_2	0.110434782608696	1.10956521433164	4.05002563274464	0.784212192817436
1	4350915	4525112	HAP_3	0.196521739130435	0.267553302505112	1.4913399236768	0.857684649822195
1	4350915	4525112	HAP_4	0.319130434782609	-0.324240605801556	1.04915931340031	0.757399536842003
1	4394936	4571717	HAP_1	0.184347826086957	-0.4730890180198	1.63758643558191	0.772768967486085
1	4394936	4571717	HAP_2	0.170434782608696	1.17330945893864	1.66869403700417	0.482265672404749
1	4394936	4571717	HAP_3	0.316521739130435	-0.324240605801556	1.04915931340031	0.757399536842003
1	4394936	4571717	HAP_4	0.110434782608696	1.10956521433164	4.05002563274464	0.784212192817436
1	4473638	4606890	HAP_1	0.185217391304348	-0.4730890180198	1.63758643558191	0.772768967486085
1	4473638	4606890	HAP_2	0.170434782608696	1.17330945893864	1.66869403700417	0.482265672404749
1	4473638	4606890	HAP_3	0.149565217391304	-1.73005308126086	2.26962966491716	0.446223271183846
1	4473638	4606890	HAP_4	0.167826086956522	1.75195615470163	1.81999858982927	0.336155251211989
1	4473638	4606890	HAP_5	0.111304347826087	1.10956521433164	4.05002563274464	0.784212192817436
1	4507685	4674574	HAP_1	0.112173913043478	1.10956521433164	4.05002563274464	0.784212192817436
1	4507685	4674574	HAP_2	0.170434782608696	-0.279341296746354	1.77036898714965	0.874681279684525
1	4507685	4674574	HAP_3	0.168695652173913	1.17330945893864	1.66869403700417	0.482265672404749
1	4507685	4674574	HAP_4	0.149565217391304	-1.73005308126086	2.26962966491716	0.446223271183846
1	4507685	4674574	HAP_5	0.16695652173913	1.75195615470163	1.81999858982927	0.336155251211989
1	4565039	4716471	HAP_1	0.149565217391304	-1.73005308126086	2.26962966491716	0.446223271183846
1	4565039	4716471	HAP_2	0.167826086956522	0.801836426918595	1.7110774356804	0.639526614529034
1	4565039	4716471	HAP_3	0.166086956521739	1.75195615470163	1.81999858982927	0.336155251211989
1	4565039	4716471	HAP_4	0.12695652173913	1.87351303764289	3.13982873777768	0.550952818050521
1	4565039	4716471	HAP_5	0.169565217391304	-0.279341296746354	1.77036898714965	0.874681279684525
1	4584093	4743473	HAP_1	0.149565217391304	-1.73005308126086	2.26962966491716	0.446223271183846
1	4584093	4743473	HAP_2	0.167826086956522	0.801836426918595	1.7110774356804	0.639526614529034
1	4584093	4743473	HAP_3	0.166086956521739	1.75195615470163	1.81999858982927	0.336155251211989
1	4584093	4743473	HAP_4	0.12695652173913	1.87351303764289	3.13982873777768	0.550952818050521
1	4584093	4743473	HAP_5	0.169565217391304	-0.279341296746354	1.77036898714965	0.874681279684525
1	4647633	4781618	HAP_1	0.127826086956522	1.87351303764289	3.13982873777768	0.550952818050521
1	4647633	4781618	HAP_2	0.167826086956522	0.801836426918595	1.7110774356804	0.639526614529034
1	4647633	4781618	HAP_3	0.16695652173913	1.75195615470163	1.81999858982927	0.336155251211989
1	4647633	4781618	HAP_4	0.169565217391304	-0.279341296746354	1.77036898714965	0.874681279684525
1	4647633	4781618	HAP_5	0.120869565217391	-2.95686434916429	3.18198789852812	0.353158147548407
1	4709876	4888776	HAP_1	0.128695652173913	1.87351303764289	3.13982873777768	0.550952818050521
1	4709876	4888776	HAP_2	0.170434782608696	-0.279341296746354	1.77036898714965	0.874681279684525
1	4709876	4888776	HAP_3	0.164347826086957	1.47704229371093	1.87760999950846	0.431812008188344
1	4709876	4888776	HAP_4	0.120869565217391	-2.95686434916429	3.18198789852812	0.353158147548407
1	4709876	4888776	HAP_5	0.167826086956522	0.801836426918595	1.7110774356804	0.639526614529034
1	4734157	4996526	HAP_1	0.171304347826087	-0.279341296746354	1.77036898714965	0.874681279684525
1	4734157	4996526	HAP_2	0.120869565217391	-2.95686434916429	3.18198789852812	0.353158147548407
1	4734157	4996526	HAP_3	0.16695652173913	0.801836426918595	1.7110774356804	0.639526614529034
1	4734157	4996526	HAP_4	0.164347826086957	1.47704229371093	1.87760999950846	0.431812008188344
1	4760410	5066737	HAP_1	0.167826086956522	1.73372077081456	1.81452170463829	0.339750949853439
1	4760410	5066737	HAP_2	0.166086956521739	0.801836426918595	1.7110774356804	0.639526614529034
1	4760410	5066737	HAP_3	0.171304347826087	-0.279341296746354	1.77036898714965	0.874681279684525
1	4760410	5066737	HAP_4	0.119130434782609	-2.95686434916429	3.18198789852812	0.353158147548407
1	4830120	5099108	HAP_1	0.166086956521739	0.801836426918595	1.7110774356804	0.639526614529034
1	4830120	5099108	HAP_2	0.167826086956522	1.73372077081456	1.81452170463829	0.339750949853439
1	4830120	5099108	HAP_3	0.172173913043478	-0.279341296746354	1.77036898714965	0.874681279684525
1	4830120	5099108	HAP_4	0.119130434782609	-2.95686434916429	3.18198789852812	0.353158147548407
1	4986559	5186570	HAP_1	0.166086956521739	0.801836426918595	1.7110774356804	0.639526614529034
1	4986559	5186570	HAP_2	0.326086956521739	0.0997668253648361	1.0078363164202	0.921180634697444
1	4986559	5186570	HAP_3	0.16695652173913	1.73372077081456	1.81452170463829	0.339750949853439
1	4986559	5186570	HAP_4	0.117391304347826	-2.95686434916429	3.18198789852812	0.353158147548407
1	5057978	5331327	HAP_1	0.239130434782609	-1.92816343281788	1.32203899624437	0.14526773907498
1	5057978	5331327	HAP_2	0.113913043478261	2.24633419137361	3.53405878908164	0.525279957358542
1	5057978	5331327	HAP_3	0.167826086956522	1.73372077081456	1.81452170463829	0.339750949853439
1	5057978	5331327	HAP_4	0.117391304347826	-2.95686434916429	3.18198789852812	0.353158147548407
1	5057978	5331327	HAP_5	0.166086956521739	0.801836426918595	1.7110774356804	0.639526614529034
1	5087212	5366547	HAP_1	0.168695652173913	1.73372077081456	1.81452170463829	0.339750949853439
1	5087212	5366547	HAP_2	0.200869565217391	-1.32928334951695	1.45873326633303	0.362549782058326
1	5087212	5366547	HAP_3	0.113913043478261	2.24633419137361	3.53405878908164	0.525279957358542
1	5087212	5366547	HAP_4	0.117391304347826	-2.95686434916429	3.18198789852812	0.353158147548407
1	5087212	5366547	HAP_5	0.166086956521739	0.801836426918595	1.7110774356804	0.639526614529034
1	5147933	5422754	HAP_1	0.169565217391304	1.73372077081456	1.81452170463829	0.339750949853439
1	5147933	5422754	HAP_2	0.199130434782609	-1.80416759773995	1.48873346974898	0.226067252270537
1	5147933	5422754	HAP_3	0.12	-2.95686434916429	3.18198789852812	0.353158147548407
1	5147933	5422754	HAP_4	0.114782608695652	-1.60596717554613	3.5467474746477	0.65086752761099
1	5147933	5422754	HAP_5	0.164347826086957	0.801836426918595	1.7110774356804	0.639526614529034
1	5305646	5488869	HAP_1	0.169565217391304	1.73372077081456	1.81452170463829	0.339750949853439
1	5305646	5488869	HAP_2	0.2	-1.80416759773995	1.48873346974898	0.226067252270537
1	5305646	5488869	HAP_3	0.166086956521739	0.801836426918595	1.7110774356804	0.639526614529034
1	5305646	5488869	HAP_4	0.103478260869565	-1.60596717554613	3.5467474746477	0.65086752761099
1	5305646	5488869	HAP_5	0.12	-2.95686434916429	3.18198789852812	0.353158147548407
1	5356977	5519231	HAP_1	0.2	-1.80416759773995	1.48873346974898	0.226067252270537
1	5356977	5519231	HAP_2	0.166086956521739	0.801836426918595	1.7110774356804	0.639526614529034
1	5356977	5519231	HAP_3	0.169565217391304	1.73372077081456	1.81452170463829	0.339750949853439
1	5356977	5519231	HAP_4	0.102608695652174	-1.60596717554613	3.5467474746477	0.65086752761099
1	5356977	5519231	HAP_5	0.126086956521739	-0.597893926507102	2.88587612269609	0.835944842258995
1	5391649	5550567	HAP_1	0.169565217391304	1.73372077081456	1.81452170463829	0.339750949853439
1	5391649	5550567	HAP_2	0.2	-1.80416759773995	1.48873346974898	0.226067252270537
1	5391649	5550567	HAP_3	0.102608695652174	-1.60596717554613	3.5467474746477	0.65086752761099
1	5391649	5550567	HAP_4	0.12695652173913	-0.597893926507102	2.88587612269609	0.835944842258995
1	5391649	5550567	HAP_5	0.166086956521739	0.801836426918595	1.7110774356804	0.639526614529034
1	5470488	5573890	HAP_1	0.12695652173913	-0.597893926507102	2.88587612269609	0.835944842258995
1	5470488	5573890	HAP_2	0.166086956521739	0.801836426918595	1.7110774356804	0.639526614529034
1	5470488	5573890	HAP_3	0.170434782608696	1.73372077081456	1.81452170463829	0.339750949853439
1	5470488	5573890	HAP_4	0.102608695652174	-1.60596717554613	3.5467474746477	0.65086752761099
1	5470488	5573890	HAP_5	0.212173913043478	-1.596153846484	1.35286818593289	0.238567187907616
1	5510131	5630208	HAP_1	0.0991304347826087	-1.60596717554613	3.5467474746477	0.65086752761099
1	5510131	5630208	HAP_2	0.194782608695652	-1.80416759773995	1.48873346974898	0.226067252270537
1	5510131	5630208	HAP_3	0.12695652173913	-0.597893926507102	2.88587612269609	0.835944842258995
1	5510131	5630208	HAP_4	0.164347826086957	0.801836426918595	1.7110774356804	0.639526614529034
1	5510131	5630208	HAP_5	0.169565217391304	1.73372077081456	1.81452170463829	0.339750949853439
1	5539390	5668141	HAP_1	0.190434782608696	-1.80416759773995	1.48873346974898	0.226067252270537
1	5539390	5668141	HAP_2	0.12695652173913	-0.597893926507102	2.88587612269609	0.835944842258995
1	5539390	5668141	HAP_3	0.163478260869565	0.801836426918595	1.7110774356804	0.639526614529034
1	5539390	5668141	HAP_4	0.167826086956522	1.73372077081456	1.81452170463829	0.339750949853439
1	5539390	5668141	HAP_5	0.0939130434782609	-1.60596717554613	3.5467474746477	0.65086752761099
1	5561667	5730545	HAP_1	0.190434782608696	-1.29922740414661	1.51655845412334	0.391978839992914
1	5561667	5730545	HAP_2	0.170434782608696	1.49117775794905	1.75821155430095	0.396731144016738
1	5561667	5730545	HAP_3	0.12695652173913	-0.597893926507102	2.88587612269609	0.835944842258995
1	5561667	5730545	HAP_4	0.0930434782608696	-1.60596717554613	3.5467474746477	0.65086752761099
1	5561667	5730545	HAP_5	0.162608695652174	1.6846073716056	1.80629850057978	0.351411754802886
1	5614060	5764859	HAP_1	0.122608695652174	-2.95686434916429	3.18198789852812	0.353158147548407
1	5614060	5764859	HAP_2	0.354782608695652	-0.85973848069049	0.902150574573098	0.341005947601535
1	5614060	5764859	HAP_3	0.17304347826087	1.49117775794905	1.75821155430095	0.396731144016738
1	5656543	5807646	HAP_1	0.360869565217391	-0.883816210441829	0.887364836322468	0.319678326169927
1	5656543	5807646	HAP_2	0.123478260869565	-2.95686434916429	3.18198789852812	0.353158147548407
1	5656543	5807646	HAP_3	0.17304347826087	1.49117775794905	1.75821155430095	0.396731144016738
1	5710366	5882239	HAP_1	0.16695652173913	1.48975751637582	1.81349901864446	0.411719892869742
1	5710366	5882239	HAP_2	0.36695652173913	-1.19853269402807	0.869833693977435	0.168786503003459
1	5710366	5882239	HAP_3	0.123478260869565	-2.95686434916429	3.18198789852812	0.353158147548407
1	5753019	5945254	HAP_1	0.16695652173913	1.48975751637582	1.81349901864446	0.411719892869742
1	5753019	5945254	HAP_2	0.123478260869565	-2.95686434916429	3.18198789852812	0.353158147548407
1	5753019	5945254	HAP_3	0.377391304347826	-0.903489114054039	0.853455203656553	0.290225331123368
1	5783354	5988894	HAP_1	0.16695652173913	1.48975751637582	1.81349901864446	0.411719892869742
1	5783354	5988894	HAP_2	0.204347826086957	-0.705315282693783	1.40963830074528	0.617023145749793
1	5783354	5988894	HAP_3	0.17304347826087	0.801836426918595	1.7110774356804	0.639526614529034
1	5783354	5988894	HAP_4	0.123478260869565	-2.95686434916429	3.18198789852812	0.353158147548407
1	5846627	6046468	HAP_1	0.16695652173913	1.48975751637582	1.81349901864446	0.411719892869742
1	5846627	6046468	HAP_2	0.124347826086957	-2.95686434916429	3.18198789852812	0.353158147548407
1	5846627	6046468	HAP_3	0.212173913043478	-1.19523940474823	1.39943686089852	0.393421252496058
1	5846627	6046468	HAP_4	0.17304347826087	0.801836426918595	1.7110774356804	0.639526614529034
1	5922932	6090860	HAP_1	0.16695652173913	1.63679369620189	1.75981381227973	0.352721329856575
1	5922932	6090860	HAP_2	0.124347826086957	-2.95686434916429	3.18198789852812	0.353158147548407
1	5922932	6090860	HAP_3	0.209565217391304	-0.985250870390554	1.41675145262574	0.487073573763217
1	5922932	6090860	HAP_4	0.170434782608696	0.295721652383778	1.75522988883461	0.86626605893899
1	5983887	6133181	HAP_1	0.170434782608696	0.295721652383778	1.75522988883461	0.86626605893899
1	5983887	6133181	HAP_2	0.159130434782609	1.60879970664322	1.76165490878999	0.361512115847839
1	5983887	6133181	HAP_3	0.209565217391304	-0.985250870390554	1.41675145262574	0.487073573763217
1	5983887	6133181	HAP_4	0.123478260869565	-2.95686434916429	3.18198789852812	0.353158147548407
1	6026812	6171754	HAP_1	0.123478260869565	-2.95686434916429	3.18198789852812	0.353158147548407
1	6026812	6171754	HAP_2	0.209565217391304	-0.985250870390554	1.41675145262574	0.487073573763217
1	6026812	6171754	HAP_3	0.16	1.60879970664322	1.76165490878999	0.361512115847839
1	6026812	6171754	HAP_4	0.170434782608696	0.295721652383778	1.75522988883461	0.86626605893899
1	6069957	6218619	HAP_1	0.16	1.60879970664322	1.76165490878999	0.361512115847839
1	6069957	6218619	HAP_2	0.170434782608696	0.295721652383778	1.75522988883461	0.86626605893899
1	6069957	6218619	HAP_3	0.211304347826087	-0.985250870390554	1.41675145262574	0.487073573763217
1	6069957	6218619	HAP_4	0.123478260869565	-2.95686434916429	3.18198789852812	0.353158147548407
1	6069957	6218619	HAP_5	0.0452173913043478	-1.69144773096967	4.05762216851678	0.676942265126375
1	6114436	6264645	HAP_1	0.123478260869565	-2.95686434916429	3.18198789852812	0.353158147548407
1	6114436	6264645	HAP_2	0.16	1.60879970664322	1.76165490878999	0.361512115847839
1	6114436	6264645	HAP_3	0.0452173913043478	-1.69144773096967	4.05762216851678	0.676942265126375
1	6114436	6264645	HAP_4	0.17304347826087	0.295721652383778	1.75522988883461	0.86626605893899
1	6114436	6264645	HAP_5	0.212173913043478	-0.985250870390554	1.41675145262574	0.487073573763217
1	6158046	6307242	HAP_1	0.162608695652174	1.60879970664322	1.76165490878999	0.361512115847839
1	6158046	6307242	HAP_2	0.123478260869565	-2.95686434916429	3.18198789852812	0.353158147548407
1	6158046	6307242	HAP_3	0.0443478260869565	-1.69144773096967	4.05762216851678	0.676942265126375
1	6158046	6307242	HAP_4	0.173913043478261	0.295721652383778	1.75522988883461	0.86626605893899
1	6158046	6307242	HAP_5	0.213913043478261	-0.985250870390554	1.41675145262574	0.487073573763217
1	6211327	6334008	HAP_1	0.214782608695652	-0.985250870390554	1.41675145262574	0.487073573763217
1	6211327	6334008	HAP_2	0.162608695652174	1.60879970664322	1.76165490878999	0.361512115847839
1	6211327	6334008	HAP_3	0.123478260869565	-2.95686434916429	3.18198789852812	0.353158147548407
1	6211327	6334008	HAP_4	0.0434782608695652	-1.69144773096967	4.05762216851678	0.676942265126375
1	6211327	6334008	HAP_5	0.173913043478261	0.295721652383778	1.75522988883461	0.86626605893899
1	6238245	6363482	HAP_1	0.214782608695652	-0.985250870390554	1.41675145262574	0.487073573763217
1	6238245	6363482	HAP_2	0.0434782608695652	-1.69144773096967	4.05762216851678	0.676942265126375
1	6238245	6363482	HAP_3	0.18	0.295721652383778	1.75522988883461	0.86626605893899
1	6238245	6363482	HAP_4	0.121739130434783	1.87010849377275	2.34021622309701	0.424559689498595
1	6238245	6363482	HAP_5	0.175652173913043	1.4566180415667	1.71017499010599	0.394723279582577
1	6238245	6363482	HAP_6	0.123478260869565	-2.95686434916429	3.18198789852812	0.353158147548407
1	6290541	6406191	HAP_1	0.216521739130435	-0.985250870390554	1.41675145262574	0.487073573763217
1	6290541	6406191	HAP_2	0.163478260869565	1.60879970664322	1.76165490878999	0.361512115847839
1	6290541	6406191	HAP_3	0.167826086956522	0.81012390362535	1.61272834240199	0.615631266580088
1	6290541	6406191	HAP_4	0.303478260869565	0.301785381525978	1.07102352616268	0.778221392971045
1	6290541	6406191	HAP_5	0.0434782608695652	-1.69144773096967	4.05762216851678	0.676942265126375
1	6326900	6449104	HAP_1	0.167826086956522	0.81012390362535	1.61272834240199	0.615631266580088
1	6326900	6449104	HAP_2	0.051304347826087	-0.905857662828324	3.51329638092042	0.796627122910307
1	6326900	6449104	HAP_3	0.18	0.295721652383778	1.75522988883461	0.86626605893899
1	6326900	6449104	HAP_4	0.123478260869565	-2.95686434916429	3.18198789852812	0.353158147548407
1	6326900	6449104	HAP_5	0.217391304347826	-0.985250870390554	1.41675145262574	0.487073573763217
1	6326900	6449104	HAP_6	0.163478260869565	1.60879970664322	1.76165490878999	0.361512115847839
1	6355340	6494875	HAP_1	0.121739130434783	0.834926068957259	2.02046216793164	0.679591930219447
1	6355340	6494875	HAP_2	0.217391304347826	-0.985250870390554	1.41675145262574	0.487073573763217
1	6355340	6494875	HAP_3	0.166086956521739	1.60879970664322	1.76165490878999	0.361512115847839
1	6355340	6494875	HAP_4	0.195652173913043	0.480971823465449	1.51942637002352	0.751703917759282
1	6355340	6494875	HAP_5	0.123478260869565	-2.95686434916429	3.18198789852812	0.353158147548407
1	6394259	6539650	HAP_1	0.16695652173913	1.60879970664322	1.76165490878999	0.361512115847839
1	6394259	6539650	HAP_2	0.10695652173913	1.33233274234736	2.50528507003711	0.595068550253761
1	6394259	6539650	HAP_3	0.217391304347826	-0.985250870390554	1.41675145262574	0.487073573763217
1	6394259	6539650	HAP_4	0.194782608695652	0.480971823465449	1.51942637002352	0.751703917759282
1	6394259	6539650	HAP_5	0.123478260869565	-2.95686434916429	3.18198789852812	0.353158147548407
1	6440687	6581802	HAP_1	0.122608695652174	-2.95686434916429	3.18198789852812	0.353158147548407
1	6440687	6581802	HAP_2	0.179130434782609	0.603827400718376	1.67467879608508	0.71856154582987
1	6440687	6581802	HAP_3	0.216521739130435	-0.985250870390554	1.41675145262574	0.487073573763217
1	6440687	6581802	HAP_4	0.163478260869565	1.60879970664322	1.76165490878999	0.361512115847839
1	6440687	6581802	HAP_5	0.048695652173913	5.35730081615165	4.05497797800119	0.186983515310042
1	6478088	6617974	HAP_1	0.163478260869565	1.60879970664322	1.76165490878999	0.361512115847839
1	6478088	6617974	HAP_2	0.259130434782609	0.258840461241516	1.13724420405298	0.820037480354488
1	6478088	6617974	HAP_3	0.121739130434783	-2.95686434916429	3.18198789852812	0.353158147548407
1	6478088	6617974	HAP_4	0.178260869565217	0.603827400718376	1.67467879608508	0.71856154582987
1	6534487	6643362	HAP_1	0.312173913043478	1.47007442962151	0.987284027159559	0.137046024873115
1	6534487	6643362	HAP_2	0.178260869565217	0.603827400718376	1.67467879608508	0.71856154582987
1	6534487	6643362	HAP_3	0.164347826086957	1.60879970664322	1.76165490878999	0.361512115847839
1	6534487	6643362	HAP_4	0.121739130434783	-2.95686434916429	3.18198789852812	0.353158147548407
1	6577244	6734261	HAP_1	0.0895652173913044	-1.94650602162064	3.47237392786272	0.575314624813277
1	6577244	6734261	HAP_2	0.165217391304348	0.0798662299726763	1.94067911359597	0.967187937556787
1	6577244	6734261	HAP_3	0.100869565217391	-1.3983284401604	4.03097194997527	0.728799232022579
1	6577244	6734261	HAP_4	0.210434782608696	-0.202780154651845	1.39928281584669	0.884828197697005
1	6577244	6734261	HAP_5	0.164347826086957	1.60879970664322	1.76165490878999	0.361512115847839
1	6612693	6796330	HAP_1	0.0852173913043478	-0.85252147052144	4.00937908116999	0.831691270511585
1	6612693	6796330	HAP_2	0.165217391304348	0.0798662299726763	1.94067911359597	0.967187937556787
1	6612693	6796330	HAP_3	0.1	-1.3983284401604	4.03097194997527	0.728799232022579
1	6612693	6796330	HAP_4	0.210434782608696	-0.202780154651845	1.39928281584669	0.884828197697005
1	6612693	6796330	HAP_5	0.164347826086957	1.60879970664322	1.76165490878999	0.361512115847839
1	6633732	6839575	HAP_1	0.210434782608696	-0.202780154651845	1.39928281584669	0.884828197697005
1	6633732	6839575	HAP_2	0.164347826086957	1.60879970664322	1.76165490878999	0.361512115847839
1	6633732	6839575	HAP_3	0.0852173913043478	-0.85252147052144	4.00937908116999	0.831691270511585
1	6633732	6839575	HAP_4	0.165217391304348	0.0798662299726763	1.94067911359597	0.967187937556787
1	6633732	6839575	HAP_5	0.1	-1.3983284401604	4.03097194997527	0.728799232022579
1	6712326	6899688	HAP_1	0.165217391304348	0.0798662299726763	1.94067911359597	0.967187937556787
1	6712326	6899688	HAP_2	0.16695652173913	1.39047565869137	1.71133448542744	0.416843331231746
1	6712326	6899688	HAP_3	0.186086956521739	-2.00459961674157	1.90623443507672	0.293434219028548
1	6712326	6899688	HAP_4	0.0626086956521739	-0.429290042574862	3.19006180021005	0.89299919232573
1	6712326	6899688	HAP_5	0.210434782608696	-0.202780154651845	1.39928281584669	0.884828197697005
1	6781489	6933766	HAP_1	0.188695652173913	-1.55745221148448	1.83785579268248	0.397116810546946
1	6781489	6933766	HAP_2	0.167826086956522	1.39047565869137	1.71133448542744	0.416843331231746
1	6781489	6933766	HAP_3	0.088695652173913	-1.20198934147511	4.17107459318205	0.773320878722229
1	6781489	6933766	HAP_4	0.137391304347826	-1.81833727553361	2.89979573398963	0.530876509794898
1	6781489	6933766	HAP_5	0.216521739130435	-0.202780154651845	1.39928281584669	0.884828197697005
1	6830134	6990464	HAP_1	0.248695652173913	0.144922568734214	1.21410944402452	0.905028586692168
1	6830134	6990464	HAP_2	0.100869565217391	-1.3983284401604	4.03097194997527	0.728799232022579
1	6830134	6990464	HAP_3	0.088695652173913	0.445716080230594	3.46869291560302	0.897801767442736
1	6830134	6990464	HAP_4	0.088695652173913	-1.20198934147511	4.17107459318205	0.773320878722229
1	6830134	6990464	HAP_5	0.137391304347826	-1.81833727553361	2.89979573398963	0.530876509794898
1	6830134	6990464	HAP_6	0.167826086956522	1.39047565869137	1.71133448542744	0.416843331231746
1	6864130	7035600	HAP_1	0.088695652173913	-1.20198934147511	4.17107459318205	0.773320878722229
1	6864130	7035600	HAP_2	0.154782608695652	-3.09183368414892	2.68252808191518	0.249571990841434
1	6864130	7035600	HAP_3	0.189565217391304	-1.31099006725844	1.57924740212539	0.406814403471552
1	6864130	7035600	HAP_4	0.167826086956522	1.39047565869137	1.71133448542744	0.416843331231746
1	6864130	7035600	HAP_5	0.100869565217391	-1.3983284401604	4.03097194997527	0.728799232022579
1	6864130	7035600	HAP_6	0.0826086956521739	-0.85252147052144	4.00937908116999	0.831691270511585
1	6923025	7062501	HAP_1	0.100869565217391	-1.3983284401604	4.03097194997527	0.728799232022579
1	6923025	7062501	HAP_2	0.104347826086957	0.713595120960458	3.57132551891574	0.841699580374274
1	6923025	7062501	HAP_3	0.169565217391304	1.39047565869137	1.71133448542744	0.416843331231746
1	6923025	7062501	HAP_4	0.149565217391304	-3.09183368414892	2.68252808191518	0.249571990841434
1	6923025	7062501	HAP_5	0.0756521739130435	-0.737175995690197	4.04274935821441	0.85537757231818
1	6923025	7062501	HAP_6	0.114782608695652	-2.74471780756817	2.58199972692223	0.288229350580708
1	6965434	7118368	HAP_1	0.100869565217391	0.713595120960458	3.57132551891574	0.841699580374274
1	6965434	7118368	HAP_2	0.169565217391304	1.39047565869137	1.71133448542744	0.416843331231746
1	6965434	7118368	HAP_3	0.151304347826087	-2.50222614273538	2.3833408132046	0.294223711934169
1	6965434	7118368	HAP_4	0.0756521739130435	-0.737175995690197	4.04274935821441	0.85537757231818
1	6965434	7118368	HAP_5	0.114782608695652	-2.74471780756817	2.58199972692223	0.288229350580708
1	6965434	7118368	HAP_6	0.100869565217391	-1.3983284401604	4.03097194997527	0.728799232022579
1	7029810	7168764	HAP_1	0.08	-0.737175995690197	4.04274935821441	0.85537757231818
1	7029810	7168764	HAP_2	0.280869565217391	0.739845317625607	1.09143338177701	0.498135789758974
1	7029810	7168764	HAP_3	0.102608695652174	-2.12969321390595	3.48605024565363	0.541500413841465
1	7029810	7168764	HAP_4	0.100869565217391	0.713595120960458	3.57132551891574	0.841699580374274
1	7029810	7168764	HAP_5	0.0643478260869565	-0.429290042574862	3.19006180021005	0.89299919232573
1	7047544	7216900	HAP_1	0.281739130434783	0.739845317625607	1.09143338177701	0.498135789758974
1	7047544	7216900	HAP_2	0.100869565217391	0.713595120960458	3.57132551891574	0.841699580374274
1	7047544	7216900	HAP_3	0.122608695652174	5.05203335767138	2.64679135635867	0.0568048907342548
1	7047544	7216900	HAP_4	0.0643478260869565	-0.429290042574862	3.19006180021005	0.89299919232573
1	7047544	7216900	HAP_5	0.102608695652174	-2.12969321390595	3.48605024565363	0.541500413841465
1	7108873	7259443	HAP_1	0.280869565217391	0.739845317625607	1.09143338177701	0.498135789758974
1	7108873	7259443	HAP_2	0.101739130434783	0.713595120960458	3.57132551891574	0.841699580374274
1	7108873	7259443	HAP_3	0.126086956521739	-2.62181029841286	2.62858051223253	0.318987812114815
1	7108873	7259443	HAP_4	0.0643478260869565	-0.429290042574862	3.19006180021005	0.89299919232573
1	7108873	7259443	HAP_5	0.123478260869565	5.05203335767138	2.64679135635867	0.0568048907342548
1	7108873	7259443	HAP_6	0.102608695652174	-2.12969321390595	3.48605024565363	0.541500413841465
1	7159731	7325749	HAP_1	0.141739130434783	-1.84317686342866	2.41165795731211	0.445022420778251
1	7159731	7325749	HAP_2	0.123478260869565	5.05203335767138	2.64679135635867	0.0568048907342548
1	7159731	7325749	HAP_3	0.103478260869565	-2.11848322671799	3.12273151480435	0.497792847746058
1	7159731	7325749	HAP_4	0.100869565217391	0.713595120960458	3.57132551891574	0.841699580374274
1	7159731	7325749	HAP_5	0.28695652173913	0.603059779667583	1.07337444912348	0.574452148067887
1	7159731	7325749	HAP_6	0.125217391304348	-2.62181029841286	2.62858051223253	0.318987812114815
1	7196708	7399747	HAP_1	0.102608695652174	-2.11848322671799	3.12273151480435	0.497792847746058
1	7196708	7399747	HAP_2	0.100869565217391	0.713595120960458	3.57132551891574	0.841699580374274
1	7196708	7399747	HAP_3	0.28695652173913	0.603059779667583	1.07337444912348	0.574452148067887
1	7196708	7399747	HAP_4	0.0643478260869565	-0.429290042574862	3.19006180021005	0.89299919232573
1	7196708	7399747	HAP_5	0.088695652173913	-5.0018680984288	4.00475815049036	0.212191886565062
1	7196708	7399747	HAP_6	0.118260869565217	5.12553131071822	2.86262027253451	0.073911148827955
1	7248213	7435100	HAP_1	0.0643478260869565	-0.429290042574862	3.19006180021005	0.89299919232573
1	7248213	7435100	HAP_2	0.102608695652174	-2.11848322671799	3.12273151480435	0.497792847746058
1	7248213	7435100	HAP_3	0.117391304347826	5.12553131071822	2.86262027253451	0.073911148827955
1	7248213	7435100	HAP_4	0.28	0.920207861372541	1.10306485959446	0.404506823234816
1	7248213	7435100	HAP_5	0.1	0.713595120960458	3.57132551891574	0.841699580374274
1	7306412	7460318	HAP_1	0.117391304347826	5.12553131071822	2.86262027253451	0.073911148827955
1	7306412	7460318	HAP_2	0.28	0.920207861372541	1.10306485959446	0.404506823234816
1	7306412	7460318	HAP_3	0.1	0.713595120960458	3.57132551891574	0.841699580374274
1	7306412	7460318	HAP_4	0.0643478260869565	-0.429290042574862	3.19006180021005	0.89299919232573
1	7306412	7460318	HAP_5	0.102608695652174	-2.11848322671799	3.12273151480435	0.497792847746058
1	7378233	7502240	HAP_1	0.19304347826087	0.465518821202391	1.59203750171252	0.770085336668823
1	7378233	7502240	HAP_2	0.319130434782609	0.701565609220128	1.00142146774057	0.48386147748677
1	7378233	7502240	HAP_3	0.1	0.713595120960458	3.57132551891574	0.841699580374274
1	7378233	7502240	HAP_4	0.0782608695652174	-0.429290042574862	3.19006180021005	0.89299919232573
1	7378233	7502240	HAP_5	0.106086956521739	-2.59392194448791	2.86076254493559	0.364941382895175
1	7423349	7533869	HAP_1	0.191304347826087	0.710178111901161	1.62674571781527	0.662595470307327
1	7423349	7533869	HAP_2	0.276521739130435	0.902958948769709	1.12807848872636	0.423794244993841
1	7423349	7533869	HAP_3	0.0652173913043478	-0.429290042574862	3.19006180021005	0.89299919232573
1	7423349	7533869	HAP_4	0.10695652173913	-2.59392194448791	2.86076254493559	0.364941382895175
1	7423349	7533869	HAP_5	0.1	0.713595120960458	3.57132551891574	0.841699580374274
1	7452388	7563595	HAP_1	0.1	0.713595120960458	3.57132551891574	0.841699580374274
1	7452388	7563595	HAP_2	0.191304347826087	0.710178111901161	1.62674571781527	0.662595470307327
1	7452388	7563595	HAP_3	0.277391304347826	0.902958948769709	1.12807848872636	0.423794244993841
1	7452388	7563595	HAP_4	0.188695652173913	-2.24843931636293	1.77153128675668	0.204892726722998
1	7452388	7563595	HAP_5	0.0739130434782609	-0.429290042574862	3.19006180021005	0.89299919232573
1	7484154	7597217	HAP_1	0.276521739130435	0.902958948769709	1.12807848872636	0.423794244993841
1	7484154	7597217	HAP_2	0.188695652173913	-2.24843931636293	1.77153128675668	0.204892726722998
1	7484154	7597217	HAP_3	0.0739130434782609	-0.429290042574862	3.19006180021005	0.89299919232573
1	7484154	7597217	HAP_4	0.1	0.713595120960458	3.57132551891574	0.841699580374274
1	7484154	7597217	HAP_5	0.191304347826087	0.710178111901161	1.62674571781527	0.662595470307327
1	7522016	7642302	HAP_1	0.191304347826087	0.710178111901161	1.62674571781527	0.662595470307327
1	7522016	7642302	HAP_2	0.277391304347826	0.893460700484377	1.11635068743608	0.423851709578906
1	7522016	7642302	HAP_3	0.187826086956522	-2.24843931636293	1.77153128675668	0.204892726722998
1	7522016	7642302	HAP_4	0.0678260869565217	-0.429290042574862	3.19006180021005	0.89299919232573
1	7522016	7642302	HAP_5	0.1	0.713595120960458	3.57132551891574	0.841699580374274
1	7552128	7679364	HAP_1	0.294782608695652	0.935120260807886	1.03446476829997	0.366401113930735
1	7552128	7679364	HAP_2	0.199130434782609	0.333451844180229	1.58734471051425	0.833689989126398
1	7552128	7679364	HAP_3	0.0643478260869565	-0.429290042574862	3.19006180021005	0.89299919232573
1	7552128	7679364	HAP_4	0.187826086956522	-2.24843931636293	1.77153128675668	0.204892726722998
1	7552128	7679364	HAP_5	0.100869565217391	0.713595120960458	3.57132551891574	0.841699580374274
1	7575218	7753844	HAP_1	0.115652173913043	6.90683735243756	3.1129309381376	0.0269019766363071
1	7575218	7753844	HAP_2	0.0643478260869565	-0.429290042574862	3.19006180021005	0.89299919232573
1	7575218	7753844	HAP_3	0.279130434782609	0.893460700484377	1.11635068743608	0.423851709578906
1	7575218	7753844	HAP_4	0.101739130434783	1.27213615822936	3.20506276992145	0.691581129423422
1	7575218	7753844	HAP_5	0.186086956521739	-2.24843931636293	1.77153128675668	0.204892726722998
1	7628267	7802701	HAP_1	0.115652173913043	6.90683735243756	3.1129309381376	0.0269019766363071
1	7628267	7802701	HAP_2	0.278260869565217	0.686475909748609	1.12280904781771	0.541187647356311
1	7628267	7802701	HAP_3	0.102608695652174	0.7956855411993	2.93618786025831	0.786496131086995
1	7628267	7802701	HAP_4	0.184347826086957	-2.24843931636293	1.77153128675668	0.204892726722998
1	7628267	7802701	HAP_5	0.0643478260869565	-0.429290042574862	3.19006180021005	0.89299919232573
1	7661203	7864905	HAP_1	0.184347826086957	-2.24843931636293	1.77153128675668	0.204892726722998
1	7661203	7864905	HAP_2	0.06	-0.429290042574862	3.19006180021005	0.89299919232573
1	7661203	7864905	HAP_3	0.114782608695652	6.90683735243756	3.1129309381376	0.0269019766363071
1	7661203	7864905	HAP_4	0.272173913043478	0.686475909748609	1.12280904781771	0.541187647356311
1	7661203	7864905	HAP_5	0.102608695652174	0.7956855411993	2.93618786025831	0.786496131086995
1	7734968	7940886	HAP_1	0.12695652173913	5.15654839042731	2.66174602076488	0.0532118034278176
1	7734968	7940886	HAP_2	0.271304347826087	0.686475909748609	1.12280904781771	0.541187647356311
1	7734968	7940886	HAP_3	0.103478260869565	0.7956855411993	2.93618786025831	0.786496131086995
1	7734968	7940886	HAP_4	0.06	-0.429290042574862	3.19006180021005	0.89299919232573
1	7734968	7940886	HAP_5	0.181739130434783	-2.71380702581337	1.83311199722964	0.139317000406567
1	7788418	8016049	HAP_1	0.135652173913043	3.16540728758084	2.34698162806374	0.17797201688473
1	7788418	8016049	HAP_2	0.27304347826087	0.893460700484377	1.11635068743608	0.423851709578906
1	7788418	8016049	HAP_3	0.103478260869565	0.7956855411993	2.93618786025831	0.786496131086995
1	7788418	8016049	HAP_4	0.182608695652174	-2.71380702581337	1.83311199722964	0.139317000406567
1	7788418	8016049	HAP_5	0.06	-0.429290042574862	3.19006180021005	0.89299919232573
1	7845180	8104625	HAP_1	0.135652173913043	3.16540728758084	2.34698162806374	0.17797201688473
1	7845180	8104625	HAP_2	0.102608695652174	0.7956855411993	2.93618786025831	0.786496131086995
1	7845180	8104625	HAP_3	0.06	-0.429290042574862	3.19006180021005	0.89299919232573
1	7845180	8104625	HAP_4	0.110434782608696	-2.59392194448791	2.86076254493559	0.364941382895175
1	7845180	8104625	HAP_5	0.272173913043478	1.59964184979665	1.10127637230857	0.146911133711654
1	7919477	8211738	HAP_1	0.0956521739130435	6.27269468367594	3.10680218478399	0.0439594795085847
1	7919477	8211738	HAP_2	0.11304347826087	-2.59392194448791	2.86076254493559	0.364941382895175
1	7919477	8211738	HAP_3	0.272173913043478	1.40559921062695	1.10780460074452	0.205032277617469
1	7919477	8211738	HAP_4	0.06	-0.429290042574862	3.19006180021005	0.89299919232573
1	7919477	8211738	HAP_5	0.104347826086957	0.7956855411993	2.93618786025831	0.786496131086995
1	7996760	8289511	HAP_1	0.104347826086957	0.7956855411993	2.93618786025831	0.786496131086995
1	7996760	8289511	HAP_2	0.0956521739130435	6.27269468367594	3.10680218478399	0.0439594795085847
1	7996760	8289511	HAP_3	0.117391304347826	-2.65921580267264	2.65193078139031	0.316414457701361
1	7996760	8289511	HAP_4	0.06	-0.429290042574862	3.19006180021005	0.89299919232573
1	7996760	8289511	HAP_5	0.272173913043478	1.40559921062695	1.10780460074452	0.205032277617469
1	8075890	8326936	HAP_1	0.272173913043478	1.40559921062695	1.10780460074452	0.205032277617469
1	8075890	8326936	HAP_2	0.104347826086957	0.7956855411993	2.93618786025831	0.786496131086995
1	8075890	8326936	HAP_3	0.118260869565217	-2.65921580267264	2.65193078139031	0.316414457701361
1	8075890	8326936	HAP_4	0.0878260869565217	0.184347136391498	3.50464770847182	0.958068701879033
1	8075890	8326936	HAP_5	0.0956521739130435	6.27269468367594	3.10680218478399	0.0439594795085847
1	8075890	8326936	HAP_6	0.06	-0.429290042574862	3.19006180021005	0.89299919232573
1	8170038	8373080	HAP_1	0.105217391304348	0.7956855411993	2.93618786025831	0.786496131086995
1	8170038	8373080	HAP_2	0.172173913043478	-0.0774543410008055	1.91125729307149	0.967688701942464
1	8170038	8373080	HAP_3	0.0617391304347826	-0.429290042574862	3.19006180021005	0.89299919232573
1	8170038	8373080	HAP_4	0.284347826086957	1.51175220573817	1.08913955322437	0.165679629387239
1	8170038	8373080	HAP_5	0.088695652173913	12.8330450700233	3.98012932854906	0.00133619700920247
1	8170038	8373080	HAP_6	0.118260869565217	-2.65921580267264	2.65193078139031	0.316414457701361
1	8257321	8464233	HAP_1	0.105217391304348	0.7956855411993	2.93618786025831	0.786496131086995
1	8257321	8464233	HAP_2	0.0617391304347826	-0.429290042574862	3.19006180021005	0.89299919232573
1	8257321	8464233	HAP_3	0.292173913043478	1.44627510603377	1.05121389646949	0.169427171371554
1	8257321	8464233	HAP_4	0.088695652173913	12.8330450700233	3.98012932854906	0.00133619700920247
1	8257321	8464233	HAP_5	0.118260869565217	-2.65921580267264	2.65193078139031	0.316414457701361
1	8305311	8528279	HAP_1	0.27304347826087	1.06179775697951	1.11425268026979	0.34103840533587
1	8305311	8528279	HAP_2	0.0869565217391304	12.8330450700233	3.98012932854906	0.00133619700920247
1	8305311	8528279	HAP_3	0.117391304347826	-2.65921580267264	2.65193078139031	0.316414457701361
1	8305311	8528279	HAP_4	0.105217391304348	0.7956855411993	2.93618786025831	0.786496131086995
1	8305311	8528279	HAP_5	0.0617391304347826	-0.429290042574862	3.19006180021005	0.89299919232573
1	8358037	8607680	HAP_1	0.0617391304347826	-0.429290042574862	3.19006180021005	0.89299919232573
1	8358037	8607680	HAP_2	0.0869565217391304	12.8330450700233	3.98012932854906	0.00133619700920247
1	8358037	8607680	HAP_3	0.151304347826087	-1.46845405023827	1.76245252446022	0.405092735423916
1	8358037	8607680	HAP_4	0.378260869565217	0.853236598436539	0.87530467347197	0.33008475263062
1	8430684	8651065	HAP_1	0.0869565217391304	12.8330450700233	3.98012932854906	0.00133619700920247
1	8430684	8651065	HAP_2	0.231304347826087	-1.20010651732395	1.17868974739418	0.309035288819878
1	8430684	8651065	HAP_3	0.379130434782609	0.92963360764789	0.870192116866034	0.285840045655851
1	8430684	8651065	HAP_4	0.0617391304347826	-0.429290042574862	3.19006180021005	0.89299919232573
1	8498193	8707568	HAP_1	0.378260869565217	0.92575930123958	0.867421929552354	0.286315506880975
1	8498193	8707568	HAP_2	0.0878260869565217	12.8330450700233	3.98012932854906	0.00133619700920247
1	8498193	8707568	HAP_3	0.29304347826087	-1.52778652255379	1.00030090168503	0.127242316889522
1	8575763	8752633	HAP_1	0.0878260869565217	12.8330450700233	3.98012932854906	0.00133619700920247
1	8575763	8752633	HAP_2	0.384347826086957	0.977807097305975	0.847354240373153	0.249009860425205
1	8575763	8752633	HAP_3	0.0617391304347826	-1.22095460121451	3.53953395552425	0.730262638487709
1	8575763	8752633	HAP_4	0.3	-0.528961682066095	0.979381942962245	0.589343784590243
1	8640490	8812607	HAP_1	0.088695652173913	12.8330450700233	3.98012932854906	0.00133619700920247
1	8640490	8812607	HAP_2	0.384347826086957	0.977807097305975	0.847354240373153	0.249009860425205
1	8640490	8812607	HAP_3	0.0608695652173913	-1.22095460121451	3.53953395552425	0.730262638487709
1	8640490	8812607	HAP_4	0.23304347826087	-1.58957880319366	1.15054332272666	0.167646698367253
1	8699372	8854887	HAP_1	0.0982608695652174	12.8330450700233	3.98012932854906	0.00133619700920247
1	8699372	8854887	HAP_2	0.0608695652173913	-1.22095460121451	3.53953395552425	0.730262638487709
1	8699372	8854887	HAP_3	0.220869565217391	-1.60420267358699	1.19711232595441	0.180767283276815
1	8699372	8854887	HAP_4	0.386086956521739	0.977807097305975	0.847354240373153	0.249009860425205
1	8745844	8914176	HAP_1	0.0608695652173913	-1.22095460121451	3.53953395552425	0.730262638487709
1	8745844	8914176	HAP_2	0.222608695652174	-1.60420267358699	1.19711232595441	0.180767283276815
1	8745844	8914176	HAP_3	0.485217391304348	1.74944560267517	0.690877997939728	0.0116058980405197
1	8787290	8990544	HAP_1	0.22695652173913	-1.67479800239567	1.18066189587003	0.156591938976294
1	8787290	8990544	HAP_2	0.575652173913043	1.01825522097599	0.621913848129881	0.102129026372569
1	8842230	9051929	HAP_1	0.211304347826087	-1.36604646098739	1.28587820524651	0.288535308803341
1	8842230	9051929	HAP_2	0.392173913043478	0.996354774944737	0.828399543104202	0.2295808386748
1	8903343	9104278	HAP_1	0.212173913043478	-1.36604646098739	1.28587820524651	0.288535308803341
1	8903343	9104278	HAP_2	0.392173913043478	0.996354774944737	0.828399543104202	0.2295808386748
1	8946823	9198237	HAP_1	0.390434782608696	1.00182719855672	0.833162351224363	0.229699717632131
1	8946823	9198237	HAP_2	0.211304347826087	-1.36604646098739	1.28587820524651	0.288535308803341
1	9034299	9245476	HAP_1	0.21304347826087	-1.36604646098739	1.28587820524651	0.288535308803341
1	9034299	9245476	HAP_2	0.403478260869565	0.984489556107262	0.817171890052571	0.228806096847464
1	9084433	9289447	HAP_1	0.215652173913043	-1.56363854554417	1.23241290066344	0.20505124150594
1	9084433	9289447	HAP_2	0.47304347826087	0.920336010157846	0.721955574390319	0.202913182172416
1	9172231	9345129	HAP_1	0.139130434782609	-1.94594023258012	2.1233945751004	0.359835036124927
1	9172231	9345129	HAP_2	0.408695652173913	1.02868834060929	0.814221431105972	0.20696888044004
1	9236222	9412234	HAP_1	0.139130434782609	-1.94594023258012	2.1233945751004	0.359835036124927
1	9236222	9412234	HAP_2	0.40695652173913	0.976197502087072	0.814291167688104	0.231098906304234
1	9271520	9464578	HAP_1	0.133913043478261	-1.94594023258012	2.1233945751004	0.359835036124927
1	9271520	9464578	HAP_2	0.40695652173913	0.976197502087072	0.814291167688104	0.231098906304234
1	9322111	9515565	HAP_1	0.40695652173913	0.976197502087072	0.814291167688104	0.231098906304234
1	9322111	9515565	HAP_2	0.133913043478261	-1.94594023258012	2.1233945751004	0.359835036124927
1	9390629	9565793	HAP_1	0.476521739130435	1.01508767151177	0.733058622447523	0.166684770078139
1	9390629	9565793	HAP_2	0.133913043478261	-1.94594023258012	2.1233945751004	0.359835036124927
1	9446832	9620382	HAP_1	0.133913043478261	-1.94594023258012	2.1233945751004	0.359835036124927
1	9446832	9620382	HAP_2	0.484347826086957	0.907088840902722	0.725473732314247	0.211695715329741
1	9502502	9663536	HAP_1	0.133913043478261	-1.94594023258012	2.1233945751004	0.359835036124927
1	9502502	9663536	HAP_2	0.484347826086957	0.907088840902722	0.725473732314247	0.211695715329741
1	9555749	9739491	HAP_1	0.134782608695652	-1.94594023258012	2.1233945751004	0.359835036124927
1	9555749	9739491	HAP_2	0.483478260869565	0.823594120939779	0.72751286335827	0.25808858157187
1	9592005	9800213	HAP_1	0.11304347826087	1.09980535078609	3.12868925812598	0.72532798436672
1	9592005	9800213	HAP_2	0.0773913043478261	2.67771748873402	4.03151983288432	0.506837572367597
1	9592005	9800213	HAP_3	0.417391304347826	0.716695878264118	0.798614333064564	0.369876849045947
1	9639183	9851960	HAP_1	0.11304347826087	-0.235041931128386	2.33406668994996	0.919824043497091
1	9639183	9851960	HAP_2	0.111304347826087	1.87819088235904	3.48832911683149	0.590499368151246
1	9639183	9851960	HAP_3	0.427826086956522	0.692297956481095	0.779498211591774	0.374849246777083
1	9710661	9913900	HAP_1	0.111304347826087	1.87819088235904	3.48832911683149	0.590499368151246
1	9710661	9913900	HAP_2	0.0773913043478261	2.67771748873402	4.03151983288432	0.506837572367597
1	9710661	9913900	HAP_3	0.145217391304348	0.517856647684775	2.2112864297694	0.814924353018188
1	9710661	9913900	HAP_4	0.311304347826087	1.19119089281616	1.01395159009165	0.240572034953219
1	9710661	9913900	HAP_5	0.116521739130435	-2.74471780756817	2.58199972692223	0.288229350580708
1	9773647	9958472	HAP_1	0.109565217391304	2.81319755864313	3.16301457420386	0.374166578028683
1	9773647	9958472	HAP_2	0.144347826086957	0.517856647684775	2.2112864297694	0.814924353018188
1	9773647	9958472	HAP_3	0.311304347826087	1.19119089281616	1.01395159009165	0.240572034953219
1	9773647	9958472	HAP_4	0.116521739130435	-2.74471780756817	2.58199972692223	0.288229350580708
1	9773647	9958472	HAP_5	0.117391304347826	1.87819088235904	3.48832911683149	0.590499368151246
1	9843069	10006649	HAP_1	0.311304347826087	1.19119089281616	1.01395159009165	0.240572034953219
1	9843069	10006649	HAP_2	0.168695652173913	-1.40958522430608	1.96341660006405	0.47310205370675
1	9843069	10006649	HAP_3	0.152173913043478	-1.99627433044842	2.2998835755949	0.385770673027272
1	9843069	10006649	HAP_4	0.111304347826087	1.87819088235904	3.48832911683149	0.590499368151246
1	9843069	10006649	HAP_5	0.143478260869565	0.517856647684775	2.2112864297694	0.814924353018188
1	9893305	10037375	HAP_1	0.111304347826087	1.87819088235904	3.48832911683149	0.590499368151246
1	9893305	10037375	HAP_2	0.168695652173913	-1.40958522430608	1.96341660006405	0.47310205370675
1	9893305	10037375	HAP_3	0.311304347826087	1.19119089281616	1.01395159009165	0.240572034953219
1	9893305	10037375	HAP_4	0.160869565217391	-1.99627433044842	2.2998835755949	0.385770673027272
1	9893305	10037375	HAP_5	0.144347826086957	0.225315334206505	2.1082104744814	0.914926158348531
1	9947101	10066272	HAP_1	0.15304347826087	-1.99627433044842	2.2998835755949	0.385770673027272
1	9947101	10066272	HAP_2	0.168695652173913	-1.40958522430608	1.96341660006405	0.47310205370675
1	9947101	10066272	HAP_3	0.111304347826087	1.87819088235904	3.48832911683149	0.590499368151246
1	9947101	10066272	HAP_4	0.144347826086957	0.225315334206505	2.1082104744814	0.914926158348531
1	9947101	10066272	HAP_5	0.312173913043478	1.19119089281616	1.01395159009165	0.240572034953219
1	9995804	10135402	HAP_1	0.111304347826087	1.87819088235904	3.48832911683149	0.590499368151246
1	9995804	10135402	HAP_2	0.150434782608696	-0.92238807410641	1.95988972156333	0.638085695882224
1	9995804	10135402	HAP_3	0.31304347826087	1.37310102935191	1.00635338248558	0.172977648058023
1	9995804	10135402	HAP_4	0.152173913043478	-1.99627433044842	2.2998835755949	0.385770673027272
1	10029104	10154066	HAP_1	0.31304347826087	1.37310102935191	1.00635338248558	0.172977648058023
1	10029104	10154066	HAP_2	0.133913043478261	-0.646970446359183	2.11753350106671	0.760075499301827
1	10029104	10154066	HAP_3	0.151304347826087	-1.99627433044842	2.2998835755949	0.385770673027272
1	10029104	10154066	HAP_4	0.111304347826087	1.87819088235904	3.48832911683149	0.590499368151246
1	10052241	10209708	HAP_1	0.068695652173913	-2.806226269991	4.00664614935556	0.483971850976654
1	10052241	10209708	HAP_2	0.151304347826087	-1.99627433044842	2.2998835755949	0.385770673027272
1	10052241	10209708	HAP_3	0.304347826086957	1.42158197082775	1.02398474942849	0.165600520157917
1	10052241	10209708	HAP_4	0.110434782608696	1.87819088235904	3.48832911683149	0.590499368151246
1	10115433	10242514	HAP_1	0.32	2.04372121250599	0.967775375063561	0.0351467025488097
1	10115433	10242514	HAP_2	0.068695652173913	-2.806226269991	4.00664614935556	0.483971850976654
1	10115433	10242514	HAP_3	0.110434782608696	1.87819088235904	3.48832911683149	0.590499368151246
1	10115433	10242514	HAP_4	0.153913043478261	-1.99627433044842	2.2998835755949	0.385770673027272
1	10147081	10280606	HAP_1	0.068695652173913	-2.806226269991	4.00664614935556	0.483971850976654
1	10147081	10280606	HAP_2	0.320869565217391	2.01828699098181	0.964704895484509	0.0368750806943035
1	10147081	10280606	HAP_3	0.152173913043478	-1.99627433044842	2.2998835755949	0.385770673027272
1	10188215	10329288	HAP_1	0.16695652173913	-1.42711856592575	2.2308372437874	0.522613190515347
1	10188215	10329288	HAP_2	0.068695652173913	-2.806226269991	4.00664614935556	0.483971850976654
1	10188215	10329288	HAP_3	0.321739130434783	1.93817288904102	0.956988548134052	0.0433104299636707
1	10188215	10329288	HAP_4	0.154782608695652	-1.99627433044842	2.2998835755949	0.385770673027272
1	10236893	10379097	HAP_1	0.154782608695652	-1.99627433044842	2.2998835755949	0.385770673027272
1	10236893	10379097	HAP_2	0.488695652173913	1.98441812819351	0.725201939879574	0.00640865127536223
1	10236893	10379097	HAP_3	0.127826086956522	0.225315334206505	2.1082104744814	0.914926158348531
1	10273354	10413209	HAP_1	0.0678260869565217	-2.806226269991	4.00664614935556	0.483971850976654
1	10273354	10413209	HAP_2	0.153913043478261	-1.99627433044842	2.2998835755949	0.385770673027272
1	10273354	10413209	HAP_3	0.497391304347826	1.71299308282465	0.718380057174685	0.0174320178014557
1	10315745	10453602	HAP_1	0.493913043478261	1.96308270688008	0.726678427934253	0.00711227024065758
1	10315745	10453602	HAP_2	0.0930434782608696	-5.19322230371808	3.9872495671146	0.193293588631859
1	10315745	10453602	HAP_3	0.0660869565217391	-2.806226269991	4.00664614935556	0.483971850976654
1	10315745	10453602	HAP_4	0.15304347826087	-1.99627433044842	2.2998835755949	0.385770673027272
1	10361996	10482668	HAP_1	0.152173913043478	-1.99627433044842	2.2998835755949	0.385770673027272
1	10361996	10482668	HAP_2	0.164347826086957	-0.567328097746215	2.47484592915706	0.81876753702508
1	10361996	10482668	HAP_3	0.318260869565217	2.1714170656404	0.973655807973833	0.0261303214062528
1	10399147	10523839	HAP_1	0.163478260869565	-0.567328097746215	2.47484592915706	0.81876753702508
1	10399147	10523839	HAP_2	0.318260869565217	2.1714170656404	0.973655807973833	0.0261303214062528
1	10399147	10523839	HAP_3	0.149565217391304	-1.99627433044842	2.2998835755949	0.385770673027272
1	10439622	10538971	HAP_1	0.164347826086957	-1.21938983939876	2.34417093121024	0.603143263172398
1	10439622	10538971	HAP_2	0.320869565217391	1.93817288904102	0.956988548134052	0.0433104299636707
1	10439622	10538971	HAP_3	0.149565217391304	-1.99627433044842	2.2998835755949	0.385770673027272
1	10477227	10565732	HAP_1	0.150434782608696	-1.99627433044842	2.2998835755949	0.385770673027272
1	10477227	10565732	HAP_2	0.320869565217391	1.93817288904102	0.956988548134052	0.0433104299636707
1	10477227	10565732	HAP_3	0.229565217391304	-1.50386242786316	1.32532668795762	0.25698026766868
1	10513579	10591457	HAP_1	0.39304347826087	-1.65654043103728	0.839921727555506	0.049070262428997
1	10513579	10591457	HAP_2	0.320869565217391	1.93817288904102	0.956988548134052	0.0433104299636707
1	10513579	10591457	HAP_3	0.150434782608696	-1.99627433044842	2.2998835755949	0.385770673027272
1	10535644	10632901	HAP_1	0.320869565217391	1.93817288904102	0.956988548134052	0.0433104299636707
1	10535644	10632901	HAP_2	0.150434782608696	-1.99627433044842	2.2998835755949	0.385770673027272
1	10535644	10632901	HAP_3	0.165217391304348	-0.67754591967487	2.24289041757911	0.762698220769856
1	10556115	10715729	HAP_1	0.150434782608696	-1.99627433044842	2.2998835755949	0.385770673027272
1	10556115	10715729	HAP_2	0.165217391304348	-0.67754591967487	2.24289041757911	0.762698220769856
1	10556115	10715729	HAP_3	0.320869565217391	1.93817288904102	0.956988548134052	0.0433104299636707
1	10580877	10762241	HAP_1	0.305217391304348	1.73666526434518	0.987892287164988	0.0793003538482315
1	10580877	10762241	HAP_2	0.164347826086957	-0.67754591967487	2.24289041757911	0.762698220769856
1	10580877	10762241	HAP_3	0.150434782608696	-1.99627433044842	2.2998835755949	0.385770673027272
1	10610579	10783671	HAP_1	0.305217391304348	1.73666526434518	0.987892287164988	0.0793003538482315
1	10610579	10783671	HAP_2	0.165217391304348	-0.67754591967487	2.24289041757911	0.762698220769856
1	10610579	10783671	HAP_3	0.0808695652173913	-0.00183079960698776	3.48638400353945	0.99958119443836
1	10610579	10783671	HAP_4	0.150434782608696	-1.99627433044842	2.2998835755949	0.385770673027272
1	10692448	10838284	HAP_1	0.294782608695652	1.72652467535734	1.00836764670074	0.0874118990240598
1	10692448	10838284	HAP_2	0.091304347826087	-1.85889142771419	3.14674566958086	0.554935767250225
1	10692448	10838284	HAP_3	0.165217391304348	-0.67754591967487	2.24289041757911	0.762698220769856
1	10692448	10838284	HAP_4	0.150434782608696	-1.99627433044842	2.2998835755949	0.385770673027272
1	10747495	10888253	HAP_1	0.150434782608696	-1.99627433044842	2.2998835755949	0.385770673027272
1	10747495	10888253	HAP_2	0.293913043478261	1.63515239409027	1.01845732682029	0.108941402498022
1	10747495	10888253	HAP_3	0.103478260869565	-0.733430959659676	2.65121431606532	0.7821585378361
1	10747495	10888253	HAP_4	0.165217391304348	-0.67754591967487	2.24289041757911	0.762698220769856
1	10776649	10972991	HAP_1	0.288695652173913	1.55137506721012	1.0280252589504	0.131839633447529
1	10776649	10972991	HAP_2	0.091304347826087	-1.85889142771419	3.14674566958086	0.554935767250225
1	10776649	10972991	HAP_3	0.165217391304348	-0.67754591967487	2.24289041757911	0.762698220769856
1	10776649	10972991	HAP_4	0.150434782608696	-1.99627433044842	2.2998835755949	0.385770673027272
1	10826689	11037942	HAP_1	0.287826086956522	1.68321425501228	1.0363699530427	0.104905727078755
1	10826689	11037942	HAP_2	0.150434782608696	-1.99627433044842	2.2998835755949	0.385770673027272
1	10826689	11037942	HAP_3	0.171304347826087	-1.63489254982025	2.05398576498627	0.426390779914135
1	10826689	11037942	HAP_4	0.0947826086956522	-1.85889142771419	3.14674566958086	0.554935767250225
1	10875498	11075998	HAP_1	0.287826086956522	1.68321425501228	1.0363699530427	0.104905727078755
1	10875498	11075998	HAP_2	0.163478260869565	-0.67754591967487	2.24289041757911	0.762698220769856
1	10875498	11075998	HAP_3	0.0947826086956522	-1.85889142771419	3.14674566958086	0.554935767250225
1	10875498	11075998	HAP_4	0.150434782608696	-1.99627433044842	2.2998835755949	0.385770673027272
1	10957096	11130967	HAP_1	0.145217391304348	0.439317436802126	2.48946275355313	0.859987674819606
1	10957096	11130967	HAP_2	0.147826086956522	-2.71611305509224	2.53818308744934	0.285033074689083
1	10957096	11130967	HAP_3	0.28695652173913	1.81171830547056	1.04976692113565	0.0849278076248914
1	11028533	11181385	HAP_1	0.292173913043478	1.89348087613451	1.03934354446557	0.0690160287376988
1	11028533	11181385	HAP_2	0.161739130434783	-0.0342025399182123	2.12657207680929	0.987173553178537
1	11028533	11181385	HAP_3	0.144347826086957	1.31017873012128	2.65707283159369	0.622140889797468
1	11068552	11236771	HAP_1	0.14695652173913	-1.74913705010229	2.6969754537273	0.516890924653508
1	11068552	11236771	HAP_2	0.291304347826087	1.89348087613451	1.03934354446557	0.0690160287376988
1	11068552	11236771	HAP_3	0.144347826086957	1.31017873012128	2.65707283159369	0.622140889797468
1	11117957	11313680	HAP_1	0.233913043478261	-0.225186608927184	1.41566441371904	0.873672611248164
1	11117957	11313680	HAP_2	0.14695652173913	-1.74913705010229	2.6969754537273	0.516890924653508
1	11117957	11313680	HAP_3	0.291304347826087	1.89348087613451	1.03934354446557	0.0690160287376988
1	11160981	11394467	HAP_1	0.127826086956522	-1.94167487525296	3.52788284910607	0.582277699100977
1	11160981	11394467	HAP_2	0.14695652173913	-1.74913705010229	2.6969754537273	0.516890924653508
1	11160981	11394467	HAP_3	0.237391304347826	0.390155401398433	1.31497322886054	0.766803524683657
1	11227266	11469495	HAP_1	0.236521739130435	0.390155401398433	1.31497322886054	0.766803524683657
1	11227266	11469495	HAP_2	0.14695652173913	-1.74913705010229	2.6969754537273	0.516890924653508
1	11296054	11519084	HAP_1	0.208695652173913	-0.911410650279798	1.70829358952589	0.593883852205779
1	11296054	11519084	HAP_2	0.237391304347826	0.390155401398433	1.31497322886054	0.766803524683657
1	11368762	11586009	HAP_1	0.14695652173913	-1.74913705010229	2.6969754537273	0.516890924653508
1	11368762	11586009	HAP_2	0.302608695652174	0.427747630085965	1.104994744935	0.698825930175065
1	11443076	11667549	HAP_1	0.11304347826087	-3.03696772826758	2.63530441399874	0.249640005744278
1	11443076	11667549	HAP_2	0.148695652173913	-1.74913705010229	2.6969754537273	0.516890924653508
1	11443076	11667549	HAP_3	0.332173913043478	0.690274440792132	1.01410759956831	0.496359515609348
1	11495736	11731681	HAP_1	0.119130434782609	6.9220195515321	4.07009417355739	0.0895520590101614
1	11495736	11731681	HAP_2	0.11304347826087	-3.03696772826758	2.63530441399874	0.249640005744278
1	11495736	11731681	HAP_3	0.260869565217391	0.312533076513609	1.23398405497249	0.800150984574542
1	11495736	11731681	HAP_4	0.238260869565217	-1.3006804713084	1.39479221950365	0.351465026263722
1	11562944	11776956	HAP_1	0.12	6.9220195515321	4.07009417355739	0.0895520590101614
1	11562944	11776956	HAP_2	0.260869565217391	0.312533076513609	1.23398405497249	0.800150984574542
1	11562944	11776956	HAP_3	0.385217391304348	-1.32850038012591	0.859403363213048	0.12270602786437
1	11635516	11833307	HAP_1	0.260869565217391	0.312533076513609	1.23398405497249	0.800150984574542
1	11635516	11833307	HAP_2	0.385217391304348	-1.32850038012591	0.859403363213048	0.12270602786437
1	11715739	11880489	HAP_1	0.102608695652174	-0.451803313201617	3.46046583087178	0.89616898792964
1	11715739	11880489	HAP_2	0.260869565217391	0.312533076513609	1.23398405497249	0.800150984574542
1	11715739	11880489	HAP_3	0.384347826086957	-1.32850038012591	0.859403363213048	0.12270602786437
1	11768871	11915013	HAP_1	0.169565217391304	2.8578514778984	1.99228276305039	0.151997011092212
1	11768871	11915013	HAP_2	0.260869565217391	0.312533076513609	1.23398405497249	0.800150984574542
1	11768871	11915013	HAP_3	0.394782608695652	-1.56191234047358	0.834111689303588	0.0616501210804532
1	11807482	11964513	HAP_1	0.260869565217391	0.312533076513609	1.23398405497249	0.800150984574542
1	11807482	11964513	HAP_2	0.247826086956522	-0.243191988701425	1.39813237808703	0.861974778066941
1	11807482	11964513	HAP_3	0.393913043478261	-1.56191234047358	0.834111689303588	0.0616501210804532
1	11869629	12059144	HAP_1	0.353913043478261	-1.05495758954132	0.937613838725966	0.261005141334653
1	11869629	12059144	HAP_2	0.26	0.312533076513609	1.23398405497249	0.800150984574542
1	11869629	12059144	HAP_3	0.113913043478261	5.11572767634228	4.04080932768223	0.206032029200963
1	11907907	12100919	HAP_1	0.353913043478261	-1.05495758954132	0.937613838725966	0.261005141334653
1	11907907	12100919	HAP_2	0.26	0.312533076513609	1.23398405497249	0.800150984574542
1	11907907	12100919	HAP_3	0.113913043478261	5.11572767634228	4.04080932768223	0.206032029200963
1	11934480	12184244	HAP_1	0.353913043478261	-1.05495758954132	0.937613838725966	0.261005141334653
1	11934480	12184244	HAP_2	0.26	0.312533076513609	1.23398405497249	0.800150984574542
1	11934480	12184244	HAP_3	0.113913043478261	5.11572767634228	4.04080932768223	0.206032029200963
1	12036167	12253784	HAP_1	0.254782608695652	0.368362296834864	1.25331787510472	0.768935408331517
1	12036167	12253784	HAP_2	0.372173913043478	-0.470743046777641	0.917352486558738	0.608045292727473
1	12036167	12253784	HAP_3	0.167826086956522	-0.0269417142311997	2.36450616242864	0.990912964363208
1	12077285	12310963	HAP_1	0.206086956521739	-0.911410650279798	1.70829358952589	0.593883852205779
1	12077285	12310963	HAP_2	0.166086956521739	-2.01625055873449	1.841705894233	0.274084902118874
1	12077285	12310963	HAP_3	0.167826086956522	-0.0269417142311997	2.36450616242864	0.990912964363208
1	12077285	12310963	HAP_4	0.253913043478261	0.368362296834864	1.25331787510472	0.768935408331517
1	12159225	12367799	HAP_1	0.205217391304348	-0.911410650279798	1.70829358952589	0.593883852205779
1	12159225	12367799	HAP_2	0.253913043478261	0.368362296834864	1.25331787510472	0.768935408331517
1	12228328	12410625	HAP_1	0.205217391304348	-0.911410650279798	1.70829358952589	0.593883852205779
1	12228328	12410625	HAP_2	0.113913043478261	4.33446277074126	3.09588114184186	0.162042946649845
1	12228328	12410625	HAP_3	0.254782608695652	0.368362296834864	1.25331787510472	0.768935408331517
1	12288899	12447748	HAP_1	0.107826086956522	4.35184031938669	4.02964996936766	0.28062549508047
1	12288899	12447748	HAP_2	0.254782608695652	0.368362296834864	1.25331787510472	0.768935408331517
1	12288899	12447748	HAP_3	0.247826086956522	-1.96615090145328	1.37077481230478	0.152032742023838
1	12288899	12447748	HAP_4	0.159130434782609	4.7693837430629	2.19614916441654	0.0302955846422418
1	12349904	12495996	HAP_1	0.16695652173913	4.30261987042855	2.10874559688988	0.0417804254114719
1	12349904	12495996	HAP_2	0.107826086956522	4.35184031938669	4.02964996936766	0.28062549508047
1	12349904	12495996	HAP_3	0.254782608695652	0.368362296834864	1.25331787510472	0.768935408331517
1	12349904	12495996	HAP_4	0.144347826086957	-1.74913705010229	2.6969754537273	0.516890924653508
1	12391498	12566832	HAP_1	0.146086956521739	-1.74913705010229	2.6969754537273	0.516890924653508
1	12391498	12566832	HAP_2	0.254782608695652	0.368362296834864	1.25331787510472	0.768935408331517
1	12391498	12566832	HAP_3	0.107826086956522	4.35184031938669	4.02964996936766	0.28062549508047
1	12391498	12566832	HAP_4	0.200869565217391	3.79225966450916	1.81658932540139	0.0372863142236417
1	12442460	12631796	HAP_1	0.101739130434783	4.35184031938669	4.02964996936766	0.28062549508047
1	12442460	12631796	HAP_2	0.18	3.77789401004488	1.92935826824274	0.0507115342305225
1	12442460	12631796	HAP_3	0.252173913043478	0.297849593898973	1.26863272696227	0.814465004178872
1	12442460	12631796	HAP_4	0.146086956521739	-1.74913705010229	2.6969754537273	0.516890924653508
1	12479322	12693559	HAP_1	0.145217391304348	-1.74913705010229	2.6969754537273	0.516890924653508
1	12479322	12693559	HAP_2	0.238260869565217	0.1543791352926	1.35010353793954	0.909004242234927
1	12543647	12775375	HAP_1	0.238260869565217	0.1543791352926	1.35010353793954	0.909004242234927
1	12543647	12775375	HAP_2	0.146086956521739	-1.74913705010229	2.6969754537273	0.516890924653508
1	12606447	12853203	HAP_1	0.0695652173913043	-0.107613712843567	4.05617880487305	0.978843376515063
1	12606447	12853203	HAP_2	0.239130434782609	0.1543791352926	1.35010353793954	0.909004242234927
1	12606447	12853203	HAP_3	0.19304347826087	-0.812802918668811	1.73915556699187	0.640427117991982
1	12676844	12903805	HAP_1	0.242608695652174	0.237783502446346	1.33149880202045	0.858329234258602
1	12676844	12903805	HAP_2	0.135652173913043	-0.448737892652997	2.37763880954276	0.850370552891385
1	12676844	12903805	HAP_3	0.318260869565217	0.472143502836236	1.01184367949188	0.640954718856491
1	12743592	12950327	HAP_1	0.242608695652174	0.237783502446346	1.33149880202045	0.858329234258602
1	12743592	12950327	HAP_2	0.134782608695652	-0.223897358159786	2.50048549384066	0.928683431017777
1	12743592	12950327	HAP_3	0.392173913043478	-0.345697793309935	0.838548838369427	0.68030812267282
1	12837234	13034308	HAP_1	0.392173913043478	-0.345697793309935	0.838548838369427	0.68030812267282
1	12837234	13034308	HAP_2	0.242608695652174	0.237783502446346	1.33149880202045	0.858329234258602
1	12887875	13085347	HAP_1	0.242608695652174	0.237783502446346	1.33149880202045	0.858329234258602
1	12887875	13085347	HAP_2	0.373913043478261	-0.0506505181588424	0.888386385597083	0.95455425632259
1	12934724	13112862	HAP_1	0.242608695652174	0.237783502446346	1.33149880202045	0.858329234258602
1	12934724	13112862	HAP_2	0.281739130434783	-0.417356208686663	1.19551474329612	0.727143731255709
1	12980154	13158835	HAP_1	0.242608695652174	0.237783502446346	1.33149880202045	0.858329234258602
1	12980154	13158835	HAP_2	0.280869565217391	-0.417356208686663	1.19551474329612	0.727143731255709
1	13080688	13212735	HAP_1	0.071304347826087	-3.48232045929877	4.02807762188419	0.387675664364508
1	13080688	13212735	HAP_2	0.24695652173913	0.0179697365700467	1.2978054633307	0.988957559164688
1	13080688	13212735	HAP_3	0.36	-0.258611029127818	0.908436382142836	0.775996408073335
1	13107909	13288892	HAP_1	0.071304347826087	-3.48232045929877	4.02807762188419	0.387675664364508
1	13107909	13288892	HAP_2	0.443478260869565	0.304057283036532	0.757332086234256	0.688215881214348
1	13107909	13288892	HAP_3	0.0852173913043478	-0.358066726791543	4.04951012095247	0.929572589941561
1	13107909	13288892	HAP_4	0.247826086956522	0.0179697365700467	1.2978054633307	0.988957559164688
1	13141007	13331772	HAP_1	0.243478260869565	0.0179697365700467	1.2978054633307	0.988957559164688
1	13141007	13331772	HAP_2	0.071304347826087	-3.48232045929877	4.02807762188419	0.387675664364508
1	13141007	13331772	HAP_3	0.32695652173913	1.52447184213047	1.00751838399922	0.130817454244102
1	13207040	13395358	HAP_1	0.071304347826087	-3.48232045929877	4.02807762188419	0.387675664364508
1	13207040	13395358	HAP_2	0.239130434782609	0.0872382715094577	1.33394346157273	0.947879753813752
1	13207040	13395358	HAP_3	0.243478260869565	0.0179697365700467	1.2978054633307	0.988957559164688
1	13253220	13439013	HAP_1	0.155652173913043	-1.74913705010229	2.6969754537273	0.516890924653508
1	13253220	13439013	HAP_2	0.243478260869565	0.0179697365700467	1.2978054633307	0.988957559164688
1	13253220	13439013	HAP_3	0.0704347826086957	-3.48232045929877	4.02807762188419	0.387675664364508
1	13325800	13492360	HAP_1	0.219130434782609	-0.708345071516293	1.4961840446421	0.636087098801193
1	13325800	13492360	HAP_2	0.243478260869565	0.0179697365700467	1.2978054633307	0.988957559164688
1	13376228	13532908	HAP_1	0.274782608695652	-0.603663142407074	1.16199178212521	0.603611603883413
1	13376228	13532908	HAP_2	0.243478260869565	0.0179697365700467	1.2978054633307	0.988957559164688
1	13376228	13532908	HAP_3	0.154782608695652	-1.62504202578299	2.48028298947794	0.512617299033401
1	13424571	13580209	HAP_1	0.161739130434783	-1.68494040836521	2.63370406228038	0.522588877148857
1	13424571	13580209	HAP_2	0.402608695652174	0.508697847572402	0.84819295426854	0.548919197888543
1	13424571	13580209	HAP_3	0.243478260869565	0.0179697365700467	1.2978054633307	0.988957559164688
1	13463249	13598030	HAP_1	0.4	0.942356800110676	0.838053971819491	0.261298658995895
1	13463249	13598030	HAP_2	0.243478260869565	0.0179697365700467	1.2978054633307	0.988957559164688
1	13463249	13598030	HAP_3	0.160869565217391	-1.68494040836521	2.63370406228038	0.522588877148857
1	13525711	13668972	HAP_1	0.144347826086957	-2.51264809981709	2.50974759018273	0.317182399245121
1	13525711	13668972	HAP_2	0.159130434782609	-1.39770736401429	1.7796787217382	0.432567269161441
1	13525711	13668972	HAP_3	0.225217391304348	0.826547370812772	1.40269451392823	0.555925764079991
1	13560034	13725800	HAP_1	0.225217391304348	0.826547370812772	1.40269451392823	0.555925764079991
1	13560034	13725800	HAP_2	0.144347826086957	-2.51264809981709	2.50974759018273	0.317182399245121
1	13560034	13725800	HAP_3	0.0704347826086957	-3.48232045929877	4.02807762188419	0.387675664364508
1	13593070	13778296	HAP_1	0.225217391304348	0.826547370812772	1.40269451392823	0.555925764079991
1	13593070	13778296	HAP_2	0.144347826086957	-2.51264809981709	2.50974759018273	0.317182399245121
1	13593070	13778296	HAP_3	0.0704347826086957	-3.48232045929877	4.02807762188419	0.387675664364508
1	13657759	13850697	HAP_1	0.371304347826087	0.836077810436776	0.908468720569467	0.357802789589193
1	13657759	13850697	HAP_2	0.071304347826087	-3.48232045929877	4.02807762188419	0.387675664364508
1	13657759	13850697	HAP_3	0.1	2.01366562507125	3.12156315664223	0.519136999317226
1	13711980	13936005	HAP_1	0.471304347826087	1.19004013093927	0.716720701545241	0.0973926170747998
1	13711980	13936005	HAP_2	0.158260869565217	-2.25473072488342	2.15296740867062	0.295426850892881
1	13711980	13936005	HAP_3	0.0852173913043478	-4.05001500001365	3.12849232103312	0.196004360050139
1	13746152	14037621	HAP_1	0.203478260869565	-0.00962250687694487	1.45579612593615	0.994728534446598
1	13746152	14037621	HAP_2	0.134782608695652	-3.20288184684023	2.11061722712857	0.129700369572135
1	13746152	14037621	HAP_3	0.472173913043478	1.19004013093927	0.716720701545241	0.0973926170747998
1	13834725	14062958	HAP_1	0.280869565217391	-1.04158348539704	1.11127072472008	0.34901175857032
1	13834725	14062958	HAP_2	0.472173913043478	1.19004013093927	0.716720701545241	0.0973926170747998
1	13834725	14062958	HAP_3	0.14	-3.20288184684023	2.11061722712857	0.129700369572135
1	13910692	14114440	HAP_1	0.115652173913043	-2.80440014047107	3.19544475945625	0.380522627750405
1	13910692	14114440	HAP_2	0.356521739130435	1.2148864341801	0.905070032239737	0.180036806298262
1	13910692	14114440	HAP_3	0.0921739130434783	-4.05001500001365	3.12849232103312	0.196004360050139
1	13910692	14114440	HAP_4	0.179130434782609	-1.8549664403878	1.83563776590784	0.312676455407008
1	13910692	14114440	HAP_5	0.149565217391304	-2.66441176809272	2.22298265544182	0.231198349669914
1	14004385	14194506	HAP_1	0.115652173913043	-2.80440014047107	3.19544475945625	0.380522627750405
1	14004385	14194506	HAP_2	0.356521739130435	1.2148864341801	0.905070032239737	0.180036806298262
1	14004385	14194506	HAP_3	0.176521739130435	-1.04468976406326	1.77949567979995	0.55739199056933
1	14004385	14194506	HAP_4	0.162608695652174	-1.41533916636055	2.2194735044135	0.52393430173776
1	14058696	14248776	HAP_1	0.0895652173913044	-1.21008446853739	4.00547632334735	0.762681876718211
1	14058696	14248776	HAP_2	0.115652173913043	-2.80440014047107	3.19544475945625	0.380522627750405
1	14058696	14248776	HAP_3	0.071304347826087	-3.48232045929877	4.02807762188419	0.387675664364508
1	14058696	14248776	HAP_4	0.356521739130435	1.2148864341801	0.905070032239737	0.180036806298262
1	14091291	14286844	HAP_1	0.357391304347826	1.16687302985783	0.899711526797635	0.195183587239108
1	14091291	14286844	HAP_2	0.071304347826087	-3.48232045929877	4.02807762188419	0.387675664364508
1	14091291	14286844	HAP_3	0.0895652173913044	-1.21008446853739	4.00547632334735	0.762681876718211
1	14091291	14286844	HAP_4	0.162608695652174	0.753270616390055	1.92076993223357	0.695080411526875
1	14174967	14320480	HAP_1	0.071304347826087	-3.48232045929877	4.02807762188419	0.387675664364508
1	14174967	14320480	HAP_2	0.162608695652174	0.753270616390055	1.92076993223357	0.695080411526875
1	14174967	14320480	HAP_3	0.0895652173913044	-1.21008446853739	4.00547632334735	0.762681876718211
1	14174967	14320480	HAP_4	0.357391304347826	1.16687302985783	0.899711526797635	0.195183587239108
1	14235061	14353940	HAP_1	0.244347826086957	-0.668656405494123	1.34741369006815	0.619910828256707
1	14235061	14353940	HAP_2	0.0973913043478261	-4.05001500001365	3.12849232103312	0.196004360050139
1	14235061	14353940	HAP_3	0.509565217391304	-0.0217941872864839	0.685682125131527	0.974655048177765
1	14277857	14409719	HAP_1	0.56695652173913	0.336181728509733	0.640441000085844	0.599844247304452
1	14277857	14409719	HAP_2	0.1	-1.75765763975187	2.86990076018616	0.540490802891588
1	14277857	14409719	HAP_3	0.163478260869565	0.753270616390055	1.92076993223357	0.695080411526875
1	14300401	14464404	HAP_1	0.563478260869565	0.284981699341143	0.643605690085174	0.65808853397091
1	14300401	14464404	HAP_2	0.1	-1.75765763975187	2.86990076018616	0.540490802891588
1	14300401	14464404	HAP_3	0.163478260869565	0.753270616390055	1.92076993223357	0.695080411526875
1	14340365	14529990	HAP_1	0.120869565217391	-0.0829168669402498	2.63514365454652	0.97490924846385
1	14340365	14529990	HAP_2	0.118260869565217	-2.26884795792735	2.47912796395442	0.360489718314689
1	14340365	14529990	HAP_3	0.288695652173913	1.04704342818651	1.16232207329994	0.368069678808836
1	14340365	14529990	HAP_4	0.16	0.753270616390055	1.92076993223357	0.695080411526875
1	14398852	14590649	HAP_1	0.16	0.753270616390055	1.92076993223357	0.695080411526875
1	14398852	14590649	HAP_2	0.0695652173913043	-2.96569611148061	4.01697820438633	0.460646230593558
1	14398852	14590649	HAP_3	0.071304347826087	-3.48232045929877	4.02807762188419	0.387675664364508
1	14398852	14590649	HAP_4	0.218260869565217	1.19609294823829	1.47431866490958	0.417545342809318
1	14444478	14655035	HAP_1	0.0904347826086957	-1.21008446853739	4.00547632334735	0.762681876718211
1	14444478	14655035	HAP_2	0.16	0.753270616390055	1.92076993223357	0.695080411526875
1	14444478	14655035	HAP_3	0.158260869565217	-1.68494040836521	2.63370406228038	0.522588877148857
1	14444478	14655035	HAP_4	0.071304347826087	-3.48232045929877	4.02807762188419	0.387675664364508
1	14444478	14655035	HAP_5	0.178260869565217	0.781502649763245	1.96522921939876	0.691028223848758
1	14508643	14723669	HAP_1	0.071304347826087	-3.48232045929877	4.02807762188419	0.387675664364508
1	14508643	14723669	HAP_2	0.0904347826086957	-1.21008446853739	4.00547632334735	0.762681876718211
1	14508643	14723669	HAP_3	0.161739130434783	-1.68494040836521	2.63370406228038	0.522588877148857
1	14508643	14723669	HAP_4	0.177391304347826	0.781502649763245	1.96522921939876	0.691028223848758
1	14508643	14723669	HAP_5	0.236521739130435	-1.73426950560898	1.3291689527464	0.192502698389198
1	14563828	14775232	HAP_1	0.177391304347826	0.781502649763245	1.96522921939876	0.691028223848758
1	14563828	14775232	HAP_2	0.237391304347826	-1.73426950560898	1.3291689527464	0.192502698389198
1	14563828	14775232	HAP_3	0.108695652173913	-2.88140373638184	2.87846507578588	0.317247498562481
1	14629667	14813674	HAP_1	0.277391304347826	-1.06766381445822	1.14014801668986	0.349456305643249
1	14629667	14813674	HAP_2	0.108695652173913	-2.88140373638184	2.87846507578588	0.317247498562481
1	14629667	14813674	HAP_3	0.177391304347826	0.781502649763245	1.96522921939876	0.691028223848758
1	14709803	14871304	HAP_1	0.355652173913043	-0.913151642118461	0.905772230823216	0.313817704192059
1	14709803	14871304	HAP_2	0.108695652173913	-2.88140373638184	2.87846507578588	0.317247498562481
1	14709803	14871304	HAP_3	0.182608695652174	1.51762149546224	1.77289162291632	0.392354401375124
1	14762452	14901630	HAP_1	0.128695652173913	1.13061820521853	2.83088044331509	0.68975944585314
1	14762452	14901630	HAP_2	0.485217391304348	-0.875425259674549	0.701078267024029	0.212300548464153
1	14762452	14901630	HAP_3	0.182608695652174	1.51762149546224	1.77289162291632	0.392354401375124
1	14804510	14946992	HAP_1	0.485217391304348	-0.875425259674549	0.701078267024029	0.212300548464153
1	14804510	14946992	HAP_2	0.182608695652174	1.51762149546224	1.77289162291632	0.392354401375124
1	14804510	14946992	HAP_3	0.128695652173913	1.13061820521853	2.83088044331509	0.68975944585314
1	14854129	15009567	HAP_1	0.679130434782609	-0.61371155791794	0.614859224510276	0.318644210180436
1	14854129	15009567	HAP_2	0.182608695652174	1.51762149546224	1.77289162291632	0.392354401375124
1	14890884	15068643	HAP_1	0.352173913043478	-0.801505131681221	0.892548993550338	0.369572401522958
1	14890884	15068643	HAP_2	0.325217391304348	-0.738710048823953	1.05546483497295	0.484285151048593
1	14890884	15068643	HAP_3	0.182608695652174	1.51762149546224	1.77289162291632	0.392354401375124
1	14928233	15107973	HAP_1	0.350434782608696	-0.801505131681221	0.892548993550338	0.369572401522958
1	14928233	15107973	HAP_2	0.325217391304348	-0.738710048823953	1.05546483497295	0.484285151048593
1	14928233	15107973	HAP_3	0.182608695652174	1.51762149546224	1.77289162291632	0.392354401375124
1	14986215	15176283	HAP_1	0.258260869565217	-0.651496827701958	1.15856340142542	0.574114320831048
1	14986215	15176283	HAP_2	0.273913043478261	0.147525458459221	1.20220519716073	0.902378730575984
1	14986215	15176283	HAP_3	0.244347826086957	0.84455431741034	1.51139885614534	0.57652773622806
1	14986215	15176283	HAP_4	0.107826086956522	0.035130516673245	3.14658912827238	0.991096057822275
1	15043428	15233923	HAP_1	0.258260869565217	-0.651496827701958	1.15856340142542	0.574114320831048
1	15043428	15233923	HAP_2	0.2	1.40367717317077	1.6241150268795	0.387807203589186
1	15043428	15233923	HAP_3	0.239130434782609	1.14626269733335	1.54808242975124	0.459342064914202
1	15043428	15233923	HAP_4	0.0721739130434783	-3.48232045929877	4.02807762188419	0.387675664364508
1	15092475	15295952	HAP_1	0.258260869565217	-0.651496827701958	1.15856340142542	0.574114320831048
1	15092475	15295952	HAP_2	0.179130434782609	1.51762149546224	1.77289162291632	0.392354401375124
1	15092475	15295952	HAP_3	0.156521739130435	5.00963062077583	2.08987742356676	0.0168512577117685
1	15092475	15295952	HAP_4	0.0721739130434783	-3.48232045929877	4.02807762188419	0.387675664364508
1	15151447	15377098	HAP_1	0.259130434782609	-0.767024847961441	1.15125664002962	0.505524647761979
1	15151447	15377098	HAP_2	0.179130434782609	1.51762149546224	1.77289162291632	0.392354401375124
1	15151447	15377098	HAP_3	0.0765217391304348	4.6203216849587	3.99595189850331	0.248069952243139
1	15151447	15377098	HAP_4	0.0756521739130435	-3.48232045929877	4.02807762188419	0.387675664364508
1	15209586	15433328	HAP_1	0.259130434782609	-0.767024847961441	1.15125664002962	0.505524647761979
1	15209586	15433328	HAP_2	0.0765217391304348	4.6203216849587	3.99595189850331	0.248069952243139
1	15209586	15433328	HAP_3	0.0721739130434783	-3.48232045929877	4.02807762188419	0.387675664364508
1	15209586	15433328	HAP_4	0.179130434782609	1.51762149546224	1.77289162291632	0.392354401375124
1	15276897	15479165	HAP_1	0.0765217391304348	4.6203216849587	3.99595189850331	0.248069952243139
1	15276897	15479165	HAP_2	0.259130434782609	-0.767024847961441	1.15125664002962	0.505524647761979
1	15276897	15479165	HAP_3	0.220869565217391	2.07630117986442	1.46300539422796	0.156394311696903
1	15276897	15479165	HAP_4	0.0721739130434783	-3.48232045929877	4.02807762188419	0.387675664364508
1	15346076	15504349	HAP_1	0.220869565217391	2.07630117986442	1.46300539422796	0.156394311696903
1	15346076	15504349	HAP_2	0.259130434782609	-0.767024847961441	1.15125664002962	0.505524647761979
1	15346076	15504349	HAP_3	0.0721739130434783	-3.48232045929877	4.02807762188419	0.387675664364508
1	15346076	15504349	HAP_4	0.155652173913043	5.00963062077583	2.08987742356676	0.0168512577117685
1	15415550	15558805	HAP_1	0.213913043478261	2.03169931527865	1.48056285311939	0.170533707689805
1	15415550	15558805	HAP_2	0.26	-0.767024847961441	1.15125664002962	0.505524647761979
1	15415550	15558805	HAP_3	0.155652173913043	5.00963062077583	2.08987742356676	0.0168512577117685
1	15415550	15558805	HAP_4	0.0756521739130435	-3.48232045929877	4.02807762188419	0.387675664364508
1	15415550	15558805	HAP_5	0.0947826086956522	-3.48098979730141	3.11317097827389	0.263980982597862
1	15469825	15577736	HAP_1	0.0939130434782609	-3.48098979730141	3.11317097827389	0.263980982597862
1	15469825	15577736	HAP_2	0.213913043478261	2.03169931527865	1.48056285311939	0.170533707689805
1	15469825	15577736	HAP_3	0.240869565217391	1.14626269733335	1.54808242975124	0.459342064914202
1	15469825	15577736	HAP_4	0.335652173913043	-0.637149455237296	0.903761469617033	0.481103944282099
1	15492702	15613532	HAP_1	0.0939130434782609	-3.48098979730141	3.11317097827389	0.263980982597862
1	15492702	15613532	HAP_2	0.213913043478261	2.03169931527865	1.48056285311939	0.170533707689805
1	15492702	15613532	HAP_3	0.262608695652174	-0.707151307306979	1.13650664070939	0.534052954080937
1	15492702	15613532	HAP_4	0.312173913043478	0.544295967175365	1.14198410005642	0.633815810798355
1	15550342	15653451	HAP_1	0.213913043478261	2.03169931527865	1.48056285311939	0.170533707689805
1	15550342	15653451	HAP_2	0.264347826086957	-0.707151307306979	1.13650664070939	0.534052954080937
1	15550342	15653451	HAP_3	0.0739130434782609	-3.48232045929877	4.02807762188419	0.387675664364508
1	15550342	15653451	HAP_4	0.240869565217391	1.14626269733335	1.54808242975124	0.459342064914202
1	15550342	15653451	HAP_5	0.136521739130435	-4.00894966876244	2.11708412869853	0.0587889961130257
1	15573523	15690224	HAP_1	0.26	-0.767024847961441	1.15125664002962	0.505524647761979
1	15573523	15690224	HAP_2	0.0739130434782609	-3.48232045929877	4.02807762188419	0.387675664364508
1	15573523	15690224	HAP_3	0.185217391304348	-0.132252897970871	2.21034233003649	0.952309377210893
1	15573523	15690224	HAP_4	0.177391304347826	1.51762149546224	1.77289162291632	0.392354401375124
1	15605937	15735006	HAP_1	0.177391304347826	1.51762149546224	1.77289162291632	0.392354401375124
1	15605937	15735006	HAP_2	0.0739130434782609	-3.48232045929877	4.02807762188419	0.387675664364508
1	15605937	15735006	HAP_3	0.185217391304348	-0.132252897970871	2.21034233003649	0.952309377210893
1	15605937	15735006	HAP_4	0.26	-0.767024847961441	1.15125664002962	0.505524647761979
1	15641488	15812807	HAP_1	0.0739130434782609	-3.48232045929877	4.02807762188419	0.387675664364508
1	15641488	15812807	HAP_2	0.177391304347826	1.51762149546224	1.77289162291632	0.392354401375124
1	15641488	15812807	HAP_3	0.185217391304348	-0.132252897970871	2.21034233003649	0.952309377210893
1	15641488	15812807	HAP_4	0.260869565217391	-0.767024847961441	1.15125664002962	0.505524647761979
1	15680611	15886962	HAP_1	0.22	-1.34270406150205	1.34865937856374	0.319880638568745
1	15680611	15886962	HAP_2	0.0878260869565217	-3.55866224413926	4.00494924035053	0.374616448181242
1	15680611	15886962	HAP_3	0.105217391304348	-3.05003332653946	3.9999040681176	0.446065678922513
1	15680611	15886962	HAP_4	0.0739130434782609	-3.48232045929877	4.02807762188419	0.387675664364508
1	15680611	15886962	HAP_5	0.17304347826087	0.781502649763245	1.96522921939876	0.691028223848758
1	15714762	15945872	HAP_1	0.0739130434782609	-3.48232045929877	4.02807762188419	0.387675664364508
1	15714762	15945872	HAP_2	0.22	-1.34270406150205	1.34865937856374	0.319880638568745
1	15714762	15945872	HAP_3	0.170434782608696	0.781502649763245	1.96522921939876	0.691028223848758
1	15714762	15945872	HAP_4	0.16695652173913	-4.07919311468331	1.80971609945397	0.0245773177953285
1	15714762	15945872	HAP_5	0.105217391304348	-3.05003332653946	3.9999040681176	0.446065678922513
1	15784835	16007329	HAP_1	0.170434782608696	0.781502649763245	1.96522921939876	0.691028223848758
1	15784835	16007329	HAP_2	0.0869565217391304	-5.48616960429604	3.46733053105486	0.114156011709481
1	15784835	16007329	HAP_3	0.105217391304348	-3.05003332653946	3.9999040681176	0.446065678922513
1	15784835	16007329	HAP_4	0.22	-1.34270406150205	1.34865937856374	0.319880638568745
1	15784835	16007329	HAP_5	0.0730434782608696	-3.48232045929877	4.02807762188419	0.387675664364508
1	15859988	16070054	HAP_1	0.0860869565217391	-1.5415282144595	3.47322120079827	0.657334567595606
1	15859988	16070054	HAP_2	0.22	-1.34270406150205	1.34865937856374	0.319880638568745
1	15859988	16070054	HAP_3	0.0730434782608696	-3.48232045929877	4.02807762188419	0.387675664364508
1	15859988	16070054	HAP_4	0.170434782608696	0.781502649763245	1.96522921939876	0.691028223848758
1	15931146	16103133	HAP_1	0.169565217391304	0.781502649763245	1.96522921939876	0.691028223848758
1	15931146	16103133	HAP_2	0.218260869565217	-1.34270406150205	1.34865937856374	0.319880638568745
1	15931146	16103133	HAP_3	0.0730434782608696	-3.48232045929877	4.02807762188419	0.387675664364508
1	15931146	16103133	HAP_4	0.0878260869565217	-1.5415282144595	3.47322120079827	0.657334567595606
1	15990556	16140772	HAP_1	0.218260869565217	-1.34270406150205	1.34865937856374	0.319880638568745
1	15990556	16140772	HAP_2	0.169565217391304	0.781502649763245	1.96522921939876	0.691028223848758
1	15990556	16140772	HAP_3	0.15304347826087	0.117567426966121	1.98212376061922	0.952723200093053
1	16048863	16193650	HAP_1	0.156521739130435	0.679215053744478	1.96308869268517	0.729477418098198
1	16048863	16193650	HAP_2	0.106086956521739	-1.94979738072273	2.88821135537024	0.499897376058355
1	16048863	16193650	HAP_3	0.15304347826087	0.117567426966121	1.98212376061922	0.952723200093053
1	16048863	16193650	HAP_4	0.225217391304348	-1.34270406150205	1.34865937856374	0.319880638568745
1	16048863	16193650	HAP_5	0.071304347826087	-1.49854699268304	3.11837899788133	0.631021093065916
1	16090310	16276033	HAP_1	0.106086956521739	-1.94979738072273	2.88821135537024	0.499897376058355
1	16090310	16276033	HAP_2	0.174782608695652	-0.118097686590478	1.82505570222469	0.948428638358159
1	16090310	16276033	HAP_3	0.15304347826087	0.117567426966121	1.98212376061922	0.952723200093053
1	16090310	16276033	HAP_4	0.132173913043478	0.4090172171138	1.88681790475607	0.828461427230923
1	16090310	16276033	HAP_5	0.225217391304348	-1.34270406150205	1.34865937856374	0.319880638568745
1	16127799	16355046	HAP_1	0.119130434782609	-1.31237662000398	2.25688778052025	0.561137751743193
1	16127799	16355046	HAP_2	0.225217391304348	-1.34270406150205	1.34865937856374	0.319880638568745
1	16127799	16355046	HAP_3	0.15304347826087	0.117567426966121	1.98212376061922	0.952723200093053
1	16127799	16355046	HAP_4	0.106086956521739	-1.94979738072273	2.88821135537024	0.499897376058355
1	16127799	16355046	HAP_5	0.175652173913043	-0.118097686590478	1.82505570222469	0.948428638358159
1	16183119	16433091	HAP_1	0.24	0.812232233136411	1.35051052450242	0.547798753801157
1	16183119	16433091	HAP_2	0.15304347826087	0.117567426966121	1.98212376061922	0.952723200093053
1	16183119	16433091	HAP_3	0.222608695652174	-1.34270406150205	1.34865937856374	0.319880638568745
1	16183119	16433091	HAP_4	0.105217391304348	-1.83086595426757	3.17759257826544	0.564724046838752
1	16250353	16495715	HAP_1	0.239130434782609	0.812232233136411	1.35051052450242	0.547798753801157
1	16250353	16495715	HAP_2	0.0730434782608696	-3.48232045929877	4.02807762188419	0.387675664364508
1	16250353	16495715	HAP_3	0.105217391304348	-1.83086595426757	3.17759257826544	0.564724046838752
1	16250353	16495715	HAP_4	0.222608695652174	-1.34270406150205	1.34865937856374	0.319880638568745
1	16322597	16522782	HAP_1	0.222608695652174	-1.34270406150205	1.34865937856374	0.319880638568745
1	16322597	16522782	HAP_2	0.105217391304348	-1.83086595426757	3.17759257826544	0.564724046838752
1	16322597	16522782	HAP_3	0.239130434782609	0.812232233136411	1.35051052450242	0.547798753801157
1	16322597	16522782	HAP_4	0.0730434782608696	-3.48232045929877	4.02807762188419	0.387675664364508
1	16401831	16604159	HAP_1	0.220869565217391	-1.34270406150205	1.34865937856374	0.319880638568745
1	16401831	16604159	HAP_2	0.0817391304347826	-2.32893215205231	3.4876699513042	0.504559883575392
1	16401831	16604159	HAP_3	0.0730434782608696	-3.48232045929877	4.02807762188419	0.387675664364508
1	16401831	16604159	HAP_4	0.172173913043478	-0.943103615897896	1.88196867278242	0.616478600199367
1	16401831	16604159	HAP_5	0.105217391304348	-1.83086595426757	3.17759257826544	0.564724046838752
1	16463899	16643923	HAP_1	0.220869565217391	-1.34270406150205	1.34865937856374	0.319880638568745
1	16463899	16643923	HAP_2	0.0817391304347826	-2.32893215205231	3.4876699513042	0.504559883575392
1	16463899	16643923	HAP_3	0.105217391304348	-1.83086595426757	3.17759257826544	0.564724046838752
1	16463899	16643923	HAP_4	0.0730434782608696	-3.48232045929877	4.02807762188419	0.387675664364508
1	16463899	16643923	HAP_5	0.172173913043478	-0.943103615897896	1.88196867278242	0.616478600199367
1	16508177	16686406	HAP_1	0.220869565217391	-1.34270406150205	1.34865937856374	0.319880638568745
1	16508177	16686406	HAP_2	0.0817391304347826	-2.32893215205231	3.4876699513042	0.504559883575392
1	16508177	16686406	HAP_3	0.0730434782608696	-3.48232045929877	4.02807762188419	0.387675664364508
1	16508177	16686406	HAP_4	0.172173913043478	-0.943103615897896	1.88196867278242	0.616478600199367
1	16508177	16686406	HAP_5	0.101739130434783	-1.83086595426757	3.17759257826544	0.564724046838752
1	16571855	16747732	HAP_1	0.0730434782608696	-3.48232045929877	4.02807762188419	0.387675664364508
1	16571855	16747732	HAP_2	0.302608695652174	-1.45232872312828	1.01542731853023	0.153197097765218
1	16571855	16747732	HAP_3	0.172173913043478	-0.943103615897896	1.88196867278242	0.616478600199367
1	16571855	16747732	HAP_4	0.0617391304347826	-2.32893215205231	3.4876699513042	0.504559883575392
1	16635130	16836572	HAP_1	0.302608695652174	-1.45232872312828	1.01542731853023	0.153197097765218
1	16635130	16836572	HAP_2	0.0730434782608696	-3.48232045929877	4.02807762188419	0.387675664364508
1	16635130	16836572	HAP_3	0.172173913043478	-0.943103615897896	1.88196867278242	0.616478600199367
1	16669446	16922627	HAP_1	0.340869565217391	-1.31548889524983	0.938171545004617	0.16141247838659
1	16669446	16922627	HAP_2	0.0930434782608696	1.79059207622081	3.49632168992974	0.608757048584578
1	16669446	16922627	HAP_3	0.0730434782608696	-3.48232045929877	4.02807762188419	0.387675664364508
1	16669446	16922627	HAP_4	0.172173913043478	-0.943103615897896	1.88196867278242	0.616478600199367
1	16723481	16962160	HAP_1	0.0930434782608696	1.79059207622081	3.49632168992974	0.608757048584578
1	16723481	16962160	HAP_2	0.172173913043478	-0.943103615897896	1.88196867278242	0.616478600199367
1	16723481	16962160	HAP_3	0.34695652173913	-1.21201921206927	0.918478819141876	0.187507884032617
1	16723481	16962160	HAP_4	0.0730434782608696	-3.48232045929877	4.02807762188419	0.387675664364508
1	16808617	17025174	HAP_1	0.0730434782608696	-3.48232045929877	4.02807762188419	0.387675664364508
1	16808617	17025174	HAP_2	0.172173913043478	-0.943103615897896	1.88196867278242	0.616478600199367
1	16808617	17025174	HAP_3	0.314782608695652	-1.68214967916028	1.00765498129741	0.0956008296420104
1	16808617	17025174	HAP_4	0.0930434782608696	1.79059207622081	3.49632168992974	0.608757048584578
1	16886150	17075114	HAP_1	0.0730434782608696	-3.48232045929877	4.02807762188419	0.387675664364508
1	16886150	17075114	HAP_2	0.314782608695652	-1.68214967916028	1.00765498129741	0.0956008296420104
1	16886150	17075114	HAP_3	0.172173913043478	-0.943103615897896	1.88196867278242	0.616478600199367
1	16886150	17075114	HAP_4	0.0921739130434783	1.79059207622081	3.49632168992974	0.608757048584578
1	16952601	17128546	HAP_1	0.0730434782608696	-3.48232045929877	4.02807762188419	0.387675664364508
1	16952601	17128546	HAP_2	0.175652173913043	-1.62164022983277	1.77640794903038	0.361699182942073
1	16952601	17128546	HAP_3	0.0895652173913044	-2.1140579471157	3.10873180879211	0.496759979110582
1	16952601	17128546	HAP_4	0.118260869565217	-1.09094277026189	2.51168983698894	0.664203815507058
1	16952601	17128546	HAP_5	0.372173913043478	-0.48483529354831	0.866896269793382	0.576195374323929
1	17007158	17167034	HAP_1	0.368695652173913	-0.109684265475702	0.873316402547417	0.900097352635838
1	17007158	17167034	HAP_2	0.0730434782608696	-3.48232045929877	4.02807762188419	0.387675664364508
1	17007158	17167034	HAP_3	0.175652173913043	-1.62164022983277	1.77640794903038	0.361699182942073
1	17007158	17167034	HAP_4	0.0895652173913044	-2.1140579471157	3.10873180879211	0.496759979110582
1	17043129	17235751	HAP_1	0.175652173913043	-1.62164022983277	1.77640794903038	0.361699182942073
1	17043129	17235751	HAP_2	0.0895652173913044	-2.1140579471157	3.10873180879211	0.496759979110582
1	17043129	17235751	HAP_3	0.368695652173913	-0.109684265475702	0.873316402547417	0.900097352635838
1	17043129	17235751	HAP_4	0.0730434782608696	-3.48232045929877	4.02807762188419	0.387675664364508
1	17108080	17326467	HAP_1	0.175652173913043	-1.96120075871978	1.73377764857043	0.258465161545397
1	17108080	17326467	HAP_2	0.0730434782608696	-3.48232045929877	4.02807762188419	0.387675664364508
1	17108080	17326467	HAP_3	0.088695652173913	-2.08644945481044	3.4760433018559	0.548590317178968
1	17108080	17326467	HAP_4	0.367826086956522	-0.109684265475702	0.873316402547417	0.900097352635838
1	17148366	17431872	HAP_1	0.088695652173913	-2.08644945481044	3.4760433018559	0.548590317178968
1	17148366	17431872	HAP_2	0.0730434782608696	-3.48232045929877	4.02807762188419	0.387675664364508
1	17148366	17431872	HAP_3	0.372173913043478	-0.48483529354831	0.866896269793382	0.576195374323929
1	17148366	17431872	HAP_4	0.173913043478261	-1.62164022983277	1.77640794903038	0.361699182942073
1	17200924	17474463	HAP_1	0.173913043478261	-1.62164022983277	1.77640794903038	0.361699182942073
1	17200924	17474463	HAP_2	0.372173913043478	-0.48483529354831	0.866896269793382	0.576195374323929
1	17200924	17474463	HAP_3	0.088695652173913	-2.08644945481044	3.4760433018559	0.548590317178968
1	17200924	17474463	HAP_4	0.0730434782608696	-3.48232045929877	4.02807762188419	0.387675664364508
1	17292283	17515670	HAP_1	0.368695652173913	-0.322607383706422	0.866452261676011	0.709786483084104
1	17292283	17515670	HAP_2	0.0730434782608696	-3.48232045929877	4.02807762188419	0.387675664364508
1	17292283	17515670	HAP_3	0.179130434782609	-1.98146984222071	2.20443888571828	0.369115102089637
1	17292283	17515670	HAP_4	0.0921739130434783	-2.1140579471157	3.10873180879211	0.496759979110582
1	17292283	17515670	HAP_5	0.173913043478261	-1.62164022983277	1.77640794903038	0.361699182942073
1	17404509	17543004	HAP_1	0.413913043478261	-0.128607954582549	0.802331602410991	0.872708051046768
1	17404509	17543004	HAP_2	0.186086956521739	-1.98146984222071	2.20443888571828	0.369115102089637
1	17404509	17543004	HAP_3	0.0921739130434783	-2.1140579471157	3.10873180879211	0.496759979110582
1	17404509	17543004	HAP_4	0.0730434782608696	-3.48232045929877	4.02807762188419	0.387675664364508
1	17404509	17543004	HAP_5	0.173913043478261	-1.62164022983277	1.77640794903038	0.361699182942073
1	17463352	17580720	HAP_1	0.416521739130435	-0.128607954582549	0.802331602410991	0.872708051046768
1	17463352	17580720	HAP_2	0.116521739130435	-2.542568909806	2.46637373446055	0.30303415501429
1	17463352	17580720	HAP_3	0.0739130434782609	-3.48232045929877	4.02807762188419	0.387675664364508
1	17463352	17580720	HAP_4	0.173913043478261	-1.62164022983277	1.77640794903038	0.361699182942073
1	17504279	17619065	HAP_1	0.156521739130435	-1.00353343009387	1.8982875790018	0.597255621402651
1	17504279	17619065	HAP_2	0.0730434782608696	-3.48232045929877	4.02807762188419	0.387675664364508
1	17504279	17619065	HAP_3	0.317391304347826	-0.24812363711086	1.050545952745	0.813374843981733
1	17504279	17619065	HAP_4	0.0991304347826087	4.41451886267113	3.99926793998848	0.270138535752805
1	17504279	17619065	HAP_5	0.091304347826087	-2.1140579471157	3.10873180879211	0.496759979110582
1	17530637	17703897	HAP_1	0.156521739130435	-1.00353343009387	1.8982875790018	0.597255621402651
1	17530637	17703897	HAP_2	0.0730434782608696	-3.48232045929877	4.02807762188419	0.387675664364508
1	17530637	17703897	HAP_3	0.301739130434783	-0.0460939393062428	1.07414275594752	0.965786682987735
1	17530637	17703897	HAP_4	0.0869565217391304	4.41451886267113	3.99926793998848	0.270138535752805
1	17530637	17703897	HAP_5	0.091304347826087	-2.1140579471157	3.10873180879211	0.496759979110582
1	17569889	17771553	HAP_1	0.156521739130435	-1.00353343009387	1.8982875790018	0.597255621402651
1	17569889	17771553	HAP_2	0.0730434782608696	-3.48232045929877	4.02807762188419	0.387675664364508
1	17569889	17771553	HAP_3	0.091304347826087	-2.1140579471157	3.10873180879211	0.496759979110582
1	17569889	17771553	HAP_4	0.302608695652174	-0.0460939393062428	1.07414275594752	0.965786682987735
1	17569889	17771553	HAP_5	0.0869565217391304	4.41451886267113	3.99926793998848	0.270138535752805
1	17593278	17863023	HAP_1	0.0730434782608696	-3.48232045929877	4.02807762188419	0.387675664364508
1	17593278	17863023	HAP_2	0.091304347826087	-2.1140579471157	3.10873180879211	0.496759979110582
1	17593278	17863023	HAP_3	0.18695652173913	1.13461610101513	1.83341781051748	0.536263962299571
1	17593278	17863023	HAP_4	0.113913043478261	-3.60274656723419	2.64753229170167	0.174124181554823
1	17593278	17863023	HAP_5	0.0878260869565217	4.41451886267113	3.99926793998848	0.270138535752805
1	17593278	17863023	HAP_6	0.156521739130435	-0.981896098939782	1.95923360785937	0.616452393718508
1	17672335	17933659	HAP_1	0.0730434782608696	-3.48232045929877	4.02807762188419	0.387675664364508
1	17672335	17933659	HAP_2	0.0878260869565217	4.41451886267113	3.99926793998848	0.270138535752805
1	17672335	17933659	HAP_3	0.156521739130435	-0.981896098939782	1.95923360785937	0.616452393718508
1	17672335	17933659	HAP_4	0.18695652173913	1.13461610101513	1.83341781051748	0.536263962299571
1	17672335	17933659	HAP_5	0.11304347826087	-3.60274656723419	2.64753229170167	0.174124181554823
1	17672335	17933659	HAP_6	0.0930434782608696	-2.1140579471157	3.10873180879211	0.496759979110582
1	17742102	17996624	HAP_1	0.0878260869565217	4.41451886267113	3.99926793998848	0.270138535752805
1	17742102	17996624	HAP_2	0.0739130434782609	-3.48232045929877	4.02807762188419	0.387675664364508
1	17742102	17996624	HAP_3	0.128695652173913	2.33191400588373	2.64032698279542	0.37751051493225
1	17742102	17996624	HAP_4	0.22	-0.725342697528607	1.5896347152203	0.648353992238913
1	17742102	17996624	HAP_5	0.18695652173913	1.13461610101513	1.83341781051748	0.536263962299571
1	17742102	17996624	HAP_6	0.11304347826087	-3.60274656723419	2.64753229170167	0.174124181554823
1	17742102	17996624	HAP_7	0.0930434782608696	-2.1140579471157	3.10873180879211	0.496759979110582
1	17830271	18035272	HAP_1	0.0895652173913044	4.41451886267113	3.99926793998848	0.270138535752805
1	17830271	18035272	HAP_2	0.0739130434782609	-3.48232045929877	4.02807762188419	0.387675664364508
1	17830271	18035272	HAP_3	0.218260869565217	-0.725342697528607	1.5896347152203	0.648353992238913
1	17830271	18035272	HAP_4	0.18695652173913	1.13461610101513	1.83341781051748	0.536263962299571
1	17830271	18035272	HAP_5	0.0930434782608696	-2.1140579471157	3.10873180879211	0.496759979110582
1	17830271	18035272	HAP_6	0.11304347826087	-3.60274656723419	2.64753229170167	0.174124181554823
1	17910922	18103433	HAP_1	0.0878260869565217	4.41451886267113	3.99926793998848	0.270138535752805
1	17910922	18103433	HAP_2	0.186086956521739	2.10638593531599	1.8953507582648	0.266895689611356
1	17910922	18103433	HAP_3	0.0930434782608696	-2.1140579471157	3.10873180879211	0.496759979110582
1	17910922	18103433	HAP_4	0.126086956521739	-3.34570544213689	2.3439781054476	0.154030934657196
1	17910922	18103433	HAP_5	0.218260869565217	-0.725342697528607	1.5896347152203	0.648353992238913
1	17910922	18103433	HAP_6	0.0730434782608696	-3.48232045929877	4.02807762188419	0.387675664364508
1	17965969	18144245	HAP_1	0.186086956521739	2.10638593531599	1.8953507582648	0.266895689611356
1	17965969	18144245	HAP_2	0.0878260869565217	4.41451886267113	3.99926793998848	0.270138535752805
1	17965969	18144245	HAP_3	0.138260869565217	-2.96178399762645	2.12034295630656	0.163012427588985
1	17965969	18144245	HAP_4	0.0921739130434783	-2.1140579471157	3.10873180879211	0.496759979110582
1	17965969	18144245	HAP_5	0.218260869565217	-0.725342697528607	1.5896347152203	0.648353992238913
1	17965969	18144245	HAP_6	0.0730434782608696	-3.48232045929877	4.02807762188419	0.387675664364508
1	18019409	18218440	HAP_1	0.221739130434783	0.00233625557038205	1.38456543781518	0.998654283655553
1	18019409	18218440	HAP_2	0.0904347826086957	4.41451886267113	3.99926793998848	0.270138535752805
1	18019409	18218440	HAP_3	0.405217391304348	-0.583464318560485	0.852591512930777	0.494041227363074
1	18019409	18218440	HAP_4	0.091304347826087	-2.1140579471157	3.10873180879211	0.496759979110582
1	18019409	18218440	HAP_5	0.0782608695652174	-0.506216804010416	3.49384661884341	0.88485116565459
1	18081067	18289532	HAP_1	0.091304347826087	-2.1140579471157	3.10873180879211	0.496759979110582
1	18081067	18289532	HAP_2	0.0747826086956522	-3.48232045929877	4.02807762188419	0.387675664364508
1	18081067	18289532	HAP_3	0.142608695652174	-2.96178399762645	2.12034295630656	0.163012427588985
1	18081067	18289532	HAP_4	0.0904347826086957	4.41451886267113	3.99926793998848	0.270138535752805
1	18081067	18289532	HAP_5	0.0669565217391304	0.447944384461258	4.02776571523186	0.911486268117402
1	18081067	18289532	HAP_6	0.153913043478261	-2.04065232046645	2.23471527919297	0.361550031174035
1	18081067	18289532	HAP_7	0.184347826086957	1.51635319196373	1.9011868550709	0.425449716238996
1	18134138	18345151	HAP_1	0.0747826086956522	-3.48232045929877	4.02807762188419	0.387675664364508
1	18134138	18345151	HAP_2	0.128695652173913	-3.34570544213689	2.3439781054476	0.154030934657196
1	18134138	18345151	HAP_3	0.0904347826086957	4.41451886267113	3.99926793998848	0.270138535752805
1	18134138	18345151	HAP_4	0.0669565217391304	0.447944384461258	4.02776571523186	0.911486268117402
1	18134138	18345151	HAP_5	0.15304347826087	-2.04065232046645	2.23471527919297	0.361550031174035
1	18134138	18345151	HAP_6	0.184347826086957	1.51635319196373	1.9011868550709	0.425449716238996
1	18134138	18345151	HAP_7	0.091304347826087	-2.1140579471157	3.10873180879211	0.496759979110582
1	18185785	18374886	HAP_1	0.0904347826086957	4.41451886267113	3.99926793998848	0.270138535752805
1	18185785	18374886	HAP_2	0.0669565217391304	0.447944384461258	4.02776571523186	0.911486268117402
1	18185785	18374886	HAP_3	0.153913043478261	-2.39746290640266	2.36059476175205	0.310248281279918
1	18185785	18374886	HAP_4	0.0765217391304348	-3.48232045929877	4.02807762188419	0.387675664364508
1	18185785	18374886	HAP_5	0.166086956521739	-2.25705635804354	2.03264189155511	0.267299270700484
1	18185785	18374886	HAP_6	0.184347826086957	1.51635319196373	1.9011868550709	0.425449716238996
1	18185785	18374886	HAP_7	0.128695652173913	-3.34570544213689	2.3439781054476	0.154030934657196
1	18276048	18399880	HAP_1	0.0895652173913044	-1.35479029496419	3.46929425840643	0.69630824903147
1	18276048	18399880	HAP_2	0.110434782608696	0.382094290520526	2.9068668192157	0.895470012352021
1	18276048	18399880	HAP_3	0.152173913043478	-2.39746290640266	2.36059476175205	0.310248281279918
1	18276048	18399880	HAP_4	0.244347826086957	-1.33349517114865	1.31089125004271	0.309475478364536
1	18276048	18399880	HAP_5	0.0739130434782609	-3.48232045929877	4.02807762188419	0.387675664364508
1	18340122	18448083	HAP_1	0.0739130434782609	-3.48232045929877	4.02807762188419	0.387675664364508
1	18340122	18448083	HAP_2	0.245217391304348	-1.51653371986211	1.28981865243909	0.240183506978226
1	18340122	18448083	HAP_3	0.0895652173913044	-1.35479029496419	3.46929425840643	0.69630824903147
1	18340122	18448083	HAP_4	0.0904347826086957	4.41451886267113	3.99926793998848	0.270138535752805
1	18340122	18448083	HAP_5	0.166086956521739	-2.39746290640266	2.36059476175205	0.310248281279918
1	18366232	18508210	HAP_1	0.0739130434782609	-3.48232045929877	4.02807762188419	0.387675664364508
1	18366232	18508210	HAP_2	0.152173913043478	-2.39746290640266	2.36059476175205	0.310248281279918
1	18366232	18508210	HAP_3	0.0895652173913044	-1.35479029496419	3.46929425840643	0.69630824903147
1	18366232	18508210	HAP_4	0.0904347826086957	4.41451886267113	3.99926793998848	0.270138535752805
1	18366232	18508210	HAP_5	0.115652173913043	-1.28603565326998	2.8983355084301	0.657419249778403
1	18366232	18508210	HAP_6	0.128695652173913	-3.34570544213689	2.3439781054476	0.154030934657196
1	18388905	18550600	HAP_1	0.0669565217391304	0.646976310732687	4.00242577221029	0.871642687596784
1	18388905	18550600	HAP_2	0.15304347826087	-2.04065232046645	2.23471527919297	0.361550031174035
1	18388905	18550600	HAP_3	0.0747826086956522	-3.48232045929877	4.02807762188419	0.387675664364508
1	18388905	18550600	HAP_4	0.0904347826086957	-1.35479029496419	3.46929425840643	0.69630824903147
1	18388905	18550600	HAP_5	0.0904347826086957	4.41451886267113	3.99926793998848	0.270138535752805
1	18388905	18550600	HAP_6	0.127826086956522	0.815630926973169	2.49637294504278	0.743996480732382
1	18388905	18550600	HAP_7	0.180869565217391	-1.55092693926478	1.51472164079975	0.306321952015663
1	18388905	18550600	HAP_8	0.0773913043478261	-1.10462228700256	4.06434402454597	0.785888181552749
1	18425564	18619081	HAP_1	0.114782608695652	-1.28603565326998	2.8983355084301	0.657419249778403
1	18425564	18619081	HAP_2	0.175652173913043	-1.62506052493198	1.58771934136666	0.306502993684587
1	18425564	18619081	HAP_3	0.0773913043478261	-1.10462228700256	4.06434402454597	0.785888181552749
1	18425564	18619081	HAP_4	0.0904347826086957	4.41451886267113	3.99926793998848	0.270138535752805
1	18425564	18619081	HAP_5	0.123478260869565	1.02835617463423	2.47759534974185	0.678254774641035
1	18425564	18619081	HAP_6	0.154782608695652	-2.04065232046645	2.23471527919297	0.361550031174035
1	18425564	18619081	HAP_7	0.0747826086956522	-3.48232045929877	4.02807762188419	0.387675664364508
1	18425564	18619081	HAP_8	0.0904347826086957	-1.35479029496419	3.46929425840643	0.69630824903147
1	18484079	18667846	HAP_1	0.114782608695652	-1.28603565326998	2.8983355084301	0.657419249778403
1	18484079	18667846	HAP_2	0.136521739130435	0.245814321169832	1.96072504865678	0.900276188010785
1	18484079	18667846	HAP_3	0.155652173913043	-2.04065232046645	2.23471527919297	0.361550031174035
1	18484079	18667846	HAP_4	0.0904347826086957	-1.35479029496419	3.46929425840643	0.69630824903147
1	18484079	18667846	HAP_5	0.114782608695652	2.33631908975188	3.10298454697551	0.451809391697183
1	18484079	18667846	HAP_6	0.12695652173913	-3.34570544213689	2.3439781054476	0.154030934657196
1	18484079	18667846	HAP_7	0.08	-3.69816302348697	3.47267936181522	0.287364582525121
1	18484079	18667846	HAP_8	0.0956521739130435	1.54550098775707	2.87933057918383	0.591647859327784
1	18541914	18718088	HAP_1	0.0765217391304348	-1.10462228700256	4.06434402454597	0.785888181552749
1	18541914	18718088	HAP_2	0.0904347826086957	-1.35479029496419	3.46929425840643	0.69630824903147
1	18541914	18718088	HAP_3	0.0921739130434783	4.41451886267113	3.99926793998848	0.270138535752805
1	18541914	18718088	HAP_4	0.12695652173913	-3.34570544213689	2.3439781054476	0.154030934657196
1	18541914	18718088	HAP_5	0.15304347826087	-2.04065232046645	2.23471527919297	0.361550031174035
1	18541914	18718088	HAP_6	0.115652173913043	-1.28603565326998	2.8983355084301	0.657419249778403
1	18541914	18718088	HAP_7	0.123478260869565	1.02835617463423	2.47759534974185	0.678254774641035
1	18599889	18771888	HAP_1	0.0921739130434783	4.41451886267113	3.99926793998848	0.270138535752805
1	18599889	18771888	HAP_2	0.113913043478261	-3.60274656723419	2.64753229170167	0.174124181554823
1	18599889	18771888	HAP_3	0.0904347826086957	-1.35479029496419	3.46929425840643	0.69630824903147
1	18599889	18771888	HAP_4	0.123478260869565	1.02835617463423	2.47759534974185	0.678254774641035
1	18599889	18771888	HAP_5	0.15304347826087	-2.04065232046645	2.23471527919297	0.361550031174035
1	18599889	18771888	HAP_6	0.0765217391304348	-1.10462228700256	4.06434402454597	0.785888181552749
1	18599889	18771888	HAP_7	0.12	-1.28603565326998	2.8983355084301	0.657419249778403
1	18651110	18859078	HAP_1	0.11304347826087	-3.60274656723419	2.64753229170167	0.174124181554823
1	18651110	18859078	HAP_2	0.123478260869565	1.02835617463423	2.47759534974185	0.678254774641035
1	18651110	18859078	HAP_3	0.15304347826087	0.0369558755611152	2.12792910369428	0.986149949985739
1	18651110	18859078	HAP_4	0.0921739130434783	4.41451886267113	3.99926793998848	0.270138535752805
1	18651110	18859078	HAP_5	0.0921739130434783	-0.0756803408220705	3.10197330309053	0.980544216095728
1	18651110	18859078	HAP_6	0.0765217391304348	-1.10462228700256	4.06434402454597	0.785888181552749
1	18651110	18859078	HAP_7	0.117391304347826	-1.28603565326998	2.8983355084301	0.657419249778403
1	18690083	18947598	HAP_1	0.11304347826087	-3.60274656723419	2.64753229170167	0.174124181554823
1	18690083	18947598	HAP_2	0.116521739130435	-1.28603565326998	2.8983355084301	0.657419249778403
1	18690083	18947598	HAP_3	0.0895652173913044	4.41451886267113	3.99926793998848	0.270138535752805
1	18690083	18947598	HAP_4	0.15304347826087	0.0369558755611152	2.12792910369428	0.986149949985739
1	18690083	18947598	HAP_5	0.091304347826087	-0.0756803408220705	3.10197330309053	0.980544216095728
1	18690083	18947598	HAP_6	0.0765217391304348	-1.10462228700256	4.06434402454597	0.785888181552749
1	18690083	18947598	HAP_7	0.123478260869565	1.02835617463423	2.47759534974185	0.678254774641035
1	18756669	19016808	HAP_1	0.154782608695652	0.0369558755611152	2.12792910369428	0.986149949985739
1	18756669	19016808	HAP_2	0.091304347826087	-0.0756803408220705	3.10197330309053	0.980544216095728
1	18756669	19016808	HAP_3	0.123478260869565	1.02835617463423	2.47759534974185	0.678254774641035
1	18756669	19016808	HAP_4	0.0739130434782609	-3.48232045929877	4.02807762188419	0.387675664364508
1	18756669	19016808	HAP_5	0.113913043478261	-3.60274656723419	2.64753229170167	0.174124181554823
1	18756669	19016808	HAP_6	0.0895652173913044	4.41451886267113	3.99926793998848	0.270138535752805
1	18756669	19016808	HAP_7	0.0773913043478261	-1.10462228700256	4.06434402454597	0.785888181552749
1	18756669	19016808	HAP_8	0.114782608695652	-1.28603565326998	2.8983355084301	0.657419249778403
1	18832003	19101381	HAP_1	0.113913043478261	-3.60274656723419	2.64753229170167	0.174124181554823
1	18832003	19101381	HAP_2	0.091304347826087	-0.0756803408220705	3.10197330309053	0.980544216095728
1	18832003	19101381	HAP_3	0.0739130434782609	-3.48232045929877	4.02807762188419	0.387675664364508
1	18832003	19101381	HAP_4	0.0773913043478261	-1.10462228700256	4.06434402454597	0.785888181552749
1	18832003	19101381	HAP_5	0.0904347826086957	4.41451886267113	3.99926793998848	0.270138535752805
1	18832003	19101381	HAP_6	0.123478260869565	1.02835617463423	2.47759534974185	0.678254774641035
1	18832003	19101381	HAP_7	0.114782608695652	-1.28603565326998	2.8983355084301	0.657419249778403
1	18832003	19101381	HAP_8	0.16695652173913	0.181818696117423	2.03363802070673	0.92879139804145
1	18930376	19175978	HAP_1	0.123478260869565	1.02835617463423	2.47759534974185	0.678254774641035
1	18930376	19175978	HAP_2	0.0739130434782609	-3.48232045929877	4.02807762188419	0.387675664364508
1	18930376	19175978	HAP_3	0.113913043478261	-3.60274656723419	2.64753229170167	0.174124181554823
1	18930376	19175978	HAP_4	0.114782608695652	-1.28603565326998	2.8983355084301	0.657419249778403
1	18930376	19175978	HAP_5	0.16695652173913	0.181818696117423	2.03363802070673	0.92879139804145
1	18930376	19175978	HAP_6	0.168695652173913	-2.03111236770574	1.84015957876548	0.270165432032515
1	18930376	19175978	HAP_7	0.0904347826086957	4.41451886267113	3.99926793998848	0.270138535752805
1	18993576	19269782	HAP_1	0.113913043478261	-1.28603565326998	2.8983355084301	0.657419249778403
1	18993576	19269782	HAP_2	0.16695652173913	0.181818696117423	2.03363802070673	0.92879139804145
1	18993576	19269782	HAP_3	0.168695652173913	-2.03111236770574	1.84015957876548	0.270165432032515
1	18993576	19269782	HAP_4	0.0947826086956522	4.41451886267113	3.99926793998848	0.270138535752805
1	18993576	19269782	HAP_5	0.123478260869565	1.02835617463423	2.47759534974185	0.678254774641035
1	18993576	19269782	HAP_6	0.0739130434782609	-3.48232045929877	4.02807762188419	0.387675664364508
1	18993576	19269782	HAP_7	0.113913043478261	-3.60274656723419	2.64753229170167	0.174124181554823
1	19069747	19336588	HAP_1	0.114782608695652	-2.36071644992898	2.91999685472063	0.419164805058968
1	19069747	19336588	HAP_2	0.0773913043478261	-1.10462228700256	4.06434402454597	0.785888181552749
1	19069747	19336588	HAP_3	0.13304347826087	0.969101696627416	2.46473348760846	0.69433031695275
1	19069747	19336588	HAP_4	0.113913043478261	-3.60274656723419	2.64753229170167	0.174124181554823
1	19069747	19336588	HAP_5	0.305217391304348	-0.728999512531329	1.02942629830377	0.47913890692074
1	19069747	19336588	HAP_6	0.0739130434782609	-3.48232045929877	4.02807762188419	0.387675664364508
1	19069747	19336588	HAP_7	0.0930434782608696	4.41451886267113	3.99926793998848	0.270138535752805
1	19147587	19374028	HAP_1	0.232173913043478	0.218246961655947	1.23868610274726	0.860206334537571
1	19147587	19374028	HAP_2	0.0739130434782609	-3.48232045929877	4.02807762188419	0.387675664364508
1	19147587	19374028	HAP_3	0.11304347826087	-2.89985079839139	3.18637722518597	0.363171687763289
1	19147587	19374028	HAP_4	0.0904347826086957	4.41451886267113	3.99926793998848	0.270138535752805
1	19147587	19374028	HAP_5	0.11304347826087	-3.60274656723419	2.64753229170167	0.174124181554823
1	19147587	19374028	HAP_6	0.0773913043478261	-1.10462228700256	4.06434402454597	0.785888181552749
1	19147587	19374028	HAP_7	0.132173913043478	0.969101696627416	2.46473348760846	0.69433031695275
1	19253956	19436094	HAP_1	0.187826086956522	-1.21062674969553	1.59888865347403	0.449266756910309
1	19253956	19436094	HAP_2	0.088695652173913	4.41451886267113	3.99926793998848	0.270138535752805
1	19253956	19436094	HAP_3	0.112173913043478	-2.89985079839139	3.18637722518597	0.363171687763289
1	19253956	19436094	HAP_4	0.0773913043478261	-1.10462228700256	4.06434402454597	0.785888181552749
1	19253956	19436094	HAP_5	0.192173913043478	-2.5438598814128	1.72400189542765	0.14062337017732
1	19253956	19436094	HAP_6	0.0739130434782609	-3.48232045929877	4.02807762188419	0.387675664364508
1	19318625	19484677	HAP_1	0.11304347826087	-2.89985079839139	3.18637722518597	0.363171687763289
1	19318625	19484677	HAP_2	0.188695652173913	-1.21062674969553	1.59888865347403	0.449266756910309
1	19318625	19484677	HAP_3	0.088695652173913	4.41451886267113	3.99926793998848	0.270138535752805
1	19318625	19484677	HAP_4	0.0773913043478261	-1.10462228700256	4.06434402454597	0.785888181552749
1	19318625	19484677	HAP_5	0.192173913043478	-2.5438598814128	1.72400189542765	0.14062337017732
1	19318625	19484677	HAP_6	0.0739130434782609	-3.48232045929877	4.02807762188419	0.387675664364508
1	19352346	19499241	HAP_1	0.11304347826087	-2.89985079839139	3.18637722518597	0.363171687763289
1	19352346	19499241	HAP_2	0.19304347826087	-2.5438598814128	1.72400189542765	0.14062337017732
1	19352346	19499241	HAP_3	0.0739130434782609	-3.48232045929877	4.02807762188419	0.387675664364508
1	19352346	19499241	HAP_4	0.179130434782609	-1.21062674969553	1.59888865347403	0.449266756910309
1	19352346	19499241	HAP_5	0.088695652173913	4.41451886267113	3.99926793998848	0.270138535752805
1	19352346	19499241	HAP_6	0.0773913043478261	-1.10462228700256	4.06434402454597	0.785888181552749
1	19420435	19535686	HAP_1	0.0773913043478261	-1.10462228700256	4.06434402454597	0.785888181552749
1	19420435	19535686	HAP_2	0.0817391304347826	-2.84001234359893	3.50411494714028	0.418007866115249
1	19420435	19535686	HAP_3	0.11304347826087	-2.89985079839139	3.18637722518597	0.363171687763289
1	19420435	19535686	HAP_4	0.180869565217391	-1.21062674969553	1.59888865347403	0.449266756910309
1	19420435	19535686	HAP_5	0.19304347826087	-2.5438598814128	1.72400189542765	0.14062337017732
1	19420435	19535686	HAP_6	0.0878260869565217	4.41451886267113	3.99926793998848	0.270138535752805
1	19474711	19617746	HAP_1	0.194782608695652	-2.5438598814128	1.72400189542765	0.14062337017732
1	19474711	19617746	HAP_2	0.0817391304347826	-2.84001234359893	3.50411494714028	0.418007866115249
1	19474711	19617746	HAP_3	0.115652173913043	-1.28603565326998	2.8983355084301	0.657419249778403
1	19474711	19617746	HAP_4	0.258260869565217	-0.2767703698292	1.1202065782838	0.804943635869029
1	19474711	19617746	HAP_5	0.0878260869565217	4.41451886267113	3.99926793998848	0.270138535752805
1	19492649	19686160	HAP_1	0.327826086956522	-0.671534443703776	0.991675314403018	0.498575674073215
1	19492649	19686160	HAP_2	0.0878260869565217	4.41451886267113	3.99926793998848	0.270138535752805
1	19492649	19686160	HAP_3	0.115652173913043	-1.28603565326998	2.8983355084301	0.657419249778403
1	19492649	19686160	HAP_4	0.194782608695652	-2.5438598814128	1.72400189542765	0.14062337017732
1	19492649	19686160	HAP_5	0.0817391304347826	-2.84001234359893	3.50411494714028	0.418007866115249
1	19515387	19736140	HAP_1	0.115652173913043	-1.28603565326998	2.8983355084301	0.657419249778403
1	19515387	19736140	HAP_2	0.194782608695652	-2.5438598814128	1.72400189542765	0.14062337017732
1	19515387	19736140	HAP_3	0.32695652173913	-0.671534443703776	0.991675314403018	0.498575674073215
1	19515387	19736140	HAP_4	0.0878260869565217	4.41451886267113	3.99926793998848	0.270138535752805
1	19515387	19736140	HAP_5	0.0817391304347826	-2.84001234359893	3.50411494714028	0.418007866115249
1	19591116	19840115	HAP_1	0.222608695652174	-0.614000766201968	1.44532903903166	0.671132464462688
1	19591116	19840115	HAP_2	0.0834782608695652	-2.84001234359893	3.50411494714028	0.418007866115249
1	19591116	19840115	HAP_3	0.522608695652174	0.17576429959278	0.702303882892576	0.802471438709439
1	19661123	19905066	HAP_1	0.071304347826087	2.26057384263884	3.54044189255535	0.523408045556897
1	19661123	19905066	HAP_2	0.102608695652174	-2.09503452779737	2.66874261313371	0.432768639831607
1	19661123	19905066	HAP_3	0.18695652173913	-0.626080581353204	1.52890151469636	0.682330995070966
1	19661123	19905066	HAP_4	0.335652173913043	-1.38331402314492	0.957034810974247	0.148898266532305
1	19661123	19905066	HAP_5	0.202608695652174	-0.63941769368307	1.53584151461607	0.677327110947499
1	19728682	19955364	HAP_1	0.183478260869565	-1.21062674969553	1.59888865347403	0.449266756910309
1	19728682	19955364	HAP_2	0.466086956521739	0.0263832904295456	0.727364348279692	0.971077993184785
1	19728682	19955364	HAP_3	0.0782608695652174	1.18625439467487	2.67804708239299	0.65796871805515
1	19728682	19955364	HAP_4	0.105217391304348	-2.09503452779737	2.66874261313371	0.432768639831607
1	19802045	20037490	HAP_1	0.183478260869565	-1.21062674969553	1.59888865347403	0.449266756910309
1	19802045	20037490	HAP_2	0.0426086956521739	-0.390422853356043	3.99885423322113	0.922257989107473
1	19802045	20037490	HAP_3	0.088695652173913	4.41451886267113	3.99926793998848	0.270138535752805
1	19802045	20037490	HAP_4	0.225217391304348	-2.56277980214745	1.40743813316788	0.0691562852351929
1	19802045	20037490	HAP_5	0.173913043478261	-0.493899545325548	1.77488163336563	0.780906054969196
1	19887186	20089442	HAP_1	0.088695652173913	4.41451886267113	3.99926793998848	0.270138535752805
1	19887186	20089442	HAP_2	0.226086956521739	-2.56277980214745	1.40743813316788	0.0691562852351929
1	19887186	20089442	HAP_3	0.173913043478261	-0.493899545325548	1.77488163336563	0.780906054969196
1	19887186	20089442	HAP_4	0.183478260869565	-1.21062674969553	1.59888865347403	0.449266756910309
1	19887186	20089442	HAP_5	0.0556521739130435	-1.42534878896141	3.48510317254463	0.68270776736569
1	19929109	20164215	HAP_1	0.088695652173913	4.41451886267113	3.99926793998848	0.270138535752805
1	19929109	20164215	HAP_2	0.195652173913043	-1.92901601794869	1.56484720942563	0.218196240435513
1	19929109	20164215	HAP_3	0.173913043478261	-0.493899545325548	1.77488163336563	0.780906054969196
1	19929109	20164215	HAP_4	0.183478260869565	-1.21062674969553	1.59888865347403	0.449266756910309
1	19929109	20164215	HAP_5	0.0556521739130435	-1.42534878896141	3.48510317254463	0.68270776736569
1	20008856	20217215	HAP_1	0.088695652173913	4.41451886267113	3.99926793998848	0.270138535752805
1	20008856	20217215	HAP_2	0.0834782608695652	-0.698744036083608	2.84917512604904	0.806356781621371
1	20008856	20217215	HAP_3	0.195652173913043	-1.92901601794869	1.56484720942563	0.218196240435513
1	20008856	20217215	HAP_4	0.183478260869565	-1.21062674969553	1.59888865347403	0.449266756910309
1	20008856	20217215	HAP_5	0.173913043478261	-0.493899545325548	1.77488163336563	0.780906054969196
1	20079747	20263578	HAP_1	0.212173913043478	-0.968893497541009	1.55564017269145	0.533651363018209
1	20079747	20263578	HAP_2	0.195652173913043	-1.92901601794869	1.56484720942563	0.218196240435513
1	20079747	20263578	HAP_3	0.272173913043478	0.379247821344766	1.13930296221337	0.73935122221591
1	20144224	20294759	HAP_1	0.409565217391304	0.273571352046262	0.784797904266659	0.727528974641788
1	20144224	20294759	HAP_2	0.18	2.09655154305484	1.61582554983999	0.194987731050518
1	20144224	20294759	HAP_3	0.195652173913043	-1.92901601794869	1.56484720942563	0.218196240435513
1	20199697	20336514	HAP_1	0.194782608695652	-1.92901601794869	1.56484720942563	0.218196240435513
1	20199697	20336514	HAP_2	0.196521739130435	-1.094023094957	1.393769208976	0.432820388370513
1	20199697	20336514	HAP_3	0.0869565217391304	4.41451886267113	3.99926793998848	0.270138535752805
1	20199697	20336514	HAP_4	0.0973913043478261	0.522209229635306	3.48342671836312	0.880887428952912
1	20257579	20416935	HAP_1	0.196521739130435	-1.094023094957	1.393769208976	0.432820388370513
1	20257579	20416935	HAP_2	0.0869565217391304	4.41451886267113	3.99926793998848	0.270138535752805
1	20257579	20416935	HAP_3	0.0973913043478261	0.522209229635306	3.48342671836312	0.880887428952912
1	20257579	20416935	HAP_4	0.194782608695652	-1.92901601794869	1.56484720942563	0.218196240435513
1	20285058	20472980	HAP_1	0.196521739130435	-1.094023094957	1.393769208976	0.432820388370513
1	20285058	20472980	HAP_2	0.0869565217391304	4.41451886267113	3.99926793998848	0.270138535752805
1	20285058	20472980	HAP_3	0.0973913043478261	0.522209229635306	3.48342671836312	0.880887428952912
1	20285058	20472980	HAP_4	0.194782608695652	-1.92901601794869	1.56484720942563	0.218196240435513
1	20309995	20550672	HAP_1	0.195652173913043	-1.094023094957	1.393769208976	0.432820388370513
1	20309995	20550672	HAP_2	0.0973913043478261	0.522209229635306	3.48342671836312	0.880887428952912
1	20309995	20550672	HAP_3	0.0869565217391304	4.41451886267113	3.99926793998848	0.270138535752805
1	20309995	20550672	HAP_4	0.126086956521739	0.696134368207019	2.36301884423311	0.768411797231518
1	20396102	20587049	HAP_1	0.125217391304348	0.856439786752039	2.25139163478059	0.703788814891745
1	20396102	20587049	HAP_2	0.0973913043478261	0.522209229635306	3.48342671836312	0.880887428952912
1	20396102	20587049	HAP_3	0.105217391304348	2.78045391043053	2.62292486344649	0.289573329565471
1	20396102	20587049	HAP_4	0.195652173913043	-1.094023094957	1.393769208976	0.432820388370513
1	20447544	20629717	HAP_1	0.125217391304348	0.856439786752039	2.25139163478059	0.703788814891745
1	20447544	20629717	HAP_2	0.0947826086956522	-1.44149039470694	4.0212941916319	0.720130492866396
1	20447544	20629717	HAP_3	0.196521739130435	-1.094023094957	1.393769208976	0.432820388370513
1	20447544	20629717	HAP_4	0.179130434782609	0.828079611220862	1.81052691269306	0.647582305520421
1	20528824	20676803	HAP_1	0.255652173913043	-1.1931108502571	1.15634199785746	0.302610778266925
1	20528824	20676803	HAP_2	0.0930434782608696	0.912800646734536	2.86733546458426	0.750341851095031
1	20528824	20676803	HAP_3	0.0869565217391304	4.41451886267113	3.99926793998848	0.270138535752805
1	20528824	20676803	HAP_4	0.0947826086956522	-1.44149039470694	4.0212941916319	0.720130492866396
1	20572869	20732893	HAP_1	0.0860869565217391	-3.11072585244215	3.99558741509747	0.436578216618032
1	20572869	20732893	HAP_2	0.0895652173913044	2.82638488002967	3.47022154511418	0.415721796583033
1	20572869	20732893	HAP_3	0.0930434782608696	0.912800646734536	2.86733546458426	0.750341851095031
1	20572869	20732893	HAP_4	0.282608695652174	-0.540184906294283	1.07149362516377	0.614359194379241
1	20572869	20732893	HAP_5	0.0956521739130435	-1.44149039470694	4.0212941916319	0.720130492866396
1	20618002	20799206	HAP_1	0.0860869565217391	-3.11072585244215	3.99558741509747	0.436578216618032
1	20618002	20799206	HAP_2	0.0895652173913044	2.82638488002967	3.47022154511418	0.415721796583033
1	20618002	20799206	HAP_3	0.0921739130434783	0.912800646734536	2.86733546458426	0.750341851095031
1	20618002	20799206	HAP_4	0.284347826086957	-0.540184906294283	1.07149362516377	0.614359194379241
1	20618002	20799206	HAP_5	0.0947826086956522	-1.44149039470694	4.0212941916319	0.720130492866396
1	20664136	20899506	HAP_1	0.0895652173913044	2.82638488002967	3.47022154511418	0.415721796583033
1	20664136	20899506	HAP_2	0.286086956521739	-0.617259663235746	1.06166149692836	0.561197870546192
1	20664136	20899506	HAP_3	0.0860869565217391	-3.11072585244215	3.99558741509747	0.436578216618032
1	20664136	20899506	HAP_4	0.0921739130434783	0.912800646734536	2.86733546458426	0.750341851095031
1	20664136	20899506	HAP_5	0.0947826086956522	-1.44149039470694	4.0212941916319	0.720130492866396
1	20716311	20975199	HAP_1	0.0860869565217391	-3.11072585244215	3.99558741509747	0.436578216618032
1	20716311	20975199	HAP_2	0.375652173913043	0.477268926275594	0.860897296646712	0.579535625139987
1	20716311	20975199	HAP_3	0.0921739130434783	-1.44149039470694	4.0212941916319	0.720130492866396
1	20716311	20975199	HAP_4	0.0921739130434783	0.912800646734536	2.86733546458426	0.750341851095031
1	20774446	21025812	HAP_1	0.0930434782608696	-1.44149039470694	4.0212941916319	0.720130492866396
1	20774446	21025812	HAP_2	0.0947826086956522	0.936119426759088	2.64973390797981	0.724004952561325
1	20774446	21025812	HAP_3	0.0930434782608696	4.41451886267113	3.99926793998848	0.270138535752805
1	20774446	21025812	HAP_4	0.313913043478261	0.0594599229720354	1.02787429768348	0.953890690976071
1	20774446	21025812	HAP_5	0.0860869565217391	-3.11072585244215	3.99558741509747	0.436578216618032
1	20844518	21079216	HAP_1	0.0939130434782609	-1.44149039470694	4.0212941916319	0.720130492866396
1	20844518	21079216	HAP_2	0.0956521739130435	0.936119426759088	2.64973390797981	0.724004952561325
1	20844518	21079216	HAP_3	0.0947826086956522	4.41451886267113	3.99926793998848	0.270138535752805
1	20844518	21079216	HAP_4	0.304347826086957	0.365781829382211	1.06818117281497	0.732152137958163
1	20844518	21079216	HAP_5	0.108695652173913	-0.273346350147094	3.45483895781065	0.936965455934934
1	20955011	21099477	HAP_1	0.0939130434782609	-1.44149039470694	4.0212941916319	0.720130492866396
1	20955011	21099477	HAP_2	0.163478260869565	-1.90107920699279	1.87140605988352	0.310135058378184
1	20955011	21099477	HAP_3	0.0956521739130435	0.936119426759088	2.64973390797981	0.724004952561325
1	20955011	21099477	HAP_4	0.0956521739130435	4.41451886267113	3.99926793998848	0.270138535752805
1	20955011	21099477	HAP_5	0.329565217391304	0.165588268542414	0.986593075080812	0.866770738807034
1	21005976	21158799	HAP_1	0.0939130434782609	-1.44149039470694	4.0212941916319	0.720130492866396
1	21005976	21158799	HAP_2	0.14695652173913	-1.76202147290312	2.02025793412953	0.383484559192234
1	21005976	21158799	HAP_3	0.0956521739130435	0.936119426759088	2.64973390797981	0.724004952561325
1	21005976	21158799	HAP_4	0.329565217391304	0.165588268542414	0.986593075080812	0.866770738807034
1	21005976	21158799	HAP_5	0.0956521739130435	4.41451886267113	3.99926793998848	0.270138535752805
1	21060557	21212230	HAP_1	0.329565217391304	0.165588268542414	0.986593075080812	0.866770738807034
1	21060557	21212230	HAP_2	0.116521739130435	0.264787829785577	2.15141763782699	0.902090934103995
1	21060557	21212230	HAP_3	0.164347826086957	-1.17343006977672	1.84015557583034	0.523941838145063
1	21060557	21212230	HAP_4	0.184347826086957	-0.741757006523164	1.64215847451231	0.651662004630412
1	21060557	21212230	HAP_5	0.0982608695652174	4.41451886267113	3.99926793998848	0.270138535752805
1	21092388	21248341	HAP_1	0.329565217391304	0.165588268542414	0.986593075080812	0.866770738807034
1	21092388	21248341	HAP_2	0.116521739130435	0.264787829785577	2.15141763782699	0.902090934103995
1	21092388	21248341	HAP_3	0.129565217391304	-1.26548204538639	2.65644538259871	0.633987599459219
1	21092388	21248341	HAP_4	0.184347826086957	-0.741757006523164	1.64215847451231	0.651662004630412
1	21092388	21248341	HAP_5	0.0982608695652174	4.41451886267113	3.99926793998848	0.270138535752805
1	21142067	21302128	HAP_1	0.460869565217391	0.404686785063587	0.726362714270487	0.577652592657193
1	21142067	21302128	HAP_2	0.184347826086957	-0.741757006523164	1.64215847451231	0.651662004630412
1	21142067	21302128	HAP_3	0.118260869565217	0.264787829785577	2.15141763782699	0.902090934103995
1	21142067	21302128	HAP_4	0.0982608695652174	4.41451886267113	3.99926793998848	0.270138535752805
1	21199202	21333330	HAP_1	0.581739130434783	-0.000532322075850173	0.629671459075926	0.999325771220048
1	21199202	21333330	HAP_2	0.115652173913043	2.78045391043053	2.62292486344649	0.289573329565471
1	21199202	21333330	HAP_3	0.248695652173913	-2.05687151355441	1.27865664688052	0.108261228686839
1	21239756	21366392	HAP_1	0.115652173913043	2.78045391043053	2.62292486344649	0.289573329565471
1	21239756	21366392	HAP_2	0.184347826086957	-0.741757006523164	1.64215847451231	0.651662004630412
1	21239756	21366392	HAP_3	0.616521739130435	-0.375515185040764	0.622210665048234	0.546407805581503
1	21278418	21451919	HAP_1	0.0973913043478261	4.41451886267113	3.99926793998848	0.270138535752805
1	21278418	21451919	HAP_2	0.145217391304348	-1.76202147290312	2.02025793412953	0.383484559192234
1	21278418	21451919	HAP_3	0.0965217391304348	0.936119426759088	2.64973390797981	0.724004952561325
1	21278418	21451919	HAP_4	0.329565217391304	0.111110006975402	0.978359798833739	0.90962110307704
1	21278418	21451919	HAP_5	0.0939130434782609	-1.44149039470694	4.0212941916319	0.720130492866396
1	21324921	21498156	HAP_1	0.0965217391304348	4.41451886267113	3.99926793998848	0.270138535752805
1	21324921	21498156	HAP_2	0.0939130434782609	-1.44149039470694	4.0212941916319	0.720130492866396
1	21324921	21498156	HAP_3	0.145217391304348	-1.76202147290312	2.02025793412953	0.383484559192234
1	21324921	21498156	HAP_4	0.0965217391304348	0.936119426759088	2.64973390797981	0.724004952561325
1	21324921	21498156	HAP_5	0.329565217391304	0.111110006975402	0.978359798833739	0.90962110307704
1	21351372	21549541	HAP_1	0.145217391304348	-1.76202147290312	2.02025793412953	0.383484559192234
1	21351372	21549541	HAP_2	0.0965217391304348	0.936119426759088	2.64973390797981	0.724004952561325
1	21351372	21549541	HAP_3	0.328695652173913	0.111110006975402	0.978359798833739	0.90962110307704
1	21351372	21549541	HAP_4	0.0965217391304348	4.41451886267113	3.99926793998848	0.270138535752805
1	21351372	21549541	HAP_5	0.0939130434782609	-1.44149039470694	4.0212941916319	0.720130492866396
1	21426865	21593553	HAP_1	0.0965217391304348	0.936119426759088	2.64973390797981	0.724004952561325
1	21426865	21593553	HAP_2	0.0965217391304348	4.41451886267113	3.99926793998848	0.270138535752805
1	21426865	21593553	HAP_3	0.337391304347826	0.0585775273160072	0.96850155999152	0.951792746501295
1	21426865	21593553	HAP_4	0.176521739130435	-2.99282486836625	2.19505617943549	0.173290159913468
1	21426865	21593553	HAP_5	0.110434782608696	2.49747553372058	2.85522674116859	0.382109146553613
1	21477210	21624708	HAP_1	0.0965217391304348	0.936119426759088	2.64973390797981	0.724004952561325
1	21477210	21624708	HAP_2	0.110434782608696	2.49747553372058	2.85522674116859	0.382109146553613
1	21477210	21624708	HAP_3	0.0965217391304348	4.41451886267113	3.99926793998848	0.270138535752805
1	21477210	21624708	HAP_4	0.337391304347826	0.0585775273160072	0.96850155999152	0.951792746501295
1	21477210	21624708	HAP_5	0.251304347826087	-2.22640408284952	1.40318018507412	0.113146594279525
1	21529824	21662722	HAP_1	0.105217391304348	1.64228754085898	3.13785574156836	0.600916892640739
1	21529824	21662722	HAP_2	0.0965217391304348	4.41451886267113	3.99926793998848	0.270138535752805
1	21529824	21662722	HAP_3	0.0965217391304348	0.936119426759088	2.64973390797981	0.724004952561325
1	21529824	21662722	HAP_4	0.337391304347826	0.252540780084739	0.96127890943864	0.792867821222428
1	21529824	21662722	HAP_5	0.168695652173913	-3.41044907534461	2.45012823376671	0.164488989758939
1	21584870	21717449	HAP_1	0.337391304347826	0.252540780084739	0.96127890943864	0.792867821222428
1	21584870	21717449	HAP_2	0.1	4.41451886267113	3.99926793998848	0.270138535752805
1	21584870	21717449	HAP_3	0.168695652173913	-3.41044907534461	2.45012823376671	0.164488989758939
1	21584870	21717449	HAP_4	0.190434782608696	1.67826898078253	1.47024891050388	0.254153749928529
1	21584870	21717449	HAP_5	0.0721739130434783	-0.884503440647451	2.87822841708914	0.758722570439866
1	21618641	21750572	HAP_1	0.101739130434783	4.38101897648684	3.47048567482034	0.2073411249144
1	21618641	21750572	HAP_2	0.330434782608696	0.314040776091841	0.970595950566378	0.746395633974456
1	21618641	21750572	HAP_3	0.190434782608696	1.67826898078253	1.47024891050388	0.254153749928529
1	21618641	21750572	HAP_4	0.168695652173913	-3.41044907534461	2.45012823376671	0.164488989758939
1	21644616	21786737	HAP_1	0.329565217391304	0.314040776091841	0.970595950566378	0.746395633974456
1	21644616	21786737	HAP_2	0.1	4.38101897648684	3.47048567482034	0.2073411249144
1	21644616	21786737	HAP_3	0.0965217391304348	0.936119426759088	2.64973390797981	0.724004952561325
1	21644616	21786737	HAP_4	0.0939130434782609	-1.44149039470694	4.0212941916319	0.720130492866396
1	21644616	21786737	HAP_5	0.168695652173913	-3.41044907534461	2.45012823376671	0.164488989758939
1	21691443	21829520	HAP_1	0.329565217391304	0.314040776091841	0.970595950566378	0.746395633974456
1	21691443	21829520	HAP_2	0.0956521739130435	0.936119426759088	2.64973390797981	0.724004952561325
1	21691443	21829520	HAP_3	0.0947826086956522	-1.44149039470694	4.0212941916319	0.720130492866396
1	21691443	21829520	HAP_4	0.0930434782608696	4.41451886267113	3.99926793998848	0.270138535752805
1	21691443	21829520	HAP_5	0.168695652173913	-3.41044907534461	2.45012823376671	0.164488989758939
1	21738281	21887191	HAP_1	0.0930434782608696	4.41451886267113	3.99926793998848	0.270138535752805
1	21738281	21887191	HAP_2	0.151304347826087	-4.79915877510255	2.4515606679641	0.0507722375786423
1	21738281	21887191	HAP_3	0.0956521739130435	0.936119426759088	2.64973390797981	0.724004952561325
1	21738281	21887191	HAP_4	0.0947826086956522	-1.44149039470694	4.0212941916319	0.720130492866396
1	21738281	21887191	HAP_5	0.330434782608696	0.335343167782055	0.964297678816439	0.728151412927859
1	21777287	21951746	HAP_1	0.0947826086956522	-1.44149039470694	4.0212941916319	0.720130492866396
1	21777287	21951746	HAP_2	0.333913043478261	0.176778164447961	0.957347758470684	0.853566983003661
1	21777287	21951746	HAP_3	0.0930434782608696	4.41451886267113	3.99926793998848	0.270138535752805
1	21777287	21951746	HAP_4	0.152173913043478	-4.79915877510255	2.4515606679641	0.0507722375786423
1	21777287	21951746	HAP_5	0.0956521739130435	0.936119426759088	2.64973390797981	0.724004952561325
1	21824637	22024056	HAP_1	0.0956521739130435	-1.44149039470694	4.0212941916319	0.720130492866396
1	21824637	22024056	HAP_2	0.489565217391304	0.248489445254735	0.697825487380572	0.72190597432286
1	21824637	22024056	HAP_3	0.0939130434782609	4.41451886267113	3.99926793998848	0.270138535752805
1	21824637	22024056	HAP_4	0.0947826086956522	2.45280017147767	2.84350695823342	0.388727091826702
1	21877978	22096754	HAP_1	0.0939130434782609	4.41451886267113	3.99926793998848	0.270138535752805
1	21877978	22096754	HAP_2	0.0956521739130435	2.45280017147767	2.84350695823342	0.388727091826702
1	21877978	22096754	HAP_3	0.251304347826087	-0.667778781808772	1.24508345959886	0.591940962908499
1	21877978	22096754	HAP_4	0.333913043478261	0.365386967301165	0.950210411085516	0.70072913251596
1	21923652	22152784	HAP_1	0.0956521739130435	2.45280017147767	2.84350695823342	0.388727091826702
1	21923652	22152784	HAP_2	0.0947826086956522	4.41451886267113	3.99926793998848	0.270138535752805
1	21923652	22152784	HAP_3	0.129565217391304	-4.70142729516655	3.45812827616822	0.174524087536142
1	21923652	22152784	HAP_4	0.100869565217391	-1.44149039470694	4.0212941916319	0.720130492866396
1	21923652	22152784	HAP_5	0.129565217391304	1.81355606201267	2.64907080653385	0.493878068093001
1	21923652	22152784	HAP_6	0.260869565217391	-0.339642810887338	1.14429658526863	0.76671847062425
1	21994065	22225114	HAP_1	0.0947826086956522	4.41451886267113	3.99926793998848	0.270138535752805
1	21994065	22225114	HAP_2	0.129565217391304	-4.70142729516655	3.45812827616822	0.174524087536142
1	21994065	22225114	HAP_3	0.100869565217391	-1.44149039470694	4.0212941916319	0.720130492866396
1	21994065	22225114	HAP_4	0.110434782608696	3.18128473304663	2.86251937745881	0.266889360578205
1	21994065	22225114	HAP_5	0.26	-0.292216906392913	1.15929414513013	0.80108335717704
1	21994065	22225114	HAP_6	0.0956521739130435	2.45280017147767	2.84350695823342	0.388727091826702
1	22072511	22272212	HAP_1	0.168695652173913	-1.3274322103718	2.46807142770456	0.59089912079752
1	22072511	22272212	HAP_2	0.100869565217391	-1.44149039470694	4.0212941916319	0.720130492866396
1	22072511	22272212	HAP_3	0.0956521739130435	2.45280017147767	2.84350695823342	0.388727091826702
1	22072511	22272212	HAP_4	0.114782608695652	1.61074838284925	2.48561940423008	0.517232168446544
1	22072511	22272212	HAP_5	0.26	-0.292216906392913	1.15929414513013	0.80108335717704
1	22072511	22272212	HAP_6	0.0947826086956522	4.41451886267113	3.99926793998848	0.270138535752805
1	22132505	22311265	HAP_1	0.0973913043478261	-1.44149039470694	4.0212941916319	0.720130492866396
1	22132505	22311265	HAP_2	0.0973913043478261	2.45280017147767	2.84350695823342	0.388727091826702
1	22132505	22311265	HAP_3	0.390434782608696	0.13380284100893	0.856843530329665	0.875964678201997
1	22132505	22311265	HAP_4	0.278260869565217	-0.285403421333998	1.0597830866493	0.787794889131702
1	22194771	22382190	HAP_1	0.409565217391304	0.291463912485976	0.807711085743174	0.718345914443906
1	22194771	22382190	HAP_2	0.0973913043478261	-1.44149039470694	4.0212941916319	0.720130492866396
1	22194771	22382190	HAP_3	0.0965217391304348	2.45280017147767	2.84350695823342	0.388727091826702
1	22194771	22382190	HAP_4	0.278260869565217	-0.285403421333998	1.0597830866493	0.787794889131702
1	22265997	22421404	HAP_1	0.0973913043478261	-1.44149039470694	4.0212941916319	0.720130492866396
1	22265997	22421404	HAP_2	0.413913043478261	0.198954239523304	0.796913266220845	0.802944552341082
1	22265997	22421404	HAP_3	0.0965217391304348	2.45280017147767	2.84350695823342	0.388727091826702
1	22265997	22421404	HAP_4	0.278260869565217	-0.285403421333998	1.0597830866493	0.787794889131702
1	22288779	22475646	HAP_1	0.0973913043478261	-1.44149039470694	4.0212941916319	0.720130492866396
1	22288779	22475646	HAP_2	0.105217391304348	1.15719640392328	2.63183068742031	0.660328811189282
1	22288779	22475646	HAP_3	0.276521739130435	-0.250309872638952	1.07089503556252	0.815272769845087
1	22288779	22475646	HAP_4	0.176521739130435	3.8724165573414	2.19895189407055	0.0787773977319174
1	22288779	22475646	HAP_5	0.129565217391304	-4.70142729516655	3.45812827616822	0.174524087536142
1	22354504	22518930	HAP_1	0.0965217391304348	-1.44149039470694	4.0212941916319	0.720130492866396
1	22354504	22518930	HAP_2	0.105217391304348	1.15719640392328	2.63183068742031	0.660328811189282
1	22354504	22518930	HAP_3	0.277391304347826	-0.299637289765395	1.06111588883223	0.777756555926415
1	22354504	22518930	HAP_4	0.176521739130435	3.8724165573414	2.19895189407055	0.0787773977319174
1	22354504	22518930	HAP_5	0.129565217391304	-4.70142729516655	3.45812827616822	0.174524087536142
1	22409478	22541611	HAP_1	0.201739130434783	1.29820840212314	1.41513203662598	0.35933906556566
1	22409478	22541611	HAP_2	0.277391304347826	-0.299637289765395	1.06111588883223	0.777756555926415
1	22409478	22541611	HAP_3	0.176521739130435	3.8724165573414	2.19895189407055	0.0787773977319174
1	22409478	22541611	HAP_4	0.129565217391304	-4.70142729516655	3.45812827616822	0.174524087536142
1	22456503	22591077	HAP_1	0.22695652173913	0.803811863457688	1.31252073324566	0.540508668865404
1	22456503	22591077	HAP_2	0.174782608695652	-0.68775562360445	1.77727198928184	0.698922954654412
1	22456503	22591077	HAP_3	0.305217391304348	0.0226550821649302	0.955783032129019	0.98109779550722
1	22456503	22591077	HAP_4	0.127826086956522	-5.46898620058765	3.09717266409028	0.0779723956493408
1	22510991	22637089	HAP_1	0.127826086956522	-5.46898620058765	3.09717266409028	0.0779723956493408
1	22510991	22637089	HAP_2	0.305217391304348	0.0226550821649302	0.955783032129019	0.98109779550722
1	22510991	22637089	HAP_3	0.205217391304348	0.697177530062076	1.49936987258984	0.642125630555453
1	22510991	22637089	HAP_4	0.0973913043478261	-1.44149039470694	4.0212941916319	0.720130492866396
1	22535483	22675245	HAP_1	0.106086956521739	4.41451886267113	3.99926793998848	0.270138535752805
1	22535483	22675245	HAP_2	0.0991304347826087	1.53052040242546	2.63177470622601	0.561099981309777
1	22535483	22675245	HAP_3	0.0973913043478261	-1.44149039470694	4.0212941916319	0.720130492866396
1	22535483	22675245	HAP_4	0.305217391304348	0.0226550821649302	0.955783032129019	0.98109779550722
1	22535483	22675245	HAP_5	0.126086956521739	-5.46898620058765	3.09717266409028	0.0779723956493408
1	22574342	22777886	HAP_1	0.0939130434782609	4.41451886267113	3.99926793998848	0.270138535752805
1	22574342	22777886	HAP_2	0.0991304347826087	1.53052040242546	2.63177470622601	0.561099981309777
1	22574342	22777886	HAP_3	0.126086956521739	-5.46898620058765	3.09717266409028	0.0779723956493408
1	22574342	22777886	HAP_4	0.0973913043478261	-1.44149039470694	4.0212941916319	0.720130492866396
1	22574342	22777886	HAP_5	0.286086956521739	0.0835752451147194	1.00753829138307	0.933920876709919
1	22625274	22851333	HAP_1	0.0956521739130435	4.41451886267113	3.99926793998848	0.270138535752805
1	22625274	22851333	HAP_2	0.0991304347826087	1.53052040242546	2.63177470622601	0.561099981309777
1	22625274	22851333	HAP_3	0.286086956521739	0.0835752451147194	1.00753829138307	0.933920876709919
1	22625274	22851333	HAP_4	0.126086956521739	-5.46898620058765	3.09717266409028	0.0779723956493408
1	22625274	22851333	HAP_5	0.0982608695652174	-1.44149039470694	4.0212941916319	0.720130492866396
1	22655413	22911665	HAP_1	0.127826086956522	-5.46898620058765	3.09717266409028	0.0779723956493408
1	22655413	22911665	HAP_2	0.286086956521739	0.0835752451147194	1.00753829138307	0.933920876709919
1	22655413	22911665	HAP_3	0.0973913043478261	-1.44149039470694	4.0212941916319	0.720130492866396
1	22655413	22911665	HAP_4	0.091304347826087	4.41451886267113	3.99926793998848	0.270138535752805
1	22655413	22911665	HAP_5	0.0982608695652174	0.939471033877175	2.84342730065458	0.741220168395255
1	22740766	23021830	HAP_1	0.0973913043478261	-1.44149039470694	4.0212941916319	0.720130492866396
1	22740766	23021830	HAP_2	0.28695652173913	-0.586844796488723	0.997544875489634	0.556574580912489
1	22740766	23021830	HAP_3	0.0991304347826087	0.939471033877175	2.84342730065458	0.741220168395255
1	22740766	23021830	HAP_4	0.0904347826086957	4.41451886267113	3.99926793998848	0.270138535752805
1	22740766	23021830	HAP_5	0.127826086956522	-5.46898620058765	3.09717266409028	0.0779723956493408
1	22832732	23055218	HAP_1	0.127826086956522	-5.46898620058765	3.09717266409028	0.0779723956493408
1	22832732	23055218	HAP_2	0.0973913043478261	-1.44149039470694	4.0212941916319	0.720130492866396
1	22832732	23055218	HAP_3	0.28695652173913	-0.586844796488723	0.997544875489634	0.556574580912489
1	22832732	23055218	HAP_4	0.0991304347826087	0.939471033877175	2.84342730065458	0.741220168395255
1	22832732	23055218	HAP_5	0.0904347826086957	4.41451886267113	3.99926793998848	0.270138535752805
1	22891301	23095055	HAP_1	0.28695652173913	-0.586844796488723	0.997544875489634	0.556574580912489
1	22891301	23095055	HAP_2	0.0991304347826087	0.939471033877175	2.84342730065458	0.741220168395255
1	22891301	23095055	HAP_3	0.168695652173913	3.13123479053276	2.3118950531641	0.176152506978604
1	22891301	23095055	HAP_4	0.0982608695652174	-1.44149039470694	4.0212941916319	0.720130492866396
1	22891301	23095055	HAP_5	0.127826086956522	-5.46898620058765	3.09717266409028	0.0779723956493408
1	23012815	23145010	HAP_1	0.18	1.91484088784465	2.10116671711673	0.362516097711351
1	23012815	23145010	HAP_2	0.28695652173913	-0.586844796488723	0.997544875489634	0.556574580912489
1	23012815	23145010	HAP_3	0.128695652173913	-5.46898620058765	3.09717266409028	0.0779723956493408
1	23012815	23145010	HAP_4	0.0973913043478261	-1.44149039470694	4.0212941916319	0.720130492866396
1	23012815	23145010	HAP_5	0.0991304347826087	0.939471033877175	2.84342730065458	0.741220168395255
1	23035575	23197299	HAP_1	0.132173913043478	-5.46898620058765	3.09717266409028	0.0779723956493408
1	23035575	23197299	HAP_2	0.18	1.91484088784465	2.10116671711673	0.362516097711351
1	23035575	23197299	HAP_3	0.28695652173913	-0.586844796488723	0.997544875489634	0.556574580912489
1	23035575	23197299	HAP_4	0.0878260869565217	-1.44149039470694	4.0212941916319	0.720130492866396
1	23035575	23197299	HAP_5	0.0991304347826087	0.939471033877175	2.84342730065458	0.741220168395255
1	23081731	23269424	HAP_1	0.0878260869565217	-1.44149039470694	4.0212941916319	0.720130492866396
1	23081731	23269424	HAP_2	0.132173913043478	-5.46898620058765	3.09717266409028	0.0779723956493408
1	23081731	23269424	HAP_3	0.091304347826087	3.16429000648074	3.46687752542176	0.36178095081276
1	23081731	23269424	HAP_4	0.127826086956522	0.795675888504506	2.13511092152774	0.709540108188474
1	23081731	23269424	HAP_5	0.284347826086957	-0.586844796488723	0.997544875489634	0.556574580912489
1	23081731	23269424	HAP_6	0.08	4.27004698049694	3.54189014655484	0.228485173888547
1	23121836	23329925	HAP_1	0.134782608695652	-5.24597962212349	2.82187067324382	0.0635434711072406
1	23121836	23329925	HAP_2	0.0921739130434783	3.16429000648074	3.46687752542176	0.36178095081276
1	23121836	23329925	HAP_3	0.153913043478261	1.29107534566702	1.95433123964976	0.509125073786452
1	23121836	23329925	HAP_4	0.0991304347826087	0.939471033877175	2.84342730065458	0.741220168395255
1	23121836	23329925	HAP_5	0.0878260869565217	-1.44149039470694	4.0212941916319	0.720130492866396
1	23121836	23329925	HAP_6	0.284347826086957	-0.586844796488723	0.997544875489634	0.556574580912489
1	23175268	23406744	HAP_1	0.134782608695652	-5.24597962212349	2.82187067324382	0.0635434711072406
1	23175268	23406744	HAP_2	0.0921739130434783	3.16429000648074	3.46687752542176	0.36178095081276
1	23175268	23406744	HAP_3	0.284347826086957	-0.586844796488723	0.997544875489634	0.556574580912489
1	23175268	23406744	HAP_4	0.0991304347826087	0.939471033877175	2.84342730065458	0.741220168395255
1	23175268	23406744	HAP_5	0.135652173913043	2.42674284475614	2.34830431629991	0.301860199188229
1	23175268	23406744	HAP_6	0.0878260869565217	-1.44149039470694	4.0212941916319	0.720130492866396
1	23236091	23450749	HAP_1	0.133913043478261	-5.24597962212349	2.82187067324382	0.0635434711072406
1	23236091	23450749	HAP_2	0.0904347826086957	3.16429000648074	3.46687752542176	0.36178095081276
1	23236091	23450749	HAP_3	0.282608695652174	-0.586844796488723	0.997544875489634	0.556574580912489
1	23236091	23450749	HAP_4	0.0991304347826087	0.939471033877175	2.84342730065458	0.741220168395255
1	23236091	23450749	HAP_5	0.0878260869565217	-1.44149039470694	4.0212941916319	0.720130492866396
1	23236091	23450749	HAP_6	0.0904347826086957	-3.58035653178197	3.49330196238773	0.305841681226747
1	23309941	23505884	HAP_1	0.0904347826086957	3.16429000648074	3.46687752542176	0.36178095081276
1	23309941	23505884	HAP_2	0.285217391304348	-0.586844796488723	0.997544875489634	0.556574580912489
1	23309941	23505884	HAP_3	0.13304347826087	-4.86330218782644	3.0909136695614	0.116184601018729
1	23309941	23505884	HAP_4	0.0991304347826087	0.939471033877175	2.84342730065458	0.741220168395255
1	23382846	23538524	HAP_1	0.285217391304348	-0.586844796488723	0.997544875489634	0.556574580912489
1	23382846	23538524	HAP_2	0.13304347826087	-4.86330218782644	3.0909136695614	0.116184601018729
1	23382846	23538524	HAP_3	0.0921739130434783	3.16429000648074	3.46687752542176	0.36178095081276
1	23382846	23538524	HAP_4	0.100869565217391	0.939471033877175	2.84342730065458	0.741220168395255
1	23436633	23563293	HAP_1	0.133913043478261	-4.86330218782644	3.0909136695614	0.116184601018729
1	23436633	23563293	HAP_2	0.144347826086957	-0.197753173481751	2.04261923827432	0.922908995401947
1	23436633	23563293	HAP_3	0.0904347826086957	-1.7310153649882	3.14916447623166	0.58276101948137
1	23436633	23563293	HAP_4	0.12	3.18445560582342	2.34124994994139	0.174327183508176
1	23436633	23563293	HAP_5	0.284347826086957	-0.555574130536415	1.00596627849177	0.580976724160192
1	23493262	23611313	HAP_1	0.310434782608696	0.00754741817373355	1.0020099532195	0.993992840906866
1	23493262	23611313	HAP_2	0.16	-0.749441804692269	2.21421003325008	0.735136076465233
1	23493262	23611313	HAP_3	0.12	3.18445560582342	2.34124994994139	0.174327183508176
1	23493262	23611313	HAP_4	0.285217391304348	-0.555574130536415	1.00596627849177	0.580976724160192
1	23524493	23636829	HAP_1	0.108695652173913	-1.50141678794148	4.01468052585628	0.708559027558975
1	23524493	23636829	HAP_2	0.285217391304348	-0.555574130536415	1.00596627849177	0.580976724160192
1	23524493	23636829	HAP_3	0.12	3.18445560582342	2.34124994994139	0.174327183508176
1	23524493	23636829	HAP_4	0.311304347826087	0.00754741817373355	1.0020099532195	0.993992840906866
1	23556596	23678274	HAP_1	0.286086956521739	-0.555574130536415	1.00596627849177	0.580976724160192
1	23556596	23678274	HAP_2	0.312173913043478	0.00754741817373355	1.0020099532195	0.993992840906866
1	23556596	23678274	HAP_3	0.228695652173913	1.09931329545673	1.56232547104586	0.481948964441375
1	23592345	23718726	HAP_1	0.296521739130435	-0.999380623702726	1.0627698520593	0.347439646791858
1	23592345	23718726	HAP_2	0.147826086956522	2.26376725826912	1.97093843004445	0.251220593140444
1	23592345	23718726	HAP_3	0.286086956521739	-0.555574130536415	1.00596627849177	0.580976724160192
1	23631135	23796339	HAP_1	0.195652173913043	0.607537678347591	1.42353248127457	0.669701741758365
1	23631135	23796339	HAP_2	0.260869565217391	-0.779214770070141	1.13446653551145	0.492456995177196
1	23631135	23796339	HAP_3	0.295652173913043	-0.999380623702726	1.0627698520593	0.347439646791858
1	23663115	23829504	HAP_1	0.26	-0.521394055903105	1.14637196394039	0.649413646423712
1	23663115	23829504	HAP_2	0.105217391304348	2.00552533050029	2.85064539068791	0.482014523469502
1	23663115	23829504	HAP_3	0.091304347826087	3.16429000648074	3.46687752542176	0.36178095081276
1	23663115	23829504	HAP_4	0.295652173913043	-0.999380623702726	1.0627698520593	0.347439646791858
1	23689854	23873652	HAP_1	0.143478260869565	-0.197753173481751	2.04261923827432	0.922908995401947
1	23689854	23873652	HAP_2	0.132173913043478	-4.86330218782644	3.0909136695614	0.116184601018729
1	23689854	23873652	HAP_3	0.26	-0.521394055903105	1.14637196394039	0.649413646423712
1	23689854	23873652	HAP_4	0.091304347826087	3.16429000648074	3.46687752542176	0.36178095081276
1	23764367	23929066	HAP_1	0.143478260869565	-0.197753173481751	2.04261923827432	0.922908995401947
1	23764367	23929066	HAP_2	0.12695652173913	-4.86330218782644	3.0909136695614	0.116184601018729
1	23764367	23929066	HAP_3	0.091304347826087	3.16429000648074	3.46687752542176	0.36178095081276
1	23764367	23929066	HAP_4	0.259130434782609	-0.521394055903105	1.14637196394039	0.649413646423712
1	23819150	24003791	HAP_1	0.091304347826087	3.16429000648074	3.46687752542176	0.36178095081276
1	23819150	24003791	HAP_2	0.259130434782609	-0.521394055903105	1.14637196394039	0.649413646423712
1	23819150	24003791	HAP_3	0.144347826086957	-0.197753173481751	2.04261923827432	0.922908995401947
1	23819150	24003791	HAP_4	0.12695652173913	-4.86330218782644	3.0909136695614	0.116184601018729
1	23852637	24084391	HAP_1	0.127826086956522	-4.3687764921987	2.82221480628265	0.122186231815183
1	23852637	24084391	HAP_2	0.258260869565217	-0.38509945064424	1.15858572207661	0.739720588410001
1	23852637	24084391	HAP_3	0.0921739130434783	3.16429000648074	3.46687752542176	0.36178095081276
1	23852637	24084391	HAP_4	0.144347826086957	-0.197753173481751	2.04261923827432	0.922908995401947
1	23916838	24144013	HAP_1	0.206086956521739	-2.10032056201044	1.56106462672771	0.179025404209544
1	23916838	24144013	HAP_2	0.256521739130435	-0.305903198762269	1.17456359574116	0.794619880539851
1	23916838	24144013	HAP_3	0.0930434782608696	3.16429000648074	3.46687752542176	0.36178095081276
1	23916838	24144013	HAP_4	0.145217391304348	-0.197753173481751	2.04261923827432	0.922908995401947
1	23997686	24222791	HAP_1	0.0930434782608696	3.16429000648074	3.46687752542176	0.36178095081276
1	23997686	24222791	HAP_2	0.21304347826087	0.180403872097253	1.53037215650838	0.90620299362208
1	23997686	24222791	HAP_3	0.337391304347826	-0.213017249834256	0.908585452186251	0.81472155395712
1	23997686	24222791	HAP_4	0.102608695652174	0.939471033877175	2.84342730065458	0.741220168395255
1	24053320	24268228	HAP_1	0.088695652173913	4.41451886267113	3.99926793998848	0.270138535752805
1	24053320	24268228	HAP_2	0.212173913043478	0.180403872097253	1.53037215650838	0.90620299362208
1	24053320	24268228	HAP_3	0.169565217391304	-2.15049999300668	1.63246608031491	0.188264138692296
1	24053320	24268228	HAP_4	0.102608695652174	0.939471033877175	2.84342730065458	0.741220168395255
1	24124112	24327170	HAP_1	0.088695652173913	4.41451886267113	3.99926793998848	0.270138535752805
1	24124112	24327170	HAP_2	0.212173913043478	0.180403872097253	1.53037215650838	0.90620299362208
1	24124112	24327170	HAP_3	0.0773913043478261	-2.14397399704356	3.99199841147022	0.591433307630443
1	24124112	24327170	HAP_4	0.17304347826087	1.34057201604346	1.66189987770797	0.420209212406735
1	24200820	24375020	HAP_1	0.088695652173913	4.41451886267113	3.99926793998848	0.270138535752805
1	24200820	24375020	HAP_2	0.0773913043478261	-2.14397399704356	3.99199841147022	0.591433307630443
1	24200820	24375020	HAP_3	0.173913043478261	1.01079264196176	1.62241887075558	0.53352684913331
1	24200820	24375020	HAP_4	0.212173913043478	0.180403872097253	1.53037215650838	0.90620299362208
1	24253399	24425717	HAP_1	0.21304347826087	0.110121916356835	1.49661835674449	0.941370374014295
1	24253399	24425717	HAP_2	0.0895652173913044	-2.73353916827849	3.13784782620191	0.384043701209084
1	24253399	24425717	HAP_3	0.174782608695652	1.01079264196176	1.62241887075558	0.53352684913331
1	24253399	24425717	HAP_4	0.088695652173913	4.41451886267113	3.99926793998848	0.270138535752805
1	24308441	24461068	HAP_1	0.088695652173913	4.41451886267113	3.99926793998848	0.270138535752805
1	24308441	24461068	HAP_2	0.21304347826087	0.110121916356835	1.49661835674449	0.941370374014295
1	24308441	24461068	HAP_3	0.174782608695652	1.01079264196176	1.62241887075558	0.53352684913331
1	24308441	24461068	HAP_4	0.0895652173913044	-2.73353916827849	3.13784782620191	0.384043701209084
1	24357818	24518171	HAP_1	0.139130434782609	-0.366801910865845	2.23102250427137	0.869467681390613
1	24357818	24518171	HAP_2	0.0895652173913044	-2.73353916827849	3.13784782620191	0.384043701209084
1	24357818	24518171	HAP_3	0.21304347826087	0.110121916356835	1.49661835674449	0.941370374014295
1	24357818	24518171	HAP_4	0.173913043478261	1.01079264196176	1.62241887075558	0.53352684913331
1	24412399	24562856	HAP_1	0.198260869565217	-0.0246388528455971	1.60673891561774	0.987770604499921
1	24412399	24562856	HAP_2	0.173913043478261	1.01079264196176	1.62241887075558	0.53352684913331
1	24412399	24562856	HAP_3	0.0895652173913044	-2.73353916827849	3.13784782620191	0.384043701209084
1	24450311	24595486	HAP_1	0.173913043478261	1.01079264196176	1.62241887075558	0.53352684913331
1	24450311	24595486	HAP_2	0.0904347826086957	-2.73353916827849	3.13784782620191	0.384043701209084
1	24450311	24595486	HAP_3	0.0982608695652174	-3.15103154002293	4.06518639086809	0.438591239785187
1	24450311	24595486	HAP_4	0.199130434782609	-0.0246388528455971	1.60673891561774	0.987770604499921
1	24496008	24631426	HAP_1	0.135652173913043	-0.674175463044594	3.09714321612493	0.827760140817846
1	24496008	24631426	HAP_2	0.0982608695652174	-3.15103154002293	4.06518639086809	0.438591239785187
1	24496008	24631426	HAP_3	0.198260869565217	-0.317226574188847	1.64832179535219	0.847455904780632
1	24496008	24631426	HAP_4	0.0773913043478261	-2.14397399704356	3.99199841147022	0.591433307630443
1	24496008	24631426	HAP_5	0.17304347826087	1.01079264196176	1.62241887075558	0.53352684913331
1	24548452	24674936	HAP_1	0.12695652173913	-0.674175463044594	3.09714321612493	0.827760140817846
1	24548452	24674936	HAP_2	0.08	-2.14397399704356	3.99199841147022	0.591433307630443
1	24548452	24674936	HAP_3	0.109565217391304	-2.79211435757057	3.47930188666756	0.422607229925305
1	24548452	24674936	HAP_4	0.173913043478261	1.01079264196176	1.62241887075558	0.53352684913331
1	24548452	24674936	HAP_5	0.127826086956522	-3.23286096616372	3.14089335403117	0.303790548763305
1	24548452	24674936	HAP_6	0.198260869565217	-0.317226574188847	1.64832179535219	0.847455904780632
1	24587834	24715677	HAP_1	0.173913043478261	1.01079264196176	1.62241887075558	0.53352684913331
1	24587834	24715677	HAP_2	0.123478260869565	-0.674175463044594	3.09714321612493	0.827760140817846
1	24587834	24715677	HAP_3	0.08	-2.14397399704356	3.99199841147022	0.591433307630443
1	24587834	24715677	HAP_4	0.110434782608696	-2.79211435757057	3.47930188666756	0.422607229925305
1	24587834	24715677	HAP_5	0.0860869565217391	0.537298303680104	3.51189001853272	0.878457875806624
1	24587834	24715677	HAP_6	0.199130434782609	-0.317226574188847	1.64832179535219	0.847455904780632
1	24622301	24760985	HAP_1	0.110434782608696	-2.79211435757057	3.47930188666756	0.422607229925305
1	24622301	24760985	HAP_2	0.08	-2.14397399704356	3.99199841147022	0.591433307630443
1	24622301	24760985	HAP_3	0.123478260869565	-0.674175463044594	3.09714321612493	0.827760140817846
1	24622301	24760985	HAP_4	0.17304347826087	1.39412500620969	1.66602327048789	0.403061772254473
1	24622301	24760985	HAP_5	0.193913043478261	-0.774144730118299	1.73939660317024	0.656444072999816
1	24622301	24760985	HAP_6	0.0834782608695652	0.537298303680104	3.51189001853272	0.878457875806624
1	24654236	24799632	HAP_1	0.192173913043478	-0.774144730118299	1.73939660317024	0.656444072999816
1	24654236	24799632	HAP_2	0.0834782608695652	0.537298303680104	3.51189001853272	0.878457875806624
1	24654236	24799632	HAP_3	0.110434782608696	-2.79211435757057	3.47930188666756	0.422607229925305
1	24654236	24799632	HAP_4	0.203478260869565	-0.753297102742201	1.73243803309874	0.663860671185434
1	24654236	24799632	HAP_5	0.173913043478261	1.39412500620969	1.66602327048789	0.403061772254473
1	24703186	24838128	HAP_1	0.191304347826087	-0.774144730118299	1.73939660317024	0.656444072999816
1	24703186	24838128	HAP_2	0.0834782608695652	0.537298303680104	3.51189001853272	0.878457875806624
1	24703186	24838128	HAP_3	0.203478260869565	-0.753297102742201	1.73243803309874	0.663860671185434
1	24703186	24838128	HAP_4	0.110434782608696	-2.79211435757057	3.47930188666756	0.422607229925305
1	24703186	24838128	HAP_5	0.173913043478261	1.39412500620969	1.66602327048789	0.403061772254473
1	24752603	24901336	HAP_1	0.0834782608695652	0.537298303680104	3.51189001853272	0.878457875806624
1	24752603	24901336	HAP_2	0.115652173913043	-2.79211435757057	3.47930188666756	0.422607229925305
1	24752603	24901336	HAP_3	0.188695652173913	-0.774144730118299	1.73939660317024	0.656444072999816
1	24752603	24901336	HAP_4	0.171304347826087	1.76365169080894	1.7089742549081	0.302518684293435
1	24752603	24901336	HAP_5	0.0869565217391304	-3.71273800904502	3.46086497321096	0.283831390874731
1	24752603	24901336	HAP_6	0.143478260869565	-0.460682060319907	2.38090363732247	0.846644812461056
1	24782983	24959571	HAP_1	0.0834782608695652	0.537298303680104	3.51189001853272	0.878457875806624
1	24782983	24959571	HAP_2	0.171304347826087	1.76365169080894	1.7089742549081	0.302518684293435
1	24782983	24959571	HAP_3	0.115652173913043	-2.79211435757057	3.47930188666756	0.422607229925305
1	24782983	24959571	HAP_4	0.0869565217391304	-3.71273800904502	3.46086497321096	0.283831390874731
1	24782983	24959571	HAP_5	0.124347826086957	-0.674175463044594	3.09714321612493	0.827760140817846
1	24782983	24959571	HAP_6	0.18695652173913	-0.409435317818668	1.68870670687479	0.808516105931443
1	24821185	25018581	HAP_1	0.0834782608695652	0.537298303680104	3.51189001853272	0.878457875806624
1	24821185	25018581	HAP_2	0.171304347826087	1.76365169080894	1.7089742549081	0.302518684293435
1	24821185	25018581	HAP_3	0.115652173913043	-2.79211435757057	3.47930188666756	0.422607229925305
1	24821185	25018581	HAP_4	0.0852173913043478	-3.71273800904502	3.46086497321096	0.283831390874731
1	24821185	25018581	HAP_5	0.124347826086957	-0.674175463044594	3.09714321612493	0.827760140817846
1	24821185	25018581	HAP_6	0.18695652173913	-0.409435317818668	1.68870670687479	0.808516105931443
1	24885890	25052468	HAP_1	0.0843478260869565	-4.58645351914855	4.02826773978485	0.255368820726093
1	24885890	25052468	HAP_2	0.0869565217391304	0.537298303680104	3.51189001853272	0.878457875806624
1	24885890	25052468	HAP_3	0.171304347826087	1.76365169080894	1.7089742549081	0.302518684293435
1	24885890	25052468	HAP_4	0.116521739130435	-2.79211435757057	3.47930188666756	0.422607229925305
1	24885890	25052468	HAP_5	0.12	-0.60505466543311	2.24378296780443	0.78752213682232
1	24885890	25052468	HAP_6	0.0852173913043478	-3.71273800904502	3.46086497321096	0.283831390874731
1	24941722	25106764	HAP_1	0.0843478260869565	-4.58645351914855	4.02826773978485	0.255368820726093
1	24941722	25106764	HAP_2	0.116521739130435	-2.79211435757057	3.47930188666756	0.422607229925305
1	24941722	25106764	HAP_3	0.0852173913043478	-3.71273800904502	3.46086497321096	0.283831390874731
1	24941722	25106764	HAP_4	0.139130434782609	-0.385531225415819	2.12853173094731	0.856334425221099
1	24941722	25106764	HAP_5	0.170434782608696	1.76365169080894	1.7089742549081	0.302518684293435
1	24941722	25106764	HAP_6	0.0904347826086957	0.537298303680104	3.51189001853272	0.878457875806624
1	24996688	25141602	HAP_1	0.119130434782609	-0.60505466543311	2.24378296780443	0.78752213682232
1	24996688	25141602	HAP_2	0.0852173913043478	-3.71273800904502	3.46086497321096	0.283831390874731
1	24996688	25141602	HAP_3	0.0895652173913044	0.537298303680104	3.51189001853272	0.878457875806624
1	24996688	25141602	HAP_4	0.115652173913043	-2.79211435757057	3.47930188666756	0.422607229925305
1	24996688	25141602	HAP_5	0.0843478260869565	-4.58645351914855	4.02826773978485	0.255368820726093
1	24996688	25141602	HAP_6	0.169565217391304	1.76365169080894	1.7089742549081	0.302518684293435
1	25040568	25176647	HAP_1	0.152173913043478	1.97665901970693	1.90887185583218	0.30087539040002
1	25040568	25176647	HAP_2	0.126086956521739	-1.17014091172713	2.05297610739906	0.568923794942137
1	25040568	25176647	HAP_3	0.202608695652174	-1.04587755107447	1.50476768743789	0.487315904144292
1	25040568	25176647	HAP_4	0.11304347826087	1.5471762322762	2.37733562126143	0.515439896479559
1	25040568	25176647	HAP_5	0.171304347826087	1.4497796851591	1.66689140085606	0.384808062216272
1	25086040	25234832	HAP_1	0.15304347826087	1.97665901970693	1.90887185583218	0.30087539040002
1	25086040	25234832	HAP_2	0.124347826086957	-1.17014091172713	2.05297610739906	0.568923794942137
1	25086040	25234832	HAP_3	0.0791304347826087	-2.14397399704356	3.99199841147022	0.591433307630443
1	25086040	25234832	HAP_4	0.116521739130435	-2.79211435757057	3.47930188666756	0.422607229925305
1	25086040	25234832	HAP_5	0.111304347826087	1.5471762322762	2.37733562126143	0.515439896479559
1	25086040	25234832	HAP_6	0.0843478260869565	2.66934851958702	4.01952260735904	0.506901284669922
1	25086040	25234832	HAP_7	0.088695652173913	1.06392032169697	3.13468512250591	0.734433241618288
[truncated: 187,858 more rows]
