# Supplementary material for: Autosomal recessive loci contribute significantly to quantitative variation of male fertility in a dairy cattle population
Source: BMC Genomics. 2021 Mar 30;22:225. doi: 10.1186/s12864-021-07523-3 (PMC8010996; doi:10.1186/s12864-021-07523-3)
Supplement: Supplementary file 30 — Additional file 30. (TXT 18022 kb) [file 12864_2021_7523_MOESM30_ESM.txt]

CHROM	START	STOP	HAP	FREQ	BETA	SE_BETA	PVAL
1	256361	888832	HAP_1	0.243478260869565	1.63817957465189	0.796992253622392	0.0402968437919806
1	256361	888832	HAP_2	0.123478260869565	1.56331073817254	1.68084808362248	0.352732821959921
1	256361	888832	HAP_3	0.250434782608696	-0.254299302097339	0.834879233379039	0.760788059739137
1	256361	888832	HAP_4	0.116521739130435	-1.96623521613647	2.42760237879076	0.418312035397539
1	719789	949357	HAP_1	0.227826086956522	1.71964825274756	0.863717559676673	0.0469663400206137
1	719789	949357	HAP_2	0.109565217391304	1.1289370544209	1.76366792170994	0.522363586893446
1	719789	949357	HAP_3	0.26695652173913	0.00837800531688626	0.797007451076856	0.991616659463021
1	719789	949357	HAP_4	0.0921739130434783	-1.96623521613647	2.42760237879076	0.418312035397539
1	809505	997375	HAP_1	0.250434782608696	-0.254299302097339	0.834879233379039	0.760788059739137
1	809505	997375	HAP_2	0.0930434782608696	-1.96623521613647	2.42760237879076	0.418312035397539
1	809505	997375	HAP_3	0.227826086956522	1.71964825274756	0.863717559676673	0.0469663400206137
1	809505	997375	HAP_4	0.109565217391304	1.1289370544209	1.76366792170994	0.522363586893446
1	858145	1029750	HAP_1	0.229565217391304	0.597530678662059	0.89417275174397	0.504248563128396
1	858145	1029750	HAP_2	0.227826086956522	1.71964825274756	0.863717559676673	0.0469663400206137
1	858145	1029750	HAP_3	0.0930434782608696	-1.96623521613647	2.42760237879076	0.418312035397539
1	858145	1029750	HAP_4	0.109565217391304	1.1289370544209	1.76366792170994	0.522363586893446
1	930560	1061569	HAP_1	0.231304347826087	1.59919903218421	0.830680402846188	0.0547127256441202
1	930560	1061569	HAP_2	0.226086956521739	0.291696732447251	0.921795767692556	0.75178303052266
1	930560	1061569	HAP_3	0.109565217391304	1.1289370544209	1.76366792170994	0.522363586893446
1	930560	1061569	HAP_4	0.0930434782608696	-1.96623521613647	2.42760237879076	0.418312035397539
1	990831	1099222	HAP_1	0.253913043478261	1.40001857013859	0.817389849176883	0.0873024205897701
1	990831	1099222	HAP_2	0.226086956521739	0.128688034276537	0.938606771148708	0.89099660596836
1	990831	1099222	HAP_3	0.109565217391304	1.1289370544209	1.76366792170994	0.522363586893446
1	990831	1099222	HAP_4	0.0965217391304348	-1.96623521613647	2.42760237879076	0.418312035397539
1	1023073	1139082	HAP_1	0.226086956521739	0.128688034276537	0.938606771148708	0.89099660596836
1	1023073	1139082	HAP_2	0.254782608695652	1.40001857013859	0.817389849176883	0.0873024205897701
1	1023073	1139082	HAP_3	0.109565217391304	1.1289370544209	1.76366792170994	0.522363586893446
1	1023073	1139082	HAP_4	0.0973913043478261	-1.96623521613647	2.42760237879076	0.418312035397539
1	1045142	1197303	HAP_1	0.226086956521739	0.128688034276537	0.938606771148708	0.89099660596836
1	1045142	1197303	HAP_2	0.254782608695652	1.40001857013859	0.817389849176883	0.0873024205897701
1	1045142	1197303	HAP_3	0.102608695652174	1.1289370544209	1.76366792170994	0.522363586893446
1	1045142	1197303	HAP_4	0.0973913043478261	-1.96623521613647	2.42760237879076	0.418312035397539
1	1091658	1245818	HAP_1	0.102608695652174	-1.51182837951527	1.98862979899646	0.447432213123039
1	1091658	1245818	HAP_2	0.188695652173913	-0.223644891224994	1.07353459834979	0.835050110513731
1	1091658	1245818	HAP_3	0.250434782608696	0.881160968711781	0.897801038700456	0.326785432061433
1	1091658	1245818	HAP_4	0.102608695652174	1.1289370544209	1.76366792170994	0.522363586893446
1	1113772	1299095	HAP_1	0.0973913043478261	-1.25850183112334	2.16607739266103	0.561469993271385
1	1113772	1299095	HAP_2	0.188695652173913	-0.223644891224994	1.07353459834979	0.835050110513731
1	1113772	1299095	HAP_3	0.250434782608696	0.881160968711781	0.897801038700456	0.326785432061433
1	1113772	1299095	HAP_4	0.102608695652174	1.1289370544209	1.76366792170994	0.522363586893446
1	1166331	1346373	HAP_1	0.0947826086956522	-1.25850183112334	2.16607739266103	0.561469993271385
1	1166331	1346373	HAP_2	0.185217391304348	-0.223644891224994	1.07353459834979	0.835050110513731
1	1166331	1346373	HAP_3	0.236521739130435	1.36164712691426	0.954294053327154	0.154174629349012
1	1166331	1346373	HAP_4	0.102608695652174	1.1289370544209	1.76366792170994	0.522363586893446
1	1228432	1400585	HAP_1	0.213913043478261	2.33862373898183	1.10151865099408	0.0341826830371138
1	1228432	1400585	HAP_2	0.109565217391304	1.1289370544209	1.76366792170994	0.522363586893446
1	1228432	1400585	HAP_3	0.1	-1.25850183112334	2.16607739266103	0.561469993271385
1	1228432	1400585	HAP_4	0.202608695652174	-0.0877697995835482	1.0119666760134	0.930915505931614
1	1280141	1469010	HAP_1	0.168695652173913	-0.493841837576041	1.23619939076811	0.689688403270399
1	1280141	1469010	HAP_2	0.416521739130435	0.520638315883338	0.562515532657019	0.355075238408314
1	1280141	1469010	HAP_3	0.102608695652174	-1.25850183112334	2.16607739266103	0.561469993271385
1	1332918	1540641	HAP_1	0.416521739130435	0.520638315883338	0.562515532657019	0.355075238408314
1	1332918	1540641	HAP_2	0.151304347826087	-0.495031396767705	1.32098344352929	0.707991794312157
1	1332918	1540641	HAP_3	0.168695652173913	-0.493841837576041	1.23619939076811	0.689688403270399
1	1385687	1571852	HAP_1	0.23304347826087	1.30601021198853	0.982742254038421	0.184405462294401
1	1385687	1571852	HAP_2	0.219130434782609	-0.247450553527495	0.984844084603007	0.801706017033542
1	1385687	1571852	HAP_3	0.168695652173913	-0.493841837576041	1.23619939076811	0.689688403270399
1	1385687	1571852	HAP_4	0.15304347826087	-0.495031396767705	1.32098344352929	0.707991794312157
1	1440329	1606992	HAP_1	0.15304347826087	-0.495031396767705	1.32098344352929	0.707991794312157
1	1440329	1606992	HAP_2	0.232173913043478	1.30601021198853	0.982742254038421	0.184405462294401
1	1440329	1606992	HAP_3	0.220869565217391	-0.247450553527495	0.984844084603007	0.801706017033542
1	1440329	1606992	HAP_4	0.168695652173913	-0.493841837576041	1.23619939076811	0.689688403270399
1	1523007	1646535	HAP_1	0.0939130434782609	-1.25850183112334	2.16607739266103	0.561469993271385
1	1523007	1646535	HAP_2	0.168695652173913	-0.493841837576041	1.23619939076811	0.689688403270399
1	1523007	1646535	HAP_3	0.232173913043478	1.30601021198853	0.982742254038421	0.184405462294401
1	1523007	1646535	HAP_4	0.183478260869565	-0.672565663547936	1.0990832206794	0.540829339966879
1	1566539	1682584	HAP_1	0.168695652173913	-0.493841837576041	1.23619939076811	0.689688403270399
1	1566539	1682584	HAP_2	0.232173913043478	1.30601021198853	0.982742254038421	0.184405462294401
1	1566539	1682584	HAP_3	0.183478260869565	-0.672565663547936	1.0990832206794	0.540829339966879
1	1566539	1682584	HAP_4	0.0939130434782609	-1.25850183112334	2.16607739266103	0.561469993271385
1	1592085	1721138	HAP_1	0.168695652173913	-0.493841837576041	1.23619939076811	0.689688403270399
1	1592085	1721138	HAP_2	0.183478260869565	-0.672565663547936	1.0990832206794	0.540829339966879
1	1592085	1721138	HAP_3	0.232173913043478	1.30601021198853	0.982742254038421	0.184405462294401
1	1592085	1721138	HAP_4	0.0939130434782609	-1.25850183112334	2.16607739266103	0.561469993271385
1	1627573	1769696	HAP_1	0.180869565217391	-1.0475446022023	1.12759968597035	0.353285856211152
1	1627573	1769696	HAP_2	0.24695652173913	0.783930505842763	0.932305060163682	0.40078849942504
1	1627573	1769696	HAP_3	0.120869565217391	1.45626008268184	1.83044390785316	0.426613505875109
1	1627573	1769696	HAP_4	0.0939130434782609	-1.25850183112334	2.16607739266103	0.561469993271385
1	1627573	1769696	HAP_5	0.171304347826087	-0.493841837576041	1.23619939076811	0.689688403270399
1	1676756	1830748	HAP_1	0.180869565217391	-1.0475446022023	1.12759968597035	0.353285856211152
1	1676756	1830748	HAP_2	0.24695652173913	0.783930505842763	0.932305060163682	0.40078849942504
1	1676756	1830748	HAP_3	0.0939130434782609	-1.25850183112334	2.16607739266103	0.561469993271385
1	1676756	1830748	HAP_4	0.242608695652174	-1.22232265927632	0.916195678353117	0.18270213052248
1	1698908	1883132	HAP_1	0.24695652173913	0.783930505842763	0.932305060163682	0.40078849942504
1	1698908	1883132	HAP_2	0.0939130434782609	-1.25850183112334	2.16607739266103	0.561469993271385
1	1698908	1883132	HAP_3	0.180869565217391	-1.0475446022023	1.12759968597035	0.353285856211152
1	1698908	1883132	HAP_4	0.256521739130435	-1.40863036921031	0.854127012916007	0.0996644937353118
1	1752601	1966040	HAP_1	0.0939130434782609	-1.25850183112334	2.16607739266103	0.561469993271385
1	1752601	1966040	HAP_2	0.182608695652174	-1.05595236843256	1.0999900299548	0.337485440050777
1	1752601	1966040	HAP_3	0.232173913043478	-0.87058178387254	0.926441885869907	0.347772760787629
1	1752601	1966040	HAP_4	0.246086956521739	0.783930505842763	0.932305060163682	0.40078849942504
1	1809526	2015519	HAP_1	0.181739130434783	-1.0475446022023	1.12759968597035	0.353285856211152
1	1809526	2015519	HAP_2	0.0939130434782609	-1.25850183112334	2.16607739266103	0.561469993271385
1	1809526	2015519	HAP_3	0.24695652173913	0.783930505842763	0.932305060163682	0.40078849942504
1	1809526	2015519	HAP_4	0.232173913043478	-0.87058178387254	0.926441885869907	0.347772760787629
1	1858907	2080108	HAP_1	0.264347826086957	0.496223260810704	0.833593637350272	0.551894626193805
1	1858907	2080108	HAP_2	0.0947826086956522	-1.25850183112334	2.16607739266103	0.561469993271385
1	1858907	2080108	HAP_3	0.181739130434783	-1.0475446022023	1.12759968597035	0.353285856211152
1	1858907	2080108	HAP_4	0.219130434782609	-0.5661000470687	0.975701228688117	0.562013544807195
1	1935439	2114078	HAP_1	0.454782608695652	0.0872092288371829	0.519222308387908	0.866674186731028
1	1935439	2114078	HAP_2	0.0947826086956522	-1.25850183112334	2.16607739266103	0.561469993271385
1	1935439	2114078	HAP_3	0.175652173913043	-0.848707056502768	1.12556458338996	0.451148294268045
1	2000237	2180053	HAP_1	0.477391304347826	-0.642467925362722	0.490403058468401	0.190703513626011
1	2000237	2180053	HAP_2	0.175652173913043	-0.848707056502768	1.12556458338996	0.451148294268045
1	2059310	2240729	HAP_1	0.175652173913043	-0.848707056502768	1.12556458338996	0.451148294268045
1	2059310	2240729	HAP_2	0.121739130434783	-1.10801573724623	1.97649713990299	0.575296617217236
1	2059310	2240729	HAP_3	0.352173913043478	0.284090807630857	0.655157543707207	0.664729258565529
1	2099121	2261566	HAP_1	0.123478260869565	-1.10801573724623	1.97649713990299	0.575296617217236
1	2099121	2261566	HAP_2	0.552173913043478	0.061637891448153	0.459215953576677	0.893273347454016
1	2163137	2291600	HAP_1	0.123478260869565	-1.10801573724623	1.97649713990299	0.575296617217236
1	2163137	2291600	HAP_2	0.111304347826087	-0.688902457366696	1.98864020599662	0.729157617550329
1	2163137	2291600	HAP_3	0.255652173913043	-0.699582868643924	0.873277766814261	0.423412271840798
1	2163137	2291600	HAP_4	0.12	1.71020173203601	1.83797112577537	0.352520334310614
1	2219759	2321768	HAP_1	0.123478260869565	-1.10801573724623	1.97649713990299	0.575296617217236
1	2219759	2321768	HAP_2	0.111304347826087	-0.688902457366696	1.98864020599662	0.729157617550329
1	2219759	2321768	HAP_3	0.0843478260869565	-2.49995249003906	2.81468959379573	0.374823617956043
1	2219759	2321768	HAP_4	0.167826086956522	-1.13844009701568	1.21973758290919	0.351040938544305
1	2219759	2321768	HAP_5	0.119130434782609	1.71020173203601	1.83797112577537	0.352520334310614
1	2219759	2321768	HAP_6	0.0826086956521739	-0.0864178065776968	2.77840714850435	0.9751981499615
1	2250307	2372646	HAP_1	0.114782608695652	-0.956502216853098	1.85037062518834	0.605412112529192
1	2250307	2372646	HAP_2	0.212173913043478	-1.05775789629132	1.0163095719019	0.298423724008808
1	2250307	2372646	HAP_3	0.181739130434783	-1.18618254585358	1.09522643759212	0.279251668072244
1	2250307	2372646	HAP_4	0.119130434782609	1.71020173203601	1.83797112577537	0.352520334310614
1	2250307	2372646	HAP_5	0.122608695652174	1.57601697855723	1.34479773853778	0.241719292736629
1	2284595	2407778	HAP_1	0.451304347826087	-0.296950208366355	0.520384202046016	0.568474166058989
1	2284595	2407778	HAP_2	0.188695652173913	-1.38565007609495	1.06980457176378	0.19577040765942
1	2284595	2407778	HAP_3	0.107826086956522	-3.01040462037681	1.91361535179735	0.116246780799113
1	2284595	2407778	HAP_4	0.119130434782609	1.71020173203601	1.83797112577537	0.352520334310614
1	2304587	2465308	HAP_1	0.450434782608696	-0.296950208366355	0.520384202046016	0.568474166058989
1	2304587	2465308	HAP_2	0.107826086956522	-3.01040462037681	1.91361535179735	0.116246780799113
1	2304587	2465308	HAP_3	0.119130434782609	1.71020173203601	1.83797112577537	0.352520334310614
1	2304587	2465308	HAP_4	0.188695652173913	-1.38565007609495	1.06980457176378	0.19577040765942
1	2357315	2535083	HAP_1	0.107826086956522	-3.01040462037681	1.91361535179735	0.116246780799113
1	2357315	2535083	HAP_2	0.119130434782609	1.71020173203601	1.83797112577537	0.352520334310614
1	2357315	2535083	HAP_3	0.626086956521739	-0.328584317195303	0.433952290258124	0.449253398111153
1	2390062	2604669	HAP_1	0.119130434782609	1.71020173203601	1.83797112577537	0.352520334310614
1	2390062	2604669	HAP_2	0.107826086956522	-3.01040462037681	1.91361535179735	0.116246780799113
1	2390062	2604669	HAP_3	0.625217391304348	-0.328584317195303	0.433952290258124	0.449253398111153
1	2445051	2658776	HAP_1	0.62	-0.248379064310209	0.436428128213803	0.569503497522179
1	2445051	2658776	HAP_2	0.119130434782609	1.71020173203601	1.83797112577537	0.352520334310614
1	2445051	2658776	HAP_3	0.107826086956522	-3.01040462037681	1.91361535179735	0.116246780799113
1	2516434	2719642	HAP_1	0.107826086956522	-3.01040462037681	1.91361535179735	0.116246780799113
1	2516434	2719642	HAP_2	0.119130434782609	1.71020173203601	1.83797112577537	0.352520334310614
1	2516434	2719642	HAP_3	0.62	-0.248379064310209	0.436428128213803	0.569503497522179
1	2589312	2767613	HAP_1	0.0921739130434783	-2.58970910318438	2.4275321633056	0.286516907868401
1	2589312	2767613	HAP_2	0.199130434782609	-0.482607814696082	0.989924306692249	0.626080046665094
1	2589312	2767613	HAP_3	0.120869565217391	-1.10801573724623	1.97649713990299	0.575296617217236
1	2589312	2767613	HAP_4	0.185217391304348	-0.712138283831351	1.30642350413544	0.585897399690772
1	2589312	2767613	HAP_5	0.107826086956522	-3.01040462037681	1.91361535179735	0.116246780799113
1	2589312	2767613	HAP_6	0.119130434782609	1.71020173203601	1.83797112577537	0.352520334310614
1	2633403	2848684	HAP_1	0.107826086956522	-3.01040462037681	1.91361535179735	0.116246780799113
1	2633403	2848684	HAP_2	0.0791304347826087	-2.58970910318438	2.4275321633056	0.286516907868401
1	2633403	2848684	HAP_3	0.184347826086957	-0.566287859830734	1.10135695005969	0.607333251724063
1	2633403	2848684	HAP_4	0.120869565217391	-1.10801573724623	1.97649713990299	0.575296617217236
1	2633403	2848684	HAP_5	0.122608695652174	-0.394500057757739	1.73606391912382	0.8203211549006
1	2633403	2848684	HAP_6	0.119130434782609	1.71020173203601	1.83797112577537	0.352520334310614
1	2699455	2923974	HAP_1	0.119130434782609	1.71020173203601	1.83797112577537	0.352520334310614
1	2699455	2923974	HAP_2	0.107826086956522	-3.01040462037681	1.91361535179735	0.116246780799113
1	2699455	2923974	HAP_3	0.0791304347826087	-2.58970910318438	2.4275321633056	0.286516907868401
1	2699455	2923974	HAP_4	0.167826086956522	-1.13844009701568	1.21973758290919	0.351040938544305
1	2699455	2923974	HAP_5	0.120869565217391	-1.10801573724623	1.97649713990299	0.575296617217236
1	2699455	2923974	HAP_6	0.122608695652174	-0.394500057757739	1.73606391912382	0.8203211549006
1	2752599	2974184	HAP_1	0.0773913043478261	-1.98266175359475	2.76623139767622	0.473833834230606
1	2752599	2974184	HAP_2	0.107826086956522	-3.01040462037681	1.91361535179735	0.116246780799113
1	2752599	2974184	HAP_3	0.136521739130435	-0.91707366574515	1.56734714704576	0.558707236293157
1	2752599	2974184	HAP_4	0.167826086956522	-1.13844009701568	1.21973758290919	0.351040938544305
1	2752599	2974184	HAP_5	0.119130434782609	1.71020173203601	1.83797112577537	0.352520334310614
1	2752599	2974184	HAP_6	0.189565217391304	-0.844948242632124	1.28402825381346	0.510778733283811
1	2824770	3010910	HAP_1	0.161739130434783	-0.314236870263147	1.49122653472126	0.833179209692951
1	2824770	3010910	HAP_2	0.107826086956522	-3.01040462037681	1.91361535179735	0.116246780799113
1	2824770	3010910	HAP_3	0.10695652173913	-1.49025499442861	2.00109748107179	0.456753002067616
1	2824770	3010910	HAP_4	0.167826086956522	-1.13844009701568	1.21973758290919	0.351040938544305
1	2824770	3010910	HAP_5	0.113913043478261	1.71020173203601	1.83797112577537	0.352520334310614
1	2889586	3028026	HAP_1	0.121739130434783	-2.40873809584723	1.72732480711583	0.163720502302587
1	2889586	3028026	HAP_2	0.171304347826087	-1.13844009701568	1.21973758290919	0.351040938544305
1	2889586	3028026	HAP_3	0.107826086956522	-3.01040462037681	1.91361535179735	0.116246780799113
1	2889586	3028026	HAP_4	0.161739130434783	-0.314236870263147	1.49122653472126	0.833179209692951
1	2889586	3028026	HAP_5	0.113913043478261	1.71020173203601	1.83797112577537	0.352520334310614
1	2963532	3072923	HAP_1	0.174782608695652	-0.319646679232288	1.43110239793298	0.823338862114387
1	2963532	3072923	HAP_2	0.113913043478261	1.71020173203601	1.83797112577537	0.352520334310614
1	2963532	3072923	HAP_3	0.16695652173913	-1.13844009701568	1.21973758290919	0.351040938544305
1	2963532	3072923	HAP_4	0.130434782608696	-1.79948572891312	1.97977046421633	0.363773237766845
1	2963532	3072923	HAP_5	0.12	-2.40873809584723	1.72732480711583	0.163720502302587
1	2963532	3072923	HAP_6	0.118260869565217	-2.16841972070538	1.5859991921851	0.17210098036468
1	2999989	3153221	HAP_1	0.175652173913043	-0.319646679232288	1.43110239793298	0.823338862114387
1	2999989	3153221	HAP_2	0.122608695652174	-1.57098034509311	1.63056785496841	0.335733112236413
1	2999989	3153221	HAP_3	0.272173913043478	1.3354693579215	0.763518338829349	0.0808197489035421
1	2999989	3153221	HAP_4	0.167826086956522	-1.13844009701568	1.21973758290919	0.351040938544305
1	2999989	3153221	HAP_5	0.125217391304348	-2.40873809584723	1.72732480711583	0.163720502302587
1	3021052	3188350	HAP_1	0.272173913043478	1.3354693579215	0.763518338829349	0.0808197489035421
1	3021052	3188350	HAP_2	0.167826086956522	-1.13844009701568	1.21973758290919	0.351040938544305
1	3021052	3188350	HAP_3	0.125217391304348	-2.40873809584723	1.72732480711583	0.163720502302587
1	3021052	3188350	HAP_4	0.175652173913043	-0.319646679232288	1.43110239793298	0.823338862114387
1	3021052	3188350	HAP_5	0.123478260869565	-1.54169300169931	1.55063580457271	0.320537408488236
1	3056961	3223919	HAP_1	0.125217391304348	-2.40873809584723	1.72732480711583	0.163720502302587
1	3056961	3223919	HAP_2	0.176521739130435	-0.319646679232288	1.43110239793298	0.823338862114387
1	3056961	3223919	HAP_3	0.123478260869565	-1.54169300169931	1.55063580457271	0.320537408488236
1	3056961	3223919	HAP_4	0.167826086956522	-1.13844009701568	1.21973758290919	0.351040938544305
1	3056961	3223919	HAP_5	0.272173913043478	1.3354693579215	0.763518338829349	0.0808197489035421
1	3147689	3261757	HAP_1	0.135652173913043	-2.33926597481904	1.41492977326461	0.098833652906999
1	3147689	3261757	HAP_2	0.138260869565217	1.36359134952248	1.62203208577441	0.400891167381722
1	3147689	3261757	HAP_3	0.132173913043478	-1.79948572891312	1.97977046421633	0.363773237766845
1	3147689	3261757	HAP_4	0.161739130434783	-0.19161706080037	1.57685819744755	0.903323990040564
1	3147689	3261757	HAP_5	0.175652173913043	-1.12528346665571	1.19142356389434	0.34532696339425
1	3147689	3261757	HAP_6	0.122608695652174	-1.54169300169931	1.55063580457271	0.320537408488236
1	3179438	3303269	HAP_1	0.14	-0.1712990864447	1.65817312879892	0.917757036321861
1	3179438	3303269	HAP_2	0.167826086956522	-1.13844009701568	1.21973758290919	0.351040938544305
1	3179438	3303269	HAP_3	0.109565217391304	-1.49025499442861	2.00109748107179	0.456753002067616
1	3179438	3303269	HAP_4	0.138260869565217	1.36359134952248	1.62203208577441	0.400891167381722
1	3179438	3303269	HAP_5	0.132173913043478	-1.79948572891312	1.97977046421633	0.363773237766845
1	3179438	3303269	HAP_6	0.121739130434783	-1.54169300169931	1.55063580457271	0.320537408488236
1	3208431	3379063	HAP_1	0.109565217391304	-1.49025499442861	2.00109748107179	0.456753002067616
1	3208431	3379063	HAP_2	0.278260869565217	-0.85174070125853	0.771578115843033	0.27011140493256
1	3208431	3379063	HAP_3	0.167826086956522	-1.13844009701568	1.21973758290919	0.351040938544305
1	3208431	3379063	HAP_4	0.121739130434783	-1.54169300169931	1.55063580457271	0.320537408488236
1	3250506	3425621	HAP_1	0.275652173913043	-0.956976088269067	0.781096637048292	0.221024436201788
1	3250506	3425621	HAP_2	0.107826086956522	-0.262513006220833	1.78185250728387	0.882927635137838
1	3250506	3425621	HAP_3	0.168695652173913	-0.798805347485968	1.18558666060216	0.500738510197796
1	3250506	3425621	HAP_4	0.108695652173913	-1.49025499442861	2.00109748107179	0.456753002067616
1	3292026	3458428	HAP_1	0.194782608695652	-0.9638544410657	1.12564416146899	0.392213823414529
1	3292026	3458428	HAP_2	0.138260869565217	1.94132288117945	1.53778064328611	0.207321793170675
1	3292026	3458428	HAP_3	0.10695652173913	-1.49025499442861	2.00109748107179	0.456753002067616
1	3292026	3458428	HAP_4	0.172173913043478	-0.313437818211013	1.15396376782895	0.786015178451221
1	3292026	3458428	HAP_5	0.107826086956522	-0.262513006220833	1.78185250728387	0.882927635137838
1	3361607	3480350	HAP_1	0.195652173913043	-0.9638544410657	1.12564416146899	0.392213823414529
1	3361607	3480350	HAP_2	0.138260869565217	1.94132288117945	1.53778064328611	0.207321793170675
1	3361607	3480350	HAP_3	0.107826086956522	-1.49025499442861	2.00109748107179	0.456753002067616
1	3361607	3480350	HAP_4	0.17304347826087	-0.313437818211013	1.15396376782895	0.786015178451221
1	3361607	3480350	HAP_5	0.107826086956522	-0.262513006220833	1.78185250728387	0.882927635137838
1	3409942	3514683	HAP_1	0.307826086956522	-0.802615054764397	0.693928886771228	0.247917267631239
1	3409942	3514683	HAP_2	0.138260869565217	1.94132288117945	1.53778064328611	0.207321793170675
1	3409942	3514683	HAP_3	0.107826086956522	-1.49025499442861	2.00109748107179	0.456753002067616
1	3409942	3514683	HAP_4	0.17304347826087	-0.313437818211013	1.15396376782895	0.786015178451221
1	3444984	3546524	HAP_1	0.329565217391304	-0.813026474233602	0.6661383848037	0.222784635956288
1	3444984	3546524	HAP_2	0.263478260869565	0.574281315718796	0.809351730648084	0.47827306656277
1	3444984	3546524	HAP_3	0.172173913043478	-0.313437818211013	1.15396376782895	0.786015178451221
1	3475914	3598843	HAP_1	0.171304347826087	-0.116449871759793	1.1856417267789	0.921795204969871
1	3475914	3598843	HAP_2	0.141739130434783	2.70180273317501	1.4654105190293	0.0657506050552786
1	3475914	3598843	HAP_3	0.119130434782609	-2.50620166731601	1.7279133187461	0.147499037739999
1	3475914	3598843	HAP_4	0.100869565217391	-2.94389672412028	2.44146015909594	0.228404536561832
1	3475914	3598843	HAP_5	0.217391304347826	-0.366949250814683	0.959955093105308	0.702415488000651
1	3500633	3637756	HAP_1	0.151304347826087	2.17540805621906	1.35699450141117	0.109472759429468
1	3500633	3637756	HAP_2	0.119130434782609	-2.50620166731601	1.7279133187461	0.147499037739999
1	3500633	3637756	HAP_3	0.172173913043478	-0.116449871759793	1.1856417267789	0.921795204969871
1	3500633	3637756	HAP_4	0.100869565217391	-2.94389672412028	2.44146015909594	0.228404536561832
1	3500633	3637756	HAP_5	0.214782608695652	-0.366949250814683	0.959955093105308	0.702415488000651
1	3531671	3691931	HAP_1	0.151304347826087	2.17540805621906	1.35699450141117	0.109472759429468
1	3531671	3691931	HAP_2	0.100869565217391	-2.94389672412028	2.44146015909594	0.228404536561832
1	3531671	3691931	HAP_3	0.12	-2.50620166731601	1.7279133187461	0.147499037739999
1	3531671	3691931	HAP_4	0.38695652173913	0.493136488606594	0.561715301085234	0.380366741507751
1	3587305	3720622	HAP_1	0.151304347826087	2.17540805621906	1.35699450141117	0.109472759429468
1	3587305	3720622	HAP_2	0.100869565217391	-2.94389672412028	2.44146015909594	0.228404536561832
1	3587305	3720622	HAP_3	0.12	-2.50620166731601	1.7279133187461	0.147499037739999
1	3587305	3720622	HAP_4	0.40695652173913	0.935884165505033	0.54629051533798	0.0872342410661481
1	3620513	3776228	HAP_1	0.152173913043478	3.65593774780112	1.30091844503784	0.00512243577246294
1	3620513	3776228	HAP_2	0.135652173913043	-2.66588555104514	1.62387820611865	0.101216132249495
1	3620513	3776228	HAP_3	0.175652173913043	1.20187254896798	1.09789885644369	0.274115959430433
1	3620513	3776228	HAP_4	0.229565217391304	-0.091201006433375	0.931539278576523	0.922043784049007
1	3620513	3776228	HAP_5	0.100869565217391	-2.94389672412028	2.44146015909594	0.228404536561832
1	3684324	3840517	HAP_1	0.152173913043478	3.65593774780112	1.30091844503784	0.00512243577246294
1	3684324	3840517	HAP_2	0.100869565217391	-2.94389672412028	2.44146015909594	0.228404536561832
1	3684324	3840517	HAP_3	0.175652173913043	1.20187254896798	1.09789885644369	0.274115959430433
1	3684324	3840517	HAP_4	0.229565217391304	-0.091201006433375	0.931539278576523	0.922043784049007
1	3684324	3840517	HAP_5	0.136521739130435	-2.66588555104514	1.62387820611865	0.101216132249495
1	3712478	3917893	HAP_1	0.100869565217391	-2.94389672412028	2.44146015909594	0.228404536561832
1	3712478	3917893	HAP_2	0.17304347826087	1.20187254896798	1.09789885644369	0.274115959430433
1	3712478	3917893	HAP_3	0.180869565217391	-0.110813177061061	1.13626610660128	0.922345072784364
1	3712478	3917893	HAP_4	0.119130434782609	-2.50620166731601	1.7279133187461	0.147499037739999
1	3712478	3917893	HAP_5	0.151304347826087	3.65593774780112	1.30091844503784	0.00512243577246294
1	3755154	3959925	HAP_1	0.151304347826087	3.65593774780112	1.30091844503784	0.00512243577246294
1	3755154	3959925	HAP_2	0.100869565217391	-2.94389672412028	2.44146015909594	0.228404536561832
1	3755154	3959925	HAP_3	0.172173913043478	1.20187254896798	1.09789885644369	0.274115959430433
1	3755154	3959925	HAP_4	0.180869565217391	-0.110813177061061	1.13626610660128	0.922345072784364
1	3755154	3959925	HAP_5	0.0773913043478261	-1.70862608857649	2.80519385923464	0.542708423386475
1	3823705	4005583	HAP_1	0.171304347826087	-0.366659186375631	1.22865273331492	0.765490048304964
1	3823705	4005583	HAP_2	0.0782608695652174	-1.70862608857649	2.80519385923464	0.542708423386475
1	3823705	4005583	HAP_3	0.171304347826087	1.20187254896798	1.09789885644369	0.274115959430433
1	3823705	4005583	HAP_4	0.150434782608696	3.65593774780112	1.30091844503784	0.00512243577246294
1	3823705	4005583	HAP_5	0.101739130434783	-2.35016613516987	2.20400428330394	0.286738457046151
1	3895421	4045338	HAP_1	0.150434782608696	3.65593774780112	1.30091844503784	0.00512243577246294
1	3895421	4045338	HAP_2	0.193913043478261	-0.366659186375631	1.22865273331492	0.765490048304964
1	3895421	4045338	HAP_3	0.105217391304348	-2.35016613516987	2.20400428330394	0.286738457046151
1	3895421	4045338	HAP_4	0.249565217391304	0.178896727088033	0.83897798256116	0.831223547284538
1	3954394	4091992	HAP_1	0.119130434782609	-2.35016613516987	2.20400428330394	0.286738457046151
1	3954394	4091992	HAP_2	0.0808695652173913	-2.26740163245279	2.41910502375232	0.349012291205336
1	3954394	4091992	HAP_3	0.281739130434783	1.36830474065508	0.773191429124836	0.0773219403774254
1	3954394	4091992	HAP_4	0.18	3.27043499674135	1.11045588413	0.00336184801482424
1	3954394	4091992	HAP_5	0.194782608695652	-0.366659186375631	1.22865273331492	0.765490048304964
1	3989772	4127064	HAP_1	0.119130434782609	-2.35016613516987	2.20400428330394	0.286738457046151
1	3989772	4127064	HAP_2	0.0817391304347826	-2.26740163245279	2.41910502375232	0.349012291205336
1	3989772	4127064	HAP_3	0.301739130434783	1.22519688897145	0.711574220725156	0.0856538663032549
1	3989772	4127064	HAP_4	0.18	3.27043499674135	1.11045588413	0.00336184801482424
1	3989772	4127064	HAP_5	0.209565217391304	-0.533319529748998	1.09878054189531	0.627600212496024
1	4033099	4162383	HAP_1	0.0817391304347826	-2.26740163245279	2.41910502375232	0.349012291205336
1	4033099	4162383	HAP_2	0.301739130434783	1.22519688897145	0.711574220725156	0.0856538663032549
1	4033099	4162383	HAP_3	0.181739130434783	2.93615059612681	1.09013763211029	0.00728446318087489
1	4033099	4162383	HAP_4	0.119130434782609	-2.35016613516987	2.20400428330394	0.286738457046151
1	4033099	4162383	HAP_5	0.214782608695652	-0.355314917854764	1.06951866281317	0.739847416321733
1	4077498	4215889	HAP_1	0.119130434782609	-2.35016613516987	2.20400428330394	0.286738457046151
1	4077498	4215889	HAP_2	0.188695652173913	-0.158094286623202	1.18881905058006	0.894253386798751
1	4077498	4215889	HAP_3	0.167826086956522	-0.753997805839811	1.27455858680378	0.554372669662568
1	4077498	4215889	HAP_4	0.191304347826087	0.147015857137481	1.1063210903342	0.894330195231993
1	4077498	4215889	HAP_5	0.176521739130435	2.93615059612681	1.09013763211029	0.00728446318087489
1	4113357	4261708	HAP_1	0.188695652173913	-0.158094286623202	1.18881905058006	0.894253386798751
1	4113357	4261708	HAP_2	0.12	-3.01321269605443	2.18417494226322	0.168269076472006
1	4113357	4261708	HAP_3	0.16695652173913	-1.09606820282792	1.28729113847875	0.394880283008451
1	4113357	4261708	HAP_4	0.149565217391304	0.476203414700231	1.30378088337177	0.715063676623792
1	4113357	4261708	HAP_5	0.176521739130435	2.93615059612681	1.09013763211029	0.00728446318087489
1	4155630	4294917	HAP_1	0.188695652173913	-0.158094286623202	1.18881905058006	0.894253386798751
1	4155630	4294917	HAP_2	0.12	-3.01321269605443	2.18417494226322	0.168269076472006
1	4155630	4294917	HAP_3	0.166086956521739	-1.09606820282792	1.28729113847875	0.394880283008451
1	4155630	4294917	HAP_4	0.149565217391304	0.476203414700231	1.30378088337177	0.715063676623792
1	4155630	4294917	HAP_5	0.171304347826087	3.13287823975277	1.17275315502664	0.00777282028359464
1	4202221	4307054	HAP_1	0.120869565217391	-3.01321269605443	2.18417494226322	0.168269076472006
1	4202221	4307054	HAP_2	0.166086956521739	-1.09606820282792	1.28729113847875	0.394880283008451
1	4202221	4307054	HAP_3	0.190434782608696	0.0447644984016601	1.16458227273933	0.969351918560245
1	4202221	4307054	HAP_4	0.149565217391304	0.476203414700231	1.30378088337177	0.715063676623792
1	4202221	4307054	HAP_5	0.171304347826087	3.13287823975277	1.17275315502664	0.00777282028359464
1	4239676	4323165	HAP_1	0.106086956521739	-1.70862608857649	2.80519385923464	0.542708423386475
1	4239676	4323165	HAP_2	0.149565217391304	0.476203414700231	1.30378088337177	0.715063676623792
1	4239676	4323165	HAP_3	0.171304347826087	3.13287823975277	1.17275315502664	0.00777282028359464
1	4239676	4323165	HAP_4	0.181739130434783	0.0447644984016601	1.16458227273933	0.969351918560245
1	4239676	4323165	HAP_5	0.151304347826087	-1.45666123214782	1.57205344860858	0.354533145266447
1	4289010	4360633	HAP_1	0.171304347826087	3.13287823975277	1.17275315502664	0.00777282028359464
1	4289010	4360633	HAP_2	0.181739130434783	0.0447644984016601	1.16458227273933	0.969351918560245
1	4289010	4360633	HAP_3	0.151304347826087	-1.45666123214782	1.57205344860858	0.354533145266447
1	4289010	4360633	HAP_4	0.102608695652174	1.92032792329809	1.97364189887554	0.330978348009189
1	4289010	4360633	HAP_5	0.112173913043478	-1.70862608857649	2.80519385923464	0.542708423386475
1	4289010	4360633	HAP_6	0.16695652173913	0.56961679408759	1.26173881139892	0.651836666141796
1	4301373	4418006	HAP_1	0.151304347826087	-1.45666123214782	1.57205344860858	0.354533145266447
1	4301373	4418006	HAP_2	0.27304347826087	-0.797275813085261	0.845415107547513	0.346056254539778
1	4301373	4418006	HAP_3	0.112173913043478	-1.70862608857649	2.80519385923464	0.542708423386475
1	4301373	4418006	HAP_4	0.16695652173913	0.56961679408759	1.26173881139892	0.651836666141796
1	4301373	4418006	HAP_5	0.171304347826087	3.13287823975277	1.17275315502664	0.00777282028359464
1	4316516	4487030	HAP_1	0.151304347826087	-1.45666123214782	1.57205344860858	0.354533145266447
1	4316516	4487030	HAP_2	0.171304347826087	3.13287823975277	1.17275315502664	0.00777282028359464
1	4316516	4487030	HAP_3	0.27304347826087	-0.797275813085261	0.845415107547513	0.346056254539778
1	4316516	4487030	HAP_4	0.112173913043478	-1.70862608857649	2.80519385923464	0.542708423386475
1	4316516	4487030	HAP_5	0.167826086956522	0.56961679408759	1.26173881139892	0.651836666141796
1	4350915	4525112	HAP_1	0.17304347826087	2.81139864011035	1.15051442418323	0.0148480250648324
1	4350915	4525112	HAP_2	0.110434782608696	-1.70862608857649	2.80519385923464	0.542708423386475
1	4350915	4525112	HAP_3	0.196521739130435	-0.812338577540905	1.03268895940667	0.431833200417516
1	4350915	4525112	HAP_4	0.319130434782609	0.700293287642598	0.726338182970341	0.335389312854853
1	4394936	4571717	HAP_1	0.184347826086957	-0.196463372791198	1.13460397468082	0.862591231345698
1	4394936	4571717	HAP_2	0.170434782608696	2.81139864011035	1.15051442418323	0.0148480250648324
1	4394936	4571717	HAP_3	0.316521739130435	0.700293287642598	0.726338182970341	0.335389312854853
1	4394936	4571717	HAP_4	0.110434782608696	-1.70862608857649	2.80519385923464	0.542708423386475
1	4473638	4606890	HAP_1	0.185217391304348	-0.196463372791198	1.13460397468082	0.862591231345698
1	4473638	4606890	HAP_2	0.170434782608696	2.81139864011035	1.15051442418323	0.0148480250648324
1	4473638	4606890	HAP_3	0.149565217391304	-1.45666123214782	1.57205344860858	0.354533145266447
1	4473638	4606890	HAP_4	0.167826086956522	0.56961679408759	1.26173881139892	0.651836666141796
1	4473638	4606890	HAP_5	0.111304347826087	-1.70862608857649	2.80519385923464	0.542708423386475
1	4507685	4674574	HAP_1	0.112173913043478	-1.70862608857649	2.80519385923464	0.542708423386475
1	4507685	4674574	HAP_2	0.170434782608696	-0.0987163946636476	1.22656429329395	0.935882532306859
1	4507685	4674574	HAP_3	0.168695652173913	2.81139864011035	1.15051442418323	0.0148480250648324
1	4507685	4674574	HAP_4	0.149565217391304	-1.45666123214782	1.57205344860858	0.354533145266447
1	4507685	4674574	HAP_5	0.16695652173913	0.56961679408759	1.26173881139892	0.651836666141796
1	4565039	4716471	HAP_1	0.149565217391304	-1.45666123214782	1.57205344860858	0.354533145266447
1	4565039	4716471	HAP_2	0.167826086956522	3.2379819678978	1.177804239049	0.0061668595865107
1	4565039	4716471	HAP_3	0.166086956521739	0.56961679408759	1.26173881139892	0.651836666141796
1	4565039	4716471	HAP_4	0.12695652173913	-1.92101413094243	2.17451072762064	0.377385175884527
1	4565039	4716471	HAP_5	0.169565217391304	-0.0987163946636476	1.22656429329395	0.935882532306859
1	4584093	4743473	HAP_1	0.149565217391304	-1.45666123214782	1.57205344860858	0.354533145266447
1	4584093	4743473	HAP_2	0.167826086956522	3.2379819678978	1.177804239049	0.0061668595865107
1	4584093	4743473	HAP_3	0.166086956521739	0.56961679408759	1.26173881139892	0.651836666141796
1	4584093	4743473	HAP_4	0.12695652173913	-1.92101413094243	2.17451072762064	0.377385175884527
1	4584093	4743473	HAP_5	0.169565217391304	-0.0987163946636476	1.22656429329395	0.935882532306859
1	4647633	4781618	HAP_1	0.127826086956522	-1.92101413094243	2.17451072762064	0.377385175884527
1	4647633	4781618	HAP_2	0.167826086956522	3.2379819678978	1.177804239049	0.0061668595865107
1	4647633	4781618	HAP_3	0.16695652173913	0.56961679408759	1.26173881139892	0.651836666141796
1	4647633	4781618	HAP_4	0.169565217391304	-0.0987163946636476	1.22656429329395	0.935882532306859
1	4647633	4781618	HAP_5	0.120869565217391	-2.35016613516987	2.20400428330394	0.286738457046151
1	4709876	4888776	HAP_1	0.128695652173913	-1.92101413094243	2.17451072762064	0.377385175884527
1	4709876	4888776	HAP_2	0.170434782608696	-0.0987163946636476	1.22656429329395	0.935882532306859
1	4709876	4888776	HAP_3	0.164347826086957	-0.110853388387391	1.30155034145519	0.932156361014939
1	4709876	4888776	HAP_4	0.120869565217391	-2.35016613516987	2.20400428330394	0.286738457046151
1	4709876	4888776	HAP_5	0.167826086956522	3.2379819678978	1.177804239049	0.0061668595865107
1	4734157	4996526	HAP_1	0.171304347826087	-0.0987163946636476	1.22656429329395	0.935882532306859
1	4734157	4996526	HAP_2	0.120869565217391	-2.35016613516987	2.20400428330394	0.286738457046151
1	4734157	4996526	HAP_3	0.16695652173913	3.2379819678978	1.177804239049	0.0061668595865107
1	4734157	4996526	HAP_4	0.164347826086957	-0.110853388387391	1.30155034145519	0.932156361014939
1	4760410	5066737	HAP_1	0.167826086956522	-0.232764983091069	1.2581163368896	0.853287389761085
1	4760410	5066737	HAP_2	0.166086956521739	3.2379819678978	1.177804239049	0.0061668595865107
1	4760410	5066737	HAP_3	0.171304347826087	-0.0987163946636476	1.22656429329395	0.935882532306859
1	4760410	5066737	HAP_4	0.119130434782609	-2.35016613516987	2.20400428330394	0.286738457046151
1	4830120	5099108	HAP_1	0.166086956521739	3.2379819678978	1.177804239049	0.0061668595865107
1	4830120	5099108	HAP_2	0.167826086956522	-0.232764983091069	1.2581163368896	0.853287389761085
1	4830120	5099108	HAP_3	0.172173913043478	-0.0987163946636476	1.22656429329395	0.935882532306859
1	4830120	5099108	HAP_4	0.119130434782609	-2.35016613516987	2.20400428330394	0.286738457046151
1	4986559	5186570	HAP_1	0.166086956521739	3.2379819678978	1.177804239049	0.0061668595865107
1	4986559	5186570	HAP_2	0.326086956521739	0.27663801790669	0.698156107262618	0.692077702743878
1	4986559	5186570	HAP_3	0.16695652173913	-0.232764983091069	1.2581163368896	0.853287389761085
1	4986559	5186570	HAP_4	0.117391304347826	-2.35016613516987	2.20400428330394	0.286738457046151
1	5057978	5331327	HAP_1	0.239130434782609	-0.605623133457946	0.917309021498691	0.509384992815502
1	5057978	5331327	HAP_2	0.113913043478261	0.825036761144534	2.44909359973962	0.736337399790144
1	5057978	5331327	HAP_3	0.167826086956522	-0.232764983091069	1.2581163368896	0.853287389761085
1	5057978	5331327	HAP_4	0.117391304347826	-2.35016613516987	2.20400428330394	0.286738457046151
1	5057978	5331327	HAP_5	0.166086956521739	3.2379819678978	1.177804239049	0.0061668595865107
1	5087212	5366547	HAP_1	0.168695652173913	-0.232764983091069	1.2581163368896	0.853287389761085
1	5087212	5366547	HAP_2	0.200869565217391	-0.621988912127575	1.01104322751275	0.538674856773317
1	5087212	5366547	HAP_3	0.113913043478261	0.825036761144534	2.44909359973962	0.736337399790144
1	5087212	5366547	HAP_4	0.117391304347826	-2.35016613516987	2.20400428330394	0.286738457046151
1	5087212	5366547	HAP_5	0.166086956521739	3.2379819678978	1.177804239049	0.0061668595865107
1	5147933	5422754	HAP_1	0.169565217391304	-0.232764983091069	1.2581163368896	0.853287389761085
1	5147933	5422754	HAP_2	0.199130434782609	-0.502711002755892	1.03255101065706	0.626545158952286
1	5147933	5422754	HAP_3	0.12	-2.35016613516987	2.20400428330394	0.286738457046151
1	5147933	5422754	HAP_4	0.114782608695652	-2.99466437540258	2.45445152417914	0.222940537342052
1	5147933	5422754	HAP_5	0.164347826086957	3.2379819678978	1.177804239049	0.0061668595865107
1	5305646	5488869	HAP_1	0.169565217391304	-0.232764983091069	1.2581163368896	0.853287389761085
1	5305646	5488869	HAP_2	0.2	-0.502711002755892	1.03255101065706	0.626545158952286
1	5305646	5488869	HAP_3	0.166086956521739	3.2379819678978	1.177804239049	0.0061668595865107
1	5305646	5488869	HAP_4	0.103478260869565	-2.99466437540258	2.45445152417914	0.222940537342052
1	5305646	5488869	HAP_5	0.12	-2.35016613516987	2.20400428330394	0.286738457046151
1	5356977	5519231	HAP_1	0.2	-0.502711002755892	1.03255101065706	0.626545158952286
1	5356977	5519231	HAP_2	0.166086956521739	3.2379819678978	1.177804239049	0.0061668595865107
1	5356977	5519231	HAP_3	0.169565217391304	-0.232764983091069	1.2581163368896	0.853287389761085
1	5356977	5519231	HAP_4	0.102608695652174	-2.99466437540258	2.45445152417914	0.222940537342052
1	5356977	5519231	HAP_5	0.126086956521739	-1.54854629287799	1.99839710960471	0.438728090369453
1	5391649	5550567	HAP_1	0.169565217391304	-0.232764983091069	1.2581163368896	0.853287389761085
1	5391649	5550567	HAP_2	0.2	-0.502711002755892	1.03255101065706	0.626545158952286
1	5391649	5550567	HAP_3	0.102608695652174	-2.99466437540258	2.45445152417914	0.222940537342052
1	5391649	5550567	HAP_4	0.12695652173913	-1.54854629287799	1.99839710960471	0.438728090369453
1	5391649	5550567	HAP_5	0.166086956521739	3.2379819678978	1.177804239049	0.0061668595865107
1	5470488	5573890	HAP_1	0.12695652173913	-1.54854629287799	1.99839710960471	0.438728090369453
1	5470488	5573890	HAP_2	0.166086956521739	3.2379819678978	1.177804239049	0.0061668595865107
1	5470488	5573890	HAP_3	0.170434782608696	-0.232764983091069	1.2581163368896	0.853287389761085
1	5470488	5573890	HAP_4	0.102608695652174	-2.99466437540258	2.45445152417914	0.222940537342052
1	5470488	5573890	HAP_5	0.212173913043478	-0.385561908334169	0.938311072314364	0.681294763658884
1	5510131	5630208	HAP_1	0.0991304347826087	-2.99466437540258	2.45445152417914	0.222940537342052
1	5510131	5630208	HAP_2	0.194782608695652	-0.502711002755892	1.03255101065706	0.626545158952286
1	5510131	5630208	HAP_3	0.12695652173913	-1.54854629287799	1.99839710960471	0.438728090369453
1	5510131	5630208	HAP_4	0.164347826086957	3.2379819678978	1.177804239049	0.0061668595865107
1	5510131	5630208	HAP_5	0.169565217391304	-0.232764983091069	1.2581163368896	0.853287389761085
1	5539390	5668141	HAP_1	0.190434782608696	-0.502711002755892	1.03255101065706	0.626545158952286
1	5539390	5668141	HAP_2	0.12695652173913	-1.54854629287799	1.99839710960471	0.438728090369453
1	5539390	5668141	HAP_3	0.163478260869565	3.2379819678978	1.177804239049	0.0061668595865107
1	5539390	5668141	HAP_4	0.167826086956522	-0.232764983091069	1.2581163368896	0.853287389761085
1	5539390	5668141	HAP_5	0.0939130434782609	-2.99466437540258	2.45445152417914	0.222940537342052
1	5561667	5730545	HAP_1	0.190434782608696	-0.259058909731395	1.05132863713926	0.8054540889841
1	5561667	5730545	HAP_2	0.170434782608696	-0.357794967992854	1.21880715201913	0.769201302829172
1	5561667	5730545	HAP_3	0.12695652173913	-1.54854629287799	1.99839710960471	0.438728090369453
1	5561667	5730545	HAP_4	0.0930434782608696	-2.99466437540258	2.45445152417914	0.222940537342052
1	5561667	5730545	HAP_5	0.162608695652174	2.96157701702959	1.24615861098644	0.0178086470589954
1	5614060	5764859	HAP_1	0.122608695652174	-2.35016613516987	2.20400428330394	0.286738457046151
1	5614060	5764859	HAP_2	0.354782608695652	-0.0376302193508488	0.625529309951528	0.952051656469835
1	5614060	5764859	HAP_3	0.17304347826087	-0.357794967992854	1.21880715201913	0.769201302829172
1	5656543	5807646	HAP_1	0.360869565217391	-0.165240693815612	0.61528555304278	0.78836734227448
1	5656543	5807646	HAP_2	0.123478260869565	-2.35016613516987	2.20400428330394	0.286738457046151
1	5656543	5807646	HAP_3	0.17304347826087	-0.357794967992854	1.21880715201913	0.769201302829172
1	5710366	5882239	HAP_1	0.16695652173913	-0.906120051342057	1.25659840948978	0.471154238685546
1	5710366	5882239	HAP_2	0.36695652173913	-0.26737634729424	0.603548476353471	0.65793096493488
1	5710366	5882239	HAP_3	0.123478260869565	-2.35016613516987	2.20400428330394	0.286738457046151
1	5753019	5945254	HAP_1	0.16695652173913	-0.906120051342057	1.25659840948978	0.471154238685546
1	5753019	5945254	HAP_2	0.123478260869565	-2.35016613516987	2.20400428330394	0.286738457046151
1	5753019	5945254	HAP_3	0.377391304347826	-0.741157403941941	0.591052438461196	0.210377087217885
1	5783354	5988894	HAP_1	0.16695652173913	-0.906120051342057	1.25659840948978	0.471154238685546
1	5783354	5988894	HAP_2	0.204347826086957	-1.50570048650948	0.974773812099739	0.122989827409232
1	5783354	5988894	HAP_3	0.17304347826087	3.2379819678978	1.177804239049	0.0061668595865107
1	5783354	5988894	HAP_4	0.123478260869565	-2.35016613516987	2.20400428330394	0.286738457046151
1	5846627	6046468	HAP_1	0.16695652173913	-0.906120051342057	1.25659840948978	0.471154238685546
1	5846627	6046468	HAP_2	0.124347826086957	-2.35016613516987	2.20400428330394	0.286738457046151
1	5846627	6046468	HAP_3	0.212173913043478	-1.62782663061113	0.967751630075435	0.0931106342877447
1	5846627	6046468	HAP_4	0.17304347826087	3.2379819678978	1.177804239049	0.0061668595865107
1	5922932	6090860	HAP_1	0.16695652173913	-1.04570320570309	1.21937180747789	0.391492547295353
1	5922932	6090860	HAP_2	0.124347826086957	-2.35016613516987	2.20400428330394	0.286738457046151
1	5922932	6090860	HAP_3	0.209565217391304	-1.52106711921473	0.979875270877394	0.121151740407112
1	5922932	6090860	HAP_4	0.170434782608696	3.28069304034475	1.20818650723902	0.00682344543254838
1	5983887	6133181	HAP_1	0.170434782608696	3.28069304034475	1.20818650723902	0.00682344543254838
1	5983887	6133181	HAP_2	0.159130434782609	-1.04556308908974	1.22061563302132	0.392038439246436
1	5983887	6133181	HAP_3	0.209565217391304	-1.52106711921473	0.979875270877394	0.121151740407112
1	5983887	6133181	HAP_4	0.123478260869565	-2.35016613516987	2.20400428330394	0.286738457046151
1	6026812	6171754	HAP_1	0.123478260869565	-2.35016613516987	2.20400428330394	0.286738457046151
1	6026812	6171754	HAP_2	0.209565217391304	-1.52106711921473	0.979875270877394	0.121151740407112
1	6026812	6171754	HAP_3	0.16	-1.04556308908974	1.22061563302132	0.392038439246436
1	6026812	6171754	HAP_4	0.170434782608696	3.28069304034475	1.20818650723902	0.00682344543254838
1	6069957	6218619	HAP_1	0.16	-1.04556308908974	1.22061563302132	0.392038439246436
1	6069957	6218619	HAP_2	0.170434782608696	3.28069304034475	1.20818650723902	0.00682344543254838
1	6069957	6218619	HAP_3	0.211304347826087	-1.52106711921473	0.979875270877394	0.121151740407112
1	6069957	6218619	HAP_4	0.123478260869565	-2.35016613516987	2.20400428330394	0.286738457046151
1	6069957	6218619	HAP_5	0.0452173913043478	-1.94951454206736	2.81042696153098	0.488174516083485
1	6114436	6264645	HAP_1	0.123478260869565	-2.35016613516987	2.20400428330394	0.286738457046151
1	6114436	6264645	HAP_2	0.16	-1.04556308908974	1.22061563302132	0.392038439246436
1	6114436	6264645	HAP_3	0.0452173913043478	-1.94951454206736	2.81042696153098	0.488174516083485
1	6114436	6264645	HAP_4	0.17304347826087	3.28069304034475	1.20818650723902	0.00682344543254838
1	6114436	6264645	HAP_5	0.212173913043478	-1.52106711921473	0.979875270877394	0.121151740407112
1	6158046	6307242	HAP_1	0.162608695652174	-1.04556308908974	1.22061563302132	0.392038439246436
1	6158046	6307242	HAP_2	0.123478260869565	-2.35016613516987	2.20400428330394	0.286738457046151
1	6158046	6307242	HAP_3	0.0443478260869565	-1.94951454206736	2.81042696153098	0.488174516083485
1	6158046	6307242	HAP_4	0.173913043478261	3.28069304034475	1.20818650723902	0.00682344543254838
1	6158046	6307242	HAP_5	0.213913043478261	-1.52106711921473	0.979875270877394	0.121151740407112
1	6211327	6334008	HAP_1	0.214782608695652	-1.52106711921473	0.979875270877394	0.121151740407112
1	6211327	6334008	HAP_2	0.162608695652174	-1.04556308908974	1.22061563302132	0.392038439246436
1	6211327	6334008	HAP_3	0.123478260869565	-2.35016613516987	2.20400428330394	0.286738457046151
1	6211327	6334008	HAP_4	0.0434782608695652	-1.94951454206736	2.81042696153098	0.488174516083485
1	6211327	6334008	HAP_5	0.173913043478261	3.28069304034475	1.20818650723902	0.00682344543254838
1	6238245	6363482	HAP_1	0.214782608695652	-1.52106711921473	0.979875270877394	0.121151740407112
1	6238245	6363482	HAP_2	0.0434782608695652	-1.94951454206736	2.81042696153098	0.488174516083485
1	6238245	6363482	HAP_3	0.18	3.28069304034475	1.20818650723902	0.00682344543254838
1	6238245	6363482	HAP_4	0.121739130434783	-1.64672431540572	1.62077790059273	0.310062474980422
1	6238245	6363482	HAP_5	0.175652173913043	-0.924399813489367	1.18496375890187	0.435655675636937
1	6238245	6363482	HAP_6	0.123478260869565	-2.35016613516987	2.20400428330394	0.286738457046151
1	6290541	6406191	HAP_1	0.216521739130435	-1.52106711921473	0.979875270877394	0.121151740407112
1	6290541	6406191	HAP_2	0.163478260869565	-1.04556308908974	1.22061563302132	0.392038439246436
1	6290541	6406191	HAP_3	0.167826086956522	-0.0919263239649292	1.11757193940018	0.934472908602044
1	6290541	6406191	HAP_4	0.303478260869565	0.880274412164105	0.741147616062772	0.235446226907135
1	6290541	6406191	HAP_5	0.0434782608695652	-1.94951454206736	2.81042696153098	0.488174516083485
1	6326900	6449104	HAP_1	0.167826086956522	-0.0919263239649292	1.11757193940018	0.934472908602044
1	6326900	6449104	HAP_2	0.051304347826087	0.508873087143939	2.4341256625586	0.834478828026368
1	6326900	6449104	HAP_3	0.18	3.28069304034475	1.20818650723902	0.00682344543254838
1	6326900	6449104	HAP_4	0.123478260869565	-2.35016613516987	2.20400428330394	0.286738457046151
1	6326900	6449104	HAP_5	0.217391304347826	-1.52106711921473	0.979875270877394	0.121151740407112
1	6326900	6449104	HAP_6	0.163478260869565	-1.04556308908974	1.22061563302132	0.392038439246436
1	6355340	6494875	HAP_1	0.121739130434783	-0.917837478412875	1.3994905573641	0.512197497859474
1	6355340	6494875	HAP_2	0.217391304347826	-1.52106711921473	0.979875270877394	0.121151740407112
1	6355340	6494875	HAP_3	0.166086956521739	-1.04556308908974	1.22061563302132	0.392038439246436
1	6355340	6494875	HAP_4	0.195652173913043	1.6694711255031	1.05042239335218	0.112547566126987
1	6355340	6494875	HAP_5	0.123478260869565	-2.35016613516987	2.20400428330394	0.286738457046151
1	6394259	6539650	HAP_1	0.16695652173913	-1.04556308908974	1.22061563302132	0.392038439246436
1	6394259	6539650	HAP_2	0.10695652173913	-0.234384602857815	1.73611610364728	0.892656145345903
1	6394259	6539650	HAP_3	0.217391304347826	-1.52106711921473	0.979875270877394	0.121151740407112
1	6394259	6539650	HAP_4	0.194782608695652	1.6694711255031	1.05042239335218	0.112547566126987
1	6394259	6539650	HAP_5	0.123478260869565	-2.35016613516987	2.20400428330394	0.286738457046151
1	6440687	6581802	HAP_1	0.122608695652174	-2.35016613516987	2.20400428330394	0.286738457046151
1	6440687	6581802	HAP_2	0.179130434782609	-0.318087169238348	1.1603048820827	0.784076979675014
1	6440687	6581802	HAP_3	0.216521739130435	-1.52106711921473	0.979875270877394	0.121151740407112
1	6440687	6581802	HAP_4	0.163478260869565	-1.04556308908974	1.22061563302132	0.392038439246436
1	6440687	6581802	HAP_5	0.048695652173913	-0.993712937386556	2.81341040378122	0.724066586690272
1	6478088	6617974	HAP_1	0.163478260869565	-1.04556308908974	1.22061563302132	0.392038439246436
1	6478088	6617974	HAP_2	0.259130434782609	-1.57845215969167	0.785121754329299	0.0448602539511315
1	6478088	6617974	HAP_3	0.121739130434783	-2.35016613516987	2.20400428330394	0.286738457046151
1	6478088	6617974	HAP_4	0.178260869565217	-0.318087169238348	1.1603048820827	0.784076979675014
1	6534487	6643362	HAP_1	0.312173913043478	-0.59678394347419	0.684893959393759	0.383933876409563
1	6534487	6643362	HAP_2	0.178260869565217	-0.318087169238348	1.1603048820827	0.784076979675014
1	6534487	6643362	HAP_3	0.164347826086957	-1.04556308908974	1.22061563302132	0.392038439246436
1	6534487	6643362	HAP_4	0.121739130434783	-2.35016613516987	2.20400428330394	0.286738457046151
1	6577244	6734261	HAP_1	0.0895652173913044	-0.870166516480936	2.40611703575084	0.717751295128407
1	6577244	6734261	HAP_2	0.165217391304348	0.642028406153808	1.34426742770037	0.633117297933854
1	6577244	6734261	HAP_3	0.100869565217391	-4.07195089074462	2.78774390604964	0.144667106327367
1	6577244	6734261	HAP_4	0.210434782608696	-1.18088701422195	0.968186409926642	0.223094125011353
1	6577244	6734261	HAP_5	0.164347826086957	-1.04556308908974	1.22061563302132	0.392038439246436
1	6612693	6796330	HAP_1	0.0852173913043478	-1.89928390993565	2.77672774478469	0.494256613950934
1	6612693	6796330	HAP_2	0.165217391304348	0.642028406153808	1.34426742770037	0.633117297933854
1	6612693	6796330	HAP_3	0.1	-4.07195089074462	2.78774390604964	0.144667106327367
1	6612693	6796330	HAP_4	0.210434782608696	-1.18088701422195	0.968186409926642	0.223094125011353
1	6612693	6796330	HAP_5	0.164347826086957	-1.04556308908974	1.22061563302132	0.392038439246436
1	6633732	6839575	HAP_1	0.210434782608696	-1.18088701422195	0.968186409926642	0.223094125011353
1	6633732	6839575	HAP_2	0.164347826086957	-1.04556308908974	1.22061563302132	0.392038439246436
1	6633732	6839575	HAP_3	0.0852173913043478	-1.89928390993565	2.77672774478469	0.494256613950934
1	6633732	6839575	HAP_4	0.165217391304348	0.642028406153808	1.34426742770037	0.633117297933854
1	6633732	6839575	HAP_5	0.1	-4.07195089074462	2.78774390604964	0.144667106327367
1	6712326	6899688	HAP_1	0.165217391304348	0.642028406153808	1.34426742770037	0.633117297933854
1	6712326	6899688	HAP_2	0.16695652173913	-1.32434559530095	1.18502414195588	0.264228863438895
1	6712326	6899688	HAP_3	0.186086956521739	-1.74938935006197	1.31991179159836	0.185582513870885
1	6712326	6899688	HAP_4	0.0626086956521739	-1.25531915701298	2.20953467039327	0.570168629306481
1	6712326	6899688	HAP_5	0.210434782608696	-1.18088701422195	0.968186409926642	0.223094125011353
1	6781489	6933766	HAP_1	0.188695652173913	-1.5203002094479	1.27249860773639	0.232694053154324
1	6781489	6933766	HAP_2	0.167826086956522	-1.32434559530095	1.18502414195588	0.264228863438895
1	6781489	6933766	HAP_3	0.088695652173913	-0.0424158535643181	2.89001013251298	0.988295305128604
1	6781489	6933766	HAP_4	0.137391304347826	-1.71220151933881	2.00843628720496	0.394297142696046
1	6781489	6933766	HAP_5	0.216521739130435	-1.18088701422195	0.968186409926642	0.223094125011353
1	6830134	6990464	HAP_1	0.248695652173913	0.334169469655036	0.84104989693507	0.691279264854884
1	6830134	6990464	HAP_2	0.100869565217391	-4.07195089074462	2.78774390604964	0.144667106327367
1	6830134	6990464	HAP_3	0.088695652173913	-1.04894991071723	2.4028021788117	0.662603396852659
1	6830134	6990464	HAP_4	0.088695652173913	-0.0424158535643181	2.89001013251298	0.988295305128604
1	6830134	6990464	HAP_5	0.137391304347826	-1.71220151933881	2.00843628720496	0.394297142696046
1	6830134	6990464	HAP_6	0.167826086956522	-1.32434559530095	1.18502414195588	0.264228863438895
1	6864130	7035600	HAP_1	0.088695652173913	-0.0424158535643181	2.89001013251298	0.988295305128604
1	6864130	7035600	HAP_2	0.154782608695652	-2.52043100685755	1.85766012604887	0.175396712739757
1	6864130	7035600	HAP_3	0.189565217391304	-0.0880529136305546	1.09479595198432	0.935925007376847
1	6864130	7035600	HAP_4	0.167826086956522	-1.32434559530095	1.18502414195588	0.264228863438895
1	6864130	7035600	HAP_5	0.100869565217391	-4.07195089074462	2.78774390604964	0.144667106327367
1	6864130	7035600	HAP_6	0.0826086956521739	-1.89928390993565	2.77672774478469	0.494256613950934
1	6923025	7062501	HAP_1	0.100869565217391	-4.07195089074462	2.78774390604964	0.144667106327367
1	6923025	7062501	HAP_2	0.104347826086957	-1.15841448644462	2.47388534007175	0.639782261263625
1	6923025	7062501	HAP_3	0.169565217391304	-1.32434559530095	1.18502414195588	0.264228863438895
1	6923025	7062501	HAP_4	0.149565217391304	-2.52043100685755	1.85766012604887	0.175396712739757
1	6923025	7062501	HAP_5	0.0756521739130435	0.149831434016337	2.80096683028449	0.957358311692433
1	6923025	7062501	HAP_6	0.114782608695652	0.790359652237958	1.79034402821884	0.659052081675413
1	6965434	7118368	HAP_1	0.100869565217391	-1.15841448644462	2.47388534007175	0.639782261263625
1	6965434	7118368	HAP_2	0.169565217391304	-1.32434559530095	1.18502414195588	0.264228863438895
1	6965434	7118368	HAP_3	0.151304347826087	-2.21628518393613	1.6501947557544	0.179799647096635
1	6965434	7118368	HAP_4	0.0756521739130435	0.149831434016337	2.80096683028449	0.957358311692433
1	6965434	7118368	HAP_5	0.114782608695652	0.790359652237958	1.79034402821884	0.659052081675413
1	6965434	7118368	HAP_6	0.100869565217391	-4.07195089074462	2.78774390604964	0.144667106327367
1	7029810	7168764	HAP_1	0.08	0.149831434016337	2.80096683028449	0.957358311692433
1	7029810	7168764	HAP_2	0.280869565217391	0.424965420233915	0.756261758247915	0.574388419677861
1	7029810	7168764	HAP_3	0.102608695652174	-1.42791999792672	2.41525060077034	0.554617513788588
1	7029810	7168764	HAP_4	0.100869565217391	-1.15841448644462	2.47388534007175	0.639782261263625
1	7029810	7168764	HAP_5	0.0643478260869565	-1.25531915701298	2.20953467039327	0.570168629306481
1	7047544	7216900	HAP_1	0.281739130434783	0.424965420233915	0.756261758247915	0.574388419677861
1	7047544	7216900	HAP_2	0.100869565217391	-1.15841448644462	2.47388534007175	0.639782261263625
1	7047544	7216900	HAP_3	0.122608695652174	2.10600833061529	1.83753377588662	0.252239090774427
1	7047544	7216900	HAP_4	0.0643478260869565	-1.25531915701298	2.20953467039327	0.570168629306481
1	7047544	7216900	HAP_5	0.102608695652174	-1.42791999792672	2.41525060077034	0.554617513788588
1	7108873	7259443	HAP_1	0.280869565217391	0.424965420233915	0.756261758247915	0.574388419677861
1	7108873	7259443	HAP_2	0.101739130434783	-1.15841448644462	2.47388534007175	0.639782261263625
1	7108873	7259443	HAP_3	0.126086956521739	-2.19736563407208	1.8203818194967	0.227905088086638
1	7108873	7259443	HAP_4	0.0643478260869565	-1.25531915701298	2.20953467039327	0.570168629306481
1	7108873	7259443	HAP_5	0.123478260869565	2.10600833061529	1.83753377588662	0.252239090774427
1	7108873	7259443	HAP_6	0.102608695652174	-1.42791999792672	2.41525060077034	0.554617513788588
1	7159731	7325749	HAP_1	0.141739130434783	1.12224816064568	1.67103865831171	0.502122490483317
1	7159731	7325749	HAP_2	0.123478260869565	2.10600833061529	1.83753377588662	0.252239090774427
1	7159731	7325749	HAP_3	0.103478260869565	-0.834521306466473	2.16408522102472	0.699921724087934
1	7159731	7325749	HAP_4	0.100869565217391	-1.15841448644462	2.47388534007175	0.639782261263625
1	7159731	7325749	HAP_5	0.28695652173913	0.226991998618883	0.743800745872681	0.760343194442356
1	7159731	7325749	HAP_6	0.125217391304348	-2.19736563407208	1.8203818194967	0.227905088086638
1	7196708	7399747	HAP_1	0.102608695652174	-0.834521306466473	2.16408522102472	0.699921724087934
1	7196708	7399747	HAP_2	0.100869565217391	-1.15841448644462	2.47388534007175	0.639782261263625
1	7196708	7399747	HAP_3	0.28695652173913	0.226991998618883	0.743800745872681	0.760343194442356
1	7196708	7399747	HAP_4	0.0643478260869565	-1.25531915701298	2.20953467039327	0.570168629306481
1	7196708	7399747	HAP_5	0.088695652173913	-2.80726067181205	2.77589350855198	0.31230813577832
1	7196708	7399747	HAP_6	0.118260869565217	2.54142441093265	1.98603343095488	0.2011968471726
1	7248213	7435100	HAP_1	0.0643478260869565	-1.25531915701298	2.20953467039327	0.570168629306481
1	7248213	7435100	HAP_2	0.102608695652174	-0.834521306466473	2.16408522102472	0.699921724087934
1	7248213	7435100	HAP_3	0.117391304347826	2.54142441093265	1.98603343095488	0.2011968471726
1	7248213	7435100	HAP_4	0.28	0.321359765523731	0.764576492095644	0.674419067415839
1	7248213	7435100	HAP_5	0.1	-1.15841448644462	2.47388534007175	0.639782261263625
1	7306412	7460318	HAP_1	0.117391304347826	2.54142441093265	1.98603343095488	0.2011968471726
1	7306412	7460318	HAP_2	0.28	0.321359765523731	0.764576492095644	0.674419067415839
1	7306412	7460318	HAP_3	0.1	-1.15841448644462	2.47388534007175	0.639782261263625
1	7306412	7460318	HAP_4	0.0643478260869565	-1.25531915701298	2.20953467039327	0.570168629306481
1	7306412	7460318	HAP_5	0.102608695652174	-0.834521306466473	2.16408522102472	0.699921724087934
1	7378233	7502240	HAP_1	0.19304347826087	0.16401924059845	1.10305506207605	0.881847310250292
1	7378233	7502240	HAP_2	0.319130434782609	0.405446713665495	0.693895358295461	0.559249413844087
1	7378233	7502240	HAP_3	0.1	-1.15841448644462	2.47388534007175	0.639782261263625
1	7378233	7502240	HAP_4	0.0782608695652174	-1.25531915701298	2.20953467039327	0.570168629306481
1	7378233	7502240	HAP_5	0.106086956521739	-1.37041425983296	1.98259551819068	0.489711259614546
1	7423349	7533869	HAP_1	0.191304347826087	0.204460931717304	1.12719744346304	0.856127849846389
1	7423349	7533869	HAP_2	0.276521739130435	0.360843034866791	0.781850747915417	0.644601148264612
1	7423349	7533869	HAP_3	0.0652173913043478	-1.25531915701298	2.20953467039327	0.570168629306481
1	7423349	7533869	HAP_4	0.10695652173913	-1.37041425983296	1.98259551819068	0.489711259614546
1	7423349	7533869	HAP_5	0.1	-1.15841448644462	2.47388534007175	0.639782261263625
1	7452388	7563595	HAP_1	0.1	-1.15841448644462	2.47388534007175	0.639782261263625
1	7452388	7563595	HAP_2	0.191304347826087	0.204460931717304	1.12719744346304	0.856127849846389
1	7452388	7563595	HAP_3	0.277391304347826	0.360843034866791	0.781850747915417	0.644601148264612
1	7452388	7563595	HAP_4	0.188695652173913	-0.654677511347019	1.22879692100048	0.594396987536416
1	7452388	7563595	HAP_5	0.0739130434782609	-1.25531915701298	2.20953467039327	0.570168629306481
1	7484154	7597217	HAP_1	0.276521739130435	0.360843034866791	0.781850747915417	0.644601148264612
1	7484154	7597217	HAP_2	0.188695652173913	-0.654677511347019	1.22879692100048	0.594396987536416
1	7484154	7597217	HAP_3	0.0739130434782609	-1.25531915701298	2.20953467039327	0.570168629306481
1	7484154	7597217	HAP_4	0.1	-1.15841448644462	2.47388534007175	0.639782261263625
1	7484154	7597217	HAP_5	0.191304347826087	0.204460931717304	1.12719744346304	0.856127849846389
1	7522016	7642302	HAP_1	0.191304347826087	0.204460931717304	1.12719744346304	0.856127849846389
1	7522016	7642302	HAP_2	0.277391304347826	0.349620685415232	0.773728383194156	0.651540662155799
1	7522016	7642302	HAP_3	0.187826086956522	-0.654677511347019	1.22879692100048	0.594396987536416
1	7522016	7642302	HAP_4	0.0678260869565217	-1.25531915701298	2.20953467039327	0.570168629306481
1	7522016	7642302	HAP_5	0.1	-1.15841448644462	2.47388534007175	0.639782261263625
1	7552128	7679364	HAP_1	0.294782608695652	0.253367036405934	0.717137433360002	0.723993540626803
1	7552128	7679364	HAP_2	0.199130434782609	0.0251853107541119	1.0997842715372	0.981737986707255
1	7552128	7679364	HAP_3	0.0643478260869565	-1.25531915701298	2.20953467039327	0.570168629306481
1	7552128	7679364	HAP_4	0.187826086956522	-0.654677511347019	1.22879692100048	0.594396987536416
1	7552128	7679364	HAP_5	0.100869565217391	-1.15841448644462	2.47388534007175	0.639782261263625
1	7575218	7753844	HAP_1	0.115652173913043	3.13695846602369	2.16207556309979	0.147365231756435
1	7575218	7753844	HAP_2	0.0643478260869565	-1.25531915701298	2.20953467039327	0.570168629306481
1	7575218	7753844	HAP_3	0.279130434782609	0.349620685415232	0.773728383194156	0.651540662155799
1	7575218	7753844	HAP_4	0.101739130434783	-1.04411078401786	2.22040087249387	0.638369369786197
1	7575218	7753844	HAP_5	0.186086956521739	-0.654677511347019	1.22879692100048	0.594396987536416
1	7628267	7802701	HAP_1	0.115652173913043	3.13695846602369	2.16207556309979	0.147365231756435
1	7628267	7802701	HAP_2	0.278260869565217	0.403026577834379	0.777975685685324	0.604630599059075
1	7628267	7802701	HAP_3	0.102608695652174	-0.941479174871883	2.03399018178391	0.643634562284283
1	7628267	7802701	HAP_4	0.184347826086957	-0.654677511347019	1.22879692100048	0.594396987536416
1	7628267	7802701	HAP_5	0.0643478260869565	-1.25531915701298	2.20953467039327	0.570168629306481
1	7661203	7864905	HAP_1	0.184347826086957	-0.654677511347019	1.22879692100048	0.594396987536416
1	7661203	7864905	HAP_2	0.06	-1.25531915701298	2.20953467039327	0.570168629306481
1	7661203	7864905	HAP_3	0.114782608695652	3.13695846602369	2.16207556309979	0.147365231756435
1	7661203	7864905	HAP_4	0.272173913043478	0.403026577834379	0.777975685685324	0.604630599059075
1	7661203	7864905	HAP_5	0.102608695652174	-0.941479174871883	2.03399018178391	0.643634562284283
1	7734968	7940886	HAP_1	0.12695652173913	1.41345493876056	1.84929295227323	0.444996276323571
1	7734968	7940886	HAP_2	0.271304347826087	0.403026577834379	0.777975685685324	0.604630599059075
1	7734968	7940886	HAP_3	0.103478260869565	-0.941479174871883	2.03399018178391	0.643634562284283
1	7734968	7940886	HAP_4	0.06	-1.25531915701298	2.20953467039327	0.570168629306481
1	7734968	7940886	HAP_5	0.181739130434783	-0.806154314375693	1.27203324421398	0.526500161926099
1	7788418	8016049	HAP_1	0.135652173913043	2.51034398546833	1.62521529619962	0.123000503205115
1	7788418	8016049	HAP_2	0.27304347826087	0.349620685415232	0.773728383194156	0.651540662155799
1	7788418	8016049	HAP_3	0.103478260869565	-0.941479174871883	2.03399018178391	0.643634562284283
1	7788418	8016049	HAP_4	0.182608695652174	-0.806154314375693	1.27203324421398	0.526500161926099
1	7788418	8016049	HAP_5	0.06	-1.25531915701298	2.20953467039327	0.570168629306481
1	7845180	8104625	HAP_1	0.135652173913043	2.51034398546833	1.62521529619962	0.123000503205115
1	7845180	8104625	HAP_2	0.102608695652174	-0.941479174871883	2.03399018178391	0.643634562284283
1	7845180	8104625	HAP_3	0.06	-1.25531915701298	2.20953467039327	0.570168629306481
1	7845180	8104625	HAP_4	0.110434782608696	-1.37041425983296	1.98259551819068	0.489711259614546
1	7845180	8104625	HAP_5	0.272173913043478	0.229078443119305	0.764354299798023	0.764515352382477
1	7919477	8211738	HAP_1	0.0956521739130435	5.80888415880773	2.14630008268681	0.00700706026496751
1	7919477	8211738	HAP_2	0.11304347826087	-1.37041425983296	1.98259551819068	0.489711259614546
1	7919477	8211738	HAP_3	0.272173913043478	0.279904911045241	0.768515213434358	0.71583431723244
1	7919477	8211738	HAP_4	0.06	-1.25531915701298	2.20953467039327	0.570168629306481
1	7919477	8211738	HAP_5	0.104347826086957	-0.941479174871883	2.03399018178391	0.643634562284283
1	7996760	8289511	HAP_1	0.104347826086957	-0.941479174871883	2.03399018178391	0.643634562284283
1	7996760	8289511	HAP_2	0.0956521739130435	5.80888415880773	2.14630008268681	0.00700706026496751
1	7996760	8289511	HAP_3	0.117391304347826	0.0762741495333504	1.83894647631665	0.966930287076507
1	7996760	8289511	HAP_4	0.06	-1.25531915701298	2.20953467039327	0.570168629306481
1	7996760	8289511	HAP_5	0.272173913043478	0.279904911045241	0.768515213434358	0.71583431723244
1	8075890	8326936	HAP_1	0.272173913043478	0.279904911045241	0.768515213434358	0.71583431723244
1	8075890	8326936	HAP_2	0.104347826086957	-0.941479174871883	2.03399018178391	0.643634562284283
1	8075890	8326936	HAP_3	0.118260869565217	0.0762741495333504	1.83894647631665	0.966930287076507
1	8075890	8326936	HAP_4	0.0878260869565217	0.18508584261678	2.42807781268847	0.93926538245677
1	8075890	8326936	HAP_5	0.0956521739130435	5.80888415880773	2.14630008268681	0.00700706026496751
1	8075890	8326936	HAP_6	0.06	-1.25531915701298	2.20953467039327	0.570168629306481
1	8170038	8373080	HAP_1	0.105217391304348	-0.941479174871883	2.03399018178391	0.643634562284283
1	8170038	8373080	HAP_2	0.172173913043478	2.97589493709245	1.31819253476172	0.0243562363252812
1	8170038	8373080	HAP_3	0.0617391304347826	-1.25531915701298	2.20953467039327	0.570168629306481
1	8170038	8373080	HAP_4	0.284347826086957	0.170405434247471	0.755834021142479	0.82170844544294
1	8170038	8373080	HAP_5	0.088695652173913	5.50826925662031	2.77317748060227	0.0474890491971284
1	8170038	8373080	HAP_6	0.118260869565217	0.0762741495333504	1.83894647631665	0.966930287076507
1	8257321	8464233	HAP_1	0.105217391304348	-0.941479174871883	2.03399018178391	0.643634562284283
1	8257321	8464233	HAP_2	0.0617391304347826	-1.25531915701298	2.20953467039327	0.570168629306481
1	8257321	8464233	HAP_3	0.292173913043478	0.142562970484559	0.729500992825935	0.845130623585329
1	8257321	8464233	HAP_4	0.088695652173913	5.50826925662031	2.77317748060227	0.0474890491971284
1	8257321	8464233	HAP_5	0.118260869565217	0.0762741495333504	1.83894647631665	0.966930287076507
1	8305311	8528279	HAP_1	0.27304347826087	0.151226242340806	0.77257182968941	0.844881354668672
1	8305311	8528279	HAP_2	0.0869565217391304	5.50826925662031	2.77317748060227	0.0474890491971284
1	8305311	8528279	HAP_3	0.117391304347826	0.0762741495333504	1.83894647631665	0.966930287076507
1	8305311	8528279	HAP_4	0.105217391304348	-0.941479174871883	2.03399018178391	0.643634562284283
1	8305311	8528279	HAP_5	0.0617391304347826	-1.25531915701298	2.20953467039327	0.570168629306481
1	8358037	8607680	HAP_1	0.0617391304347826	-1.25531915701298	2.20953467039327	0.570168629306481
1	8358037	8607680	HAP_2	0.0869565217391304	5.50826925662031	2.77317748060227	0.0474890491971284
1	8358037	8607680	HAP_3	0.151304347826087	0.744111289238027	1.22141018610344	0.542622770916128
1	8358037	8607680	HAP_4	0.378260869565217	-0.0572817638670459	0.606934813569805	0.924841914670339
1	8430684	8651065	HAP_1	0.0869565217391304	5.50826925662031	2.77317748060227	0.0474890491971284
1	8430684	8651065	HAP_2	0.231304347826087	0.114816984617368	0.817356408736525	0.888336153694633
1	8430684	8651065	HAP_3	0.379130434782609	-0.0961051190793867	0.603483331187398	0.873528604992991
1	8430684	8651065	HAP_4	0.0617391304347826	-1.25531915701298	2.20953467039327	0.570168629306481
1	8498193	8707568	HAP_1	0.378260869565217	-0.107271830871253	0.601557541329437	0.858533204679517
1	8498193	8707568	HAP_2	0.0878260869565217	5.50826925662031	2.77317748060227	0.0474890491971284
1	8498193	8707568	HAP_3	0.29304347826087	-0.387739441498894	0.69427103640495	0.576736188121333
1	8575763	8752633	HAP_1	0.0878260869565217	5.50826925662031	2.77317748060227	0.0474890491971284
1	8575763	8752633	HAP_2	0.384347826086957	-0.0628937826054487	0.587751698386941	0.91482129430396
1	8575763	8752633	HAP_3	0.0617391304347826	-0.777874093734039	2.45229429543828	0.75120769224531
1	8575763	8752633	HAP_4	0.3	0.270958894823937	0.678613648439734	0.689836373879759
1	8640490	8812607	HAP_1	0.088695652173913	5.50826925662031	2.77317748060227	0.0474890491971284
1	8640490	8812607	HAP_2	0.384347826086957	-0.0628937826054487	0.587751698386941	0.91482129430396
1	8640490	8812607	HAP_3	0.0608695652173913	-0.777874093734039	2.45229429543828	0.75120769224531
1	8640490	8812607	HAP_4	0.23304347826087	0.16228218681725	0.798440756755659	0.839014078828883
1	8699372	8854887	HAP_1	0.0982608695652174	5.50826925662031	2.77317748060227	0.0474890491971284
1	8699372	8854887	HAP_2	0.0608695652173913	-0.777874093734039	2.45229429543828	0.75120769224531
1	8699372	8854887	HAP_3	0.220869565217391	0.125656263750849	0.830688531999114	0.879818904618854
1	8699372	8854887	HAP_4	0.386086956521739	-0.0628937826054487	0.587751698386941	0.91482129430396
1	8745844	8914176	HAP_1	0.0608695652173913	-0.777874093734039	2.45229429543828	0.75120769224531
1	8745844	8914176	HAP_2	0.222608695652174	0.125656263750849	0.830688531999114	0.879818904618854
1	8745844	8914176	HAP_3	0.485217391304348	-0.0787809741635425	0.481364333536287	0.870056194735059
1	8787290	8990544	HAP_1	0.22695652173913	0.0795706485273728	0.819440468256455	0.922678712461779
1	8787290	8990544	HAP_2	0.575652173913043	-0.184633520791481	0.431829530383291	0.669134447328441
1	8842230	9051929	HAP_1	0.211304347826087	0.326765831118264	0.891667597520992	0.71415532325687
1	8842230	9051929	HAP_2	0.392173913043478	-0.12245066448557	0.57464540466891	0.831334750135188
1	8903343	9104278	HAP_1	0.212173913043478	0.326765831118264	0.891667597520992	0.71415532325687
1	8903343	9104278	HAP_2	0.392173913043478	-0.12245066448557	0.57464540466891	0.831334750135188
1	8946823	9198237	HAP_1	0.390434782608696	-0.0934454909434086	0.57795880307904	0.871614448421611
1	8946823	9198237	HAP_2	0.211304347826087	0.326765831118264	0.891667597520992	0.71415532325687
1	9034299	9245476	HAP_1	0.21304347826087	0.326765831118264	0.891667597520992	0.71415532325687
1	9034299	9245476	HAP_2	0.403478260869565	0.200811666788858	0.566819026768086	0.723263232996623
1	9084433	9289447	HAP_1	0.215652173913043	0.217425985294474	0.855011099373573	0.799359830082685
1	9084433	9289447	HAP_2	0.47304347826087	-0.251554652562944	0.500794333260522	0.615645314598348
1	9172231	9345129	HAP_1	0.139130434782609	0.207020383225504	1.4721997159174	0.888220715509127
1	9172231	9345129	HAP_2	0.408695652173913	0.0368862697506447	0.564905955589238	0.947961306547022
1	9236222	9412234	HAP_1	0.139130434782609	0.207020383225504	1.4721997159174	0.888220715509127
1	9236222	9412234	HAP_2	0.40695652173913	0.0760024864146792	0.56486769300515	0.893016493681743
1	9271520	9464578	HAP_1	0.133913043478261	0.207020383225504	1.4721997159174	0.888220715509127
1	9271520	9464578	HAP_2	0.40695652173913	0.0760024864146792	0.56486769300515	0.893016493681743
1	9322111	9515565	HAP_1	0.40695652173913	0.0760024864146792	0.56486769300515	0.893016493681743
1	9322111	9515565	HAP_2	0.133913043478261	0.207020383225504	1.4721997159174	0.888220715509127
1	9390629	9565793	HAP_1	0.476521739130435	-0.135089027936582	0.508710249315377	0.790681631814064
1	9390629	9565793	HAP_2	0.133913043478261	0.207020383225504	1.4721997159174	0.888220715509127
1	9446832	9620382	HAP_1	0.133913043478261	0.207020383225504	1.4721997159174	0.888220715509127
1	9446832	9620382	HAP_2	0.484347826086957	-0.0235612865040339	0.503319164181743	0.962679837171485
1	9502502	9663536	HAP_1	0.133913043478261	0.207020383225504	1.4721997159174	0.888220715509127
1	9502502	9663536	HAP_2	0.484347826086957	-0.0235612865040339	0.503319164181743	0.962679837171485
1	9555749	9739491	HAP_1	0.134782608695652	0.207020383225504	1.4721997159174	0.888220715509127
1	9555749	9739491	HAP_2	0.483478260869565	-0.0310908470023587	0.504606957116396	0.950892142492675
1	9592005	9800213	HAP_1	0.11304347826087	-3.09378857810006	2.16392005397466	0.153354537681459
1	9592005	9800213	HAP_2	0.0773913043478261	-1.49032393119372	2.79349985102621	0.593900474442892
1	9592005	9800213	HAP_3	0.417391304347826	0.205352037295606	0.553623240550967	0.710834060794041
1	9639183	9851960	HAP_1	0.11304347826087	-0.0374119007991881	1.61709814861554	0.981550633641398
1	9639183	9851960	HAP_2	0.111304347826087	-4.23558766526579	2.41079021392686	0.0794744029625853
1	9639183	9851960	HAP_3	0.427826086956522	0.343494806301544	0.540235277706149	0.525149666283359
1	9710661	9913900	HAP_1	0.111304347826087	-4.23558766526579	2.41079021392686	0.0794744029625853
1	9710661	9913900	HAP_2	0.0773913043478261	-1.49032393119372	2.79349985102621	0.593900474442892
1	9710661	9913900	HAP_3	0.145217391304348	3.80560682292658	1.52366144978884	0.0127859741304056
1	9710661	9913900	HAP_4	0.311304347826087	0.0104850614565944	0.703346220069114	0.988111348987137
1	9710661	9913900	HAP_5	0.116521739130435	0.790359652237958	1.79034402821884	0.659052081675413
1	9773647	9958472	HAP_1	0.109565217391304	-2.43558034311047	2.19052839833784	0.266669939472133
1	9773647	9958472	HAP_2	0.144347826086957	3.80560682292658	1.52366144978884	0.0127859741304056
1	9773647	9958472	HAP_3	0.311304347826087	0.0104850614565944	0.703346220069114	0.988111348987137
1	9773647	9958472	HAP_4	0.116521739130435	0.790359652237958	1.79034402821884	0.659052081675413
1	9773647	9958472	HAP_5	0.117391304347826	-4.23558766526579	2.41079021392686	0.0794744029625853
1	9843069	10006649	HAP_1	0.311304347826087	0.0104850614565944	0.703346220069114	0.988111348987137
1	9843069	10006649	HAP_2	0.168695652173913	-1.61623828710058	1.35920597535999	0.234900614753798
1	9843069	10006649	HAP_3	0.152173913043478	0.462284977129583	1.59435007336268	0.771959913661774
1	9843069	10006649	HAP_4	0.111304347826087	-4.23558766526579	2.41079021392686	0.0794744029625853
1	9843069	10006649	HAP_5	0.143478260869565	3.80560682292658	1.52366144978884	0.0127859741304056
1	9893305	10037375	HAP_1	0.111304347826087	-4.23558766526579	2.41079021392686	0.0794744029625853
1	9893305	10037375	HAP_2	0.168695652173913	-1.61623828710058	1.35920597535999	0.234900614753798
1	9893305	10037375	HAP_3	0.311304347826087	0.0104850614565944	0.703346220069114	0.988111348987137
1	9893305	10037375	HAP_4	0.160869565217391	0.462284977129583	1.59435007336268	0.771959913661774
1	9893305	10037375	HAP_5	0.144347826086957	3.10354151140834	1.45474307052693	0.0333247988815292
1	9947101	10066272	HAP_1	0.15304347826087	0.462284977129583	1.59435007336268	0.771959913661774
1	9947101	10066272	HAP_2	0.168695652173913	-1.61623828710058	1.35920597535999	0.234900614753798
1	9947101	10066272	HAP_3	0.111304347826087	-4.23558766526579	2.41079021392686	0.0794744029625853
1	9947101	10066272	HAP_4	0.144347826086957	3.10354151140834	1.45474307052693	0.0333247988815292
1	9947101	10066272	HAP_5	0.312173913043478	0.0104850614565944	0.703346220069114	0.988111348987137
1	9995804	10135402	HAP_1	0.111304347826087	-4.23558766526579	2.41079021392686	0.0794744029625853
1	9995804	10135402	HAP_2	0.150434782608696	-1.01115542016836	1.3574452485157	0.456646025308003
1	9995804	10135402	HAP_3	0.31304347826087	0.0109937305490143	0.698373825018509	0.987445886917017
1	9995804	10135402	HAP_4	0.152173913043478	0.462284977129583	1.59435007336268	0.771959913661774
1	10029104	10154066	HAP_1	0.31304347826087	0.0109937305490143	0.698373825018509	0.987445886917017
1	10029104	10154066	HAP_2	0.133913043478261	-1.23196041318233	1.46626737512133	0.401152574454609
1	10029104	10154066	HAP_3	0.151304347826087	0.462284977129583	1.59435007336268	0.771959913661774
1	10029104	10154066	HAP_4	0.111304347826087	-4.23558766526579	2.41079021392686	0.0794744029625853
1	10052241	10209708	HAP_1	0.068695652173913	-0.726980114040064	2.77692004168889	0.793576432265744
1	10052241	10209708	HAP_2	0.151304347826087	0.462284977129583	1.59435007336268	0.771959913661774
1	10052241	10209708	HAP_3	0.304347826086957	0.0665234329002903	0.71064536117139	0.925452416532804
1	10052241	10209708	HAP_4	0.110434782608696	-4.23558766526579	2.41079021392686	0.0794744029625853
1	10115433	10242514	HAP_1	0.32	0.0929222961104997	0.673136156112948	0.89025521930046
1	10115433	10242514	HAP_2	0.068695652173913	-0.726980114040064	2.77692004168889	0.793576432265744
1	10115433	10242514	HAP_3	0.110434782608696	-4.23558766526579	2.41079021392686	0.0794744029625853
1	10115433	10242514	HAP_4	0.153913043478261	0.462284977129583	1.59435007336268	0.771959913661774
1	10147081	10280606	HAP_1	0.068695652173913	-0.726980114040064	2.77692004168889	0.793576432265744
1	10147081	10280606	HAP_2	0.320869565217391	0.0439934097040291	0.670960381614744	0.947745226364902
1	10147081	10280606	HAP_3	0.152173913043478	0.462284977129583	1.59435007336268	0.771959913661774
1	10188215	10329288	HAP_1	0.16695652173913	-2.47613389141584	1.54259560563553	0.109017325623782
1	10188215	10329288	HAP_2	0.068695652173913	-0.726980114040064	2.77692004168889	0.793576432265744
1	10188215	10329288	HAP_3	0.321739130434783	0.637174642891465	0.664891371340417	0.338316570484879
1	10188215	10329288	HAP_4	0.154782608695652	0.462284977129583	1.59435007336268	0.771959913661774
1	10236893	10379097	HAP_1	0.154782608695652	0.462284977129583	1.59435007336268	0.771959913661774
1	10236893	10379097	HAP_2	0.488695652173913	0.644308560943856	0.505038429852159	0.202566893437409
1	10236893	10379097	HAP_3	0.127826086956522	3.10354151140834	1.45474307052693	0.0333247988815292
1	10273354	10413209	HAP_1	0.0678260869565217	-0.726980114040064	2.77692004168889	0.793576432265744
1	10273354	10413209	HAP_2	0.153913043478261	0.462284977129583	1.59435007336268	0.771959913661774
1	10273354	10413209	HAP_3	0.497391304347826	0.684354202139372	0.499384637215768	0.171110761563523
1	10315745	10453602	HAP_1	0.493913043478261	0.189640631268364	0.506651285617729	0.708320764713019
1	10315745	10453602	HAP_2	0.0930434782608696	-3.10884615406945	2.76349612195808	0.26108259375541
1	10315745	10453602	HAP_3	0.0660869565217391	-0.726980114040064	2.77692004168889	0.793576432265744
1	10315745	10453602	HAP_4	0.15304347826087	0.462284977129583	1.59435007336268	0.771959913661774
1	10361996	10482668	HAP_1	0.152173913043478	0.462284977129583	1.59435007336268	0.771959913661774
1	10361996	10482668	HAP_2	0.164347826086957	-2.70925994596094	1.71088625746084	0.113860559284747
1	10361996	10482668	HAP_3	0.318260869565217	-0.0754865701629428	0.677537523153825	0.911328533812257
1	10399147	10523839	HAP_1	0.163478260869565	-2.70925994596094	1.71088625746084	0.113860559284747
1	10399147	10523839	HAP_2	0.318260869565217	-0.0754865701629428	0.677537523153825	0.911328533812257
1	10399147	10523839	HAP_3	0.149565217391304	0.462284977129583	1.59435007336268	0.771959913661774
1	10439622	10538971	HAP_1	0.164347826086957	-2.35414881075504	1.62143761390856	0.147090245395226
1	10439622	10538971	HAP_2	0.320869565217391	0.637174642891465	0.664891371340417	0.338316570484879
1	10439622	10538971	HAP_3	0.149565217391304	0.462284977129583	1.59435007336268	0.771959913661774
1	10477227	10565732	HAP_1	0.150434782608696	0.462284977129583	1.59435007336268	0.771959913661774
1	10477227	10565732	HAP_2	0.320869565217391	0.637174642891465	0.664891371340417	0.338316570484879
1	10477227	10565732	HAP_3	0.229565217391304	-1.45893903533414	0.917199613874979	0.112251801015635
1	10513579	10591457	HAP_1	0.39304347826087	0.815694011168629	0.582908922292249	0.1622595314095
1	10513579	10591457	HAP_2	0.320869565217391	0.637174642891465	0.664891371340417	0.338316570484879
1	10513579	10591457	HAP_3	0.150434782608696	0.462284977129583	1.59435007336268	0.771959913661774
1	10535644	10632901	HAP_1	0.320869565217391	0.637174642891465	0.664891371340417	0.338316570484879
1	10535644	10632901	HAP_2	0.150434782608696	0.462284977129583	1.59435007336268	0.771959913661774
1	10535644	10632901	HAP_3	0.165217391304348	-2.40386040207764	1.55073017517472	0.121669053255288
1	10556115	10715729	HAP_1	0.150434782608696	0.462284977129583	1.59435007336268	0.771959913661774
1	10556115	10715729	HAP_2	0.165217391304348	-2.40386040207764	1.55073017517472	0.121669053255288
1	10556115	10715729	HAP_3	0.320869565217391	0.637174642891465	0.664891371340417	0.338316570484879
1	10580877	10762241	HAP_1	0.305217391304348	0.83226149085455	0.685410675692464	0.225161372803213
1	10580877	10762241	HAP_2	0.164347826086957	-2.40386040207764	1.55073017517472	0.121669053255288
1	10580877	10762241	HAP_3	0.150434782608696	0.462284977129583	1.59435007336268	0.771959913661774
1	10610579	10783671	HAP_1	0.305217391304348	0.83226149085455	0.685410675692464	0.225161372803213
1	10610579	10783671	HAP_2	0.165217391304348	-2.40386040207764	1.55073017517472	0.121669053255288
1	10610579	10783671	HAP_3	0.0808695652173913	2.52300167285158	2.41308518965422	0.296218242993253
1	10610579	10783671	HAP_4	0.150434782608696	0.462284977129583	1.59435007336268	0.771959913661774
1	10692448	10838284	HAP_1	0.294782608695652	0.736045137329015	0.699746937908353	0.293309732916121
1	10692448	10838284	HAP_2	0.091304347826087	1.94109649193113	2.1792623515343	0.373464509276623
1	10692448	10838284	HAP_3	0.165217391304348	-2.40386040207764	1.55073017517472	0.121669053255288
1	10692448	10838284	HAP_4	0.150434782608696	0.462284977129583	1.59435007336268	0.771959913661774
1	10747495	10888253	HAP_1	0.150434782608696	0.462284977129583	1.59435007336268	0.771959913661774
1	10747495	10888253	HAP_2	0.293913043478261	0.832551895490113	0.706349789389589	0.239029190671549
1	10747495	10888253	HAP_3	0.103478260869565	1.29091921157337	1.83612779865595	0.482305692182249
1	10747495	10888253	HAP_4	0.165217391304348	-2.40386040207764	1.55073017517472	0.121669053255288
1	10776649	10972991	HAP_1	0.288695652173913	0.889382726828225	0.712689645764316	0.212578468844535
1	10776649	10972991	HAP_2	0.091304347826087	1.94109649193113	2.1792623515343	0.373464509276623
1	10776649	10972991	HAP_3	0.165217391304348	-2.40386040207764	1.55073017517472	0.121669053255288
1	10776649	10972991	HAP_4	0.150434782608696	0.462284977129583	1.59435007336268	0.771959913661774
1	10826689	11037942	HAP_1	0.287826086956522	0.970751424938631	0.718533386446719	0.17723336518214
1	10826689	11037942	HAP_2	0.150434782608696	0.462284977129583	1.59435007336268	0.771959913661774
1	10826689	11037942	HAP_3	0.171304347826087	-2.50555694631035	1.41991291890851	0.0781766896879688
1	10826689	11037942	HAP_4	0.0947826086956522	1.94109649193113	2.1792623515343	0.373464509276623
1	10875498	11075998	HAP_1	0.287826086956522	0.970751424938631	0.718533386446719	0.17723336518214
1	10875498	11075998	HAP_2	0.163478260869565	-2.40386040207764	1.55073017517472	0.121669053255288
1	10875498	11075998	HAP_3	0.0947826086956522	1.94109649193113	2.1792623515343	0.373464509276623
1	10875498	11075998	HAP_4	0.150434782608696	0.462284977129583	1.59435007336268	0.771959913661774
1	10957096	11130967	HAP_1	0.145217391304348	-3.07758591255325	1.71990083742892	0.0740892051415735
1	10957096	11130967	HAP_2	0.147826086956522	-0.675498524782769	1.76005991355832	0.70127709148385
1	10957096	11130967	HAP_3	0.28695652173913	1.10104251044086	0.727741999107801	0.1308526506004
1	11028533	11181385	HAP_1	0.292173913043478	1.03737200236428	0.720872529922807	0.150692905541669
1	11028533	11181385	HAP_2	0.161739130434783	-1.91825405403366	1.47110489481724	0.19278287511364
1	11028533	11181385	HAP_3	0.144347826086957	-2.79564461307614	1.83748678533951	0.128709322674683
1	11068552	11236771	HAP_1	0.14695652173913	-1.37633938952648	1.86831145825052	0.46162707206273
1	11068552	11236771	HAP_2	0.291304347826087	1.03737200236428	0.720872529922807	0.150692905541669
1	11068552	11236771	HAP_3	0.144347826086957	-2.79564461307614	1.83748678533951	0.128709322674683
1	11117957	11313680	HAP_1	0.233913043478261	-0.783567708492544	0.980263336662266	0.424428620477781
1	11117957	11313680	HAP_2	0.14695652173913	-1.37633938952648	1.86831145825052	0.46162707206273
1	11117957	11313680	HAP_3	0.291304347826087	1.03737200236428	0.720872529922807	0.150692905541669
1	11160981	11394467	HAP_1	0.127826086956522	-2.1884093847834	2.4430973460549	0.370768719615879
1	11160981	11394467	HAP_2	0.14695652173913	-1.37633938952648	1.86831145825052	0.46162707206273
1	11160981	11394467	HAP_3	0.237391304347826	1.90826745916442	0.907546184212862	0.0359390361583943
1	11227266	11469495	HAP_1	0.236521739130435	1.90826745916442	0.907546184212862	0.0359390361583943
1	11227266	11469495	HAP_2	0.14695652173913	-1.37633938952648	1.86831145825052	0.46162707206273
1	11296054	11519084	HAP_1	0.208695652173913	-0.672074011649038	1.18349740206814	0.570349266597651
1	11296054	11519084	HAP_2	0.237391304347826	1.90826745916442	0.907546184212862	0.0359390361583943
1	11368762	11586009	HAP_1	0.14695652173913	-1.37633938952648	1.86831145825052	0.46162707206273
1	11368762	11586009	HAP_2	0.302608695652174	1.22151453668559	0.763926992513555	0.110383989306906
1	11443076	11667549	HAP_1	0.11304347826087	0.211363668909523	1.82792160911917	0.907986614993291
1	11443076	11667549	HAP_2	0.148695652173913	-1.37633938952648	1.86831145825052	0.46162707206273
1	11443076	11667549	HAP_3	0.332173913043478	0.562413073984025	0.702481460937366	0.423696273372367
1	11495736	11731681	HAP_1	0.119130434782609	-3.51266929090799	2.8231973794777	0.21393848597467
1	11495736	11731681	HAP_2	0.11304347826087	0.211363668909523	1.82792160911917	0.907986614993291
1	11495736	11731681	HAP_3	0.260869565217391	1.71107815927631	0.851923559979809	0.0450693647041896
1	11495736	11731681	HAP_4	0.238260869565217	-0.436645427653418	0.966909624797385	0.651739553606722
1	11562944	11776956	HAP_1	0.12	-3.51266929090799	2.8231973794777	0.21393848597467
1	11562944	11776956	HAP_2	0.260869565217391	1.71107815927631	0.851923559979809	0.0450693647041896
1	11562944	11776956	HAP_3	0.385217391304348	0.789726472191963	0.595744301003279	0.18550645772413
1	11635516	11833307	HAP_1	0.260869565217391	1.71107815927631	0.851923559979809	0.0450693647041896
1	11635516	11833307	HAP_2	0.385217391304348	0.789726472191963	0.595744301003279	0.18550645772413
1	11715739	11880489	HAP_1	0.102608695652174	-2.10172392142806	2.39587099713494	0.380737915429673
1	11715739	11880489	HAP_2	0.260869565217391	1.71107815927631	0.851923559979809	0.0450693647041896
1	11715739	11880489	HAP_3	0.384347826086957	0.789726472191963	0.595744301003279	0.18550645772413
1	11768871	11915013	HAP_1	0.169565217391304	0.162380280839679	1.38279772743838	0.906562215162681
1	11768871	11915013	HAP_2	0.260869565217391	1.71107815927631	0.851923559979809	0.0450693647041896
1	11768871	11915013	HAP_3	0.394782608695652	0.799831602737584	0.578705229883119	0.16748841404963
1	11807482	11964513	HAP_1	0.260869565217391	1.71107815927631	0.851923559979809	0.0450693647041896
1	11807482	11964513	HAP_2	0.247826086956522	1.1792067420989	0.96739992818697	0.223376673857433
1	11807482	11964513	HAP_3	0.393913043478261	0.799831602737584	0.578705229883119	0.16748841404963
1	11869629	12059144	HAP_1	0.353913043478261	0.691741891349047	0.64967239207241	0.287444081279175
1	11869629	12059144	HAP_2	0.26	1.71107815927631	0.851923559979809	0.0450693647041896
1	11869629	12059144	HAP_3	0.113913043478261	-1.32895963415588	2.80297573484742	0.635595235236382
1	11907907	12100919	HAP_1	0.353913043478261	0.691741891349047	0.64967239207241	0.287444081279175
1	11907907	12100919	HAP_2	0.26	1.71107815927631	0.851923559979809	0.0450693647041896
1	11907907	12100919	HAP_3	0.113913043478261	-1.32895963415588	2.80297573484742	0.635595235236382
1	11934480	12184244	HAP_1	0.353913043478261	0.691741891349047	0.64967239207241	0.287444081279175
1	11934480	12184244	HAP_2	0.26	1.71107815927631	0.851923559979809	0.0450693647041896
1	11934480	12184244	HAP_3	0.113913043478261	-1.32895963415588	2.80297573484742	0.635595235236382
1	12036167	12253784	HAP_1	0.254782608695652	1.75289213278105	0.865234712079612	0.0432454029109953
1	12036167	12253784	HAP_2	0.372173913043478	0.193848439928534	0.635654961311139	0.760510595423752
1	12036167	12253784	HAP_3	0.167826086956522	-2.13405804516482	1.635698321393	0.192536834460267
1	12077285	12310963	HAP_1	0.206086956521739	-0.672074011649038	1.18349740206814	0.570349266597651
1	12077285	12310963	HAP_2	0.166086956521739	0.00460376408732805	1.27732754860823	0.997125537084259
1	12077285	12310963	HAP_3	0.167826086956522	-2.13405804516482	1.635698321393	0.192536834460267
1	12077285	12310963	HAP_4	0.253913043478261	1.75289213278105	0.865234712079612	0.0432454029109953
1	12159225	12367799	HAP_1	0.205217391304348	-0.672074011649038	1.18349740206814	0.570349266597651
1	12159225	12367799	HAP_2	0.253913043478261	1.75289213278105	0.865234712079612	0.0432454029109953
1	12228328	12410625	HAP_1	0.205217391304348	-0.672074011649038	1.18349740206814	0.570349266597651
1	12228328	12410625	HAP_2	0.113913043478261	-2.03117465706235	2.14691172361111	0.344508572274419
1	12228328	12410625	HAP_3	0.254782608695652	1.75289213278105	0.865234712079612	0.0432454029109953
1	12288899	12447748	HAP_1	0.107826086956522	-2.43608954885493	2.79282113386559	0.383434485834315
1	12288899	12447748	HAP_2	0.254782608695652	1.75289213278105	0.865234712079612	0.0432454029109953
1	12288899	12447748	HAP_3	0.247826086956522	-0.968950005340345	0.950556365795992	0.308475251702465
1	12288899	12447748	HAP_4	0.159130434782609	0.618093683002153	1.52768105652245	0.685928419759009
1	12349904	12495996	HAP_1	0.16695652173913	0.510268327036976	1.46622098190697	0.727958497680657
1	12349904	12495996	HAP_2	0.107826086956522	-2.43608954885493	2.79282113386559	0.383434485834315
1	12349904	12495996	HAP_3	0.254782608695652	1.75289213278105	0.865234712079612	0.0432454029109953
1	12349904	12495996	HAP_4	0.144347826086957	-1.37633938952648	1.86831145825052	0.46162707206273
1	12391498	12566832	HAP_1	0.146086956521739	-1.37633938952648	1.86831145825052	0.46162707206273
1	12391498	12566832	HAP_2	0.254782608695652	1.75289213278105	0.865234712079612	0.0432454029109953
1	12391498	12566832	HAP_3	0.107826086956522	-2.43608954885493	2.79282113386559	0.383434485834315
1	12391498	12566832	HAP_4	0.200869565217391	-0.142654759642154	1.2634224334302	0.910141140586758
1	12442460	12631796	HAP_1	0.101739130434783	-2.43608954885493	2.79282113386559	0.383434485834315
1	12442460	12631796	HAP_2	0.18	0.315306807238944	1.34118092965523	0.81421954831542
1	12442460	12631796	HAP_3	0.252173913043478	1.81563440336785	0.875632155372952	0.0385795537445106
1	12442460	12631796	HAP_4	0.146086956521739	-1.37633938952648	1.86831145825052	0.46162707206273
1	12479322	12693559	HAP_1	0.145217391304348	-1.37633938952648	1.86831145825052	0.46162707206273
1	12479322	12693559	HAP_2	0.238260869565217	2.57796329993431	0.92904479517634	0.00570641933637137
1	12543647	12775375	HAP_1	0.238260869565217	2.57796329993431	0.92904479517634	0.00570641933637137
1	12543647	12775375	HAP_2	0.146086956521739	-1.37633938952648	1.86831145825052	0.46162707206273
1	12606447	12853203	HAP_1	0.0695652173913043	-0.47459871099982	2.8101257238308	0.86594488982102
1	12606447	12853203	HAP_2	0.239130434782609	2.57796329993431	0.92904479517634	0.00570641933637137
1	12606447	12853203	HAP_3	0.19304347826087	-0.894414428630275	1.2045623731121	0.458081174142511
1	12676844	12903805	HAP_1	0.242608695652174	2.48574112034957	0.916534666347659	0.00689039840015745
1	12676844	12903805	HAP_2	0.135652173913043	0.097010914627674	1.6473190144833	0.953060512465547
1	12676844	12903805	HAP_3	0.318260869565217	-0.383988916984573	0.700972576958719	0.58405051340643
1	12743592	12950327	HAP_1	0.242608695652174	2.48574112034957	0.916534666347659	0.00689039840015745
1	12743592	12950327	HAP_2	0.134782608695652	0.428584946029172	1.73230035999282	0.804682850961191
1	12743592	12950327	HAP_3	0.392173913043478	0.104254665925414	0.581033253395954	0.857664924729055
1	12837234	13034308	HAP_1	0.392173913043478	0.104254665925414	0.581033253395954	0.857664924729055
1	12837234	13034308	HAP_2	0.242608695652174	2.48574112034957	0.916534666347659	0.00689039840015745
1	12887875	13085347	HAP_1	0.242608695652174	2.48574112034957	0.916534666347659	0.00689039840015745
1	12887875	13085347	HAP_2	0.373913043478261	-0.0168099293911652	0.615491798153405	0.978221076718596
1	12934724	13112862	HAP_1	0.242608695652174	2.48574112034957	0.916534666347659	0.00689039840015745
1	12934724	13112862	HAP_2	0.281739130434783	0.160463412116796	0.828336748972802	0.846466999734294
1	12980154	13158835	HAP_1	0.242608695652174	2.48574112034957	0.916534666347659	0.00689039840015745
1	12980154	13158835	HAP_2	0.280869565217391	0.160463412116796	0.828336748972802	0.846466999734294
1	13080688	13212735	HAP_1	0.071304347826087	-1.04036341704859	2.79223643197433	0.709593007097905
1	13080688	13212735	HAP_2	0.24695652173913	2.30461087186481	0.893872870253506	0.0101841368864286
1	13080688	13212735	HAP_3	0.36	0.913341834161717	0.628246591349683	0.146561305103105
1	13107909	13288892	HAP_1	0.071304347826087	-1.04036341704859	2.79223643197433	0.709593007097905
1	13107909	13288892	HAP_2	0.443478260869565	1.08118083021135	0.522783269523092	0.0390852570985277
1	13107909	13288892	HAP_3	0.0852173913043478	-0.368526190147889	2.80555153593443	0.895540656819935
1	13107909	13288892	HAP_4	0.247826086956522	2.30461087186481	0.893872870253506	0.0101841368864286
1	13141007	13331772	HAP_1	0.243478260869565	2.30461087186481	0.893872870253506	0.0101841368864286
1	13141007	13331772	HAP_2	0.071304347826087	-1.04036341704859	2.79223643197433	0.709593007097905
1	13141007	13331772	HAP_3	0.32695652173913	1.4455268678718	0.696784701101151	0.038481218792841
1	13207040	13395358	HAP_1	0.071304347826087	-1.04036341704859	2.79223643197433	0.709593007097905
1	13207040	13395358	HAP_2	0.239130434782609	1.30643621749899	0.922539563559077	0.157291347096406
1	13207040	13395358	HAP_3	0.243478260869565	2.30461087186481	0.893872870253506	0.0101841368864286
1	13253220	13439013	HAP_1	0.155652173913043	-1.37633938952648	1.86831145825052	0.46162707206273
1	13253220	13439013	HAP_2	0.243478260869565	2.30461087186481	0.893872870253506	0.0101841368864286
1	13253220	13439013	HAP_3	0.0704347826086957	-1.04036341704859	2.79223643197433	0.709593007097905
1	13325800	13492360	HAP_1	0.219130434782609	-1.13550110675711	1.03568350537093	0.273382754111561
1	13325800	13492360	HAP_2	0.243478260869565	2.30461087186481	0.893872870253506	0.0101841368864286
1	13376228	13532908	HAP_1	0.274782608695652	-1.54660965130246	0.8025953812873	0.0544821261745704
1	13376228	13532908	HAP_2	0.243478260869565	2.30461087186481	0.893872870253506	0.0101841368864286
1	13376228	13532908	HAP_3	0.154782608695652	1.90247646860158	1.71716758447675	0.268372271542271
1	13424571	13580209	HAP_1	0.161739130434783	-0.42992080664294	1.82525284002388	0.813875121105439
1	13424571	13580209	HAP_2	0.402608695652174	-0.355192422429345	0.587640724291905	0.545796368336953
1	13424571	13580209	HAP_3	0.243478260869565	2.30461087186481	0.893872870253506	0.0101841368864286
1	13463249	13598030	HAP_1	0.4	-0.191477940544088	0.581215866710252	0.741943040425151
1	13463249	13598030	HAP_2	0.243478260869565	2.30461087186481	0.893872870253506	0.0101841368864286
1	13463249	13598030	HAP_3	0.160869565217391	-0.42992080664294	1.82525284002388	0.813875121105439
1	13525711	13668972	HAP_1	0.144347826086957	-0.338246687595433	1.74029066105925	0.845962536313283
1	13525711	13668972	HAP_2	0.159130434782609	-0.848715413461632	1.23315100511352	0.491579734904634
1	13525711	13668972	HAP_3	0.225217391304348	1.22173230998365	0.970745701341254	0.208715368682777
1	13560034	13725800	HAP_1	0.225217391304348	1.22173230998365	0.970745701341254	0.208715368682777
1	13560034	13725800	HAP_2	0.144347826086957	-0.338246687595433	1.74029066105925	0.845962536313283
1	13560034	13725800	HAP_3	0.0704347826086957	-1.04036341704859	2.79223643197433	0.709593007097905
1	13593070	13778296	HAP_1	0.225217391304348	1.22173230998365	0.970745701341254	0.208715368682777
1	13593070	13778296	HAP_2	0.144347826086957	-0.338246687595433	1.74029066105925	0.845962536313283
1	13593070	13778296	HAP_3	0.0704347826086957	-1.04036341704859	2.79223643197433	0.709593007097905
1	13657759	13850697	HAP_1	0.371304347826087	0.74074395917347	0.629102442429538	0.239509715136294
1	13657759	13850697	HAP_2	0.071304347826087	-1.04036341704859	2.79223643197433	0.709593007097905
1	13657759	13850697	HAP_3	0.1	-2.18608334387011	2.16151076055014	0.312275438018648
1	13711980	13936005	HAP_1	0.471304347826087	0.668760728044168	0.496973730445498	0.178952835226147
1	13711980	13936005	HAP_2	0.158260869565217	1.18808409824041	1.49222884583468	0.426263078423887
1	13711980	13936005	HAP_3	0.0852173913043478	-1.38465375990729	2.16992036576854	0.523660232934261
1	13746152	14037621	HAP_1	0.203478260869565	0.964140968430375	1.00778207182295	0.339132122426631
1	13746152	14037621	HAP_2	0.134782608695652	-0.677441809020976	1.46498857900143	0.643958258063181
1	13746152	14037621	HAP_3	0.472173913043478	0.668760728044168	0.496973730445498	0.178952835226147
1	13834725	14062958	HAP_1	0.280869565217391	1.15766017297138	0.768961308415616	0.13276108592224
1	13834725	14062958	HAP_2	0.472173913043478	0.668760728044168	0.496973730445498	0.178952835226147
1	13834725	14062958	HAP_3	0.14	-0.677441809020976	1.46498857900143	0.643958258063181
1	13910692	14114440	HAP_1	0.115652173913043	-1.61599535143505	2.21433045169461	0.465822862429032
1	13910692	14114440	HAP_2	0.356521739130435	0.588765215099008	0.627562298722323	0.348555892055588
1	13910692	14114440	HAP_3	0.0921739130434783	-1.38465375990729	2.16992036576854	0.523660232934261
1	13910692	14114440	HAP_4	0.179130434782609	1.40919575058837	1.2715297817349	0.268220160772811
1	13910692	14114440	HAP_5	0.149565217391304	1.13556017124764	1.54134630971289	0.461592366387214
1	14004385	14194506	HAP_1	0.115652173913043	-1.61599535143505	2.21433045169461	0.465822862429032
1	14004385	14194506	HAP_2	0.356521739130435	0.588765215099008	0.627562298722323	0.348555892055588
1	14004385	14194506	HAP_3	0.176521739130435	1.46795043515414	1.23168977114557	0.233835522649364
1	14004385	14194506	HAP_4	0.162608695652174	0.572162682168508	1.53805892849202	0.710030768504218
1	14058696	14248776	HAP_1	0.0895652173913044	3.55153773665678	2.77124653742193	0.200523118357514
1	14058696	14248776	HAP_2	0.115652173913043	-1.61599535143505	2.21433045169461	0.465822862429032
1	14058696	14248776	HAP_3	0.071304347826087	-1.04036341704859	2.79223643197433	0.709593007097905
1	14058696	14248776	HAP_4	0.356521739130435	0.588765215099008	0.627562298722323	0.348555892055588
1	14091291	14286844	HAP_1	0.357391304347826	0.582018337139703	0.623785862623116	0.351199018544991
1	14091291	14286844	HAP_2	0.071304347826087	-1.04036341704859	2.79223643197433	0.709593007097905
1	14091291	14286844	HAP_3	0.0895652173913044	3.55153773665678	2.77124653742193	0.200523118357514
1	14091291	14286844	HAP_4	0.162608695652174	0.817726721052772	1.33047974649476	0.539060772577897
1	14174967	14320480	HAP_1	0.071304347826087	-1.04036341704859	2.79223643197433	0.709593007097905
1	14174967	14320480	HAP_2	0.162608695652174	0.817726721052772	1.33047974649476	0.539060772577897
1	14174967	14320480	HAP_3	0.0895652173913044	3.55153773665678	2.77124653742193	0.200523118357514
1	14174967	14320480	HAP_4	0.357391304347826	0.582018337139703	0.623785862623116	0.351199018544991
1	14235061	14353940	HAP_1	0.244347826086957	-0.199519310497491	0.933679562217818	0.830865204435243
1	14235061	14353940	HAP_2	0.0973913043478261	-1.38465375990729	2.16992036576854	0.523660232934261
1	14235061	14353940	HAP_3	0.509565217391304	0.669399626307459	0.474213678119495	0.15862141291072
1	14277857	14409719	HAP_1	0.56695652173913	0.0422674999948542	0.443814482084212	0.924160636013144
1	14277857	14409719	HAP_2	0.1	2.13284934819745	1.98694759134954	0.283538867689228
1	14277857	14409719	HAP_3	0.163478260869565	0.817726721052772	1.33047974649476	0.539060772577897
1	14300401	14464404	HAP_1	0.563478260869565	0.00100563460943506	0.445979629964416	0.998201660473383
1	14300401	14464404	HAP_2	0.1	2.13284934819745	1.98694759134954	0.283538867689228
1	14300401	14464404	HAP_3	0.163478260869565	0.817726721052772	1.33047974649476	0.539060772577897
1	14340365	14529990	HAP_1	0.120869565217391	-0.218539164542497	1.82565432204421	0.904759958867554
1	14340365	14529990	HAP_2	0.118260869565217	0.319036338775978	1.71881215484266	0.85281410735905
1	14340365	14529990	HAP_3	0.288695652173913	1.45238020767475	0.803527083484419	0.0712179434771674
1	14340365	14529990	HAP_4	0.16	0.817726721052772	1.33047974649476	0.539060772577897
1	14398852	14590649	HAP_1	0.16	0.817726721052772	1.33047974649476	0.539060772577897
1	14398852	14590649	HAP_2	0.0695652173913043	1.31103977274561	2.78383639538731	0.637861228070692
1	14398852	14590649	HAP_3	0.071304347826087	-1.04036341704859	2.79223643197433	0.709593007097905
1	14398852	14590649	HAP_4	0.218260869565217	2.23334736348471	1.01768185812078	0.0286047835883205
1	14444478	14655035	HAP_1	0.0904347826086957	3.55153773665678	2.77124653742193	0.200523118357514
1	14444478	14655035	HAP_2	0.16	0.817726721052772	1.33047974649476	0.539060772577897
1	14444478	14655035	HAP_3	0.158260869565217	-0.42992080664294	1.82525284002388	0.813875121105439
1	14444478	14655035	HAP_4	0.071304347826087	-1.04036341704859	2.79223643197433	0.709593007097905
1	14444478	14655035	HAP_5	0.178260869565217	1.21386413024704	1.36077547477803	0.372754058796539
1	14508643	14723669	HAP_1	0.071304347826087	-1.04036341704859	2.79223643197433	0.709593007097905
1	14508643	14723669	HAP_2	0.0904347826086957	3.55153773665678	2.77124653742193	0.200523118357514
1	14508643	14723669	HAP_3	0.161739130434783	-0.42992080664294	1.82525284002388	0.813875121105439
1	14508643	14723669	HAP_4	0.177391304347826	1.21386413024704	1.36077547477803	0.372754058796539
1	14508643	14723669	HAP_5	0.236521739130435	0.739691690405507	0.921738459724198	0.422605156991586
1	14563828	14775232	HAP_1	0.177391304347826	1.21386413024704	1.36077547477803	0.372754058796539
1	14563828	14775232	HAP_2	0.237391304347826	0.739691690405507	0.921738459724198	0.422605156991586
1	14563828	14775232	HAP_3	0.108695652173913	-0.929151821118537	1.99564578187037	0.641689696408735
1	14629667	14813674	HAP_1	0.277391304347826	0.0182588544078342	0.79053115512753	0.981581140954582
1	14629667	14813674	HAP_2	0.108695652173913	-0.929151821118537	1.99564578187037	0.641689696408735
1	14629667	14813674	HAP_3	0.177391304347826	1.21386413024704	1.36077547477803	0.372754058796539
1	14709803	14871304	HAP_1	0.355652173913043	-0.00134533008972657	0.628102840998666	0.998291776723213
1	14709803	14871304	HAP_2	0.108695652173913	-0.929151821118537	1.99564578187037	0.641689696408735
1	14709803	14871304	HAP_3	0.182608695652174	0.917672579028284	1.22848269039275	0.455377919486428
1	14762452	14901630	HAP_1	0.128695652173913	-0.0785157048605511	1.96156155144023	0.968085701650638
1	14762452	14901630	HAP_2	0.485217391304348	-0.167022728246163	0.486342211434723	0.73140617653258
1	14762452	14901630	HAP_3	0.182608695652174	0.917672579028284	1.22848269039275	0.455377919486428
1	14804510	14946992	HAP_1	0.485217391304348	-0.167022728246163	0.486342211434723	0.73140617653258
1	14804510	14946992	HAP_2	0.182608695652174	0.917672579028284	1.22848269039275	0.455377919486428
1	14804510	14946992	HAP_3	0.128695652173913	-0.0785157048605511	1.96156155144023	0.968085701650638
1	14854129	15009567	HAP_1	0.679130434782609	0.497477831218055	0.425846457870794	0.243217639993255
1	14854129	15009567	HAP_2	0.182608695652174	0.917672579028284	1.22848269039275	0.455377919486428
1	14890884	15068643	HAP_1	0.352173913043478	0.437878163000507	0.61854211818	0.47928859439308
1	14890884	15068643	HAP_2	0.325217391304348	1.11133036869382	0.730060524287044	0.128510358304307
1	14890884	15068643	HAP_3	0.182608695652174	0.917672579028284	1.22848269039275	0.455377919486428
1	14928233	15107973	HAP_1	0.350434782608696	0.437878163000507	0.61854211818	0.47928859439308
1	14928233	15107973	HAP_2	0.325217391304348	1.11133036869382	0.730060524287044	0.128510358304307
1	14928233	15107973	HAP_3	0.182608695652174	0.917672579028284	1.22848269039275	0.455377919486428
1	14986215	15176283	HAP_1	0.258260869565217	-0.137064182134796	0.802879000645489	0.864508630573833
1	14986215	15176283	HAP_2	0.273913043478261	0.937418165970025	0.831981865175193	0.260337901451993
1	14986215	15176283	HAP_3	0.244347826086957	-0.424148981199053	1.04726295312189	0.68562637094489
1	14986215	15176283	HAP_4	0.107826086956522	-1.59622156881641	2.17897498621463	0.464134576642507
1	15043428	15233923	HAP_1	0.258260869565217	-0.137064182134796	0.802879000645489	0.864508630573833
1	15043428	15233923	HAP_2	0.2	0.504791683921411	1.12576292722718	0.654037628628835
1	15043428	15233923	HAP_3	0.239130434782609	-0.555554288004347	1.07280707721642	0.604765971156396
1	15043428	15233923	HAP_4	0.0721739130434783	-1.04036341704859	2.79223643197433	0.709593007097905
1	15092475	15295952	HAP_1	0.258260869565217	-0.137064182134796	0.802879000645489	0.864508630573833
1	15092475	15295952	HAP_2	0.179130434782609	0.917672579028284	1.22848269039275	0.455377919486428
1	15092475	15295952	HAP_3	0.156521739130435	-1.02015374915599	1.45465222766473	0.48340346325526
1	15092475	15295952	HAP_4	0.0721739130434783	-1.04036341704859	2.79223643197433	0.709593007097905
1	15151447	15377098	HAP_1	0.259130434782609	-0.161366134046669	0.797897669708767	0.839802967887573
1	15151447	15377098	HAP_2	0.179130434782609	0.917672579028284	1.22848269039275	0.455377919486428
1	15151447	15377098	HAP_3	0.0765217391304348	-0.621471270186486	2.77163592702344	0.822663385289904
1	15151447	15377098	HAP_4	0.0756521739130435	-1.04036341704859	2.79223643197433	0.709593007097905
1	15209586	15433328	HAP_1	0.259130434782609	-0.161366134046669	0.797897669708767	0.839802967887573
1	15209586	15433328	HAP_2	0.0765217391304348	-0.621471270186486	2.77163592702344	0.822663385289904
1	15209586	15433328	HAP_3	0.0721739130434783	-1.04036341704859	2.79223643197433	0.709593007097905
1	15209586	15433328	HAP_4	0.179130434782609	0.917672579028284	1.22848269039275	0.455377919486428
1	15276897	15479165	HAP_1	0.0765217391304348	-0.621471270186486	2.77163592702344	0.822663385289904
1	15276897	15479165	HAP_2	0.259130434782609	-0.161366134046669	0.797897669708767	0.839802967887573
1	15276897	15479165	HAP_3	0.220869565217391	0.133965191319223	1.01539599603725	0.895083764471658
1	15276897	15479165	HAP_4	0.0721739130434783	-1.04036341704859	2.79223643197433	0.709593007097905
1	15346076	15504349	HAP_1	0.220869565217391	0.133965191319223	1.01539599603725	0.895083764471658
1	15346076	15504349	HAP_2	0.259130434782609	-0.161366134046669	0.797897669708767	0.839802967887573
1	15346076	15504349	HAP_3	0.0721739130434783	-1.04036341704859	2.79223643197433	0.709593007097905
1	15346076	15504349	HAP_4	0.155652173913043	-1.02015374915599	1.45465222766473	0.48340346325526
1	15415550	15558805	HAP_1	0.213913043478261	0.420572351992454	1.02732504926789	0.682412491213187
1	15415550	15558805	HAP_2	0.26	-0.161366134046669	0.797897669708767	0.839802967887573
1	15415550	15558805	HAP_3	0.155652173913043	-1.02015374915599	1.45465222766473	0.48340346325526
1	15415550	15558805	HAP_4	0.0756521739130435	-1.04036341704859	2.79223643197433	0.709593007097905
1	15415550	15558805	HAP_5	0.0947826086956522	-2.32116669636651	2.15703883336273	0.282348988367051
1	15469825	15577736	HAP_1	0.0939130434782609	-2.32116669636651	2.15703883336273	0.282348988367051
1	15469825	15577736	HAP_2	0.213913043478261	0.420572351992454	1.02732504926789	0.682412491213187
1	15469825	15577736	HAP_3	0.240869565217391	-0.555554288004347	1.07280707721642	0.604765971156396
1	15469825	15577736	HAP_4	0.335652173913043	-0.751884346461868	0.625615948117896	0.229935373056752
1	15492702	15613532	HAP_1	0.0939130434782609	-2.32116669636651	2.15703883336273	0.282348988367051
1	15492702	15613532	HAP_2	0.213913043478261	0.420572351992454	1.02732504926789	0.682412491213187
1	15492702	15613532	HAP_3	0.262608695652174	-0.241365731129808	0.787598060527114	0.759369450361277
1	15492702	15613532	HAP_4	0.312173913043478	0.726473438123032	0.790753910729071	0.358641456543711
1	15550342	15653451	HAP_1	0.213913043478261	0.420572351992454	1.02732504926789	0.682412491213187
1	15550342	15653451	HAP_2	0.264347826086957	-0.241365731129808	0.787598060527114	0.759369450361277
1	15550342	15653451	HAP_3	0.0739130434782609	-1.04036341704859	2.79223643197433	0.709593007097905
1	15550342	15653451	HAP_4	0.240869565217391	-0.555554288004347	1.07280707721642	0.604765971156396
1	15550342	15653451	HAP_5	0.136521739130435	-2.15479956026332	1.46861651699038	0.142872620379842
1	15573523	15690224	HAP_1	0.26	-0.161366134046669	0.797897669708767	0.839802967887573
1	15573523	15690224	HAP_2	0.0739130434782609	-1.04036341704859	2.79223643197433	0.709593007097905
1	15573523	15690224	HAP_3	0.185217391304348	-0.838773356941406	1.53096190481519	0.583996339951884
1	15573523	15690224	HAP_4	0.177391304347826	0.917672579028284	1.22848269039275	0.455377919486428
1	15605937	15735006	HAP_1	0.177391304347826	0.917672579028284	1.22848269039275	0.455377919486428
1	15605937	15735006	HAP_2	0.0739130434782609	-1.04036341704859	2.79223643197433	0.709593007097905
1	15605937	15735006	HAP_3	0.185217391304348	-0.838773356941406	1.53096190481519	0.583996339951884
1	15605937	15735006	HAP_4	0.26	-0.161366134046669	0.797897669708767	0.839802967887573
1	15641488	15812807	HAP_1	0.0739130434782609	-1.04036341704859	2.79223643197433	0.709593007097905
1	15641488	15812807	HAP_2	0.177391304347826	0.917672579028284	1.22848269039275	0.455377919486428
1	15641488	15812807	HAP_3	0.185217391304348	-0.838773356941406	1.53096190481519	0.583996339951884
1	15641488	15812807	HAP_4	0.260869565217391	-0.161366134046669	0.797897669708767	0.839802967887573
1	15680611	15886962	HAP_1	0.22	0.513365919038907	0.934948877857759	0.583165562726823
1	15680611	15886962	HAP_2	0.0878260869565217	3.3648371297629	2.77302073672333	0.2254792447317
1	15680611	15886962	HAP_3	0.105217391304348	-0.810190753611547	2.77242964580196	0.770217620355588
1	15680611	15886962	HAP_4	0.0739130434782609	-1.04036341704859	2.79223643197433	0.709593007097905
1	15680611	15886962	HAP_5	0.17304347826087	1.21386413024704	1.36077547477803	0.372754058796539
1	15714762	15945872	HAP_1	0.0739130434782609	-1.04036341704859	2.79223643197433	0.709593007097905
1	15714762	15945872	HAP_2	0.22	0.513365919038907	0.934948877857759	0.583165562726823
1	15714762	15945872	HAP_3	0.170434782608696	1.21386413024704	1.36077547477803	0.372754058796539
1	15714762	15945872	HAP_4	0.16695652173913	1.29051263592544	1.25828233915264	0.30551455665924
1	15714762	15945872	HAP_5	0.105217391304348	-0.810190753611547	2.77242964580196	0.770217620355588
1	15784835	16007329	HAP_1	0.170434782608696	1.21386413024704	1.36077547477803	0.372754058796539
1	15784835	16007329	HAP_2	0.0869565217391304	-2.25723440202313	2.40569138969571	0.348498835582996
1	15784835	16007329	HAP_3	0.105217391304348	-0.810190753611547	2.77242964580196	0.770217620355588
1	15784835	16007329	HAP_4	0.22	0.513365919038907	0.934948877857759	0.583165562726823
1	15784835	16007329	HAP_5	0.0730434782608696	-1.04036341704859	2.79223643197433	0.709593007097905
1	15859988	16070054	HAP_1	0.0860869565217391	2.78191885912409	2.40387065830284	0.247655139284618
1	15859988	16070054	HAP_2	0.22	0.513365919038907	0.934948877857759	0.583165562726823
1	15859988	16070054	HAP_3	0.0730434782608696	-1.04036341704859	2.79223643197433	0.709593007097905
1	15859988	16070054	HAP_4	0.170434782608696	1.21386413024704	1.36077547477803	0.372754058796539
1	15931146	16103133	HAP_1	0.169565217391304	1.21386413024704	1.36077547477803	0.372754058796539
1	15931146	16103133	HAP_2	0.218260869565217	0.513365919038907	0.934948877857759	0.583165562726823
1	15931146	16103133	HAP_3	0.0730434782608696	-1.04036341704859	2.79223643197433	0.709593007097905
1	15931146	16103133	HAP_4	0.0878260869565217	2.78191885912409	2.40387065830284	0.247655139284618
1	15990556	16140772	HAP_1	0.218260869565217	0.513365919038907	0.934948877857759	0.583165562726823
1	15990556	16140772	HAP_2	0.169565217391304	1.21386413024704	1.36077547477803	0.372754058796539
1	15990556	16140772	HAP_3	0.15304347826087	2.1264739295803	1.37032340298996	0.121271950722479
1	16048863	16193650	HAP_1	0.156521739130435	1.1683838850963	1.3593156097681	0.390410062446246
1	16048863	16193650	HAP_2	0.106086956521739	2.00447773485674	2.0000306106197	0.316666963656678
1	16048863	16193650	HAP_3	0.15304347826087	2.1264739295803	1.37032340298996	0.121271950722479
1	16048863	16193650	HAP_4	0.225217391304348	0.513365919038907	0.934948877857759	0.583165562726823
1	16048863	16193650	HAP_5	0.071304347826087	-0.516612827952428	2.16080427005862	0.811127932044101
1	16090310	16276033	HAP_1	0.106086956521739	2.00447773485674	2.0000306106197	0.316666963656678
1	16090310	16276033	HAP_2	0.174782608695652	1.6664055152533	1.26248147410768	0.187390917818918
1	16090310	16276033	HAP_3	0.15304347826087	2.1264739295803	1.37032340298996	0.121271950722479
1	16090310	16276033	HAP_4	0.132173913043478	-1.22673620412136	1.30625223340525	0.348069193706678
1	16090310	16276033	HAP_5	0.225217391304348	0.513365919038907	0.934948877857759	0.583165562726823
1	16127799	16355046	HAP_1	0.119130434782609	-1.3299120683245	1.56307730938652	0.395226504554794
1	16127799	16355046	HAP_2	0.225217391304348	0.513365919038907	0.934948877857759	0.583165562726823
1	16127799	16355046	HAP_3	0.15304347826087	2.1264739295803	1.37032340298996	0.121271950722479
1	16127799	16355046	HAP_4	0.106086956521739	2.00447773485674	2.0000306106197	0.316666963656678
1	16127799	16355046	HAP_5	0.175652173913043	1.6664055152533	1.26248147410768	0.187390917818918
1	16183119	16433091	HAP_1	0.24	1.51274559970899	0.933781804388949	0.105788836258757
1	16183119	16433091	HAP_2	0.15304347826087	2.1264739295803	1.37032340298996	0.121271950722479
1	16183119	16433091	HAP_3	0.222608695652174	0.513365919038907	0.934948877857759	0.583165562726823
1	16183119	16433091	HAP_4	0.105217391304348	2.33277773673819	2.19994507456848	0.289427253779099
1	16250353	16495715	HAP_1	0.239130434782609	1.51274559970899	0.933781804388949	0.105788836258757
1	16250353	16495715	HAP_2	0.0730434782608696	-1.04036341704859	2.79223643197433	0.709593007097905
1	16250353	16495715	HAP_3	0.105217391304348	2.33277773673819	2.19994507456848	0.289427253779099
1	16250353	16495715	HAP_4	0.222608695652174	0.513365919038907	0.934948877857759	0.583165562726823
1	16322597	16522782	HAP_1	0.222608695652174	0.513365919038907	0.934948877857759	0.583165562726823
1	16322597	16522782	HAP_2	0.105217391304348	2.33277773673819	2.19994507456848	0.289427253779099
1	16322597	16522782	HAP_3	0.239130434782609	1.51274559970899	0.933781804388949	0.105788836258757
1	16322597	16522782	HAP_4	0.0730434782608696	-1.04036341704859	2.79223643197433	0.709593007097905
1	16401831	16604159	HAP_1	0.220869565217391	0.513365919038907	0.934948877857759	0.583165562726823
1	16401831	16604159	HAP_2	0.0817391304347826	-2.17196397677237	2.41554340940386	0.368951654586316
1	16401831	16604159	HAP_3	0.0730434782608696	-1.04036341704859	2.79223643197433	0.709593007097905
1	16401831	16604159	HAP_4	0.172173913043478	1.76658481681249	1.30202305697636	0.17538950416119
1	16401831	16604159	HAP_5	0.105217391304348	2.33277773673819	2.19994507456848	0.289427253779099
1	16463899	16643923	HAP_1	0.220869565217391	0.513365919038907	0.934948877857759	0.583165562726823
1	16463899	16643923	HAP_2	0.0817391304347826	-2.17196397677237	2.41554340940386	0.368951654586316
1	16463899	16643923	HAP_3	0.105217391304348	2.33277773673819	2.19994507456848	0.289427253779099
1	16463899	16643923	HAP_4	0.0730434782608696	-1.04036341704859	2.79223643197433	0.709593007097905
1	16463899	16643923	HAP_5	0.172173913043478	1.76658481681249	1.30202305697636	0.17538950416119
1	16508177	16686406	HAP_1	0.220869565217391	0.513365919038907	0.934948877857759	0.583165562726823
1	16508177	16686406	HAP_2	0.0817391304347826	-2.17196397677237	2.41554340940386	0.368951654586316
1	16508177	16686406	HAP_3	0.0730434782608696	-1.04036341704859	2.79223643197433	0.709593007097905
1	16508177	16686406	HAP_4	0.172173913043478	1.76658481681249	1.30202305697636	0.17538950416119
1	16508177	16686406	HAP_5	0.101739130434783	2.33277773673819	2.19994507456848	0.289427253779099
1	16571855	16747732	HAP_1	0.0730434782608696	-1.04036341704859	2.79223643197433	0.709593007097905
1	16571855	16747732	HAP_2	0.302608695652174	-0.0363731154314353	0.704784254248173	0.9588586933351
1	16571855	16747732	HAP_3	0.172173913043478	1.76658481681249	1.30202305697636	0.17538950416119
1	16571855	16747732	HAP_4	0.0617391304347826	-2.17196397677237	2.41554340940386	0.368951654586316
1	16635130	16836572	HAP_1	0.302608695652174	-0.0363731154314353	0.704784254248173	0.9588586933351
1	16635130	16836572	HAP_2	0.0730434782608696	-1.04036341704859	2.79223643197433	0.709593007097905
1	16635130	16836572	HAP_3	0.172173913043478	1.76658481681249	1.30202305697636	0.17538950416119
1	16669446	16922627	HAP_1	0.340869565217391	0.375353854934863	0.650925928664975	0.564409478423218
1	16669446	16922627	HAP_2	0.0930434782608696	-0.406577016882028	2.42282044534286	0.866791981672336
1	16669446	16922627	HAP_3	0.0730434782608696	-1.04036341704859	2.79223643197433	0.709593007097905
1	16669446	16922627	HAP_4	0.172173913043478	1.76658481681249	1.30202305697636	0.17538950416119
1	16723481	16962160	HAP_1	0.0930434782608696	-0.406577016882028	2.42282044534286	0.866791981672336
1	16723481	16962160	HAP_2	0.172173913043478	1.76658481681249	1.30202305697636	0.17538950416119
1	16723481	16962160	HAP_3	0.34695652173913	0.292587385659669	0.637204571880643	0.646287200286182
1	16723481	16962160	HAP_4	0.0730434782608696	-1.04036341704859	2.79223643197433	0.709593007097905
1	16808617	17025174	HAP_1	0.0730434782608696	-1.04036341704859	2.79223643197433	0.709593007097905
1	16808617	17025174	HAP_2	0.172173913043478	1.76658481681249	1.30202305697636	0.17538950416119
1	16808617	17025174	HAP_3	0.314782608695652	-0.0566146963206161	0.699846582322768	0.935553566015044
1	16808617	17025174	HAP_4	0.0930434782608696	-0.406577016882028	2.42282044534286	0.866791981672336
1	16886150	17075114	HAP_1	0.0730434782608696	-1.04036341704859	2.79223643197433	0.709593007097905
1	16886150	17075114	HAP_2	0.314782608695652	-0.0566146963206161	0.699846582322768	0.935553566015044
1	16886150	17075114	HAP_3	0.172173913043478	1.76658481681249	1.30202305697636	0.17538950416119
1	16886150	17075114	HAP_4	0.0921739130434783	-0.406577016882028	2.42282044534286	0.866791981672336
1	16952601	17128546	HAP_1	0.0730434782608696	-1.04036341704859	2.79223643197433	0.709593007097905
1	16952601	17128546	HAP_2	0.175652173913043	1.10011462320946	1.23076569095479	0.371787064181248
1	16952601	17128546	HAP_3	0.0895652173913044	-1.92992387430996	2.15313406565614	0.370459017136983
1	16952601	17128546	HAP_4	0.118260869565217	-0.624775536406629	1.74023741236748	0.719716900873485
1	16952601	17128546	HAP_5	0.372173913043478	0.00956538452037312	0.600768658102822	0.987302341177844
1	17007158	17167034	HAP_1	0.368695652173913	0.159726532103102	0.605020641428949	0.791875317340514
1	17007158	17167034	HAP_2	0.0730434782608696	-1.04036341704859	2.79223643197433	0.709593007097905
1	17007158	17167034	HAP_3	0.175652173913043	1.10011462320946	1.23076569095479	0.371787064181248
1	17007158	17167034	HAP_4	0.0895652173913044	-1.92992387430996	2.15313406565614	0.370459017136983
1	17043129	17235751	HAP_1	0.175652173913043	1.10011462320946	1.23076569095479	0.371787064181248
1	17043129	17235751	HAP_2	0.0895652173913044	-1.92992387430996	2.15313406565614	0.370459017136983
1	17043129	17235751	HAP_3	0.368695652173913	0.159726532103102	0.605020641428949	0.791875317340514
1	17043129	17235751	HAP_4	0.0730434782608696	-1.04036341704859	2.79223643197433	0.709593007097905
1	17108080	17326467	HAP_1	0.175652173913043	0.79397031539945	1.20209322417951	0.5092101862056
1	17108080	17326467	HAP_2	0.0730434782608696	-1.04036341704859	2.79223643197433	0.709593007097905
1	17108080	17326467	HAP_3	0.088695652173913	-2.78040817656039	2.40618184539455	0.248365693687858
1	17108080	17326467	HAP_4	0.367826086956522	0.159726532103102	0.605020641428949	0.791875317340514
1	17148366	17431872	HAP_1	0.088695652173913	-2.78040817656039	2.40618184539455	0.248365693687858
1	17148366	17431872	HAP_2	0.0730434782608696	-1.04036341704859	2.79223643197433	0.709593007097905
1	17148366	17431872	HAP_3	0.372173913043478	0.00956538452037312	0.600768658102822	0.987302341177844
1	17148366	17431872	HAP_4	0.173913043478261	1.10011462320946	1.23076569095479	0.371787064181248
1	17200924	17474463	HAP_1	0.173913043478261	1.10011462320946	1.23076569095479	0.371787064181248
1	17200924	17474463	HAP_2	0.372173913043478	0.00956538452037312	0.600768658102822	0.987302341177844
1	17200924	17474463	HAP_3	0.088695652173913	-2.78040817656039	2.40618184539455	0.248365693687858
1	17200924	17474463	HAP_4	0.0730434782608696	-1.04036341704859	2.79223643197433	0.709593007097905
1	17292283	17515670	HAP_1	0.368695652173913	0.0774413499277448	0.600359208799906	0.897410371907013
1	17292283	17515670	HAP_2	0.0730434782608696	-1.04036341704859	2.79223643197433	0.709593007097905
1	17292283	17515670	HAP_3	0.179130434782609	-0.694907332275368	1.52809210146398	0.649461202181456
1	17292283	17515670	HAP_4	0.0921739130434783	-1.92992387430996	2.15313406565614	0.370459017136983
1	17292283	17515670	HAP_5	0.173913043478261	1.10011462320946	1.23076569095479	0.371787064181248
1	17404509	17543004	HAP_1	0.413913043478261	-0.221054953995089	0.555804583307584	0.690987143964578
1	17404509	17543004	HAP_2	0.186086956521739	-0.694907332275368	1.52809210146398	0.649461202181456
1	17404509	17543004	HAP_3	0.0921739130434783	-1.92992387430996	2.15313406565614	0.370459017136983
1	17404509	17543004	HAP_4	0.0730434782608696	-1.04036341704859	2.79223643197433	0.709593007097905
1	17404509	17543004	HAP_5	0.173913043478261	1.10011462320946	1.23076569095479	0.371787064181248
1	17463352	17580720	HAP_1	0.416521739130435	-0.221054953995089	0.555804583307584	0.690987143964578
1	17463352	17580720	HAP_2	0.116521739130435	-0.280075596158499	1.71032313810723	0.869982139972087
1	17463352	17580720	HAP_3	0.0739130434782609	-1.04036341704859	2.79223643197433	0.709593007097905
1	17463352	17580720	HAP_4	0.173913043478261	1.10011462320946	1.23076569095479	0.371787064181248
1	17504279	17619065	HAP_1	0.156521739130435	0.758715429050258	1.31510613801925	0.564222253757743
1	17504279	17619065	HAP_2	0.0730434782608696	-1.04036341704859	2.79223643197433	0.709593007097905
1	17504279	17619065	HAP_3	0.317391304347826	-0.97077117107598	0.726720874406036	0.182147501109619
1	17504279	17619065	HAP_4	0.0991304347826087	-1.01108595583344	2.77344041770296	0.715576870853049
1	17504279	17619065	HAP_5	0.091304347826087	-1.92992387430996	2.15313406565614	0.370459017136983
1	17530637	17703897	HAP_1	0.156521739130435	0.758715429050258	1.31510613801925	0.564222253757743
1	17530637	17703897	HAP_2	0.0730434782608696	-1.04036341704859	2.79223643197433	0.709593007097905
1	17530637	17703897	HAP_3	0.301739130434783	-0.987802476181788	0.743019640904797	0.184241148463691
1	17530637	17703897	HAP_4	0.0869565217391304	-1.01108595583344	2.77344041770296	0.715576870853049
1	17530637	17703897	HAP_5	0.091304347826087	-1.92992387430996	2.15313406565614	0.370459017136983
1	17569889	17771553	HAP_1	0.156521739130435	0.758715429050258	1.31510613801925	0.564222253757743
1	17569889	17771553	HAP_2	0.0730434782608696	-1.04036341704859	2.79223643197433	0.709593007097905
1	17569889	17771553	HAP_3	0.091304347826087	-1.92992387430996	2.15313406565614	0.370459017136983
1	17569889	17771553	HAP_4	0.302608695652174	-0.987802476181788	0.743019640904797	0.184241148463691
1	17569889	17771553	HAP_5	0.0869565217391304	-1.01108595583344	2.77344041770296	0.715576870853049
1	17593278	17863023	HAP_1	0.0730434782608696	-1.04036341704859	2.79223643197433	0.709593007097905
1	17593278	17863023	HAP_2	0.091304347826087	-1.92992387430996	2.15313406565614	0.370459017136983
1	17593278	17863023	HAP_3	0.18695652173913	-1.36615352988154	1.2693508498048	0.282272088705179
1	17593278	17863023	HAP_4	0.113913043478261	-0.828498913775034	1.83694605661456	0.652149297389832
1	17593278	17863023	HAP_5	0.0878260869565217	-1.01108595583344	2.77344041770296	0.715576870853049
1	17593278	17863023	HAP_6	0.156521739130435	1.15169099066766	1.3568269156533	0.39634729901604
1	17672335	17933659	HAP_1	0.0730434782608696	-1.04036341704859	2.79223643197433	0.709593007097905
1	17672335	17933659	HAP_2	0.0878260869565217	-1.01108595583344	2.77344041770296	0.715576870853049
1	17672335	17933659	HAP_3	0.156521739130435	1.15169099066766	1.3568269156533	0.39634729901604
1	17672335	17933659	HAP_4	0.18695652173913	-1.36615352988154	1.2693508498048	0.282272088705179
1	17672335	17933659	HAP_5	0.11304347826087	-0.828498913775034	1.83694605661456	0.652149297389832
1	17672335	17933659	HAP_6	0.0930434782608696	-1.92992387430996	2.15313406565614	0.370459017136983
1	17742102	17996624	HAP_1	0.0878260869565217	-1.01108595583344	2.77344041770296	0.715576870853049
1	17742102	17996624	HAP_2	0.0739130434782609	-1.04036341704859	2.79223643197433	0.709593007097905
1	17742102	17996624	HAP_3	0.128695652173913	-0.347338397892878	1.83047748049147	0.849571284459043
1	17742102	17996624	HAP_4	0.22	0.0792423111036618	1.1015270814205	0.942676368178274
1	17742102	17996624	HAP_5	0.18695652173913	-1.36615352988154	1.2693508498048	0.282272088705179
1	17742102	17996624	HAP_6	0.11304347826087	-0.828498913775034	1.83694605661456	0.652149297389832
1	17742102	17996624	HAP_7	0.0930434782608696	-1.92992387430996	2.15313406565614	0.370459017136983
1	17830271	18035272	HAP_1	0.0895652173913044	-1.01108595583344	2.77344041770296	0.715576870853049
1	17830271	18035272	HAP_2	0.0739130434782609	-1.04036341704859	2.79223643197433	0.709593007097905
1	17830271	18035272	HAP_3	0.218260869565217	0.0792423111036618	1.1015270814205	0.942676368178274
1	17830271	18035272	HAP_4	0.18695652173913	-1.36615352988154	1.2693508498048	0.282272088705179
1	17830271	18035272	HAP_5	0.0930434782608696	-1.92992387430996	2.15313406565614	0.370459017136983
1	17830271	18035272	HAP_6	0.11304347826087	-0.828498913775034	1.83694605661456	0.652149297389832
1	17910922	18103433	HAP_1	0.0878260869565217	-1.01108595583344	2.77344041770296	0.715576870853049
1	17910922	18103433	HAP_2	0.186086956521739	-1.05272769416273	1.31382573550226	0.42331462441509
1	17910922	18103433	HAP_3	0.0930434782608696	-1.92992387430996	2.15313406565614	0.370459017136983
1	17910922	18103433	HAP_4	0.126086956521739	-1.48594999843711	1.62568411363738	0.361084670440088
1	17910922	18103433	HAP_5	0.218260869565217	0.0792423111036618	1.1015270814205	0.942676368178274
1	17910922	18103433	HAP_6	0.0730434782608696	-1.04036341704859	2.79223643197433	0.709593007097905
1	17965969	18144245	HAP_1	0.186086956521739	-1.05272769416273	1.31382573550226	0.42331462441509
1	17965969	18144245	HAP_2	0.0878260869565217	-1.01108595583344	2.77344041770296	0.715576870853049
1	17965969	18144245	HAP_3	0.138260869565217	-1.50089246293849	1.47019790571771	0.307751566417677
1	17965969	18144245	HAP_4	0.0921739130434783	-1.92992387430996	2.15313406565614	0.370459017136983
1	17965969	18144245	HAP_5	0.218260869565217	0.0792423111036618	1.1015270814205	0.942676368178274
1	17965969	18144245	HAP_6	0.0730434782608696	-1.04036341704859	2.79223643197433	0.709593007097905
1	18019409	18218440	HAP_1	0.221739130434783	-1.0628467416971	0.958204116657717	0.267815295427491
1	18019409	18218440	HAP_2	0.0904347826086957	-1.01108595583344	2.77344041770296	0.715576870853049
1	18019409	18218440	HAP_3	0.405217391304348	-0.123714743112931	0.590914102488681	0.834241806408394
1	18019409	18218440	HAP_4	0.091304347826087	-1.92992387430996	2.15313406565614	0.370459017136983
1	18019409	18218440	HAP_5	0.0782608695652174	-1.60830935233579	2.41969552017317	0.506531488651907
1	18081067	18289532	HAP_1	0.091304347826087	-1.92992387430996	2.15313406565614	0.370459017136983
1	18081067	18289532	HAP_2	0.0747826086956522	-1.04036341704859	2.79223643197433	0.709593007097905
1	18081067	18289532	HAP_3	0.142608695652174	-1.50089246293849	1.47019790571771	0.307751566417677
1	18081067	18289532	HAP_4	0.0904347826086957	-1.01108595583344	2.77344041770296	0.715576870853049
1	18081067	18289532	HAP_5	0.0669565217391304	6.86230568557832	2.77548664374855	0.0137132018994833
1	18081067	18289532	HAP_6	0.153913043478261	-0.779836175903303	1.5490507780625	0.614860355344454
1	18081067	18289532	HAP_7	0.184347826086957	-1.25997414315425	1.31685035497461	0.339075118807016
1	18134138	18345151	HAP_1	0.0747826086956522	-1.04036341704859	2.79223643197433	0.709593007097905
1	18134138	18345151	HAP_2	0.128695652173913	-1.48594999843711	1.62568411363738	0.361084670440088
1	18134138	18345151	HAP_3	0.0904347826086957	-1.01108595583344	2.77344041770296	0.715576870853049
1	18134138	18345151	HAP_4	0.0669565217391304	6.86230568557832	2.77548664374855	0.0137132018994833
1	18134138	18345151	HAP_5	0.15304347826087	-0.779836175903303	1.5490507780625	0.614860355344454
1	18134138	18345151	HAP_6	0.184347826086957	-1.25997414315425	1.31685035497461	0.339075118807016
1	18134138	18345151	HAP_7	0.091304347826087	-1.92992387430996	2.15313406565614	0.370459017136983
1	18185785	18374886	HAP_1	0.0904347826086957	-1.01108595583344	2.77344041770296	0.715576870853049
1	18185785	18374886	HAP_2	0.0669565217391304	6.86230568557832	2.77548664374855	0.0137132018994833
1	18185785	18374886	HAP_3	0.153913043478261	-0.606444007089038	1.63676372590995	0.711139091123952
1	18185785	18374886	HAP_4	0.0765217391304348	-1.04036341704859	2.79223643197433	0.709593007097905
1	18185785	18374886	HAP_5	0.166086956521739	-0.83423093494157	1.40935640012938	0.554139969545097
1	18185785	18374886	HAP_6	0.184347826086957	-1.25997414315425	1.31685035497461	0.339075118807016
1	18185785	18374886	HAP_7	0.128695652173913	-1.48594999843711	1.62568411363738	0.361084670440088
1	18276048	18399880	HAP_1	0.0895652173913044	-1.52177788281761	2.40305972551511	0.526817053615355
1	18276048	18399880	HAP_2	0.110434782608696	-0.0908231635137376	2.01395810722035	0.964046132391849
1	18276048	18399880	HAP_3	0.152173913043478	-0.606444007089038	1.63676372590995	0.711139091123952
1	18276048	18399880	HAP_4	0.244347826086957	-1.01503911223302	0.908036388531172	0.264113082183877
1	18276048	18399880	HAP_5	0.0739130434782609	-1.04036341704859	2.79223643197433	0.709593007097905
1	18340122	18448083	HAP_1	0.0739130434782609	-1.04036341704859	2.79223643197433	0.709593007097905
1	18340122	18448083	HAP_2	0.245217391304348	-0.828729196309519	0.894025294342026	0.354343168218957
1	18340122	18448083	HAP_3	0.0895652173913044	-1.52177788281761	2.40305972551511	0.526817053615355
1	18340122	18448083	HAP_4	0.0904347826086957	-1.01108595583344	2.77344041770296	0.715576870853049
1	18340122	18448083	HAP_5	0.166086956521739	-0.606444007089038	1.63676372590995	0.711139091123952
1	18366232	18508210	HAP_1	0.0739130434782609	-1.04036341704859	2.79223643197433	0.709593007097905
1	18366232	18508210	HAP_2	0.152173913043478	-0.606444007089038	1.63676372590995	0.711139091123952
1	18366232	18508210	HAP_3	0.0895652173913044	-1.52177788281761	2.40305972551511	0.526817053615355
1	18366232	18508210	HAP_4	0.0904347826086957	-1.01108595583344	2.77344041770296	0.715576870853049
1	18366232	18508210	HAP_5	0.115652173913043	-1.22490054700274	2.00770708746493	0.542042685634893
1	18366232	18508210	HAP_6	0.128695652173913	-1.48594999843711	1.62568411363738	0.361084670440088
1	18388905	18550600	HAP_1	0.0669565217391304	-2.16487730467029	2.77151458650843	0.435062560923379
1	18388905	18550600	HAP_2	0.15304347826087	-0.779836175903303	1.5490507780625	0.614860355344454
1	18388905	18550600	HAP_3	0.0747826086956522	-1.04036341704859	2.79223643197433	0.709593007097905
1	18388905	18550600	HAP_4	0.0904347826086957	-1.52177788281761	2.40305972551511	0.526817053615355
1	18388905	18550600	HAP_5	0.0904347826086957	-1.01108595583344	2.77344041770296	0.715576870853049
1	18388905	18550600	HAP_6	0.127826086956522	-1.23609309735837	1.7289112638508	0.474933968086917
1	18388905	18550600	HAP_7	0.180869565217391	0.114861069091764	1.05039420038204	0.912963573296315
1	18388905	18550600	HAP_8	0.0773913043478261	-0.465591690382829	2.81596884615407	0.868736000412834
1	18425564	18619081	HAP_1	0.114782608695652	-1.22490054700274	2.00770708746493	0.542042685634893
1	18425564	18619081	HAP_2	0.175652173913043	-0.0653023204015302	1.10102246017578	0.952725788998576
1	18425564	18619081	HAP_3	0.0773913043478261	-0.465591690382829	2.81596884615407	0.868736000412834
1	18425564	18619081	HAP_4	0.0904347826086957	-1.01108595583344	2.77344041770296	0.715576870853049
1	18425564	18619081	HAP_5	0.123478260869565	1.4632282997253	1.71567680281144	0.394101499159927
1	18425564	18619081	HAP_6	0.154782608695652	-0.779836175903303	1.5490507780625	0.614860355344454
1	18425564	18619081	HAP_7	0.0747826086956522	-1.04036341704859	2.79223643197433	0.709593007097905
1	18425564	18619081	HAP_8	0.0904347826086957	-1.52177788281761	2.40305972551511	0.526817053615355
1	18484079	18667846	HAP_1	0.114782608695652	-1.22490054700274	2.00770708746493	0.542042685634893
1	18484079	18667846	HAP_2	0.136521739130435	0.88869184491763	1.35792802891211	0.513091628352977
1	18484079	18667846	HAP_3	0.155652173913043	-0.779836175903303	1.5490507780625	0.614860355344454
1	18484079	18667846	HAP_4	0.0904347826086957	-1.52177788281761	2.40305972551511	0.526817053615355
1	18484079	18667846	HAP_5	0.114782608695652	0.747444150749711	2.15065766178316	0.728314189760066
1	18484079	18667846	HAP_6	0.12695652173913	-1.48594999843711	1.62568411363738	0.361084670440088
1	18484079	18667846	HAP_7	0.08	-1.7211133831172	2.40726787840409	0.474927276290573
1	18484079	18667846	HAP_8	0.0956521739130435	-1.96888233593556	1.99363526731572	0.323781401510228
1	18541914	18718088	HAP_1	0.0765217391304348	-0.465591690382829	2.81596884615407	0.868736000412834
1	18541914	18718088	HAP_2	0.0904347826086957	-1.52177788281761	2.40305972551511	0.526817053615355
1	18541914	18718088	HAP_3	0.0921739130434783	-1.01108595583344	2.77344041770296	0.715576870853049
1	18541914	18718088	HAP_4	0.12695652173913	-1.48594999843711	1.62568411363738	0.361084670440088
1	18541914	18718088	HAP_5	0.15304347826087	-0.779836175903303	1.5490507780625	0.614860355344454
1	18541914	18718088	HAP_6	0.115652173913043	-1.22490054700274	2.00770708746493	0.542042685634893
1	18541914	18718088	HAP_7	0.123478260869565	1.4632282997253	1.71567680281144	0.394101499159927
1	18599889	18771888	HAP_1	0.0921739130434783	-1.01108595583344	2.77344041770296	0.715576870853049
1	18599889	18771888	HAP_2	0.113913043478261	-0.828498913775034	1.83694605661456	0.652149297389832
1	18599889	18771888	HAP_3	0.0904347826086957	-1.52177788281761	2.40305972551511	0.526817053615355
1	18599889	18771888	HAP_4	0.123478260869565	1.4632282997253	1.71567680281144	0.394101499159927
1	18599889	18771888	HAP_5	0.15304347826087	-0.779836175903303	1.5490507780625	0.614860355344454
1	18599889	18771888	HAP_6	0.0765217391304348	-0.465591690382829	2.81596884615407	0.868736000412834
1	18599889	18771888	HAP_7	0.12	-1.22490054700274	2.00770708746493	0.542042685634893
1	18651110	18859078	HAP_1	0.11304347826087	-0.828498913775034	1.83694605661456	0.652149297389832
1	18651110	18859078	HAP_2	0.123478260869565	1.4632282997253	1.71567680281144	0.394101499159927
1	18651110	18859078	HAP_3	0.15304347826087	-0.322710874071489	1.47420596595785	0.826803621443938
1	18651110	18859078	HAP_4	0.0921739130434783	-1.01108595583344	2.77344041770296	0.715576870853049
1	18651110	18859078	HAP_5	0.0921739130434783	-1.6616259243232	2.14796199779814	0.439502958956293
1	18651110	18859078	HAP_6	0.0765217391304348	-0.465591690382829	2.81596884615407	0.868736000412834
1	18651110	18859078	HAP_7	0.117391304347826	-1.22490054700274	2.00770708746493	0.542042685634893
1	18690083	18947598	HAP_1	0.11304347826087	-0.828498913775034	1.83694605661456	0.652149297389832
1	18690083	18947598	HAP_2	0.116521739130435	-1.22490054700274	2.00770708746493	0.542042685634893
1	18690083	18947598	HAP_3	0.0895652173913044	-1.01108595583344	2.77344041770296	0.715576870853049
1	18690083	18947598	HAP_4	0.15304347826087	-0.322710874071489	1.47420596595785	0.826803621443938
1	18690083	18947598	HAP_5	0.091304347826087	-1.6616259243232	2.14796199779814	0.439502958956293
1	18690083	18947598	HAP_6	0.0765217391304348	-0.465591690382829	2.81596884615407	0.868736000412834
1	18690083	18947598	HAP_7	0.123478260869565	1.4632282997253	1.71567680281144	0.394101499159927
1	18756669	19016808	HAP_1	0.154782608695652	-0.322710874071489	1.47420596595785	0.826803621443938
1	18756669	19016808	HAP_2	0.091304347826087	-1.6616259243232	2.14796199779814	0.439502958956293
1	18756669	19016808	HAP_3	0.123478260869565	1.4632282997253	1.71567680281144	0.394101499159927
1	18756669	19016808	HAP_4	0.0739130434782609	-1.04036341704859	2.79223643197433	0.709593007097905
1	18756669	19016808	HAP_5	0.113913043478261	-0.828498913775034	1.83694605661456	0.652149297389832
1	18756669	19016808	HAP_6	0.0895652173913044	-1.01108595583344	2.77344041770296	0.715576870853049
1	18756669	19016808	HAP_7	0.0773913043478261	-0.465591690382829	2.81596884615407	0.868736000412834
1	18756669	19016808	HAP_8	0.114782608695652	-1.22490054700274	2.00770708746493	0.542042685634893
1	18832003	19101381	HAP_1	0.113913043478261	-0.828498913775034	1.83694605661456	0.652149297389832
1	18832003	19101381	HAP_2	0.091304347826087	-1.6616259243232	2.14796199779814	0.439502958956293
1	18832003	19101381	HAP_3	0.0739130434782609	-1.04036341704859	2.79223643197433	0.709593007097905
1	18832003	19101381	HAP_4	0.0773913043478261	-0.465591690382829	2.81596884615407	0.868736000412834
1	18832003	19101381	HAP_5	0.0904347826086957	-1.01108595583344	2.77344041770296	0.715576870853049
1	18832003	19101381	HAP_6	0.123478260869565	1.4632282997253	1.71567680281144	0.394101499159927
1	18832003	19101381	HAP_7	0.114782608695652	-1.22490054700274	2.00770708746493	0.542042685634893
1	18832003	19101381	HAP_8	0.16695652173913	-0.412243155005107	1.40884452677143	0.769927639166156
1	18930376	19175978	HAP_1	0.123478260869565	1.4632282997253	1.71567680281144	0.394101499159927
1	18930376	19175978	HAP_2	0.0739130434782609	-1.04036341704859	2.79223643197433	0.709593007097905
1	18930376	19175978	HAP_3	0.113913043478261	-0.828498913775034	1.83694605661456	0.652149297389832
1	18930376	19175978	HAP_4	0.114782608695652	-1.22490054700274	2.00770708746493	0.542042685634893
1	18930376	19175978	HAP_5	0.16695652173913	-0.412243155005107	1.40884452677143	0.769927639166156
1	18930376	19175978	HAP_6	0.168695652173913	-1.08474323563363	1.27545700922317	0.395423704286946
1	18930376	19175978	HAP_7	0.0904347826086957	-1.01108595583344	2.77344041770296	0.715576870853049
1	18993576	19269782	HAP_1	0.113913043478261	-1.22490054700274	2.00770708746493	0.542042685634893
1	18993576	19269782	HAP_2	0.16695652173913	-0.412243155005107	1.40884452677143	0.769927639166156
1	18993576	19269782	HAP_3	0.168695652173913	-1.08474323563363	1.27545700922317	0.395423704286946
1	18993576	19269782	HAP_4	0.0947826086956522	-1.01108595583344	2.77344041770296	0.715576870853049
1	18993576	19269782	HAP_5	0.123478260869565	1.4632282997253	1.71567680281144	0.394101499159927
1	18993576	19269782	HAP_6	0.0739130434782609	-1.04036341704859	2.79223643197433	0.709593007097905
1	18993576	19269782	HAP_7	0.113913043478261	-0.828498913775034	1.83694605661456	0.652149297389832
1	19069747	19336588	HAP_1	0.114782608695652	-2.31192459843533	2.0218529892165	0.253331086124328
1	19069747	19336588	HAP_2	0.0773913043478261	-0.465591690382829	2.81596884615407	0.868736000412834
1	19069747	19336588	HAP_3	0.13304347826087	0.399558480434824	1.70776437295995	0.815096722009528
1	19069747	19336588	HAP_4	0.113913043478261	-0.828498913775034	1.83694605661456	0.652149297389832
1	19069747	19336588	HAP_5	0.305217391304348	-0.237120867171014	0.713453498986716	0.739744049454339
1	19069747	19336588	HAP_6	0.0739130434782609	-1.04036341704859	2.79223643197433	0.709593007097905
1	19069747	19336588	HAP_7	0.0930434782608696	-1.01108595583344	2.77344041770296	0.715576870853049
1	19147587	19374028	HAP_1	0.232173913043478	-0.045505488505364	0.858206068320205	0.957731655315869
1	19147587	19374028	HAP_2	0.0739130434782609	-1.04036341704859	2.79223643197433	0.709593007097905
1	19147587	19374028	HAP_3	0.11304347826087	-2.30943325333379	2.20705792786071	0.295832944727092
1	19147587	19374028	HAP_4	0.0904347826086957	-1.01108595583344	2.77344041770296	0.715576870853049
1	19147587	19374028	HAP_5	0.11304347826087	-0.828498913775034	1.83694605661456	0.652149297389832
1	19147587	19374028	HAP_6	0.0773913043478261	-0.465591690382829	2.81596884615407	0.868736000412834
1	19147587	19374028	HAP_7	0.132173913043478	0.399558480434824	1.70776437295995	0.815096722009528
1	19253956	19436094	HAP_1	0.187826086956522	-0.499534944844215	1.10810400012051	0.652306493051229
1	19253956	19436094	HAP_2	0.088695652173913	-1.01108595583344	2.77344041770296	0.715576870853049
1	19253956	19436094	HAP_3	0.112173913043478	-2.30943325333379	2.20705792786071	0.295832944727092
1	19253956	19436094	HAP_4	0.0773913043478261	-0.465591690382829	2.81596884615407	0.868736000412834
1	19253956	19436094	HAP_5	0.192173913043478	0.0614659460626112	1.19672884639738	0.959055607742426
1	19253956	19436094	HAP_6	0.0739130434782609	-1.04036341704859	2.79223643197433	0.709593007097905
1	19318625	19484677	HAP_1	0.11304347826087	-2.30943325333379	2.20705792786071	0.295832944727092
1	19318625	19484677	HAP_2	0.188695652173913	-0.499534944844215	1.10810400012051	0.652306493051229
1	19318625	19484677	HAP_3	0.088695652173913	-1.01108595583344	2.77344041770296	0.715576870853049
1	19318625	19484677	HAP_4	0.0773913043478261	-0.465591690382829	2.81596884615407	0.868736000412834
1	19318625	19484677	HAP_5	0.192173913043478	0.0614659460626112	1.19672884639738	0.959055607742426
1	19318625	19484677	HAP_6	0.0739130434782609	-1.04036341704859	2.79223643197433	0.709593007097905
1	19352346	19499241	HAP_1	0.11304347826087	-2.30943325333379	2.20705792786071	0.295832944727092
1	19352346	19499241	HAP_2	0.19304347826087	0.0614659460626112	1.19672884639738	0.959055607742426
1	19352346	19499241	HAP_3	0.0739130434782609	-1.04036341704859	2.79223643197433	0.709593007097905
1	19352346	19499241	HAP_4	0.179130434782609	-0.499534944844215	1.10810400012051	0.652306493051229
1	19352346	19499241	HAP_5	0.088695652173913	-1.01108595583344	2.77344041770296	0.715576870853049
1	19352346	19499241	HAP_6	0.0773913043478261	-0.465591690382829	2.81596884615407	0.868736000412834
1	19420435	19535686	HAP_1	0.0773913043478261	-0.465591690382829	2.81596884615407	0.868736000412834
1	19420435	19535686	HAP_2	0.0817391304347826	0.0645550359248746	2.42913212081823	0.978807867926483
1	19420435	19535686	HAP_3	0.11304347826087	-2.30943325333379	2.20705792786071	0.295832944727092
1	19420435	19535686	HAP_4	0.180869565217391	-0.499534944844215	1.10810400012051	0.652306493051229
1	19420435	19535686	HAP_5	0.19304347826087	0.0614659460626112	1.19672884639738	0.959055607742426
1	19420435	19535686	HAP_6	0.0878260869565217	-1.01108595583344	2.77344041770296	0.715576870853049
1	19474711	19617746	HAP_1	0.194782608695652	0.0614659460626112	1.19672884639738	0.959055607742426
1	19474711	19617746	HAP_2	0.0817391304347826	0.0645550359248746	2.42913212081823	0.978807867926483
1	19474711	19617746	HAP_3	0.115652173913043	-1.22490054700274	2.00770708746493	0.542042685634893
1	19474711	19617746	HAP_4	0.258260869565217	-0.183126075437137	0.776103426330879	0.813552961196215
1	19474711	19617746	HAP_5	0.0878260869565217	-1.01108595583344	2.77344041770296	0.715576870853049
1	19492649	19686160	HAP_1	0.327826086956522	-0.66276127603518	0.686762334369437	0.334933906414817
1	19492649	19686160	HAP_2	0.0878260869565217	-1.01108595583344	2.77344041770296	0.715576870853049
1	19492649	19686160	HAP_3	0.115652173913043	-1.22490054700274	2.00770708746493	0.542042685634893
1	19492649	19686160	HAP_4	0.194782608695652	0.0614659460626112	1.19672884639738	0.959055607742426
1	19492649	19686160	HAP_5	0.0817391304347826	0.0645550359248746	2.42913212081823	0.978807867926483
1	19515387	19736140	HAP_1	0.115652173913043	-1.22490054700274	2.00770708746493	0.542042685634893
1	19515387	19736140	HAP_2	0.194782608695652	0.0614659460626112	1.19672884639738	0.959055607742426
1	19515387	19736140	HAP_3	0.32695652173913	-0.66276127603518	0.686762334369437	0.334933906414817
1	19515387	19736140	HAP_4	0.0878260869565217	-1.01108595583344	2.77344041770296	0.715576870853049
1	19515387	19736140	HAP_5	0.0817391304347826	0.0645550359248746	2.42913212081823	0.978807867926483
1	19591116	19840115	HAP_1	0.222608695652174	-1.26777280636462	1.00008250683907	0.2054414244449
1	19591116	19840115	HAP_2	0.0834782608695652	0.0645550359248746	2.42913212081823	0.978807867926483
1	19591116	19840115	HAP_3	0.522608695652174	-0.413881557868195	0.486282861854423	0.395069197516799
1	19661123	19905066	HAP_1	0.071304347826087	-1.7569275763315	2.45265332020324	0.474080522690528
1	19661123	19905066	HAP_2	0.102608695652174	-1.3713790528426	1.84906276032516	0.458602137091167
1	19661123	19905066	HAP_3	0.18695652173913	-0.498813302536485	1.05920013186921	0.637870637190766
1	19661123	19905066	HAP_4	0.335652173913043	0.351800222820613	0.664116840081847	0.596510838197506
1	19661123	19905066	HAP_5	0.202608695652174	-0.637364349147636	1.06388366158235	0.549352849444186
1	19728682	19955364	HAP_1	0.183478260869565	-0.499534944844215	1.10810400012051	0.652306493051229
1	19728682	19955364	HAP_2	0.466086956521739	0.504783682384569	0.503481931823791	0.316492368897154
1	19728682	19955364	HAP_3	0.0782608695652174	-1.26750544092477	1.85495373921556	0.494693597247158
1	19728682	19955364	HAP_4	0.105217391304348	-1.3713790528426	1.84906276032516	0.458602137091167
1	19802045	20037490	HAP_1	0.183478260869565	-0.499534944844215	1.10810400012051	0.652306493051229
1	19802045	20037490	HAP_2	0.0426086956521739	0.579968682977244	2.77039523577961	0.834254703537345
1	19802045	20037490	HAP_3	0.088695652173913	-1.01108595583344	2.77344041770296	0.715576870853049
1	19802045	20037490	HAP_4	0.225217391304348	-0.119562112776849	0.977958169559173	0.902739285554465
1	19802045	20037490	HAP_5	0.173913043478261	-2.01732881593483	1.22680761040366	0.100658477478383
1	19887186	20089442	HAP_1	0.088695652173913	-1.01108595583344	2.77344041770296	0.715576870853049
1	19887186	20089442	HAP_2	0.226086956521739	-0.119562112776849	0.977958169559173	0.902739285554465
1	19887186	20089442	HAP_3	0.173913043478261	-2.01732881593483	1.22680761040366	0.100658477478383
1	19887186	20089442	HAP_4	0.183478260869565	-0.499534944844215	1.10810400012051	0.652306493051229
1	19887186	20089442	HAP_5	0.0556521739130435	0.758502766263852	2.41469089920188	0.753546448012317
1	19929109	20164215	HAP_1	0.088695652173913	-1.01108595583344	2.77344041770296	0.715576870853049
1	19929109	20164215	HAP_2	0.195652173913043	0.0676301340042438	1.08561591475375	0.950348818855266
1	19929109	20164215	HAP_3	0.173913043478261	-2.01732881593483	1.22680761040366	0.100658477478383
1	19929109	20164215	HAP_4	0.183478260869565	-0.499534944844215	1.10810400012051	0.652306493051229
1	19929109	20164215	HAP_5	0.0556521739130435	0.758502766263852	2.41469089920188	0.753546448012317
1	20008856	20217215	HAP_1	0.088695652173913	-1.01108595583344	2.77344041770296	0.715576870853049
1	20008856	20217215	HAP_2	0.0834782608695652	-0.612895458221318	1.97389724818768	0.756295736719565
1	20008856	20217215	HAP_3	0.195652173913043	0.0676301340042438	1.08561591475375	0.950348818855266
1	20008856	20217215	HAP_4	0.183478260869565	-0.499534944844215	1.10810400012051	0.652306493051229
1	20008856	20217215	HAP_5	0.173913043478261	-2.01732881593483	1.22680761040366	0.100658477478383
1	20079747	20263578	HAP_1	0.212173913043478	-1.86574216137949	1.07527169074183	0.0832649892948302
1	20079747	20263578	HAP_2	0.195652173913043	0.0676301340042438	1.08561591475375	0.950348818855266
1	20079747	20263578	HAP_3	0.272173913043478	-0.311527094977643	0.789298472135587	0.693222469572859
1	20144224	20294759	HAP_1	0.409565217391304	0.172391765397779	0.543732574107734	0.751321520069612
1	20144224	20294759	HAP_2	0.18	0.997157910366391	1.12035984347114	0.373828674717175
1	20144224	20294759	HAP_3	0.195652173913043	0.0676301340042438	1.08561591475375	0.950348818855266
1	20199697	20336514	HAP_1	0.194782608695652	0.0676301340042438	1.08561591475375	0.950348818855266
1	20199697	20336514	HAP_2	0.196521739130435	-1.21893679842268	0.964788947886077	0.206960965496311
1	20199697	20336514	HAP_3	0.0869565217391304	-1.01108595583344	2.77344041770296	0.715576870853049
1	20199697	20336514	HAP_4	0.0973913043478261	-1.81098171626556	2.41222104428667	0.45311565372572
1	20257579	20416935	HAP_1	0.196521739130435	-1.21893679842268	0.964788947886077	0.206960965496311
1	20257579	20416935	HAP_2	0.0869565217391304	-1.01108595583344	2.77344041770296	0.715576870853049
1	20257579	20416935	HAP_3	0.0973913043478261	-1.81098171626556	2.41222104428667	0.45311565372572
1	20257579	20416935	HAP_4	0.194782608695652	0.0676301340042438	1.08561591475375	0.950348818855266
1	20285058	20472980	HAP_1	0.196521739130435	-1.21893679842268	0.964788947886077	0.206960965496311
1	20285058	20472980	HAP_2	0.0869565217391304	-1.01108595583344	2.77344041770296	0.715576870853049
1	20285058	20472980	HAP_3	0.0973913043478261	-1.81098171626556	2.41222104428667	0.45311565372572
1	20285058	20472980	HAP_4	0.194782608695652	0.0676301340042438	1.08561591475375	0.950348818855266
1	20309995	20550672	HAP_1	0.195652173913043	-1.21893679842268	0.964788947886077	0.206960965496311
1	20309995	20550672	HAP_2	0.0973913043478261	-1.81098171626556	2.41222104428667	0.45311565372572
1	20309995	20550672	HAP_3	0.0869565217391304	-1.01108595583344	2.77344041770296	0.715576870853049
1	20309995	20550672	HAP_4	0.126086956521739	-0.602965689765696	1.63707174510433	0.712773595122021
1	20396102	20587049	HAP_1	0.125217391304348	0.361501405530346	1.559931801577	0.816822916080283
1	20396102	20587049	HAP_2	0.0973913043478261	-1.81098171626556	2.41222104428667	0.45311565372572
1	20396102	20587049	HAP_3	0.105217391304348	2.45656133379348	1.81607249514546	0.176702476361423
1	20396102	20587049	HAP_4	0.195652173913043	-1.21893679842268	0.964788947886077	0.206960965496311
1	20447544	20629717	HAP_1	0.125217391304348	0.361501405530346	1.559931801577	0.816822916080283
1	20447544	20629717	HAP_2	0.0947826086956522	-3.72989548441168	2.78189937065112	0.180535848859986
1	20447544	20629717	HAP_3	0.196521739130435	-1.21893679842268	0.964788947886077	0.206960965496311
1	20447544	20629717	HAP_4	0.179130434782609	0.813277970839024	1.25413064661486	0.51693975917177
1	20528824	20676803	HAP_1	0.255652173913043	-0.595825713007065	0.80149947657616	0.457556989483221
1	20528824	20676803	HAP_2	0.0930434782608696	1.78446202725081	1.98529536393215	0.369123056966992
1	20528824	20676803	HAP_3	0.0869565217391304	-1.01108595583344	2.77344041770296	0.715576870853049
1	20528824	20676803	HAP_4	0.0947826086956522	-3.72989548441168	2.78189937065112	0.180535848859986
1	20572869	20732893	HAP_1	0.0860869565217391	2.63574836840154	2.76747636975686	0.34130287627241
1	20572869	20732893	HAP_2	0.0895652173913044	-0.419411352658401	2.40558675618667	0.861654074835952
1	20572869	20732893	HAP_3	0.0930434782608696	1.78446202725081	1.98529536393215	0.369123056966992
1	20572869	20732893	HAP_4	0.282608695652174	-0.528682175968126	0.742183355166947	0.476553809393353
1	20572869	20732893	HAP_5	0.0956521739130435	-3.72989548441168	2.78189937065112	0.180535848859986
1	20618002	20799206	HAP_1	0.0860869565217391	2.63574836840154	2.76747636975686	0.34130287627241
1	20618002	20799206	HAP_2	0.0895652173913044	-0.419411352658401	2.40558675618667	0.861654074835952
1	20618002	20799206	HAP_3	0.0921739130434783	1.78446202725081	1.98529536393215	0.369123056966992
1	20618002	20799206	HAP_4	0.284347826086957	-0.528682175968126	0.742183355166947	0.476553809393353
1	20618002	20799206	HAP_5	0.0947826086956522	-3.72989548441168	2.78189937065112	0.180535848859986
1	20664136	20899506	HAP_1	0.0895652173913044	-0.419411352658401	2.40558675618667	0.861654074835952
1	20664136	20899506	HAP_2	0.286086956521739	-0.390966315653437	0.735574931414409	0.595274594288618
1	20664136	20899506	HAP_3	0.0860869565217391	2.63574836840154	2.76747636975686	0.34130287627241
1	20664136	20899506	HAP_4	0.0921739130434783	1.78446202725081	1.98529536393215	0.369123056966992
1	20664136	20899506	HAP_5	0.0947826086956522	-3.72989548441168	2.78189937065112	0.180535848859986
1	20716311	20975199	HAP_1	0.0860869565217391	2.63574836840154	2.76747636975686	0.34130287627241
1	20716311	20975199	HAP_2	0.375652173913043	-0.429924391358502	0.596332853305325	0.471241897749346
1	20716311	20975199	HAP_3	0.0921739130434783	-3.72989548441168	2.78189937065112	0.180535848859986
1	20716311	20975199	HAP_4	0.0921739130434783	1.78446202725081	1.98529536393215	0.369123056966992
1	20774446	21025812	HAP_1	0.0930434782608696	-3.72989548441168	2.78189937065112	0.180535848859986
1	20774446	21025812	HAP_2	0.0947826086956522	0.67291106141879	1.83576878910353	0.71408860070019
1	20774446	21025812	HAP_3	0.0930434782608696	-1.01108595583344	2.77344041770296	0.715576870853049
1	20774446	21025812	HAP_4	0.313913043478261	-0.781698305295081	0.711368529457249	0.272297276945277
1	20774446	21025812	HAP_5	0.0860869565217391	2.63574836840154	2.76747636975686	0.34130287627241
1	20844518	21079216	HAP_1	0.0939130434782609	-3.72989548441168	2.78189937065112	0.180535848859986
1	20844518	21079216	HAP_2	0.0956521739130435	0.67291106141879	1.83576878910353	0.71408860070019
1	20844518	21079216	HAP_3	0.0947826086956522	-1.01108595583344	2.77344041770296	0.715576870853049
1	20844518	21079216	HAP_4	0.304347826086957	-0.593083003611303	0.739709823746382	0.42302030834751
1	20844518	21079216	HAP_5	0.108695652173913	1.71284640020919	2.39249856341345	0.47433582231658
1	20955011	21099477	HAP_1	0.0939130434782609	-3.72989548441168	2.78189937065112	0.180535848859986
1	20955011	21099477	HAP_2	0.163478260869565	0.417776745011485	1.29761470770698	0.747604635164147
1	20955011	21099477	HAP_3	0.0956521739130435	0.67291106141879	1.83576878910353	0.71408860070019
1	20955011	21099477	HAP_4	0.0956521739130435	-1.01108595583344	2.77344041770296	0.715576870853049
1	20955011	21099477	HAP_5	0.329565217391304	-0.137770210336053	0.68352225275401	0.840334262843074
1	21005976	21158799	HAP_1	0.0939130434782609	-3.72989548441168	2.78189937065112	0.180535848859986
1	21005976	21158799	HAP_2	0.14695652173913	0.680326605219657	1.4003247589089	0.627273606044414
1	21005976	21158799	HAP_3	0.0956521739130435	0.67291106141879	1.83576878910353	0.71408860070019
1	21005976	21158799	HAP_4	0.329565217391304	-0.137770210336053	0.68352225275401	0.840334262843074
1	21005976	21158799	HAP_5	0.0956521739130435	-1.01108595583344	2.77344041770296	0.715576870853049
1	21060557	21212230	HAP_1	0.329565217391304	-0.137770210336053	0.68352225275401	0.840334262843074
1	21060557	21212230	HAP_2	0.116521739130435	3.80159896740409	1.48191055231716	0.0105659020770356
1	21060557	21212230	HAP_3	0.164347826086957	0.234734106447446	1.27531632965516	0.854033157312936
1	21060557	21212230	HAP_4	0.184347826086957	-1.95762214994238	1.13492388790571	0.0850965638568446
1	21060557	21212230	HAP_5	0.0982608695652174	-1.01108595583344	2.77344041770296	0.715576870853049
1	21092388	21248341	HAP_1	0.329565217391304	-0.137770210336053	0.68352225275401	0.840334262843074
1	21092388	21248341	HAP_2	0.116521739130435	3.80159896740409	1.48191055231716	0.0105659020770356
1	21092388	21248341	HAP_3	0.129565217391304	0.649438870016596	1.84060191212971	0.724340324954396
1	21092388	21248341	HAP_4	0.184347826086957	-1.95762214994238	1.13492388790571	0.0850965638568446
1	21092388	21248341	HAP_5	0.0982608695652174	-1.01108595583344	2.77344041770296	0.715576870853049
1	21142067	21302128	HAP_1	0.460869565217391	-0.468350681952373	0.502988565269838	0.3521831071785
1	21142067	21302128	HAP_2	0.184347826086957	-1.95762214994238	1.13492388790571	0.0850965638568446
1	21142067	21302128	HAP_3	0.118260869565217	3.80159896740409	1.48191055231716	0.0105659020770356
1	21142067	21302128	HAP_4	0.0982608695652174	-1.01108595583344	2.77344041770296	0.715576870853049
1	21199202	21333330	HAP_1	0.581739130434783	-0.571048025622051	0.435582423396464	0.190393594376636
1	21199202	21333330	HAP_2	0.115652173913043	2.45656133379348	1.81607249514546	0.176702476361423
1	21199202	21333330	HAP_3	0.248695652173913	-1.89019164967977	0.884326775286955	0.0329934665818142
1	21239756	21366392	HAP_1	0.115652173913043	2.45656133379348	1.81607249514546	0.176702476361423
1	21239756	21366392	HAP_2	0.184347826086957	-1.95762214994238	1.13492388790571	0.0850965638568446
1	21239756	21366392	HAP_3	0.616521739130435	-0.500029237857778	0.430702498078528	0.246150231779497
1	21278418	21451919	HAP_1	0.0973913043478261	-1.01108595583344	2.77344041770296	0.715576870853049
1	21278418	21451919	HAP_2	0.145217391304348	0.680326605219657	1.4003247589089	0.627273606044414
1	21278418	21451919	HAP_3	0.0965217391304348	0.67291106141879	1.83576878910353	0.71408860070019
1	21278418	21451919	HAP_4	0.329565217391304	-0.177864244485621	0.677791915667151	0.793095989221299
1	21278418	21451919	HAP_5	0.0939130434782609	-3.72989548441168	2.78189937065112	0.180535848859986
1	21324921	21498156	HAP_1	0.0965217391304348	-1.01108595583344	2.77344041770296	0.715576870853049
1	21324921	21498156	HAP_2	0.0939130434782609	-3.72989548441168	2.78189937065112	0.180535848859986
1	21324921	21498156	HAP_3	0.145217391304348	0.680326605219657	1.4003247589089	0.627273606044414
1	21324921	21498156	HAP_4	0.0965217391304348	0.67291106141879	1.83576878910353	0.71408860070019
1	21324921	21498156	HAP_5	0.329565217391304	-0.177864244485621	0.677791915667151	0.793095989221299
1	21351372	21549541	HAP_1	0.145217391304348	0.680326605219657	1.4003247589089	0.627273606044414
1	21351372	21549541	HAP_2	0.0965217391304348	0.67291106141879	1.83576878910353	0.71408860070019
1	21351372	21549541	HAP_3	0.328695652173913	-0.177864244485621	0.677791915667151	0.793095989221299
1	21351372	21549541	HAP_4	0.0965217391304348	-1.01108595583344	2.77344041770296	0.715576870853049
1	21351372	21549541	HAP_5	0.0939130434782609	-3.72989548441168	2.78189937065112	0.180535848859986
1	21426865	21593553	HAP_1	0.0965217391304348	0.67291106141879	1.83576878910353	0.71408860070019
1	21426865	21593553	HAP_2	0.0965217391304348	-1.01108595583344	2.77344041770296	0.715576870853049
1	21426865	21593553	HAP_3	0.337391304347826	-0.147844567152101	0.670968894383762	0.825682581123114
1	21426865	21593553	HAP_4	0.176521739130435	1.11990908739782	1.52255570838131	0.462314157100928
1	21426865	21593553	HAP_5	0.110434782608696	-4.27596330562969	1.97126491565456	0.0304900494684683
1	21477210	21624708	HAP_1	0.0965217391304348	0.67291106141879	1.83576878910353	0.71408860070019
1	21477210	21624708	HAP_2	0.110434782608696	-4.27596330562969	1.97126491565456	0.0304900494684683
1	21477210	21624708	HAP_3	0.0965217391304348	-1.01108595583344	2.77344041770296	0.715576870853049
1	21477210	21624708	HAP_4	0.337391304347826	-0.147844567152101	0.670968894383762	0.825682581123114
1	21477210	21624708	HAP_5	0.251304347826087	1.47805900097643	0.972327140036626	0.129041887165571
1	21529824	21662722	HAP_1	0.105217391304348	-4.20046092890611	2.16726301542377	0.0531065105546053
1	21529824	21662722	HAP_2	0.0965217391304348	-1.01108595583344	2.77344041770296	0.715576870853049
1	21529824	21662722	HAP_3	0.0965217391304348	0.67291106141879	1.83576878910353	0.71408860070019
1	21529824	21662722	HAP_4	0.337391304347826	-0.105234364910172	0.666017808076812	0.874509352260497
1	21529824	21662722	HAP_5	0.168695652173913	1.34378570362525	1.69947241340834	0.429448195466544
1	21584870	21717449	HAP_1	0.337391304347826	-0.105234364910172	0.666017808076812	0.874509352260497
1	21584870	21717449	HAP_2	0.1	-1.01108595583344	2.77344041770296	0.715576870853049
1	21584870	21717449	HAP_3	0.168695652173913	1.34378570362525	1.69947241340834	0.429448195466544
1	21584870	21717449	HAP_4	0.190434782608696	-0.733097648436106	1.0193266571003	0.472317895761966
1	21584870	21717449	HAP_5	0.0721739130434783	-2.0102936408297	1.9924534029537	0.313430937496184
1	21618641	21750572	HAP_1	0.101739130434783	-0.455746847624611	2.4077460331362	0.849938883299701
1	21618641	21750572	HAP_2	0.330434782608696	-0.156327851865183	0.672477021922845	0.816260943186082
1	21618641	21750572	HAP_3	0.190434782608696	-0.733097648436106	1.0193266571003	0.472317895761966
1	21618641	21750572	HAP_4	0.168695652173913	1.34378570362525	1.69947241340834	0.429448195466544
1	21644616	21786737	HAP_1	0.329565217391304	-0.156327851865183	0.672477021922845	0.816260943186082
1	21644616	21786737	HAP_2	0.1	-0.455746847624611	2.4077460331362	0.849938883299701
1	21644616	21786737	HAP_3	0.0965217391304348	0.67291106141879	1.83576878910353	0.71408860070019
1	21644616	21786737	HAP_4	0.0939130434782609	-3.72989548441168	2.78189937065112	0.180535848859986
1	21644616	21786737	HAP_5	0.168695652173913	1.34378570362525	1.69947241340834	0.429448195466544
1	21691443	21829520	HAP_1	0.329565217391304	-0.156327851865183	0.672477021922845	0.816260943186082
1	21691443	21829520	HAP_2	0.0956521739130435	0.67291106141879	1.83576878910353	0.71408860070019
1	21691443	21829520	HAP_3	0.0947826086956522	-3.72989548441168	2.78189937065112	0.180535848859986
1	21691443	21829520	HAP_4	0.0930434782608696	-1.01108595583344	2.77344041770296	0.715576870853049
1	21691443	21829520	HAP_5	0.168695652173913	1.34378570362525	1.69947241340834	0.429448195466544
1	21738281	21887191	HAP_1	0.0930434782608696	-1.01108595583344	2.77344041770296	0.715576870853049
1	21738281	21887191	HAP_2	0.151304347826087	0.995787815726539	1.7037495878437	0.55913975361956
1	21738281	21887191	HAP_3	0.0956521739130435	0.67291106141879	1.83576878910353	0.71408860070019
1	21738281	21887191	HAP_4	0.0947826086956522	-3.72989548441168	2.78189937065112	0.180535848859986
1	21738281	21887191	HAP_5	0.330434782608696	-0.0343884415256806	0.668153470286433	0.958970984880271
1	21777287	21951746	HAP_1	0.0947826086956522	-3.72989548441168	2.78189937065112	0.180535848859986
1	21777287	21951746	HAP_2	0.333913043478261	0.166901382279967	0.663250889446997	0.801410245329479
1	21777287	21951746	HAP_3	0.0930434782608696	-1.01108595583344	2.77344041770296	0.715576870853049
1	21777287	21951746	HAP_4	0.152173913043478	0.995787815726539	1.7037495878437	0.55913975361956
1	21777287	21951746	HAP_5	0.0956521739130435	0.67291106141879	1.83576878910353	0.71408860070019
1	21824637	22024056	HAP_1	0.0956521739130435	-3.72989548441168	2.78189937065112	0.180535848859986
1	21824637	22024056	HAP_2	0.489565217391304	-0.143103028666719	0.483483187532499	0.767352043842651
1	21824637	22024056	HAP_3	0.0939130434782609	-1.01108595583344	2.77344041770296	0.715576870853049
1	21824637	22024056	HAP_4	0.0947826086956522	0.655400170430505	1.97114375368537	0.739637685976994
1	21877978	22096754	HAP_1	0.0939130434782609	-1.01108595583344	2.77344041770296	0.715576870853049
1	21877978	22096754	HAP_2	0.0956521739130435	0.655400170430505	1.97114375368537	0.739637685976994
1	21877978	22096754	HAP_3	0.251304347826087	0.458910361803644	0.862620273506435	0.59493913995738
1	21877978	22096754	HAP_4	0.333913043478261	0.228313938995925	0.658339406108645	0.728869300826072
1	21923652	22152784	HAP_1	0.0956521739130435	0.655400170430505	1.97114375368537	0.739637685976994
1	21923652	22152784	HAP_2	0.0947826086956522	-1.01108595583344	2.77344041770296	0.715576870853049
1	21923652	22152784	HAP_3	0.129565217391304	0.730210650190665	2.39959372549268	0.761007454861922
1	21923652	22152784	HAP_4	0.100869565217391	-3.72989548441168	2.78189937065112	0.180535848859986
1	21923652	22152784	HAP_5	0.129565217391304	0.469832665675614	1.83598313313678	0.798119763861514
1	21923652	22152784	HAP_6	0.260869565217391	0.303121696313236	0.792748744610536	0.702333028879649
1	21994065	22225114	HAP_1	0.0947826086956522	-1.01108595583344	2.77344041770296	0.715576870853049
1	21994065	22225114	HAP_2	0.129565217391304	0.730210650190665	2.39959372549268	0.761007454861922
1	21994065	22225114	HAP_3	0.100869565217391	-3.72989548441168	2.78189937065112	0.180535848859986
1	21994065	22225114	HAP_4	0.110434782608696	0.433578308491808	1.98529989498213	0.827201136133449
1	21994065	22225114	HAP_5	0.26	0.268211723154763	0.803146020631536	0.738540819124756
1	21994065	22225114	HAP_6	0.0956521739130435	0.655400170430505	1.97114375368537	0.739637685976994
1	22072511	22272212	HAP_1	0.168695652173913	0.757449149344993	1.71006682565513	0.657982893347211
1	22072511	22272212	HAP_2	0.100869565217391	-3.72989548441168	2.78189937065112	0.180535848859986
1	22072511	22272212	HAP_3	0.0956521739130435	0.655400170430505	1.97114375368537	0.739637685976994
1	22072511	22272212	HAP_4	0.114782608695652	0.216727203039323	1.72270184892118	0.89993003621164
1	22072511	22272212	HAP_5	0.26	0.268211723154763	0.803146020631536	0.738540819124756
1	22072511	22272212	HAP_6	0.0947826086956522	-1.01108595583344	2.77344041770296	0.715576870853049
1	22132505	22311265	HAP_1	0.0973913043478261	-3.72989548441168	2.78189937065112	0.180535848859986
1	22132505	22311265	HAP_2	0.0973913043478261	0.655400170430505	1.97114375368537	0.739637685976994
1	22132505	22311265	HAP_3	0.390434782608696	1.68456852485712	0.589381635338403	0.0044185283641575
1	22132505	22311265	HAP_4	0.278260869565217	0.0997080749979244	0.734272541631643	0.892034621521386
1	22194771	22382190	HAP_1	0.409565217391304	1.18723593620556	0.55741672531919	0.0336145569125251
1	22194771	22382190	HAP_2	0.0973913043478261	-3.72989548441168	2.78189937065112	0.180535848859986
1	22194771	22382190	HAP_3	0.0965217391304348	0.655400170430505	1.97114375368537	0.739637685976994
1	22194771	22382190	HAP_4	0.278260869565217	0.0997080749979244	0.734272541631643	0.892034621521386
1	22265997	22421404	HAP_1	0.0973913043478261	-3.72989548441168	2.78189937065112	0.180535848859986
1	22265997	22421404	HAP_2	0.413913043478261	1.02480065303828	0.550451956879763	0.0631609546153536
1	22265997	22421404	HAP_3	0.0965217391304348	0.655400170430505	1.97114375368537	0.739637685976994
1	22265997	22421404	HAP_4	0.278260869565217	0.0997080749979244	0.734272541631643	0.892034621521386
1	22288779	22475646	HAP_1	0.0973913043478261	-3.72989548441168	2.78189937065112	0.180535848859986
1	22288779	22475646	HAP_2	0.105217391304348	0.0949900777600124	1.82368989846086	0.958478079590023
1	22288779	22475646	HAP_3	0.276521739130435	0.207421583150422	0.741920247605853	0.7799072466481
1	22288779	22475646	HAP_4	0.176521739130435	-0.895320672618792	1.52720503520995	0.55794434466541
1	22288779	22475646	HAP_5	0.129565217391304	0.730210650190665	2.39959372549268	0.761007454861922
1	22354504	22518930	HAP_1	0.0965217391304348	-3.72989548441168	2.78189937065112	0.180535848859986
1	22354504	22518930	HAP_2	0.105217391304348	0.0949900777600124	1.82368989846086	0.958478079590023
1	22354504	22518930	HAP_3	0.277391304347826	0.127433755195438	0.735193103181083	0.862451531227697
1	22354504	22518930	HAP_4	0.176521739130435	-0.895320672618792	1.52720503520995	0.55794434466541
1	22354504	22518930	HAP_5	0.129565217391304	0.730210650190665	2.39959372549268	0.761007454861922
1	22409478	22541611	HAP_1	0.201739130434783	-0.901123998517011	0.980426721436715	0.358430215032708
1	22409478	22541611	HAP_2	0.277391304347826	0.127433755195438	0.735193103181083	0.862451531227697
1	22409478	22541611	HAP_3	0.176521739130435	-0.895320672618792	1.52720503520995	0.55794434466541
1	22409478	22541611	HAP_4	0.129565217391304	0.730210650190665	2.39959372549268	0.761007454861922
1	22456503	22591077	HAP_1	0.22695652173913	1.28888534889606	0.908015657183617	0.156321463235692
1	22456503	22591077	HAP_2	0.174782608695652	-2.29953548195703	1.22766464216282	0.0615737774960327
1	22456503	22591077	HAP_3	0.305217391304348	0.0748265460333413	0.66217687123684	0.910070237277217
1	22456503	22591077	HAP_4	0.127826086956522	-0.19084050074912	2.15170741717904	0.929357818500975
1	22510991	22637089	HAP_1	0.127826086956522	-0.19084050074912	2.15170741717904	0.929357818500975
1	22510991	22637089	HAP_2	0.305217391304348	0.0748265460333413	0.66217687123684	0.910070237277217
1	22510991	22637089	HAP_3	0.205217391304348	0.320886491094244	1.03890264585407	0.757534421446879
1	22510991	22637089	HAP_4	0.0973913043478261	-3.72989548441168	2.78189937065112	0.180535848859986
1	22535483	22675245	HAP_1	0.106086956521739	-1.01108595583344	2.77344041770296	0.715576870853049
1	22535483	22675245	HAP_2	0.0991304347826087	-0.0598301796338738	1.82388872375551	0.973842826295339
1	22535483	22675245	HAP_3	0.0973913043478261	-3.72989548441168	2.78189937065112	0.180535848859986
1	22535483	22675245	HAP_4	0.305217391304348	0.0748265460333413	0.66217687123684	0.910070237277217
1	22535483	22675245	HAP_5	0.126086956521739	-0.19084050074912	2.15170741717904	0.929357818500975
1	22574342	22777886	HAP_1	0.0939130434782609	-1.01108595583344	2.77344041770296	0.715576870853049
1	22574342	22777886	HAP_2	0.0991304347826087	-0.0598301796338738	1.82388872375551	0.973842826295339
1	22574342	22777886	HAP_3	0.126086956521739	-0.19084050074912	2.15170741717904	0.929357818500975
1	22574342	22777886	HAP_4	0.0973913043478261	-3.72989548441168	2.78189937065112	0.180535848859986
1	22574342	22777886	HAP_5	0.286086956521739	0.237689537202794	0.697973321473699	0.733575324919304
1	22625274	22851333	HAP_1	0.0956521739130435	-1.01108595583344	2.77344041770296	0.715576870853049
1	22625274	22851333	HAP_2	0.0991304347826087	-0.0598301796338738	1.82388872375551	0.973842826295339
1	22625274	22851333	HAP_3	0.286086956521739	0.237689537202794	0.697973321473699	0.733575324919304
1	22625274	22851333	HAP_4	0.126086956521739	-0.19084050074912	2.15170741717904	0.929357818500975
1	22625274	22851333	HAP_5	0.0982608695652174	-3.72989548441168	2.78189937065112	0.180535848859986
1	22655413	22911665	HAP_1	0.127826086956522	-0.19084050074912	2.15170741717904	0.929357818500975
1	22655413	22911665	HAP_2	0.286086956521739	0.237689537202794	0.697973321473699	0.733575324919304
1	22655413	22911665	HAP_3	0.0973913043478261	-3.72989548441168	2.78189937065112	0.180535848859986
1	22655413	22911665	HAP_4	0.091304347826087	-1.01108595583344	2.77344041770296	0.715576870853049
1	22655413	22911665	HAP_5	0.0982608695652174	0.30447557713508	1.97012818299653	0.877234669297268
1	22740766	23021830	HAP_1	0.0973913043478261	-3.72989548441168	2.78189937065112	0.180535848859986
1	22740766	23021830	HAP_2	0.28695652173913	0.173852167811349	0.691291303654821	0.801527986374072
1	22740766	23021830	HAP_3	0.0991304347826087	0.30447557713508	1.97012818299653	0.877234669297268
1	22740766	23021830	HAP_4	0.0904347826086957	-1.01108595583344	2.77344041770296	0.715576870853049
1	22740766	23021830	HAP_5	0.127826086956522	-0.19084050074912	2.15170741717904	0.929357818500975
1	22832732	23055218	HAP_1	0.127826086956522	-0.19084050074912	2.15170741717904	0.929357818500975
1	22832732	23055218	HAP_2	0.0973913043478261	-3.72989548441168	2.78189937065112	0.180535848859986
1	22832732	23055218	HAP_3	0.28695652173913	0.173852167811349	0.691291303654821	0.801527986374072
1	22832732	23055218	HAP_4	0.0991304347826087	0.30447557713508	1.97012818299653	0.877234669297268
1	22832732	23055218	HAP_5	0.0904347826086957	-1.01108595583344	2.77344041770296	0.715576870853049
1	22891301	23095055	HAP_1	0.28695652173913	0.173852167811349	0.691291303654821	0.801527986374072
1	22891301	23095055	HAP_2	0.0991304347826087	0.30447557713508	1.97012818299653	0.877234669297268
1	22891301	23095055	HAP_3	0.168695652173913	-1.20939962126628	1.60352403415339	0.451036870035155
1	22891301	23095055	HAP_4	0.0982608695652174	-3.72989548441168	2.78189937065112	0.180535848859986
1	22891301	23095055	HAP_5	0.127826086956522	-0.19084050074912	2.15170741717904	0.929357818500975
1	23012815	23145010	HAP_1	0.18	-0.945132281944947	1.45625653394549	0.516593831168285
1	23012815	23145010	HAP_2	0.28695652173913	0.173852167811349	0.691291303654821	0.801527986374072
1	23012815	23145010	HAP_3	0.128695652173913	-0.19084050074912	2.15170741717904	0.929357818500975
1	23012815	23145010	HAP_4	0.0973913043478261	-3.72989548441168	2.78189937065112	0.180535848859986
1	23012815	23145010	HAP_5	0.0991304347826087	0.30447557713508	1.97012818299653	0.877234669297268
1	23035575	23197299	HAP_1	0.132173913043478	-0.19084050074912	2.15170741717904	0.929357818500975
1	23035575	23197299	HAP_2	0.18	-0.945132281944947	1.45625653394549	0.516593831168285
1	23035575	23197299	HAP_3	0.28695652173913	0.173852167811349	0.691291303654821	0.801527986374072
1	23035575	23197299	HAP_4	0.0878260869565217	-3.72989548441168	2.78189937065112	0.180535848859986
1	23035575	23197299	HAP_5	0.0991304347826087	0.30447557713508	1.97012818299653	0.877234669297268
1	23081731	23269424	HAP_1	0.0878260869565217	-3.72989548441168	2.78189937065112	0.180535848859986
1	23081731	23269424	HAP_2	0.132173913043478	-0.19084050074912	2.15170741717904	0.929357818500975
1	23081731	23269424	HAP_3	0.091304347826087	0.0450237615767438	2.40369529411501	0.985062297949785
1	23081731	23269424	HAP_4	0.127826086956522	4.04777724367249	1.46954072980038	0.00606951525629289
1	23081731	23269424	HAP_5	0.284347826086957	0.173852167811349	0.691291303654821	0.801527986374072
1	23081731	23269424	HAP_6	0.08	-1.59936477360406	2.45613128871618	0.515201399151542
1	23121836	23329925	HAP_1	0.134782608695652	0.412333383209394	1.96096886308741	0.83353297484691
1	23121836	23329925	HAP_2	0.0921739130434783	0.0450237615767438	2.40369529411501	0.985062297949785
1	23121836	23329925	HAP_3	0.153913043478261	-1.41527563554984	1.35320599112732	0.296071325653695
1	23121836	23329925	HAP_4	0.0991304347826087	0.30447557713508	1.97012818299653	0.877234669297268
1	23121836	23329925	HAP_5	0.0878260869565217	-3.72989548441168	2.78189937065112	0.180535848859986
1	23121836	23329925	HAP_6	0.284347826086957	0.173852167811349	0.691291303654821	0.801527986374072
1	23175268	23406744	HAP_1	0.134782608695652	0.412333383209394	1.96096886308741	0.83353297484691
1	23175268	23406744	HAP_2	0.0921739130434783	0.0450237615767438	2.40369529411501	0.985062297949785
1	23175268	23406744	HAP_3	0.284347826086957	0.173852167811349	0.691291303654821	0.801527986374072
1	23175268	23406744	HAP_4	0.0991304347826087	0.30447557713508	1.97012818299653	0.877234669297268
1	23175268	23406744	HAP_5	0.135652173913043	-1.35067795107497	1.6274964852032	0.406941238122807
1	23175268	23406744	HAP_6	0.0878260869565217	-3.72989548441168	2.78189937065112	0.180535848859986
1	23236091	23450749	HAP_1	0.133913043478261	0.412333383209394	1.96096886308741	0.83353297484691
1	23236091	23450749	HAP_2	0.0904347826086957	0.0450237615767438	2.40369529411501	0.985062297949785
1	23236091	23450749	HAP_3	0.282608695652174	0.173852167811349	0.691291303654821	0.801527986374072
1	23236091	23450749	HAP_4	0.0991304347826087	0.30447557713508	1.97012818299653	0.877234669297268
1	23236091	23450749	HAP_5	0.0878260869565217	-3.72989548441168	2.78189937065112	0.180535848859986
1	23236091	23450749	HAP_6	0.0904347826086957	-3.95976826479832	2.41671927199914	0.101879381788002
1	23309941	23505884	HAP_1	0.0904347826086957	0.0450237615767438	2.40369529411501	0.985062297949785
1	23309941	23505884	HAP_2	0.285217391304348	0.173852167811349	0.691291303654821	0.801527986374072
1	23309941	23505884	HAP_3	0.13304347826087	-1.23263959691242	2.14552329615117	0.565847892660774
1	23309941	23505884	HAP_4	0.0991304347826087	0.30447557713508	1.97012818299653	0.877234669297268
1	23382846	23538524	HAP_1	0.285217391304348	0.173852167811349	0.691291303654821	0.801527986374072
1	23382846	23538524	HAP_2	0.13304347826087	-1.23263959691242	2.14552329615117	0.565847892660774
1	23382846	23538524	HAP_3	0.0921739130434783	0.0450237615767438	2.40369529411501	0.985062297949785
1	23382846	23538524	HAP_4	0.100869565217391	0.30447557713508	1.97012818299653	0.877234669297268
1	23436633	23563293	HAP_1	0.133913043478261	-1.23263959691242	2.14552329615117	0.565847892660774
1	23436633	23563293	HAP_2	0.144347826086957	0.925665906637745	1.41463719198075	0.513154903836722
1	23436633	23563293	HAP_3	0.0904347826086957	-3.46406906021878	2.17748810703023	0.112204402369911
1	23436633	23563293	HAP_4	0.12	0.813091453155674	1.62436655255901	0.616877419427596
1	23436633	23563293	HAP_5	0.284347826086957	0.260709577181575	0.6970542933777	0.708533348361988
1	23493262	23611313	HAP_1	0.310434782608696	0.484281090864147	0.693910329709094	0.485527408650134
1	23493262	23611313	HAP_2	0.16	1.18258399172876	1.53339057600152	0.440899694633625
1	23493262	23611313	HAP_3	0.12	0.813091453155674	1.62436655255901	0.616877419427596
1	23493262	23611313	HAP_4	0.285217391304348	0.260709577181575	0.6970542933777	0.708533348361988
1	23524493	23636829	HAP_1	0.108695652173913	-0.513758795871635	2.781706166946	0.853537271093555
1	23524493	23636829	HAP_2	0.285217391304348	0.260709577181575	0.6970542933777	0.708533348361988
1	23524493	23636829	HAP_3	0.12	0.813091453155674	1.62436655255901	0.616877419427596
1	23524493	23636829	HAP_4	0.311304347826087	0.484281090864147	0.693910329709094	0.485527408650134
1	23556596	23678274	HAP_1	0.286086956521739	0.260709577181575	0.6970542933777	0.708533348361988
1	23556596	23678274	HAP_2	0.312173913043478	0.484281090864147	0.693910329709094	0.485527408650134
1	23556596	23678274	HAP_3	0.228695652173913	-0.527946254642529	1.08265548004522	0.62599493608666
1	23592345	23718726	HAP_1	0.296521739130435	0.369783514021841	0.736720423034222	0.615911976113438
1	23592345	23718726	HAP_2	0.147826086956522	0.448960432870702	1.36697294089319	0.742705851144533
1	23592345	23718726	HAP_3	0.286086956521739	0.260709577181575	0.6970542933777	0.708533348361988
1	23631135	23796339	HAP_1	0.195652173913043	0.686031167662054	0.985984713003754	0.486852502777376
1	23631135	23796339	HAP_2	0.260869565217391	-0.202174196430966	0.786262856809376	0.797170148066549
1	23631135	23796339	HAP_3	0.295652173913043	0.369783514021841	0.736720423034222	0.615911976113438
1	23663115	23829504	HAP_1	0.26	-0.188463723079692	0.794333956088956	0.812541506567627
1	23663115	23829504	HAP_2	0.105217391304348	1.99765310605631	1.97405135414869	0.311994567223929
1	23663115	23829504	HAP_3	0.091304347826087	0.0450237615767438	2.40369529411501	0.985062297949785
1	23663115	23829504	HAP_4	0.295652173913043	0.369783514021841	0.736720423034222	0.615911976113438
1	23689854	23873652	HAP_1	0.143478260869565	0.925665906637745	1.41463719198075	0.513154903836722
1	23689854	23873652	HAP_2	0.132173913043478	-1.23263959691242	2.14552329615117	0.565847892660774
1	23689854	23873652	HAP_3	0.26	-0.188463723079692	0.794333956088956	0.812541506567627
1	23689854	23873652	HAP_4	0.091304347826087	0.0450237615767438	2.40369529411501	0.985062297949785
1	23764367	23929066	HAP_1	0.143478260869565	0.925665906637745	1.41463719198075	0.513154903836722
1	23764367	23929066	HAP_2	0.12695652173913	-1.23263959691242	2.14552329615117	0.565847892660774
1	23764367	23929066	HAP_3	0.091304347826087	0.0450237615767438	2.40369529411501	0.985062297949785
1	23764367	23929066	HAP_4	0.259130434782609	-0.188463723079692	0.794333956088956	0.812541506567627
1	23819150	24003791	HAP_1	0.091304347826087	0.0450237615767438	2.40369529411501	0.985062297949785
1	23819150	24003791	HAP_2	0.259130434782609	-0.188463723079692	0.794333956088956	0.812541506567627
1	23819150	24003791	HAP_3	0.144347826086957	0.925665906637745	1.41463719198075	0.513154903836722
1	23819150	24003791	HAP_4	0.12695652173913	-1.23263959691242	2.14552329615117	0.565847892660774
1	23852637	24084391	HAP_1	0.127826086956522	-0.843228338116834	1.95912354676217	0.66706169555474
1	23852637	24084391	HAP_2	0.258260869565217	-0.0665414101500541	0.802763484110384	0.93396817815287
1	23852637	24084391	HAP_3	0.0921739130434783	0.0450237615767438	2.40369529411501	0.985062297949785
1	23852637	24084391	HAP_4	0.144347826086957	0.925665906637745	1.41463719198075	0.513154903836722
1	23916838	24144013	HAP_1	0.206086956521739	1.10669581744676	1.08226834357061	0.306950863048009
1	23916838	24144013	HAP_2	0.256521739130435	-0.152479127205491	0.813782948787988	0.851437574182079
1	23916838	24144013	HAP_3	0.0930434782608696	0.0450237615767438	2.40369529411501	0.985062297949785
1	23916838	24144013	HAP_4	0.145217391304348	0.925665906637745	1.41463719198075	0.513154903836722
1	23997686	24222791	HAP_1	0.0930434782608696	0.0450237615767438	2.40369529411501	0.985062297949785
1	23997686	24222791	HAP_2	0.21304347826087	-0.738912012173524	1.05982484591087	0.485964684013068
1	23997686	24222791	HAP_3	0.337391304347826	0.529433204221237	0.629119228545654	0.400399677958479
1	23997686	24222791	HAP_4	0.102608695652174	0.30447557713508	1.97012818299653	0.877234669297268
1	24053320	24268228	HAP_1	0.088695652173913	-1.01108595583344	2.77344041770296	0.715576870853049
1	24053320	24268228	HAP_2	0.212173913043478	-0.738912012173524	1.05982484591087	0.485964684013068
1	24053320	24268228	HAP_3	0.169565217391304	0.847408712101485	1.1321832030426	0.454487935924005
1	24053320	24268228	HAP_4	0.102608695652174	0.30447557713508	1.97012818299653	0.877234669297268
1	24124112	24327170	HAP_1	0.088695652173913	-1.01108595583344	2.77344041770296	0.715576870853049
1	24124112	24327170	HAP_2	0.212173913043478	-0.738912012173524	1.05982484591087	0.485964684013068
1	24124112	24327170	HAP_3	0.0773913043478261	0.896859258968424	2.76618087988478	0.745889899060636
1	24124112	24327170	HAP_4	0.17304347826087	0.0126054696898999	1.1520610279828	0.991273868847915
1	24200820	24375020	HAP_1	0.088695652173913	-1.01108595583344	2.77344041770296	0.715576870853049
1	24200820	24375020	HAP_2	0.0773913043478261	0.896859258968424	2.76618087988478	0.745889899060636
1	24200820	24375020	HAP_3	0.173913043478261	-0.10744941749906	1.12442059326685	0.923904249859201
1	24200820	24375020	HAP_4	0.212173913043478	-0.738912012173524	1.05982484591087	0.485964684013068
1	24253399	24425717	HAP_1	0.21304347826087	-0.665998970212415	1.03650906506023	0.520784385257959
1	24253399	24425717	HAP_2	0.0895652173913044	0.189245026412216	2.17541135821838	0.930708256915632
1	24253399	24425717	HAP_3	0.174782608695652	-0.10744941749906	1.12442059326685	0.923904249859201
1	24253399	24425717	HAP_4	0.088695652173913	-1.01108595583344	2.77344041770296	0.715576870853049
1	24308441	24461068	HAP_1	0.088695652173913	-1.01108595583344	2.77344041770296	0.715576870853049
1	24308441	24461068	HAP_2	0.21304347826087	-0.665998970212415	1.03650906506023	0.520784385257959
1	24308441	24461068	HAP_3	0.174782608695652	-0.10744941749906	1.12442059326685	0.923904249859201
1	24308441	24461068	HAP_4	0.0895652173913044	0.189245026412216	2.17541135821838	0.930708256915632
1	24357818	24518171	HAP_1	0.139130434782609	0.616584402492147	1.5455117593855	0.690080404242699
1	24357818	24518171	HAP_2	0.0895652173913044	0.189245026412216	2.17541135821838	0.930708256915632
1	24357818	24518171	HAP_3	0.21304347826087	-0.665998970212415	1.03650906506023	0.520784385257959
1	24357818	24518171	HAP_4	0.173913043478261	-0.10744941749906	1.12442059326685	0.923904249859201
1	24412399	24562856	HAP_1	0.198260869565217	-1.15302757978053	1.1121154489269	0.300280708630881
1	24412399	24562856	HAP_2	0.173913043478261	-0.10744941749906	1.12442059326685	0.923904249859201
1	24412399	24562856	HAP_3	0.0895652173913044	0.189245026412216	2.17541135821838	0.930708256915632
1	24450311	24595486	HAP_1	0.173913043478261	-0.10744941749906	1.12442059326685	0.923904249859201
1	24450311	24595486	HAP_2	0.0904347826086957	0.189245026412216	2.17541135821838	0.930708256915632
1	24450311	24595486	HAP_3	0.0982608695652174	-0.876051492776608	2.81769867013218	0.755984107512033
1	24450311	24595486	HAP_4	0.199130434782609	-1.15302757978053	1.1121154489269	0.300280708630881
1	24496008	24631426	HAP_1	0.135652173913043	-0.0489438145767645	2.14584724191475	0.981811027735198
1	24496008	24631426	HAP_2	0.0982608695652174	-0.876051492776608	2.81769867013218	0.755984107512033
1	24496008	24631426	HAP_3	0.198260869565217	-1.10712570684216	1.14106999930827	0.332338164128412
1	24496008	24631426	HAP_4	0.0773913043478261	0.896859258968424	2.76618087988478	0.745889899060636
1	24496008	24631426	HAP_5	0.17304347826087	-0.10744941749906	1.12442059326685	0.923904249859201
1	24548452	24674936	HAP_1	0.12695652173913	-0.0489438145767645	2.14584724191475	0.981811027735198
1	24548452	24674936	HAP_2	0.08	0.896859258968424	2.76618087988478	0.745889899060636
1	24548452	24674936	HAP_3	0.109565217391304	-1.91943117287138	2.41054566779082	0.426214718231832
1	24548452	24674936	HAP_4	0.173913043478261	-0.10744941749906	1.12442059326685	0.923904249859201
1	24548452	24674936	HAP_5	0.127826086956522	-0.734862132752018	2.17789816460211	0.735927768992459
1	24548452	24674936	HAP_6	0.198260869565217	-1.10712570684216	1.14106999930827	0.332338164128412
1	24587834	24715677	HAP_1	0.173913043478261	-0.10744941749906	1.12442059326685	0.923904249859201
1	24587834	24715677	HAP_2	0.123478260869565	-0.0489438145767645	2.14584724191475	0.981811027735198
1	24587834	24715677	HAP_3	0.08	0.896859258968424	2.76618087988478	0.745889899060636
1	24587834	24715677	HAP_4	0.110434782608696	-1.91943117287138	2.41054566779082	0.426214718231832
1	24587834	24715677	HAP_5	0.0860869565217391	-2.85270357317762	2.430175219195	0.240945333725327
1	24587834	24715677	HAP_6	0.199130434782609	-1.10712570684216	1.14106999930827	0.332338164128412
1	24622301	24760985	HAP_1	0.110434782608696	-1.91943117287138	2.41054566779082	0.426214718231832
1	24622301	24760985	HAP_2	0.08	0.896859258968424	2.76618087988478	0.745889899060636
1	24622301	24760985	HAP_3	0.123478260869565	-0.0489438145767645	2.14584724191475	0.981811027735198
1	24622301	24760985	HAP_4	0.17304347826087	0.119173622732788	1.15495947537163	0.917853551383104
1	24622301	24760985	HAP_5	0.193913043478261	-1.04930432264582	1.20448531438484	0.38403655674217
1	24622301	24760985	HAP_6	0.0834782608695652	-2.85270357317762	2.430175219195	0.240945333725327
1	24654236	24799632	HAP_1	0.192173913043478	-1.04930432264582	1.20448531438484	0.38403655674217
1	24654236	24799632	HAP_2	0.0834782608695652	-2.85270357317762	2.430175219195	0.240945333725327
1	24654236	24799632	HAP_3	0.110434782608696	-1.91943117287138	2.41054566779082	0.426214718231832
1	24654236	24799632	HAP_4	0.203478260869565	2.68670223227813	1.19510522140453	0.0249573671245173
1	24654236	24799632	HAP_5	0.173913043478261	0.119173622732788	1.15495947537163	0.917853551383104
1	24703186	24838128	HAP_1	0.191304347826087	-1.04930432264582	1.20448531438484	0.38403655674217
1	24703186	24838128	HAP_2	0.0834782608695652	-2.85270357317762	2.430175219195	0.240945333725327
1	24703186	24838128	HAP_3	0.203478260869565	2.68670223227813	1.19510522140453	0.0249573671245173
1	24703186	24838128	HAP_4	0.110434782608696	-1.91943117287138	2.41054566779082	0.426214718231832
1	24703186	24838128	HAP_5	0.173913043478261	0.119173622732788	1.15495947537163	0.917853551383104
1	24752603	24901336	HAP_1	0.0834782608695652	-2.85270357317762	2.430175219195	0.240945333725327
1	24752603	24901336	HAP_2	0.115652173913043	-1.91943117287138	2.41054566779082	0.426214718231832
1	24752603	24901336	HAP_3	0.188695652173913	-1.04930432264582	1.20448531438484	0.38403655674217
1	24752603	24901336	HAP_4	0.171304347826087	0.258181848342514	1.18508009373743	0.82761707490002
1	24752603	24901336	HAP_5	0.0869565217391304	3.36945623283434	2.39599269967494	0.160191236354827
1	24752603	24901336	HAP_6	0.143478260869565	-0.355786726965772	1.64952049776806	0.829306873241743
1	24782983	24959571	HAP_1	0.0834782608695652	-2.85270357317762	2.430175219195	0.240945333725327
1	24782983	24959571	HAP_2	0.171304347826087	0.258181848342514	1.18508009373743	0.82761707490002
1	24782983	24959571	HAP_3	0.115652173913043	-1.91943117287138	2.41054566779082	0.426214718231832
1	24782983	24959571	HAP_4	0.0869565217391304	3.36945623283434	2.39599269967494	0.160191236354827
1	24782983	24959571	HAP_5	0.124347826086957	-0.0489438145767645	2.14584724191475	0.981811027735198
1	24782983	24959571	HAP_6	0.18695652173913	-0.964794366577753	1.16932024287666	0.409670605431251
1	24821185	25018581	HAP_1	0.0834782608695652	-2.85270357317762	2.430175219195	0.240945333725327
1	24821185	25018581	HAP_2	0.171304347826087	0.258181848342514	1.18508009373743	0.82761707490002
1	24821185	25018581	HAP_3	0.115652173913043	-1.91943117287138	2.41054566779082	0.426214718231832
1	24821185	25018581	HAP_4	0.0852173913043478	3.36945623283434	2.39599269967494	0.160191236354827
1	24821185	25018581	HAP_5	0.124347826086957	-0.0489438145767645	2.14584724191475	0.981811027735198
1	24821185	25018581	HAP_6	0.18695652173913	-0.964794366577753	1.16932024287666	0.409670605431251
1	24885890	25052468	HAP_1	0.0843478260869565	-2.60898568080333	2.79190664170967	0.350456799200207
1	24885890	25052468	HAP_2	0.0869565217391304	-2.85270357317762	2.430175219195	0.240945333725327
1	24885890	25052468	HAP_3	0.171304347826087	0.258181848342514	1.18508009373743	0.82761707490002
1	24885890	25052468	HAP_4	0.116521739130435	-1.91943117287138	2.41054566779082	0.426214718231832
1	24885890	25052468	HAP_5	0.12	-0.969288124104698	1.55409691433495	0.533078574898222
1	24885890	25052468	HAP_6	0.0852173913043478	3.36945623283434	2.39599269967494	0.160191236354827
1	24941722	25106764	HAP_1	0.0843478260869565	-2.60898568080333	2.79190664170967	0.350456799200207
1	24941722	25106764	HAP_2	0.116521739130435	-1.91943117287138	2.41054566779082	0.426214718231832
1	24941722	25106764	HAP_3	0.0852173913043478	3.36945623283434	2.39599269967494	0.160191236354827
1	24941722	25106764	HAP_4	0.139130434782609	-1.24021864202495	1.47380074317769	0.400419985857664
1	24941722	25106764	HAP_5	0.170434782608696	0.258181848342514	1.18508009373743	0.82761707490002
1	24941722	25106764	HAP_6	0.0904347826086957	-2.85270357317762	2.430175219195	0.240945333725327
1	24996688	25141602	HAP_1	0.119130434782609	-0.969288124104698	1.55409691433495	0.533078574898222
1	24996688	25141602	HAP_2	0.0852173913043478	3.36945623283434	2.39599269967494	0.160191236354827
1	24996688	25141602	HAP_3	0.0895652173913044	-2.85270357317762	2.430175219195	0.240945333725327
1	24996688	25141602	HAP_4	0.115652173913043	-1.91943117287138	2.41054566779082	0.426214718231832
1	24996688	25141602	HAP_5	0.0843478260869565	-2.60898568080333	2.79190664170967	0.350456799200207
1	24996688	25141602	HAP_6	0.169565217391304	0.258181848342514	1.18508009373743	0.82761707490002
1	25040568	25176647	HAP_1	0.152173913043478	-1.41164283539932	1.32242261615248	0.286219215922017
1	25040568	25176647	HAP_2	0.126086956521739	-0.539178300627294	1.42256884158364	0.704818116417504
1	25040568	25176647	HAP_3	0.202608695652174	0.867545303240458	1.04233649296359	0.405588480723668
1	25040568	25176647	HAP_4	0.11304347826087	-1.03520716301924	1.64710361748744	0.529930775622077
1	25040568	25176647	HAP_5	0.171304347826087	0.528393938403796	1.15541502150087	0.647618072236202
1	25086040	25234832	HAP_1	0.15304347826087	-1.41164283539932	1.32242261615248	0.286219215922017
1	25086040	25234832	HAP_2	0.124347826086957	-0.539178300627294	1.42256884158364	0.704818116417504
1	25086040	25234832	HAP_3	0.0791304347826087	0.896859258968424	2.76618087988478	0.745889899060636
1	25086040	25234832	HAP_4	0.116521739130435	-1.91943117287138	2.41054566779082	0.426214718231832
1	25086040	25234832	HAP_5	0.111304347826087	-1.03520716301924	1.64710361748744	0.529930775622077
1	25086040	25234832	HAP_6	0.0843478260869565	3.36646758466021	2.78227004117053	0.226798493733872
1	25086040	25234832	HAP_7	0.088695652173913	2.44283160905519	2.16954434393939	0.26066079820673
[truncated: 187,858 more rows]
