# Supplementary material for: Autosomal recessive loci contribute significantly to quantitative variation of male fertility in a dairy cattle population
Source: BMC Genomics. 2021 Mar 30;22:225. doi: 10.1186/s12864-021-07523-3 (PMC8010996; doi:10.1186/s12864-021-07523-3)
Supplement: Supplementary file 31 — Additional file 31. (TXT 18022 kb) [file 12864_2021_7523_MOESM31_ESM.txt]

CHROM	START	STOP	HAP	FREQ	BETA	SE_BETA	PVAL
1	256361	888832	HAP_1	0.243478260869565	0.0803614773719066	0.588180073572201	0.891374295512963
1	256361	888832	HAP_2	0.123478260869565	1.32832352855414	1.23553030190187	0.282789524089859
1	256361	888832	HAP_3	0.250434782608696	0.389358317296201	0.613678803815054	0.52603494761785
1	256361	888832	HAP_4	0.116521739130435	-2.09069705417348	1.78376581976393	0.241665870615612
1	719789	949357	HAP_1	0.227826086956522	-0.111252316035626	0.637269785996742	0.861475302079229
1	719789	949357	HAP_2	0.109565217391304	1.40861060159911	1.29585409449596	0.277496926223663
1	719789	949357	HAP_3	0.26695652173913	0.290516551337333	0.585874425446193	0.620181192099213
1	719789	949357	HAP_4	0.0921739130434783	-2.09069705417348	1.78376581976393	0.241665870615612
1	809505	997375	HAP_1	0.250434782608696	0.389358317296201	0.613678803815054	0.52603494761785
1	809505	997375	HAP_2	0.0930434782608696	-2.09069705417348	1.78376581976393	0.241665870615612
1	809505	997375	HAP_3	0.227826086956522	-0.111252316035626	0.637269785996742	0.861475302079229
1	809505	997375	HAP_4	0.109565217391304	1.40861060159911	1.29585409449596	0.277496926223663
1	858145	1029750	HAP_1	0.229565217391304	0.669400128312971	0.657098371490177	0.308773620841926
1	858145	1029750	HAP_2	0.227826086956522	-0.111252316035626	0.637269785996742	0.861475302079229
1	858145	1029750	HAP_3	0.0930434782608696	-2.09069705417348	1.78376581976393	0.241665870615612
1	858145	1029750	HAP_4	0.109565217391304	1.40861060159911	1.29585409449596	0.277496926223663
1	930560	1061569	HAP_1	0.231304347826087	-0.174920844236997	0.612726858193185	0.775382131641202
1	930560	1061569	HAP_2	0.226086956521739	0.8811550985219	0.676794050805302	0.193465287512188
1	930560	1061569	HAP_3	0.109565217391304	1.40861060159911	1.29585409449596	0.277496926223663
1	930560	1061569	HAP_4	0.0930434782608696	-2.09069705417348	1.78376581976393	0.241665870615612
1	990831	1099222	HAP_1	0.253913043478261	-0.0592319361443313	0.602550115807631	0.92172746801305
1	990831	1099222	HAP_2	0.226086956521739	0.831621114945542	0.689233307465534	0.228098231867656
1	990831	1099222	HAP_3	0.109565217391304	1.40861060159911	1.29585409449596	0.277496926223663
1	990831	1099222	HAP_4	0.0965217391304348	-2.09069705417348	1.78376581976393	0.241665870615612
1	1023073	1139082	HAP_1	0.226086956521739	0.831621114945542	0.689233307465534	0.228098231867656
1	1023073	1139082	HAP_2	0.254782608695652	-0.0592319361443313	0.602550115807631	0.92172746801305
1	1023073	1139082	HAP_3	0.109565217391304	1.40861060159911	1.29585409449596	0.277496926223663
1	1023073	1139082	HAP_4	0.0973913043478261	-2.09069705417348	1.78376581976393	0.241665870615612
1	1045142	1197303	HAP_1	0.226086956521739	0.831621114945542	0.689233307465534	0.228098231867656
1	1045142	1197303	HAP_2	0.254782608695652	-0.0592319361443313	0.602550115807631	0.92172746801305
1	1045142	1197303	HAP_3	0.102608695652174	1.40861060159911	1.29585409449596	0.277496926223663
1	1045142	1197303	HAP_4	0.0973913043478261	-2.09069705417348	1.78376581976393	0.241665870615612
1	1091658	1245818	HAP_1	0.102608695652174	-1.18877793201938	1.4620389606011	0.416507377767304
1	1091658	1245818	HAP_2	0.188695652173913	1.50522387096983	0.786792727824916	0.0562413547366916
1	1091658	1245818	HAP_3	0.250434782608696	0.301897161633603	0.660554090073503	0.64782159895983
1	1091658	1245818	HAP_4	0.102608695652174	1.40861060159911	1.29585409449596	0.277496926223663
1	1113772	1299095	HAP_1	0.0973913043478261	-2.1256761685393	1.59056881697813	0.181951159874127
1	1113772	1299095	HAP_2	0.188695652173913	1.50522387096983	0.786792727824916	0.0562413547366916
1	1113772	1299095	HAP_3	0.250434782608696	0.301897161633603	0.660554090073503	0.64782159895983
1	1113772	1299095	HAP_4	0.102608695652174	1.40861060159911	1.29585409449596	0.277496926223663
1	1166331	1346373	HAP_1	0.0947826086956522	-2.1256761685393	1.59056881697813	0.181951159874127
1	1166331	1346373	HAP_2	0.185217391304348	1.50522387096983	0.786792727824916	0.0562413547366916
1	1166331	1346373	HAP_3	0.236521739130435	0.445824490678746	0.702666199979221	0.526028732393964
1	1166331	1346373	HAP_4	0.102608695652174	1.40861060159911	1.29585409449596	0.277496926223663
1	1228432	1400585	HAP_1	0.213913043478261	0.141417592009767	0.813114954616295	0.861990344922721
1	1228432	1400585	HAP_2	0.109565217391304	1.40861060159911	1.29585409449596	0.277496926223663
1	1228432	1400585	HAP_3	0.1	-2.1256761685393	1.59056881697813	0.181951159874127
1	1228432	1400585	HAP_4	0.202608695652174	1.22426720578648	0.742262685234526	0.0996302648076631
1	1280141	1469010	HAP_1	0.168695652173913	1.76638623780846	0.905990186105758	0.0517118367319191
1	1280141	1469010	HAP_2	0.416521739130435	0.278521581280827	0.413739834147861	0.50110919899684
1	1280141	1469010	HAP_3	0.102608695652174	-2.1256761685393	1.59056881697813	0.181951159874127
1	1332918	1540641	HAP_1	0.416521739130435	0.278521581280827	0.413739834147861	0.50110919899684
1	1332918	1540641	HAP_2	0.151304347826087	-1.23532703687895	0.969980354134747	0.203346290919626
1	1332918	1540641	HAP_3	0.168695652173913	1.76638623780846	0.905990186105758	0.0517118367319191
1	1385687	1571852	HAP_1	0.23304347826087	-0.041896643398013	0.723696970773238	0.953854816648149
1	1385687	1571852	HAP_2	0.219130434782609	1.00730979600692	0.722903045713547	0.164042704617088
1	1385687	1571852	HAP_3	0.168695652173913	1.76638623780846	0.905990186105758	0.0517118367319191
1	1385687	1571852	HAP_4	0.15304347826087	-1.23532703687895	0.969980354134747	0.203346290919626
1	1440329	1606992	HAP_1	0.15304347826087	-1.23532703687895	0.969980354134747	0.203346290919626
1	1440329	1606992	HAP_2	0.232173913043478	-0.041896643398013	0.723696970773238	0.953854816648149
1	1440329	1606992	HAP_3	0.220869565217391	1.00730979600692	0.722903045713547	0.164042704617088
1	1440329	1606992	HAP_4	0.168695652173913	1.76638623780846	0.905990186105758	0.0517118367319191
1	1523007	1646535	HAP_1	0.0939130434782609	-2.1256761685393	1.59056881697813	0.181951159874127
1	1523007	1646535	HAP_2	0.168695652173913	1.76638623780846	0.905990186105758	0.0517118367319191
1	1523007	1646535	HAP_3	0.232173913043478	-0.041896643398013	0.723696970773238	0.953854816648149
1	1523007	1646535	HAP_4	0.183478260869565	1.30834869594394	0.806487817057246	0.10530431403231
1	1566539	1682584	HAP_1	0.168695652173913	1.76638623780846	0.905990186105758	0.0517118367319191
1	1566539	1682584	HAP_2	0.232173913043478	-0.041896643398013	0.723696970773238	0.953854816648149
1	1566539	1682584	HAP_3	0.183478260869565	1.30834869594394	0.806487817057246	0.10530431403231
1	1566539	1682584	HAP_4	0.0939130434782609	-2.1256761685393	1.59056881697813	0.181951159874127
1	1592085	1721138	HAP_1	0.168695652173913	1.76638623780846	0.905990186105758	0.0517118367319191
1	1592085	1721138	HAP_2	0.183478260869565	1.30834869594394	0.806487817057246	0.10530431403231
1	1592085	1721138	HAP_3	0.232173913043478	-0.041896643398013	0.723696970773238	0.953854816648149
1	1592085	1721138	HAP_4	0.0939130434782609	-2.1256761685393	1.59056881697813	0.181951159874127
1	1627573	1769696	HAP_1	0.180869565217391	1.3925728345095	0.827625922827856	0.0930057727414643
1	1627573	1769696	HAP_2	0.24695652173913	-0.452265391133447	0.685646253285922	0.509768476877509
1	1627573	1769696	HAP_3	0.120869565217391	-1.50916873080988	1.34509232937642	0.262349431844146
1	1627573	1769696	HAP_4	0.0939130434782609	-2.1256761685393	1.59056881697813	0.181951159874127
1	1627573	1769696	HAP_5	0.171304347826087	1.76638623780846	0.905990186105758	0.0517118367319191
1	1676756	1830748	HAP_1	0.180869565217391	1.3925728345095	0.827625922827856	0.0930057727414643
1	1676756	1830748	HAP_2	0.24695652173913	-0.452265391133447	0.685646253285922	0.509768476877509
1	1676756	1830748	HAP_3	0.0939130434782609	-2.1256761685393	1.59056881697813	0.181951159874127
1	1676756	1830748	HAP_4	0.242608695652174	0.523387421423962	0.674340653054172	0.43798874774606
1	1698908	1883132	HAP_1	0.24695652173913	-0.452265391133447	0.685646253285922	0.509768476877509
1	1698908	1883132	HAP_2	0.0939130434782609	-2.1256761685393	1.59056881697813	0.181951159874127
1	1698908	1883132	HAP_3	0.180869565217391	1.3925728345095	0.827625922827856	0.0930057727414643
1	1698908	1883132	HAP_4	0.256521739130435	0.993912619496417	0.628120019220534	0.114129752146778
1	1752601	1966040	HAP_1	0.0939130434782609	-2.1256761685393	1.59056881697813	0.181951159874127
1	1752601	1966040	HAP_2	0.182608695652174	1.28635404235095	0.80761353870696	0.111770872347073
1	1752601	1966040	HAP_3	0.232173913043478	1.45390445601589	0.678940241135175	0.0326685583578819
1	1752601	1966040	HAP_4	0.246086956521739	-0.452265391133447	0.685646253285922	0.509768476877509
1	1809526	2015519	HAP_1	0.181739130434783	1.3925728345095	0.827625922827856	0.0930057727414643
1	1809526	2015519	HAP_2	0.0939130434782609	-2.1256761685393	1.59056881697813	0.181951159874127
1	1809526	2015519	HAP_3	0.24695652173913	-0.452265391133447	0.685646253285922	0.509768476877509
1	1809526	2015519	HAP_4	0.232173913043478	1.45390445601589	0.678940241135175	0.0326685583578819
1	1858907	2080108	HAP_1	0.264347826086957	-0.806711993653543	0.612150739827363	0.188096727984511
1	1858907	2080108	HAP_2	0.0947826086956522	-2.1256761685393	1.59056881697813	0.181951159874127
1	1858907	2080108	HAP_3	0.181739130434783	1.3925728345095	0.827625922827856	0.0930057727414643
1	1858907	2080108	HAP_4	0.219130434782609	0.903975132252324	0.716588724911945	0.207652884994514
1	1935439	2114078	HAP_1	0.454782608695652	-0.321643085313172	0.38152843490385	0.399565669373888
1	1935439	2114078	HAP_2	0.0947826086956522	-2.1256761685393	1.59056881697813	0.181951159874127
1	1935439	2114078	HAP_3	0.175652173913043	1.34724831908026	0.826041207132113	0.103456912271539
1	2000237	2180053	HAP_1	0.477391304347826	-0.0919837111978793	0.36109988069942	0.799023247468081
1	2000237	2180053	HAP_2	0.175652173913043	1.34724831908026	0.826041207132113	0.103456912271539
1	2059310	2240729	HAP_1	0.175652173913043	1.34724831908026	0.826041207132113	0.103456912271539
1	2059310	2240729	HAP_2	0.121739130434783	-1.11791978432668	1.45286761107617	0.441945074759275
1	2059310	2240729	HAP_3	0.352173913043478	-0.079017281233187	0.481775923711136	0.86978025815648
1	2099121	2261566	HAP_1	0.123478260869565	-1.11791978432668	1.45286761107617	0.441945074759275
1	2099121	2261566	HAP_2	0.552173913043478	0.374602519016311	0.337275592065002	0.267184567105167
1	2163137	2291600	HAP_1	0.123478260869565	-1.11791978432668	1.45286761107617	0.441945074759275
1	2163137	2291600	HAP_2	0.111304347826087	0.331215787142752	1.46224403031313	0.82088560572069
1	2163137	2291600	HAP_3	0.255652173913043	0.754674541848451	0.64165784312526	0.240039952359355
1	2163137	2291600	HAP_4	0.12	0.537133067278669	1.35222543872035	0.691354912174269
1	2219759	2321768	HAP_1	0.123478260869565	-1.11791978432668	1.45286761107617	0.441945074759275
1	2219759	2321768	HAP_2	0.111304347826087	0.331215787142752	1.46224403031313	0.82088560572069
1	2219759	2321768	HAP_3	0.0843478260869565	0.256790423326503	2.07093400089054	0.901361671836141
1	2219759	2321768	HAP_4	0.167826086956522	0.959300398692153	0.896598432296675	0.285108693424929
1	2219759	2321768	HAP_5	0.119130434782609	0.537133067278669	1.35222543872035	0.691354912174269
1	2219759	2321768	HAP_6	0.0826086956521739	-2.08831715732109	2.04093516092566	0.306646041634054
1	2250307	2372646	HAP_1	0.114782608695652	0.333319941087847	1.36074223705244	0.806581072067783
1	2250307	2372646	HAP_2	0.212173913043478	-0.573156049105931	0.747574114080973	0.443589013069307
1	2250307	2372646	HAP_3	0.181739130434783	0.747425711257263	0.805492207251972	0.353851667702713
1	2250307	2372646	HAP_4	0.119130434782609	0.537133067278669	1.35222543872035	0.691354912174269
1	2250307	2372646	HAP_5	0.122608695652174	0.299664140109478	0.989893995721893	0.762212626529047
1	2284595	2407778	HAP_1	0.451304347826087	-0.626393504483496	0.381811948373723	0.101443900214694
1	2284595	2407778	HAP_2	0.188695652173913	0.870396478613082	0.786894615543387	0.269149707225082
1	2284595	2407778	HAP_3	0.107826086956522	1.8430724521059	1.40794199423364	0.191050958055955
1	2284595	2407778	HAP_4	0.119130434782609	0.537133067278669	1.35222543872035	0.691354912174269
1	2304587	2465308	HAP_1	0.450434782608696	-0.626393504483496	0.381811948373723	0.101443900214694
1	2304587	2465308	HAP_2	0.107826086956522	1.8430724521059	1.40794199423364	0.191050958055955
1	2304587	2465308	HAP_3	0.119130434782609	0.537133067278669	1.35222543872035	0.691354912174269
1	2304587	2465308	HAP_4	0.188695652173913	0.870396478613082	0.786894615543387	0.269149707225082
1	2357315	2535083	HAP_1	0.107826086956522	1.8430724521059	1.40794199423364	0.191050958055955
1	2357315	2535083	HAP_2	0.119130434782609	0.537133067278669	1.35222543872035	0.691354912174269
1	2357315	2535083	HAP_3	0.626086956521739	-0.0422721209651817	0.319222669854743	0.894697870025136
1	2390062	2604669	HAP_1	0.119130434782609	0.537133067278669	1.35222543872035	0.691354912174269
1	2390062	2604669	HAP_2	0.107826086956522	1.8430724521059	1.40794199423364	0.191050958055955
1	2390062	2604669	HAP_3	0.625217391304348	-0.0422721209651817	0.319222669854743	0.894697870025136
1	2445051	2658776	HAP_1	0.62	-0.0399565729665902	0.320973338188561	0.900975277916116
1	2445051	2658776	HAP_2	0.119130434782609	0.537133067278669	1.35222543872035	0.691354912174269
1	2445051	2658776	HAP_3	0.107826086956522	1.8430724521059	1.40794199423364	0.191050958055955
1	2516434	2719642	HAP_1	0.107826086956522	1.8430724521059	1.40794199423364	0.191050958055955
1	2516434	2719642	HAP_2	0.119130434782609	0.537133067278669	1.35222543872035	0.691354912174269
1	2516434	2719642	HAP_3	0.62	-0.0399565729665902	0.320973338188561	0.900975277916116
1	2589312	2767613	HAP_1	0.0921739130434783	-0.852931124320868	1.78629551929965	0.633201720366132
1	2589312	2767613	HAP_2	0.199130434782609	0.810109942054705	0.727196730839441	0.265747848103748
1	2589312	2767613	HAP_3	0.120869565217391	-1.11791978432668	1.45286761107617	0.441945074759275
1	2589312	2767613	HAP_4	0.185217391304348	-1.48734707049333	0.958755728748805	0.121385408796364
1	2589312	2767613	HAP_5	0.107826086956522	1.8430724521059	1.40794199423364	0.191050958055955
1	2589312	2767613	HAP_6	0.119130434782609	0.537133067278669	1.35222543872035	0.691354912174269
1	2633403	2848684	HAP_1	0.107826086956522	1.8430724521059	1.40794199423364	0.191050958055955
1	2633403	2848684	HAP_2	0.0791304347826087	-0.852931124320868	1.78629551929965	0.633201720366132
1	2633403	2848684	HAP_3	0.184347826086957	0.916770149104366	0.809043288963897	0.257633016988192
1	2633403	2848684	HAP_4	0.120869565217391	-1.11791978432668	1.45286761107617	0.441945074759275
1	2633403	2848684	HAP_5	0.122608695652174	-0.343954480481429	1.27642325812762	0.787668917454057
1	2633403	2848684	HAP_6	0.119130434782609	0.537133067278669	1.35222543872035	0.691354912174269
1	2699455	2923974	HAP_1	0.119130434782609	0.537133067278669	1.35222543872035	0.691354912174269
1	2699455	2923974	HAP_2	0.107826086956522	1.8430724521059	1.40794199423364	0.191050958055955
1	2699455	2923974	HAP_3	0.0791304347826087	-0.852931124320868	1.78629551929965	0.633201720366132
1	2699455	2923974	HAP_4	0.167826086956522	0.959300398692153	0.896598432296675	0.285108693424929
1	2699455	2923974	HAP_5	0.120869565217391	-1.11791978432668	1.45286761107617	0.441945074759275
1	2699455	2923974	HAP_6	0.122608695652174	-0.343954480481429	1.27642325812762	0.787668917454057
1	2752599	2974184	HAP_1	0.0773913043478261	-1.80401943577591	2.03338721777547	0.375351191423897
1	2752599	2974184	HAP_2	0.107826086956522	1.8430724521059	1.40794199423364	0.191050958055955
1	2752599	2974184	HAP_3	0.136521739130435	-0.638102821165944	1.15243413373504	0.580004370233764
1	2752599	2974184	HAP_4	0.167826086956522	0.959300398692153	0.896598432296675	0.285108693424929
1	2752599	2974184	HAP_5	0.119130434782609	0.537133067278669	1.35222543872035	0.691354912174269
1	2752599	2974184	HAP_6	0.189565217391304	-1.21657375112886	0.94305465911823	0.197568977135847
1	2824770	3010910	HAP_1	0.161739130434783	-1.26094334785644	1.09518197537209	0.250075766809023
1	2824770	3010910	HAP_2	0.107826086956522	1.8430724521059	1.40794199423364	0.191050958055955
1	2824770	3010910	HAP_3	0.10695652173913	-0.537207625000152	1.47186529831174	0.715260484549594
1	2824770	3010910	HAP_4	0.167826086956522	0.959300398692153	0.896598432296675	0.285108693424929
1	2824770	3010910	HAP_5	0.113913043478261	0.537133067278669	1.35222543872035	0.691354912174269
1	2889586	3028026	HAP_1	0.121739130434783	-1.04100268611483	1.27145888410993	0.413278014535325
1	2889586	3028026	HAP_2	0.171304347826087	0.959300398692153	0.896598432296675	0.285108693424929
1	2889586	3028026	HAP_3	0.107826086956522	1.8430724521059	1.40794199423364	0.191050958055955
1	2889586	3028026	HAP_4	0.161739130434783	-1.26094334785644	1.09518197537209	0.250075766809023
1	2889586	3028026	HAP_5	0.113913043478261	0.537133067278669	1.35222543872035	0.691354912174269
1	2963532	3072923	HAP_1	0.174782608695652	-1.21754530184841	1.05101564050903	0.247173932436771
1	2963532	3072923	HAP_2	0.113913043478261	0.537133067278669	1.35222543872035	0.691354912174269
1	2963532	3072923	HAP_3	0.16695652173913	0.959300398692153	0.896598432296675	0.285108693424929
1	2963532	3072923	HAP_4	0.130434782608696	-0.940308276743854	1.45616258499943	0.518708711906859
1	2963532	3072923	HAP_5	0.12	-1.04100268611483	1.27145888410993	0.413278014535325
1	2963532	3072923	HAP_6	0.118260869565217	1.38512475636703	1.16658694012515	0.23559871090261
1	2999989	3153221	HAP_1	0.175652173913043	-1.21754530184841	1.05101564050903	0.247173932436771
1	2999989	3153221	HAP_2	0.122608695652174	2.1166821357895	1.19654370778835	0.07743671218826
1	2999989	3153221	HAP_3	0.272173913043478	-0.772353862167155	0.561961828208695	0.169868910430507
1	2999989	3153221	HAP_4	0.167826086956522	0.959300398692153	0.896598432296675	0.285108693424929
1	2999989	3153221	HAP_5	0.125217391304348	-1.04100268611483	1.27145888410993	0.413278014535325
1	3021052	3188350	HAP_1	0.272173913043478	-0.772353862167155	0.561961828208695	0.169868910430507
1	3021052	3188350	HAP_2	0.167826086956522	0.959300398692153	0.896598432296675	0.285108693424929
1	3021052	3188350	HAP_3	0.125217391304348	-1.04100268611483	1.27145888410993	0.413278014535325
1	3021052	3188350	HAP_4	0.175652173913043	-1.21754530184841	1.05101564050903	0.247173932436771
1	3021052	3188350	HAP_5	0.123478260869565	2.24186318561181	1.13718734861163	0.0491670417668359
1	3056961	3223919	HAP_1	0.125217391304348	-1.04100268611483	1.27145888410993	0.413278014535325
1	3056961	3223919	HAP_2	0.176521739130435	-1.21754530184841	1.05101564050903	0.247173932436771
1	3056961	3223919	HAP_3	0.123478260869565	2.24186318561181	1.13718734861163	0.0491670417668359
1	3056961	3223919	HAP_4	0.167826086956522	0.959300398692153	0.896598432296675	0.285108693424929
1	3056961	3223919	HAP_5	0.272173913043478	-0.772353862167155	0.561961828208695	0.169868910430507
1	3147689	3261757	HAP_1	0.135652173913043	-0.863255298286455	1.0422229094994	0.407861969840435
1	3147689	3261757	HAP_2	0.138260869565217	0.756153031719885	1.19292804959527	0.526428082244692
1	3147689	3261757	HAP_3	0.132173913043478	-0.940308276743854	1.45616258499943	0.518708711906859
1	3147689	3261757	HAP_4	0.161739130434783	-1.68028942599335	1.15723717617735	0.147064177977692
1	3147689	3261757	HAP_5	0.175652173913043	1.05016576378641	0.875573401761787	0.230876527315089
1	3147689	3261757	HAP_6	0.122608695652174	2.24186318561181	1.13718734861163	0.0491670417668359
1	3179438	3303269	HAP_1	0.14	-1.78257100470898	1.21686820334425	0.143511691547359
1	3179438	3303269	HAP_2	0.167826086956522	0.959300398692153	0.896598432296675	0.285108693424929
1	3179438	3303269	HAP_3	0.109565217391304	-0.537207625000152	1.47186529831174	0.715260484549594
1	3179438	3303269	HAP_4	0.138260869565217	0.756153031719885	1.19292804959527	0.526428082244692
1	3179438	3303269	HAP_5	0.132173913043478	-0.940308276743854	1.45616258499943	0.518708711906859
1	3179438	3303269	HAP_6	0.121739130434783	2.24186318561181	1.13718734861163	0.0491670417668359
1	3208431	3379063	HAP_1	0.109565217391304	-0.537207625000152	1.47186529831174	0.715260484549594
1	3208431	3379063	HAP_2	0.278260869565217	-0.134277783527157	0.567891975184539	0.813170028232567
1	3208431	3379063	HAP_3	0.167826086956522	0.959300398692153	0.896598432296675	0.285108693424929
1	3208431	3379063	HAP_4	0.121739130434783	2.24186318561181	1.13718734861163	0.0491670417668359
1	3250506	3425621	HAP_1	0.275652173913043	-0.196150421277084	0.575010951172077	0.733137223239626
1	3250506	3425621	HAP_2	0.107826086956522	1.45848742765087	1.30869328256746	0.265557898342591
1	3250506	3425621	HAP_3	0.168695652173913	0.667482661742081	0.871604080729505	0.444111182397867
1	3250506	3425621	HAP_4	0.108695652173913	-0.537207625000152	1.47186529831174	0.715260484549594
1	3292026	3458428	HAP_1	0.194782608695652	0.604501376372179	0.827780855682295	0.46553104464891
1	3292026	3458428	HAP_2	0.138260869565217	0.695996233955422	1.13187991737773	0.538867735589998
1	3292026	3458428	HAP_3	0.10695652173913	-0.537207625000152	1.47186529831174	0.715260484549594
1	3292026	3458428	HAP_4	0.172173913043478	0.74820755260404	0.847924410979197	0.377938399918965
1	3292026	3458428	HAP_5	0.107826086956522	1.45848742765087	1.30869328256746	0.265557898342591
1	3361607	3480350	HAP_1	0.195652173913043	0.604501376372179	0.827780855682295	0.46553104464891
1	3361607	3480350	HAP_2	0.138260869565217	0.695996233955422	1.13187991737773	0.538867735589998
1	3361607	3480350	HAP_3	0.107826086956522	-0.537207625000152	1.47186529831174	0.715260484549594
1	3361607	3480350	HAP_4	0.17304347826087	0.74820755260404	0.847924410979197	0.377938399918965
1	3361607	3480350	HAP_5	0.107826086956522	1.45848742765087	1.30869328256746	0.265557898342591
1	3409942	3514683	HAP_1	0.307826086956522	0.267323999141963	0.510696058570369	0.600867269156012
1	3409942	3514683	HAP_2	0.138260869565217	0.695996233955422	1.13187991737773	0.538867735589998
1	3409942	3514683	HAP_3	0.107826086956522	-0.537207625000152	1.47186529831174	0.715260484549594
1	3409942	3514683	HAP_4	0.17304347826087	0.74820755260404	0.847924410979197	0.377938399918965
1	3444984	3546524	HAP_1	0.329565217391304	0.210890858123942	0.490348568653501	0.667299722289593
1	3444984	3546524	HAP_2	0.263478260869565	0.281067232387887	0.595227119977435	0.636966153298273
1	3444984	3546524	HAP_3	0.172173913043478	0.74820755260404	0.847924410979197	0.377938399918965
1	3475914	3598843	HAP_1	0.171304347826087	0.856162299418361	0.871006305557023	0.326051257119691
1	3475914	3598843	HAP_2	0.141739130434783	0.51443955096674	1.08048391926197	0.634174222007681
1	3475914	3598843	HAP_3	0.119130434782609	-0.281627980075821	1.27277448732227	0.824961862565843
1	3475914	3598843	HAP_4	0.100869565217391	-2.14203196567383	1.7951401084015	0.233279098483423
1	3475914	3598843	HAP_5	0.217391304347826	0.0147899474091374	0.705901817442036	0.983291503588343
1	3500633	3637756	HAP_1	0.151304347826087	0.652250014586115	0.999635050608471	0.514353111221145
1	3500633	3637756	HAP_2	0.119130434782609	-0.281627980075821	1.27277448732227	0.824961862565843
1	3500633	3637756	HAP_3	0.172173913043478	0.856162299418361	0.871006305557023	0.326051257119691
1	3500633	3637756	HAP_4	0.100869565217391	-2.14203196567383	1.7951401084015	0.233279098483423
1	3500633	3637756	HAP_5	0.214782608695652	0.0147899474091374	0.705901817442036	0.983291503588343
1	3531671	3691931	HAP_1	0.151304347826087	0.652250014586115	0.999635050608471	0.514353111221145
1	3531671	3691931	HAP_2	0.100869565217391	-2.14203196567383	1.7951401084015	0.233279098483423
1	3531671	3691931	HAP_3	0.12	-0.281627980075821	1.27277448732227	0.824961862565843
1	3531671	3691931	HAP_4	0.38695652173913	0.0456654267798526	0.413281753030179	0.912056530970922
1	3587305	3720622	HAP_1	0.151304347826087	0.652250014586115	0.999635050608471	0.514353111221145
1	3587305	3720622	HAP_2	0.100869565217391	-2.14203196567383	1.7951401084015	0.233279098483423
1	3587305	3720622	HAP_3	0.12	-0.281627980075821	1.27277448732227	0.824961862565843
1	3587305	3720622	HAP_4	0.40695652173913	0.235973882149433	0.402586408248454	0.558013619752043
1	3620513	3776228	HAP_1	0.152173913043478	0.765275504498474	0.962661058539579	0.426973284071898
1	3620513	3776228	HAP_2	0.135652173913043	0.228374169623409	1.19678280392345	0.848732864261803
1	3620513	3776228	HAP_3	0.175652173913043	0.885626841523787	0.807230184244059	0.273059629204461
1	3620513	3776228	HAP_4	0.229565217391304	-0.102087437615634	0.68490981967037	0.881565771665516
1	3620513	3776228	HAP_5	0.100869565217391	-2.14203196567383	1.7951401084015	0.233279098483423
1	3684324	3840517	HAP_1	0.152173913043478	0.765275504498474	0.962661058539579	0.426973284071898
1	3684324	3840517	HAP_2	0.100869565217391	-2.14203196567383	1.7951401084015	0.233279098483423
1	3684324	3840517	HAP_3	0.175652173913043	0.885626841523787	0.807230184244059	0.273059629204461
1	3684324	3840517	HAP_4	0.229565217391304	-0.102087437615634	0.68490981967037	0.881565771665516
1	3684324	3840517	HAP_5	0.136521739130435	0.228374169623409	1.19678280392345	0.848732864261803
1	3712478	3917893	HAP_1	0.100869565217391	-2.14203196567383	1.7951401084015	0.233279098483423
1	3712478	3917893	HAP_2	0.17304347826087	0.885626841523787	0.807230184244059	0.273059629204461
1	3712478	3917893	HAP_3	0.180869565217391	0.260314474055928	0.835378537649627	0.755450523260775
1	3712478	3917893	HAP_4	0.119130434782609	-0.281627980075821	1.27277448732227	0.824961862565843
1	3712478	3917893	HAP_5	0.151304347826087	0.765275504498474	0.962661058539579	0.426973284071898
1	3755154	3959925	HAP_1	0.151304347826087	0.765275504498474	0.962661058539579	0.426973284071898
1	3755154	3959925	HAP_2	0.100869565217391	-2.14203196567383	1.7951401084015	0.233279098483423
1	3755154	3959925	HAP_3	0.172173913043478	0.885626841523787	0.807230184244059	0.273059629204461
1	3755154	3959925	HAP_4	0.180869565217391	0.260314474055928	0.835378537649627	0.755450523260775
1	3755154	3959925	HAP_5	0.0773913043478261	1.51860142666885	2.06221458952042	0.461798519618055
1	3823705	4005583	HAP_1	0.171304347826087	0.510913981651259	0.903185704465073	0.571837188070874
1	3823705	4005583	HAP_2	0.0782608695652174	1.51860142666885	2.06221458952042	0.461798519618055
1	3823705	4005583	HAP_3	0.171304347826087	0.885626841523787	0.807230184244059	0.273059629204461
1	3823705	4005583	HAP_4	0.150434782608696	0.765275504498474	0.962661058539579	0.426973284071898
1	3823705	4005583	HAP_5	0.101739130434783	-1.40972027918044	1.62104999956927	0.384871680310589
1	3895421	4045338	HAP_1	0.150434782608696	0.765275504498474	0.962661058539579	0.426973284071898
1	3895421	4045338	HAP_2	0.193913043478261	0.510913981651259	0.903185704465073	0.571837188070874
1	3895421	4045338	HAP_3	0.105217391304348	-1.40972027918044	1.62104999956927	0.384871680310589
1	3895421	4045338	HAP_4	0.249565217391304	1.13211979129742	0.615035200885617	0.0661866674305306
1	3954394	4091992	HAP_1	0.119130434782609	-1.40972027918044	1.62104999956927	0.384871680310589
1	3954394	4091992	HAP_2	0.0808695652173913	2.18635504409092	1.77765432389411	0.219245367019981
1	3954394	4091992	HAP_3	0.281739130434783	0.317494191101217	0.569916145885818	0.577688200409489
1	3954394	4091992	HAP_4	0.18	1.00186048349715	0.821656930263637	0.223235292417974
1	3954394	4091992	HAP_5	0.194782608695652	0.510913981651259	0.903185704465073	0.571837188070874
1	3989772	4127064	HAP_1	0.119130434782609	-1.40972027918044	1.62104999956927	0.384871680310589
1	3989772	4127064	HAP_2	0.0817391304347826	2.18635504409092	1.77765432389411	0.219245367019981
1	3989772	4127064	HAP_3	0.301739130434783	0.301240192845983	0.524411639173448	0.565903592163967
1	3989772	4127064	HAP_4	0.18	1.00186048349715	0.821656930263637	0.223235292417974
1	3989772	4127064	HAP_5	0.209565217391304	0.446400936217281	0.807832119661765	0.58076306270893
1	4033099	4162383	HAP_1	0.0817391304347826	2.18635504409092	1.77765432389411	0.219245367019981
1	4033099	4162383	HAP_2	0.301739130434783	0.301240192845983	0.524411639173448	0.565903592163967
1	4033099	4162383	HAP_3	0.181739130434783	1.11520009417335	0.805311173536726	0.166661155053504
1	4033099	4162383	HAP_4	0.119130434782609	-1.40972027918044	1.62104999956927	0.384871680310589
1	4033099	4162383	HAP_5	0.214782608695652	0.417230107159131	0.786247597571756	0.595864071187097
1	4077498	4215889	HAP_1	0.119130434782609	-1.40972027918044	1.62104999956927	0.384871680310589
1	4077498	4215889	HAP_2	0.188695652173913	0.471323343901815	0.873870987200659	0.589858170804729
1	4077498	4215889	HAP_3	0.167826086956522	0.478206094972868	0.937198334523347	0.610076183449365
1	4077498	4215889	HAP_4	0.191304347826087	0.291412871405314	0.813346349028579	0.720261751913871
1	4077498	4215889	HAP_5	0.176521739130435	1.11520009417335	0.805311173536726	0.166661155053504
1	4113357	4261708	HAP_1	0.188695652173913	0.471323343901815	0.873870987200659	0.589858170804729
1	4113357	4261708	HAP_2	0.12	1.65095824048247	1.60713101560161	0.304735049601915
1	4113357	4261708	HAP_3	0.16695652173913	-0.474040501361038	0.946884482239959	0.616826260472368
1	4113357	4261708	HAP_4	0.149565217391304	0.740745020982008	0.958213906277643	0.439819180288581
1	4113357	4261708	HAP_5	0.176521739130435	1.11520009417335	0.805311173536726	0.166661155053504
1	4155630	4294917	HAP_1	0.188695652173913	0.471323343901815	0.873870987200659	0.589858170804729
1	4155630	4294917	HAP_2	0.12	1.65095824048247	1.60713101560161	0.304735049601915
1	4155630	4294917	HAP_3	0.166086956521739	-0.474040501361038	0.946884482239959	0.616826260472368
1	4155630	4294917	HAP_4	0.149565217391304	0.740745020982008	0.958213906277643	0.439819180288581
1	4155630	4294917	HAP_5	0.171304347826087	1.50682935863372	0.865397074014184	0.0821957435863277
1	4202221	4307054	HAP_1	0.120869565217391	1.65095824048247	1.60713101560161	0.304735049601915
1	4202221	4307054	HAP_2	0.166086956521739	-0.474040501361038	0.946884482239959	0.616826260472368
1	4202221	4307054	HAP_3	0.190434782608696	0.385830167740566	0.856109631273194	0.652395129841249
1	4202221	4307054	HAP_4	0.149565217391304	0.740745020982008	0.958213906277643	0.439819180288581
1	4202221	4307054	HAP_5	0.171304347826087	1.50682935863372	0.865397074014184	0.0821957435863277
1	4239676	4323165	HAP_1	0.106086956521739	1.51860142666885	2.06221458952042	0.461798519618055
1	4239676	4323165	HAP_2	0.149565217391304	0.740745020982008	0.958213906277643	0.439819180288581
1	4239676	4323165	HAP_3	0.171304347826087	1.50682935863372	0.865397074014184	0.0821957435863277
1	4239676	4323165	HAP_4	0.181739130434783	0.385830167740566	0.856109631273194	0.652395129841249
1	4239676	4323165	HAP_5	0.151304347826087	-0.682304656561975	1.15638227008565	0.555405123378567
1	4289010	4360633	HAP_1	0.171304347826087	1.50682935863372	0.865397074014184	0.0821957435863277
1	4289010	4360633	HAP_2	0.181739130434783	0.385830167740566	0.856109631273194	0.652395129841249
1	4289010	4360633	HAP_3	0.151304347826087	-0.682304656561975	1.15638227008565	0.555405123378567
1	4289010	4360633	HAP_4	0.102608695652174	-0.71719770972467	1.4520337052185	0.621551176482194
1	4289010	4360633	HAP_5	0.112173913043478	1.51860142666885	2.06221458952042	0.461798519618055
1	4289010	4360633	HAP_6	0.16695652173913	0.696601432444523	0.927400680214186	0.45288690320422
1	4301373	4418006	HAP_1	0.151304347826087	-0.682304656561975	1.15638227008565	0.555405123378567
1	4301373	4418006	HAP_2	0.27304347826087	1.00218647201675	0.62064797869224	0.106927791243537
1	4301373	4418006	HAP_3	0.112173913043478	1.51860142666885	2.06221458952042	0.461798519618055
1	4301373	4418006	HAP_4	0.16695652173913	0.696601432444523	0.927400680214186	0.45288690320422
1	4301373	4418006	HAP_5	0.171304347826087	1.50682935863372	0.865397074014184	0.0821957435863277
1	4316516	4487030	HAP_1	0.151304347826087	-0.682304656561975	1.15638227008565	0.555405123378567
1	4316516	4487030	HAP_2	0.171304347826087	1.50682935863372	0.865397074014184	0.0821957435863277
1	4316516	4487030	HAP_3	0.27304347826087	1.00218647201675	0.62064797869224	0.106927791243537
1	4316516	4487030	HAP_4	0.112173913043478	1.51860142666885	2.06221458952042	0.461798519618055
1	4316516	4487030	HAP_5	0.167826086956522	0.696601432444523	0.927400680214186	0.45288690320422
1	4350915	4525112	HAP_1	0.17304347826087	1.45707853373577	0.848177741378768	0.0863669754376606
1	4350915	4525112	HAP_2	0.110434782608696	1.51860142666885	2.06221458952042	0.461798519618055
1	4350915	4525112	HAP_3	0.196521739130435	0.671210043340818	0.759178274120079	0.377005705718906
1	4350915	4525112	HAP_4	0.319130434782609	0.0121005527660082	0.534483930045811	0.981945716280753
1	4394936	4571717	HAP_1	0.184347826086957	0.272546015988049	0.83416457701932	0.743994275791071
1	4394936	4571717	HAP_2	0.170434782608696	1.45707853373577	0.848177741378768	0.0863669754376606
1	4394936	4571717	HAP_3	0.316521739130435	0.0121005527660082	0.534483930045811	0.981945716280753
1	4394936	4571717	HAP_4	0.110434782608696	1.51860142666885	2.06221458952042	0.461798519618055
1	4473638	4606890	HAP_1	0.185217391304348	0.272546015988049	0.83416457701932	0.743994275791071
1	4473638	4606890	HAP_2	0.170434782608696	1.45707853373577	0.848177741378768	0.0863669754376606
1	4473638	4606890	HAP_3	0.149565217391304	-0.682304656561975	1.15638227008565	0.555405123378567
1	4473638	4606890	HAP_4	0.167826086956522	0.696601432444523	0.927400680214186	0.45288690320422
1	4473638	4606890	HAP_5	0.111304347826087	1.51860142666885	2.06221458952042	0.461798519618055
1	4507685	4674574	HAP_1	0.112173913043478	1.51860142666885	2.06221458952042	0.461798519618055
1	4507685	4674574	HAP_2	0.170434782608696	0.917900243960317	0.901009326001876	0.308761602598528
1	4507685	4674574	HAP_3	0.168695652173913	1.45707853373577	0.848177741378768	0.0863669754376606
1	4507685	4674574	HAP_4	0.149565217391304	-0.682304656561975	1.15638227008565	0.555405123378567
1	4507685	4674574	HAP_5	0.16695652173913	0.696601432444523	0.927400680214186	0.45288690320422
1	4565039	4716471	HAP_1	0.149565217391304	-0.682304656561975	1.15638227008565	0.555405123378567
1	4565039	4716471	HAP_2	0.167826086956522	1.19338887088022	0.870333622227182	0.170864386502556
1	4565039	4716471	HAP_3	0.166086956521739	0.696601432444523	0.927400680214186	0.45288690320422
1	4565039	4716471	HAP_4	0.12695652173913	-0.144242777674455	1.59991479310869	0.928194943244802
1	4565039	4716471	HAP_5	0.169565217391304	0.917900243960317	0.901009326001876	0.308761602598528
1	4584093	4743473	HAP_1	0.149565217391304	-0.682304656561975	1.15638227008565	0.555405123378567
1	4584093	4743473	HAP_2	0.167826086956522	1.19338887088022	0.870333622227182	0.170864386502556
1	4584093	4743473	HAP_3	0.166086956521739	0.696601432444523	0.927400680214186	0.45288690320422
1	4584093	4743473	HAP_4	0.12695652173913	-0.144242777674455	1.59991479310869	0.928194943244802
1	4584093	4743473	HAP_5	0.169565217391304	0.917900243960317	0.901009326001876	0.308761602598528
1	4647633	4781618	HAP_1	0.127826086956522	-0.144242777674455	1.59991479310869	0.928194943244802
1	4647633	4781618	HAP_2	0.167826086956522	1.19338887088022	0.870333622227182	0.170864386502556
1	4647633	4781618	HAP_3	0.16695652173913	0.696601432444523	0.927400680214186	0.45288690320422
1	4647633	4781618	HAP_4	0.169565217391304	0.917900243960317	0.901009326001876	0.308761602598528
1	4647633	4781618	HAP_5	0.120869565217391	-1.40972027918044	1.62104999956927	0.384871680310589
1	4709876	4888776	HAP_1	0.128695652173913	-0.144242777674455	1.59991479310869	0.928194943244802
1	4709876	4888776	HAP_2	0.170434782608696	0.917900243960317	0.901009326001876	0.308761602598528
1	4709876	4888776	HAP_3	0.164347826086957	0.471170844220195	0.956769209403522	0.622586311439696
1	4709876	4888776	HAP_4	0.120869565217391	-1.40972027918044	1.62104999956927	0.384871680310589
1	4709876	4888776	HAP_5	0.167826086956522	1.19338887088022	0.870333622227182	0.170864386502556
1	4734157	4996526	HAP_1	0.171304347826087	0.917900243960317	0.901009326001876	0.308761602598528
1	4734157	4996526	HAP_2	0.120869565217391	-1.40972027918044	1.62104999956927	0.384871680310589
1	4734157	4996526	HAP_3	0.16695652173913	1.19338887088022	0.870333622227182	0.170864386502556
1	4734157	4996526	HAP_4	0.164347826086957	0.471170844220195	0.956769209403522	0.622586311439696
1	4760410	5066737	HAP_1	0.167826086956522	0.407522823380607	0.924902875250679	0.659663718967911
1	4760410	5066737	HAP_2	0.166086956521739	1.19338887088022	0.870333622227182	0.170864386502556
1	4760410	5066737	HAP_3	0.171304347826087	0.917900243960317	0.901009326001876	0.308761602598528
1	4760410	5066737	HAP_4	0.119130434782609	-1.40972027918044	1.62104999956927	0.384871680310589
1	4830120	5099108	HAP_1	0.166086956521739	1.19338887088022	0.870333622227182	0.170864386502556
1	4830120	5099108	HAP_2	0.167826086956522	0.407522823380607	0.924902875250679	0.659663718967911
1	4830120	5099108	HAP_3	0.172173913043478	0.917900243960317	0.901009326001876	0.308761602598528
1	4830120	5099108	HAP_4	0.119130434782609	-1.40972027918044	1.62104999956927	0.384871680310589
1	4986559	5186570	HAP_1	0.166086956521739	1.19338887088022	0.870333622227182	0.170864386502556
1	4986559	5186570	HAP_2	0.326086956521739	0.356499836908938	0.513173131097026	0.487532298632853
1	4986559	5186570	HAP_3	0.16695652173913	0.407522823380607	0.924902875250679	0.659663718967911
1	4986559	5186570	HAP_4	0.117391304347826	-1.40972027918044	1.62104999956927	0.384871680310589
1	5057978	5331327	HAP_1	0.239130434782609	-0.458513097581922	0.674438901119828	0.496883307295017
1	5057978	5331327	HAP_2	0.113913043478261	0.805239482137938	1.80056608511965	0.654892409296252
1	5057978	5331327	HAP_3	0.167826086956522	0.407522823380607	0.924902875250679	0.659663718967911
1	5057978	5331327	HAP_4	0.117391304347826	-1.40972027918044	1.62104999956927	0.384871680310589
1	5057978	5331327	HAP_5	0.166086956521739	1.19338887088022	0.870333622227182	0.170864386502556
1	5087212	5366547	HAP_1	0.168695652173913	0.407522823380607	0.924902875250679	0.659663718967911
1	5087212	5366547	HAP_2	0.200869565217391	0.858813001514429	0.742740385017592	0.248059498880397
1	5087212	5366547	HAP_3	0.113913043478261	0.805239482137938	1.80056608511965	0.654892409296252
1	5087212	5366547	HAP_4	0.117391304347826	-1.40972027918044	1.62104999956927	0.384871680310589
1	5087212	5366547	HAP_5	0.166086956521739	1.19338887088022	0.870333622227182	0.170864386502556
1	5147933	5422754	HAP_1	0.169565217391304	0.407522823380607	0.924902875250679	0.659663718967911
1	5147933	5422754	HAP_2	0.199130434782609	0.181020737587378	0.759308437288847	0.811656126749099
1	5147933	5422754	HAP_3	0.12	-1.40972027918044	1.62104999956927	0.384871680310589
1	5147933	5422754	HAP_4	0.114782608695652	1.31332947145089	1.80618316870772	0.467449267442191
1	5147933	5422754	HAP_5	0.164347826086957	1.19338887088022	0.870333622227182	0.170864386502556
1	5305646	5488869	HAP_1	0.169565217391304	0.407522823380607	0.924902875250679	0.659663718967911
1	5305646	5488869	HAP_2	0.2	0.181020737587378	0.759308437288847	0.811656126749099
1	5305646	5488869	HAP_3	0.166086956521739	1.19338887088022	0.870333622227182	0.170864386502556
1	5305646	5488869	HAP_4	0.103478260869565	1.31332947145089	1.80618316870772	0.467449267442191
1	5305646	5488869	HAP_5	0.12	-1.40972027918044	1.62104999956927	0.384871680310589
1	5356977	5519231	HAP_1	0.2	0.181020737587378	0.759308437288847	0.811656126749099
1	5356977	5519231	HAP_2	0.166086956521739	1.19338887088022	0.870333622227182	0.170864386502556
1	5356977	5519231	HAP_3	0.169565217391304	0.407522823380607	0.924902875250679	0.659663718967911
1	5356977	5519231	HAP_4	0.102608695652174	1.31332947145089	1.80618316870772	0.467449267442191
1	5356977	5519231	HAP_5	0.126086956521739	-0.383911082555897	1.47002400619465	0.794064999848067
1	5391649	5550567	HAP_1	0.169565217391304	0.407522823380607	0.924902875250679	0.659663718967911
1	5391649	5550567	HAP_2	0.2	0.181020737587378	0.759308437288847	0.811656126749099
1	5391649	5550567	HAP_3	0.102608695652174	1.31332947145089	1.80618316870772	0.467449267442191
1	5391649	5550567	HAP_4	0.12695652173913	-0.383911082555897	1.47002400619465	0.794064999848067
1	5391649	5550567	HAP_5	0.166086956521739	1.19338887088022	0.870333622227182	0.170864386502556
1	5470488	5573890	HAP_1	0.12695652173913	-0.383911082555897	1.47002400619465	0.794064999848067
1	5470488	5573890	HAP_2	0.166086956521739	1.19338887088022	0.870333622227182	0.170864386502556
1	5470488	5573890	HAP_3	0.170434782608696	0.407522823380607	0.924902875250679	0.659663718967911
1	5470488	5573890	HAP_4	0.102608695652174	1.31332947145089	1.80618316870772	0.467449267442191
1	5470488	5573890	HAP_5	0.212173913043478	0.208529196420833	0.689944059463304	0.762580377146098
1	5510131	5630208	HAP_1	0.0991304347826087	1.31332947145089	1.80618316870772	0.467449267442191
1	5510131	5630208	HAP_2	0.194782608695652	0.181020737587378	0.759308437288847	0.811656126749099
1	5510131	5630208	HAP_3	0.12695652173913	-0.383911082555897	1.47002400619465	0.794064999848067
1	5510131	5630208	HAP_4	0.164347826086957	1.19338887088022	0.870333622227182	0.170864386502556
1	5510131	5630208	HAP_5	0.169565217391304	0.407522823380607	0.924902875250679	0.659663718967911
1	5539390	5668141	HAP_1	0.190434782608696	0.181020737587378	0.759308437288847	0.811656126749099
1	5539390	5668141	HAP_2	0.12695652173913	-0.383911082555897	1.47002400619465	0.794064999848067
1	5539390	5668141	HAP_3	0.163478260869565	1.19338887088022	0.870333622227182	0.170864386502556
1	5539390	5668141	HAP_4	0.167826086956522	0.407522823380607	0.924902875250679	0.659663718967911
1	5539390	5668141	HAP_5	0.0939130434782609	1.31332947145089	1.80618316870772	0.467449267442191
1	5561667	5730545	HAP_1	0.190434782608696	0.429620784988474	0.772822363745978	0.578492646941566
1	5561667	5730545	HAP_2	0.170434782608696	0.108941870970387	0.896189149206405	0.903289957147248
1	5561667	5730545	HAP_3	0.12695652173913	-0.383911082555897	1.47002400619465	0.794064999848067
1	5561667	5730545	HAP_4	0.0930434782608696	1.31332947145089	1.80618316870772	0.467449267442191
1	5561667	5730545	HAP_5	0.162608695652174	1.56876918389311	0.918454211094212	0.0881785819661504
1	5614060	5764859	HAP_1	0.122608695652174	-1.40972027918044	1.62104999956927	0.384871680310589
1	5614060	5764859	HAP_2	0.354782608695652	-0.124749641798013	0.459893991212661	0.786292684011559
1	5614060	5764859	HAP_3	0.17304347826087	0.108941870970387	0.896189149206405	0.903289957147248
1	5656543	5807646	HAP_1	0.360869565217391	-0.129654681337447	0.452386826612691	0.774523195112312
1	5656543	5807646	HAP_2	0.123478260869565	-1.40972027918044	1.62104999956927	0.384871680310589
1	5656543	5807646	HAP_3	0.17304347826087	0.108941870970387	0.896189149206405	0.903289957147248
1	5710366	5882239	HAP_1	0.16695652173913	-0.0221071057404009	0.924345222618178	0.980927699407063
1	5710366	5882239	HAP_2	0.36695652173913	-0.395595429242381	0.443524798074652	0.372809326476399
1	5710366	5882239	HAP_3	0.123478260869565	-1.40972027918044	1.62104999956927	0.384871680310589
1	5753019	5945254	HAP_1	0.16695652173913	-0.0221071057404009	0.924345222618178	0.980927699407063
1	5753019	5945254	HAP_2	0.123478260869565	-1.40972027918044	1.62104999956927	0.384871680310589
1	5753019	5945254	HAP_3	0.377391304347826	-0.283986926611062	0.435015988908773	0.514139589914203
1	5783354	5988894	HAP_1	0.16695652173913	-0.0221071057404009	0.924345222618178	0.980927699407063
1	5783354	5988894	HAP_2	0.204347826086957	0.587068157270841	0.717798599543903	0.413776271956832
1	5783354	5988894	HAP_3	0.17304347826087	1.19338887088022	0.870333622227182	0.170864386502556
1	5783354	5988894	HAP_4	0.123478260869565	-1.40972027918044	1.62104999956927	0.384871680310589
1	5846627	6046468	HAP_1	0.16695652173913	-0.0221071057404009	0.924345222618178	0.980927699407063
1	5846627	6046468	HAP_2	0.124347826086957	-1.40972027918044	1.62104999956927	0.384871680310589
1	5846627	6046468	HAP_3	0.212173913043478	0.483682601051148	0.713039795061678	0.497836070975684
1	5846627	6046468	HAP_4	0.17304347826087	1.19338887088022	0.870333622227182	0.170864386502556
1	5922932	6090860	HAP_1	0.16695652173913	0.011049149655627	0.897133691199121	0.990177827418892
1	5922932	6090860	HAP_2	0.124347826086957	-1.40972027918044	1.62104999956927	0.384871680310589
1	5922932	6090860	HAP_3	0.209565217391304	0.443954240636481	0.721756693013338	0.538736104698231
1	5922932	6090860	HAP_4	0.170434782608696	0.865904486239558	0.89338531079591	0.33284255304256
1	5983887	6133181	HAP_1	0.170434782608696	0.865904486239558	0.89338531079591	0.33284255304256
1	5983887	6133181	HAP_2	0.159130434782609	0.352123338938365	0.897924741322448	0.695094283765636
1	5983887	6133181	HAP_3	0.209565217391304	0.443954240636481	0.721756693013338	0.538736104698231
1	5983887	6133181	HAP_4	0.123478260869565	-1.40972027918044	1.62104999956927	0.384871680310589
1	6026812	6171754	HAP_1	0.123478260869565	-1.40972027918044	1.62104999956927	0.384871680310589
1	6026812	6171754	HAP_2	0.209565217391304	0.443954240636481	0.721756693013338	0.538736104698231
1	6026812	6171754	HAP_3	0.16	0.352123338938365	0.897924741322448	0.695094283765636
1	6026812	6171754	HAP_4	0.170434782608696	0.865904486239558	0.89338531079591	0.33284255304256
1	6069957	6218619	HAP_1	0.16	0.352123338938365	0.897924741322448	0.695094283765636
1	6069957	6218619	HAP_2	0.170434782608696	0.865904486239558	0.89338531079591	0.33284255304256
1	6069957	6218619	HAP_3	0.211304347826087	0.443954240636481	0.721756693013338	0.538736104698231
1	6069957	6218619	HAP_4	0.123478260869565	-1.40972027918044	1.62104999956927	0.384871680310589
1	6069957	6218619	HAP_5	0.0452173913043478	0.189798517639753	2.06724518119229	0.926879894088834
1	6114436	6264645	HAP_1	0.123478260869565	-1.40972027918044	1.62104999956927	0.384871680310589
1	6114436	6264645	HAP_2	0.16	0.352123338938365	0.897924741322448	0.695094283765636
1	6114436	6264645	HAP_3	0.0452173913043478	0.189798517639753	2.06724518119229	0.926879894088834
1	6114436	6264645	HAP_4	0.17304347826087	0.865904486239558	0.89338531079591	0.33284255304256
1	6114436	6264645	HAP_5	0.212173913043478	0.443954240636481	0.721756693013338	0.538736104698231
1	6158046	6307242	HAP_1	0.162608695652174	0.352123338938365	0.897924741322448	0.695094283765636
1	6158046	6307242	HAP_2	0.123478260869565	-1.40972027918044	1.62104999956927	0.384871680310589
1	6158046	6307242	HAP_3	0.0443478260869565	0.189798517639753	2.06724518119229	0.926879894088834
1	6158046	6307242	HAP_4	0.173913043478261	0.865904486239558	0.89338531079591	0.33284255304256
1	6158046	6307242	HAP_5	0.213913043478261	0.443954240636481	0.721756693013338	0.538736104698231
1	6211327	6334008	HAP_1	0.214782608695652	0.443954240636481	0.721756693013338	0.538736104698231
1	6211327	6334008	HAP_2	0.162608695652174	0.352123338938365	0.897924741322448	0.695094283765636
1	6211327	6334008	HAP_3	0.123478260869565	-1.40972027918044	1.62104999956927	0.384871680310589
1	6211327	6334008	HAP_4	0.0434782608695652	0.189798517639753	2.06724518119229	0.926879894088834
1	6211327	6334008	HAP_5	0.173913043478261	0.865904486239558	0.89338531079591	0.33284255304256
1	6238245	6363482	HAP_1	0.214782608695652	0.443954240636481	0.721756693013338	0.538736104698231
1	6238245	6363482	HAP_2	0.0434782608695652	0.189798517639753	2.06724518119229	0.926879894088834
1	6238245	6363482	HAP_3	0.18	0.865904486239558	0.89338531079591	0.33284255304256
1	6238245	6363482	HAP_4	0.121739130434783	-1.04342010033275	1.19196421174127	0.381741840347388
1	6238245	6363482	HAP_5	0.175652173913043	0.389841163173608	0.871565225690437	0.654839055939947
1	6238245	6363482	HAP_6	0.123478260869565	-1.40972027918044	1.62104999956927	0.384871680310589
1	6290541	6406191	HAP_1	0.216521739130435	0.443954240636481	0.721756693013338	0.538736104698231
1	6290541	6406191	HAP_2	0.163478260869565	0.352123338938365	0.897924741322448	0.695094283765636
1	6290541	6406191	HAP_3	0.167826086956522	-0.491050032576733	0.821442508720496	0.550220932089
1	6290541	6406191	HAP_4	0.303478260869565	-0.162795371928557	0.545571650060513	0.765512667804481
1	6290541	6406191	HAP_5	0.0434782608695652	0.189798517639753	2.06724518119229	0.926879894088834
1	6326900	6449104	HAP_1	0.167826086956522	-0.491050032576733	0.821442508720496	0.550220932089
1	6326900	6449104	HAP_2	0.051304347826087	0.659634032421302	1.78955269926975	0.712562660640388
1	6326900	6449104	HAP_3	0.18	0.865904486239558	0.89338531079591	0.33284255304256
1	6326900	6449104	HAP_4	0.123478260869565	-1.40972027918044	1.62104999956927	0.384871680310589
1	6326900	6449104	HAP_5	0.217391304347826	0.443954240636481	0.721756693013338	0.538736104698231
1	6326900	6449104	HAP_6	0.163478260869565	0.352123338938365	0.897924741322448	0.695094283765636
1	6355340	6494875	HAP_1	0.121739130434783	0.463161336073091	1.0291885949998	0.652865430045324
1	6355340	6494875	HAP_2	0.217391304347826	0.443954240636481	0.721756693013338	0.538736104698231
1	6355340	6494875	HAP_3	0.166086956521739	0.352123338938365	0.897924741322448	0.695094283765636
1	6355340	6494875	HAP_4	0.195652173913043	0.482291035819148	0.773793062635596	0.533352295164709
1	6355340	6494875	HAP_5	0.123478260869565	-1.40972027918044	1.62104999956927	0.384871680310589
1	6394259	6539650	HAP_1	0.16695652173913	0.352123338938365	0.897924741322448	0.695094283765636
1	6394259	6539650	HAP_2	0.10695652173913	0.863445912547091	1.27598642331517	0.498881740167077
1	6394259	6539650	HAP_3	0.217391304347826	0.443954240636481	0.721756693013338	0.538736104698231
1	6394259	6539650	HAP_4	0.194782608695652	0.482291035819148	0.773793062635596	0.533352295164709
1	6394259	6539650	HAP_5	0.123478260869565	-1.40972027918044	1.62104999956927	0.384871680310589
1	6440687	6581802	HAP_1	0.122608695652174	-1.40972027918044	1.62104999956927	0.384871680310589
1	6440687	6581802	HAP_2	0.179130434782609	0.357485063472459	0.85304199322913	0.675324449731785
1	6440687	6581802	HAP_3	0.216521739130435	0.443954240636481	0.721756693013338	0.538736104698231
1	6440687	6581802	HAP_4	0.163478260869565	0.352123338938365	0.897924741322448	0.695094283765636
1	6440687	6581802	HAP_5	0.048695652173913	5.45206551024863	2.05597655558761	0.00823210048208629
1	6478088	6617974	HAP_1	0.163478260869565	0.352123338938365	0.897924741322448	0.695094283765636
1	6478088	6617974	HAP_2	0.259130434782609	0.953362560078019	0.57793817920152	0.0995850589129584
1	6478088	6617974	HAP_3	0.121739130434783	-1.40972027918044	1.62104999956927	0.384871680310589
1	6478088	6617974	HAP_4	0.178260869565217	0.357485063472459	0.85304199322913	0.675324449731785
1	6534487	6643362	HAP_1	0.312173913043478	1.2016294345128	0.501354943066464	0.0168662429936042
1	6534487	6643362	HAP_2	0.178260869565217	0.357485063472459	0.85304199322913	0.675324449731785
1	6534487	6643362	HAP_3	0.164347826086957	0.352123338938365	0.897924741322448	0.695094283765636
1	6534487	6643362	HAP_4	0.121739130434783	-1.40972027918044	1.62104999956927	0.384871680310589
1	6577244	6734261	HAP_1	0.0895652173913044	-1.96643044523287	1.76736634420066	0.266341691734805
1	6577244	6734261	HAP_2	0.165217391304348	0.513484022552438	0.98834057882682	0.603587680741882
1	6577244	6734261	HAP_3	0.100869565217391	-2.41202015975471	2.05106341450825	0.240098710200425
1	6577244	6734261	HAP_4	0.210434782608696	0.542478257790659	0.712436592954461	0.446713243538208
1	6577244	6734261	HAP_5	0.164347826086957	0.352123338938365	0.897924741322448	0.695094283765636
1	6612693	6796330	HAP_1	0.0852173913043478	-1.1679861376401	2.04185410067253	0.567535573463847
1	6612693	6796330	HAP_2	0.165217391304348	0.513484022552438	0.98834057882682	0.603587680741882
1	6612693	6796330	HAP_3	0.1	-2.41202015975471	2.05106341450825	0.240098710200425
1	6612693	6796330	HAP_4	0.210434782608696	0.542478257790659	0.712436592954461	0.446713243538208
1	6612693	6796330	HAP_5	0.164347826086957	0.352123338938365	0.897924741322448	0.695094283765636
1	6633732	6839575	HAP_1	0.210434782608696	0.542478257790659	0.712436592954461	0.446713243538208
1	6633732	6839575	HAP_2	0.164347826086957	0.352123338938365	0.897924741322448	0.695094283765636
1	6633732	6839575	HAP_3	0.0852173913043478	-1.1679861376401	2.04185410067253	0.567535573463847
1	6633732	6839575	HAP_4	0.165217391304348	0.513484022552438	0.98834057882682	0.603587680741882
1	6633732	6839575	HAP_5	0.1	-2.41202015975471	2.05106341450825	0.240098710200425
1	6712326	6899688	HAP_1	0.165217391304348	0.513484022552438	0.98834057882682	0.603587680741882
1	6712326	6899688	HAP_2	0.16695652173913	0.383238187085692	0.87211095328346	0.660513534659201
1	6712326	6899688	HAP_3	0.186086956521739	-1.81923161849722	0.968951191087734	0.0609636350704097
1	6712326	6899688	HAP_4	0.0626086956521739	0.0858524206097234	1.62503052978369	0.957885122768616
1	6712326	6899688	HAP_5	0.210434782608696	0.542478257790659	0.712436592954461	0.446713243538208
1	6781489	6933766	HAP_1	0.188695652173913	-1.81243769040343	0.93367153139193	0.0527342773981384
1	6781489	6933766	HAP_2	0.167826086956522	0.383238187085692	0.87211095328346	0.660513534659201
1	6781489	6933766	HAP_3	0.088695652173913	1.71615954072524	2.12365697876061	0.419366177984219
1	6781489	6933766	HAP_4	0.137391304347826	-0.56450759647517	1.4774724484776	0.702549006755044
1	6781489	6933766	HAP_5	0.216521739130435	0.542478257790659	0.712436592954461	0.446713243538208
1	6830134	6990464	HAP_1	0.248695652173913	0.600328396618373	0.617953079001212	0.331727762142306
1	6830134	6990464	HAP_2	0.100869565217391	-2.41202015975471	2.05106341450825	0.240098710200425
1	6830134	6990464	HAP_3	0.088695652173913	-1.31014055087171	1.76610377139575	0.458503051763029
1	6830134	6990464	HAP_4	0.088695652173913	1.71615954072524	2.12365697876061	0.419366177984219
1	6830134	6990464	HAP_5	0.137391304347826	-0.56450759647517	1.4774724484776	0.702549006755044
1	6830134	6990464	HAP_6	0.167826086956522	0.383238187085692	0.87211095328346	0.660513534659201
1	6864130	7035600	HAP_1	0.088695652173913	1.71615954072524	2.12365697876061	0.419366177984219
1	6864130	7035600	HAP_2	0.154782608695652	-1.27601282972378	1.3670269728967	0.351003058001582
1	6864130	7035600	HAP_3	0.189565217391304	0.151881059173312	0.804931693716485	0.850405368673191
1	6864130	7035600	HAP_4	0.167826086956522	0.383238187085692	0.87211095328346	0.660513534659201
1	6864130	7035600	HAP_5	0.100869565217391	-2.41202015975471	2.05106341450825	0.240098710200425
1	6864130	7035600	HAP_6	0.0826086956521739	-1.1679861376401	2.04185410067253	0.567535573463847
1	6923025	7062501	HAP_1	0.100869565217391	-2.41202015975471	2.05106341450825	0.240098710200425
1	6923025	7062501	HAP_2	0.104347826086957	1.61147174914213	1.81801728598523	0.375786710921635
1	6923025	7062501	HAP_3	0.169565217391304	0.383238187085692	0.87211095328346	0.660513534659201
1	6923025	7062501	HAP_4	0.149565217391304	-1.27601282972378	1.3670269728967	0.351003058001582
1	6923025	7062501	HAP_5	0.0756521739130435	-1.10667882717767	2.05889675346098	0.591127727767211
1	6923025	7062501	HAP_6	0.114782608695652	0.908708398509237	1.31602681406937	0.49016875145873
1	6965434	7118368	HAP_1	0.100869565217391	1.61147174914213	1.81801728598523	0.375786710921635
1	6965434	7118368	HAP_2	0.169565217391304	0.383238187085692	0.87211095328346	0.660513534659201
1	6965434	7118368	HAP_3	0.151304347826087	-0.828228667859387	1.21475471506363	0.495641665342367
1	6965434	7118368	HAP_4	0.0756521739130435	-1.10667882717767	2.05889675346098	0.591127727767211
1	6965434	7118368	HAP_5	0.114782608695652	0.908708398509237	1.31602681406937	0.49016875145873
1	6965434	7118368	HAP_6	0.100869565217391	-2.41202015975471	2.05106341450825	0.240098710200425
1	7029810	7168764	HAP_1	0.08	-1.10667882717767	2.05889675346098	0.591127727767211
1	7029810	7168764	HAP_2	0.280869565217391	-0.172732335770241	0.556152565442101	0.756231704649507
1	7029810	7168764	HAP_3	0.102608695652174	-2.8458037193591	1.77231285404416	0.108901437669346
1	7029810	7168764	HAP_4	0.100869565217391	1.61147174914213	1.81801728598523	0.375786710921635
1	7029810	7168764	HAP_5	0.0643478260869565	0.0858524206097234	1.62503052978369	0.957885122768616
1	7047544	7216900	HAP_1	0.281739130434783	-0.172732335770241	0.556152565442101	0.756231704649507
1	7047544	7216900	HAP_2	0.100869565217391	1.61147174914213	1.81801728598523	0.375786710921635
1	7047544	7216900	HAP_3	0.122608695652174	2.43534207419147	1.34872449900276	0.0715059342804296
1	7047544	7216900	HAP_4	0.0643478260869565	0.0858524206097234	1.62503052978369	0.957885122768616
1	7047544	7216900	HAP_5	0.102608695652174	-2.8458037193591	1.77231285404416	0.108901437669346
1	7108873	7259443	HAP_1	0.280869565217391	-0.172732335770241	0.556152565442101	0.756231704649507
1	7108873	7259443	HAP_2	0.101739130434783	1.61147174914213	1.81801728598523	0.375786710921635
1	7108873	7259443	HAP_3	0.126086956521739	-2.2233481356634	1.33689040164085	0.0968550801065852
1	7108873	7259443	HAP_4	0.0643478260869565	0.0858524206097234	1.62503052978369	0.957885122768616
1	7108873	7259443	HAP_5	0.123478260869565	2.43534207419147	1.34872449900276	0.0715059342804296
1	7108873	7259443	HAP_6	0.102608695652174	-2.8458037193591	1.77231285404416	0.108901437669346
1	7159731	7325749	HAP_1	0.141739130434783	-0.262968819636318	1.22907988762202	0.830659095252014
1	7159731	7325749	HAP_2	0.123478260869565	2.43534207419147	1.34872449900276	0.0715059342804296
1	7159731	7325749	HAP_3	0.103478260869565	-2.17454742233745	1.5887158911039	0.171625743856969
1	7159731	7325749	HAP_4	0.100869565217391	1.61147174914213	1.81801728598523	0.375786710921635
1	7159731	7325749	HAP_5	0.28695652173913	-0.122332899510607	0.546903070901252	0.823085289270639
1	7159731	7325749	HAP_6	0.125217391304348	-2.2233481356634	1.33689040164085	0.0968550801065852
1	7196708	7399747	HAP_1	0.102608695652174	-2.17454742233745	1.5887158911039	0.171625743856969
1	7196708	7399747	HAP_2	0.100869565217391	1.61147174914213	1.81801728598523	0.375786710921635
1	7196708	7399747	HAP_3	0.28695652173913	-0.122332899510607	0.546903070901252	0.823085289270639
1	7196708	7399747	HAP_4	0.0643478260869565	0.0858524206097234	1.62503052978369	0.957885122768616
1	7196708	7399747	HAP_5	0.088695652173913	-2.87311198771373	2.03924345861261	0.159414596021452
1	7196708	7399747	HAP_6	0.118260869565217	2.30776222964775	1.45912012351033	0.114300708616198
1	7248213	7435100	HAP_1	0.0643478260869565	0.0858524206097234	1.62503052978369	0.957885122768616
1	7248213	7435100	HAP_2	0.102608695652174	-2.17454742233745	1.5887158911039	0.171625743856969
1	7248213	7435100	HAP_3	0.117391304347826	2.30776222964775	1.45912012351033	0.114300708616198
1	7248213	7435100	HAP_4	0.28	-0.143943943950128	0.562213104118383	0.798020640344152
1	7248213	7435100	HAP_5	0.1	1.61147174914213	1.81801728598523	0.375786710921635
1	7306412	7460318	HAP_1	0.117391304347826	2.30776222964775	1.45912012351033	0.114300708616198
1	7306412	7460318	HAP_2	0.28	-0.143943943950128	0.562213104118383	0.798020640344152
1	7306412	7460318	HAP_3	0.1	1.61147174914213	1.81801728598523	0.375786710921635
1	7306412	7460318	HAP_4	0.0643478260869565	0.0858524206097234	1.62503052978369	0.957885122768616
1	7306412	7460318	HAP_5	0.102608695652174	-2.17454742233745	1.5887158911039	0.171625743856969
1	7378233	7502240	HAP_1	0.19304347826087	0.227527583600574	0.810984260224332	0.779153189752031
1	7378233	7502240	HAP_2	0.319130434782609	-0.224371432688232	0.510256167869095	0.660306698655638
1	7378233	7502240	HAP_3	0.1	1.61147174914213	1.81801728598523	0.375786710921635
1	7378233	7502240	HAP_4	0.0782608695652174	0.0858524206097234	1.62503052978369	0.957885122768616
1	7378233	7502240	HAP_5	0.106086956521739	-1.89215536223884	1.45614397315872	0.194329607402096
1	7423349	7533869	HAP_1	0.191304347826087	0.366473075849257	0.828655946792545	0.658478462991205
1	7423349	7533869	HAP_2	0.276521739130435	-0.173849021960057	0.574920660501308	0.762468295253879
1	7423349	7533869	HAP_3	0.0652173913043478	0.0858524206097234	1.62503052978369	0.957885122768616
1	7423349	7533869	HAP_4	0.10695652173913	-1.89215536223884	1.45614397315872	0.194329607402096
1	7423349	7533869	HAP_5	0.1	1.61147174914213	1.81801728598523	0.375786710921635
1	7452388	7563595	HAP_1	0.1	1.61147174914213	1.81801728598523	0.375786710921635
1	7452388	7563595	HAP_2	0.191304347826087	0.366473075849257	0.828655946792545	0.658478462991205
1	7452388	7563595	HAP_3	0.277391304347826	-0.173849021960057	0.574920660501308	0.762468295253879
1	7452388	7563595	HAP_4	0.188695652173913	-1.58440492824988	0.901230606723037	0.0792839931002207
1	7452388	7563595	HAP_5	0.0739130434782609	0.0858524206097234	1.62503052978369	0.957885122768616
1	7484154	7597217	HAP_1	0.276521739130435	-0.173849021960057	0.574920660501308	0.762468295253879
1	7484154	7597217	HAP_2	0.188695652173913	-1.58440492824988	0.901230606723037	0.0792839931002207
1	7484154	7597217	HAP_3	0.0739130434782609	0.0858524206097234	1.62503052978369	0.957885122768616
1	7484154	7597217	HAP_4	0.1	1.61147174914213	1.81801728598523	0.375786710921635
1	7484154	7597217	HAP_5	0.191304347826087	0.366473075849257	0.828655946792545	0.658478462991205
1	7522016	7642302	HAP_1	0.191304347826087	0.366473075849257	0.828655946792545	0.658478462991205
1	7522016	7642302	HAP_2	0.277391304347826	-0.14395291302487	0.568957432813567	0.800351655861328
1	7522016	7642302	HAP_3	0.187826086956522	-1.58440492824988	0.901230606723037	0.0792839931002207
1	7522016	7642302	HAP_4	0.0678260869565217	0.0858524206097234	1.62503052978369	0.957885122768616
1	7522016	7642302	HAP_5	0.1	1.61147174914213	1.81801728598523	0.375786710921635
1	7552128	7679364	HAP_1	0.294782608695652	-0.259214709673466	0.527222987822638	0.62315134421036
1	7552128	7679364	HAP_2	0.199130434782609	0.0338969428407885	0.808619349810628	0.966577735907965
1	7552128	7679364	HAP_3	0.0643478260869565	0.0858524206097234	1.62503052978369	0.957885122768616
1	7552128	7679364	HAP_4	0.187826086956522	-1.58440492824988	0.901230606723037	0.0792839931002207
1	7552128	7679364	HAP_5	0.100869565217391	1.61147174914213	1.81801728598523	0.375786710921635
1	7575218	7753844	HAP_1	0.115652173913043	3.21316600209722	1.58687022847377	0.0433555940700099
1	7575218	7753844	HAP_2	0.0643478260869565	0.0858524206097234	1.62503052978369	0.957885122768616
1	7575218	7753844	HAP_3	0.279130434782609	-0.14395291302487	0.568957432813567	0.800351655861328
1	7575218	7753844	HAP_4	0.101739130434783	1.91614606501959	1.63087693345273	0.240525227021358
1	7575218	7753844	HAP_5	0.186086956521739	-1.58440492824988	0.901230606723037	0.0792839931002207
1	7628267	7802701	HAP_1	0.115652173913043	3.21316600209722	1.58687022847377	0.0433555940700099
1	7628267	7802701	HAP_2	0.278260869565217	-0.0394186041667134	0.572143489913886	0.945096621291967
1	7628267	7802701	HAP_3	0.102608695652174	2.0957391468892	1.49316875725166	0.161004755215064
1	7628267	7802701	HAP_4	0.184347826086957	-1.58440492824988	0.901230606723037	0.0792839931002207
1	7628267	7802701	HAP_5	0.0643478260869565	0.0858524206097234	1.62503052978369	0.957885122768616
1	7661203	7864905	HAP_1	0.184347826086957	-1.58440492824988	0.901230606723037	0.0792839931002207
1	7661203	7864905	HAP_2	0.06	0.0858524206097234	1.62503052978369	0.957885122768616
1	7661203	7864905	HAP_3	0.114782608695652	3.21316600209722	1.58687022847377	0.0433555940700099
1	7661203	7864905	HAP_4	0.272173913043478	-0.0394186041667134	0.572143489913886	0.945096621291967
1	7661203	7864905	HAP_5	0.102608695652174	2.0957391468892	1.49316875725166	0.161004755215064
1	7734968	7940886	HAP_1	0.12695652173913	2.08734437195378	1.35755323458153	0.12471455633268
1	7734968	7940886	HAP_2	0.271304347826087	-0.0394186041667134	0.572143489913886	0.945096621291967
1	7734968	7940886	HAP_3	0.103478260869565	2.0957391468892	1.49316875725166	0.161004755215064
1	7734968	7940886	HAP_4	0.06	0.0858524206097234	1.62503052978369	0.957885122768616
1	7734968	7940886	HAP_5	0.181739130434783	-1.57598702695683	0.933236222419417	0.0918252740481033
1	7788418	8016049	HAP_1	0.135652173913043	1.35147167325975	1.19612123228196	0.259009419560577
1	7788418	8016049	HAP_2	0.27304347826087	-0.14395291302487	0.568957432813567	0.800351655861328
1	7788418	8016049	HAP_3	0.103478260869565	2.0957391468892	1.49316875725166	0.161004755215064
1	7788418	8016049	HAP_4	0.182608695652174	-1.57598702695683	0.933236222419417	0.0918252740481033
1	7788418	8016049	HAP_5	0.06	0.0858524206097234	1.62503052978369	0.957885122768616
1	7845180	8104625	HAP_1	0.135652173913043	1.35147167325975	1.19612123228196	0.259009419560577
1	7845180	8104625	HAP_2	0.102608695652174	2.0957391468892	1.49316875725166	0.161004755215064
1	7845180	8104625	HAP_3	0.06	0.0858524206097234	1.62503052978369	0.957885122768616
1	7845180	8104625	HAP_4	0.110434782608696	-1.89215536223884	1.45614397315872	0.194329607402096
1	7845180	8104625	HAP_5	0.272173913043478	-0.177284382167798	0.561989329868451	0.752530564093592
1	7919477	8211738	HAP_1	0.0956521739130435	3.29444308369092	1.58223440181066	0.0377809263783252
1	7919477	8211738	HAP_2	0.11304347826087	-1.89215536223884	1.45614397315872	0.194329607402096
1	7919477	8211738	HAP_3	0.272173913043478	-0.075688367988437	0.565111165621384	0.893501635774577
1	7919477	8211738	HAP_4	0.06	0.0858524206097234	1.62503052978369	0.957885122768616
1	7919477	8211738	HAP_5	0.104347826086957	2.0957391468892	1.49316875725166	0.161004755215064
1	7996760	8289511	HAP_1	0.104347826086957	2.0957391468892	1.49316875725166	0.161004755215064
1	7996760	8289511	HAP_2	0.0956521739130435	3.29444308369092	1.58223440181066	0.0377809263783252
1	7996760	8289511	HAP_3	0.117391304347826	-1.44744714074898	1.35071462111858	0.284352595473454
1	7996760	8289511	HAP_4	0.06	0.0858524206097234	1.62503052978369	0.957885122768616
1	7996760	8289511	HAP_5	0.272173913043478	-0.075688367988437	0.565111165621384	0.893501635774577
1	8075890	8326936	HAP_1	0.272173913043478	-0.075688367988437	0.565111165621384	0.893501635774577
1	8075890	8326936	HAP_2	0.104347826086957	2.0957391468892	1.49316875725166	0.161004755215064
1	8075890	8326936	HAP_3	0.118260869565217	-1.44744714074898	1.35071462111858	0.284352595473454
1	8075890	8326936	HAP_4	0.0878260869565217	0.434900040527709	1.78516768421771	0.807615127137914
1	8075890	8326936	HAP_5	0.0956521739130435	3.29444308369092	1.58223440181066	0.0377809263783252
1	8075890	8326936	HAP_6	0.06	0.0858524206097234	1.62503052978369	0.957885122768616
1	8170038	8373080	HAP_1	0.105217391304348	2.0957391468892	1.49316875725166	0.161004755215064
1	8170038	8373080	HAP_2	0.172173913043478	-0.164556705125934	0.973565691903805	0.865837984803407
1	8170038	8373080	HAP_3	0.0617391304347826	0.0858524206097234	1.62503052978369	0.957885122768616
1	8170038	8373080	HAP_4	0.284347826086957	-0.278535725309035	0.55563053000705	0.616358655803994
1	8170038	8373080	HAP_5	0.088695652173913	6.24342638960294	2.0291129565571	0.00219333984433644
1	8170038	8373080	HAP_6	0.118260869565217	-1.44744714074898	1.35071462111858	0.284352595473454
1	8257321	8464233	HAP_1	0.105217391304348	2.0957391468892	1.49316875725166	0.161004755215064
1	8257321	8464233	HAP_2	0.0617391304347826	0.0858524206097234	1.62503052978369	0.957885122768616
1	8257321	8464233	HAP_3	0.292173913043478	-0.124535932018354	0.536360658727305	0.816477356278254
1	8257321	8464233	HAP_4	0.088695652173913	6.24342638960294	2.0291129565571	0.00219333984433644
1	8257321	8464233	HAP_5	0.118260869565217	-1.44744714074898	1.35071462111858	0.284352595473454
1	8305311	8528279	HAP_1	0.27304347826087	-0.368181874743431	0.567843157983296	0.516999784020444
1	8305311	8528279	HAP_2	0.0869565217391304	6.24342638960294	2.0291129565571	0.00219333984433644
1	8305311	8528279	HAP_3	0.117391304347826	-1.44744714074898	1.35071462111858	0.284352595473454
1	8305311	8528279	HAP_4	0.105217391304348	2.0957391468892	1.49316875725166	0.161004755215064
1	8305311	8528279	HAP_5	0.0617391304347826	0.0858524206097234	1.62503052978369	0.957885122768616
1	8358037	8607680	HAP_1	0.0617391304347826	0.0858524206097234	1.62503052978369	0.957885122768616
1	8358037	8607680	HAP_2	0.0869565217391304	6.24342638960294	2.0291129565571	0.00219333984433644
1	8358037	8607680	HAP_3	0.151304347826087	-0.583020635279982	0.898005910242581	0.516449014754088
1	8358037	8607680	HAP_4	0.378260869565217	-0.498585118183267	0.44575860964038	0.263827427970283
1	8430684	8651065	HAP_1	0.0869565217391304	6.24342638960294	2.0291129565571	0.00219333984433644
1	8430684	8651065	HAP_2	0.231304347826087	-0.937702539019783	0.599671608913138	0.118452477186912
1	8430684	8651065	HAP_3	0.379130434782609	-0.481614918199437	0.443257926580468	0.277708494617184
1	8430684	8651065	HAP_4	0.0617391304347826	0.0858524206097234	1.62503052978369	0.957885122768616
1	8498193	8707568	HAP_1	0.378260869565217	-0.483168152510003	0.441839978456384	0.274626794662952
1	8498193	8707568	HAP_2	0.0878260869565217	6.24342638960294	2.0291129565571	0.00219333984433644
1	8498193	8707568	HAP_3	0.29304347826087	-0.698273003942303	0.509756567834207	0.171291187451523
1	8575763	8752633	HAP_1	0.0878260869565217	6.24342638960294	2.0291129565571	0.00219333984433644
1	8575763	8752633	HAP_2	0.384347826086957	-0.450085150311761	0.431733645787314	0.2976251323516
1	8575763	8752633	HAP_3	0.0617391304347826	0.944662675493869	1.80277902195996	0.600482629253508
1	8575763	8752633	HAP_4	0.3	-0.665085241764939	0.498234584477526	0.182454901162019
1	8640490	8812607	HAP_1	0.088695652173913	6.24342638960294	2.0291129565571	0.00219333984433644
1	8640490	8812607	HAP_2	0.384347826086957	-0.450085150311761	0.431733645787314	0.2976251323516
1	8640490	8812607	HAP_3	0.0608695652173913	0.944662675493869	1.80277902195996	0.600482629253508
1	8640490	8812607	HAP_4	0.23304347826087	-0.941496668487201	0.585733089767105	0.108532290899089
1	8699372	8854887	HAP_1	0.0982608695652174	6.24342638960294	2.0291129565571	0.00219333984433644
1	8699372	8854887	HAP_2	0.0608695652173913	0.944662675493869	1.80277902195996	0.600482629253508
1	8699372	8854887	HAP_3	0.220869565217391	-0.934218127433945	0.60950646537875	0.125901348758574
1	8699372	8854887	HAP_4	0.386086956521739	-0.450085150311761	0.431733645787314	0.2976251323516
1	8745844	8914176	HAP_1	0.0608695652173913	0.944662675493869	1.80277902195996	0.600482629253508
1	8745844	8914176	HAP_2	0.222608695652174	-0.934218127433945	0.60950646537875	0.125901348758574
1	8745844	8914176	HAP_3	0.485217391304348	0.261899374828808	0.353760786342132	0.45940954736334
1	8787290	8990544	HAP_1	0.22695652173913	-0.966452984692712	0.601120714705175	0.10845113978984
1	8787290	8990544	HAP_2	0.575652173913043	0.282110895986049	0.317332757456885	0.374379919181307
1	8842230	9051929	HAP_1	0.211304347826087	-0.994928614775529	0.654335519277889	0.128943352027232
1	8842230	9051929	HAP_2	0.392173913043478	-0.256124960236917	0.422388963101154	0.544512415845732
1	8903343	9104278	HAP_1	0.212173913043478	-0.994928614775529	0.654335519277889	0.128943352027232
1	8903343	9104278	HAP_2	0.392173913043478	-0.256124960236917	0.422388963101154	0.544512415845732
1	8946823	9198237	HAP_1	0.390434782608696	-0.208190170807909	0.424865364660657	0.624314898779699
1	8946823	9198237	HAP_2	0.211304347826087	-0.994928614775529	0.654335519277889	0.128943352027232
1	9034299	9245476	HAP_1	0.21304347826087	-0.994928614775529	0.654335519277889	0.128943352027232
1	9034299	9245476	HAP_2	0.403478260869565	-0.320251583279536	0.41658323134014	0.44236007294155
1	9084433	9289447	HAP_1	0.215652173913043	-0.855781756345954	0.627648819447907	0.173279641211299
1	9084433	9289447	HAP_2	0.47304347826087	0.107279030095805	0.368265631568014	0.770922618407153
1	9172231	9345129	HAP_1	0.139130434782609	-0.0641577080862949	1.08245565573766	0.952757711642879
1	9172231	9345129	HAP_2	0.408695652173913	-0.217695012502494	0.415249133449483	0.600310270512556
1	9236222	9412234	HAP_1	0.139130434782609	-0.0641577080862949	1.08245565573766	0.952757711642879
1	9236222	9412234	HAP_2	0.40695652173913	-0.158083931640826	0.415274102440358	0.703589226232622
1	9271520	9464578	HAP_1	0.133913043478261	-0.0641577080862949	1.08245565573766	0.952757711642879
1	9271520	9464578	HAP_2	0.40695652173913	-0.158083931640826	0.415274102440358	0.703589226232622
1	9322111	9515565	HAP_1	0.40695652173913	-0.158083931640826	0.415274102440358	0.703589226232622
1	9322111	9515565	HAP_2	0.133913043478261	-0.0641577080862949	1.08245565573766	0.952757711642879
1	9390629	9565793	HAP_1	0.476521739130435	0.0445718573770174	0.37404973224797	0.905190983980488
1	9390629	9565793	HAP_2	0.133913043478261	-0.0641577080862949	1.08245565573766	0.952757711642879
1	9446832	9620382	HAP_1	0.133913043478261	-0.0641577080862949	1.08245565573766	0.952757711642879
1	9446832	9620382	HAP_2	0.484347826086957	-0.0406439811973448	0.370063927967285	0.912583704561589
1	9502502	9663536	HAP_1	0.133913043478261	-0.0641577080862949	1.08245565573766	0.952757711642879
1	9502502	9663536	HAP_2	0.484347826086957	-0.0406439811973448	0.370063927967285	0.912583704561589
1	9555749	9739491	HAP_1	0.134782608695652	-0.0641577080862949	1.08245565573766	0.952757711642879
1	9555749	9739491	HAP_2	0.483478260869565	-0.0979458134906819	0.370992280013632	0.791868699924472
1	9592005	9800213	HAP_1	0.11304347826087	-1.76551217916734	1.59217979945447	0.267962785676029
1	9592005	9800213	HAP_2	0.0773913043478261	-0.282613060175781	2.05441598944257	0.890634517640368
1	9592005	9800213	HAP_3	0.417391304347826	-0.308187014200119	0.406895629298349	0.449121419334571
1	9639183	9851960	HAP_1	0.11304347826087	0.0282209640690739	1.18897704653704	0.981072014439841
1	9639183	9851960	HAP_2	0.111304347826087	-2.33177369908397	1.77467948448857	0.189411689599915
1	9639183	9851960	HAP_3	0.427826086956522	-0.187332866284354	0.397274136782261	0.637434178453655
1	9710661	9913900	HAP_1	0.111304347826087	-2.33177369908397	1.77467948448857	0.189411689599915
1	9710661	9913900	HAP_2	0.0773913043478261	-0.282613060175781	2.05441598944257	0.890634517640368
1	9710661	9913900	HAP_3	0.145217391304348	-1.41258983781014	1.12490090576639	0.209729883195937
1	9710661	9913900	HAP_4	0.311304347826087	0.293554161296687	0.516989599060219	0.570387737855071
1	9710661	9913900	HAP_5	0.116521739130435	0.908708398509237	1.31602681406937	0.49016875145873
1	9773647	9958472	HAP_1	0.109565217391304	0.534760113480242	1.61220634276778	0.740243546653289
1	9773647	9958472	HAP_2	0.144347826086957	-1.41258983781014	1.12490090576639	0.209729883195937
1	9773647	9958472	HAP_3	0.311304347826087	0.293554161296687	0.516989599060219	0.570387737855071
1	9773647	9958472	HAP_4	0.116521739130435	0.908708398509237	1.31602681406937	0.49016875145873
1	9773647	9958472	HAP_5	0.117391304347826	-2.33177369908397	1.77467948448857	0.189411689599915
1	9843069	10006649	HAP_1	0.311304347826087	0.293554161296687	0.516989599060219	0.570387737855071
1	9843069	10006649	HAP_2	0.168695652173913	-1.17809934156068	0.999382537106107	0.238965822854741
1	9843069	10006649	HAP_3	0.152173913043478	0.52793810230351	1.17212761562384	0.652588473735142
1	9843069	10006649	HAP_4	0.111304347826087	-2.33177369908397	1.77467948448857	0.189411689599915
1	9843069	10006649	HAP_5	0.143478260869565	-1.41258983781014	1.12490090576639	0.209729883195937
1	9893305	10037375	HAP_1	0.111304347826087	-2.33177369908397	1.77467948448857	0.189411689599915
1	9893305	10037375	HAP_2	0.168695652173913	-1.17809934156068	0.999382537106107	0.238965822854741
1	9893305	10037375	HAP_3	0.311304347826087	0.293554161296687	0.516989599060219	0.570387737855071
1	9893305	10037375	HAP_4	0.160869565217391	0.52793810230351	1.17212761562384	0.652588473735142
1	9893305	10037375	HAP_5	0.144347826086957	-1.53316604179303	1.07197822891281	0.153209241124545
1	9947101	10066272	HAP_1	0.15304347826087	0.52793810230351	1.17212761562384	0.652588473735142
1	9947101	10066272	HAP_2	0.168695652173913	-1.17809934156068	0.999382537106107	0.238965822854741
1	9947101	10066272	HAP_3	0.111304347826087	-2.33177369908397	1.77467948448857	0.189411689599915
1	9947101	10066272	HAP_4	0.144347826086957	-1.53316604179303	1.07197822891281	0.153209241124545
1	9947101	10066272	HAP_5	0.312173913043478	0.293554161296687	0.516989599060219	0.570387737855071
1	9995804	10135402	HAP_1	0.111304347826087	-2.33177369908397	1.77467948448857	0.189411689599915
1	9995804	10135402	HAP_2	0.150434782608696	-0.601487378236358	0.998236561536945	0.547051175274073
1	9995804	10135402	HAP_3	0.31304347826087	0.449422519829962	0.513131834351366	0.381490000942036
1	9995804	10135402	HAP_4	0.152173913043478	0.52793810230351	1.17212761562384	0.652588473735142
1	10029104	10154066	HAP_1	0.31304347826087	0.449422519829962	0.513131834351366	0.381490000942036
1	10029104	10154066	HAP_2	0.133913043478261	-0.344053639983511	1.07865747691256	0.749871807584748
1	10029104	10154066	HAP_3	0.151304347826087	0.52793810230351	1.17212761562384	0.652588473735142
1	10029104	10154066	HAP_4	0.111304347826087	-2.33177369908397	1.77467948448857	0.189411689599915
1	10052241	10209708	HAP_1	0.068695652173913	-2.3414562617432	2.03947448215149	0.251428762362234
1	10052241	10209708	HAP_2	0.151304347826087	0.52793810230351	1.17212761562384	0.652588473735142
1	10052241	10209708	HAP_3	0.304347826086957	0.474121432084497	0.522125669680247	0.364235737440376
1	10052241	10209708	HAP_4	0.110434782608696	-2.33177369908397	1.77467948448857	0.189411689599915
1	10115433	10242514	HAP_1	0.32	0.875965504583095	0.493552874348802	0.07646950836185
1	10115433	10242514	HAP_2	0.068695652173913	-2.3414562617432	2.03947448215149	0.251428762362234
1	10115433	10242514	HAP_3	0.110434782608696	-2.33177369908397	1.77467948448857	0.189411689599915
1	10115433	10242514	HAP_4	0.153913043478261	0.52793810230351	1.17212761562384	0.652588473735142
1	10147081	10280606	HAP_1	0.068695652173913	-2.3414562617432	2.03947448215149	0.251428762362234
1	10147081	10280606	HAP_2	0.320869565217391	0.848934453221637	0.492026430615253	0.0850080343944507
1	10147081	10280606	HAP_3	0.152173913043478	0.52793810230351	1.17212761562384	0.652588473735142
1	10188215	10329288	HAP_1	0.16695652173913	-0.287826027202384	1.13673097208392	0.800202354663519
1	10188215	10329288	HAP_2	0.068695652173913	-2.3414562617432	2.03947448215149	0.251428762362234
1	10188215	10329288	HAP_3	0.321739130434783	0.798272995326219	0.488102835256054	0.102512421836251
1	10188215	10329288	HAP_4	0.154782608695652	0.52793810230351	1.17212761562384	0.652588473735142
1	10236893	10379097	HAP_1	0.154782608695652	0.52793810230351	1.17212761562384	0.652588473735142
1	10236893	10379097	HAP_2	0.488695652173913	0.324773668384858	0.37161614088131	0.382519152323408
1	10236893	10379097	HAP_3	0.127826086956522	-1.53316604179303	1.07197822891281	0.153209241124545
1	10273354	10413209	HAP_1	0.0678260869565217	-2.3414562617432	2.03947448215149	0.251428762362234
1	10273354	10413209	HAP_2	0.153913043478261	0.52793810230351	1.17212761562384	0.652588473735142
1	10273354	10413209	HAP_3	0.497391304347826	0.242046815030539	0.367645518603433	0.510569955266035
1	10315745	10453602	HAP_1	0.493913043478261	0.355499315396608	0.372261645225011	0.340002615502956
1	10315745	10453602	HAP_2	0.0930434782608696	-1.47230713209446	2.03320837011606	0.469287266344226
1	10315745	10453602	HAP_3	0.0660869565217391	-2.3414562617432	2.03947448215149	0.251428762362234
1	10315745	10453602	HAP_4	0.15304347826087	0.52793810230351	1.17212761562384	0.652588473735142
1	10361996	10482668	HAP_1	0.152173913043478	0.52793810230351	1.17212761562384	0.652588473735142
1	10361996	10482668	HAP_2	0.164347826086957	0.126745661833729	1.26072706102503	0.91995641651846
1	10361996	10482668	HAP_3	0.318260869565217	0.965141062783463	0.496500984911251	0.0524079829754628
1	10399147	10523839	HAP_1	0.163478260869565	0.126745661833729	1.26072706102503	0.91995641651846
1	10399147	10523839	HAP_2	0.318260869565217	0.965141062783463	0.496500984911251	0.0524079829754628
1	10399147	10523839	HAP_3	0.149565217391304	0.52793810230351	1.17212761562384	0.652588473735142
1	10439622	10538971	HAP_1	0.164347826086957	-0.0161746729100782	1.19440122372826	0.989200122240215
1	10439622	10538971	HAP_2	0.320869565217391	0.798272995326219	0.488102835256054	0.102512421836251
1	10439622	10538971	HAP_3	0.149565217391304	0.52793810230351	1.17212761562384	0.652588473735142
1	10477227	10565732	HAP_1	0.150434782608696	0.52793810230351	1.17212761562384	0.652588473735142
1	10477227	10565732	HAP_2	0.320869565217391	0.798272995326219	0.488102835256054	0.102512421836251
1	10477227	10565732	HAP_3	0.229565217391304	-1.05773007070583	0.674416272884193	0.117359093029986
1	10513579	10591457	HAP_1	0.39304347826087	-0.641375867220636	0.428478548120867	0.134988962955104
1	10513579	10591457	HAP_2	0.320869565217391	0.798272995326219	0.488102835256054	0.102512421836251
1	10513579	10591457	HAP_3	0.150434782608696	0.52793810230351	1.17212761562384	0.652588473735142
1	10535644	10632901	HAP_1	0.320869565217391	0.798272995326219	0.488102835256054	0.102512421836251
1	10535644	10632901	HAP_2	0.150434782608696	0.52793810230351	1.17212761562384	0.652588473735142
1	10535644	10632901	HAP_3	0.165217391304348	-0.194042914729996	1.1425854206003	0.865206576321387
1	10556115	10715729	HAP_1	0.150434782608696	0.52793810230351	1.17212761562384	0.652588473735142
1	10556115	10715729	HAP_2	0.165217391304348	-0.194042914729996	1.1425854206003	0.865206576321387
1	10556115	10715729	HAP_3	0.320869565217391	0.798272995326219	0.488102835256054	0.102512421836251
1	10580877	10762241	HAP_1	0.305217391304348	0.616725006994476	0.503940183769821	0.221538253322248
1	10580877	10762241	HAP_2	0.164347826086957	-0.194042914729996	1.1425854206003	0.865206576321387
1	10580877	10762241	HAP_3	0.150434782608696	0.52793810230351	1.17212761562384	0.652588473735142
1	10610579	10783671	HAP_1	0.305217391304348	0.616725006994476	0.503940183769821	0.221538253322248
1	10610579	10783671	HAP_2	0.165217391304348	-0.194042914729996	1.1425854206003	0.865206576321387
1	10610579	10783671	HAP_3	0.0808695652173913	0.293958079529271	1.77591078064906	0.868590100640719
1	10610579	10783671	HAP_4	0.150434782608696	0.52793810230351	1.17212761562384	0.652588473735142
1	10692448	10838284	HAP_1	0.294782608695652	0.481742317092782	0.514596513288257	0.349595261591166
1	10692448	10838284	HAP_2	0.091304347826087	-0.533837492574974	1.60328272549987	0.739284658787757
1	10692448	10838284	HAP_3	0.165217391304348	-0.194042914729996	1.1425854206003	0.865206576321387
1	10692448	10838284	HAP_4	0.150434782608696	0.52793810230351	1.17212761562384	0.652588473735142
1	10747495	10888253	HAP_1	0.150434782608696	0.52793810230351	1.17212761562384	0.652588473735142
1	10747495	10888253	HAP_2	0.293913043478261	0.340768465187509	0.519788948643314	0.512356202125256
1	10747495	10888253	HAP_3	0.103478260869565	-0.35674083833679	1.35052912722203	0.791761988268315
1	10747495	10888253	HAP_4	0.165217391304348	-0.194042914729996	1.1425854206003	0.865206576321387
1	10776649	10972991	HAP_1	0.288695652173913	0.357553284240356	0.524516270330462	0.495720886609826
1	10776649	10972991	HAP_2	0.091304347826087	-0.533837492574974	1.60328272549987	0.739284658787757
1	10776649	10972991	HAP_3	0.165217391304348	-0.194042914729996	1.1425854206003	0.865206576321387
1	10776649	10972991	HAP_4	0.150434782608696	0.52793810230351	1.17212761562384	0.652588473735142
1	10826689	11037942	HAP_1	0.287826086956522	0.406374283886584	0.528883676345772	0.442594705629198
1	10826689	11037942	HAP_2	0.150434782608696	0.52793810230351	1.17212761562384	0.652588473735142
1	10826689	11037942	HAP_3	0.171304347826087	-0.536022212398009	1.04663987643189	0.608756854010657
1	10826689	11037942	HAP_4	0.0947826086956522	-0.533837492574974	1.60328272549987	0.739284658787757
1	10875498	11075998	HAP_1	0.287826086956522	0.406374283886584	0.528883676345772	0.442594705629198
1	10875498	11075998	HAP_2	0.163478260869565	-0.194042914729996	1.1425854206003	0.865206576321387
1	10875498	11075998	HAP_3	0.0947826086956522	-0.533837492574974	1.60328272549987	0.739284658787757
1	10875498	11075998	HAP_4	0.150434782608696	0.52793810230351	1.17212761562384	0.652588473735142
1	10957096	11130967	HAP_1	0.145217391304348	-0.29725106273413	1.26809837274706	0.81475444060153
1	10957096	11130967	HAP_2	0.147826086956522	-0.772769601631387	1.29384922601167	0.550571668057169
1	10957096	11130967	HAP_3	0.28695652173913	0.430405088565701	0.535855952940892	0.422192684814733
1	11028533	11181385	HAP_1	0.292173913043478	0.411364692126784	0.530716072337608	0.438599157417763
1	11028533	11181385	HAP_2	0.161739130434783	0.851730398082766	1.08267403588215	0.431794115189572
1	11028533	11181385	HAP_3	0.144347826086957	0.0499014642588566	1.35379643943005	0.970609411599784
1	11068552	11236771	HAP_1	0.14695652173913	-0.733790199545148	1.37399701729174	0.59351454808661
1	11068552	11236771	HAP_2	0.291304347826087	0.411364692126784	0.530716072337608	0.438599157417763
1	11068552	11236771	HAP_3	0.144347826086957	0.0499014642588566	1.35379643943005	0.970609411599784
1	11117957	11313680	HAP_1	0.233913043478261	0.437008155986217	0.720916004308517	0.544636958030462
1	11117957	11313680	HAP_2	0.14695652173913	-0.733790199545148	1.37399701729174	0.59351454808661
1	11117957	11313680	HAP_3	0.291304347826087	0.411364692126784	0.530716072337608	0.438599157417763
1	11160981	11394467	HAP_1	0.127826086956522	0.776959284418867	1.79727891523512	0.66569098365121
1	11160981	11394467	HAP_2	0.14695652173913	-0.733790199545148	1.37399701729174	0.59351454808661
1	11160981	11394467	HAP_3	0.237391304347826	-0.314392920638843	0.669764788492046	0.638960121605521
1	11227266	11469495	HAP_1	0.236521739130435	-0.314392920638843	0.669764788492046	0.638960121605521
1	11227266	11469495	HAP_2	0.14695652173913	-0.733790199545148	1.37399701729174	0.59351454808661
1	11296054	11519084	HAP_1	0.208695652173913	0.342774260354405	0.870300124557078	0.693835613249959
1	11296054	11519084	HAP_2	0.237391304347826	-0.314392920638843	0.669764788492046	0.638960121605521
1	11368762	11586009	HAP_1	0.14695652173913	-0.733790199545148	1.37399701729174	0.59351454808661
1	11368762	11586009	HAP_2	0.302608695652174	-0.103655077857779	0.56293922873289	0.853976389381868
1	11443076	11667549	HAP_1	0.11304347826087	-0.711293100287979	1.34366679702813	0.596759795217309
1	11443076	11667549	HAP_2	0.148695652173913	-0.733790199545148	1.37399701729174	0.59351454808661
1	11443076	11667549	HAP_3	0.332173913043478	0.041624063875592	0.516793429072436	0.93583411633708
1	11495736	11731681	HAP_1	0.119130434782609	1.05421076401406	2.07814699443514	0.612154545295532
1	11495736	11731681	HAP_2	0.11304347826087	-0.711293100287979	1.34366679702813	0.596759795217309
1	11495736	11731681	HAP_3	0.260869565217391	-0.270874841863686	0.628519978740538	0.666653596645464
1	11495736	11731681	HAP_4	0.238260869565217	-0.649060984702735	0.710525354216606	0.361374259295475
1	11562944	11776956	HAP_1	0.12	1.05421076401406	2.07814699443514	0.612154545295532
1	11562944	11776956	HAP_2	0.260869565217391	-0.270874841863686	0.628519978740538	0.666653596645464
1	11562944	11776956	HAP_3	0.385217391304348	-0.272487059419923	0.438556749738343	0.53463655639671
1	11635516	11833307	HAP_1	0.260869565217391	-0.270874841863686	0.628519978740538	0.666653596645464
1	11635516	11833307	HAP_2	0.385217391304348	-0.272487059419923	0.438556749738343	0.53463655639671
1	11715739	11880489	HAP_1	0.102608695652174	-0.222300121480419	1.7627532179643	0.899690261964416
1	11715739	11880489	HAP_2	0.260869565217391	-0.270874841863686	0.628519978740538	0.666653596645464
1	11715739	11880489	HAP_3	0.384347826086957	-0.272487059419923	0.438556749738343	0.53463655639671
1	11768871	11915013	HAP_1	0.169565217391304	-0.626934193138873	1.01637535102972	0.537594461999678
1	11768871	11915013	HAP_2	0.260869565217391	-0.270874841863686	0.628519978740538	0.666653596645464
1	11768871	11915013	HAP_3	0.394782608695652	-0.35705695149635	0.42595135046916	0.402242419525327
1	11807482	11964513	HAP_1	0.260869565217391	-0.270874841863686	0.628519978740538	0.666653596645464
1	11807482	11964513	HAP_2	0.247826086956522	-0.0735159769109179	0.712217065659584	0.917824150884779
1	11807482	11964513	HAP_3	0.393913043478261	-0.35705695149635	0.42595135046916	0.402242419525327
1	11869629	12059144	HAP_1	0.353913043478261	-0.164687816287093	0.478104988617418	0.730629587903389
1	11869629	12059144	HAP_2	0.26	-0.270874841863686	0.628519978740538	0.666653596645464
1	11869629	12059144	HAP_3	0.113913043478261	-1.95164419655976	2.05966523384004	0.343763759594984
1	11907907	12100919	HAP_1	0.353913043478261	-0.164687816287093	0.478104988617418	0.730629587903389
1	11907907	12100919	HAP_2	0.26	-0.270874841863686	0.628519978740538	0.666653596645464
1	11907907	12100919	HAP_3	0.113913043478261	-1.95164419655976	2.05966523384004	0.343763759594984
1	11934480	12184244	HAP_1	0.353913043478261	-0.164687816287093	0.478104988617418	0.730629587903389
1	11934480	12184244	HAP_2	0.26	-0.270874841863686	0.628519978740538	0.666653596645464
1	11934480	12184244	HAP_3	0.113913043478261	-1.95164419655976	2.05966523384004	0.343763759594984
1	12036167	12253784	HAP_1	0.254782608695652	-0.257607000515293	0.638393139382083	0.686716211413376
1	12036167	12253784	HAP_2	0.372173913043478	0.496678311930691	0.466936410043341	0.28792333382011
1	12036167	12253784	HAP_3	0.167826086956522	-2.60032909381079	1.19946792214395	0.0305851435974599
1	12077285	12310963	HAP_1	0.206086956521739	0.342774260354405	0.870300124557078	0.693835613249959
1	12077285	12310963	HAP_2	0.166086956521739	-0.160419032873657	0.939135184970325	0.864430163721377
1	12077285	12310963	HAP_3	0.167826086956522	-2.60032909381079	1.19946792214395	0.0305851435974599
1	12077285	12310963	HAP_4	0.253913043478261	-0.257607000515293	0.638393139382083	0.686716211413376
1	12159225	12367799	HAP_1	0.205217391304348	0.342774260354405	0.870300124557078	0.693835613249959
1	12159225	12367799	HAP_2	0.253913043478261	-0.257607000515293	0.638393139382083	0.686716211413376
1	12228328	12410625	HAP_1	0.205217391304348	0.342774260354405	0.870300124557078	0.693835613249959
1	12228328	12410625	HAP_2	0.113913043478261	-0.88376893177357	1.57934098726862	0.575988329588992
1	12228328	12410625	HAP_3	0.254782608695652	-0.257607000515293	0.638393139382083	0.686716211413376
1	12288899	12447748	HAP_1	0.107826086956522	-2.35110340576363	2.05242631750117	0.252479756493661
1	12288899	12447748	HAP_2	0.254782608695652	-0.257607000515293	0.638393139382083	0.686716211413376
1	12288899	12447748	HAP_3	0.247826086956522	-0.0601682745598071	0.699541087835807	0.9314882539763
1	12288899	12447748	HAP_4	0.159130434782609	1.49608224030869	1.12162241639063	0.182791504489897
1	12349904	12495996	HAP_1	0.16695652173913	1.58197293378939	1.07609315142473	0.14209216291324
1	12349904	12495996	HAP_2	0.107826086956522	-2.35110340576363	2.05242631750117	0.252479756493661
1	12349904	12495996	HAP_3	0.254782608695652	-0.257607000515293	0.638393139382083	0.686716211413376
1	12349904	12495996	HAP_4	0.144347826086957	-0.733790199545148	1.37399701729174	0.59351454808661
1	12391498	12566832	HAP_1	0.146086956521739	-0.733790199545148	1.37399701729174	0.59351454808661
1	12391498	12566832	HAP_2	0.254782608695652	-0.257607000515293	0.638393139382083	0.686716211413376
1	12391498	12566832	HAP_3	0.107826086956522	-2.35110340576363	2.05242631750117	0.252479756493661
1	12391498	12566832	HAP_4	0.200869565217391	1.24924131032931	0.927450463236008	0.17853507864599
1	12442460	12631796	HAP_1	0.101739130434783	-2.35110340576363	2.05242631750117	0.252479756493661
1	12442460	12631796	HAP_2	0.18	1.12153732622141	0.98502102025384	0.255358365059215
1	12442460	12631796	HAP_3	0.252173913043478	-0.425762699443603	0.646019987643008	0.510130391572088
1	12442460	12631796	HAP_4	0.146086956521739	-0.733790199545148	1.37399701729174	0.59351454808661
1	12479322	12693559	HAP_1	0.145217391304348	-0.733790199545148	1.37399701729174	0.59351454808661
1	12479322	12693559	HAP_2	0.238260869565217	-0.104071875415005	0.687732881043823	0.879772852011533
1	12543647	12775375	HAP_1	0.238260869565217	-0.104071875415005	0.687732881043823	0.879772852011533
1	12543647	12775375	HAP_2	0.146086956521739	-0.733790199545148	1.37399701729174	0.59351454808661
1	12606447	12853203	HAP_1	0.0695652173913043	-1.77084819470134	2.06485649281014	0.391471655520859
1	12606447	12853203	HAP_2	0.239130434782609	-0.104071875415005	0.687732881043823	0.879772852011533
1	12606447	12853203	HAP_3	0.19304347826087	-0.67025734749269	0.885641847376146	0.449484405721519
1	12676844	12903805	HAP_1	0.242608695652174	0.0770388988350453	0.678273152423485	0.909610562985169
1	12676844	12903805	HAP_2	0.135652173913043	-0.333841311260281	1.21111894318422	0.782920522922218
1	12676844	12903805	HAP_3	0.318260869565217	0.260441910239185	0.515413048466422	0.613541209844155
1	12743592	12950327	HAP_1	0.242608695652174	0.0770388988350453	0.678273152423485	0.909610562985169
1	12743592	12950327	HAP_2	0.134782608695652	0.109019705853073	1.27374096410754	0.931822695286752
1	12743592	12950327	HAP_3	0.392173913043478	0.127672189944732	0.427185024221226	0.765150785839178
1	12837234	13034308	HAP_1	0.392173913043478	0.127672189944732	0.427185024221226	0.765150785839178
1	12837234	13034308	HAP_2	0.242608695652174	0.0770388988350453	0.678273152423485	0.909610562985169
1	12887875	13085347	HAP_1	0.242608695652174	0.0770388988350453	0.678273152423485	0.909610562985169
1	12887875	13085347	HAP_2	0.373913043478261	0.308712876137726	0.452355398486817	0.495231536967976
1	12934724	13112862	HAP_1	0.242608695652174	0.0770388988350453	0.678273152423485	0.909610562985169
1	12934724	13112862	HAP_2	0.281739130434783	-0.254873360429594	0.608962930393753	0.675714622281022
1	12980154	13158835	HAP_1	0.242608695652174	0.0770388988350453	0.678273152423485	0.909610562985169
1	12980154	13158835	HAP_2	0.280869565217391	-0.254873360429594	0.608962930393753	0.675714622281022
1	13080688	13212735	HAP_1	0.071304347826087	0.265211435016995	2.05322468565143	0.89727073333533
1	13080688	13212735	HAP_2	0.24695652173913	-0.016498706340955	0.661098148498565	0.98009850683541
1	13080688	13212735	HAP_3	0.36	-0.240172075515704	0.462677361855951	0.60390099841186
1	13107909	13288892	HAP_1	0.071304347826087	0.265211435016995	2.05322468565143	0.89727073333533
1	13107909	13288892	HAP_2	0.443478260869565	-0.035612028072537	0.38583520090085	0.926493734371184
1	13107909	13288892	HAP_3	0.0852173913043478	0.244939045879139	2.06279738075538	0.90552282024046
1	13107909	13288892	HAP_4	0.247826086956522	-0.016498706340955	0.661098148498565	0.98009850683541
1	13141007	13331772	HAP_1	0.243478260869565	-0.016498706340955	0.661098148498565	0.98009850683541
1	13141007	13331772	HAP_2	0.071304347826087	0.265211435016995	2.05322468565143	0.89727073333533
1	13141007	13331772	HAP_3	0.32695652173913	0.097823392422536	0.514254758429539	0.849202606394426
1	13207040	13395358	HAP_1	0.071304347826087	0.265211435016995	2.05322468565143	0.89727073333533
1	13207040	13395358	HAP_2	0.239130434782609	-0.0399671397228879	0.679507489502015	0.953118133440417
1	13207040	13395358	HAP_3	0.243478260869565	-0.016498706340955	0.661098148498565	0.98009850683541
1	13253220	13439013	HAP_1	0.155652173913043	-0.733790199545148	1.37399701729174	0.59351454808661
1	13253220	13439013	HAP_2	0.243478260869565	-0.016498706340955	0.661098148498565	0.98009850683541
1	13253220	13439013	HAP_3	0.0704347826086957	0.265211435016995	2.05322468565143	0.89727073333533
1	13325800	13492360	HAP_1	0.219130434782609	0.288184109673534	0.762206920130225	0.705505238458092
1	13325800	13492360	HAP_2	0.243478260869565	-0.016498706340955	0.661098148498565	0.98009850683541
1	13376228	13532908	HAP_1	0.274782608695652	0.163874269891544	0.592017054232582	0.782030333997182
1	13376228	13532908	HAP_2	0.243478260869565	-0.016498706340955	0.661098148498565	0.98009850683541
1	13376228	13532908	HAP_3	0.154782608695652	-0.675824557826919	1.26360997409455	0.592974554410712
1	13424571	13580209	HAP_1	0.161739130434783	-0.795046935540252	1.34167069284151	0.553700756899796
1	13424571	13580209	HAP_2	0.402608695652174	0.415160260399727	0.431850377153473	0.336788596558274
1	13424571	13580209	HAP_3	0.243478260869565	-0.016498706340955	0.661098148498565	0.98009850683541
1	13463249	13598030	HAP_1	0.4	0.746142618331695	0.426221747718531	0.0805609376177493
1	13463249	13598030	HAP_2	0.243478260869565	-0.016498706340955	0.661098148498565	0.98009850683541
1	13463249	13598030	HAP_3	0.160869565217391	-0.795046935540252	1.34167069284151	0.553700756899796
1	13525711	13668972	HAP_1	0.144347826086957	-1.25719933756692	1.27849840805834	0.325862990712673
1	13525711	13668972	HAP_2	0.159130434782609	0.0568032311918487	0.907057450790799	0.950088476982315
1	13525711	13668972	HAP_3	0.225217391304348	0.344903263288279	0.714601193972267	0.629531220606585
1	13560034	13725800	HAP_1	0.225217391304348	0.344903263288279	0.714601193972267	0.629531220606585
1	13560034	13725800	HAP_2	0.144347826086957	-1.25719933756692	1.27849840805834	0.325862990712673
1	13560034	13725800	HAP_3	0.0704347826086957	0.265211435016995	2.05322468565143	0.89727073333533
1	13593070	13778296	HAP_1	0.225217391304348	0.344903263288279	0.714601193972267	0.629531220606585
1	13593070	13778296	HAP_2	0.144347826086957	-1.25719933756692	1.27849840805834	0.325862990712673
1	13593070	13778296	HAP_3	0.0704347826086957	0.265211435016995	2.05322468565143	0.89727073333533
1	13657759	13850697	HAP_1	0.371304347826087	-0.468461356449493	0.462698182112165	0.311755961230746
1	13657759	13850697	HAP_2	0.071304347826087	0.265211435016995	2.05322468565143	0.89727073333533
1	13657759	13850697	HAP_3	0.1	-0.511284382229558	1.59055774545611	0.747989104541542
1	13711980	13936005	HAP_1	0.471304347826087	-0.0667824243406746	0.365979039918059	0.85527491947837
1	13711980	13936005	HAP_2	0.158260869565217	-1.06108428496776	1.09687223612138	0.333773844403098
1	13711980	13936005	HAP_3	0.0852173913043478	-1.07655134400502	1.59537323888397	0.500082936205538
1	13746152	14037621	HAP_1	0.203478260869565	-0.218256677167326	0.741521272272099	0.768609567473723
1	13746152	14037621	HAP_2	0.134782608695652	-1.92101051606395	1.07429109040256	0.0742878728640053
1	13746152	14037621	HAP_3	0.472173913043478	-0.0667824243406746	0.365979039918059	0.85527491947837
1	13834725	14062958	HAP_1	0.280869565217391	-0.131302885557282	0.56649333403858	0.816791806609725
1	13834725	14062958	HAP_2	0.472173913043478	-0.0667824243406746	0.365979039918059	0.85527491947837
1	13834725	14062958	HAP_3	0.14	-1.92101051606395	1.07429109040256	0.0742878728640053
1	13910692	14114440	HAP_1	0.115652173913043	-0.659009504604044	1.62862826052426	0.685895493322159
1	13910692	14114440	HAP_2	0.356521739130435	0.674032049669706	0.4609024220714	0.144185637150335
1	13910692	14114440	HAP_3	0.0921739130434783	-1.07655134400502	1.59537323888397	0.500082936205538
1	13910692	14114440	HAP_4	0.179130434782609	-0.985837003170973	0.934993464517219	0.292162738366478
1	13910692	14114440	HAP_5	0.149565217391304	-1.82225334725949	1.13121881601796	0.107768191806906
1	14004385	14194506	HAP_1	0.115652173913043	-0.659009504604044	1.62862826052426	0.685895493322159
1	14004385	14194506	HAP_2	0.356521739130435	0.674032049669706	0.4609024220714	0.144185637150335
1	14004385	14194506	HAP_3	0.176521739130435	-0.630910388122201	0.906357293510576	0.486657376128899
1	14004385	14194506	HAP_4	0.162608695652174	0.275292451283738	1.13094281865209	0.80777000554795
1	14058696	14248776	HAP_1	0.0895652173913044	-1.06797965728987	2.04004653375268	0.600827493092808
1	14058696	14248776	HAP_2	0.115652173913043	-0.659009504604044	1.62862826052426	0.685895493322159
1	14058696	14248776	HAP_3	0.071304347826087	0.265211435016995	2.05322468565143	0.89727073333533
1	14058696	14248776	HAP_4	0.356521739130435	0.674032049669706	0.4609024220714	0.144185637150335
1	14091291	14286844	HAP_1	0.357391304347826	0.675565826507935	0.458110350140404	0.140858751217939
1	14091291	14286844	HAP_2	0.071304347826087	0.265211435016995	2.05322468565143	0.89727073333533
1	14091291	14286844	HAP_3	0.0895652173913044	-1.06797965728987	2.04004653375268	0.600827493092808
1	14091291	14286844	HAP_4	0.162608695652174	0.601560263887455	0.978239538260962	0.53884213744654
1	14174967	14320480	HAP_1	0.071304347826087	0.265211435016995	2.05322468565143	0.89727073333533
1	14174967	14320480	HAP_2	0.162608695652174	0.601560263887455	0.978239538260962	0.53884213744654
1	14174967	14320480	HAP_3	0.0895652173913044	-1.06797965728987	2.04004653375268	0.600827493092808
1	14174967	14320480	HAP_4	0.357391304347826	0.675565826507935	0.458110350140404	0.140858751217939
1	14235061	14353940	HAP_1	0.244347826086957	0.351172710686621	0.686359221144291	0.609099999366393
1	14235061	14353940	HAP_2	0.0973913043478261	-1.07655134400502	1.59537323888397	0.500082936205538
1	14235061	14353940	HAP_3	0.509565217391304	0.133175377321686	0.349239654816308	0.703102897478737
1	14277857	14409719	HAP_1	0.56695652173913	-0.0915734560509801	0.326295921546298	0.779085656352082
1	14277857	14409719	HAP_2	0.1	-0.463479872499156	1.46227634675219	0.751393340840648
1	14277857	14409719	HAP_3	0.163478260869565	0.601560263887455	0.978239538260962	0.53884213744654
1	14300401	14464404	HAP_1	0.563478260869565	-0.157820546218278	0.327840500603836	0.630423672027673
1	14300401	14464404	HAP_2	0.1	-0.463479872499156	1.46227634675219	0.751393340840648
1	14300401	14464404	HAP_3	0.163478260869565	0.601560263887455	0.978239538260962	0.53884213744654
1	14340365	14529990	HAP_1	0.120869565217391	-0.241223773041825	1.34229727811734	0.857445292747734
1	14340365	14529990	HAP_2	0.118260869565217	-2.30809476431385	1.2600455442155	0.0675170280901016
1	14340365	14529990	HAP_3	0.288695652173913	0.804026917880664	0.591539371053476	0.17462484301749
1	14340365	14529990	HAP_4	0.16	0.601560263887455	0.978239538260962	0.53884213744654
1	14398852	14590649	HAP_1	0.16	0.601560263887455	0.978239538260962	0.53884213744654
1	14398852	14590649	HAP_2	0.0695652173913043	-2.45545641531742	2.04460744183526	0.230279325437837
1	14398852	14590649	HAP_3	0.071304347826087	0.265211435016995	2.05322468565143	0.89727073333533
1	14398852	14590649	HAP_4	0.218260869565217	0.530327157248041	0.75112031327488	0.480450730052004
1	14444478	14655035	HAP_1	0.0904347826086957	-1.06797965728987	2.04004653375268	0.600827493092808
1	14444478	14655035	HAP_2	0.16	0.601560263887455	0.978239538260962	0.53884213744654
1	14444478	14655035	HAP_3	0.158260869565217	-0.795046935540252	1.34167069284151	0.553700756899796
1	14444478	14655035	HAP_4	0.071304347826087	0.265211435016995	2.05322468565143	0.89727073333533
1	14444478	14655035	HAP_5	0.178260869565217	-0.195814053819674	1.0011889220254	0.845008415483991
1	14508643	14723669	HAP_1	0.071304347826087	0.265211435016995	2.05322468565143	0.89727073333533
1	14508643	14723669	HAP_2	0.0904347826086957	-1.06797965728987	2.04004653375268	0.600827493092808
1	14508643	14723669	HAP_3	0.161739130434783	-0.795046935540252	1.34167069284151	0.553700756899796
1	14508643	14723669	HAP_4	0.177391304347826	-0.195814053819674	1.0011889220254	0.845008415483991
1	14508643	14723669	HAP_5	0.236521739130435	-0.437805796928463	0.677848089917282	0.518623304670656
1	14563828	14775232	HAP_1	0.177391304347826	-0.195814053819674	1.0011889220254	0.845008415483991
1	14563828	14775232	HAP_2	0.237391304347826	-0.437805796928463	0.677848089917282	0.518623304670656
1	14563828	14775232	HAP_3	0.108695652173913	0.77206309527518	1.46722710488927	0.598952963844732
1	14629667	14813674	HAP_1	0.277391304347826	-0.738547534102171	0.580405575672777	0.203733078665304
1	14629667	14813674	HAP_2	0.108695652173913	0.77206309527518	1.46722710488927	0.598952963844732
1	14629667	14813674	HAP_3	0.177391304347826	-0.195814053819674	1.0011889220254	0.845008415483991
1	14709803	14871304	HAP_1	0.355652173913043	-0.157228419087725	0.461767188451611	0.733612653578173
1	14709803	14871304	HAP_2	0.108695652173913	0.77206309527518	1.46722710488927	0.598952963844732
1	14709803	14871304	HAP_3	0.182608695652174	-0.148055182790737	0.903672919976702	0.869918258966401
1	14762452	14901630	HAP_1	0.128695652173913	0.515459822071642	1.4420831441312	0.720895782416265
1	14762452	14901630	HAP_2	0.485217391304348	0.199419808464709	0.35752338576958	0.577215938158431
1	14762452	14901630	HAP_3	0.182608695652174	-0.148055182790737	0.903672919976702	0.869918258966401
1	14804510	14946992	HAP_1	0.485217391304348	0.199419808464709	0.35752338576958	0.577215938158431
1	14804510	14946992	HAP_2	0.182608695652174	-0.148055182790737	0.903672919976702	0.869918258966401
1	14804510	14946992	HAP_3	0.128695652173913	0.515459822071642	1.4420831441312	0.720895782416265
1	14854129	15009567	HAP_1	0.679130434782609	-0.0724027383932334	0.31347015001247	0.817420835492453
1	14854129	15009567	HAP_2	0.182608695652174	-0.148055182790737	0.903672919976702	0.869918258966401
1	14890884	15068643	HAP_1	0.352173913043478	-0.473380211855681	0.454549592558335	0.298125218941675
1	14890884	15068643	HAP_2	0.325217391304348	-0.46050850243437	0.537534155883357	0.391972771621032
1	14890884	15068643	HAP_3	0.182608695652174	-0.148055182790737	0.903672919976702	0.869918258966401
1	14928233	15107973	HAP_1	0.350434782608696	-0.473380211855681	0.454549592558335	0.298125218941675
1	14928233	15107973	HAP_2	0.325217391304348	-0.46050850243437	0.537534155883357	0.391972771621032
1	14928233	15107973	HAP_3	0.182608695652174	-0.148055182790737	0.903672919976702	0.869918258966401
1	14986215	15176283	HAP_1	0.258260869565217	-0.730200326750072	0.589530793249807	0.216006054424729
1	14986215	15176283	HAP_2	0.273913043478261	-0.482349458331073	0.612070010366102	0.430992376280146
1	14986215	15176283	HAP_3	0.244347826086957	-0.735355253014051	0.769491161530904	0.339665863609376
1	14986215	15176283	HAP_4	0.107826086956522	-0.314954503281649	1.60280864604515	0.844288597155121
1	15043428	15233923	HAP_1	0.258260869565217	-0.730200326750072	0.589530793249807	0.216006054424729
1	15043428	15233923	HAP_2	0.2	-0.00717260439858605	0.827869129331301	0.99309034096731
1	15043428	15233923	HAP_3	0.239130434782609	-0.555077355140183	0.788625814733532	0.481815279229922
1	15043428	15233923	HAP_4	0.0721739130434783	0.265211435016995	2.05322468565143	0.89727073333533
1	15092475	15295952	HAP_1	0.258260869565217	-0.730200326750072	0.589530793249807	0.216006054424729
1	15092475	15295952	HAP_2	0.179130434782609	-0.148055182790737	0.903672919976702	0.869918258966401
1	15092475	15295952	HAP_3	0.156521739130435	0.0273497408957147	1.07000541658595	0.979617064117576
1	15092475	15295952	HAP_4	0.0721739130434783	0.265211435016995	2.05322468565143	0.89727073333533
1	15151447	15377098	HAP_1	0.259130434782609	-0.728483521985578	0.58587307770825	0.214233290969653
1	15151447	15377098	HAP_2	0.179130434782609	-0.148055182790737	0.903672919976702	0.869918258966401
1	15151447	15377098	HAP_3	0.0765217391304348	-0.751875910881021	2.03769936462349	0.712279551374275
1	15151447	15377098	HAP_4	0.0756521739130435	0.265211435016995	2.05322468565143	0.89727073333533
1	15209586	15433328	HAP_1	0.259130434782609	-0.728483521985578	0.58587307770825	0.214233290969653
1	15209586	15433328	HAP_2	0.0765217391304348	-0.751875910881021	2.03769936462349	0.712279551374275
1	15209586	15433328	HAP_3	0.0721739130434783	0.265211435016995	2.05322468565143	0.89727073333533
1	15209586	15433328	HAP_4	0.179130434782609	-0.148055182790737	0.903672919976702	0.869918258966401
1	15276897	15479165	HAP_1	0.0765217391304348	-0.751875910881021	2.03769936462349	0.712279551374275
1	15276897	15479165	HAP_2	0.259130434782609	-0.728483521985578	0.58587307770825	0.214233290969653
1	15276897	15479165	HAP_3	0.220869565217391	0.712198682495682	0.745980333382878	0.34013225952086
1	15276897	15479165	HAP_4	0.0721739130434783	0.265211435016995	2.05322468565143	0.89727073333533
1	15346076	15504349	HAP_1	0.220869565217391	0.712198682495682	0.745980333382878	0.34013225952086
1	15346076	15504349	HAP_2	0.259130434782609	-0.728483521985578	0.58587307770825	0.214233290969653
1	15346076	15504349	HAP_3	0.0721739130434783	0.265211435016995	2.05322468565143	0.89727073333533
1	15346076	15504349	HAP_4	0.155652173913043	0.0273497408957147	1.07000541658595	0.979617064117576
1	15415550	15558805	HAP_1	0.213913043478261	0.076711754912728	0.755450028634745	0.919154494285574
1	15415550	15558805	HAP_2	0.26	-0.728483521985578	0.58587307770825	0.214233290969653
1	15415550	15558805	HAP_3	0.155652173913043	0.0273497408957147	1.07000541658595	0.979617064117576
1	15415550	15558805	HAP_4	0.0756521739130435	0.265211435016995	2.05322468565143	0.89727073333533
1	15415550	15558805	HAP_5	0.0947826086956522	0.316567568818679	1.58754725407555	0.842016739733023
1	15469825	15577736	HAP_1	0.0939130434782609	0.316567568818679	1.58754725407555	0.842016739733023
1	15469825	15577736	HAP_2	0.213913043478261	0.076711754912728	0.755450028634745	0.919154494285574
1	15469825	15577736	HAP_3	0.240869565217391	-0.555077355140183	0.788625814733532	0.481815279229922
1	15469825	15577736	HAP_4	0.335652173913043	-0.290876620233041	0.460413577324642	0.527792464814971
1	15492702	15613532	HAP_1	0.0939130434782609	0.316567568818679	1.58754725407555	0.842016739733023
1	15492702	15613532	HAP_2	0.213913043478261	0.076711754912728	0.755450028634745	0.919154494285574
1	15492702	15613532	HAP_3	0.262608695652174	-0.645763218313022	0.578491638281294	0.264775959963833
1	15492702	15613532	HAP_4	0.312173913043478	-0.309870223986827	0.58169416330533	0.59444975003388
1	15550342	15653451	HAP_1	0.213913043478261	0.076711754912728	0.755450028634745	0.919154494285574
1	15550342	15653451	HAP_2	0.264347826086957	-0.645763218313022	0.578491638281294	0.264775959963833
1	15550342	15653451	HAP_3	0.0739130434782609	0.265211435016995	2.05322468565143	0.89727073333533
1	15550342	15653451	HAP_4	0.240869565217391	-0.555077355140183	0.788625814733532	0.481815279229922
1	15550342	15653451	HAP_5	0.136521739130435	-1.54498532949639	1.07990685939564	0.153081911222352
1	15573523	15690224	HAP_1	0.26	-0.728483521985578	0.58587307770825	0.214233290969653
1	15573523	15690224	HAP_2	0.0739130434782609	0.265211435016995	2.05322468565143	0.89727073333533
1	15573523	15690224	HAP_3	0.185217391304348	-1.77675013550937	1.12344848022974	0.114323021447882
1	15573523	15690224	HAP_4	0.177391304347826	-0.148055182790737	0.903672919976702	0.869918258966401
1	15605937	15735006	HAP_1	0.177391304347826	-0.148055182790737	0.903672919976702	0.869918258966401
1	15605937	15735006	HAP_2	0.0739130434782609	0.265211435016995	2.05322468565143	0.89727073333533
1	15605937	15735006	HAP_3	0.185217391304348	-1.77675013550937	1.12344848022974	0.114323021447882
1	15605937	15735006	HAP_4	0.26	-0.728483521985578	0.58587307770825	0.214233290969653
1	15641488	15812807	HAP_1	0.0739130434782609	0.265211435016995	2.05322468565143	0.89727073333533
1	15641488	15812807	HAP_2	0.177391304347826	-0.148055182790737	0.903672919976702	0.869918258966401
1	15641488	15812807	HAP_3	0.185217391304348	-1.77675013550937	1.12344848022974	0.114323021447882
1	15641488	15812807	HAP_4	0.260869565217391	-0.728483521985578	0.58587307770825	0.214233290969653
1	15680611	15886962	HAP_1	0.22	-0.417276373811649	0.687383475589096	0.544062671142224
1	15680611	15886962	HAP_2	0.0878260869565217	-1.30877857542862	2.04079568843277	0.521584043888448
1	15680611	15886962	HAP_3	0.105217391304348	-2.24731203930325	2.03638819025336	0.270248791051656
1	15680611	15886962	HAP_4	0.0739130434782609	0.265211435016995	2.05322468565143	0.89727073333533
1	15680611	15886962	HAP_5	0.17304347826087	-0.195814053819674	1.0011889220254	0.845008415483991
1	15714762	15945872	HAP_1	0.0739130434782609	0.265211435016995	2.05322468565143	0.89727073333533
1	15714762	15945872	HAP_2	0.22	-0.417276373811649	0.687383475589096	0.544062671142224
1	15714762	15945872	HAP_3	0.170434782608696	-0.195814053819674	1.0011889220254	0.845008415483991
1	15714762	15945872	HAP_4	0.16695652173913	-1.19350747553389	0.924652321201665	0.197316426728976
1	15714762	15945872	HAP_5	0.105217391304348	-2.24731203930325	2.03638819025336	0.270248791051656
1	15784835	16007329	HAP_1	0.170434782608696	-0.195814053819674	1.0011889220254	0.845008415483991
1	15784835	16007329	HAP_2	0.0869565217391304	-1.8139226686173	1.76852344083997	0.305488090692464
1	15784835	16007329	HAP_3	0.105217391304348	-2.24731203930325	2.03638819025336	0.270248791051656
1	15784835	16007329	HAP_4	0.22	-0.417276373811649	0.687383475589096	0.544062671142224
1	15784835	16007329	HAP_5	0.0730434782608696	0.265211435016995	2.05322468565143	0.89727073333533
1	15859988	16070054	HAP_1	0.0860869565217391	-1.10486481433706	1.7689451686084	0.53249390378874
1	15859988	16070054	HAP_2	0.22	-0.417276373811649	0.687383475589096	0.544062671142224
1	15859988	16070054	HAP_3	0.0730434782608696	0.265211435016995	2.05322468565143	0.89727073333533
1	15859988	16070054	HAP_4	0.170434782608696	-0.195814053819674	1.0011889220254	0.845008415483991
1	15931146	16103133	HAP_1	0.169565217391304	-0.195814053819674	1.0011889220254	0.845008415483991
1	15931146	16103133	HAP_2	0.218260869565217	-0.417276373811649	0.687383475589096	0.544062671142224
1	15931146	16103133	HAP_3	0.0730434782608696	0.265211435016995	2.05322468565143	0.89727073333533
1	15931146	16103133	HAP_4	0.0878260869565217	-1.10486481433706	1.7689451686084	0.53249390378874
1	15990556	16140772	HAP_1	0.218260869565217	-0.417276373811649	0.687383475589096	0.544062671142224
1	15990556	16140772	HAP_2	0.169565217391304	-0.195814053819674	1.0011889220254	0.845008415483991
1	15990556	16140772	HAP_3	0.15304347826087	-0.709212247002807	1.00924805653918	0.482525269806688
1	16048863	16193650	HAP_1	0.156521739130435	-0.642460899021267	0.999731027988129	0.52072385475164
1	16048863	16193650	HAP_2	0.106086956521739	-0.304308183457795	1.47178707130954	0.836271394097327
1	16048863	16193650	HAP_3	0.15304347826087	-0.709212247002807	1.00924805653918	0.482525269806688
1	16048863	16193650	HAP_4	0.225217391304348	-0.417276373811649	0.687383475589096	0.544062671142224
1	16048863	16193650	HAP_5	0.071304347826087	-1.07349734685155	1.58817426899872	0.49936205131287
1	16090310	16276033	HAP_1	0.106086956521739	-0.304308183457795	1.47178707130954	0.836271394097327
1	16090310	16276033	HAP_2	0.174782608695652	-0.777342185862884	0.929103192576736	0.403140096577808
1	16090310	16276033	HAP_3	0.15304347826087	-0.709212247002807	1.00924805653918	0.482525269806688
1	16090310	16276033	HAP_4	0.132173913043478	-1.28946815030622	0.959639566858133	0.179587508639272
1	16090310	16276033	HAP_5	0.225217391304348	-0.417276373811649	0.687383475589096	0.544062671142224
1	16127799	16355046	HAP_1	0.119130434782609	-0.149854026442812	1.14998063183851	0.896367762313094
1	16127799	16355046	HAP_2	0.225217391304348	-0.417276373811649	0.687383475589096	0.544062671142224
1	16127799	16355046	HAP_3	0.15304347826087	-0.709212247002807	1.00924805653918	0.482525269806688
1	16127799	16355046	HAP_4	0.106086956521739	-0.304308183457795	1.47178707130954	0.836271394097327
1	16127799	16355046	HAP_5	0.175652173913043	-0.777342185862884	0.929103192576736	0.403140096577808
1	16183119	16433091	HAP_1	0.24	-0.286158435258414	0.688061688401869	0.677648767128232
1	16183119	16433091	HAP_2	0.15304347826087	-0.709212247002807	1.00924805653918	0.482525269806688
1	16183119	16433091	HAP_3	0.222608695652174	-0.417276373811649	0.687383475589096	0.544062671142224
1	16183119	16433091	HAP_4	0.105217391304348	-0.115669244914344	1.6191272604948	0.943073583356905
1	16250353	16495715	HAP_1	0.239130434782609	-0.286158435258414	0.688061688401869	0.677648767128232
1	16250353	16495715	HAP_2	0.0730434782608696	0.265211435016995	2.05322468565143	0.89727073333533
1	16250353	16495715	HAP_3	0.105217391304348	-0.115669244914344	1.6191272604948	0.943073583356905
1	16250353	16495715	HAP_4	0.222608695652174	-0.417276373811649	0.687383475589096	0.544062671142224
1	16322597	16522782	HAP_1	0.222608695652174	-0.417276373811649	0.687383475589096	0.544062671142224
1	16322597	16522782	HAP_2	0.105217391304348	-0.115669244914344	1.6191272604948	0.943073583356905
1	16322597	16522782	HAP_3	0.239130434782609	-0.286158435258414	0.688061688401869	0.677648767128232
1	16322597	16522782	HAP_4	0.0730434782608696	0.265211435016995	2.05322468565143	0.89727073333533
1	16401831	16604159	HAP_1	0.220869565217391	-0.417276373811649	0.687383475589096	0.544062671142224
1	16401831	16604159	HAP_2	0.0817391304347826	-0.932417816049541	1.77687853673677	0.599963604714348
1	16401831	16604159	HAP_3	0.0730434782608696	0.265211435016995	2.05322468565143	0.89727073333533
1	16401831	16604159	HAP_4	0.172173913043478	-1.18443102404299	0.957581125927082	0.216641231200357
1	16401831	16604159	HAP_5	0.105217391304348	-0.115669244914344	1.6191272604948	0.943073583356905
1	16463899	16643923	HAP_1	0.220869565217391	-0.417276373811649	0.687383475589096	0.544062671142224
1	16463899	16643923	HAP_2	0.0817391304347826	-0.932417816049541	1.77687853673677	0.599963604714348
1	16463899	16643923	HAP_3	0.105217391304348	-0.115669244914344	1.6191272604948	0.943073583356905
1	16463899	16643923	HAP_4	0.0730434782608696	0.265211435016995	2.05322468565143	0.89727073333533
1	16463899	16643923	HAP_5	0.172173913043478	-1.18443102404299	0.957581125927082	0.216641231200357
1	16508177	16686406	HAP_1	0.220869565217391	-0.417276373811649	0.687383475589096	0.544062671142224
1	16508177	16686406	HAP_2	0.0817391304347826	-0.932417816049541	1.77687853673677	0.599963604714348
1	16508177	16686406	HAP_3	0.0730434782608696	0.265211435016995	2.05322468565143	0.89727073333533
1	16508177	16686406	HAP_4	0.172173913043478	-1.18443102404299	0.957581125927082	0.216641231200357
1	16508177	16686406	HAP_5	0.101739130434783	-0.115669244914344	1.6191272604948	0.943073583356905
1	16571855	16747732	HAP_1	0.0730434782608696	0.265211435016995	2.05322468565143	0.89727073333533
1	16571855	16747732	HAP_2	0.302608695652174	-0.141173050266746	0.518162100574808	0.785376419718018
1	16571855	16747732	HAP_3	0.172173913043478	-1.18443102404299	0.957581125927082	0.216641231200357
1	16571855	16747732	HAP_4	0.0617391304347826	-0.932417816049541	1.77687853673677	0.599963604714348
1	16635130	16836572	HAP_1	0.302608695652174	-0.141173050266746	0.518162100574808	0.785376419718018
1	16635130	16836572	HAP_2	0.0730434782608696	0.265211435016995	2.05322468565143	0.89727073333533
1	16635130	16836572	HAP_3	0.172173913043478	-1.18443102404299	0.957581125927082	0.216641231200357
1	16669446	16922627	HAP_1	0.340869565217391	0.109037686182135	0.47871503835633	0.819906653499788
1	16669446	16922627	HAP_2	0.0930434782608696	2.60680950431571	1.77803483257331	0.143175326060376
1	16669446	16922627	HAP_3	0.0730434782608696	0.265211435016995	2.05322468565143	0.89727073333533
1	16669446	16922627	HAP_4	0.172173913043478	-1.18443102404299	0.957581125927082	0.216641231200357
1	16723481	16962160	HAP_1	0.0930434782608696	2.60680950431571	1.77803483257331	0.143175326060376
1	16723481	16962160	HAP_2	0.172173913043478	-1.18443102404299	0.957581125927082	0.216641231200357
1	16723481	16962160	HAP_3	0.34695652173913	0.0760730637566619	0.468583779542668	0.871091137973955
1	16723481	16962160	HAP_4	0.0730434782608696	0.265211435016995	2.05322468565143	0.89727073333533
1	16808617	17025174	HAP_1	0.0730434782608696	0.265211435016995	2.05322468565143	0.89727073333533
1	16808617	17025174	HAP_2	0.172173913043478	-1.18443102404299	0.957581125927082	0.216641231200357
1	16808617	17025174	HAP_3	0.314782608695652	-0.152623796898426	0.51452736957079	0.766859272504874
1	16808617	17025174	HAP_4	0.0930434782608696	2.60680950431571	1.77803483257331	0.143175326060376
1	16886150	17075114	HAP_1	0.0730434782608696	0.265211435016995	2.05322468565143	0.89727073333533
1	16886150	17075114	HAP_2	0.314782608695652	-0.152623796898426	0.51452736957079	0.766859272504874
1	16886150	17075114	HAP_3	0.172173913043478	-1.18443102404299	0.957581125927082	0.216641231200357
1	16886150	17075114	HAP_4	0.0921739130434783	2.60680950431571	1.77803483257331	0.143175326060376
1	16952601	17128546	HAP_1	0.0730434782608696	0.265211435016995	2.05322468565143	0.89727073333533
1	16952601	17128546	HAP_2	0.175652173913043	-1.43645050367614	0.903538330715895	0.112440931095559
1	16952601	17128546	HAP_3	0.0895652173913044	-0.445868199264843	1.58411887756818	0.778460189011133
1	16952601	17128546	HAP_4	0.118260869565217	0.460091496808206	1.27951518887275	0.719294312651932
1	16952601	17128546	HAP_5	0.372173913043478	0.0970592857148519	0.441698384579026	0.826152589491744
1	17007158	17167034	HAP_1	0.368695652173913	0.230991711429391	0.444764408531944	0.603715963521782
1	17007158	17167034	HAP_2	0.0730434782608696	0.265211435016995	2.05322468565143	0.89727073333533
1	17007158	17167034	HAP_3	0.175652173913043	-1.43645050367614	0.903538330715895	0.112440931095559
1	17007158	17167034	HAP_4	0.0895652173913044	-0.445868199264843	1.58411887756818	0.778460189011133
1	17043129	17235751	HAP_1	0.175652173913043	-1.43645050367614	0.903538330715895	0.112440931095559
1	17043129	17235751	HAP_2	0.0895652173913044	-0.445868199264843	1.58411887756818	0.778460189011133
1	17043129	17235751	HAP_3	0.368695652173913	0.230991711429391	0.444764408531944	0.603715963521782
1	17043129	17235751	HAP_4	0.0730434782608696	0.265211435016995	2.05322468565143	0.89727073333533
1	17108080	17326467	HAP_1	0.175652173913043	-1.6168113724385	0.881551978520481	0.0671749734326973
1	17108080	17326467	HAP_2	0.0730434782608696	0.265211435016995	2.05322468565143	0.89727073333533
1	17108080	17326467	HAP_3	0.088695652173913	-0.722184570143145	1.77099203812935	0.683586582160675
1	17108080	17326467	HAP_4	0.367826086956522	0.230991711429391	0.444764408531944	0.603715963521782
1	17148366	17431872	HAP_1	0.088695652173913	-0.722184570143145	1.77099203812935	0.683586582160675
1	17148366	17431872	HAP_2	0.0730434782608696	0.265211435016995	2.05322468565143	0.89727073333533
1	17148366	17431872	HAP_3	0.372173913043478	0.0970592857148519	0.441698384579026	0.826152589491744
1	17148366	17431872	HAP_4	0.173913043478261	-1.43645050367614	0.903538330715895	0.112440931095559
1	17200924	17474463	HAP_1	0.173913043478261	-1.43645050367614	0.903538330715895	0.112440931095559
1	17200924	17474463	HAP_2	0.372173913043478	0.0970592857148519	0.441698384579026	0.826152589491744
1	17200924	17474463	HAP_3	0.088695652173913	-0.722184570143145	1.77099203812935	0.683586582160675
1	17200924	17474463	HAP_4	0.0730434782608696	0.265211435016995	2.05322468565143	0.89727073333533
1	17292283	17515670	HAP_1	0.368695652173913	0.150341606051415	0.441377187384868	0.733517455873133
1	17292283	17515670	HAP_2	0.0730434782608696	0.265211435016995	2.05322468565143	0.89727073333533
1	17292283	17515670	HAP_3	0.179130434782609	-0.148016523511095	1.12372442024033	0.895253228439744
1	17292283	17515670	HAP_4	0.0921739130434783	-0.445868199264843	1.58411887756818	0.778460189011133
1	17292283	17515670	HAP_5	0.173913043478261	-1.43645050367614	0.903538330715895	0.112440931095559
1	17404509	17543004	HAP_1	0.413913043478261	0.209963083169268	0.408618799582559	0.607568561077521
1	17404509	17543004	HAP_2	0.186086956521739	-0.148016523511095	1.12372442024033	0.895253228439744
1	17404509	17543004	HAP_3	0.0921739130434783	-0.445868199264843	1.58411887756818	0.778460189011133
1	17404509	17543004	HAP_4	0.0730434782608696	0.265211435016995	2.05322468565143	0.89727073333533
1	17404509	17543004	HAP_5	0.173913043478261	-1.43645050367614	0.903538330715895	0.112440931095559
1	17463352	17580720	HAP_1	0.416521739130435	0.209963083169268	0.408618799582559	0.607568561077521
1	17463352	17580720	HAP_2	0.116521739130435	-0.780108019468781	1.25712045969493	0.535146302898985
1	17463352	17580720	HAP_3	0.0739130434782609	0.265211435016995	2.05322468565143	0.89727073333533
1	17463352	17580720	HAP_4	0.173913043478261	-1.43645050367614	0.903538330715895	0.112440931095559
1	17504279	17619065	HAP_1	0.156521739130435	-1.30730418391367	0.96564937282262	0.176341698154348
1	17504279	17619065	HAP_2	0.0730434782608696	0.265211435016995	2.05322468565143	0.89727073333533
1	17504279	17619065	HAP_3	0.317391304347826	-0.605515246131333	0.534561799406809	0.257809847039762
1	17504279	17619065	HAP_4	0.0991304347826087	2.33796668822906	2.03703695464897	0.251568721828362
1	17504279	17619065	HAP_5	0.091304347826087	-0.445868199264843	1.58411887756818	0.778460189011133
1	17530637	17703897	HAP_1	0.156521739130435	-1.30730418391367	0.96564937282262	0.176341698154348
1	17530637	17703897	HAP_2	0.0730434782608696	0.265211435016995	2.05322468565143	0.89727073333533
1	17530637	17703897	HAP_3	0.301739130434783	-0.600351927334715	0.546579800314997	0.27250924367162
1	17530637	17703897	HAP_4	0.0869565217391304	2.33796668822906	2.03703695464897	0.251568721828362
1	17530637	17703897	HAP_5	0.091304347826087	-0.445868199264843	1.58411887756818	0.778460189011133
1	17569889	17771553	HAP_1	0.156521739130435	-1.30730418391367	0.96564937282262	0.176341698154348
1	17569889	17771553	HAP_2	0.0730434782608696	0.265211435016995	2.05322468565143	0.89727073333533
1	17569889	17771553	HAP_3	0.091304347826087	-0.445868199264843	1.58411887756818	0.778460189011133
1	17569889	17771553	HAP_4	0.302608695652174	-0.600351927334715	0.546579800314997	0.27250924367162
1	17569889	17771553	HAP_5	0.0869565217391304	2.33796668822906	2.03703695464897	0.251568721828362
1	17593278	17863023	HAP_1	0.0730434782608696	0.265211435016995	2.05322468565143	0.89727073333533
1	17593278	17863023	HAP_2	0.091304347826087	-0.445868199264843	1.58411887756818	0.778460189011133
1	17593278	17863023	HAP_3	0.18695652173913	0.298083223109325	0.934171351545624	0.749778058244269
1	17593278	17863023	HAP_4	0.113913043478261	-0.660378845829125	1.35057818443251	0.625060702248854
1	17593278	17863023	HAP_5	0.0878260869565217	2.33796668822906	2.03703695464897	0.251568721828362
1	17593278	17863023	HAP_6	0.156521739130435	-1.6274742893371	0.995887606627551	0.102777970638165
1	17672335	17933659	HAP_1	0.0730434782608696	0.265211435016995	2.05322468565143	0.89727073333533
1	17672335	17933659	HAP_2	0.0878260869565217	2.33796668822906	2.03703695464897	0.251568721828362
1	17672335	17933659	HAP_3	0.156521739130435	-1.6274742893371	0.995887606627551	0.102777970638165
1	17672335	17933659	HAP_4	0.18695652173913	0.298083223109325	0.934171351545624	0.749778058244269
1	17672335	17933659	HAP_5	0.11304347826087	-0.660378845829125	1.35057818443251	0.625060702248854
1	17672335	17933659	HAP_6	0.0930434782608696	-0.445868199264843	1.58411887756818	0.778460189011133
1	17742102	17996624	HAP_1	0.0878260869565217	2.33796668822906	2.03703695464897	0.251568721828362
1	17742102	17996624	HAP_2	0.0739130434782609	0.265211435016995	2.05322468565143	0.89727073333533
1	17742102	17996624	HAP_3	0.128695652173913	0.388901810307704	1.34580810964595	0.772708825210855
1	17742102	17996624	HAP_4	0.22	-1.12644685031055	0.808510305914333	0.164098782964628
1	17742102	17996624	HAP_5	0.18695652173913	0.298083223109325	0.934171351545624	0.749778058244269
1	17742102	17996624	HAP_6	0.11304347826087	-0.660378845829125	1.35057818443251	0.625060702248854
1	17742102	17996624	HAP_7	0.0930434782608696	-0.445868199264843	1.58411887756818	0.778460189011133
1	17830271	18035272	HAP_1	0.0895652173913044	2.33796668822906	2.03703695464897	0.251568721828362
1	17830271	18035272	HAP_2	0.0739130434782609	0.265211435016995	2.05322468565143	0.89727073333533
1	17830271	18035272	HAP_3	0.218260869565217	-1.12644685031055	0.808510305914333	0.164098782964628
1	17830271	18035272	HAP_4	0.18695652173913	0.298083223109325	0.934171351545624	0.749778058244269
1	17830271	18035272	HAP_5	0.0930434782608696	-0.445868199264843	1.58411887756818	0.778460189011133
1	17830271	18035272	HAP_6	0.11304347826087	-0.660378845829125	1.35057818443251	0.625060702248854
1	17910922	18103433	HAP_1	0.0878260869565217	2.33796668822906	2.03703695464897	0.251568721828362
1	17910922	18103433	HAP_2	0.186086956521739	0.697391214182781	0.966098814294396	0.470678794875021
1	17910922	18103433	HAP_3	0.0930434782608696	-0.445868199264843	1.58411887756818	0.778460189011133
1	17910922	18103433	HAP_4	0.126086956521739	-0.107453621955489	1.19616948991167	0.928453172179007
1	17910922	18103433	HAP_5	0.218260869565217	-1.12644685031055	0.808510305914333	0.164098782964628
1	17910922	18103433	HAP_6	0.0730434782608696	0.265211435016995	2.05322468565143	0.89727073333533
1	17965969	18144245	HAP_1	0.186086956521739	0.697391214182781	0.966098814294396	0.470678794875021
1	17965969	18144245	HAP_2	0.0878260869565217	2.33796668822906	2.03703695464897	0.251568721828362
1	17965969	18144245	HAP_3	0.138260869565217	-0.110010934935202	1.08196003421332	0.919048968804564
1	17965969	18144245	HAP_4	0.0921739130434783	-0.445868199264843	1.58411887756818	0.778460189011133
1	17965969	18144245	HAP_5	0.218260869565217	-1.12644685031055	0.808510305914333	0.164098782964628
1	17965969	18144245	HAP_6	0.0730434782608696	0.265211435016995	2.05322468565143	0.89727073333533
1	18019409	18218440	HAP_1	0.221739130434783	-0.608464307852492	0.704826514404072	0.388350490044079
1	18019409	18218440	HAP_2	0.0904347826086957	2.33796668822906	2.03703695464897	0.251568721828362
1	18019409	18218440	HAP_3	0.405217391304348	-0.569209308384412	0.43382466199833	0.190031409210985
1	18019409	18218440	HAP_4	0.091304347826087	-0.445868199264843	1.58411887756818	0.778460189011133
1	18019409	18218440	HAP_5	0.0782608695652174	0.900654776473634	1.77938320590896	0.612941965199219
1	18081067	18289532	HAP_1	0.091304347826087	-0.445868199264843	1.58411887756818	0.778460189011133
1	18081067	18289532	HAP_2	0.0747826086956522	0.265211435016995	2.05322468565143	0.89727073333533
1	18081067	18289532	HAP_3	0.142608695652174	-0.110010934935202	1.08196003421332	0.919048968804564
1	18081067	18289532	HAP_4	0.0904347826086957	2.33796668822906	2.03703695464897	0.251568721828362
1	18081067	18289532	HAP_5	0.0669565217391304	-1.76339685574523	2.05040613562971	0.390142967466704
1	18081067	18289532	HAP_6	0.153913043478261	-0.416439965647819	1.13906634464175	0.71480289956617
1	18081067	18289532	HAP_7	0.184347826086957	0.549647960972788	0.968729695088949	0.570675517466583
1	18134138	18345151	HAP_1	0.0747826086956522	0.265211435016995	2.05322468565143	0.89727073333533
1	18134138	18345151	HAP_2	0.128695652173913	-0.107453621955489	1.19616948991167	0.928453172179007
1	18134138	18345151	HAP_3	0.0904347826086957	2.33796668822906	2.03703695464897	0.251568721828362
1	18134138	18345151	HAP_4	0.0669565217391304	-1.76339685574523	2.05040613562971	0.390142967466704
1	18134138	18345151	HAP_5	0.15304347826087	-0.416439965647819	1.13906634464175	0.71480289956617
1	18134138	18345151	HAP_6	0.184347826086957	0.549647960972788	0.968729695088949	0.570675517466583
1	18134138	18345151	HAP_7	0.091304347826087	-0.445868199264843	1.58411887756818	0.778460189011133
1	18185785	18374886	HAP_1	0.0904347826086957	2.33796668822906	2.03703695464897	0.251568721828362
1	18185785	18374886	HAP_2	0.0669565217391304	-1.76339685574523	2.05040613562971	0.390142967466704
1	18185785	18374886	HAP_3	0.153913043478261	-0.394600005910973	1.20346813003842	0.743120189773522
1	18185785	18374886	HAP_4	0.0765217391304348	0.265211435016995	2.05322468565143	0.89727073333533
1	18185785	18374886	HAP_5	0.166086956521739	-0.623786711269469	1.03622316502348	0.547429524395303
1	18185785	18374886	HAP_6	0.184347826086957	0.549647960972788	0.968729695088949	0.570675517466583
1	18185785	18374886	HAP_7	0.128695652173913	-0.107453621955489	1.19616948991167	0.928453172179007
1	18276048	18399880	HAP_1	0.0895652173913044	-0.247809571444753	1.76745744337897	0.888546825108096
1	18276048	18399880	HAP_2	0.110434782608696	0.717338765900304	1.48046322990305	0.628193807562126
1	18276048	18399880	HAP_3	0.152173913043478	-0.394600005910973	1.20346813003842	0.743120189773522
1	18276048	18399880	HAP_4	0.244347826086957	-1.15108018265759	0.666612719965157	0.0847602779412613
1	18276048	18399880	HAP_5	0.0739130434782609	0.265211435016995	2.05322468565143	0.89727073333533
1	18340122	18448083	HAP_1	0.0739130434782609	0.265211435016995	2.05322468565143	0.89727073333533
1	18340122	18448083	HAP_2	0.245217391304348	-1.15963639848757	0.656016336993417	0.0776545749880838
1	18340122	18448083	HAP_3	0.0895652173913044	-0.247809571444753	1.76745744337897	0.888546825108096
1	18340122	18448083	HAP_4	0.0904347826086957	2.33796668822906	2.03703695464897	0.251568721828362
1	18340122	18448083	HAP_5	0.166086956521739	-0.394600005910973	1.20346813003842	0.743120189773522
1	18366232	18508210	HAP_1	0.0739130434782609	0.265211435016995	2.05322468565143	0.89727073333533
1	18366232	18508210	HAP_2	0.152173913043478	-0.394600005910973	1.20346813003842	0.743120189773522
1	18366232	18508210	HAP_3	0.0895652173913044	-0.247809571444753	1.76745744337897	0.888546825108096
1	18366232	18508210	HAP_4	0.0904347826086957	2.33796668822906	2.03703695464897	0.251568721828362
1	18366232	18508210	HAP_5	0.115652173913043	-1.00200948075089	1.47605739006662	0.497517542211278
1	18366232	18508210	HAP_6	0.128695652173913	-0.107453621955489	1.19616948991167	0.928453172179007
1	18388905	18550600	HAP_1	0.0669565217391304	-1.50540974571551	2.03788252837936	0.460389845895311
1	18388905	18550600	HAP_2	0.15304347826087	-0.416439965647819	1.13906634464175	0.71480289956617
1	18388905	18550600	HAP_3	0.0747826086956522	0.265211435016995	2.05322468565143	0.89727073333533
1	18388905	18550600	HAP_4	0.0904347826086957	-0.247809571444753	1.76745744337897	0.888546825108096
1	18388905	18550600	HAP_5	0.0904347826086957	2.33796668822906	2.03703695464897	0.251568721828362
1	18388905	18550600	HAP_6	0.127826086956522	-0.45361917636243	1.27162206870666	0.721431702557459
1	18388905	18550600	HAP_7	0.180869565217391	-0.0489009593183302	0.772311475277402	0.949536062572909
1	18388905	18550600	HAP_8	0.0773913043478261	1.08859891311994	2.0699920411725	0.599168459955037
1	18425564	18619081	HAP_1	0.114782608695652	-1.00200948075089	1.47605739006662	0.497517542211278
1	18425564	18619081	HAP_2	0.175652173913043	-0.119315110742927	0.80951750714262	0.882876741401028
1	18425564	18619081	HAP_3	0.0773913043478261	1.08859891311994	2.0699920411725	0.599168459955037
1	18425564	18619081	HAP_4	0.0904347826086957	2.33796668822906	2.03703695464897	0.251568721828362
1	18425564	18619081	HAP_5	0.123478260869565	0.219404107406521	1.26223950190346	0.862068497909989
1	18425564	18619081	HAP_6	0.154782608695652	-0.416439965647819	1.13906634464175	0.71480289956617
1	18425564	18619081	HAP_7	0.0747826086956522	0.265211435016995	2.05322468565143	0.89727073333533
1	18425564	18619081	HAP_8	0.0904347826086957	-0.247809571444753	1.76745744337897	0.888546825108096
1	18484079	18667846	HAP_1	0.114782608695652	-1.00200948075089	1.47605739006662	0.497517542211278
1	18484079	18667846	HAP_2	0.136521739130435	-0.184710021891493	0.998771324000818	0.853344972419603
1	18484079	18667846	HAP_3	0.155652173913043	-0.416439965647819	1.13906634464175	0.71480289956617
1	18484079	18667846	HAP_4	0.0904347826086957	-0.247809571444753	1.76745744337897	0.888546825108096
1	18484079	18667846	HAP_5	0.114782608695652	1.38602739483203	1.58036738033933	0.380845841716468
1	18484079	18667846	HAP_6	0.12695652173913	-0.107453621955489	1.19616948991167	0.928453172179007
1	18484079	18667846	HAP_7	0.08	-0.0427273881842826	1.77075598020935	0.980757908183207
1	18484079	18667846	HAP_8	0.0956521739130435	-0.0572726783018231	1.46709670489583	0.968873869960112
1	18541914	18718088	HAP_1	0.0765217391304348	1.08859891311994	2.0699920411725	0.599168459955037
1	18541914	18718088	HAP_2	0.0904347826086957	-0.247809571444753	1.76745744337897	0.888546825108096
1	18541914	18718088	HAP_3	0.0921739130434783	2.33796668822906	2.03703695464897	0.251568721828362
1	18541914	18718088	HAP_4	0.12695652173913	-0.107453621955489	1.19616948991167	0.928453172179007
1	18541914	18718088	HAP_5	0.15304347826087	-0.416439965647819	1.13906634464175	0.71480289956617
1	18541914	18718088	HAP_6	0.115652173913043	-1.00200948075089	1.47605739006662	0.497517542211278
1	18541914	18718088	HAP_7	0.123478260869565	0.219404107406521	1.26223950190346	0.862068497909989
1	18599889	18771888	HAP_1	0.0921739130434783	2.33796668822906	2.03703695464897	0.251568721828362
1	18599889	18771888	HAP_2	0.113913043478261	-0.660378845829125	1.35057818443251	0.625060702248854
1	18599889	18771888	HAP_3	0.0904347826086957	-0.247809571444753	1.76745744337897	0.888546825108096
1	18599889	18771888	HAP_4	0.123478260869565	0.219404107406521	1.26223950190346	0.862068497909989
1	18599889	18771888	HAP_5	0.15304347826087	-0.416439965647819	1.13906634464175	0.71480289956617
1	18599889	18771888	HAP_6	0.0765217391304348	1.08859891311994	2.0699920411725	0.599168459955037
1	18599889	18771888	HAP_7	0.12	-1.00200948075089	1.47605739006662	0.497517542211278
1	18651110	18859078	HAP_1	0.11304347826087	-0.660378845829125	1.35057818443251	0.625060702248854
1	18651110	18859078	HAP_2	0.123478260869565	0.219404107406521	1.26223950190346	0.862068497909989
1	18651110	18859078	HAP_3	0.15304347826087	0.0442482957060371	1.08395970107535	0.967453112278006
1	18651110	18859078	HAP_4	0.0921739130434783	2.33796668822906	2.03703695464897	0.251568721828362
1	18651110	18859078	HAP_5	0.0921739130434783	-0.335047425601736	1.58007398520566	0.832148492222856
1	18651110	18859078	HAP_6	0.0765217391304348	1.08859891311994	2.0699920411725	0.599168459955037
1	18651110	18859078	HAP_7	0.117391304347826	-1.00200948075089	1.47605739006662	0.497517542211278
1	18690083	18947598	HAP_1	0.11304347826087	-0.660378845829125	1.35057818443251	0.625060702248854
1	18690083	18947598	HAP_2	0.116521739130435	-1.00200948075089	1.47605739006662	0.497517542211278
1	18690083	18947598	HAP_3	0.0895652173913044	2.33796668822906	2.03703695464897	0.251568721828362
1	18690083	18947598	HAP_4	0.15304347826087	0.0442482957060371	1.08395970107535	0.967453112278006
1	18690083	18947598	HAP_5	0.091304347826087	-0.335047425601736	1.58007398520566	0.832148492222856
1	18690083	18947598	HAP_6	0.0765217391304348	1.08859891311994	2.0699920411725	0.599168459955037
1	18690083	18947598	HAP_7	0.123478260869565	0.219404107406521	1.26223950190346	0.862068497909989
1	18756669	19016808	HAP_1	0.154782608695652	0.0442482957060371	1.08395970107535	0.967453112278006
1	18756669	19016808	HAP_2	0.091304347826087	-0.335047425601736	1.58007398520566	0.832148492222856
1	18756669	19016808	HAP_3	0.123478260869565	0.219404107406521	1.26223950190346	0.862068497909989
1	18756669	19016808	HAP_4	0.0739130434782609	0.265211435016995	2.05322468565143	0.89727073333533
1	18756669	19016808	HAP_5	0.113913043478261	-0.660378845829125	1.35057818443251	0.625060702248854
1	18756669	19016808	HAP_6	0.0895652173913044	2.33796668822906	2.03703695464897	0.251568721828362
1	18756669	19016808	HAP_7	0.0773913043478261	1.08859891311994	2.0699920411725	0.599168459955037
1	18756669	19016808	HAP_8	0.114782608695652	-1.00200948075089	1.47605739006662	0.497517542211278
1	18832003	19101381	HAP_1	0.113913043478261	-0.660378845829125	1.35057818443251	0.625060702248854
1	18832003	19101381	HAP_2	0.091304347826087	-0.335047425601736	1.58007398520566	0.832148492222856
1	18832003	19101381	HAP_3	0.0739130434782609	0.265211435016995	2.05322468565143	0.89727073333533
1	18832003	19101381	HAP_4	0.0773913043478261	1.08859891311994	2.0699920411725	0.599168459955037
1	18832003	19101381	HAP_5	0.0904347826086957	2.33796668822906	2.03703695464897	0.251568721828362
1	18832003	19101381	HAP_6	0.123478260869565	0.219404107406521	1.26223950190346	0.862068497909989
1	18832003	19101381	HAP_7	0.114782608695652	-1.00200948075089	1.47605739006662	0.497517542211278
1	18832003	19101381	HAP_8	0.16695652173913	-0.0292825465312783	1.03593603902801	0.977459433008131
1	18930376	19175978	HAP_1	0.123478260869565	0.219404107406521	1.26223950190346	0.862068497909989
1	18930376	19175978	HAP_2	0.0739130434782609	0.265211435016995	2.05322468565143	0.89727073333533
1	18930376	19175978	HAP_3	0.113913043478261	-0.660378845829125	1.35057818443251	0.625060702248854
1	18930376	19175978	HAP_4	0.114782608695652	-1.00200948075089	1.47605739006662	0.497517542211278
1	18930376	19175978	HAP_5	0.16695652173913	-0.0292825465312783	1.03593603902801	0.977459433008131
1	18930376	19175978	HAP_6	0.168695652173913	-0.64436073934452	0.937993780606922	0.492393623377655
1	18930376	19175978	HAP_7	0.0904347826086957	2.33796668822906	2.03703695464897	0.251568721828362
1	18993576	19269782	HAP_1	0.113913043478261	-1.00200948075089	1.47605739006662	0.497517542211278
1	18993576	19269782	HAP_2	0.16695652173913	-0.0292825465312783	1.03593603902801	0.977459433008131
1	18993576	19269782	HAP_3	0.168695652173913	-0.64436073934452	0.937993780606922	0.492393623377655
1	18993576	19269782	HAP_4	0.0947826086956522	2.33796668822906	2.03703695464897	0.251568721828362
1	18993576	19269782	HAP_5	0.123478260869565	0.219404107406521	1.26223950190346	0.862068497909989
1	18993576	19269782	HAP_6	0.0739130434782609	0.265211435016995	2.05322468565143	0.89727073333533
1	18993576	19269782	HAP_7	0.113913043478261	-0.660378845829125	1.35057818443251	0.625060702248854
1	19069747	19336588	HAP_1	0.114782608695652	-1.7052177879047	1.48656355270082	0.251833752309924
1	19069747	19336588	HAP_2	0.0773913043478261	1.08859891311994	2.0699920411725	0.599168459955037
1	19069747	19336588	HAP_3	0.13304347826087	-0.963746400583326	1.25504264079762	0.442869513418181
1	19069747	19336588	HAP_4	0.113913043478261	-0.660378845829125	1.35057818443251	0.625060702248854
1	19069747	19336588	HAP_5	0.305217391304348	-0.708733938741643	0.523768206608914	0.176553596137879
1	19069747	19336588	HAP_6	0.0739130434782609	0.265211435016995	2.05322468565143	0.89727073333533
1	19069747	19336588	HAP_7	0.0930434782608696	2.33796668822906	2.03703695464897	0.251568721828362
1	19147587	19374028	HAP_1	0.232173913043478	-0.495528654840821	0.63065428872814	0.432352492644188
1	19147587	19374028	HAP_2	0.0739130434782609	0.265211435016995	2.05322468565143	0.89727073333533
1	19147587	19374028	HAP_3	0.11304347826087	-1.28767135162252	1.62341863718231	0.428004764711764
1	19147587	19374028	HAP_4	0.0904347826086957	2.33796668822906	2.03703695464897	0.251568721828362
1	19147587	19374028	HAP_5	0.11304347826087	-0.660378845829125	1.35057818443251	0.625060702248854
1	19147587	19374028	HAP_6	0.0773913043478261	1.08859891311994	2.0699920411725	0.599168459955037
1	19147587	19374028	HAP_7	0.132173913043478	-0.963746400583326	1.25504264079762	0.442869513418181
1	19253956	19436094	HAP_1	0.187826086956522	-1.35415881411423	0.812880115584357	0.0962950334434392
1	19253956	19436094	HAP_2	0.088695652173913	2.33796668822906	2.03703695464897	0.251568721828362
1	19253956	19436094	HAP_3	0.112173913043478	-1.28767135162252	1.62341863718231	0.428004764711764
1	19253956	19436094	HAP_4	0.0773913043478261	1.08859891311994	2.0699920411725	0.599168459955037
1	19253956	19436094	HAP_5	0.192173913043478	-1.03619301513388	0.878814841176217	0.23886524008142
1	19253956	19436094	HAP_6	0.0739130434782609	0.265211435016995	2.05322468565143	0.89727073333533
1	19318625	19484677	HAP_1	0.11304347826087	-1.28767135162252	1.62341863718231	0.428004764711764
1	19318625	19484677	HAP_2	0.188695652173913	-1.35415881411423	0.812880115584357	0.0962950334434392
1	19318625	19484677	HAP_3	0.088695652173913	2.33796668822906	2.03703695464897	0.251568721828362
1	19318625	19484677	HAP_4	0.0773913043478261	1.08859891311994	2.0699920411725	0.599168459955037
1	19318625	19484677	HAP_5	0.192173913043478	-1.03619301513388	0.878814841176217	0.23886524008142
1	19318625	19484677	HAP_6	0.0739130434782609	0.265211435016995	2.05322468565143	0.89727073333533
1	19352346	19499241	HAP_1	0.11304347826087	-1.28767135162252	1.62341863718231	0.428004764711764
1	19352346	19499241	HAP_2	0.19304347826087	-1.03619301513388	0.878814841176217	0.23886524008142
1	19352346	19499241	HAP_3	0.0739130434782609	0.265211435016995	2.05322468565143	0.89727073333533
1	19352346	19499241	HAP_4	0.179130434782609	-1.35415881411423	0.812880115584357	0.0962950334434392
1	19352346	19499241	HAP_5	0.088695652173913	2.33796668822906	2.03703695464897	0.251568721828362
1	19352346	19499241	HAP_6	0.0773913043478261	1.08859891311994	2.0699920411725	0.599168459955037
1	19420435	19535686	HAP_1	0.0773913043478261	1.08859891311994	2.0699920411725	0.599168459955037
1	19420435	19535686	HAP_2	0.0817391304347826	0.146960676984784	1.78601826162731	0.934450196456107
1	19420435	19535686	HAP_3	0.11304347826087	-1.28767135162252	1.62341863718231	0.428004764711764
1	19420435	19535686	HAP_4	0.180869565217391	-1.35415881411423	0.812880115584357	0.0962950334434392
1	19420435	19535686	HAP_5	0.19304347826087	-1.03619301513388	0.878814841176217	0.23886524008142
1	19420435	19535686	HAP_6	0.0878260869565217	2.33796668822906	2.03703695464897	0.251568721828362
1	19474711	19617746	HAP_1	0.194782608695652	-1.03619301513388	0.878814841176217	0.23886524008142
1	19474711	19617746	HAP_2	0.0817391304347826	0.146960676984784	1.78601826162731	0.934450196456107
1	19474711	19617746	HAP_3	0.115652173913043	-1.00200948075089	1.47605739006662	0.497517542211278
1	19474711	19617746	HAP_4	0.258260869565217	-0.0536236015340984	0.570656543324667	0.92516786224514
1	19474711	19617746	HAP_5	0.0878260869565217	2.33796668822906	2.03703695464897	0.251568721828362
1	19492649	19686160	HAP_1	0.327826086956522	-0.142240560160834	0.50532700543357	0.778444184286512
1	19492649	19686160	HAP_2	0.0878260869565217	2.33796668822906	2.03703695464897	0.251568721828362
1	19492649	19686160	HAP_3	0.115652173913043	-1.00200948075089	1.47605739006662	0.497517542211278
1	19492649	19686160	HAP_4	0.194782608695652	-1.03619301513388	0.878814841176217	0.23886524008142
1	19492649	19686160	HAP_5	0.0817391304347826	0.146960676984784	1.78601826162731	0.934450196456107
1	19515387	19736140	HAP_1	0.115652173913043	-1.00200948075089	1.47605739006662	0.497517542211278
1	19515387	19736140	HAP_2	0.194782608695652	-1.03619301513388	0.878814841176217	0.23886524008142
1	19515387	19736140	HAP_3	0.32695652173913	-0.142240560160834	0.50532700543357	0.778444184286512
1	19515387	19736140	HAP_4	0.0878260869565217	2.33796668822906	2.03703695464897	0.251568721828362
1	19515387	19736140	HAP_5	0.0817391304347826	0.146960676984784	1.78601826162731	0.934450196456107
1	19591116	19840115	HAP_1	0.222608695652174	0.331166235273496	0.736232176171403	0.653019280060614
1	19591116	19840115	HAP_2	0.0834782608695652	0.146960676984784	1.78601826162731	0.934450196456107
1	19591116	19840115	HAP_3	0.522608695652174	0.0143236202752045	0.357771019903493	0.968078867009432
1	19661123	19905066	HAP_1	0.071304347826087	1.59004765132041	1.80289783418654	0.378186318805832
1	19661123	19905066	HAP_2	0.102608695652174	0.32707194682136	1.36012505912676	0.810052086675857
1	19661123	19905066	HAP_3	0.18695652173913	-0.977622684123879	0.777841857675707	0.209333723393003
1	19661123	19905066	HAP_4	0.335652173913043	-0.776261491510854	0.48731724531826	0.111738493781191
1	19661123	19905066	HAP_5	0.202608695652174	0.106195270517158	0.782461101875529	0.892091587797821
1	19728682	19955364	HAP_1	0.183478260869565	-1.35415881411423	0.812880115584357	0.0962950334434392
1	19728682	19955364	HAP_2	0.466086956521739	-0.223995709603431	0.37039726192121	0.545592848993473
1	19728682	19955364	HAP_3	0.0782608695652174	0.868645784862934	1.36393557070931	0.524470693626878
1	19728682	19955364	HAP_4	0.105217391304348	0.32707194682136	1.36012505912676	0.810052086675857
1	19802045	20037490	HAP_1	0.183478260869565	-1.35415881411423	0.812880115584357	0.0962950334434392
1	19802045	20037490	HAP_2	0.0426086956521739	1.05315480925803	2.03653774012093	0.605268853751992
1	19802045	20037490	HAP_3	0.088695652173913	2.33796668822906	2.03703695464897	0.251568721828362
1	19802045	20037490	HAP_4	0.225217391304348	-0.986520746537681	0.717851563763095	0.169906140602015
1	19802045	20037490	HAP_5	0.173913043478261	-0.244062404683518	0.904123314575518	0.787302648744375
1	19887186	20089442	HAP_1	0.088695652173913	2.33796668822906	2.03703695464897	0.251568721828362
1	19887186	20089442	HAP_2	0.226086956521739	-0.986520746537681	0.717851563763095	0.169906140602015
1	19887186	20089442	HAP_3	0.173913043478261	-0.244062404683518	0.904123314575518	0.787302648744375
1	19887186	20089442	HAP_4	0.183478260869565	-1.35415881411423	0.812880115584357	0.0962950334434392
1	19887186	20089442	HAP_5	0.0556521739130435	0.206912296611076	1.77554433603277	0.907270519780475
1	19929109	20164215	HAP_1	0.088695652173913	2.33796668822906	2.03703695464897	0.251568721828362
1	19929109	20164215	HAP_2	0.195652173913043	-0.656839937622179	0.797724632398973	0.410634472734333
1	19929109	20164215	HAP_3	0.173913043478261	-0.244062404683518	0.904123314575518	0.787302648744375
1	19929109	20164215	HAP_4	0.183478260869565	-1.35415881411423	0.812880115584357	0.0962950334434392
1	19929109	20164215	HAP_5	0.0556521739130435	0.206912296611076	1.77554433603277	0.907270519780475
1	20008856	20217215	HAP_1	0.088695652173913	2.33796668822906	2.03703695464897	0.251568721828362
1	20008856	20217215	HAP_2	0.0834782608695652	-0.00350652879266919	1.45143933635668	0.998073251776645
1	20008856	20217215	HAP_3	0.195652173913043	-0.656839937622179	0.797724632398973	0.410634472734333
1	20008856	20217215	HAP_4	0.183478260869565	-1.35415881411423	0.812880115584357	0.0962950334434392
1	20008856	20217215	HAP_5	0.173913043478261	-0.244062404683518	0.904123314575518	0.787302648744375
1	20079747	20263578	HAP_1	0.212173913043478	-0.789542661350417	0.792012164738804	0.31925081326554
1	20079747	20263578	HAP_2	0.195652173913043	-0.656839937622179	0.797724632398973	0.410634472734333
1	20079747	20263578	HAP_3	0.272173913043478	-0.0079607383982113	0.580414793355951	0.989061743351066
1	20144224	20294759	HAP_1	0.409565217391304	0.285781007463199	0.399635254421819	0.474841370279185
1	20144224	20294759	HAP_2	0.18	0.355099603079853	0.824192742071033	0.666746022064524
1	20144224	20294759	HAP_3	0.195652173913043	-0.656839937622179	0.797724632398973	0.410634472734333
1	20199697	20336514	HAP_1	0.194782608695652	-0.656839937622179	0.797724632398973	0.410634472734333
1	20199697	20336514	HAP_2	0.196521739130435	-0.874514998630539	0.709412671028315	0.218191554318566
1	20199697	20336514	HAP_3	0.0869565217391304	2.33796668822906	2.03703695464897	0.251568721828362
1	20199697	20336514	HAP_4	0.0973913043478261	-1.52169350683539	1.77332177819192	0.391201158350206
1	20257579	20416935	HAP_1	0.196521739130435	-0.874514998630539	0.709412671028315	0.218191554318566
1	20257579	20416935	HAP_2	0.0869565217391304	2.33796668822906	2.03703695464897	0.251568721828362
1	20257579	20416935	HAP_3	0.0973913043478261	-1.52169350683539	1.77332177819192	0.391201158350206
1	20257579	20416935	HAP_4	0.194782608695652	-0.656839937622179	0.797724632398973	0.410634472734333
1	20285058	20472980	HAP_1	0.196521739130435	-0.874514998630539	0.709412671028315	0.218191554318566
1	20285058	20472980	HAP_2	0.0869565217391304	2.33796668822906	2.03703695464897	0.251568721828362
1	20285058	20472980	HAP_3	0.0973913043478261	-1.52169350683539	1.77332177819192	0.391201158350206
1	20285058	20472980	HAP_4	0.194782608695652	-0.656839937622179	0.797724632398973	0.410634472734333
1	20309995	20550672	HAP_1	0.195652173913043	-0.874514998630539	0.709412671028315	0.218191554318566
1	20309995	20550672	HAP_2	0.0973913043478261	-1.52169350683539	1.77332177819192	0.391201158350206
1	20309995	20550672	HAP_3	0.0869565217391304	2.33796668822906	2.03703695464897	0.251568721828362
1	20309995	20550672	HAP_4	0.126086956521739	-0.742597261572877	1.20340037729441	0.537430254530825
1	20396102	20587049	HAP_1	0.125217391304348	-0.57037164381442	1.14674775098197	0.619114259147357
1	20396102	20587049	HAP_2	0.0973913043478261	-1.52169350683539	1.77332177819192	0.391201158350206
1	20396102	20587049	HAP_3	0.105217391304348	1.96747866378563	1.33486807504339	0.141065063246965
1	20396102	20587049	HAP_4	0.195652173913043	-0.874514998630539	0.709412671028315	0.218191554318566
1	20447544	20629717	HAP_1	0.125217391304348	-0.57037164381442	1.14674775098197	0.619114259147357
1	20447544	20629717	HAP_2	0.0947826086956522	-2.14796813366858	2.04666534926483	0.294400757254839
1	20447544	20629717	HAP_3	0.196521739130435	-0.874514998630539	0.709412671028315	0.218191554318566
1	20447544	20629717	HAP_4	0.179130434782609	1.57864763666849	0.920042137131507	0.0867419490192912
1	20528824	20676803	HAP_1	0.255652173913043	-0.763515908398968	0.588714644171007	0.195190843419591
1	20528824	20676803	HAP_2	0.0930434782608696	0.134363839998685	1.46073320041554	0.926743661649528
1	20528824	20676803	HAP_3	0.0869565217391304	2.33796668822906	2.03703695464897	0.251568721828362
1	20528824	20676803	HAP_4	0.0947826086956522	-2.14796813366858	2.04666534926483	0.294400757254839
1	20572869	20732893	HAP_1	0.0860869565217391	-0.960619506947841	2.03603492266043	0.637246281471999
1	20572869	20732893	HAP_2	0.0895652173913044	1.2680179873663	1.76795498302699	0.473534487544481
1	20572869	20732893	HAP_3	0.0930434782608696	0.134363839998685	1.46073320041554	0.926743661649528
1	20572869	20732893	HAP_4	0.282608695652174	-0.516992890221121	0.545503458624496	0.343671548445061
1	20572869	20732893	HAP_5	0.0956521739130435	-2.14796813366858	2.04666534926483	0.294400757254839
1	20618002	20799206	HAP_1	0.0860869565217391	-0.960619506947841	2.03603492266043	0.637246281471999
1	20618002	20799206	HAP_2	0.0895652173913044	1.2680179873663	1.76795498302699	0.473534487544481
1	20618002	20799206	HAP_3	0.0921739130434783	0.134363839998685	1.46073320041554	0.926743661649528
1	20618002	20799206	HAP_4	0.284347826086957	-0.516992890221121	0.545503458624496	0.343671548445061
1	20618002	20799206	HAP_5	0.0947826086956522	-2.14796813366858	2.04666534926483	0.294400757254839
1	20664136	20899506	HAP_1	0.0895652173913044	1.2680179873663	1.76795498302699	0.473534487544481
1	20664136	20899506	HAP_2	0.286086956521739	-0.562489386867161	0.540449366364819	0.298424768420966
1	20664136	20899506	HAP_3	0.0860869565217391	-0.960619506947841	2.03603492266043	0.637246281471999
1	20664136	20899506	HAP_4	0.0921739130434783	0.134363839998685	1.46073320041554	0.926743661649528
1	20664136	20899506	HAP_5	0.0947826086956522	-2.14796813366858	2.04666534926483	0.294400757254839
1	20716311	20975199	HAP_1	0.0860869565217391	-0.960619506947841	2.03603492266043	0.637246281471999
1	20716311	20975199	HAP_2	0.375652173913043	0.0561113422174668	0.438652138448968	0.898259916963272
1	20716311	20975199	HAP_3	0.0921739130434783	-2.14796813366858	2.04666534926483	0.294400757254839
1	20716311	20975199	HAP_4	0.0921739130434783	0.134363839998685	1.46073320041554	0.926743661649528
1	20774446	21025812	HAP_1	0.0930434782608696	-2.14796813366858	2.04666534926483	0.294400757254839
1	20774446	21025812	HAP_2	0.0947826086956522	0.987933951242773	1.34927336311417	0.464353546230668
1	20774446	21025812	HAP_3	0.0930434782608696	2.33796668822906	2.03703695464897	0.251568721828362
1	20774446	21025812	HAP_4	0.313913043478261	-0.370510575157031	0.523364484598386	0.479276102138095
1	20774446	21025812	HAP_5	0.0860869565217391	-0.960619506947841	2.03603492266043	0.637246281471999
1	20844518	21079216	HAP_1	0.0939130434782609	-2.14796813366858	2.04666534926483	0.294400757254839
1	20844518	21079216	HAP_2	0.0956521739130435	0.987933951242773	1.34927336311417	0.464353546230668
1	20844518	21079216	HAP_3	0.0947826086956522	2.33796668822906	2.03703695464897	0.251568721828362
1	20844518	21079216	HAP_4	0.304347826086957	-0.217009130005142	0.544108209515055	0.690166642120981
1	20844518	21079216	HAP_5	0.108695652173913	-0.637009853967902	1.75968976760301	0.717487186390163
1	20955011	21099477	HAP_1	0.0939130434782609	-2.14796813366858	2.04666534926483	0.294400757254839
1	20955011	21099477	HAP_2	0.163478260869565	-0.352987539731955	0.954047553006749	0.711529728938125
1	20955011	21099477	HAP_3	0.0956521739130435	0.987933951242773	1.34927336311417	0.464353546230668
1	20955011	21099477	HAP_4	0.0956521739130435	2.33796668822906	2.03703695464897	0.251568721828362
1	20955011	21099477	HAP_5	0.329565217391304	-0.434925273199083	0.502245327002263	0.38688062878625
1	21005976	21158799	HAP_1	0.0939130434782609	-2.14796813366858	2.04666534926483	0.294400757254839
1	21005976	21158799	HAP_2	0.14695652173913	-0.524100451725705	1.02957253862744	0.610919319237467
1	21005976	21158799	HAP_3	0.0956521739130435	0.987933951242773	1.34927336311417	0.464353546230668
1	21005976	21158799	HAP_4	0.329565217391304	-0.434925273199083	0.502245327002263	0.38688062878625
1	21005976	21158799	HAP_5	0.0956521739130435	2.33796668822906	2.03703695464897	0.251568721828362
1	21060557	21212230	HAP_1	0.329565217391304	-0.434925273199083	0.502245327002263	0.38688062878625
1	21060557	21212230	HAP_2	0.116521739130435	1.14382309690759	1.09487816625502	0.296609146885781
1	21060557	21212230	HAP_3	0.164347826086957	-0.405064764348086	0.937553372473347	0.665874793166508
1	21060557	21212230	HAP_4	0.184347826086957	0.0595968853905762	0.83665889760472	0.94323845558427
1	21060557	21212230	HAP_5	0.0982608695652174	2.33796668822906	2.03703695464897	0.251568721828362
1	21092388	21248341	HAP_1	0.329565217391304	-0.434925273199083	0.502245327002263	0.38688062878625
1	21092388	21248341	HAP_2	0.116521739130435	1.14382309690759	1.09487816625502	0.296609146885781
1	21092388	21248341	HAP_3	0.129565217391304	-1.01851061864331	1.35277681749662	0.451823066167791
1	21092388	21248341	HAP_4	0.184347826086957	0.0595968853905762	0.83665889760472	0.94323845558427
1	21092388	21248341	HAP_5	0.0982608695652174	2.33796668822906	2.03703695464897	0.251568721828362
1	21142067	21302128	HAP_1	0.460869565217391	-0.365084222872312	0.369788726390318	0.323931294336479
1	21142067	21302128	HAP_2	0.184347826086957	0.0595968853905762	0.83665889760472	0.94323845558427
1	21142067	21302128	HAP_3	0.118260869565217	1.14382309690759	1.09487816625502	0.296609146885781
1	21142067	21302128	HAP_4	0.0982608695652174	2.33796668822906	2.03703695464897	0.251568721828362
1	21199202	21333330	HAP_1	0.581739130434783	-0.194550291248884	0.320647843708278	0.54426762698294
1	21199202	21333330	HAP_2	0.115652173913043	1.96747866378563	1.33486807504339	0.141065063246965
1	21199202	21333330	HAP_3	0.248695652173913	-0.417665211473286	0.652604069276369	0.522434804512558
1	21239756	21366392	HAP_1	0.115652173913043	1.96747866378563	1.33486807504339	0.141065063246965
1	21239756	21366392	HAP_2	0.184347826086957	0.0595968853905762	0.83665889760472	0.94323845558427
1	21239756	21366392	HAP_3	0.616521739130435	-0.283326799065722	0.316829695573583	0.371567835115049
1	21278418	21451919	HAP_1	0.0973913043478261	2.33796668822906	2.03703695464897	0.251568721828362
1	21278418	21451919	HAP_2	0.145217391304348	-0.524100451725705	1.02957253862744	0.610919319237467
1	21278418	21451919	HAP_3	0.0965217391304348	0.987933951242773	1.34927336311417	0.464353546230668
1	21278418	21451919	HAP_4	0.329565217391304	-0.40724285648966	0.49808326166482	0.413920672603796
1	21278418	21451919	HAP_5	0.0939130434782609	-2.14796813366858	2.04666534926483	0.294400757254839
1	21324921	21498156	HAP_1	0.0965217391304348	2.33796668822906	2.03703695464897	0.251568721828362
1	21324921	21498156	HAP_2	0.0939130434782609	-2.14796813366858	2.04666534926483	0.294400757254839
1	21324921	21498156	HAP_3	0.145217391304348	-0.524100451725705	1.02957253862744	0.610919319237467
1	21324921	21498156	HAP_4	0.0965217391304348	0.987933951242773	1.34927336311417	0.464353546230668
1	21324921	21498156	HAP_5	0.329565217391304	-0.40724285648966	0.49808326166482	0.413920672603796
1	21351372	21549541	HAP_1	0.145217391304348	-0.524100451725705	1.02957253862744	0.610919319237467
1	21351372	21549541	HAP_2	0.0965217391304348	0.987933951242773	1.34927336311417	0.464353546230668
1	21351372	21549541	HAP_3	0.328695652173913	-0.40724285648966	0.49808326166482	0.413920672603796
1	21351372	21549541	HAP_4	0.0965217391304348	2.33796668822906	2.03703695464897	0.251568721828362
1	21351372	21549541	HAP_5	0.0939130434782609	-2.14796813366858	2.04666534926483	0.294400757254839
1	21426865	21593553	HAP_1	0.0965217391304348	0.987933951242773	1.34927336311417	0.464353546230668
1	21426865	21593553	HAP_2	0.0965217391304348	2.33796668822906	2.03703695464897	0.251568721828362
1	21426865	21593553	HAP_3	0.337391304347826	-0.379986969088513	0.493093086547734	0.441256546815322
1	21426865	21593553	HAP_4	0.176521739130435	-1.01895307051009	1.1191780757195	0.36297678275027
1	21426865	21593553	HAP_5	0.110434782608696	-0.557421165938741	1.45524411271435	0.70183267030856
1	21477210	21624708	HAP_1	0.0965217391304348	0.987933951242773	1.34927336311417	0.464353546230668
1	21477210	21624708	HAP_2	0.110434782608696	-0.557421165938741	1.45524411271435	0.70183267030856
1	21477210	21624708	HAP_3	0.0965217391304348	2.33796668822906	2.03703695464897	0.251568721828362
1	21477210	21624708	HAP_4	0.337391304347826	-0.379986969088513	0.493093086547734	0.441256546815322
1	21477210	21624708	HAP_5	0.251304347826087	-0.861104094814031	0.715453695865093	0.229259573368629
1	21529824	21662722	HAP_1	0.105217391304348	0.0745509264038562	1.59880116950302	0.962825270235525
1	21529824	21662722	HAP_2	0.0965217391304348	2.33796668822906	2.03703695464897	0.251568721828362
1	21529824	21662722	HAP_3	0.0965217391304348	0.987933951242773	1.34927336311417	0.464353546230668
1	21529824	21662722	HAP_4	0.337391304347826	-0.43544741172604	0.489358194205661	0.373935928557555
1	21529824	21662722	HAP_5	0.168695652173913	-1.13251895344837	1.24932485911771	0.365057229272712
1	21584870	21717449	HAP_1	0.337391304347826	-0.43544741172604	0.489358194205661	0.373935928557555
1	21584870	21717449	HAP_2	0.1	2.33796668822906	2.03703695464897	0.251568721828362
1	21584870	21717449	HAP_3	0.168695652173913	-1.13251895344837	1.24932485911771	0.365057229272712
1	21584870	21717449	HAP_4	0.190434782608696	0.970756180634269	0.748689310501724	0.195298389269949
1	21584870	21717449	HAP_5	0.0721739130434783	1.20374437823664	1.46540507312694	0.411743221518228
1	21618641	21750572	HAP_1	0.101739130434783	1.57586275887772	1.76911170702966	0.37343643910919
1	21618641	21750572	HAP_2	0.330434782608696	-0.519732163330748	0.493978593805725	0.293189786919053
1	21618641	21750572	HAP_3	0.190434782608696	0.970756180634269	0.748689310501724	0.195298389269949
1	21618641	21750572	HAP_4	0.168695652173913	-1.13251895344837	1.24932485911771	0.365057229272712
1	21644616	21786737	HAP_1	0.329565217391304	-0.519732163330748	0.493978593805725	0.293189786919053
1	21644616	21786737	HAP_2	0.1	1.57586275887772	1.76911170702966	0.37343643910919
1	21644616	21786737	HAP_3	0.0965217391304348	0.987933951242773	1.34927336311417	0.464353546230668
1	21644616	21786737	HAP_4	0.0939130434782609	-2.14796813366858	2.04666534926483	0.294400757254839
1	21644616	21786737	HAP_5	0.168695652173913	-1.13251895344837	1.24932485911771	0.365057229272712
1	21691443	21829520	HAP_1	0.329565217391304	-0.519732163330748	0.493978593805725	0.293189786919053
1	21691443	21829520	HAP_2	0.0956521739130435	0.987933951242773	1.34927336311417	0.464353546230668
1	21691443	21829520	HAP_3	0.0947826086956522	-2.14796813366858	2.04666534926483	0.294400757254839
1	21691443	21829520	HAP_4	0.0930434782608696	2.33796668822906	2.03703695464897	0.251568721828362
1	21691443	21829520	HAP_5	0.168695652173913	-1.13251895344837	1.24932485911771	0.365057229272712
1	21738281	21887191	HAP_1	0.0930434782608696	2.33796668822906	2.03703695464897	0.251568721828362
1	21738281	21887191	HAP_2	0.151304347826087	-1.51783043523185	1.25143173088065	0.225687125290793
1	21738281	21887191	HAP_3	0.0956521739130435	0.987933951242773	1.34927336311417	0.464353546230668
1	21738281	21887191	HAP_4	0.0947826086956522	-2.14796813366858	2.04666534926483	0.294400757254839
1	21738281	21887191	HAP_5	0.330434782608696	-0.373785964976995	0.491010245145487	0.446821691570776
1	21777287	21951746	HAP_1	0.0947826086956522	-2.14796813366858	2.04666534926483	0.294400757254839
1	21777287	21951746	HAP_2	0.333913043478261	-0.385113364776651	0.487414371598571	0.429793912498983
1	21777287	21951746	HAP_3	0.0930434782608696	2.33796668822906	2.03703695464897	0.251568721828362
1	21777287	21951746	HAP_4	0.152173913043478	-1.51783043523185	1.25143173088065	0.225687125290793
1	21777287	21951746	HAP_5	0.0956521739130435	0.987933951242773	1.34927336311417	0.464353546230668
1	21824637	22024056	HAP_1	0.0956521739130435	-2.14796813366858	2.04666534926483	0.294400757254839
1	21824637	22024056	HAP_2	0.489565217391304	-0.162141206942836	0.3554446150491	0.648447930715458
1	21824637	22024056	HAP_3	0.0939130434782609	2.33796668822906	2.03703695464897	0.251568721828362
1	21824637	22024056	HAP_4	0.0947826086956522	2.03118069113893	1.446898271212	0.160925614558148
1	21877978	22096754	HAP_1	0.0939130434782609	2.33796668822906	2.03703695464897	0.251568721828362
1	21877978	22096754	HAP_2	0.0956521739130435	2.03118069113893	1.446898271212	0.160925614558148
1	21877978	22096754	HAP_3	0.251304347826087	-0.286273334442177	0.63428931796234	0.651926356100351
1	21877978	22096754	HAP_4	0.333913043478261	-0.30803064091096	0.483923737629884	0.524691993987523
1	21923652	22152784	HAP_1	0.0956521739130435	2.03118069113893	1.446898271212	0.160925614558148
1	21923652	22152784	HAP_2	0.0947826086956522	2.33796668822906	2.03703695464897	0.251568721828362
1	21923652	22152784	HAP_3	0.129565217391304	-1.17279028779406	1.76376137399807	0.506363516282928
1	21923652	22152784	HAP_4	0.100869565217391	-2.14796813366858	2.04666534926483	0.294400757254839
1	21923652	22152784	HAP_5	0.129565217391304	1.79545165393125	1.34786553203247	0.183377012024367
1	21923652	22152784	HAP_6	0.260869565217391	-0.546092555935715	0.582491793473634	0.348898393613875
1	21994065	22225114	HAP_1	0.0947826086956522	2.33796668822906	2.03703695464897	0.251568721828362
1	21994065	22225114	HAP_2	0.129565217391304	-1.17279028779406	1.76376137399807	0.506363516282928
1	21994065	22225114	HAP_3	0.100869565217391	-2.14796813366858	2.04666534926483	0.294400757254839
1	21994065	22225114	HAP_4	0.110434782608696	2.29338241793321	1.4565515441289	0.115927981311538
1	21994065	22225114	HAP_5	0.26	-0.575534848730289	0.590075299288295	0.329802187404113
1	21994065	22225114	HAP_6	0.0956521739130435	2.03118069113893	1.446898271212	0.160925614558148
1	22072511	22272212	HAP_1	0.168695652173913	-0.315497166789414	1.2574816447895	0.801986187172517
1	22072511	22272212	HAP_2	0.100869565217391	-2.14796813366858	2.04666534926483	0.294400757254839
1	22072511	22272212	HAP_3	0.0956521739130435	2.03118069113893	1.446898271212	0.160925614558148
1	22072511	22272212	HAP_4	0.114782608695652	1.46535664589139	1.26513127508314	0.247248076715553
1	22072511	22272212	HAP_5	0.26	-0.575534848730289	0.590075299288295	0.329802187404113
1	22072511	22272212	HAP_6	0.0947826086956522	2.33796668822906	2.03703695464897	0.251568721828362
1	22132505	22311265	HAP_1	0.0973913043478261	-2.14796813366858	2.04666534926483	0.294400757254839
1	22132505	22311265	HAP_2	0.0973913043478261	2.03118069113893	1.446898271212	0.160925614558148
1	22132505	22311265	HAP_3	0.390434782608696	0.378032493802193	0.436191733575054	0.386494960945481
1	22132505	22311265	HAP_4	0.278260869565217	-0.192902856231006	0.539823989561379	0.720968453197125
1	22194771	22382190	HAP_1	0.409565217391304	0.375041608857966	0.411189164636135	0.362112308027178
1	22194771	22382190	HAP_2	0.0973913043478261	-2.14796813366858	2.04666534926483	0.294400757254839
1	22194771	22382190	HAP_3	0.0965217391304348	2.03118069113893	1.446898271212	0.160925614558148
1	22194771	22382190	HAP_4	0.278260869565217	-0.192902856231006	0.539823989561379	0.720968453197125
1	22265997	22421404	HAP_1	0.0973913043478261	-2.14796813366858	2.04666534926483	0.294400757254839
1	22265997	22421404	HAP_2	0.413913043478261	0.308550081022874	0.405759163526699	0.447318499465651
1	22265997	22421404	HAP_3	0.0965217391304348	2.03118069113893	1.446898271212	0.160925614558148
1	22265997	22421404	HAP_4	0.278260869565217	-0.192902856231006	0.539823989561379	0.720968453197125
1	22288779	22475646	HAP_1	0.0973913043478261	-2.14796813366858	2.04666534926483	0.294400757254839
1	22288779	22475646	HAP_2	0.105217391304348	0.872305165617168	1.34037265303114	0.51544608523791
1	22288779	22475646	HAP_3	0.276521739130435	-0.127390677362161	0.545510925651917	0.815438454190673
1	22288779	22475646	HAP_4	0.176521739130435	2.27589295880644	1.11911591841925	0.0424558694370435
1	22288779	22475646	HAP_5	0.129565217391304	-1.17279028779406	1.76376137399807	0.506363516282928
1	22354504	22518930	HAP_1	0.0965217391304348	-2.14796813366858	2.04666534926483	0.294400757254839
1	22354504	22518930	HAP_2	0.105217391304348	0.872305165617168	1.34037265303114	0.51544608523791
1	22354504	22518930	HAP_3	0.277391304347826	-0.151792369198268	0.540529829686816	0.778950702978942
1	22354504	22518930	HAP_4	0.176521739130435	2.27589295880644	1.11911591841925	0.0424558694370435
1	22354504	22518930	HAP_5	0.129565217391304	-1.17279028779406	1.76376137399807	0.506363516282928
1	22409478	22541611	HAP_1	0.201739130434783	0.501277425166454	0.721093799397297	0.487240738491835
1	22409478	22541611	HAP_2	0.277391304347826	-0.151792369198268	0.540529829686816	0.778950702978942
1	22409478	22541611	HAP_3	0.176521739130435	2.27589295880644	1.11911591841925	0.0424558694370435
1	22409478	22541611	HAP_4	0.129565217391304	-1.17279028779406	1.76376137399807	0.506363516282928
1	22456503	22591077	HAP_1	0.22695652173913	0.943194122677482	0.667632938006105	0.158284686272158
1	22456503	22591077	HAP_2	0.174782608695652	0.102069386468767	0.905447654287393	0.910286382441267
1	22456503	22591077	HAP_3	0.305217391304348	-0.200655281395637	0.486799815699543	0.680355437916145
1	22456503	22591077	HAP_4	0.127826086956522	-1.21185590724966	1.58123539822712	0.443761214933755
1	22510991	22637089	HAP_1	0.127826086956522	-1.21185590724966	1.58123539822712	0.443761214933755
1	22510991	22637089	HAP_2	0.305217391304348	-0.200655281395637	0.486799815699543	0.680355437916145
1	22510991	22637089	HAP_3	0.205217391304348	0.214173663943551	0.763868215417009	0.779288861857857
1	22510991	22637089	HAP_4	0.0973913043478261	-2.14796813366858	2.04666534926483	0.294400757254839
1	22535483	22675245	HAP_1	0.106086956521739	2.33796668822906	2.03703695464897	0.251568721828362
1	22535483	22675245	HAP_2	0.0991304347826087	1.86949118892175	1.33870114595215	0.163116369580791
1	22535483	22675245	HAP_3	0.0973913043478261	-2.14796813366858	2.04666534926483	0.294400757254839
1	22535483	22675245	HAP_4	0.305217391304348	-0.200655281395637	0.486799815699543	0.680355437916145
1	22535483	22675245	HAP_5	0.126086956521739	-1.21185590724966	1.58123539822712	0.443761214933755
1	22574342	22777886	HAP_1	0.0939130434782609	2.33796668822906	2.03703695464897	0.251568721828362
1	22574342	22777886	HAP_2	0.0991304347826087	1.86949118892175	1.33870114595215	0.163116369580791
1	22574342	22777886	HAP_3	0.126086956521739	-1.21185590724966	1.58123539822712	0.443761214933755
1	22574342	22777886	HAP_4	0.0973913043478261	-2.14796813366858	2.04666534926483	0.294400757254839
1	22574342	22777886	HAP_5	0.286086956521739	-0.0815792202026708	0.51322873768162	0.873763049124786
1	22625274	22851333	HAP_1	0.0956521739130435	2.33796668822906	2.03703695464897	0.251568721828362
1	22625274	22851333	HAP_2	0.0991304347826087	1.86949118892175	1.33870114595215	0.163116369580791
1	22625274	22851333	HAP_3	0.286086956521739	-0.0815792202026708	0.51322873768162	0.873763049124786
1	22625274	22851333	HAP_4	0.126086956521739	-1.21185590724966	1.58123539822712	0.443761214933755
1	22625274	22851333	HAP_5	0.0982608695652174	-2.14796813366858	2.04666534926483	0.294400757254839
1	22655413	22911665	HAP_1	0.127826086956522	-1.21185590724966	1.58123539822712	0.443761214933755
1	22655413	22911665	HAP_2	0.286086956521739	-0.0815792202026708	0.51322873768162	0.873763049124786
1	22655413	22911665	HAP_3	0.0973913043478261	-2.14796813366858	2.04666534926483	0.294400757254839
1	22655413	22911665	HAP_4	0.091304347826087	2.33796668822906	2.03703695464897	0.251568721828362
1	22655413	22911665	HAP_5	0.0982608695652174	2.2965167798175	1.44533163826009	0.112640767313544
1	22740766	23021830	HAP_1	0.0973913043478261	-2.14796813366858	2.04666534926483	0.294400757254839
1	22740766	23021830	HAP_2	0.28695652173913	-0.0156243382587694	0.508302523849523	0.975489186277135
1	22740766	23021830	HAP_3	0.0991304347826087	2.2965167798175	1.44533163826009	0.112640767313544
1	22740766	23021830	HAP_4	0.0904347826086957	2.33796668822906	2.03703695464897	0.251568721828362
1	22740766	23021830	HAP_5	0.127826086956522	-1.21185590724966	1.58123539822712	0.443761214933755
1	22832732	23055218	HAP_1	0.127826086956522	-1.21185590724966	1.58123539822712	0.443761214933755
1	22832732	23055218	HAP_2	0.0973913043478261	-2.14796813366858	2.04666534926483	0.294400757254839
1	22832732	23055218	HAP_3	0.28695652173913	-0.0156243382587694	0.508302523849523	0.975489186277135
1	22832732	23055218	HAP_4	0.0991304347826087	2.2965167798175	1.44533163826009	0.112640767313544
1	22832732	23055218	HAP_5	0.0904347826086957	2.33796668822906	2.03703695464897	0.251568721828362
1	22891301	23095055	HAP_1	0.28695652173913	-0.0156243382587694	0.508302523849523	0.975489186277135
1	22891301	23095055	HAP_2	0.0991304347826087	2.2965167798175	1.44533163826009	0.112640767313544
1	22891301	23095055	HAP_3	0.168695652173913	2.44609412739159	1.17507169820089	0.0378259486739892
1	22891301	23095055	HAP_4	0.0982608695652174	-2.14796813366858	2.04666534926483	0.294400757254839
1	22891301	23095055	HAP_5	0.127826086956522	-1.21185590724966	1.58123539822712	0.443761214933755
1	23012815	23145010	HAP_1	0.18	1.83875899276595	1.06830688862758	0.0857667178749315
1	23012815	23145010	HAP_2	0.28695652173913	-0.0156243382587694	0.508302523849523	0.975489186277135
1	23012815	23145010	HAP_3	0.128695652173913	-1.21185590724966	1.58123539822712	0.443761214933755
1	23012815	23145010	HAP_4	0.0973913043478261	-2.14796813366858	2.04666534926483	0.294400757254839
1	23012815	23145010	HAP_5	0.0991304347826087	2.2965167798175	1.44533163826009	0.112640767313544
1	23035575	23197299	HAP_1	0.132173913043478	-1.21185590724966	1.58123539822712	0.443761214933755
1	23035575	23197299	HAP_2	0.18	1.83875899276595	1.06830688862758	0.0857667178749315
1	23035575	23197299	HAP_3	0.28695652173913	-0.0156243382587694	0.508302523849523	0.975489186277135
1	23035575	23197299	HAP_4	0.0878260869565217	-2.14796813366858	2.04666534926483	0.294400757254839
1	23035575	23197299	HAP_5	0.0991304347826087	2.2965167798175	1.44533163826009	0.112640767313544
1	23081731	23269424	HAP_1	0.0878260869565217	-2.14796813366858	2.04666534926483	0.294400757254839
1	23081731	23269424	HAP_2	0.132173913043478	-1.21185590724966	1.58123539822712	0.443761214933755
1	23081731	23269424	HAP_3	0.091304347826087	2.33560919950645	1.76457769018417	0.186171418938763
1	23081731	23269424	HAP_4	0.127826086956522	1.66334154346469	1.08548852694626	0.126000334402248
1	23081731	23269424	HAP_5	0.284347826086957	-0.0156243382587694	0.508302523849523	0.975489186277135
1	23081731	23269424	HAP_6	0.08	2.25297426033213	1.80405879902437	0.212244863187987
1	23121836	23329925	HAP_1	0.134782608695652	-0.651952609863407	1.44160364783319	0.651269710208628
1	23121836	23329925	HAP_2	0.0921739130434783	2.33560919950645	1.76457769018417	0.186171418938763
1	23121836	23329925	HAP_3	0.153913043478261	1.03635757878807	0.994957297097534	0.298040350326836
1	23121836	23329925	HAP_4	0.0991304347826087	2.2965167798175	1.44533163826009	0.112640767313544
1	23121836	23329925	HAP_5	0.0878260869565217	-2.14796813366858	2.04666534926483	0.294400757254839
1	23121836	23329925	HAP_6	0.284347826086957	-0.0156243382587694	0.508302523849523	0.975489186277135
1	23175268	23406744	HAP_1	0.134782608695652	-0.651952609863407	1.44160364783319	0.651269710208628
1	23175268	23406744	HAP_2	0.0921739130434783	2.33560919950645	1.76457769018417	0.186171418938763
1	23175268	23406744	HAP_3	0.284347826086957	-0.0156243382587694	0.508302523849523	0.975489186277135
1	23175268	23406744	HAP_4	0.0991304347826087	2.2965167798175	1.44533163826009	0.112640767313544
1	23175268	23406744	HAP_5	0.135652173913043	1.46343019172874	1.19576315090909	0.221523085748832
1	23175268	23406744	HAP_6	0.0878260869565217	-2.14796813366858	2.04666534926483	0.294400757254839
1	23236091	23450749	HAP_1	0.133913043478261	-0.651952609863407	1.44160364783319	0.651269710208628
1	23236091	23450749	HAP_2	0.0904347826086957	2.33560919950645	1.76457769018417	0.186171418938763
1	23236091	23450749	HAP_3	0.282608695652174	-0.0156243382587694	0.508302523849523	0.975489186277135
1	23236091	23450749	HAP_4	0.0991304347826087	2.2965167798175	1.44533163826009	0.112640767313544
1	23236091	23450749	HAP_5	0.0878260869565217	-2.14796813366858	2.04666534926483	0.294400757254839
1	23236091	23450749	HAP_6	0.0904347826086957	-0.573338142841991	1.78097613486538	0.747630324185271
1	23309941	23505884	HAP_1	0.0904347826086957	2.33560919950645	1.76457769018417	0.186171418938763
1	23309941	23505884	HAP_2	0.285217391304348	-0.0156243382587694	0.508302523849523	0.975489186277135
1	23309941	23505884	HAP_3	0.13304347826087	-0.00865589524864315	1.57796665013148	0.995625193386286
1	23309941	23505884	HAP_4	0.0991304347826087	2.2965167798175	1.44533163826009	0.112640767313544
1	23382846	23538524	HAP_1	0.285217391304348	-0.0156243382587694	0.508302523849523	0.975489186277135
1	23382846	23538524	HAP_2	0.13304347826087	-0.00865589524864315	1.57796665013148	0.995625193386286
1	23382846	23538524	HAP_3	0.0921739130434783	2.33560919950645	1.76457769018417	0.186171418938763
1	23382846	23538524	HAP_4	0.100869565217391	2.2965167798175	1.44533163826009	0.112640767313544
1	23436633	23563293	HAP_1	0.133913043478261	-0.00865589524864315	1.57796665013148	0.995625193386286
1	23436633	23563293	HAP_2	0.144347826086957	1.13109097681573	1.03941860691646	0.276975111693185
1	23436633	23563293	HAP_3	0.0904347826086957	-1.85284126785697	1.60270198290803	0.248142313797218
1	23436633	23563293	HAP_4	0.12	2.99942270337335	1.18786825332021	0.0118422710957266
1	23436633	23563293	HAP_5	0.284347826086957	-0.0772851658613083	0.512565023559866	0.880202424951697
1	23493262	23611313	HAP_1	0.310434782608696	0.422589011092982	0.510109670476395	0.407779963021503
1	23493262	23611313	HAP_2	0.16	-0.415169805516312	1.12789127698648	0.712941878899888
1	23493262	23611313	HAP_3	0.12	2.99942270337335	1.18786825332021	0.0118422710957266
1	23493262	23611313	HAP_4	0.285217391304348	-0.0772851658613083	0.512565023559866	0.880202424951697
1	23524493	23636829	HAP_1	0.108695652173913	1.01778185548811	2.04487062871577	0.61887304811445
1	23524493	23636829	HAP_2	0.285217391304348	-0.0772851658613083	0.512565023559866	0.880202424951697
1	23524493	23636829	HAP_3	0.12	2.99942270337335	1.18786825332021	0.0118422710957266
1	23524493	23636829	HAP_4	0.311304347826087	0.422589011092982	0.510109670476395	0.407779963021503
1	23556596	23678274	HAP_1	0.286086956521739	-0.0772851658613083	0.512565023559866	0.880202424951697
1	23556596	23678274	HAP_2	0.312173913043478	0.422589011092982	0.510109670476395	0.407779963021503
1	23556596	23678274	HAP_3	0.228695652173913	2.09064750426913	0.791295544864932	0.00846999274167992
1	23592345	23718726	HAP_1	0.296521739130435	-0.237369031106628	0.541705139784732	0.661417927315203
1	23592345	23718726	HAP_2	0.147826086956522	2.5905327635313	0.999210619357816	0.00977385863424503
1	23592345	23718726	HAP_3	0.286086956521739	-0.0772851658613083	0.512565023559866	0.880202424951697
1	23631135	23796339	HAP_1	0.195652173913043	0.879164996802756	0.724312107947733	0.225336604712703
1	23631135	23796339	HAP_2	0.260869565217391	0.215326559758197	0.578065168467453	0.709664537621367
1	23631135	23796339	HAP_3	0.295652173913043	-0.237369031106628	0.541705139784732	0.661417927315203
1	23663115	23829504	HAP_1	0.26	0.352708740202091	0.583876543247763	0.546033540055059
1	23663115	23829504	HAP_2	0.105217391304348	-0.271515813785199	1.45270478911084	0.851803635800541
1	23663115	23829504	HAP_3	0.091304347826087	2.33560919950645	1.76457769018417	0.186171418938763
1	23663115	23829504	HAP_4	0.295652173913043	-0.237369031106628	0.541705139784732	0.661417927315203
1	23689854	23873652	HAP_1	0.143478260869565	1.13109097681573	1.03941860691646	0.276975111693185
1	23689854	23873652	HAP_2	0.132173913043478	-0.00865589524864315	1.57796665013148	0.995625193386286
1	23689854	23873652	HAP_3	0.26	0.352708740202091	0.583876543247763	0.546033540055059
1	23689854	23873652	HAP_4	0.091304347826087	2.33560919950645	1.76457769018417	0.186171418938763
1	23764367	23929066	HAP_1	0.143478260869565	1.13109097681573	1.03941860691646	0.276975111693185
1	23764367	23929066	HAP_2	0.12695652173913	-0.00865589524864315	1.57796665013148	0.995625193386286
1	23764367	23929066	HAP_3	0.091304347826087	2.33560919950645	1.76457769018417	0.186171418938763
1	23764367	23929066	HAP_4	0.259130434782609	0.352708740202091	0.583876543247763	0.546033540055059
1	23819150	24003791	HAP_1	0.091304347826087	2.33560919950645	1.76457769018417	0.186171418938763
1	23819150	24003791	HAP_2	0.259130434782609	0.352708740202091	0.583876543247763	0.546033540055059
1	23819150	24003791	HAP_3	0.144347826086957	1.13109097681573	1.03941860691646	0.276975111693185
1	23819150	24003791	HAP_4	0.12695652173913	-0.00865589524864315	1.57796665013148	0.995625193386286
1	23852637	24084391	HAP_1	0.127826086956522	-0.173985256267502	1.44067114505877	0.903918903946669
1	23852637	24084391	HAP_2	0.258260869565217	0.391366648106519	0.590007352094723	0.507394391595959
1	23852637	24084391	HAP_3	0.0921739130434783	2.33560919950645	1.76457769018417	0.186171418938763
1	23852637	24084391	HAP_4	0.144347826086957	1.13109097681573	1.03941860691646	0.276975111693185
1	23916838	24144013	HAP_1	0.206086956521739	-0.533758566408829	0.796163220694746	0.502869626962954
1	23916838	24144013	HAP_2	0.256521739130435	0.485568104587695	0.598004778514111	0.417146714
1	23916838	24144013	HAP_3	0.0930434782608696	2.33560919950645	1.76457769018417	0.186171418938763
1	23916838	24144013	HAP_4	0.145217391304348	1.13109097681573	1.03941860691646	0.276975111693185
1	23997686	24222791	HAP_1	0.0930434782608696	2.33560919950645	1.76457769018417	0.186171418938763
1	23997686	24222791	HAP_2	0.21304347826087	0.325733763462638	0.779455753066358	0.676180598279958
1	23997686	24222791	HAP_3	0.337391304347826	-0.353004165807037	0.462613884945992	0.445745193775558
1	23997686	24222791	HAP_4	0.102608695652174	2.2965167798175	1.44533163826009	0.112640767313544
1	24053320	24268228	HAP_1	0.088695652173913	2.33796668822906	2.03703695464897	0.251568721828362
1	24053320	24268228	HAP_2	0.212173913043478	0.325733763462638	0.779455753066358	0.676180598279958
1	24053320	24268228	HAP_3	0.169565217391304	-0.499868387929835	0.8325894989206	0.548496389059716
1	24053320	24268228	HAP_4	0.102608695652174	2.2965167798175	1.44533163826009	0.112640767313544
1	24124112	24327170	HAP_1	0.088695652173913	2.33796668822906	2.03703695464897	0.251568721828362
1	24124112	24327170	HAP_2	0.212173913043478	0.325733763462638	0.779455753066358	0.676180598279958
1	24124112	24327170	HAP_3	0.0773913043478261	1.03044847967464	2.03356989039292	0.612550746181413
1	24124112	24327170	HAP_4	0.17304347826087	1.05931743293037	0.84587755543951	0.210970708774605
1	24200820	24375020	HAP_1	0.088695652173913	2.33796668822906	2.03703695464897	0.251568721828362
1	24200820	24375020	HAP_2	0.0773913043478261	1.03044847967464	2.03356989039292	0.612550746181413
1	24200820	24375020	HAP_3	0.173913043478261	0.81588762105244	0.82602423501429	0.323710716674431
1	24200820	24375020	HAP_4	0.212173913043478	0.325733763462638	0.779455753066358	0.676180598279958
1	24253399	24425717	HAP_1	0.21304347826087	0.227044130720295	0.762316636051924	0.765939613668143
1	24253399	24425717	HAP_2	0.0895652173913044	-0.240109695682889	1.59945751941528	0.880724228914549
1	24253399	24425717	HAP_3	0.174782608695652	0.81588762105244	0.82602423501429	0.323710716674431
1	24253399	24425717	HAP_4	0.088695652173913	2.33796668822906	2.03703695464897	0.251568721828362
1	24308441	24461068	HAP_1	0.088695652173913	2.33796668822906	2.03703695464897	0.251568721828362
1	24308441	24461068	HAP_2	0.21304347826087	0.227044130720295	0.762316636051924	0.765939613668143
1	24308441	24461068	HAP_3	0.174782608695652	0.81588762105244	0.82602423501429	0.323710716674431
1	24308441	24461068	HAP_4	0.0895652173913044	-0.240109695682889	1.59945751941528	0.880724228914549
1	24357818	24518171	HAP_1	0.139130434782609	0.943361858919775	1.13580696044329	0.406571933595243
1	24357818	24518171	HAP_2	0.0895652173913044	-0.240109695682889	1.59945751941528	0.880724228914549
1	24357818	24518171	HAP_3	0.21304347826087	0.227044130720295	0.762316636051924	0.765939613668143
1	24357818	24518171	HAP_4	0.173913043478261	0.81588762105244	0.82602423501429	0.323710716674431
1	24412399	24562856	HAP_1	0.198260869565217	0.571103244958036	0.818113779517312	0.485420185561365
1	24412399	24562856	HAP_2	0.173913043478261	0.81588762105244	0.82602423501429	0.323710716674431
1	24412399	24562856	HAP_3	0.0895652173913044	-0.240109695682889	1.59945751941528	0.880724228914549
1	24450311	24595486	HAP_1	0.173913043478261	0.81588762105244	0.82602423501429	0.323710716674431
1	24450311	24595486	HAP_2	0.0904347826086957	-0.240109695682889	1.59945751941528	0.880724228914549
1	24450311	24595486	HAP_3	0.0982608695652174	0.388464583453794	2.07183617666106	0.851338074531751
1	24450311	24595486	HAP_4	0.199130434782609	0.571103244958036	0.818113779517312	0.485420185561365
1	24496008	24631426	HAP_1	0.135652173913043	-0.0234254889175832	1.57774211945241	0.988159132273323
1	24496008	24631426	HAP_2	0.0982608695652174	0.388464583453794	2.07183617666106	0.851338074531751
1	24496008	24631426	HAP_3	0.198260869565217	0.628066569603885	0.839260028507967	0.454557583536628
1	24496008	24631426	HAP_4	0.0773913043478261	1.03044847967464	2.03356989039292	0.612550746181413
1	24496008	24631426	HAP_5	0.17304347826087	0.81588762105244	0.82602423501429	0.323710716674431
1	24548452	24674936	HAP_1	0.12695652173913	-0.0234254889175832	1.57774211945241	0.988159132273323
1	24548452	24674936	HAP_2	0.08	1.03044847967464	2.03356989039292	0.612550746181413
1	24548452	24674936	HAP_3	0.109565217391304	-2.2258213022364	1.77087436968209	0.209310072111413
1	24548452	24674936	HAP_4	0.173913043478261	0.81588762105244	0.82602423501429	0.323710716674431
1	24548452	24674936	HAP_5	0.127826086956522	1.21177331069668	1.60065348215828	0.449337700079292
1	24548452	24674936	HAP_6	0.198260869565217	0.628066569603885	0.839260028507967	0.454557583536628
1	24587834	24715677	HAP_1	0.173913043478261	0.81588762105244	0.82602423501429	0.323710716674431
1	24587834	24715677	HAP_2	0.123478260869565	-0.0234254889175832	1.57774211945241	0.988159132273323
1	24587834	24715677	HAP_3	0.08	1.03044847967464	2.03356989039292	0.612550746181413
1	24587834	24715677	HAP_4	0.110434782608696	-2.2258213022364	1.77087436968209	0.209310072111413
1	24587834	24715677	HAP_5	0.0860869565217391	1.32293437476198	1.78811343314236	0.459700410089582
1	24587834	24715677	HAP_6	0.199130434782609	0.628066569603885	0.839260028507967	0.454557583536628
1	24622301	24760985	HAP_1	0.110434782608696	-2.2258213022364	1.77087436968209	0.209310072111413
1	24622301	24760985	HAP_2	0.08	1.03044847967464	2.03356989039292	0.612550746181413
1	24622301	24760985	HAP_3	0.123478260869565	-0.0234254889175832	1.57774211945241	0.988159132273323
1	24622301	24760985	HAP_4	0.17304347826087	0.974312627185341	0.848200918991054	0.251176033455883
1	24622301	24760985	HAP_5	0.193913043478261	0.595222306272108	0.885844051247134	0.501906455249565
1	24622301	24760985	HAP_6	0.0834782608695652	1.32293437476198	1.78811343314236	0.459700410089582
1	24654236	24799632	HAP_1	0.192173913043478	0.595222306272108	0.885844051247134	0.501906455249565
1	24654236	24799632	HAP_2	0.0834782608695652	1.32293437476198	1.78811343314236	0.459700410089582
1	24654236	24799632	HAP_3	0.110434782608696	-2.2258213022364	1.77087436968209	0.209310072111413
1	24654236	24799632	HAP_4	0.203478260869565	-0.540651057399636	0.882352744388796	0.540297448076992
1	24654236	24799632	HAP_5	0.173913043478261	0.974312627185341	0.848200918991054	0.251176033455883
1	24703186	24838128	HAP_1	0.191304347826087	0.595222306272108	0.885844051247134	0.501906455249565
1	24703186	24838128	HAP_2	0.0834782608695652	1.32293437476198	1.78811343314236	0.459700410089582
1	24703186	24838128	HAP_3	0.203478260869565	-0.540651057399636	0.882352744388796	0.540297448076992
1	24703186	24838128	HAP_4	0.110434782608696	-2.2258213022364	1.77087436968209	0.209310072111413
1	24703186	24838128	HAP_5	0.173913043478261	0.974312627185341	0.848200918991054	0.251176033455883
1	24752603	24901336	HAP_1	0.0834782608695652	1.32293437476198	1.78811343314236	0.459700410089582
1	24752603	24901336	HAP_2	0.115652173913043	-2.2258213022364	1.77087436968209	0.209310072111413
1	24752603	24901336	HAP_3	0.188695652173913	0.595222306272108	0.885844051247134	0.501906455249565
1	24752603	24901336	HAP_4	0.171304347826087	1.24051149125224	0.869798460189836	0.15436422396492
1	24752603	24901336	HAP_5	0.0869565217391304	-0.44669496237416	1.764658298779	0.80025725458106
1	24752603	24901336	HAP_6	0.143478260869565	-0.0226225593178875	1.21286554430865	0.985125214187524
1	24782983	24959571	HAP_1	0.0834782608695652	1.32293437476198	1.78811343314236	0.459700410089582
1	24782983	24959571	HAP_2	0.171304347826087	1.24051149125224	0.869798460189836	0.15436422396492
1	24782983	24959571	HAP_3	0.115652173913043	-2.2258213022364	1.77087436968209	0.209310072111413
1	24782983	24959571	HAP_4	0.0869565217391304	-0.44669496237416	1.764658298779	0.80025725458106
1	24782983	24959571	HAP_5	0.124347826086957	-0.0234254889175832	1.57774211945241	0.988159132273323
1	24782983	24959571	HAP_6	0.18695652173913	1.15308461848077	0.858891204914341	0.179967206214462
1	24821185	25018581	HAP_1	0.0834782608695652	1.32293437476198	1.78811343314236	0.459700410089582
1	24821185	25018581	HAP_2	0.171304347826087	1.24051149125224	0.869798460189836	0.15436422396492
1	24821185	25018581	HAP_3	0.115652173913043	-2.2258213022364	1.77087436968209	0.209310072111413
1	24821185	25018581	HAP_4	0.0852173913043478	-0.44669496237416	1.764658298779	0.80025725458106
1	24821185	25018581	HAP_5	0.124347826086957	-0.0234254889175832	1.57774211945241	0.988159132273323
1	24821185	25018581	HAP_6	0.18695652173913	1.15308461848077	0.858891204914341	0.179967206214462
1	24885890	25052468	HAP_1	0.0843478260869565	0.0287322695639728	2.05435298400111	0.988846079326293
1	24885890	25052468	HAP_2	0.0869565217391304	1.32293437476198	1.78811343314236	0.459700410089582
1	24885890	25052468	HAP_3	0.171304347826087	1.24051149125224	0.869798460189836	0.15436422396492
1	24885890	25052468	HAP_4	0.116521739130435	-2.2258213022364	1.77087436968209	0.209310072111413
1	24885890	25052468	HAP_5	0.12	0.596914027772944	1.14277322562751	0.601640752439102
1	24885890	25052468	HAP_6	0.0852173913043478	-0.44669496237416	1.764658298779	0.80025725458106
1	24941722	25106764	HAP_1	0.0843478260869565	0.0287322695639728	2.05435298400111	0.988846079326293
1	24941722	25106764	HAP_2	0.116521739130435	-2.2258213022364	1.77087436968209	0.209310072111413
1	24941722	25106764	HAP_3	0.0852173913043478	-0.44669496237416	1.764658298779	0.80025725458106
1	24941722	25106764	HAP_4	0.139130434782609	0.466903504806813	1.08412075486875	0.666869953590647
1	24941722	25106764	HAP_5	0.170434782608696	1.24051149125224	0.869798460189836	0.15436422396492
1	24941722	25106764	HAP_6	0.0904347826086957	1.32293437476198	1.78811343314236	0.459700410089582
1	24996688	25141602	HAP_1	0.119130434782609	0.596914027772944	1.14277322562751	0.601640752439102
1	24996688	25141602	HAP_2	0.0852173913043478	-0.44669496237416	1.764658298779	0.80025725458106
1	24996688	25141602	HAP_3	0.0895652173913044	1.32293437476198	1.78811343314236	0.459700410089582
1	24996688	25141602	HAP_4	0.115652173913043	-2.2258213022364	1.77087436968209	0.209310072111413
1	24996688	25141602	HAP_5	0.0843478260869565	0.0287322695639728	2.05435298400111	0.988846079326293
1	24996688	25141602	HAP_6	0.169565217391304	1.24051149125224	0.869798460189836	0.15436422396492
1	25040568	25176647	HAP_1	0.152173913043478	0.673116003317755	0.972886825962805	0.48930160728338
1	25040568	25176647	HAP_2	0.126086956521739	0.165347925214309	1.04605913979164	0.874460408823517
1	25040568	25176647	HAP_3	0.202608695652174	-0.708170967036392	0.766271690086274	0.35579059667385
1	25040568	25176647	HAP_4	0.11304347826087	1.96819919683364	1.20861602025923	0.103984924272736
1	25040568	25176647	HAP_5	0.171304347826087	0.968809253163821	0.848697650795816	0.254137828802201
1	25086040	25234832	HAP_1	0.15304347826087	0.673116003317755	0.972886825962805	0.48930160728338
1	25086040	25234832	HAP_2	0.124347826086957	0.165347925214309	1.04605913979164	0.874460408823517
1	25086040	25234832	HAP_3	0.0791304347826087	1.03044847967464	2.03356989039292	0.612550746181413
1	25086040	25234832	HAP_4	0.116521739130435	-2.2258213022364	1.77087436968209	0.209310072111413
1	25086040	25234832	HAP_5	0.111304347826087	1.96819919683364	1.20861602025923	0.103984924272736
1	25086040	25234832	HAP_6	0.0843478260869565	2.89798709681756	2.04468558042587	0.156941624205656
1	25086040	25234832	HAP_7	0.088695652173913	-0.549845163308297	1.59679486431626	0.730717144791853
[truncated: 187,858 more rows]
