# Supplementary material for: Autosomal recessive loci contribute significantly to quantitative variation of male fertility in a dairy cattle population
Source: BMC Genomics. 2021 Mar 30;22:225. doi: 10.1186/s12864-021-07523-3 (PMC8010996; doi:10.1186/s12864-021-07523-3)
Supplement: Supplementary file 32 — Additional file 32. (TXT 17920 kb) [file 12864_2021_7523_MOESM32_ESM.txt]

CHROM	START	STOP	HAP	FREQ	BETA	SE_BETA	PVAL
1	256361	888832	HAP_1	0.243478260869565	-3.35421152175786	1.42888612488399	0.0192493507490507
1	256361	888832	HAP_2	0.123478260869565	0.355331302726996	3.01920816310366	0.906355157142365
1	256361	888832	HAP_3	0.250434782608696	0.10661401845474	1.49862687101251	0.943310737255039
1	256361	888832	HAP_4	0.116521739130435	3.06959451870529	4.35787962313248	0.481489174298187
1	719789	949357	HAP_1	0.227826086956522	-3.43453056175739	1.54896857547784	0.027001789966185
1	719789	949357	HAP_2	0.109565217391304	-0.0700500328370804	3.16672865792229	0.982359581633574
1	719789	949357	HAP_3	0.26695652173913	-0.604884561566384	1.4303071136442	0.672526072831219
1	719789	949357	HAP_4	0.0921739130434783	3.06959451870529	4.35787962313248	0.481489174298187
1	809505	997375	HAP_1	0.250434782608696	0.10661401845474	1.49862687101251	0.943310737255039
1	809505	997375	HAP_2	0.0930434782608696	3.06959451870529	4.35787962313248	0.481489174298187
1	809505	997375	HAP_3	0.227826086956522	-3.43453056175739	1.54896857547784	0.027001789966185
1	809505	997375	HAP_4	0.109565217391304	-0.0700500328370804	3.16672865792229	0.982359581633574
1	858145	1029750	HAP_1	0.229565217391304	-1.10913884404957	1.60489050451038	0.48978844193628
1	858145	1029750	HAP_2	0.227826086956522	-3.43453056175739	1.54896857547784	0.027001789966185
1	858145	1029750	HAP_3	0.0930434782608696	3.06959451870529	4.35787962313248	0.481489174298187
1	858145	1029750	HAP_4	0.109565217391304	-0.0700500328370804	3.16672865792229	0.982359581633574
1	930560	1061569	HAP_1	0.231304347826087	-2.68970160362434	1.49157283348511	0.0718820210820452
1	930560	1061569	HAP_2	0.226086956521739	-1.38195545107929	1.65363509194244	0.403674557987632
1	930560	1061569	HAP_3	0.109565217391304	-0.0700500328370804	3.16672865792229	0.982359581633574
1	930560	1061569	HAP_4	0.0930434782608696	3.06959451870529	4.35787962313248	0.481489174298187
1	990831	1099222	HAP_1	0.253913043478261	-2.70552075714875	1.46650877333869	0.065582157396586
1	990831	1099222	HAP_2	0.226086956521739	-1.30451843318928	1.68381790236266	0.438820063963006
1	990831	1099222	HAP_3	0.109565217391304	-0.0700500328370804	3.16672865792229	0.982359581633574
1	990831	1099222	HAP_4	0.0965217391304348	3.06959451870529	4.35787962313248	0.481489174298187
1	1023073	1139082	HAP_1	0.226086956521739	-1.30451843318928	1.68381790236266	0.438820063963006
1	1023073	1139082	HAP_2	0.254782608695652	-2.70552075714875	1.46650877333869	0.065582157396586
1	1023073	1139082	HAP_3	0.109565217391304	-0.0700500328370804	3.16672865792229	0.982359581633574
1	1023073	1139082	HAP_4	0.0973913043478261	3.06959451870529	4.35787962313248	0.481489174298187
1	1045142	1197303	HAP_1	0.226086956521739	-1.30451843318928	1.68381790236266	0.438820063963006
1	1045142	1197303	HAP_2	0.254782608695652	-2.70552075714875	1.46650877333869	0.065582157396586
1	1045142	1197303	HAP_3	0.102608695652174	-0.0700500328370804	3.16672865792229	0.982359581633574
1	1045142	1197303	HAP_4	0.0973913043478261	3.06959451870529	4.35787962313248	0.481489174298187
1	1091658	1245818	HAP_1	0.102608695652174	-2.90056201038726	3.56909466903355	0.416740829252569
1	1091658	1245818	HAP_2	0.188695652173913	-2.47637310642176	1.92410915896509	0.19861603372094
1	1091658	1245818	HAP_3	0.250434782608696	-1.83495192400109	1.61096916869856	0.255173398583378
1	1091658	1245818	HAP_4	0.102608695652174	-0.0700500328370804	3.16672865792229	0.982359581633574
1	1113772	1299095	HAP_1	0.0973913043478261	-2.34963687442071	3.88775817661993	0.545842865390128
1	1113772	1299095	HAP_2	0.188695652173913	-2.47637310642176	1.92410915896509	0.19861603372094
1	1113772	1299095	HAP_3	0.250434782608696	-1.83495192400109	1.61096916869856	0.255173398583378
1	1113772	1299095	HAP_4	0.102608695652174	-0.0700500328370804	3.16672865792229	0.982359581633574
1	1166331	1346373	HAP_1	0.0947826086956522	-2.34963687442071	3.88775817661993	0.545842865390128
1	1166331	1346373	HAP_2	0.185217391304348	-2.47637310642176	1.92410915896509	0.19861603372094
1	1166331	1346373	HAP_3	0.236521739130435	-2.73427462016023	1.71206454335844	0.110813795976172
1	1166331	1346373	HAP_4	0.102608695652174	-0.0700500328370804	3.16672865792229	0.982359581633574
1	1228432	1400585	HAP_1	0.213913043478261	-1.93871900985594	1.98332376726661	0.328737260924388
1	1228432	1400585	HAP_2	0.109565217391304	-0.0700500328370804	3.16672865792229	0.982359581633574
1	1228432	1400585	HAP_3	0.1	-2.34963687442071	3.88775817661993	0.545842865390128
1	1228432	1400585	HAP_4	0.202608695652174	-2.32330905937708	1.81372738846639	0.200736668698176
1	1280141	1469010	HAP_1	0.168695652173913	-0.65803830435964	2.21897377295245	0.766919086206115
1	1280141	1469010	HAP_2	0.416521739130435	-1.59748886882222	1.00816883058948	0.113632262384715
1	1280141	1469010	HAP_3	0.102608695652174	-2.34963687442071	3.88775817661993	0.545842865390128
1	1332918	1540641	HAP_1	0.416521739130435	-1.59748886882222	1.00816883058948	0.113632262384715
1	1332918	1540641	HAP_2	0.151304347826087	-2.00556766943965	2.3697963891506	0.397743496685679
1	1332918	1540641	HAP_3	0.168695652173913	-0.65803830435964	2.21897377295245	0.766919086206115
1	1385687	1571852	HAP_1	0.23304347826087	-1.23469397072261	1.76590815282055	0.484726575057183
1	1385687	1571852	HAP_2	0.219130434782609	-0.62267476766663	1.76758332451744	0.724764371071796
1	1385687	1571852	HAP_3	0.168695652173913	-0.65803830435964	2.21897377295245	0.766919086206115
1	1385687	1571852	HAP_4	0.15304347826087	-2.00556766943965	2.3697963891506	0.397743496685679
1	1440329	1606992	HAP_1	0.15304347826087	-2.00556766943965	2.3697963891506	0.397743496685679
1	1440329	1606992	HAP_2	0.232173913043478	-1.23469397072261	1.76590815282055	0.484726575057183
1	1440329	1606992	HAP_3	0.220869565217391	-0.62267476766663	1.76758332451744	0.724764371071796
1	1440329	1606992	HAP_4	0.168695652173913	-0.65803830435964	2.21897377295245	0.766919086206115
1	1523007	1646535	HAP_1	0.0939130434782609	-2.34963687442071	3.88775817661993	0.545842865390128
1	1523007	1646535	HAP_2	0.168695652173913	-0.65803830435964	2.21897377295245	0.766919086206115
1	1523007	1646535	HAP_3	0.232173913043478	-1.23469397072261	1.76590815282055	0.484726575057183
1	1523007	1646535	HAP_4	0.183478260869565	-1.54816076639629	1.97230122274189	0.432812775948553
1	1566539	1682584	HAP_1	0.168695652173913	-0.65803830435964	2.21897377295245	0.766919086206115
1	1566539	1682584	HAP_2	0.232173913043478	-1.23469397072261	1.76590815282055	0.484726575057183
1	1566539	1682584	HAP_3	0.183478260869565	-1.54816076639629	1.97230122274189	0.432812775948553
1	1566539	1682584	HAP_4	0.0939130434782609	-2.34963687442071	3.88775817661993	0.545842865390128
1	1592085	1721138	HAP_1	0.168695652173913	-0.65803830435964	2.21897377295245	0.766919086206115
1	1592085	1721138	HAP_2	0.183478260869565	-1.54816076639629	1.97230122274189	0.432812775948553
1	1592085	1721138	HAP_3	0.232173913043478	-1.23469397072261	1.76590815282055	0.484726575057183
1	1592085	1721138	HAP_4	0.0939130434782609	-2.34963687442071	3.88775817661993	0.545842865390128
1	1627573	1769696	HAP_1	0.180869565217391	-1.43826526261473	2.02455328412985	0.477743886096615
1	1627573	1769696	HAP_2	0.24695652173913	0.265136852910787	1.67439274815559	0.874239416080108
1	1627573	1769696	HAP_3	0.120869565217391	-2.36348167339357	3.28576870605395	0.472249791707318
1	1627573	1769696	HAP_4	0.0939130434782609	-2.34963687442071	3.88775817661993	0.545842865390128
1	1627573	1769696	HAP_5	0.171304347826087	-0.65803830435964	2.21897377295245	0.766919086206115
1	1676756	1830748	HAP_1	0.180869565217391	-1.43826526261473	2.02455328412985	0.477743886096615
1	1676756	1830748	HAP_2	0.24695652173913	0.265136852910787	1.67439274815559	0.874239416080108
1	1676756	1830748	HAP_3	0.0939130434782609	-2.34963687442071	3.88775817661993	0.545842865390128
1	1676756	1830748	HAP_4	0.242608695652174	1.91559244507233	1.64508208305845	0.24474151159741
1	1698908	1883132	HAP_1	0.24695652173913	0.265136852910787	1.67439274815559	0.874239416080108
1	1698908	1883132	HAP_2	0.0939130434782609	-2.34963687442071	3.88775817661993	0.545842865390128
1	1698908	1883132	HAP_3	0.180869565217391	-1.43826526261473	2.02455328412985	0.477743886096615
1	1698908	1883132	HAP_4	0.256521739130435	1.82856262654162	1.53482571689109	0.234006831934441
1	1752601	1966040	HAP_1	0.0939130434782609	-2.34963687442071	3.88775817661993	0.545842865390128
1	1752601	1966040	HAP_2	0.182608695652174	-1.37124583059538	1.9751238584271	0.487807213821942
1	1752601	1966040	HAP_3	0.232173913043478	0.25751997537069	1.66412453161683	0.877075530057794
1	1752601	1966040	HAP_4	0.246086956521739	0.265136852910787	1.67439274815559	0.874239416080108
1	1809526	2015519	HAP_1	0.181739130434783	-1.43826526261473	2.02455328412985	0.477743886096615
1	1809526	2015519	HAP_2	0.0939130434782609	-2.34963687442071	3.88775817661993	0.545842865390128
1	1809526	2015519	HAP_3	0.24695652173913	0.265136852910787	1.67439274815559	0.874239416080108
1	1809526	2015519	HAP_4	0.232173913043478	0.25751997537069	1.66412453161683	0.877075530057794
1	1858907	2080108	HAP_1	0.264347826086957	1.19568209982277	1.49582398672806	0.424427059723277
1	1858907	2080108	HAP_2	0.0947826086956522	-2.34963687442071	3.88775817661993	0.545842865390128
1	1858907	2080108	HAP_3	0.181739130434783	-1.43826526261473	2.02455328412985	0.477743886096615
1	1858907	2080108	HAP_4	0.219130434782609	0.424479273006822	1.75170173857564	0.808617565861542
1	1935439	2114078	HAP_1	0.454782608695652	1.51076593350246	0.929784900247769	0.104754038458573
1	1935439	2114078	HAP_2	0.0947826086956522	-2.34963687442071	3.88775817661993	0.545842865390128
1	1935439	2114078	HAP_3	0.175652173913043	-1.37687113085692	2.02044296046084	0.495854898430165
1	2000237	2180053	HAP_1	0.477391304347826	0.85898707061735	0.880813821692701	0.32987081964377
1	2000237	2180053	HAP_2	0.175652173913043	-1.37687113085692	2.02044296046084	0.495854898430165
1	2059310	2240729	HAP_1	0.175652173913043	-1.37687113085692	2.02044296046084	0.495854898430165
1	2059310	2240729	HAP_2	0.121739130434783	-2.25473495990462	3.54729660761755	0.525282438975318
1	2059310	2240729	HAP_3	0.352173913043478	0.356830881331183	1.17603103688434	0.761682390957159
1	2099121	2261566	HAP_1	0.123478260869565	-2.25473495990462	3.54729660761755	0.525282438975318
1	2099121	2261566	HAP_2	0.552173913043478	-0.964927980816629	0.823246176689289	0.241652979548818
1	2163137	2291600	HAP_1	0.123478260869565	-2.25473495990462	3.54729660761755	0.525282438975318
1	2163137	2291600	HAP_2	0.111304347826087	-1.43775498240609	3.56924089362751	0.687235197818097
1	2163137	2291600	HAP_3	0.255652173913043	-0.85831268328448	1.56790749718011	0.584303702530325
1	2163137	2291600	HAP_4	0.12	-5.00149002849406	3.29473404676896	0.129570299909657
1	2219759	2321768	HAP_1	0.123478260869565	-2.25473495990462	3.54729660761755	0.525282438975318
1	2219759	2321768	HAP_2	0.111304347826087	-1.43775498240609	3.56924089362751	0.687235197818097
1	2219759	2321768	HAP_3	0.0843478260869565	-1.7761660060293	5.055025704038	0.725445200442071
1	2219759	2321768	HAP_4	0.167826086956522	-1.26702442165133	2.19032950404197	0.56318335015114
1	2219759	2321768	HAP_5	0.119130434782609	-5.00149002849406	3.29473404676896	0.129570299909657
1	2219759	2321768	HAP_6	0.0826086956521739	-1.96533358115357	4.98622888710003	0.693618113353537
1	2250307	2372646	HAP_1	0.114782608695652	-1.02483312049784	3.32170559600056	0.757796314031827
1	2250307	2372646	HAP_2	0.212173913043478	-0.285130712960779	1.82587356042952	0.875961990590852
1	2250307	2372646	HAP_3	0.181739130434783	-2.07671769725517	1.96590213867533	0.291253629954459
1	2250307	2372646	HAP_4	0.119130434782609	-5.00149002849406	3.29473404676896	0.129570299909657
1	2250307	2372646	HAP_5	0.122608695652174	-3.28476448078122	2.41272586241817	0.173922468441906
1	2284595	2407778	HAP_1	0.451304347826087	0.429869520214142	0.934122949794914	0.645561311106796
1	2284595	2407778	HAP_2	0.188695652173913	-1.60065429438372	1.92185139660052	0.405271283436474
1	2284595	2407778	HAP_3	0.107826086956522	3.44200904617103	3.4392050301422	0.317346818655381
1	2284595	2407778	HAP_4	0.119130434782609	-5.00149002849406	3.29473404676896	0.129570299909657
1	2304587	2465308	HAP_1	0.450434782608696	0.429869520214142	0.934122949794914	0.645561311106796
1	2304587	2465308	HAP_2	0.107826086956522	3.44200904617103	3.4392050301422	0.317346818655381
1	2304587	2465308	HAP_3	0.119130434782609	-5.00149002849406	3.29473404676896	0.129570299909657
1	2304587	2465308	HAP_4	0.188695652173913	-1.60065429438372	1.92185139660052	0.405271283436474
1	2357315	2535083	HAP_1	0.107826086956522	3.44200904617103	3.4392050301422	0.317346818655381
1	2357315	2535083	HAP_2	0.119130434782609	-5.00149002849406	3.29473404676896	0.129570299909657
1	2357315	2535083	HAP_3	0.626086956521739	0.0993422970145914	0.779279206089856	0.898606320658076
1	2390062	2604669	HAP_1	0.119130434782609	-5.00149002849406	3.29473404676896	0.129570299909657
1	2390062	2604669	HAP_2	0.107826086956522	3.44200904617103	3.4392050301422	0.317346818655381
1	2390062	2604669	HAP_3	0.625217391304348	0.0993422970145914	0.779279206089856	0.898606320658076
1	2445051	2658776	HAP_1	0.62	0.152850431894554	0.783536277907468	0.84540264623702
1	2445051	2658776	HAP_2	0.119130434782609	-5.00149002849406	3.29473404676896	0.129570299909657
1	2445051	2658776	HAP_3	0.107826086956522	3.44200904617103	3.4392050301422	0.317346818655381
1	2516434	2719642	HAP_1	0.107826086956522	3.44200904617103	3.4392050301422	0.317346818655381
1	2516434	2719642	HAP_2	0.119130434782609	-5.00149002849406	3.29473404676896	0.129570299909657
1	2516434	2719642	HAP_3	0.62	0.152850431894554	0.783536277907468	0.84540264623702
1	2589312	2767613	HAP_1	0.0921739130434783	2.46278106360714	4.36030652484664	0.57242270906823
1	2589312	2767613	HAP_2	0.199130434782609	-2.35090174855917	1.77440433413706	0.185743980498528
1	2589312	2767613	HAP_3	0.120869565217391	-2.25473495990462	3.54729660761755	0.525282438975318
1	2589312	2767613	HAP_4	0.185217391304348	-0.0330266679140722	2.34549577849222	0.988770443686832
1	2589312	2767613	HAP_5	0.107826086956522	3.44200904617103	3.4392050301422	0.317346818655381
1	2589312	2767613	HAP_6	0.119130434782609	-5.00149002849406	3.29473404676896	0.129570299909657
1	2633403	2848684	HAP_1	0.107826086956522	3.44200904617103	3.4392050301422	0.317346818655381
1	2633403	2848684	HAP_2	0.0791304347826087	2.46278106360714	4.36030652484664	0.57242270906823
1	2633403	2848684	HAP_3	0.184347826086957	-1.66891209115961	1.97601733041912	0.398702679847984
1	2633403	2848684	HAP_4	0.120869565217391	-2.25473495990462	3.54729660761755	0.525282438975318
1	2633403	2848684	HAP_5	0.122608695652174	-0.136262539831861	3.11616819570357	0.965137074493649
1	2633403	2848684	HAP_6	0.119130434782609	-5.00149002849406	3.29473404676896	0.129570299909657
1	2699455	2923974	HAP_1	0.119130434782609	-5.00149002849406	3.29473404676896	0.129570299909657
1	2699455	2923974	HAP_2	0.107826086956522	3.44200904617103	3.4392050301422	0.317346818655381
1	2699455	2923974	HAP_3	0.0791304347826087	2.46278106360714	4.36030652484664	0.57242270906823
1	2699455	2923974	HAP_4	0.167826086956522	-1.26702442165133	2.19032950404197	0.56318335015114
1	2699455	2923974	HAP_5	0.120869565217391	-2.25473495990462	3.54729660761755	0.525282438975318
1	2699455	2923974	HAP_6	0.122608695652174	-0.136262539831861	3.11616819570357	0.965137074493649
1	2752599	2974184	HAP_1	0.0773913043478261	3.12213858622349	4.96558221120438	0.529764404340327
1	2752599	2974184	HAP_2	0.107826086956522	3.44200904617103	3.4392050301422	0.317346818655381
1	2752599	2974184	HAP_3	0.136521739130435	1.49406981189398	2.81335451637477	0.59558460563539
1	2752599	2974184	HAP_4	0.167826086956522	-1.26702442165133	2.19032950404197	0.56318335015114
1	2752599	2974184	HAP_5	0.119130434782609	-5.00149002849406	3.29473404676896	0.129570299909657
1	2752599	2974184	HAP_6	0.189565217391304	0.514058745757952	2.30546528358474	0.823636782452547
1	2824770	3010910	HAP_1	0.161739130434783	-0.308111422354889	2.67665025169689	0.908398393890563
1	2824770	3010910	HAP_2	0.107826086956522	3.44200904617103	3.4392050301422	0.317346818655381
1	2824770	3010910	HAP_3	0.10695652173913	2.82195399504049	3.59153406777825	0.432360416989182
1	2824770	3010910	HAP_4	0.167826086956522	-1.26702442165133	2.19032950404197	0.56318335015114
1	2824770	3010910	HAP_5	0.113913043478261	-5.00149002849406	3.29473404676896	0.129570299909657
1	2889586	3028026	HAP_1	0.121739130434783	4.58467999112096	3.09967669804871	0.139678330085533
1	2889586	3028026	HAP_2	0.171304347826087	-1.26702442165133	2.19032950404197	0.56318335015114
1	2889586	3028026	HAP_3	0.107826086956522	3.44200904617103	3.4392050301422	0.317346818655381
1	2889586	3028026	HAP_4	0.161739130434783	-0.308111422354889	2.67665025169689	0.908398393890563
1	2889586	3028026	HAP_5	0.113913043478261	-5.00149002849406	3.29473404676896	0.129570299909657
1	2963532	3072923	HAP_1	0.174782608695652	0.301541520046728	2.56874283467923	0.906593935238283
1	2963532	3072923	HAP_2	0.113913043478261	-5.00149002849406	3.29473404676896	0.129570299909657
1	2963532	3072923	HAP_3	0.16695652173913	-1.26702442165133	2.19032950404197	0.56318335015114
1	2963532	3072923	HAP_4	0.130434782608696	2.90161940007208	3.55395877259013	0.41459038566885
1	2963532	3072923	HAP_5	0.12	4.58467999112096	3.09967669804871	0.139678330085533
1	2963532	3072923	HAP_6	0.118260869565217	2.64630066230089	2.84922633301815	0.353402529881543
1	2999989	3153221	HAP_1	0.175652173913043	0.301541520046728	2.56874283467923	0.906593935238283
1	2999989	3153221	HAP_2	0.122608695652174	1.39871829483661	2.92849901218964	0.633104305862805
1	2999989	3153221	HAP_3	0.272173913043478	-1.7390631937333	1.37219107005103	0.205550668054426
1	2999989	3153221	HAP_4	0.167826086956522	-1.26702442165133	2.19032950404197	0.56318335015114
1	2999989	3153221	HAP_5	0.125217391304348	4.58467999112096	3.09967669804871	0.139678330085533
1	3021052	3188350	HAP_1	0.272173913043478	-1.7390631937333	1.37219107005103	0.205550668054426
1	3021052	3188350	HAP_2	0.167826086956522	-1.26702442165133	2.19032950404197	0.56318335015114
1	3021052	3188350	HAP_3	0.125217391304348	4.58467999112096	3.09967669804871	0.139678330085533
1	3021052	3188350	HAP_4	0.175652173913043	0.301541520046728	2.56874283467923	0.906593935238283
1	3021052	3188350	HAP_5	0.123478260869565	1.37804611506182	2.78504875281511	0.620933667831821
1	3056961	3223919	HAP_1	0.125217391304348	4.58467999112096	3.09967669804871	0.139678330085533
1	3056961	3223919	HAP_2	0.176521739130435	0.301541520046728	2.56874283467923	0.906593935238283
1	3056961	3223919	HAP_3	0.123478260869565	1.37804611506182	2.78504875281511	0.620933667831821
1	3056961	3223919	HAP_4	0.167826086956522	-1.26702442165133	2.19032950404197	0.56318335015114
1	3056961	3223919	HAP_5	0.272173913043478	-1.7390631937333	1.37219107005103	0.205550668054426
1	3147689	3261757	HAP_1	0.135652173913043	2.16082855159001	2.54416842374533	0.396061522976848
1	3147689	3261757	HAP_2	0.138260869565217	-4.1743333732825	2.90786015684656	0.151691180537036
1	3147689	3261757	HAP_3	0.132173913043478	2.90161940007208	3.55395877259013	0.41459038566885
1	3147689	3261757	HAP_4	0.161739130434783	-0.00873182640888838	2.83031197962873	0.997539536291743
1	3147689	3261757	HAP_5	0.175652173913043	-1.11313921281825	2.13964638012609	0.603098061895509
1	3147689	3261757	HAP_6	0.122608695652174	1.37804611506182	2.78504875281511	0.620933667831821
1	3179438	3303269	HAP_1	0.14	-0.795388483647665	2.97606468832	0.789365622577492
1	3179438	3303269	HAP_2	0.167826086956522	-1.26702442165133	2.19032950404197	0.56318335015114
1	3179438	3303269	HAP_3	0.109565217391304	2.82195399504049	3.59153406777825	0.432360416989182
1	3179438	3303269	HAP_4	0.138260869565217	-4.1743333732825	2.90786015684656	0.151691180537036
1	3179438	3303269	HAP_5	0.132173913043478	2.90161940007208	3.55395877259013	0.41459038566885
1	3179438	3303269	HAP_6	0.121739130434783	1.37804611506182	2.78504875281511	0.620933667831821
1	3208431	3379063	HAP_1	0.109565217391304	2.82195399504049	3.59153406777825	0.432360416989182
1	3208431	3379063	HAP_2	0.278260869565217	-0.380721988564028	1.38629947477951	0.783700018358934
1	3208431	3379063	HAP_3	0.167826086956522	-1.26702442165133	2.19032950404197	0.56318335015114
1	3208431	3379063	HAP_4	0.121739130434783	1.37804611506182	2.78504875281511	0.620933667831821
1	3250506	3425621	HAP_1	0.275652173913043	-0.240618723638987	1.40381082774438	0.863967844217969
1	3250506	3425621	HAP_2	0.107826086956522	2.65477414144507	3.19631610335196	0.406567540231731
1	3250506	3425621	HAP_3	0.168695652173913	-1.41470116517903	2.12801117543541	0.506451316611714
1	3250506	3425621	HAP_4	0.108695652173913	2.82195399504049	3.59153406777825	0.432360416989182
1	3292026	3458428	HAP_1	0.194782608695652	0.95858834683684	2.02131183595491	0.635512471016578
1	3292026	3458428	HAP_2	0.138260869565217	-4.91152449292219	2.75627041852585	0.075297910331145
1	3292026	3458428	HAP_3	0.10695652173913	2.82195399504049	3.59153406777825	0.432360416989182
1	3292026	3458428	HAP_4	0.172173913043478	-1.86473634782542	2.06987099103132	0.368030061250051
1	3292026	3458428	HAP_5	0.107826086956522	2.65477414144507	3.19631610335196	0.406567540231731
1	3361607	3480350	HAP_1	0.195652173913043	0.95858834683684	2.02131183595491	0.635512471016578
1	3361607	3480350	HAP_2	0.138260869565217	-4.91152449292219	2.75627041852585	0.075297910331145
1	3361607	3480350	HAP_3	0.107826086956522	2.82195399504049	3.59153406777825	0.432360416989182
1	3361607	3480350	HAP_4	0.17304347826087	-1.86473634782542	2.06987099103132	0.368030061250051
1	3361607	3480350	HAP_5	0.107826086956522	2.65477414144507	3.19631610335196	0.406567540231731
1	3409942	3514683	HAP_1	0.307826086956522	2.20695701161078	1.24352233689264	0.0764783177389249
1	3409942	3514683	HAP_2	0.138260869565217	-4.91152449292219	2.75627041852585	0.075297910331145
1	3409942	3514683	HAP_3	0.107826086956522	2.82195399504049	3.59153406777825	0.432360416989182
1	3409942	3514683	HAP_4	0.17304347826087	-1.86473634782542	2.06987099103132	0.368030061250051
1	3444984	3546524	HAP_1	0.329565217391304	1.76132334152268	1.19491593642491	0.14103760754701
1	3444984	3546524	HAP_2	0.263478260869565	-1.47369959831225	1.4520115321038	0.310572804916189
1	3444984	3546524	HAP_3	0.172173913043478	-1.86473634782542	2.06987099103132	0.368030061250051
1	3475914	3598843	HAP_1	0.171304347826087	-1.54237058667423	2.12711081498593	0.468691748040288
1	3475914	3598843	HAP_2	0.141739130434783	-4.86635006923657	2.63018371264443	0.0648102687025174
1	3475914	3598843	HAP_3	0.119130434782609	2.5419150831486	3.10534964302115	0.413384424831389
1	3475914	3598843	HAP_4	0.100869565217391	5.58473217323311	4.38146978974976	0.202968652124977
1	3475914	3598843	HAP_5	0.217391304347826	1.21248464359271	1.72247118396205	0.481773158009974
1	3500633	3637756	HAP_1	0.151304347826087	-4.35062048911072	2.43430006261214	0.074441344311333
1	3500633	3637756	HAP_2	0.119130434782609	2.5419150831486	3.10534964302115	0.413384424831389
1	3500633	3637756	HAP_3	0.172173913043478	-1.54237058667423	2.12711081498593	0.468691748040288
1	3500633	3637756	HAP_4	0.100869565217391	5.58473217323311	4.38146978974976	0.202968652124977
1	3500633	3637756	HAP_5	0.214782608695652	1.21248464359271	1.72247118396205	0.481773158009974
1	3531671	3691931	HAP_1	0.151304347826087	-4.35062048911072	2.43430006261214	0.074441344311333
1	3531671	3691931	HAP_2	0.100869565217391	5.58473217323311	4.38146978974976	0.202968652124977
1	3531671	3691931	HAP_3	0.12	2.5419150831486	3.10534964302115	0.413384424831389
1	3531671	3691931	HAP_4	0.38695652173913	-0.374523484704364	1.00878023172528	0.710581045556581
1	3587305	3720622	HAP_1	0.151304347826087	-4.35062048911072	2.43430006261214	0.074441344311333
1	3587305	3720622	HAP_2	0.100869565217391	5.58473217323311	4.38146978974976	0.202968652124977
1	3587305	3720622	HAP_3	0.12	2.5419150831486	3.10534964302115	0.413384424831389
1	3587305	3720622	HAP_4	0.40695652173913	-0.972891198248812	0.98222716169082	0.322358432061482
1	3620513	3776228	HAP_1	0.152173913043478	-5.75164923942313	2.33879421011637	0.0142234789187491
1	3620513	3776228	HAP_2	0.135652173913043	2.65968976167234	2.91949568489739	0.362680679711453
1	3620513	3776228	HAP_3	0.175652173913043	-2.96498921040519	1.96873029139183	0.132618394713439
1	3620513	3776228	HAP_4	0.229565217391304	1.11245101612557	1.67135896508664	0.505941991639325
1	3620513	3776228	HAP_5	0.100869565217391	5.58473217323311	4.38146978974976	0.202968652124977
1	3684324	3840517	HAP_1	0.152173913043478	-5.75164923942313	2.33879421011637	0.0142234789187491
1	3684324	3840517	HAP_2	0.100869565217391	5.58473217323311	4.38146978974976	0.202968652124977
1	3684324	3840517	HAP_3	0.175652173913043	-2.96498921040519	1.96873029139183	0.132618394713439
1	3684324	3840517	HAP_4	0.229565217391304	1.11245101612557	1.67135896508664	0.505941991639325
1	3684324	3840517	HAP_5	0.136521739130435	2.65968976167234	2.91949568489739	0.362680679711453
1	3712478	3917893	HAP_1	0.100869565217391	5.58473217323311	4.38146978974976	0.202968652124977
1	3712478	3917893	HAP_2	0.17304347826087	-2.96498921040519	1.96873029139183	0.132618394713439
1	3712478	3917893	HAP_3	0.180869565217391	-0.13215409862249	2.0394735272312	0.948357761325608
1	3712478	3917893	HAP_4	0.119130434782609	2.5419150831486	3.10534964302115	0.413384424831389
1	3712478	3917893	HAP_5	0.151304347826087	-5.75164923942313	2.33879421011637	0.0142234789187491
1	3755154	3959925	HAP_1	0.151304347826087	-5.75164923942313	2.33879421011637	0.0142234789187491
1	3755154	3959925	HAP_2	0.100869565217391	5.58473217323311	4.38146978974976	0.202968652124977
1	3755154	3959925	HAP_3	0.172173913043478	-2.96498921040519	1.96873029139183	0.132618394713439
1	3755154	3959925	HAP_4	0.180869565217391	-0.13215409862249	2.0394735272312	0.948357761325608
1	3755154	3959925	HAP_5	0.0773913043478261	0.527261666929398	5.03660522464478	0.916662382173299
1	3823705	4005583	HAP_1	0.171304347826087	0.702905862117932	2.20526241051086	0.750041923718994
1	3823705	4005583	HAP_2	0.0782608695652174	0.527261666929398	5.03660522464478	0.916662382173299
1	3823705	4005583	HAP_3	0.171304347826087	-2.96498921040519	1.96873029139183	0.132618394713439
1	3823705	4005583	HAP_4	0.150434782608696	-5.75164923942313	2.33879421011637	0.0142234789187491
1	3823705	4005583	HAP_5	0.101739130434783	5.27092494836161	3.95368110522932	0.183016511569079
1	3895421	4045338	HAP_1	0.150434782608696	-5.75164923942313	2.33879421011637	0.0142234789187491
1	3895421	4045338	HAP_2	0.193913043478261	0.702905862117932	2.20526241051086	0.750041923718994
1	3895421	4045338	HAP_3	0.105217391304348	5.27092494836161	3.95368110522932	0.183016511569079
1	3895421	4045338	HAP_4	0.249565217391304	-3.65544177268179	1.49801259720944	0.0149872902661542
1	3954394	4091992	HAP_1	0.119130434782609	5.27092494836161	3.95368110522932	0.183016511569079
1	3954394	4091992	HAP_2	0.0808695652173913	1.30450312586804	4.34505265168523	0.764114854504471
1	3954394	4091992	HAP_3	0.281739130434783	-1.86184889482182	1.38943109977318	0.18078424281408
1	3954394	4091992	HAP_4	0.18	-4.72011277741342	1.99856608487639	0.0185289901037589
1	3954394	4091992	HAP_5	0.194782608695652	0.702905862117932	2.20526241051086	0.750041923718994
1	3989772	4127064	HAP_1	0.119130434782609	5.27092494836161	3.95368110522932	0.183016511569079
1	3989772	4127064	HAP_2	0.0817391304347826	1.30450312586804	4.34505265168523	0.764114854504471
1	3989772	4127064	HAP_3	0.301739130434783	-1.276607399079	1.2794234425601	0.318806260820667
1	3989772	4127064	HAP_4	0.18	-4.72011277741342	1.99856608487639	0.0185289901037589
1	3989772	4127064	HAP_5	0.209565217391304	0.816838369740607	1.97229408011943	0.67891752947744
1	4033099	4162383	HAP_1	0.0817391304347826	1.30450312586804	4.34505265168523	0.764114854504471
1	4033099	4162383	HAP_2	0.301739130434783	-1.276607399079	1.2794234425601	0.318806260820667
1	4033099	4162383	HAP_3	0.181739130434783	-4.23297459417347	1.9611447031008	0.0313179026508659
1	4033099	4162383	HAP_4	0.119130434782609	5.27092494836161	3.95368110522932	0.183016511569079
1	4033099	4162383	HAP_5	0.214782608695652	0.733794713355402	1.91959903232992	0.702409636940917
1	4077498	4215889	HAP_1	0.119130434782609	5.27092494836161	3.95368110522932	0.183016511569079
1	4077498	4215889	HAP_2	0.188695652173913	0.608640054491758	2.13366934991605	0.77555380702496
1	4077498	4215889	HAP_3	0.167826086956522	0.530391682839327	2.28828540526715	0.816788886323256
1	4077498	4215889	HAP_4	0.191304347826087	0.0126555320621917	1.98574723515104	0.994917231066787
1	4077498	4215889	HAP_5	0.176521739130435	-4.23297459417347	1.9611447031008	0.0313179026508659
1	4113357	4261708	HAP_1	0.188695652173913	0.608640054491758	2.13366934991605	0.77555380702496
1	4113357	4261708	HAP_2	0.12	3.39785599488558	3.92435277682134	0.386948161001197
1	4113357	4261708	HAP_3	0.16695652173913	1.47349122632797	2.31119020980291	0.524028579852579
1	4113357	4261708	HAP_4	0.149565217391304	-0.333181469819327	2.34036872287867	0.886844457500946
1	4113357	4261708	HAP_5	0.176521739130435	-4.23297459417347	1.9611447031008	0.0313179026508659
1	4155630	4294917	HAP_1	0.188695652173913	0.608640054491758	2.13366934991605	0.77555380702496
1	4155630	4294917	HAP_2	0.12	3.39785599488558	3.92435277682134	0.386948161001197
1	4155630	4294917	HAP_3	0.166086956521739	1.47349122632797	2.31119020980291	0.524028579852579
1	4155630	4294917	HAP_4	0.149565217391304	-0.333181469819327	2.34036872287867	0.886844457500946
1	4155630	4294917	HAP_5	0.171304347826087	-4.62536213608537	2.10927145908081	0.0287257179695463
1	4202221	4307054	HAP_1	0.120869565217391	3.39785599488558	3.92435277682134	0.386948161001197
1	4202221	4307054	HAP_2	0.166086956521739	1.47349122632797	2.31119020980291	0.524028579852579
1	4202221	4307054	HAP_3	0.190434782608696	0.708398962261838	2.09007721902901	0.734785787721617
1	4202221	4307054	HAP_4	0.149565217391304	-0.333181469819327	2.34036872287867	0.886844457500946
1	4202221	4307054	HAP_5	0.171304347826087	-4.62536213608537	2.10927145908081	0.0287257179695463
1	4239676	4323165	HAP_1	0.106086956521739	0.527261666929398	5.03660522464478	0.916662382173299
1	4239676	4323165	HAP_2	0.149565217391304	-0.333181469819327	2.34036872287867	0.886844457500946
1	4239676	4323165	HAP_3	0.171304347826087	-4.62536213608537	2.10927145908081	0.0287257179695463
1	4239676	4323165	HAP_4	0.181739130434783	0.708398962261838	2.09007721902901	0.734785787721617
1	4239676	4323165	HAP_5	0.151304347826087	3.1559841892218	2.82066553943719	0.263669645650461
1	4289010	4360633	HAP_1	0.171304347826087	-4.62536213608537	2.10927145908081	0.0287257179695463
1	4289010	4360633	HAP_2	0.181739130434783	0.708398962261838	2.09007721902901	0.734785787721617
1	4289010	4360633	HAP_3	0.151304347826087	3.1559841892218	2.82066553943719	0.263669645650461
1	4289010	4360633	HAP_4	0.102608695652174	-3.92960515331306	3.54156024431446	0.267659382601426
1	4289010	4360633	HAP_5	0.112173913043478	0.527261666929398	5.03660522464478	0.916662382173299
1	4289010	4360633	HAP_6	0.16695652173913	-2.37818377105686	2.26286066900542	0.293727085224969
1	4301373	4418006	HAP_1	0.151304347826087	3.1559841892218	2.82066553943719	0.263669645650461
1	4301373	4418006	HAP_2	0.27304347826087	0.775207134871985	1.51826866033364	0.609841280962
1	4301373	4418006	HAP_3	0.112173913043478	0.527261666929398	5.03660522464478	0.916662382173299
1	4301373	4418006	HAP_4	0.16695652173913	-2.37818377105686	2.26286066900542	0.293727085224969
1	4301373	4418006	HAP_5	0.171304347826087	-4.62536213608537	2.10927145908081	0.0287257179695463
1	4316516	4487030	HAP_1	0.151304347826087	3.1559841892218	2.82066553943719	0.263669645650461
1	4316516	4487030	HAP_2	0.171304347826087	-4.62536213608537	2.10927145908081	0.0287257179695463
1	4316516	4487030	HAP_3	0.27304347826087	0.775207134871985	1.51826866033364	0.609841280962
1	4316516	4487030	HAP_4	0.112173913043478	0.527261666929398	5.03660522464478	0.916662382173299
1	4316516	4487030	HAP_5	0.167826086956522	-2.37818377105686	2.26286066900542	0.293727085224969
1	4350915	4525112	HAP_1	0.17304347826087	-3.9736429968661	2.06920141200918	0.055316270206321
1	4350915	4525112	HAP_2	0.110434782608696	0.527261666929398	5.03660522464478	0.916662382173299
1	4350915	4525112	HAP_3	0.196521739130435	0.596132953656683	1.85440474320168	0.747974802557825
1	4350915	4525112	HAP_4	0.319130434782609	-0.40254022455513	1.30465876615319	0.757785329760858
1	4394936	4571717	HAP_1	0.184347826086957	0.786646820855065	2.03626452798783	0.699406954130786
1	4394936	4571717	HAP_2	0.170434782608696	-3.9736429968661	2.06920141200918	0.055316270206321
1	4394936	4571717	HAP_3	0.316521739130435	-0.40254022455513	1.30465876615319	0.757785329760858
1	4394936	4571717	HAP_4	0.110434782608696	0.527261666929398	5.03660522464478	0.916662382173299
1	4473638	4606890	HAP_1	0.185217391304348	0.786646820855065	2.03626452798783	0.699406954130786
1	4473638	4606890	HAP_2	0.170434782608696	-3.9736429968661	2.06920141200918	0.055316270206321
1	4473638	4606890	HAP_3	0.149565217391304	3.1559841892218	2.82066553943719	0.263669645650461
1	4473638	4606890	HAP_4	0.167826086956522	-2.37818377105686	2.26286066900542	0.293727085224969
1	4473638	4606890	HAP_5	0.111304347826087	0.527261666929398	5.03660522464478	0.916662382173299
1	4507685	4674574	HAP_1	0.112173913043478	0.527261666929398	5.03660522464478	0.916662382173299
1	4507685	4674574	HAP_2	0.170434782608696	0.476090349837642	2.20145959045677	0.828862603596078
1	4507685	4674574	HAP_3	0.168695652173913	-3.9736429968661	2.06920141200918	0.055316270206321
1	4507685	4674574	HAP_4	0.149565217391304	3.1559841892218	2.82066553943719	0.263669645650461
1	4507685	4674574	HAP_5	0.16695652173913	-2.37818377105686	2.26286066900542	0.293727085224969
1	4565039	4716471	HAP_1	0.149565217391304	3.1559841892218	2.82066553943719	0.263669645650461
1	4565039	4716471	HAP_2	0.167826086956522	-4.02479279724891	2.12140471132631	0.0583099118667723
1	4565039	4716471	HAP_3	0.166086956521739	-2.37818377105686	2.26286066900542	0.293727085224969
1	4565039	4716471	HAP_4	0.12695652173913	-0.0347439146153839	3.90569953514532	0.992905512120279
1	4565039	4716471	HAP_5	0.169565217391304	0.476090349837642	2.20145959045677	0.828862603596078
1	4584093	4743473	HAP_1	0.149565217391304	3.1559841892218	2.82066553943719	0.263669645650461
1	4584093	4743473	HAP_2	0.167826086956522	-4.02479279724891	2.12140471132631	0.0583099118667723
1	4584093	4743473	HAP_3	0.166086956521739	-2.37818377105686	2.26286066900542	0.293727085224969
1	4584093	4743473	HAP_4	0.12695652173913	-0.0347439146153839	3.90569953514532	0.992905512120279
1	4584093	4743473	HAP_5	0.169565217391304	0.476090349837642	2.20145959045677	0.828862603596078
1	4647633	4781618	HAP_1	0.127826086956522	-0.0347439146153839	3.90569953514532	0.992905512120279
1	4647633	4781618	HAP_2	0.167826086956522	-4.02479279724891	2.12140471132631	0.0583099118667723
1	4647633	4781618	HAP_3	0.16695652173913	-2.37818377105686	2.26286066900542	0.293727085224969
1	4647633	4781618	HAP_4	0.169565217391304	0.476090349837642	2.20145959045677	0.828862603596078
1	4647633	4781618	HAP_5	0.120869565217391	5.27092494836161	3.95368110522932	0.183016511569079
1	4709876	4888776	HAP_1	0.128695652173913	-0.0347439146153839	3.90569953514532	0.992905512120279
1	4709876	4888776	HAP_2	0.170434782608696	0.476090349837642	2.20145959045677	0.828862603596078
1	4709876	4888776	HAP_3	0.164347826086957	-1.42040357781965	2.33537623442887	0.543292670367236
1	4709876	4888776	HAP_4	0.120869565217391	5.27092494836161	3.95368110522932	0.183016511569079
1	4709876	4888776	HAP_5	0.167826086956522	-4.02479279724891	2.12140471132631	0.0583099118667723
1	4734157	4996526	HAP_1	0.171304347826087	0.476090349837642	2.20145959045677	0.828862603596078
1	4734157	4996526	HAP_2	0.120869565217391	5.27092494836161	3.95368110522932	0.183016511569079
1	4734157	4996526	HAP_3	0.16695652173913	-4.02479279724891	2.12140471132631	0.0583099118667723
1	4734157	4996526	HAP_4	0.164347826086957	-1.42040357781965	2.33537623442887	0.543292670367236
1	4760410	5066737	HAP_1	0.167826086956522	-1.55228145514093	2.25728997103164	0.491941289938639
1	4760410	5066737	HAP_2	0.166086956521739	-4.02479279724891	2.12140471132631	0.0583099118667723
1	4760410	5066737	HAP_3	0.171304347826087	0.476090349837642	2.20145959045677	0.828862603596078
1	4760410	5066737	HAP_4	0.119130434782609	5.27092494836161	3.95368110522932	0.183016511569079
1	4830120	5099108	HAP_1	0.166086956521739	-4.02479279724891	2.12140471132631	0.0583099118667723
1	4830120	5099108	HAP_2	0.167826086956522	-1.55228145514093	2.25728997103164	0.491941289938639
1	4830120	5099108	HAP_3	0.172173913043478	0.476090349837642	2.20145959045677	0.828862603596078
1	4830120	5099108	HAP_4	0.119130434782609	5.27092494836161	3.95368110522932	0.183016511569079
1	4986559	5186570	HAP_1	0.166086956521739	-4.02479279724891	2.12140471132631	0.0583099118667723
1	4986559	5186570	HAP_2	0.326086956521739	-0.269427526614982	1.25323151571162	0.829856039911959
1	4986559	5186570	HAP_3	0.16695652173913	-1.55228145514093	2.25728997103164	0.491941289938639
1	4986559	5186570	HAP_4	0.117391304347826	5.27092494836161	3.95368110522932	0.183016511569079
1	5057978	5331327	HAP_1	0.239130434782609	2.62385607523283	1.64337714249597	0.110911559683985
1	5057978	5331327	HAP_2	0.113913043478261	-3.13554133001154	4.39428839513123	0.475802132900348
1	5057978	5331327	HAP_3	0.167826086956522	-1.55228145514093	2.25728997103164	0.491941289938639
1	5057978	5331327	HAP_4	0.117391304347826	5.27092494836161	3.95368110522932	0.183016511569079
1	5057978	5331327	HAP_5	0.166086956521739	-4.02479279724891	2.12140471132631	0.0583099118667723
1	5087212	5366547	HAP_1	0.168695652173913	-1.55228145514093	2.25728997103164	0.491941289938639
1	5087212	5366547	HAP_2	0.200869565217391	1.91543594010778	1.81351548929287	0.291330439882863
1	5087212	5366547	HAP_3	0.113913043478261	-3.13554133001154	4.39428839513123	0.475802132900348
1	5087212	5366547	HAP_4	0.117391304347826	5.27092494836161	3.95368110522932	0.183016511569079
1	5087212	5366547	HAP_5	0.166086956521739	-4.02479279724891	2.12140471132631	0.0583099118667723
1	5147933	5422754	HAP_1	0.169565217391304	-1.55228145514093	2.25728997103164	0.491941289938639
1	5147933	5422754	HAP_2	0.199130434782609	2.27077119388533	1.85122183539346	0.220473926916397
1	5147933	5422754	HAP_3	0.12	5.27092494836161	3.95368110522932	0.183016511569079
1	5147933	5422754	HAP_4	0.114782608695652	4.48291224902797	4.40722728781798	0.309508860804571
1	5147933	5422754	HAP_5	0.164347826086957	-4.02479279724891	2.12140471132631	0.0583099118667723
1	5305646	5488869	HAP_1	0.169565217391304	-1.55228145514093	2.25728997103164	0.491941289938639
1	5305646	5488869	HAP_2	0.2	2.27077119388533	1.85122183539346	0.220473926916397
1	5305646	5488869	HAP_3	0.166086956521739	-4.02479279724891	2.12140471132631	0.0583099118667723
1	5305646	5488869	HAP_4	0.103478260869565	4.48291224902797	4.40722728781798	0.309508860804571
1	5305646	5488869	HAP_5	0.12	5.27092494836161	3.95368110522932	0.183016511569079
1	5356977	5519231	HAP_1	0.2	2.27077119388533	1.85122183539346	0.220473926916397
1	5356977	5519231	HAP_2	0.166086956521739	-4.02479279724891	2.12140471132631	0.0583099118667723
1	5356977	5519231	HAP_3	0.169565217391304	-1.55228145514093	2.25728997103164	0.491941289938639
1	5356977	5519231	HAP_4	0.102608695652174	4.48291224902797	4.40722728781798	0.309508860804571
1	5356977	5519231	HAP_5	0.126086956521739	2.11908462031221	3.58768981667966	0.554989479977828
1	5391649	5550567	HAP_1	0.169565217391304	-1.55228145514093	2.25728997103164	0.491941289938639
1	5391649	5550567	HAP_2	0.2	2.27077119388533	1.85122183539346	0.220473926916397
1	5391649	5550567	HAP_3	0.102608695652174	4.48291224902797	4.40722728781798	0.309508860804571
1	5391649	5550567	HAP_4	0.12695652173913	2.11908462031221	3.58768981667966	0.554989479977828
1	5391649	5550567	HAP_5	0.166086956521739	-4.02479279724891	2.12140471132631	0.0583099118667723
1	5470488	5573890	HAP_1	0.12695652173913	2.11908462031221	3.58768981667966	0.554989479977828
1	5470488	5573890	HAP_2	0.166086956521739	-4.02479279724891	2.12140471132631	0.0583099118667723
1	5470488	5573890	HAP_3	0.170434782608696	-1.55228145514093	2.25728997103164	0.491941289938639
1	5470488	5573890	HAP_4	0.102608695652174	4.48291224902797	4.40722728781798	0.309508860804571
1	5470488	5573890	HAP_5	0.212173913043478	2.09415572035744	1.68209294109742	0.213661546482882
1	5510131	5630208	HAP_1	0.0991304347826087	4.48291224902797	4.40722728781798	0.309508860804571
1	5510131	5630208	HAP_2	0.194782608695652	2.27077119388533	1.85122183539346	0.220473926916397
1	5510131	5630208	HAP_3	0.12695652173913	2.11908462031221	3.58768981667966	0.554989479977828
1	5510131	5630208	HAP_4	0.164347826086957	-4.02479279724891	2.12140471132631	0.0583099118667723
1	5510131	5630208	HAP_5	0.169565217391304	-1.55228145514093	2.25728997103164	0.491941289938639
1	5539390	5668141	HAP_1	0.190434782608696	2.27077119388533	1.85122183539346	0.220473926916397
1	5539390	5668141	HAP_2	0.12695652173913	2.11908462031221	3.58768981667966	0.554989479977828
1	5539390	5668141	HAP_3	0.163478260869565	-4.02479279724891	2.12140471132631	0.0583099118667723
1	5539390	5668141	HAP_4	0.167826086956522	-1.55228145514093	2.25728997103164	0.491941289938639
1	5539390	5668141	HAP_5	0.0939130434782609	4.48291224902797	4.40722728781798	0.309508860804571
1	5561667	5730545	HAP_1	0.190434782608696	1.59859787397585	1.88590788123105	0.39699138536629
1	5561667	5730545	HAP_2	0.170434782608696	-1.18297819245249	2.18721390162404	0.588817853879013
1	5561667	5730545	HAP_3	0.12695652173913	2.11908462031221	3.58768981667966	0.554989479977828
1	5561667	5730545	HAP_4	0.0930434782608696	4.48291224902797	4.40722728781798	0.309508860804571
1	5561667	5730545	HAP_5	0.162608695652174	-4.63152959464427	2.23941330054654	0.0390791751971593
1	5614060	5764859	HAP_1	0.122608695652174	5.27092494836161	3.95368110522932	0.183016511569079
1	5614060	5764859	HAP_2	0.354782608695652	0.869301011222677	1.12215611287986	0.438860297463168
1	5614060	5764859	HAP_3	0.17304347826087	-1.18297819245249	2.18721390162404	0.588817853879013
1	5656543	5807646	HAP_1	0.360869565217391	1.01900632959134	1.10359921171163	0.356222033564787
1	5656543	5807646	HAP_2	0.123478260869565	5.27092494836161	3.95368110522932	0.183016511569079
1	5656543	5807646	HAP_3	0.17304347826087	-1.18297819245249	2.18721390162404	0.588817853879013
1	5710366	5882239	HAP_1	0.16695652173913	-0.634933578831438	2.25633039516402	0.778506446535787
1	5710366	5882239	HAP_2	0.36695652173913	1.40592020054605	1.08186332702928	0.194292897980536
1	5710366	5882239	HAP_3	0.123478260869565	5.27092494836161	3.95368110522932	0.183016511569079
1	5753019	5945254	HAP_1	0.16695652173913	-0.634933578831438	2.25633039516402	0.778506446535787
1	5753019	5945254	HAP_2	0.123478260869565	5.27092494836161	3.95368110522932	0.183016511569079
1	5753019	5945254	HAP_3	0.377391304347826	1.57010950324182	1.06028605293112	0.139210739852559
1	5783354	5988894	HAP_1	0.16695652173913	-0.634933578831438	2.25633039516402	0.778506446535787
1	5783354	5988894	HAP_2	0.204347826086957	2.13858611563192	1.75099202533487	0.222463035317353
1	5783354	5988894	HAP_3	0.17304347826087	-4.02479279724891	2.12140471132631	0.0583099118667723
1	5783354	5988894	HAP_4	0.123478260869565	5.27092494836161	3.95368110522932	0.183016511569079
1	5846627	6046468	HAP_1	0.16695652173913	-0.634933578831438	2.25633039516402	0.778506446535787
1	5846627	6046468	HAP_2	0.124347826086957	5.27092494836161	3.95368110522932	0.183016511569079
1	5846627	6046468	HAP_3	0.212173913043478	2.74279946808065	1.73751938334621	0.114996918544467
1	5846627	6046468	HAP_4	0.17304347826087	-4.02479279724891	2.12140471132631	0.0583099118667723
1	5922932	6090860	HAP_1	0.16695652173913	-0.638226751115034	2.18989491435153	0.77082104279901
1	5922932	6090860	HAP_2	0.124347826086957	5.27092494836161	3.95368110522932	0.183016511569079
1	5922932	6090860	HAP_3	0.209565217391304	2.43083788525371	1.7595419585319	0.167668890394157
1	5922932	6090860	HAP_4	0.170434782608696	-3.55939339114508	2.1775615511857	0.102697597251604
1	5983887	6133181	HAP_1	0.170434782608696	-3.55939339114508	2.1775615511857	0.102697597251604
1	5983887	6133181	HAP_2	0.159130434782609	-0.608030187432067	2.192141035499	0.781599401220158
1	5983887	6133181	HAP_3	0.209565217391304	2.43083788525371	1.7595419585319	0.167668890394157
1	5983887	6133181	HAP_4	0.123478260869565	5.27092494836161	3.95368110522932	0.183016511569079
1	6026812	6171754	HAP_1	0.123478260869565	5.27092494836161	3.95368110522932	0.183016511569079
1	6026812	6171754	HAP_2	0.209565217391304	2.43083788525371	1.7595419585319	0.167668890394157
1	6026812	6171754	HAP_3	0.16	-0.608030187432067	2.192141035499	0.781599401220158
1	6026812	6171754	HAP_4	0.170434782608696	-3.55939339114508	2.1775615511857	0.102697597251604
1	6069957	6218619	HAP_1	0.16	-0.608030187432067	2.192141035499	0.781599401220158
1	6069957	6218619	HAP_2	0.170434782608696	-3.55939339114508	2.1775615511857	0.102697597251604
1	6069957	6218619	HAP_3	0.211304347826087	2.43083788525371	1.7595419585319	0.167668890394157
1	6069957	6218619	HAP_4	0.123478260869565	5.27092494836161	3.95368110522932	0.183016511569079
1	6069957	6218619	HAP_5	0.0452173913043478	3.55564661141642	5.04431522623349	0.481175734254462
1	6114436	6264645	HAP_1	0.123478260869565	5.27092494836161	3.95368110522932	0.183016511569079
1	6114436	6264645	HAP_2	0.16	-0.608030187432067	2.192141035499	0.781599401220158
1	6114436	6264645	HAP_3	0.0452173913043478	3.55564661141642	5.04431522623349	0.481175734254462
1	6114436	6264645	HAP_4	0.17304347826087	-3.55939339114508	2.1775615511857	0.102697597251604
1	6114436	6264645	HAP_5	0.212173913043478	2.43083788525371	1.7595419585319	0.167668890394157
1	6158046	6307242	HAP_1	0.162608695652174	-0.608030187432067	2.192141035499	0.781599401220158
1	6158046	6307242	HAP_2	0.123478260869565	5.27092494836161	3.95368110522932	0.183016511569079
1	6158046	6307242	HAP_3	0.0443478260869565	3.55564661141642	5.04431522623349	0.481175734254462
1	6158046	6307242	HAP_4	0.173913043478261	-3.55939339114508	2.1775615511857	0.102697597251604
1	6158046	6307242	HAP_5	0.213913043478261	2.43083788525371	1.7595419585319	0.167668890394157
1	6211327	6334008	HAP_1	0.214782608695652	2.43083788525371	1.7595419585319	0.167668890394157
1	6211327	6334008	HAP_2	0.162608695652174	-0.608030187432067	2.192141035499	0.781599401220158
1	6211327	6334008	HAP_3	0.123478260869565	5.27092494836161	3.95368110522932	0.183016511569079
1	6211327	6334008	HAP_4	0.0434782608695652	3.55564661141642	5.04431522623349	0.481175734254462
1	6211327	6334008	HAP_5	0.173913043478261	-3.55939339114508	2.1775615511857	0.102697597251604
1	6238245	6363482	HAP_1	0.214782608695652	2.43083788525371	1.7595419585319	0.167668890394157
1	6238245	6363482	HAP_2	0.0434782608695652	3.55564661141642	5.04431522623349	0.481175734254462
1	6238245	6363482	HAP_3	0.18	-3.55939339114508	2.1775615511857	0.102697597251604
1	6238245	6363482	HAP_4	0.121739130434783	-0.3579170969618	2.91173685105219	0.90221265146205
1	6238245	6363482	HAP_5	0.175652173913043	-0.576354777279175	2.12788279990068	0.786599445644273
1	6238245	6363482	HAP_6	0.123478260869565	5.27092494836161	3.95368110522932	0.183016511569079
1	6290541	6406191	HAP_1	0.216521739130435	2.43083788525371	1.7595419585319	0.167668890394157
1	6290541	6406191	HAP_2	0.163478260869565	-0.608030187432067	2.192141035499	0.781599401220158
1	6290541	6406191	HAP_3	0.167826086956522	-0.637905778503157	2.00574164435474	0.75057284802409
1	6290541	6406191	HAP_4	0.303478260869565	-1.16763082879762	1.33103024667494	0.38073200667876
1	6290541	6406191	HAP_5	0.0434782608695652	3.55564661141642	5.04431522623349	0.481175734254462
1	6326900	6449104	HAP_1	0.167826086956522	-0.637905778503157	2.00574164435474	0.75057284802409
1	6326900	6449104	HAP_2	0.051304347826087	0.327549984071903	4.36911702535974	0.940265753873707
1	6326900	6449104	HAP_3	0.18	-3.55939339114508	2.1775615511857	0.102697597251604
1	6326900	6449104	HAP_4	0.123478260869565	5.27092494836161	3.95368110522932	0.183016511569079
1	6326900	6449104	HAP_5	0.217391304347826	2.43083788525371	1.7595419585319	0.167668890394157
1	6326900	6449104	HAP_6	0.163478260869565	-0.608030187432067	2.192141035499	0.781599401220158
1	6355340	6494875	HAP_1	0.121739130434783	-0.0301388347362479	2.51288152159534	0.99043486984849
1	6355340	6494875	HAP_2	0.217391304347826	2.43083788525371	1.7595419585319	0.167668890394157
1	6355340	6494875	HAP_3	0.166086956521739	-0.608030187432067	2.192141035499	0.781599401220158
1	6355340	6494875	HAP_4	0.195652173913043	-2.14687992154195	1.8874455026003	0.255833810069579
1	6355340	6494875	HAP_5	0.123478260869565	5.27092494836161	3.95368110522932	0.183016511569079
1	6394259	6539650	HAP_1	0.16695652173913	-0.608030187432067	2.192141035499	0.781599401220158
1	6394259	6539650	HAP_2	0.10695652173913	-1.17679057623184	3.11577914143959	0.705805411396117
1	6394259	6539650	HAP_3	0.217391304347826	2.43083788525371	1.7595419585319	0.167668890394157
1	6394259	6539650	HAP_4	0.194782608695652	-2.14687992154195	1.8874455026003	0.255833810069579
1	6394259	6539650	HAP_5	0.123478260869565	5.27092494836161	3.95368110522932	0.183016511569079
1	6440687	6581802	HAP_1	0.122608695652174	5.27092494836161	3.95368110522932	0.183016511569079
1	6440687	6581802	HAP_2	0.179130434782609	-0.256259304272889	2.08272185249067	0.902118951875405
1	6440687	6581802	HAP_3	0.216521739130435	2.43083788525371	1.7595419585319	0.167668890394157
1	6440687	6581802	HAP_4	0.163478260869565	-0.608030187432067	2.192141035499	0.781599401220158
1	6440687	6581802	HAP_5	0.048695652173913	-4.43105626644503	5.046840869306	0.380326436601275
1	6478088	6617974	HAP_1	0.163478260869565	-0.608030187432067	2.192141035499	0.781599401220158
1	6478088	6617974	HAP_2	0.259130434782609	1.26948207001966	1.41324538167696	0.369423979582712
1	6478088	6617974	HAP_3	0.121739130434783	5.27092494836161	3.95368110522932	0.183016511569079
1	6478088	6617974	HAP_4	0.178260869565217	-0.256259304272889	2.08272185249067	0.902118951875405
1	6534487	6643362	HAP_1	0.312173913043478	-0.888563669363348	1.22956296947828	0.470185566714999
1	6534487	6643362	HAP_2	0.178260869565217	-0.256259304272889	2.08272185249067	0.902118951875405
1	6534487	6643362	HAP_3	0.164347826086957	-0.608030187432067	2.192141035499	0.781599401220158
1	6534487	6643362	HAP_4	0.121739130434783	5.27092494836161	3.95368110522932	0.183016511569079
1	6577244	6734261	HAP_1	0.0895652173913044	2.81733894777987	4.3175640272791	0.514326301211556
1	6577244	6734261	HAP_2	0.165217391304348	-0.670847479390432	2.41312546458247	0.781115046930107
1	6577244	6734261	HAP_3	0.100869565217391	5.4265807606037	5.00793209801472	0.279008131001128
1	6577244	6734261	HAP_4	0.210434782608696	1.3180650980201	1.73919061524259	0.448851734793914
1	6577244	6734261	HAP_5	0.164347826086957	-0.608030187432067	2.192141035499	0.781599401220158
1	6612693	6796330	HAP_1	0.0852173913043478	2.76458271144528	4.98460951667045	0.579372702549578
1	6612693	6796330	HAP_2	0.165217391304348	-0.670847479390432	2.41312546458247	0.781115046930107
1	6612693	6796330	HAP_3	0.1	5.4265807606037	5.00793209801472	0.279008131001128
1	6612693	6796330	HAP_4	0.210434782608696	1.3180650980201	1.73919061524259	0.448851734793914
1	6612693	6796330	HAP_5	0.164347826086957	-0.608030187432067	2.192141035499	0.781599401220158
1	6633732	6839575	HAP_1	0.210434782608696	1.3180650980201	1.73919061524259	0.448851734793914
1	6633732	6839575	HAP_2	0.164347826086957	-0.608030187432067	2.192141035499	0.781599401220158
1	6633732	6839575	HAP_3	0.0852173913043478	2.76458271144528	4.98460951667045	0.579372702549578
1	6633732	6839575	HAP_4	0.165217391304348	-0.670847479390432	2.41312546458247	0.781115046930107
1	6633732	6839575	HAP_5	0.1	5.4265807606037	5.00793209801472	0.279008131001128
1	6712326	6899688	HAP_1	0.165217391304348	-0.670847479390432	2.41312546458247	0.781115046930107
1	6712326	6899688	HAP_2	0.16695652173913	-0.1208223376067	2.12933485375649	0.954771026398946
1	6712326	6899688	HAP_3	0.186086956521739	3.74307332136072	2.36752678291777	0.114439339025847
1	6712326	6899688	HAP_4	0.0626086956521739	1.6272555302696	3.96639941502543	0.681771489282598
1	6712326	6899688	HAP_5	0.210434782608696	1.3180650980201	1.73919061524259	0.448851734793914
1	6781489	6933766	HAP_1	0.188695652173913	3.06202963044004	2.28323331466213	0.180431796266607
1	6781489	6933766	HAP_2	0.167826086956522	-0.1208223376067	2.12933485375649	0.954771026398946
1	6781489	6933766	HAP_3	0.088695652173913	1.15143446497809	5.18700154300646	0.824406512380741
1	6781489	6933766	HAP_4	0.137391304347826	3.48446363095315	3.60424102736757	0.334076035992516
1	6781489	6933766	HAP_5	0.216521739130435	1.3180650980201	1.73919061524259	0.448851734793914
1	6830134	6990464	HAP_1	0.248695652173913	-0.479015721622189	1.50966233765006	0.751133890802082
1	6830134	6990464	HAP_2	0.100869565217391	5.4265807606037	5.00793209801472	0.279008131001128
1	6830134	6990464	HAP_3	0.088695652173913	0.592933622900188	4.3134056948824	0.89071408174557
1	6830134	6990464	HAP_4	0.088695652173913	1.15143446497809	5.18700154300646	0.824406512380741
1	6830134	6990464	HAP_5	0.137391304347826	3.48446363095315	3.60424102736757	0.334076035992516
1	6830134	6990464	HAP_6	0.167826086956522	-0.1208223376067	2.12933485375649	0.954771026398946
1	6864130	7035600	HAP_1	0.088695652173913	1.15143446497809	5.18700154300646	0.824406512380741
1	6864130	7035600	HAP_2	0.154782608695652	5.55103805356816	3.33151879320561	0.0962271263556419
1	6864130	7035600	HAP_3	0.189565217391304	1.3719730477381	1.96418874456687	0.485157554923109
1	6864130	7035600	HAP_4	0.167826086956522	-0.1208223376067	2.12933485375649	0.954771026398946
1	6864130	7035600	HAP_5	0.100869565217391	5.4265807606037	5.00793209801472	0.279008131001128
1	6864130	7035600	HAP_6	0.0826086956521739	2.76458271144528	4.98460951667045	0.579372702549578
1	6923025	7062501	HAP_1	0.100869565217391	5.4265807606037	5.00793209801472	0.279008131001128
1	6923025	7062501	HAP_2	0.104347826086957	0.372764735435503	4.44117121410465	0.933138889997626
1	6923025	7062501	HAP_3	0.169565217391304	-0.1208223376067	2.12933485375649	0.954771026398946
1	6923025	7062501	HAP_4	0.149565217391304	5.55103805356816	3.33151879320561	0.0962271263556419
1	6923025	7062501	HAP_5	0.0756521739130435	0.569281512571408	5.02736114944814	0.909883380833709
1	6923025	7062501	HAP_6	0.114782608695652	2.26366745219218	3.21259511465739	0.481336953980216
1	6965434	7118368	HAP_1	0.100869565217391	0.372764735435503	4.44117121410465	0.933138889997626
1	6965434	7118368	HAP_2	0.169565217391304	-0.1208223376067	2.12933485375649	0.954771026398946
1	6965434	7118368	HAP_3	0.151304347826087	4.65133238856001	2.9601594285878	0.116673121637167
1	6965434	7118368	HAP_4	0.0756521739130435	0.569281512571408	5.02736114944814	0.909883380833709
1	6965434	7118368	HAP_5	0.114782608695652	2.26366745219218	3.21259511465739	0.481336953980216
1	6965434	7118368	HAP_6	0.100869565217391	5.4265807606037	5.00793209801472	0.279008131001128
1	7029810	7168764	HAP_1	0.08	0.569281512571408	5.02736114944814	0.909883380833709
1	7029810	7168764	HAP_2	0.280869565217391	-1.15058332172794	1.35691438312155	0.39683181893646
1	7029810	7168764	HAP_3	0.102608695652174	3.52664767503803	4.33388592767794	0.416139686799561
1	7029810	7168764	HAP_4	0.100869565217391	0.372764735435503	4.44117121410465	0.933138889997626
1	7029810	7168764	HAP_5	0.0643478260869565	1.6272555302696	3.96639941502543	0.681771489282598
1	7047544	7216900	HAP_1	0.281739130434783	-1.15058332172794	1.35691438312155	0.39683181893646
1	7047544	7216900	HAP_2	0.100869565217391	0.372764735435503	4.44117121410465	0.933138889997626
1	7047544	7216900	HAP_3	0.122608695652174	-7.1768635657446	3.28810170370428	0.0294727817708341
1	7047544	7216900	HAP_4	0.0643478260869565	1.6272555302696	3.96639941502543	0.681771489282598
1	7047544	7216900	HAP_5	0.102608695652174	3.52664767503803	4.33388592767794	0.416139686799561
1	7108873	7259443	HAP_1	0.280869565217391	-1.15058332172794	1.35691438312155	0.39683181893646
1	7108873	7259443	HAP_2	0.101739130434783	0.372764735435503	4.44117121410465	0.933138889997626
1	7108873	7259443	HAP_3	0.126086956521739	4.75099333748025	3.26545989993721	0.146248823047847
1	7108873	7259443	HAP_4	0.0643478260869565	1.6272555302696	3.96639941502543	0.681771489282598
1	7108873	7259443	HAP_5	0.123478260869565	-7.1768635657446	3.28810170370428	0.0294727817708341
1	7108873	7259443	HAP_6	0.102608695652174	3.52664767503803	4.33388592767794	0.416139686799561
1	7159731	7325749	HAP_1	0.141739130434783	0.687713638160085	3.00038072301872	0.818790028179986
1	7159731	7325749	HAP_2	0.123478260869565	-7.1768635657446	3.28810170370428	0.0294727817708341
1	7159731	7325749	HAP_3	0.103478260869565	2.91828640877724	3.88284116869722	0.452615096131091
1	7159731	7325749	HAP_4	0.100869565217391	0.372764735435503	4.44117121410465	0.933138889997626
1	7159731	7325749	HAP_5	0.28695652173913	-0.820808633111031	1.33469637047059	0.538818301574389
1	7159731	7325749	HAP_6	0.125217391304348	4.75099333748025	3.26545989993721	0.146248823047847
1	7196708	7399747	HAP_1	0.102608695652174	2.91828640877724	3.88284116869722	0.452615096131091
1	7196708	7399747	HAP_2	0.100869565217391	0.372764735435503	4.44117121410465	0.933138889997626
1	7196708	7399747	HAP_3	0.28695652173913	-0.820808633111031	1.33469637047059	0.538818301574389
1	7196708	7399747	HAP_4	0.0643478260869565	1.6272555302696	3.96639941502543	0.681771489282598
1	7196708	7399747	HAP_5	0.088695652173913	7.76670469847401	4.97616030906844	0.119137951747117
1	7196708	7399747	HAP_6	0.118260869565217	-7.68615344990012	3.55513211828286	0.0310404280940989
1	7248213	7435100	HAP_1	0.0643478260869565	1.6272555302696	3.96639941502543	0.681771489282598
1	7248213	7435100	HAP_2	0.102608695652174	2.91828640877724	3.88284116869722	0.452615096131091
1	7248213	7435100	HAP_3	0.117391304347826	-7.68615344990012	3.55513211828286	0.0310404280940989
1	7248213	7435100	HAP_4	0.28	-1.22394476745563	1.37156909088669	0.372577483076834
1	7248213	7435100	HAP_5	0.1	0.372764735435503	4.44117121410465	0.933138889997626
1	7306412	7460318	HAP_1	0.117391304347826	-7.68615344990012	3.55513211828286	0.0310404280940989
1	7306412	7460318	HAP_2	0.28	-1.22394476745563	1.37156909088669	0.372577483076834
1	7306412	7460318	HAP_3	0.1	0.372764735435503	4.44117121410465	0.933138889997626
1	7306412	7460318	HAP_4	0.0643478260869565	1.6272555302696	3.96639941502543	0.681771489282598
1	7306412	7460318	HAP_5	0.102608695652174	2.91828640877724	3.88284116869722	0.452615096131091
1	7378233	7502240	HAP_1	0.19304347826087	-0.565973978354227	1.9797489728338	0.775074080658623
1	7378233	7502240	HAP_2	0.319130434782609	-1.08620367040422	1.24499589175457	0.383332453036075
1	7378233	7502240	HAP_3	0.1	0.372764735435503	4.44117121410465	0.933138889997626
1	7378233	7502240	HAP_4	0.0782608695652174	1.6272555302696	3.96639941502543	0.681771489282598
1	7378233	7502240	HAP_5	0.106086956521739	3.922077257961	3.55619155002666	0.270548304646803
1	7423349	7533869	HAP_1	0.191304347826087	-0.849845181637843	2.02292831474123	0.674568276026138
1	7423349	7533869	HAP_2	0.276521739130435	-1.24475261038466	1.40261351094877	0.37521505354721
1	7423349	7533869	HAP_3	0.0652173913043478	1.6272555302696	3.96639941502543	0.681771489282598
1	7423349	7533869	HAP_4	0.10695652173913	3.922077257961	3.55619155002666	0.270548304646803
1	7423349	7533869	HAP_5	0.1	0.372764735435503	4.44117121410465	0.933138889997626
1	7452388	7563595	HAP_1	0.1	0.372764735435503	4.44117121410465	0.933138889997626
1	7452388	7563595	HAP_2	0.191304347826087	-0.849845181637843	2.02292831474123	0.674568276026138
1	7452388	7563595	HAP_3	0.277391304347826	-1.24475261038466	1.40261351094877	0.37521505354721
1	7452388	7563595	HAP_4	0.188695652173913	2.8769741814506	2.20276224311097	0.192061134913128
1	7452388	7563595	HAP_5	0.0739130434782609	1.6272555302696	3.96639941502543	0.681771489282598
1	7484154	7597217	HAP_1	0.276521739130435	-1.24475261038466	1.40261351094877	0.37521505354721
1	7484154	7597217	HAP_2	0.188695652173913	2.8769741814506	2.20276224311097	0.192061134913128
1	7484154	7597217	HAP_3	0.0739130434782609	1.6272555302696	3.96639941502543	0.681771489282598
1	7484154	7597217	HAP_4	0.1	0.372764735435503	4.44117121410465	0.933138889997626
1	7484154	7597217	HAP_5	0.191304347826087	-0.849845181637843	2.02292831474123	0.674568276026138
1	7522016	7642302	HAP_1	0.191304347826087	-0.849845181637843	2.02292831474123	0.674568276026138
1	7522016	7642302	HAP_2	0.277391304347826	-1.22549720890689	1.38804132068064	0.37766953838463
1	7522016	7642302	HAP_3	0.187826086956522	2.8769741814506	2.20276224311097	0.192061134913128
1	7522016	7642302	HAP_4	0.0678260869565217	1.6272555302696	3.96639941502543	0.681771489282598
1	7522016	7642302	HAP_5	0.1	0.372764735435503	4.44117121410465	0.933138889997626
1	7552128	7679364	HAP_1	0.294782608695652	-1.09163848241001	1.28649635910758	0.396500794280118
1	7552128	7679364	HAP_2	0.199130434782609	-0.295846735356385	1.97394476243491	0.880916301781312
1	7552128	7679364	HAP_3	0.0643478260869565	1.6272555302696	3.96639941502543	0.681771489282598
1	7552128	7679364	HAP_4	0.187826086956522	2.8769741814506	2.20276224311097	0.192061134913128
1	7552128	7679364	HAP_5	0.100869565217391	0.372764735435503	4.44117121410465	0.933138889997626
1	7575218	7753844	HAP_1	0.115652173913043	-10.0724172158048	3.86464686111825	0.00939548613401031
1	7575218	7753844	HAP_2	0.0643478260869565	1.6272555302696	3.96639941502543	0.681771489282598
1	7575218	7753844	HAP_3	0.279130434782609	-1.22549720890689	1.38804132068064	0.37766953838463
1	7575218	7753844	HAP_4	0.101739130434783	-0.187561198073745	3.98613425700111	0.962487377328807
1	7575218	7753844	HAP_5	0.186086956521739	2.8769741814506	2.20276224311097	0.192061134913128
1	7628267	7802701	HAP_1	0.115652173913043	-10.0724172158048	3.86464686111825	0.00939548613401031
1	7628267	7802701	HAP_2	0.278260869565217	-1.06393108529191	1.39598691000505	0.44629890585492
1	7628267	7802701	HAP_3	0.102608695652174	0.168428278992521	3.6514618288915	0.963226000907241
1	7628267	7802701	HAP_4	0.184347826086957	2.8769741814506	2.20276224311097	0.192061134913128
1	7628267	7802701	HAP_5	0.0643478260869565	1.6272555302696	3.96639941502543	0.681771489282598
1	7661203	7864905	HAP_1	0.184347826086957	2.8769741814506	2.20276224311097	0.192061134913128
1	7661203	7864905	HAP_2	0.06	1.6272555302696	3.96639941502543	0.681771489282598
1	7661203	7864905	HAP_3	0.114782608695652	-10.0724172158048	3.86464686111825	0.00939548613401031
1	7661203	7864905	HAP_4	0.272173913043478	-1.06393108529191	1.39598691000505	0.44629890585492
1	7661203	7864905	HAP_5	0.102608695652174	0.168428278992521	3.6514618288915	0.963226000907241
1	7734968	7940886	HAP_1	0.12695652173913	-6.62598499050294	3.30920531204596	0.0457336547042775
1	7734968	7940886	HAP_2	0.271304347826087	-1.06393108529191	1.39598691000505	0.44629890585492
1	7734968	7940886	HAP_3	0.103478260869565	0.168428278992521	3.6514618288915	0.963226000907241
1	7734968	7940886	HAP_4	0.06	1.6272555302696	3.96639941502543	0.681771489282598
1	7734968	7940886	HAP_5	0.181739130434783	3.4975097120217	2.27919564502283	0.125460377568455
1	7788418	8016049	HAP_1	0.135652173913043	-5.72713166324534	2.91325583321807	0.0498035413461577
1	7788418	8016049	HAP_2	0.27304347826087	-1.22549720890689	1.38804132068064	0.37766953838463
1	7788418	8016049	HAP_3	0.103478260869565	0.168428278992521	3.6514618288915	0.963226000907241
1	7788418	8016049	HAP_4	0.182608695652174	3.4975097120217	2.27919564502283	0.125460377568455
1	7788418	8016049	HAP_5	0.06	1.6272555302696	3.96639941502543	0.681771489282598
1	7845180	8104625	HAP_1	0.135652173913043	-5.72713166324534	2.91325583321807	0.0498035413461577
1	7845180	8104625	HAP_2	0.102608695652174	0.168428278992521	3.6514618288915	0.963226000907241
1	7845180	8104625	HAP_3	0.06	1.6272555302696	3.96639941502543	0.681771489282598
1	7845180	8104625	HAP_4	0.110434782608696	3.922077257961	3.55619155002666	0.270548304646803
1	7845180	8104625	HAP_5	0.272173913043478	-1.8115810212364	1.36990589707263	0.186568654020122
1	7919477	8211738	HAP_1	0.0956521739130435	-12.1108091390917	3.84357822456298	0.00171419465371776
1	7919477	8211738	HAP_2	0.11304347826087	3.922077257961	3.55619155002666	0.270548304646803
1	7919477	8211738	HAP_3	0.272173913043478	-1.66057498803604	1.37777764301981	0.228611667353173
1	7919477	8211738	HAP_4	0.06	1.6272555302696	3.96639941502543	0.681771489282598
1	7919477	8211738	HAP_5	0.104347826086957	0.168428278992521	3.6514618288915	0.963226000907241
1	7996760	8289511	HAP_1	0.104347826086957	0.168428278992521	3.6514618288915	0.963226000907241
1	7996760	8289511	HAP_2	0.0956521739130435	-12.1108091390917	3.84357822456298	0.00171419465371776
1	7996760	8289511	HAP_3	0.117391304347826	2.54375599266494	3.29895288644284	0.440983677366038
1	7996760	8289511	HAP_4	0.06	1.6272555302696	3.96639941502543	0.681771489282598
1	7996760	8289511	HAP_5	0.272173913043478	-1.66057498803604	1.37777764301981	0.228611667353173
1	8075890	8326936	HAP_1	0.272173913043478	-1.66057498803604	1.37777764301981	0.228611667353173
1	8075890	8326936	HAP_2	0.104347826086957	0.168428278992521	3.6514618288915	0.963226000907241
1	8075890	8326936	HAP_3	0.118260869565217	2.54375599266494	3.29895288644284	0.440983677366038
1	8075890	8326936	HAP_4	0.0878260869565217	-0.409346298515463	4.35810213839011	0.92520010467824
1	8075890	8326936	HAP_5	0.0956521739130435	-12.1108091390917	3.84357822456298	0.00171419465371776
1	8075890	8326936	HAP_6	0.06	1.6272555302696	3.96639941502543	0.681771489282598
1	8170038	8373080	HAP_1	0.105217391304348	0.168428278992521	3.6514618288915	0.963226000907241
1	8170038	8373080	HAP_2	0.172173913043478	-3.07927056410326	2.37315232643446	0.19497627213395
1	8170038	8373080	HAP_3	0.0617391304347826	1.6272555302696	3.96639941502543	0.681771489282598
1	8170038	8373080	HAP_4	0.284347826086957	-1.66594651745982	1.35487319918506	0.219362981989182
1	8170038	8373080	HAP_5	0.088695652173913	-18.3664518201846	4.93451895687532	0.00021751311995519
1	8170038	8373080	HAP_6	0.118260869565217	2.54375599266494	3.29895288644284	0.440983677366038
1	8257321	8464233	HAP_1	0.105217391304348	0.168428278992521	3.6514618288915	0.963226000907241
1	8257321	8464233	HAP_2	0.0617391304347826	1.6272555302696	3.96639941502543	0.681771489282598
1	8257321	8464233	HAP_3	0.292173913043478	-1.54738320075006	1.30778500478119	0.237226530868287
1	8257321	8464233	HAP_4	0.088695652173913	-18.3664518201846	4.93451895687532	0.00021751311995519
1	8257321	8464233	HAP_5	0.118260869565217	2.54375599266494	3.29895288644284	0.440983677366038
1	8305311	8528279	HAP_1	0.27304347826087	-1.19410197199403	1.38580764501647	0.389239373229204
1	8305311	8528279	HAP_2	0.0869565217391304	-18.3664518201846	4.93451895687532	0.00021751311995519
1	8305311	8528279	HAP_3	0.117391304347826	2.54375599266494	3.29895288644284	0.440983677366038
1	8305311	8528279	HAP_4	0.105217391304348	0.168428278992521	3.6514618288915	0.963226000907241
1	8305311	8528279	HAP_5	0.0617391304347826	1.6272555302696	3.96639941502543	0.681771489282598
1	8358037	8607680	HAP_1	0.0617391304347826	1.6272555302696	3.96639941502543	0.681771489282598
1	8358037	8607680	HAP_2	0.0869565217391304	-18.3664518201846	4.93451895687532	0.00021751311995519
1	8358037	8607680	HAP_3	0.151304347826087	0.812421158027121	2.1927434944732	0.711146283364739
1	8358037	8607680	HAP_4	0.378260869565217	-0.77684275960577	1.08889220305283	0.475879042694549
1	8430684	8651065	HAP_1	0.0869565217391304	-18.3664518201846	4.93451895687532	0.00021751311995519
1	8430684	8651065	HAP_2	0.231304347826087	1.11962929901649	1.46632388576116	0.445448679024752
1	8430684	8651065	HAP_3	0.379130434782609	-0.814849376855507	1.08266048098085	0.451983738718625
1	8430684	8651065	HAP_4	0.0617391304347826	1.6272555302696	3.96639941502543	0.681771489282598
1	8498193	8707568	HAP_1	0.378260869565217	-0.801028905269964	1.07922668769224	0.458261179756192
1	8498193	8707568	HAP_2	0.0878260869565217	-18.3664518201846	4.93451895687532	0.00021751311995519
1	8498193	8707568	HAP_3	0.29304347826087	1.92692970807514	1.24382749103464	0.121898080205019
1	8575763	8752633	HAP_1	0.0878260869565217	-18.3664518201846	4.93451895687532	0.00021751311995519
1	8575763	8752633	HAP_2	0.384347826086957	-0.853651956619127	1.05434111501614	0.418481479834874
1	8575763	8752633	HAP_3	0.0617391304347826	1.94653958013162	4.40120768950904	0.658461118366297
1	8575763	8752633	HAP_4	0.3	0.29275853681351	1.21814176210292	0.81016047095916
1	8640490	8812607	HAP_1	0.088695652173913	-18.3664518201846	4.93451895687532	0.00021751311995519
1	8640490	8812607	HAP_2	0.384347826086957	-0.853651956619127	1.05434111501614	0.418481479834874
1	8640490	8812607	HAP_3	0.0608695652173913	1.94653958013162	4.40120768950904	0.658461118366297
1	8640490	8812607	HAP_4	0.23304347826087	1.46135016991191	1.43183350651883	0.307876209841374
1	8699372	8854887	HAP_1	0.0982608695652174	-18.3664518201846	4.93451895687532	0.00021751311995519
1	8699372	8854887	HAP_2	0.0608695652173913	1.94653958013162	4.40120768950904	0.658461118366297
1	8699372	8854887	HAP_3	0.220869565217391	1.51844088872667	1.48964206322446	0.308483634052861
1	8699372	8854887	HAP_4	0.386086956521739	-0.853651956619127	1.05434111501614	0.418481479834874
1	8745844	8914176	HAP_1	0.0608695652173913	1.94653958013162	4.40120768950904	0.658461118366297
1	8745844	8914176	HAP_2	0.222608695652174	1.51844088872667	1.48964206322446	0.308483634052861
1	8745844	8914176	HAP_3	0.485217391304348	-1.63141826009616	0.86126794600372	0.0587109404165825
1	8787290	8990544	HAP_1	0.22695652173913	1.63005362216066	1.46920338795939	0.267697142395026
1	8787290	8990544	HAP_2	0.575652173913043	-0.81911496153889	0.774438810581917	0.29065192701926
1	8842230	9051929	HAP_1	0.211304347826087	1.08760272011198	1.59997195652423	0.496934040491987
1	8842230	9051929	HAP_2	0.392173913043478	-0.813617923577699	1.03089137586716	0.430306155301284
1	8903343	9104278	HAP_1	0.212173913043478	1.08760272011198	1.59997195652423	0.496934040491987
1	8903343	9104278	HAP_2	0.392173913043478	-0.813617923577699	1.03089137586716	0.430306155301284
1	8946823	9198237	HAP_1	0.390434782608696	-0.846371086107472	1.03677760725221	0.414647142036951
1	8946823	9198237	HAP_2	0.211304347826087	1.08760272011198	1.59997195652423	0.496934040491987
1	9034299	9245476	HAP_1	0.21304347826087	1.08760272011198	1.59997195652423	0.496934040491987
1	9034299	9245476	HAP_2	0.403478260869565	-1.1362028436692	1.01635759585558	0.264080334324921
1	9084433	9289447	HAP_1	0.215652173913043	1.3903160982969	1.53361160095846	0.36502625969999
1	9084433	9289447	HAP_2	0.47304347826087	-0.644962815295368	0.898656898240564	0.473242717787235
1	9172231	9345129	HAP_1	0.139130434782609	1.88248250264417	2.64127826163946	0.476317027805989
1	9172231	9345129	HAP_2	0.408695652173913	-1.01144957653749	1.01304547945615	0.318503169358412
1	9236222	9412234	HAP_1	0.139130434782609	1.88248250264417	2.64127826163946	0.476317027805989
1	9236222	9412234	HAP_2	0.40695652173913	-0.990687412445943	1.01302574422073	0.328520370631992
1	9271520	9464578	HAP_1	0.133913043478261	1.88248250264417	2.64127826163946	0.476317027805989
1	9271520	9464578	HAP_2	0.40695652173913	-0.990687412445943	1.01302574422073	0.328520370631992
1	9322111	9515565	HAP_1	0.40695652173913	-0.990687412445943	1.01302574422073	0.328520370631992
1	9322111	9515565	HAP_2	0.133913043478261	1.88248250264417	2.64127826163946	0.476317027805989
1	9390629	9565793	HAP_1	0.476521739130435	-0.813044532135524	0.912487999257847	0.373300042476298
1	9390629	9565793	HAP_2	0.133913043478261	1.88248250264417	2.64127826163946	0.476317027805989
1	9446832	9620382	HAP_1	0.133913043478261	1.88248250264417	2.64127826163946	0.476317027805989
1	9446832	9620382	HAP_2	0.484347826086957	-0.822641569017867	0.902733698189201	0.362539490955014
1	9502502	9663536	HAP_1	0.133913043478261	1.88248250264417	2.64127826163946	0.476317027805989
1	9502502	9663536	HAP_2	0.484347826086957	-0.822641569017867	0.902733698189201	0.362539490955014
1	9555749	9739491	HAP_1	0.134782608695652	1.88248250264417	2.64127826163946	0.476317027805989
1	9555749	9739491	HAP_2	0.483478260869565	-0.730675671665331	0.905188551908501	0.419887999230062
1	9592005	9800213	HAP_1	0.11304347826087	1.90518146370927	3.89020864351481	0.62451069388732
1	9592005	9800213	HAP_2	0.0773913043478261	-1.25990190837127	5.01499124313131	0.801730332257534
1	9592005	9800213	HAP_3	0.417391304347826	-0.873062545114921	0.993127558712868	0.379720529164203
1	9639183	9851960	HAP_1	0.11304347826087	0.262609221951879	2.90248103888151	0.927940011382947
1	9639183	9851960	HAP_2	0.111304347826087	2.2592824080675	4.33790490471016	0.602694932696856
1	9639183	9851960	HAP_3	0.427826086956522	-0.987016420555613	0.969113480838132	0.308891211551424
1	9710661	9913900	HAP_1	0.111304347826087	2.2592824080675	4.33790490471016	0.602694932696856
1	9710661	9913900	HAP_2	0.0773913043478261	-1.25990190837127	5.01499124313131	0.801730332257534
1	9710661	9913900	HAP_3	0.145217391304348	-4.35267300335219	2.74379320314264	0.113217712510403
1	9710661	9913900	HAP_4	0.311304347826087	-1.19999702160287	1.26140868186721	0.341853424769496
1	9710661	9913900	HAP_5	0.116521739130435	2.26366745219218	3.21259511465739	0.481336953980216
1	9773647	9958472	HAP_1	0.109565217391304	-0.457479559886727	3.93601530053876	0.907512485525203
1	9773647	9958472	HAP_2	0.144347826086957	-4.35267300335219	2.74379320314264	0.113217712510403
1	9773647	9958472	HAP_3	0.311304347826087	-1.19999702160287	1.26140868186721	0.341853424769496
1	9773647	9958472	HAP_4	0.116521739130435	2.26366745219218	3.21259511465739	0.481336953980216
1	9773647	9958472	HAP_5	0.117391304347826	2.2592824080675	4.33790490471016	0.602694932696856
1	9843069	10006649	HAP_1	0.311304347826087	-1.19999702160287	1.26140868186721	0.341853424769496
1	9843069	10006649	HAP_2	0.168695652173913	2.96057872836475	2.43948725729166	0.225407630333105
1	9843069	10006649	HAP_3	0.152173913043478	1.7712151013433	2.86090928125917	0.536095335095952
1	9843069	10006649	HAP_4	0.111304347826087	2.2592824080675	4.33790490471016	0.602694932696856
1	9843069	10006649	HAP_5	0.143478260869565	-4.35267300335219	2.74379320314264	0.113217712510403
1	9893305	10037375	HAP_1	0.111304347826087	2.2592824080675	4.33790490471016	0.602694932696856
1	9893305	10037375	HAP_2	0.168695652173913	2.96057872836475	2.43948725729166	0.225407630333105
1	9893305	10037375	HAP_3	0.311304347826087	-1.19999702160287	1.26140868186721	0.341853424769496
1	9893305	10037375	HAP_4	0.160869565217391	1.7712151013433	2.86090928125917	0.536095335095952
1	9893305	10037375	HAP_5	0.144347826086957	-3.3578498846485	2.61781510336043	0.200128851442382
1	9947101	10066272	HAP_1	0.15304347826087	1.7712151013433	2.86090928125917	0.536095335095952
1	9947101	10066272	HAP_2	0.168695652173913	2.96057872836475	2.43948725729166	0.225407630333105
1	9947101	10066272	HAP_3	0.111304347826087	2.2592824080675	4.33790490471016	0.602694932696856
1	9947101	10066272	HAP_4	0.144347826086957	-3.3578498846485	2.61781510336043	0.200128851442382
1	9947101	10066272	HAP_5	0.312173913043478	-1.19999702160287	1.26140868186721	0.341853424769496
1	9995804	10135402	HAP_1	0.111304347826087	2.2592824080675	4.33790490471016	0.602694932696856
1	9995804	10135402	HAP_2	0.150434782608696	1.77211001742955	2.43651046153718	0.467336025624465
1	9995804	10135402	HAP_3	0.31304347826087	-1.38342561015116	1.25213995578715	0.269697795146426
1	9995804	10135402	HAP_4	0.152173913043478	1.7712151013433	2.86090928125917	0.536095335095952
1	10029104	10154066	HAP_1	0.31304347826087	-1.38342561015116	1.25213995578715	0.269697795146426
1	10029104	10154066	HAP_2	0.133913043478261	1.70973976860933	2.63244194423043	0.51628827650728
1	10029104	10154066	HAP_3	0.151304347826087	1.7712151013433	2.86090928125917	0.536095335095952
1	10029104	10154066	HAP_4	0.111304347826087	2.2592824080675	4.33790490471016	0.602694932696856
1	10052241	10209708	HAP_1	0.068695652173913	3.45966948514924	4.98241162190282	0.487733072694761
1	10052241	10209708	HAP_2	0.151304347826087	1.7712151013433	2.86090928125917	0.536095335095952
1	10052241	10209708	HAP_3	0.304347826086957	-1.48705040201761	1.27399138439295	0.243609508653906
1	10052241	10209708	HAP_4	0.110434782608696	2.2592824080675	4.33790490471016	0.602694932696856
1	10115433	10242514	HAP_1	0.32	-2.13941304195221	1.20484555795948	0.0763277090528945
1	10115433	10242514	HAP_2	0.068695652173913	3.45966948514924	4.98241162190282	0.487733072694761
1	10115433	10242514	HAP_3	0.110434782608696	2.2592824080675	4.33790490471016	0.602694932696856
1	10115433	10242514	HAP_4	0.153913043478261	1.7712151013433	2.86090928125917	0.536095335095952
1	10147081	10280606	HAP_1	0.068695652173913	3.45966948514924	4.98241162190282	0.487733072694761
1	10147081	10280606	HAP_2	0.320869565217391	-2.06615086830311	1.20114163801061	0.0859546028254938
1	10147081	10280606	HAP_3	0.152173913043478	1.7712151013433	2.86090928125917	0.536095335095952
1	10188215	10329288	HAP_1	0.16695652173913	3.84538237122286	2.77037256961889	0.16567547431299
1	10188215	10329288	HAP_2	0.068695652173913	3.45966948514924	4.98241162190282	0.487733072694761
1	10188215	10329288	HAP_3	0.321739130434783	-2.58201215360917	1.1894000124408	0.0303601621543999
1	10188215	10329288	HAP_4	0.154782608695652	1.7712151013433	2.86090928125917	0.536095335095952
1	10236893	10379097	HAP_1	0.154782608695652	1.7712151013433	2.86090928125917	0.536095335095952
1	10236893	10379097	HAP_2	0.488695652173913	-2.64222901668897	0.900928145727629	0.00349628904401908
1	10236893	10379097	HAP_3	0.127826086956522	-3.3578498846485	2.61781510336043	0.200128851442382
1	10273354	10413209	HAP_1	0.0678260869565217	3.45966948514924	4.98241162190282	0.487733072694761
1	10273354	10413209	HAP_2	0.153913043478261	1.7712151013433	2.86090928125917	0.536095335095952
1	10273354	10413209	HAP_3	0.497391304347826	-2.41491274943496	0.892035421069074	0.00699187853647496
1	10315745	10453602	HAP_1	0.493913043478261	-2.16794990388089	0.904883454553459	0.0169086782443458
1	10315745	10453602	HAP_2	0.0930434782608696	8.27471859693057	4.95344915886191	0.0953779776040097
1	10315745	10453602	HAP_3	0.0660869565217391	3.45966948514924	4.98241162190282	0.487733072694761
1	10315745	10453602	HAP_4	0.15304347826087	1.7712151013433	2.86090928125917	0.536095335095952
1	10361996	10482668	HAP_1	0.152173913043478	1.7712151013433	2.86090928125917	0.536095335095952
1	10361996	10482668	HAP_2	0.164347826086957	3.22216223497192	3.07467998771707	0.295104422142275
1	10361996	10482668	HAP_3	0.318260869565217	-2.09965359163316	1.21288404259143	0.0839783445295408
1	10399147	10523839	HAP_1	0.163478260869565	3.22216223497192	3.07467998771707	0.295104422142275
1	10399147	10523839	HAP_2	0.318260869565217	-2.09965359163316	1.21288404259143	0.0839783445295408
1	10399147	10523839	HAP_3	0.149565217391304	1.7712151013433	2.86090928125917	0.536095335095952
1	10439622	10538971	HAP_1	0.164347826086957	3.52238132295666	2.91195430570865	0.226930265243989
1	10439622	10538971	HAP_2	0.320869565217391	-2.58201215360917	1.1894000124408	0.0303601621543999
1	10439622	10538971	HAP_3	0.149565217391304	1.7712151013433	2.86090928125917	0.536095335095952
1	10477227	10565732	HAP_1	0.150434782608696	1.7712151013433	2.86090928125917	0.536095335095952
1	10477227	10565732	HAP_2	0.320869565217391	-2.58201215360917	1.1894000124408	0.0303601621543999
1	10477227	10565732	HAP_3	0.229565217391304	2.93352265005343	1.64532019715207	0.0751341827709822
1	10513579	10591457	HAP_1	0.39304347826087	0.876671520250646	1.04742143393989	0.402959178944698
1	10513579	10591457	HAP_2	0.320869565217391	-2.58201215360917	1.1894000124408	0.0303601621543999
1	10513579	10591457	HAP_3	0.150434782608696	1.7712151013433	2.86090928125917	0.536095335095952
1	10535644	10632901	HAP_1	0.320869565217391	-2.58201215360917	1.1894000124408	0.0303601621543999
1	10535644	10632901	HAP_2	0.150434782608696	1.7712151013433	2.86090928125917	0.536095335095952
1	10535644	10632901	HAP_3	0.165217391304348	3.03122652280739	2.78638998436667	0.277119377185415
1	10556115	10715729	HAP_1	0.150434782608696	1.7712151013433	2.86090928125917	0.536095335095952
1	10556115	10715729	HAP_2	0.165217391304348	3.03122652280739	2.78638998436667	0.277119377185415
1	10556115	10715729	HAP_3	0.320869565217391	-2.58201215360917	1.1894000124408	0.0303601621543999
1	10580877	10762241	HAP_1	0.305217391304348	-2.57525756955614	1.2270450009629	0.0362847917817895
1	10580877	10762241	HAP_2	0.164347826086957	3.03122652280739	2.78638998436667	0.277119377185415
1	10580877	10762241	HAP_3	0.150434782608696	1.7712151013433	2.86090928125917	0.536095335095952
1	10610579	10783671	HAP_1	0.305217391304348	-2.57525756955614	1.2270450009629	0.0362847917817895
1	10610579	10783671	HAP_2	0.165217391304348	3.03122652280739	2.78638998436667	0.277119377185415
1	10610579	10783671	HAP_3	0.0808695652173913	-2.28337486895975	4.33434413285305	0.598533557027204
1	10610579	10783671	HAP_4	0.150434782608696	1.7712151013433	2.86090928125917	0.536095335095952
1	10692448	10838284	HAP_1	0.294782608695652	-2.48769576106473	1.25281195229674	0.0475532789044901
1	10692448	10838284	HAP_2	0.091304347826087	0.0797759940583595	3.91427785962238	0.983746858187648
1	10692448	10838284	HAP_3	0.165217391304348	3.03122652280739	2.78638998436667	0.277119377185415
1	10692448	10838284	HAP_4	0.150434782608696	1.7712151013433	2.86090928125917	0.536095335095952
1	10747495	10888253	HAP_1	0.150434782608696	1.7712151013433	2.86090928125917	0.536095335095952
1	10747495	10888253	HAP_2	0.293913043478261	-2.48796483921742	1.26503491279224	0.0497075302351995
1	10747495	10888253	HAP_3	0.103478260869565	-0.434424053798388	3.29703130906682	0.895219553150627
1	10747495	10888253	HAP_4	0.165217391304348	3.03122652280739	2.78638998436667	0.277119377185415
1	10776649	10972991	HAP_1	0.288695652173913	-2.46117534574716	1.27675110268742	0.0543977759915223
1	10776649	10972991	HAP_2	0.091304347826087	0.0797759940583595	3.91427785962238	0.983746858187648
1	10776649	10972991	HAP_3	0.165217391304348	3.03122652280739	2.78638998436667	0.277119377185415
1	10776649	10972991	HAP_4	0.150434782608696	1.7712151013433	2.86090928125917	0.536095335095952
1	10826689	11037942	HAP_1	0.287826086956522	-2.67146393686456	1.28685080388228	0.0383507704869925
1	10826689	11037942	HAP_2	0.150434782608696	1.7712151013433	2.86090928125917	0.536095335095952
1	10826689	11037942	HAP_3	0.171304347826087	4.09064062675468	2.54979500039886	0.109209333368234
1	10826689	11037942	HAP_4	0.0947826086956522	0.0797759940583595	3.91427785962238	0.983746858187648
1	10875498	11075998	HAP_1	0.287826086956522	-2.67146393686456	1.28685080388228	0.0383507704869925
1	10875498	11075998	HAP_2	0.163478260869565	3.03122652280739	2.78638998436667	0.277119377185415
1	10875498	11075998	HAP_3	0.0947826086956522	0.0797759940583595	3.91427785962238	0.983746858187648
1	10875498	11075998	HAP_4	0.150434782608696	1.7712151013433	2.86090928125917	0.536095335095952
1	10957096	11130967	HAP_1	0.145217391304348	2.58185847764012	3.09388474777083	0.40435174225992
1	10957096	11130967	HAP_2	0.147826086956522	3.65648709228551	3.1557472550747	0.247080576777786
1	10957096	11130967	HAP_3	0.28695652173913	-2.9279454510936	1.30302834380696	0.0250252748032388
1	11028533	11181385	HAP_1	0.292173913043478	-2.94596607161229	1.29029267171394	0.0227924189668685
1	11028533	11181385	HAP_2	0.161739130434783	2.04717876317869	2.64304100878471	0.438928809364131
1	11028533	11181385	HAP_3	0.144347826086957	1.42784160404976	3.30430877561325	0.665823527593277
1	11068552	11236771	HAP_1	0.14695652173913	3.36905889850433	3.35200653305415	0.315287401963528
1	11068552	11236771	HAP_2	0.291304347826087	-2.94596607161229	1.29029267171394	0.0227924189668685
1	11068552	11236771	HAP_3	0.144347826086957	1.42784160404976	3.30430877561325	0.665823527593277
1	11117957	11313680	HAP_1	0.233913043478261	1.01310182748742	1.75993840856672	0.565084774402559
1	11117957	11313680	HAP_2	0.14695652173913	3.36905889850433	3.35200653305415	0.315287401963528
1	11117957	11313680	HAP_3	0.291304347826087	-2.94596607161229	1.29029267171394	0.0227924189668685
1	11160981	11394467	HAP_1	0.127826086956522	4.1216484671289	4.38475573592786	0.347623958297903
1	11160981	11394467	HAP_2	0.14695652173913	3.36905889850433	3.35200653305415	0.315287401963528
1	11160981	11394467	HAP_3	0.237391304347826	-2.2966911808977	1.63246117064472	0.160013146656217
1	11227266	11469495	HAP_1	0.236521739130435	-2.2966911808977	1.63246117064472	0.160013146656217
1	11227266	11469495	HAP_2	0.14695652173913	3.36905889850433	3.35200653305415	0.315287401963528
1	11296054	11519084	HAP_1	0.208695652173913	1.82804341103683	2.12344820594794	0.389668844300313
1	11296054	11519084	HAP_2	0.237391304347826	-2.2966911808977	1.63246117064472	0.160013146656217
1	11368762	11586009	HAP_1	0.14695652173913	3.36905889850433	3.35200653305415	0.315287401963528
1	11368762	11586009	HAP_2	0.302608695652174	-1.62409917034706	1.37256581401155	0.237207286269043
1	11443076	11667549	HAP_1	0.11304347826087	2.91439628254263	3.2786391025674	0.37443483807776
1	11443076	11667549	HAP_2	0.148695652173913	3.36905889850433	3.35200653305415	0.315287401963528
1	11443076	11667549	HAP_3	0.332173913043478	-1.23716046067752	1.26051051714783	0.326780524163946
1	11495736	11731681	HAP_1	0.119130434782609	-3.55094893897351	5.07207000346661	0.484155452427246
1	11495736	11731681	HAP_2	0.11304347826087	2.91439628254263	3.2786391025674	0.37443483807776
1	11495736	11731681	HAP_3	0.260869565217391	-2.02399078921174	1.53220378565059	0.187049933547594
1	11495736	11731681	HAP_4	0.238260869565217	1.86323900767854	1.7340234920182	0.283051806927926
1	11562944	11776956	HAP_1	0.12	-3.55094893897351	5.07207000346661	0.484155452427246
1	11562944	11776956	HAP_2	0.260869565217391	-2.02399078921174	1.53220378565059	0.187049933547594
1	11562944	11776956	HAP_3	0.385217391304348	0.584700550399369	1.07067725377203	0.58521153630287
1	11635516	11833307	HAP_1	0.260869565217391	-2.02399078921174	1.53220378565059	0.187049933547594
1	11635516	11833307	HAP_2	0.385217391304348	0.584700550399369	1.07067725377203	0.58521153630287
1	11715739	11880489	HAP_1	0.102608695652174	2.77272211823133	4.30165974595242	0.519468687595483
1	11715739	11880489	HAP_2	0.260869565217391	-2.02399078921174	1.53220378565059	0.187049933547594
1	11715739	11880489	HAP_3	0.384347826086957	0.584700550399369	1.07067725377203	0.58521153630287
1	11768871	11915013	HAP_1	0.169565217391304	-2.8151962028346	2.47914707718527	0.256628851760065
1	11768871	11915013	HAP_2	0.260869565217391	-2.02399078921174	1.53220378565059	0.187049933547594
1	11768871	11915013	HAP_3	0.394782608695652	0.803155248240401	1.0399198033134	0.440247082659041
1	11807482	11964513	HAP_1	0.260869565217391	-2.02399078921174	1.53220378565059	0.187049933547594
1	11807482	11964513	HAP_2	0.247826086956522	-0.897725528900353	1.73825034894306	0.605740837088096
1	11807482	11964513	HAP_3	0.393913043478261	0.803155248240401	1.0399198033134	0.440247082659041
1	11869629	12059144	HAP_1	0.353913043478261	0.387985054575314	1.1671462765007	0.739694609348633
1	11869629	12059144	HAP_2	0.26	-2.02399078921174	1.53220378565059	0.187049933547594
1	11869629	12059144	HAP_3	0.113913043478261	-3.88641779227247	5.02934632845997	0.439996339498561
1	11907907	12100919	HAP_1	0.353913043478261	0.387985054575314	1.1671462765007	0.739694609348633
1	11907907	12100919	HAP_2	0.26	-2.02399078921174	1.53220378565059	0.187049933547594
1	11907907	12100919	HAP_3	0.113913043478261	-3.88641779227247	5.02934632845997	0.439996339498561
1	11934480	12184244	HAP_1	0.353913043478261	0.387985054575314	1.1671462765007	0.739694609348633
1	11934480	12184244	HAP_2	0.26	-2.02399078921174	1.53220378565059	0.187049933547594
1	11934480	12184244	HAP_3	0.113913043478261	-3.88641779227247	5.02934632845997	0.439996339498561
1	12036167	12253784	HAP_1	0.254782608695652	-2.10365469522983	1.55612690530321	0.176966176626619
1	12036167	12253784	HAP_2	0.372173913043478	0.321225539372545	1.14093975689906	0.778396284387624
1	12036167	12253784	HAP_3	0.167826086956522	2.11227994224636	2.93897831938811	0.47261688967763
1	12077285	12310963	HAP_1	0.206086956521739	1.82804341103683	2.12344820594794	0.389668844300313
1	12077285	12310963	HAP_2	0.166086956521739	2.06130843253205	2.2910031520719	0.368643694161378
1	12077285	12310963	HAP_3	0.167826086956522	2.11227994224636	2.93897831938811	0.47261688967763
1	12077285	12310963	HAP_4	0.253913043478261	-2.10365469522983	1.55612690530321	0.176966176626619
1	12159225	12367799	HAP_1	0.205217391304348	1.82804341103683	2.12344820594794	0.389668844300313
1	12159225	12367799	HAP_2	0.253913043478261	-2.10365469522983	1.55612690530321	0.176966176626619
1	12228328	12410625	HAP_1	0.205217391304348	1.82804341103683	2.12344820594794	0.389668844300313
1	12228328	12410625	HAP_2	0.113913043478261	-2.12962873496813	3.85547481886367	0.580918016486292
1	12228328	12410625	HAP_3	0.254782608695652	-2.10365469522983	1.55612690530321	0.176966176626619
1	12288899	12447748	HAP_1	0.107826086956522	-2.01269251148261	5.01545868332334	0.688353424622585
1	12288899	12447748	HAP_2	0.254782608695652	-2.10365469522983	1.55612690530321	0.176966176626619
1	12288899	12447748	HAP_3	0.247826086956522	3.14123653400237	1.70256483309686	0.0655631047398278
1	12288899	12447748	HAP_4	0.159130434782609	-5.2312458066612	2.73351460235806	0.0561606007544889
1	12349904	12495996	HAP_1	0.16695652173913	-4.67355811138839	2.62458398196675	0.0755039631307444
1	12349904	12495996	HAP_2	0.107826086956522	-2.01269251148261	5.01545868332334	0.688353424622585
1	12349904	12495996	HAP_3	0.254782608695652	-2.10365469522983	1.55612690530321	0.176966176626619
1	12349904	12495996	HAP_4	0.144347826086957	3.36905889850433	3.35200653305415	0.315287401963528
1	12391498	12566832	HAP_1	0.146086956521739	3.36905889850433	3.35200653305415	0.315287401963528
1	12391498	12566832	HAP_2	0.254782608695652	-2.10365469522983	1.55612690530321	0.176966176626619
1	12391498	12566832	HAP_3	0.107826086956522	-2.01269251148261	5.01545868332334	0.688353424622585
1	12391498	12566832	HAP_4	0.200869565217391	-3.57264344939736	2.26270717533061	0.114916062727602
1	12442460	12631796	HAP_1	0.101739130434783	-2.01269251148261	5.01545868332334	0.688353424622585
1	12442460	12631796	HAP_2	0.18	-3.98917272202786	2.40149199200408	0.0972465351528376
1	12442460	12631796	HAP_3	0.252173913043478	-2.0928221968859	1.5751851068406	0.184512634607708
1	12442460	12631796	HAP_4	0.146086956521739	3.36905889850433	3.35200653305415	0.315287401963528
1	12479322	12693559	HAP_1	0.145217391304348	3.36905889850433	3.35200653305415	0.315287401963528
1	12479322	12693559	HAP_2	0.238260869565217	-2.70735008539413	1.67502169077225	0.106589015715609
1	12543647	12775375	HAP_1	0.238260869565217	-2.70735008539413	1.67502169077225	0.106589015715609
1	12543647	12775375	HAP_2	0.146086956521739	3.36905889850433	3.35200653305415	0.315287401963528
1	12606447	12853203	HAP_1	0.0695652173913043	0.502108854158032	5.04392836334804	0.920739326354605
1	12606447	12853203	HAP_2	0.239130434782609	-2.70735008539413	1.67502169077225	0.106589015715609
1	12606447	12853203	HAP_3	0.19304347826087	1.88969088517418	2.16163869201229	0.382386192388746
1	12676844	12903805	HAP_1	0.242608695652174	-2.70211286311414	1.6518745012209	0.102444310579382
1	12676844	12903805	HAP_2	0.135652173913043	0.438669766365275	2.95669491223577	0.882108010795142
1	12676844	12903805	HAP_3	0.318260869565217	0.00329902403536307	1.2584990944648	0.997909361498934
1	12743592	12950327	HAP_1	0.242608695652174	-2.70211286311414	1.6518745012209	0.102444310579382
1	12743592	12950327	HAP_2	0.134782608695652	-0.113341593232101	3.10944084677375	0.970935855116695
1	12743592	12950327	HAP_3	0.392173913043478	0.278571816218663	1.04284995380058	0.789470527143776
1	12837234	13034308	HAP_1	0.392173913043478	0.278571816218663	1.04284995380058	0.789470527143776
1	12837234	13034308	HAP_2	0.242608695652174	-2.70211286311414	1.6518745012209	0.102444310579382
1	12887875	13085347	HAP_1	0.242608695652174	-2.70211286311414	1.6518745012209	0.102444310579382
1	12887875	13085347	HAP_2	0.373913043478261	0.101095018827971	1.10472781821572	0.927118978937629
1	12934724	13112862	HAP_1	0.242608695652174	-2.70211286311414	1.6518745012209	0.102444310579382
1	12934724	13112862	HAP_2	0.281739130434783	0.300179681008073	1.48676266186264	0.84006675365202
1	12980154	13158835	HAP_1	0.242608695652174	-2.70211286311414	1.6518745012209	0.102444310579382
1	12980154	13158835	HAP_2	0.280869565217391	0.300179681008073	1.48676266186264	0.84006675365202
1	13080688	13212735	HAP_1	0.071304347826087	4.59591531075141	5.00860404246623	0.359219814029053
1	13080688	13212735	HAP_2	0.24695652173913	-2.30669410463096	1.61092107216865	0.152725467307946
1	13080688	13212735	HAP_3	0.36	-0.603362332065788	1.12946029768855	0.593411572635442
1	13107909	13288892	HAP_1	0.071304347826087	4.59591531075141	5.00860404246623	0.359219814029053
1	13107909	13288892	HAP_2	0.443478260869565	-1.33829820837344	0.940205012676739	0.15517193048756
1	13107909	13288892	HAP_3	0.0852173913043478	0.708114113445015	5.03562342042875	0.888219788118332
1	13107909	13288892	HAP_4	0.247826086956522	-2.30669410463096	1.61092107216865	0.152725467307946
1	13141007	13331772	HAP_1	0.243478260869565	-2.30669410463096	1.61092107216865	0.152725467307946
1	13141007	13331772	HAP_2	0.071304347826087	4.59591531075141	5.00860404246623	0.359219814029053
1	13141007	13331772	HAP_3	0.32695652173913	-2.92985809029378	1.24932807553863	0.0193664916017676
1	13207040	13395358	HAP_1	0.071304347826087	4.59591531075141	5.00860404246623	0.359219814029053
1	13207040	13395358	HAP_2	0.239130434782609	-1.31791193584446	1.65786979490441	0.426982259394385
1	13207040	13395358	HAP_3	0.243478260869565	-2.30669410463096	1.61092107216865	0.152725467307946
1	13253220	13439013	HAP_1	0.155652173913043	3.36905889850433	3.35200653305415	0.315287401963528
1	13253220	13439013	HAP_2	0.243478260869565	-2.30669410463096	1.61092107216865	0.152725467307946
1	13253220	13439013	HAP_3	0.0704347826086957	4.59591531075141	5.00860404246623	0.359219814029053
1	13325800	13492360	HAP_1	0.219130434782609	2.03617166610861	1.85893370321387	0.273835189592213
1	13325800	13492360	HAP_2	0.243478260869565	-2.30669410463096	1.61092107216865	0.152725467307946
1	13376228	13532908	HAP_1	0.274782608695652	2.26804796634286	1.44214564241361	0.116353401914966
1	13376228	13532908	HAP_2	0.243478260869565	-2.30669410463096	1.61092107216865	0.152725467307946
1	13376228	13532908	HAP_3	0.154782608695652	-0.316220593973774	3.08544883896949	0.918406122768889
1	13424571	13580209	HAP_1	0.161739130434783	2.085941036521	3.2750938844097	0.524442615958685
1	13424571	13580209	HAP_2	0.402608695652174	-0.0857374828703907	1.05508249789851	0.935262999736339
1	13424571	13580209	HAP_3	0.243478260869565	-2.30669410463096	1.61092107216865	0.152725467307946
1	13463249	13598030	HAP_1	0.4	-0.68468047175224	1.04291494990711	0.51176698440683
1	13463249	13598030	HAP_2	0.243478260869565	-2.30669410463096	1.61092107216865	0.152725467307946
1	13463249	13598030	HAP_3	0.160869565217391	2.085941036521	3.2750938844097	0.524442615958685
1	13525711	13668972	HAP_1	0.144347826086957	3.06292878930911	3.12104869662822	0.326828606476571
1	13525711	13668972	HAP_2	0.159130434782609	2.27872737156531	2.21220614018641	0.303420202151611
1	13525711	13668972	HAP_3	0.225217391304348	-2.01097098243667	1.74276464757867	0.249032844860765
1	13560034	13725800	HAP_1	0.225217391304348	-2.01097098243667	1.74276464757867	0.249032844860765
1	13560034	13725800	HAP_2	0.144347826086957	3.06292878930911	3.12104869662822	0.326828606476571
1	13560034	13725800	HAP_3	0.0704347826086957	4.59591531075141	5.00860404246623	0.359219814029053
1	13593070	13778296	HAP_1	0.225217391304348	-2.01097098243667	1.74276464757867	0.249032844860765
1	13593070	13778296	HAP_2	0.144347826086957	3.06292878930911	3.12104869662822	0.326828606476571
1	13593070	13778296	HAP_3	0.0704347826086957	4.59591531075141	5.00860404246623	0.359219814029053
1	13657759	13850697	HAP_1	0.371304347826087	-1.57625599176061	1.12859983837288	0.163070935059592
1	13657759	13850697	HAP_2	0.071304347826087	4.59591531075141	5.00860404246623	0.359219814029053
1	13657759	13850697	HAP_3	0.1	0.0808872867956016	3.88318481329962	0.983388547205797
1	13711980	13936005	HAP_1	0.471304347826087	-1.89318350038024	0.889869055902461	0.0338144943333525
1	13711980	13936005	HAP_2	0.158260869565217	1.2225968220205	2.6793889225707	0.648352783937362
1	13711980	13936005	HAP_3	0.0852173913043478	5.44623354041596	3.88938325139129	0.161980698850581
1	13746152	14037621	HAP_1	0.203478260869565	-0.943620550700079	1.80988486213004	0.602314092699499
1	13746152	14037621	HAP_2	0.134782608695652	3.86969098761465	2.62491170194059	0.140982935661844
1	13746152	14037621	HAP_3	0.472173913043478	-1.89318350038024	0.889869055902461	0.0338144943333525
1	13834725	14062958	HAP_1	0.280869565217391	-0.126300617344112	1.38296504704785	0.927266128625106
1	13834725	14062958	HAP_2	0.472173913043478	-1.89318350038024	0.889869055902461	0.0338144943333525
1	13834725	14062958	HAP_3	0.14	3.86969098761465	2.62491170194059	0.140982935661844
1	13910692	14114440	HAP_1	0.115652173913043	4.77803446759838	3.97123401624542	0.229420558738616
1	13910692	14114440	HAP_2	0.356521739130435	-1.86235837646943	1.12454149188947	0.0982588230313021
1	13910692	14114440	HAP_3	0.0921739130434783	5.44623354041596	3.88938325139129	0.161980698850581
1	13910692	14114440	HAP_4	0.179130434782609	0.539347485500141	2.28462556051734	0.813458952141015
1	13910692	14114440	HAP_5	0.149565217391304	1.64024770408518	2.7670058718763	0.553561527453529
1	14004385	14194506	HAP_1	0.115652173913043	4.77803446759838	3.97123401624542	0.229420558738616
1	14004385	14194506	HAP_2	0.356521739130435	-1.86235837646943	1.12454149188947	0.0982588230313021
1	14004385	14194506	HAP_3	0.176521739130435	-0.334551241843438	2.21348515607418	0.879917698718647
1	14004385	14194506	HAP_4	0.162608695652174	0.840386543349218	2.76074698087874	0.760931666721608
1	14058696	14248776	HAP_1	0.0895652173913044	-2.44195124920394	4.98025903490901	0.624094493279801
1	14058696	14248776	HAP_2	0.115652173913043	4.77803446759838	3.97123401624542	0.229420558738616
1	14058696	14248776	HAP_3	0.071304347826087	4.59591531075141	5.00860404246623	0.359219814029053
1	14058696	14248776	HAP_4	0.356521739130435	-1.86235837646943	1.12454149188947	0.0982588230313021
1	14091291	14286844	HAP_1	0.357391304347826	-1.8069363241169	1.1178935615875	0.106574205052393
1	14091291	14286844	HAP_2	0.071304347826087	4.59591531075141	5.00860404246623	0.359219814029053
1	14091291	14286844	HAP_3	0.0895652173913044	-2.44195124920394	4.98025903490901	0.624094493279801
1	14091291	14286844	HAP_4	0.162608695652174	-1.372252562907	2.38815551753105	0.565786571005005
1	14174967	14320480	HAP_1	0.071304347826087	4.59591531075141	5.00860404246623	0.359219814029053
1	14174967	14320480	HAP_2	0.162608695652174	-1.372252562907	2.38815551753105	0.565786571005005
1	14174967	14320480	HAP_3	0.0895652173913044	-2.44195124920394	4.98025903490901	0.624094493279801
1	14174967	14320480	HAP_4	0.357391304347826	-1.8069363241169	1.1178935615875	0.106574205052393
1	14235061	14353940	HAP_1	0.244347826086957	0.943678352358902	1.67544015883491	0.573494712675907
1	14235061	14353940	HAP_2	0.0973913043478261	5.44623354041596	3.88938325139129	0.161980698850581
1	14235061	14353940	HAP_3	0.509565217391304	-0.706612982554369	0.852144172923607	0.407333312945381
1	14277857	14409719	HAP_1	0.56695652173913	-0.428900668335527	0.796395696553499	0.590409105643513
1	14277857	14409719	HAP_2	0.1	-0.0717583207756276	3.56998982595078	0.983970393431241
1	14277857	14409719	HAP_3	0.163478260869565	-1.372252562907	2.38815551753105	0.565786571005005
1	14300401	14464404	HAP_1	0.563478260869565	-0.336840414520911	0.800354819605577	0.674015392285946
1	14300401	14464404	HAP_2	0.1	-0.0717583207756276	3.56998982595078	0.983970393431241
1	14300401	14464404	HAP_3	0.163478260869565	-1.372252562907	2.38815551753105	0.565786571005005
1	14340365	14529990	HAP_1	0.120869565217391	0.253437177485829	3.27685890894675	0.938379405401129
1	14340365	14529990	HAP_2	0.118260869565217	1.9432456036473	3.08407087276709	0.528891078483187
1	14340365	14529990	HAP_3	0.288695652173913	-2.49754942237846	1.44258064235881	0.0839458906927139
1	14340365	14529990	HAP_4	0.16	-1.372252562907	2.38815551753105	0.565786571005005
1	14398852	14590649	HAP_1	0.16	-1.372252562907	2.38815551753105	0.565786571005005
1	14398852	14590649	HAP_2	0.0695652173913043	1.66059398321734	4.99715352086368	0.73978062159183
1	14398852	14590649	HAP_3	0.071304347826087	4.59591531075141	5.00860404246623	0.359219814029053
1	14398852	14590649	HAP_4	0.218260869565217	-3.41657270520626	1.82875893829527	0.0622478117088482
1	14444478	14655035	HAP_1	0.0904347826086957	-2.44195124920394	4.98025903490901	0.624094493279801
1	14444478	14655035	HAP_2	0.16	-1.372252562907	2.38815551753105	0.565786571005005
1	14444478	14655035	HAP_3	0.158260869565217	2.085941036521	3.2750938844097	0.524442615958685
1	14444478	14655035	HAP_4	0.071304347826087	4.59591531075141	5.00860404246623	0.359219814029053
1	14444478	14655035	HAP_5	0.178260869565217	-1.96089475049088	2.44276024541102	0.422465929166853
1	14508643	14723669	HAP_1	0.071304347826087	4.59591531075141	5.00860404246623	0.359219814029053
1	14508643	14723669	HAP_2	0.0904347826086957	-2.44195124920394	4.98025903490901	0.624094493279801
1	14508643	14723669	HAP_3	0.161739130434783	2.085941036521	3.2750938844097	0.524442615958685
1	14508643	14723669	HAP_4	0.177391304347826	-1.96089475049088	2.44276024541102	0.422465929166853
1	14508643	14723669	HAP_5	0.236521739130435	1.10168558561054	1.65470720691384	0.505819250885488
1	14563828	14775232	HAP_1	0.177391304347826	-1.96089475049088	2.44276024541102	0.422465929166853
1	14563828	14775232	HAP_2	0.237391304347826	1.10168558561054	1.65470720691384	0.505819250885488
1	14563828	14775232	HAP_3	0.108695652173913	3.8575054274103	3.57894281994789	0.281570358204128
1	14629667	14813674	HAP_1	0.277391304347826	1.0855118573967	1.41817199977565	0.444336662077292
1	14629667	14813674	HAP_2	0.108695652173913	3.8575054274103	3.57894281994789	0.281570358204128
1	14629667	14813674	HAP_3	0.177391304347826	-1.96089475049088	2.44276024541102	0.422465929166853
1	14709803	14871304	HAP_1	0.355652173913043	0.956298608871597	1.1266487309214	0.396354392627248
1	14709803	14871304	HAP_2	0.108695652173913	3.8575054274103	3.57894281994789	0.281570358204128
1	14709803	14871304	HAP_3	0.182608695652174	-2.42705457743777	2.20369930570435	0.271213779717515
1	14762452	14901630	HAP_1	0.128695652173913	-1.0722295191123	3.52048654018618	0.760807515439002
1	14762452	14901630	HAP_2	0.485217391304348	1.04616303882899	0.871902546465766	0.230698370113232
1	14762452	14901630	HAP_3	0.182608695652174	-2.42705457743777	2.20369930570435	0.271213779717515
1	14804510	14946992	HAP_1	0.485217391304348	1.04616303882899	0.871902546465766	0.230698370113232
1	14804510	14946992	HAP_2	0.182608695652174	-2.42705457743777	2.20369930570435	0.271213779717515
1	14804510	14946992	HAP_3	0.128695652173913	-1.0722295191123	3.52048654018618	0.760807515439002
1	14854129	15009567	HAP_1	0.679130434782609	0.144736808304776	0.765247373936649	0.850053505917292
1	14854129	15009567	HAP_2	0.182608695652174	-2.42705457743777	2.20369930570435	0.271213779717515
1	14890884	15068643	HAP_1	0.352173913043478	0.36880029693652	1.11059621993	0.739957078650501
1	14890884	15068643	HAP_2	0.325217391304348	-0.318086434256298	1.31300280722139	0.808668043931139
1	14890884	15068643	HAP_3	0.182608695652174	-2.42705457743777	2.20369930570435	0.271213779717515
1	14928233	15107973	HAP_1	0.350434782608696	0.36880029693652	1.11059621993	0.739957078650501
1	14928233	15107973	HAP_2	0.325217391304348	-0.318086434256298	1.31300280722139	0.808668043931139
1	14928233	15107973	HAP_3	0.182608695652174	-2.42705457743777	2.20369930570435	0.271213779717515
1	14986215	15176283	HAP_1	0.258260869565217	0.824356451008796	1.44069105348435	0.567418571064734
1	14986215	15176283	HAP_2	0.273913043478261	-1.10758471023494	1.49426496751819	0.458867376077901
1	14986215	15176283	HAP_3	0.244347826086957	-0.506805341494048	1.87986644663266	0.7875696795796
1	14986215	15176283	HAP_4	0.107826086956522	1.61118011556625	3.91228009785546	0.680623711254688
1	15043428	15233923	HAP_1	0.258260869565217	0.824356451008796	1.44069105348435	0.567418571064734
1	15043428	15233923	HAP_2	0.2	-1.89923825267464	2.01938477823104	0.347363468782328
1	15043428	15233923	HAP_3	0.239130434782609	-0.679617332201162	1.92580839164748	0.724295903835226
1	15043428	15233923	HAP_4	0.0721739130434783	4.59591531075141	5.00860404246623	0.359219814029053
1	15092475	15295952	HAP_1	0.258260869565217	0.824356451008796	1.44069105348435	0.567418571064734
1	15092475	15295952	HAP_2	0.179130434782609	-2.42705457743777	2.20369930570435	0.271213779717515
1	15092475	15295952	HAP_3	0.156521739130435	-4.04802264090467	2.60648444044476	0.120972103260344
1	15092475	15295952	HAP_4	0.0721739130434783	4.59591531075141	5.00860404246623	0.359219814029053
1	15151447	15377098	HAP_1	0.259130434782609	0.957184135739144	1.43161523097573	0.504022434868615
1	15151447	15377098	HAP_2	0.179130434782609	-2.42705457743777	2.20369930570435	0.271213779717515
1	15151447	15377098	HAP_3	0.0765217391304348	-4.47477220953962	4.97140058055166	0.368451002224359
1	15151447	15377098	HAP_4	0.0756521739130435	4.59591531075141	5.00860404246623	0.359219814029053
1	15209586	15433328	HAP_1	0.259130434782609	0.957184135739144	1.43161523097573	0.504022434868615
1	15209586	15433328	HAP_2	0.0765217391304348	-4.47477220953962	4.97140058055166	0.368451002224359
1	15209586	15433328	HAP_3	0.0721739130434783	4.59591531075141	5.00860404246623	0.359219814029053
1	15209586	15433328	HAP_4	0.179130434782609	-2.42705457743777	2.20369930570435	0.271213779717515
1	15276897	15479165	HAP_1	0.0765217391304348	-4.47477220953962	4.97140058055166	0.368451002224359
1	15276897	15479165	HAP_2	0.259130434782609	0.957184135739144	1.43161523097573	0.504022434868615
1	15276897	15479165	HAP_3	0.220869565217391	-2.22446017929164	1.82012740353861	0.222165012734955
1	15276897	15479165	HAP_4	0.0721739130434783	4.59591531075141	5.00860404246623	0.359219814029053
1	15346076	15504349	HAP_1	0.220869565217391	-2.22446017929164	1.82012740353861	0.222165012734955
1	15346076	15504349	HAP_2	0.259130434782609	0.957184135739144	1.43161523097573	0.504022434868615
1	15346076	15504349	HAP_3	0.0721739130434783	4.59591531075141	5.00860404246623	0.359219814029053
1	15346076	15504349	HAP_4	0.155652173913043	-4.04802264090467	2.60648444044476	0.120972103260344
1	15415550	15558805	HAP_1	0.213913043478261	-2.39785717897402	1.84142657198161	0.193390444628731
1	15415550	15558805	HAP_2	0.26	0.957184135739144	1.43161523097573	0.504022434868615
1	15415550	15558805	HAP_3	0.155652173913043	-4.04802264090467	2.60648444044476	0.120972103260344
1	15415550	15558805	HAP_4	0.0756521739130435	4.59591531075141	5.00860404246623	0.359219814029053
1	15415550	15558805	HAP_5	0.0947826086956522	5.74883889940323	3.86802319746385	0.137774483856734
1	15469825	15577736	HAP_1	0.0939130434782609	5.74883889940323	3.86802319746385	0.137774483856734
1	15469825	15577736	HAP_2	0.213913043478261	-2.39785717897402	1.84142657198161	0.193390444628731
1	15469825	15577736	HAP_3	0.240869565217391	-0.679617332201162	1.92580839164748	0.724295903835226
1	15469825	15577736	HAP_4	0.335652173913043	1.39406294109355	1.12281019508727	0.21490809168219
1	15492702	15613532	HAP_1	0.0939130434782609	5.74883889940323	3.86802319746385	0.137774483856734
1	15492702	15613532	HAP_2	0.213913043478261	-2.39785717897402	1.84142657198161	0.193390444628731
1	15492702	15613532	HAP_3	0.262608695652174	0.974910073235222	1.41316566450682	0.490556492504906
1	15492702	15613532	HAP_4	0.312173913043478	-1.25374639452927	1.41939063596581	0.377452401134389
1	15550342	15653451	HAP_1	0.213913043478261	-2.39785717897402	1.84142657198161	0.193390444628731
1	15550342	15653451	HAP_2	0.264347826086957	0.974910073235222	1.41316566450682	0.490556492504906
1	15550342	15653451	HAP_3	0.0739130434782609	4.59591531075141	5.00860404246623	0.359219814029053
1	15550342	15653451	HAP_4	0.240869565217391	-0.679617332201162	1.92580839164748	0.724295903835226
1	15550342	15653451	HAP_5	0.136521739130435	6.10607501676484	2.62844774224265	0.0205312741107732
1	15573523	15690224	HAP_1	0.26	0.957184135739144	1.43161523097573	0.504022434868615
1	15573523	15690224	HAP_2	0.0739130434782609	4.59591531075141	5.00860404246623	0.359219814029053
1	15573523	15690224	HAP_3	0.185217391304348	1.05401935509896	2.74827049003372	0.701478565034271
1	15573523	15690224	HAP_4	0.177391304347826	-2.42705457743777	2.20369930570435	0.271213779717515
1	15605937	15735006	HAP_1	0.177391304347826	-2.42705457743777	2.20369930570435	0.271213779717515
1	15605937	15735006	HAP_2	0.0739130434782609	4.59591531075141	5.00860404246623	0.359219814029053
1	15605937	15735006	HAP_3	0.185217391304348	1.05401935509896	2.74827049003372	0.701478565034271
1	15605937	15735006	HAP_4	0.26	0.957184135739144	1.43161523097573	0.504022434868615
1	15641488	15812807	HAP_1	0.0739130434782609	4.59591531075141	5.00860404246623	0.359219814029053
1	15641488	15812807	HAP_2	0.177391304347826	-2.42705457743777	2.20369930570435	0.271213779717515
1	15641488	15812807	HAP_3	0.185217391304348	1.05401935509896	2.74827049003372	0.701478565034271
1	15641488	15812807	HAP_4	0.260869565217391	0.957184135739144	1.43161523097573	0.504022434868615
1	15680611	15886962	HAP_1	0.22	0.928491999810646	1.67811623934285	0.580281996644791
1	15680611	15886962	HAP_2	0.0878260869565217	0.166730235372661	4.98375648258997	0.973323842679749
1	15680611	15886962	HAP_3	0.105217391304348	3.84723159246577	4.97391611050117	0.439562749637241
1	15680611	15886962	HAP_4	0.0739130434782609	4.59591531075141	5.00860404246623	0.359219814029053
1	15680611	15886962	HAP_5	0.17304347826087	-1.96089475049088	2.44276024541102	0.422465929166853
1	15714762	15945872	HAP_1	0.0739130434782609	4.59591531075141	5.00860404246623	0.359219814029053
1	15714762	15945872	HAP_2	0.22	0.928491999810646	1.67811623934285	0.580281996644791
1	15714762	15945872	HAP_3	0.170434782608696	-1.96089475049088	2.44276024541102	0.422465929166853
1	15714762	15945872	HAP_4	0.16695652173913	2.76608009852276	2.25756800800212	0.220995138231953
1	15714762	15945872	HAP_5	0.105217391304348	3.84723159246577	4.97391611050117	0.439562749637241
1	15784835	16007329	HAP_1	0.170434782608696	-1.96089475049088	2.44276024541102	0.422465929166853
1	15784835	16007329	HAP_2	0.0869565217391304	7.71366916828034	4.3090460514708	0.0739743336470077
1	15784835	16007329	HAP_3	0.105217391304348	3.84723159246577	4.97391611050117	0.439562749637241
1	15784835	16007329	HAP_4	0.22	0.928491999810646	1.67811623934285	0.580281996644791
1	15784835	16007329	HAP_5	0.0730434782608696	4.59591531075141	5.00860404246623	0.359219814029053
1	15859988	16070054	HAP_1	0.0860869565217391	-1.32176669268767	4.31944293301092	0.759714941991803
1	15859988	16070054	HAP_2	0.22	0.928491999810646	1.67811623934285	0.580281996644791
1	15859988	16070054	HAP_3	0.0730434782608696	4.59591531075141	5.00860404246623	0.359219814029053
1	15859988	16070054	HAP_4	0.170434782608696	-1.96089475049088	2.44276024541102	0.422465929166853
1	15931146	16103133	HAP_1	0.169565217391304	-1.96089475049088	2.44276024541102	0.422465929166853
1	15931146	16103133	HAP_2	0.218260869565217	0.928491999810646	1.67811623934285	0.580281996644791
1	15931146	16103133	HAP_3	0.0730434782608696	4.59591531075141	5.00860404246623	0.359219814029053
1	15931146	16103133	HAP_4	0.0878260869565217	-1.32176669268767	4.31944293301092	0.759714941991803
1	15990556	16140772	HAP_1	0.218260869565217	0.928491999810646	1.67811623934285	0.580281996644791
1	15990556	16140772	HAP_2	0.169565217391304	-1.96089475049088	2.44276024541102	0.422465929166853
1	15990556	16140772	HAP_3	0.15304347826087	-2.04907089437607	2.4633170336935	0.405855943161801
1	16048863	16193650	HAP_1	0.156521739130435	-1.81064712088851	2.44021965567792	0.458396287220573
1	16048863	16193650	HAP_2	0.106086956521739	0.0903754476559229	3.59302403604602	0.979941828742235
1	16048863	16193650	HAP_3	0.15304347826087	-2.04907089437607	2.4633170336935	0.405855943161801
1	16048863	16193650	HAP_4	0.225217391304348	0.928491999810646	1.67811623934285	0.580281996644791
1	16048863	16193650	HAP_5	0.071304347826087	1.95805051857291	3.87770696001082	0.613791464958863
1	16090310	16276033	HAP_1	0.106086956521739	0.0903754476559229	3.59302403604602	0.979941828742235
1	16090310	16276033	HAP_2	0.174782608695652	-1.51870776582831	2.26861096474838	0.503487283112307
1	16090310	16276033	HAP_3	0.15304347826087	-2.04907089437607	2.4633170336935	0.405855943161801
1	16090310	16276033	HAP_4	0.132173913043478	0.880288681875119	2.34611410620017	0.707644837853809
1	16090310	16276033	HAP_5	0.225217391304348	0.928491999810646	1.67811623934285	0.580281996644791
1	16127799	16355046	HAP_1	0.119130434782609	2.74824337964114	2.80495146930428	0.327614890929062
1	16127799	16355046	HAP_2	0.225217391304348	0.928491999810646	1.67811623934285	0.580281996644791
1	16127799	16355046	HAP_3	0.15304347826087	-2.04907089437607	2.4633170336935	0.405855943161801
1	16127799	16355046	HAP_4	0.106086956521739	0.0903754476559229	3.59302403604602	0.979941828742235
1	16127799	16355046	HAP_5	0.175652173913043	-1.51870776582831	2.26861096474838	0.503487283112307
1	16183119	16433091	HAP_1	0.24	-2.36973911584234	1.6769606206202	0.158175346158702
1	16183119	16433091	HAP_2	0.15304347826087	-2.04907089437607	2.4633170336935	0.405855943161801
1	16183119	16433091	HAP_3	0.222608695652174	0.928491999810646	1.67811623934285	0.580281996644791
1	16183119	16433091	HAP_4	0.105217391304348	-0.321516830375266	3.95256723499056	0.93519750366278
1	16250353	16495715	HAP_1	0.239130434782609	-2.36973911584234	1.6769606206202	0.158175346158702
1	16250353	16495715	HAP_2	0.0730434782608696	4.59591531075141	5.00860404246623	0.359219814029053
1	16250353	16495715	HAP_3	0.105217391304348	-0.321516830375266	3.95256723499056	0.93519750366278
1	16250353	16495715	HAP_4	0.222608695652174	0.928491999810646	1.67811623934285	0.580281996644791
1	16322597	16522782	HAP_1	0.222608695652174	0.928491999810646	1.67811623934285	0.580281996644791
1	16322597	16522782	HAP_2	0.105217391304348	-0.321516830375266	3.95256723499056	0.93519750366278
1	16322597	16522782	HAP_3	0.239130434782609	-2.36973911584234	1.6769606206202	0.158175346158702
1	16322597	16522782	HAP_4	0.0730434782608696	4.59591531075141	5.00860404246623	0.359219814029053
1	16401831	16604159	HAP_1	0.220869565217391	0.928491999810646	1.67811623934285	0.580281996644791
1	16401831	16604159	HAP_2	0.0817391304347826	4.83030028270337	4.33394657261718	0.265529578373589
1	16401831	16604159	HAP_3	0.0730434782608696	4.59591531075141	5.00860404246623	0.359219814029053
1	16401831	16604159	HAP_4	0.172173913043478	-0.78652669632232	2.34056737751803	0.736965340759583
1	16401831	16604159	HAP_5	0.105217391304348	-0.321516830375266	3.95256723499056	0.93519750366278
1	16463899	16643923	HAP_1	0.220869565217391	0.928491999810646	1.67811623934285	0.580281996644791
1	16463899	16643923	HAP_2	0.0817391304347826	4.83030028270337	4.33394657261718	0.265529578373589
1	16463899	16643923	HAP_3	0.105217391304348	-0.321516830375266	3.95256723499056	0.93519750366278
1	16463899	16643923	HAP_4	0.0730434782608696	4.59591531075141	5.00860404246623	0.359219814029053
1	16463899	16643923	HAP_5	0.172173913043478	-0.78652669632232	2.34056737751803	0.736965340759583
1	16508177	16686406	HAP_1	0.220869565217391	0.928491999810646	1.67811623934285	0.580281996644791
1	16508177	16686406	HAP_2	0.0817391304347826	4.83030028270337	4.33394657261718	0.265529578373589
1	16508177	16686406	HAP_3	0.0730434782608696	4.59591531075141	5.00860404246623	0.359219814029053
1	16508177	16686406	HAP_4	0.172173913043478	-0.78652669632232	2.34056737751803	0.736965340759583
1	16508177	16686406	HAP_5	0.101739130434783	-0.321516830375266	3.95256723499056	0.93519750366278
1	16571855	16747732	HAP_1	0.0730434782608696	4.59591531075141	5.00860404246623	0.359219814029053
1	16571855	16747732	HAP_2	0.302608695652174	1.52708990319402	1.26336659741297	0.227268575110143
1	16571855	16747732	HAP_3	0.172173913043478	-0.78652669632232	2.34056737751803	0.736965340759583
1	16571855	16747732	HAP_4	0.0617391304347826	4.83030028270337	4.33394657261718	0.265529578373589
1	16635130	16836572	HAP_1	0.302608695652174	1.52708990319402	1.26336659741297	0.227268575110143
1	16635130	16836572	HAP_2	0.0730434782608696	4.59591531075141	5.00860404246623	0.359219814029053
1	16635130	16836572	HAP_3	0.172173913043478	-0.78652669632232	2.34056737751803	0.736965340759583
1	16669446	16922627	HAP_1	0.340869565217391	0.99097906899369	1.16793315921581	0.396526638586696
1	16669446	16922627	HAP_2	0.0930434782608696	-1.41890300320378	4.34837451105812	0.744313921786889
1	16669446	16922627	HAP_3	0.0730434782608696	4.59591531075141	5.00860404246623	0.359219814029053
1	16669446	16922627	HAP_4	0.172173913043478	-0.78652669632232	2.34056737751803	0.736965340759583
1	16723481	16962160	HAP_1	0.0930434782608696	-1.41890300320378	4.34837451105812	0.744313921786889
1	16723481	16962160	HAP_2	0.172173913043478	-0.78652669632232	2.34056737751803	0.736965340759583
1	16723481	16962160	HAP_3	0.34695652173913	0.966689829394831	1.1431946795163	0.398133643935568
1	16723481	16962160	HAP_4	0.0730434782608696	4.59591531075141	5.00860404246623	0.359219814029053
1	16808617	17025174	HAP_1	0.0730434782608696	4.59591531075141	5.00860404246623	0.359219814029053
1	16808617	17025174	HAP_2	0.172173913043478	-0.78652669632232	2.34056737751803	0.736965340759583
1	16808617	17025174	HAP_3	0.314782608695652	1.74881007220698	1.253981569226	0.163685714410624
1	16808617	17025174	HAP_4	0.0930434782608696	-1.41890300320378	4.34837451105812	0.744313921786889
1	16886150	17075114	HAP_1	0.0730434782608696	4.59591531075141	5.00860404246623	0.359219814029053
1	16886150	17075114	HAP_2	0.314782608695652	1.74881007220698	1.253981569226	0.163685714410624
1	16886150	17075114	HAP_3	0.172173913043478	-0.78652669632232	2.34056737751803	0.736965340759583
1	16886150	17075114	HAP_4	0.0921739130434783	-1.41890300320378	4.34837451105812	0.744313921786889
1	16952601	17128546	HAP_1	0.0730434782608696	4.59591531075141	5.00860404246623	0.359219814029053
1	16952601	17128546	HAP_2	0.175652173913043	0.546050146096285	2.21052921168291	0.804981127686345
1	16952601	17128546	HAP_3	0.0895652173913044	4.31644767948755	3.86309497621289	0.264320092640044
1	16952601	17128546	HAP_4	0.118260869565217	1.69445106310934	3.12306162921941	0.587647262796268
1	16952601	17128546	HAP_5	0.372173913043478	0.485177681604854	1.07811501933233	0.65286663562643
1	17007158	17167034	HAP_1	0.368695652173913	-0.0117072370562465	1.08600804483347	0.991402744896792
1	17007158	17167034	HAP_2	0.0730434782608696	4.59591531075141	5.00860404246623	0.359219814029053
1	17007158	17167034	HAP_3	0.175652173913043	0.546050146096285	2.21052921168291	0.804981127686345
1	17007158	17167034	HAP_4	0.0895652173913044	4.31644767948755	3.86309497621289	0.264320092640044
1	17043129	17235751	HAP_1	0.175652173913043	0.546050146096285	2.21052921168291	0.804981127686345
1	17043129	17235751	HAP_2	0.0895652173913044	4.31644767948755	3.86309497621289	0.264320092640044
1	17043129	17235751	HAP_3	0.368695652173913	-0.0117072370562465	1.08600804483347	0.991402744896792
1	17043129	17235751	HAP_4	0.0730434782608696	4.59591531075141	5.00860404246623	0.359219814029053
1	17108080	17326467	HAP_1	0.175652173913043	1.18718173232806	2.1578720556151	0.582426047215121
1	17108080	17326467	HAP_2	0.0730434782608696	4.59591531075141	5.00860404246623	0.359219814029053
1	17108080	17326467	HAP_3	0.088695652173913	4.83265394678332	4.31913254564619	0.263663122202467
1	17108080	17326467	HAP_4	0.367826086956522	-0.0117072370562465	1.08600804483347	0.991402744896792
1	17148366	17431872	HAP_1	0.088695652173913	4.83265394678332	4.31913254564619	0.263663122202467
1	17148366	17431872	HAP_2	0.0730434782608696	4.59591531075141	5.00860404246623	0.359219814029053
1	17148366	17431872	HAP_3	0.372173913043478	0.485177681604854	1.07811501933233	0.65286663562643
1	17148366	17431872	HAP_4	0.173913043478261	0.546050146096285	2.21052921168291	0.804981127686345
1	17200924	17474463	HAP_1	0.173913043478261	0.546050146096285	2.21052921168291	0.804981127686345
1	17200924	17474463	HAP_2	0.372173913043478	0.485177681604854	1.07811501933233	0.65286663562643
1	17200924	17474463	HAP_3	0.088695652173913	4.83265394678332	4.31913254564619	0.263663122202467
1	17200924	17474463	HAP_4	0.0730434782608696	4.59591531075141	5.00860404246623	0.359219814029053
1	17292283	17515670	HAP_1	0.368695652173913	0.259065450981237	1.07753463811206	0.810089059823481
1	17292283	17515670	HAP_2	0.0730434782608696	4.59591531075141	5.00860404246623	0.359219814029053
1	17292283	17515670	HAP_3	0.179130434782609	2.64622367176892	2.74097804114686	0.334744497667393
1	17292283	17515670	HAP_4	0.0921739130434783	4.31644767948755	3.86309497621289	0.264320092640044
1	17292283	17515670	HAP_5	0.173913043478261	0.546050146096285	2.21052921168291	0.804981127686345
1	17404509	17543004	HAP_1	0.413913043478261	0.353241146229047	0.997632905253715	0.723412269015176
1	17404509	17543004	HAP_2	0.186086956521739	2.64622367176892	2.74097804114686	0.334744497667393
1	17404509	17543004	HAP_3	0.0921739130434783	4.31644767948755	3.86309497621289	0.264320092640044
1	17404509	17543004	HAP_4	0.0730434782608696	4.59591531075141	5.00860404246623	0.359219814029053
1	17404509	17543004	HAP_5	0.173913043478261	0.546050146096285	2.21052921168291	0.804981127686345
1	17463352	17580720	HAP_1	0.416521739130435	0.353241146229047	0.997632905253715	0.723412269015176
1	17463352	17580720	HAP_2	0.116521739130435	2.98798916099941	3.06731340141049	0.33040669612628
1	17463352	17580720	HAP_3	0.0739130434782609	4.59591531075141	5.00860404246623	0.359219814029053
1	17463352	17580720	HAP_4	0.173913043478261	0.546050146096285	2.21052921168291	0.804981127686345
1	17504279	17619065	HAP_1	0.156521739130435	0.286408999031367	2.36112866086206	0.903495404438577
1	17504279	17619065	HAP_2	0.0730434782608696	4.59591531075141	5.00860404246623	0.359219814029053
1	17504279	17619065	HAP_3	0.317391304347826	1.14810577388083	1.30554960463748	0.379558023859406
1	17504279	17619065	HAP_4	0.0991304347826087	-3.14079671945213	4.97682447764274	0.528241852191129
1	17504279	17619065	HAP_5	0.091304347826087	4.31644767948755	3.86309497621289	0.264320092640044
1	17530637	17703897	HAP_1	0.156521739130435	0.286408999031367	2.36112866086206	0.903495404438577
1	17530637	17703897	HAP_2	0.0730434782608696	4.59591531075141	5.00860404246623	0.359219814029053
1	17530637	17703897	HAP_3	0.301739130434783	0.953325753911116	1.33512271168834	0.475501324492012
1	17530637	17703897	HAP_4	0.0869565217391304	-3.14079671945213	4.97682447764274	0.528241852191129
1	17530637	17703897	HAP_5	0.091304347826087	4.31644767948755	3.86309497621289	0.264320092640044
1	17569889	17771553	HAP_1	0.156521739130435	0.286408999031367	2.36112866086206	0.903495404438577
1	17569889	17771553	HAP_2	0.0730434782608696	4.59591531075141	5.00860404246623	0.359219814029053
1	17569889	17771553	HAP_3	0.091304347826087	4.31644767948755	3.86309497621289	0.264320092640044
1	17569889	17771553	HAP_4	0.302608695652174	0.953325753911116	1.33512271168834	0.475501324492012
1	17569889	17771553	HAP_5	0.0869565217391304	-3.14079671945213	4.97682447764274	0.528241852191129
1	17593278	17863023	HAP_1	0.0730434782608696	4.59591531075141	5.00860404246623	0.359219814029053
1	17593278	17863023	HAP_2	0.091304347826087	4.31644767948755	3.86309497621289	0.264320092640044
1	17593278	17863023	HAP_3	0.18695652173913	0.123119833942729	2.28067615278205	0.956967161429776
1	17593278	17863023	HAP_4	0.113913043478261	4.39957116290918	3.29247233515837	0.182007850802722
1	17593278	17863023	HAP_5	0.0878260869565217	-3.14079671945213	4.97682447764274	0.528241852191129
1	17593278	17863023	HAP_6	0.156521739130435	-0.119271249912873	2.43689993185528	0.960981436881371
1	17672335	17933659	HAP_1	0.0730434782608696	4.59591531075141	5.00860404246623	0.359219814029053
1	17672335	17933659	HAP_2	0.0878260869565217	-3.14079671945213	4.97682447764274	0.528241852191129
1	17672335	17933659	HAP_3	0.156521739130435	-0.119271249912873	2.43689993185528	0.960981436881371
1	17672335	17933659	HAP_4	0.18695652173913	0.123119833942729	2.28067615278205	0.956967161429776
1	17672335	17933659	HAP_5	0.11304347826087	4.39957116290918	3.29247233515837	0.182007850802722
1	17672335	17933659	HAP_6	0.0930434782608696	4.31644767948755	3.86309497621289	0.264320092640044
1	17742102	17996624	HAP_1	0.0878260869565217	-3.14079671945213	4.97682447764274	0.528241852191129
1	17742102	17996624	HAP_2	0.0739130434782609	4.59591531075141	5.00860404246623	0.359219814029053
1	17742102	17996624	HAP_3	0.128695652173913	-2.07127024793126	3.28443491811839	0.528537426242496
1	17742102	17996624	HAP_4	0.22	0.590542086258726	1.97696359645073	0.765270473226062
1	17742102	17996624	HAP_5	0.18695652173913	0.123119833942729	2.28067615278205	0.956967161429776
1	17742102	17996624	HAP_6	0.11304347826087	4.39957116290918	3.29247233515837	0.182007850802722
1	17742102	17996624	HAP_7	0.0930434782608696	4.31644767948755	3.86309497621289	0.264320092640044
1	17830271	18035272	HAP_1	0.0895652173913044	-3.14079671945213	4.97682447764274	0.528241852191129
1	17830271	18035272	HAP_2	0.0739130434782609	4.59591531075141	5.00860404246623	0.359219814029053
1	17830271	18035272	HAP_3	0.218260869565217	0.590542086258726	1.97696359645073	0.765270473226062
1	17830271	18035272	HAP_4	0.18695652173913	0.123119833942729	2.28067615278205	0.956967161429776
1	17830271	18035272	HAP_5	0.0930434782608696	4.31644767948755	3.86309497621289	0.264320092640044
1	17830271	18035272	HAP_6	0.11304347826087	4.39957116290918	3.29247233515837	0.182007850802722
1	17910922	18103433	HAP_1	0.0878260869565217	-3.14079671945213	4.97682447764274	0.528241852191129
1	17910922	18103433	HAP_2	0.186086956521739	-1.04817924048318	2.3590948166891	0.656986501927485
1	17910922	18103433	HAP_3	0.0930434782608696	4.31644767948755	3.86309497621289	0.264320092640044
1	17910922	18103433	HAP_4	0.126086956521739	4.80941755225273	2.9130238543933	0.0992961635145202
1	17910922	18103433	HAP_5	0.218260869565217	0.590542086258726	1.97696359645073	0.765270473226062
1	17910922	18103433	HAP_6	0.0730434782608696	4.59591531075141	5.00860404246623	0.359219814029053
1	17965969	18144245	HAP_1	0.186086956521739	-1.04817924048318	2.3590948166891	0.656986501927485
1	17965969	18144245	HAP_2	0.0878260869565217	-3.14079671945213	4.97682447764274	0.528241852191129
1	17965969	18144245	HAP_3	0.138260869565217	4.41651578250452	2.63469938907166	0.0942378817393129
1	17965969	18144245	HAP_4	0.0921739130434783	4.31644767948755	3.86309497621289	0.264320092640044
1	17965969	18144245	HAP_5	0.218260869565217	0.590542086258726	1.97696359645073	0.765270473226062
1	17965969	18144245	HAP_6	0.0730434782608696	4.59591531075141	5.00860404246623	0.359219814029053
1	18019409	18218440	HAP_1	0.221739130434783	1.01197005597631	1.7212158710889	0.55680936096803
1	18019409	18218440	HAP_2	0.0904347826086957	-3.14079671945213	4.97682447764274	0.528241852191129
1	18019409	18218440	HAP_3	0.405217391304348	0.704701777918083	1.06024597366908	0.506541401107404
1	18019409	18218440	HAP_4	0.091304347826087	4.31644767948755	3.86309497621289	0.264320092640044
1	18019409	18218440	HAP_5	0.0782608695652174	2.1774692934933	4.34380431029572	0.616369222635716
1	18081067	18289532	HAP_1	0.091304347826087	4.31644767948755	3.86309497621289	0.264320092640044
1	18081067	18289532	HAP_2	0.0747826086956522	4.59591531075141	5.00860404246623	0.359219814029053
1	18081067	18289532	HAP_3	0.142608695652174	4.41651578250452	2.63469938907166	0.0942378817393129
1	18081067	18289532	HAP_4	0.0904347826086957	-3.14079671945213	4.97682447764274	0.528241852191129
1	18081067	18289532	HAP_5	0.0669565217391304	-7.37004875307932	4.99903473786854	0.140962275789863
1	18081067	18289532	HAP_6	0.153913043478261	2.77998484070105	2.7785171224711	0.317485527647698
1	18081067	18289532	HAP_7	0.184347826086957	-0.369621164910274	2.36546430130948	0.875886291779623
1	18134138	18345151	HAP_1	0.0747826086956522	4.59591531075141	5.00860404246623	0.359219814029053
1	18134138	18345151	HAP_2	0.128695652173913	4.80941755225273	2.9130238543933	0.0992961635145202
1	18134138	18345151	HAP_3	0.0904347826086957	-3.14079671945213	4.97682447764274	0.528241852191129
1	18134138	18345151	HAP_4	0.0669565217391304	-7.37004875307932	4.99903473786854	0.140962275789863
1	18134138	18345151	HAP_5	0.15304347826087	2.77998484070105	2.7785171224711	0.317485527647698
1	18134138	18345151	HAP_6	0.184347826086957	-0.369621164910274	2.36546430130948	0.875886291779623
1	18134138	18345151	HAP_7	0.091304347826087	4.31644767948755	3.86309497621289	0.264320092640044
1	18185785	18374886	HAP_1	0.0904347826086957	-3.14079671945213	4.97682447764274	0.528241852191129
1	18185785	18374886	HAP_2	0.0669565217391304	-7.37004875307932	4.99903473786854	0.140962275789863
1	18185785	18374886	HAP_3	0.153913043478261	2.96115375933881	2.93550068112749	0.313533969956189
1	18185785	18374886	HAP_4	0.0765217391304348	4.59591531075141	5.00860404246623	0.359219814029053
1	18185785	18374886	HAP_5	0.166086956521739	3.20283642431187	2.52680794469875	0.205486313719844
1	18185785	18374886	HAP_6	0.184347826086957	-0.369621164910274	2.36546430130948	0.875886291779623
1	18185785	18374886	HAP_7	0.128695652173913	4.80941755225273	2.9130238543933	0.0992961635145202
1	18276048	18399880	HAP_1	0.0895652173913044	3.21950554722772	4.3126101246579	0.455657709583239
1	18276048	18399880	HAP_2	0.110434782608696	-0.225163333858627	3.61481176157514	0.950354762943594
1	18276048	18399880	HAP_3	0.152173913043478	2.96115375933881	2.93550068112749	0.313533969956189
1	18276048	18399880	HAP_4	0.244347826086957	2.27907436479004	1.62879460194621	0.162292734874
1	18276048	18399880	HAP_5	0.0739130434782609	4.59591531075141	5.00860404246623	0.359219814029053
1	18340122	18448083	HAP_1	0.0739130434782609	4.59591531075141	5.00860404246623	0.359219814029053
1	18340122	18448083	HAP_2	0.245217391304348	2.27375420307345	1.60302964241039	0.156625206070543
1	18340122	18448083	HAP_3	0.0895652173913044	3.21950554722772	4.3126101246579	0.455657709583239
1	18340122	18448083	HAP_4	0.0904347826086957	-3.14079671945213	4.97682447764274	0.528241852191129
1	18340122	18448083	HAP_5	0.166086956521739	2.96115375933881	2.93550068112749	0.313533969956189
1	18366232	18508210	HAP_1	0.0739130434782609	4.59591531075141	5.00860404246623	0.359219814029053
1	18366232	18508210	HAP_2	0.152173913043478	2.96115375933881	2.93550068112749	0.313533969956189
1	18366232	18508210	HAP_3	0.0895652173913044	3.21950554722772	4.3126101246579	0.455657709583239
1	18366232	18508210	HAP_4	0.0904347826086957	-3.14079671945213	4.97682447764274	0.528241852191129
1	18366232	18508210	HAP_5	0.115652173913043	2.44933190391607	3.60331007336403	0.496945837768117
1	18366232	18508210	HAP_6	0.128695652173913	4.80941755225273	2.9130238543933	0.0992961635145202
1	18388905	18550600	HAP_1	0.0669565217391304	1.4939556007877	4.9768430357276	0.764149809592925
1	18388905	18550600	HAP_2	0.15304347826087	2.77998484070105	2.7785171224711	0.317485527647698
1	18388905	18550600	HAP_3	0.0747826086956522	4.59591531075141	5.00860404246623	0.359219814029053
1	18388905	18550600	HAP_4	0.0904347826086957	3.21950554722772	4.3126101246579	0.455657709583239
1	18388905	18550600	HAP_5	0.0904347826086957	-3.14079671945213	4.97682447764274	0.528241852191129
1	18388905	18550600	HAP_6	0.127826086956522	0.372203659205176	3.10456338780248	0.904613755407754
1	18388905	18550600	HAP_7	0.180869565217391	1.35890303099675	1.88448238163699	0.471146940149014
1	18388905	18550600	HAP_8	0.0773913043478261	1.53597616645104	5.05404019662035	0.761308520731061
1	18425564	18619081	HAP_1	0.114782608695652	2.44933190391607	3.60331007336403	0.496945837768117
1	18425564	18619081	HAP_2	0.175652173913043	1.61065684539744	1.97504363056164	0.415129101700184
1	18425564	18619081	HAP_3	0.0773913043478261	1.53597616645104	5.05404019662035	0.761308520731061
1	18425564	18619081	HAP_4	0.0904347826086957	-3.14079671945213	4.97682447764274	0.528241852191129
1	18425564	18619081	HAP_5	0.123478260869565	-2.41751828444659	3.07974213189783	0.432799434297943
1	18425564	18619081	HAP_6	0.154782608695652	2.77998484070105	2.7785171224711	0.317485527647698
1	18425564	18619081	HAP_7	0.0747826086956522	4.59591531075141	5.00860404246623	0.359219814029053
1	18425564	18619081	HAP_8	0.0904347826086957	3.21950554722772	4.3126101246579	0.455657709583239
1	18484079	18667846	HAP_1	0.114782608695652	2.44933190391607	3.60331007336403	0.496945837768117
1	18484079	18667846	HAP_2	0.136521739130435	-0.991959632994666	2.43789044144626	0.684241771481017
1	18484079	18667846	HAP_3	0.155652173913043	2.77998484070105	2.7785171224711	0.317485527647698
1	18484079	18667846	HAP_4	0.0904347826086957	3.21950554722772	4.3126101246579	0.455657709583239
1	18484079	18667846	HAP_5	0.114782608695652	-2.73442695847469	3.85886860742343	0.478861296615692
1	18484079	18667846	HAP_6	0.12695652173913	4.80941755225273	2.9130238543933	0.0992961635145202
1	18484079	18667846	HAP_7	0.08	5.45120421340253	4.31660675632757	0.207168680406984
1	18484079	18667846	HAP_8	0.0956521739130435	0.337055858533394	3.58141603979946	0.925053368888803
1	18541914	18718088	HAP_1	0.0765217391304348	1.53597616645104	5.05404019662035	0.761308520731061
1	18541914	18718088	HAP_2	0.0904347826086957	3.21950554722772	4.3126101246579	0.455657709583239
1	18541914	18718088	HAP_3	0.0921739130434783	-3.14079671945213	4.97682447764274	0.528241852191129
1	18541914	18718088	HAP_4	0.12695652173913	4.80941755225273	2.9130238543933	0.0992961635145202
1	18541914	18718088	HAP_5	0.15304347826087	2.77998484070105	2.7785171224711	0.317485527647698
1	18541914	18718088	HAP_6	0.115652173913043	2.44933190391607	3.60331007336403	0.496945837768117
1	18541914	18718088	HAP_7	0.123478260869565	-2.41751828444659	3.07974213189783	0.432799434297943
1	18599889	18771888	HAP_1	0.0921739130434783	-3.14079671945213	4.97682447764274	0.528241852191129
1	18599889	18771888	HAP_2	0.113913043478261	4.39957116290918	3.29247233515837	0.182007850802722
1	18599889	18771888	HAP_3	0.0904347826086957	3.21950554722772	4.3126101246579	0.455657709583239
1	18599889	18771888	HAP_4	0.123478260869565	-2.41751828444659	3.07974213189783	0.432799434297943
1	18599889	18771888	HAP_5	0.15304347826087	2.77998484070105	2.7785171224711	0.317485527647698
1	18599889	18771888	HAP_6	0.0765217391304348	1.53597616645104	5.05404019662035	0.761308520731061
1	18599889	18771888	HAP_7	0.12	2.44933190391607	3.60331007336403	0.496945837768117
1	18651110	18859078	HAP_1	0.11304347826087	4.39957116290918	3.29247233515837	0.182007850802722
1	18651110	18859078	HAP_2	0.123478260869565	-2.41751828444659	3.07974213189783	0.432799434297943
1	18651110	18859078	HAP_3	0.15304347826087	0.249680824114977	2.64611799568364	0.924858882563888
1	18651110	18859078	HAP_4	0.0921739130434783	-3.14079671945213	4.97682447764274	0.528241852191129
1	18651110	18859078	HAP_5	0.0921739130434783	2.00664536272791	3.85646216070232	0.603036261301453
1	18651110	18859078	HAP_6	0.0765217391304348	1.53597616645104	5.05404019662035	0.761308520731061
1	18651110	18859078	HAP_7	0.117391304347826	2.44933190391607	3.60331007336403	0.496945837768117
1	18690083	18947598	HAP_1	0.11304347826087	4.39957116290918	3.29247233515837	0.182007850802722
1	18690083	18947598	HAP_2	0.116521739130435	2.44933190391607	3.60331007336403	0.496945837768117
1	18690083	18947598	HAP_3	0.0895652173913044	-3.14079671945213	4.97682447764274	0.528241852191129
1	18690083	18947598	HAP_4	0.15304347826087	0.249680824114977	2.64611799568364	0.924858882563888
1	18690083	18947598	HAP_5	0.091304347826087	2.00664536272791	3.85646216070232	0.603036261301453
1	18690083	18947598	HAP_6	0.0765217391304348	1.53597616645104	5.05404019662035	0.761308520731061
1	18690083	18947598	HAP_7	0.123478260869565	-2.41751828444659	3.07974213189783	0.432799434297943
1	18756669	19016808	HAP_1	0.154782608695652	0.249680824114977	2.64611799568364	0.924858882563888
1	18756669	19016808	HAP_2	0.091304347826087	2.00664536272791	3.85646216070232	0.603036261301453
1	18756669	19016808	HAP_3	0.123478260869565	-2.41751828444659	3.07974213189783	0.432799434297943
1	18756669	19016808	HAP_4	0.0739130434782609	4.59591531075141	5.00860404246623	0.359219814029053
1	18756669	19016808	HAP_5	0.113913043478261	4.39957116290918	3.29247233515837	0.182007850802722
1	18756669	19016808	HAP_6	0.0895652173913044	-3.14079671945213	4.97682447764274	0.528241852191129
1	18756669	19016808	HAP_7	0.0773913043478261	1.53597616645104	5.05404019662035	0.761308520731061
1	18756669	19016808	HAP_8	0.114782608695652	2.44933190391607	3.60331007336403	0.496945837768117
1	18832003	19101381	HAP_1	0.113913043478261	4.39957116290918	3.29247233515837	0.182007850802722
1	18832003	19101381	HAP_2	0.091304347826087	2.00664536272791	3.85646216070232	0.603036261301453
1	18832003	19101381	HAP_3	0.0739130434782609	4.59591531075141	5.00860404246623	0.359219814029053
1	18832003	19101381	HAP_4	0.0773913043478261	1.53597616645104	5.05404019662035	0.761308520731061
1	18832003	19101381	HAP_5	0.0904347826086957	-3.14079671945213	4.97682447764274	0.528241852191129
1	18832003	19101381	HAP_6	0.123478260869565	-2.41751828444659	3.07974213189783	0.432799434297943
1	18832003	19101381	HAP_7	0.114782608695652	2.44933190391607	3.60331007336403	0.496945837768117
1	18832003	19101381	HAP_8	0.16695652173913	0.198144780110216	2.52888886783337	0.937575540524191
1	18930376	19175978	HAP_1	0.123478260869565	-2.41751828444659	3.07974213189783	0.432799434297943
1	18930376	19175978	HAP_2	0.0739130434782609	4.59591531075141	5.00860404246623	0.359219814029053
1	18930376	19175978	HAP_3	0.113913043478261	4.39957116290918	3.29247233515837	0.182007850802722
1	18930376	19175978	HAP_4	0.114782608695652	2.44933190391607	3.60331007336403	0.496945837768117
1	18930376	19175978	HAP_5	0.16695652173913	0.198144780110216	2.52888886783337	0.937575540524191
1	18930376	19175978	HAP_6	0.168695652173913	3.19218968191479	2.28680687762467	0.16329106269555
1	18930376	19175978	HAP_7	0.0904347826086957	-3.14079671945213	4.97682447764274	0.528241852191129
1	18993576	19269782	HAP_1	0.113913043478261	2.44933190391607	3.60331007336403	0.496945837768117
1	18993576	19269782	HAP_2	0.16695652173913	0.198144780110216	2.52888886783337	0.937575540524191
1	18993576	19269782	HAP_3	0.168695652173913	3.19218968191479	2.28680687762467	0.16329106269555
1	18993576	19269782	HAP_4	0.0947826086956522	-3.14079671945213	4.97682447764274	0.528241852191129
1	18993576	19269782	HAP_5	0.123478260869565	-2.41751828444659	3.07974213189783	0.432799434297943
1	18993576	19269782	HAP_6	0.0739130434782609	4.59591531075141	5.00860404246623	0.359219814029053
1	18993576	19269782	HAP_7	0.113913043478261	4.39957116290918	3.29247233515837	0.182007850802722
1	19069747	19336588	HAP_1	0.114782608695652	4.60109845907665	3.62801941353093	0.205247288859665
1	19069747	19336588	HAP_2	0.0773913043478261	1.53597616645104	5.05404019662035	0.761308520731061
1	19069747	19336588	HAP_3	0.13304347826087	-1.18532239993013	3.06497746776986	0.699101604916998
1	19069747	19336588	HAP_4	0.113913043478261	4.39957116290918	3.29247233515837	0.182007850802722
1	19069747	19336588	HAP_5	0.305217391304348	0.998348318997219	1.27999829506262	0.435742378431956
1	19069747	19336588	HAP_6	0.0739130434782609	4.59591531075141	5.00860404246623	0.359219814029053
1	19069747	19336588	HAP_7	0.0930434782608696	-3.14079671945213	4.97682447764274	0.528241852191129
1	19147587	19374028	HAP_1	0.232173913043478	-0.105398814985503	1.54037629281738	0.945472398817303
1	19147587	19374028	HAP_2	0.0739130434782609	4.59591531075141	5.00860404246623	0.359219814029053
1	19147587	19374028	HAP_3	0.11304347826087	5.13910490149567	3.959336105869	0.194829615183488
1	19147587	19374028	HAP_4	0.0904347826086957	-3.14079671945213	4.97682447764274	0.528241852191129
1	19147587	19374028	HAP_5	0.11304347826087	4.39957116290918	3.29247233515837	0.182007850802722
1	19147587	19374028	HAP_6	0.0773913043478261	1.53597616645104	5.05404019662035	0.761308520731061
1	19147587	19374028	HAP_7	0.132173913043478	-1.18532239993013	3.06497746776986	0.699101604916998
1	19253956	19436094	HAP_1	0.187826086956522	1.67115896038798	1.98802636528296	0.400922786250517
1	19253956	19436094	HAP_2	0.088695652173913	-3.14079671945213	4.97682447764274	0.528241852191129
1	19253956	19436094	HAP_3	0.112173913043478	5.13910490149567	3.959336105869	0.194829615183488
1	19253956	19436094	HAP_4	0.0773913043478261	1.53597616645104	5.05404019662035	0.761308520731061
1	19253956	19436094	HAP_5	0.192173913043478	2.67229977906378	2.14503257334594	0.213353817897005
1	19253956	19436094	HAP_6	0.0739130434782609	4.59591531075141	5.00860404246623	0.359219814029053
1	19318625	19484677	HAP_1	0.11304347826087	5.13910490149567	3.959336105869	0.194829615183488
1	19318625	19484677	HAP_2	0.188695652173913	1.67115896038798	1.98802636528296	0.400922786250517
1	19318625	19484677	HAP_3	0.088695652173913	-3.14079671945213	4.97682447764274	0.528241852191129
1	19318625	19484677	HAP_4	0.0773913043478261	1.53597616645104	5.05404019662035	0.761308520731061
1	19318625	19484677	HAP_5	0.192173913043478	2.67229977906378	2.14503257334594	0.213353817897005
1	19318625	19484677	HAP_6	0.0739130434782609	4.59591531075141	5.00860404246623	0.359219814029053
1	19352346	19499241	HAP_1	0.11304347826087	5.13910490149567	3.959336105869	0.194829615183488
1	19352346	19499241	HAP_2	0.19304347826087	2.67229977906378	2.14503257334594	0.213353817897005
1	19352346	19499241	HAP_3	0.0739130434782609	4.59591531075141	5.00860404246623	0.359219814029053
1	19352346	19499241	HAP_4	0.179130434782609	1.67115896038798	1.98802636528296	0.400922786250517
1	19352346	19499241	HAP_5	0.088695652173913	-3.14079671945213	4.97682447764274	0.528241852191129
1	19352346	19499241	HAP_6	0.0773913043478261	1.53597616645104	5.05404019662035	0.761308520731061
1	19420435	19535686	HAP_1	0.0773913043478261	1.53597616645104	5.05404019662035	0.761308520731061
1	19420435	19535686	HAP_2	0.0817391304347826	3.76294251815591	4.35711859762445	0.38815907391048
1	19420435	19535686	HAP_3	0.11304347826087	5.13910490149567	3.959336105869	0.194829615183488
1	19420435	19535686	HAP_4	0.180869565217391	1.67115896038798	1.98802636528296	0.400922786250517
1	19420435	19535686	HAP_5	0.19304347826087	2.67229977906378	2.14503257334594	0.213353817897005
1	19420435	19535686	HAP_6	0.0878260869565217	-3.14079671945213	4.97682447764274	0.528241852191129
1	19474711	19617746	HAP_1	0.194782608695652	2.67229977906378	2.14503257334594	0.213353817897005
1	19474711	19617746	HAP_2	0.0817391304347826	3.76294251815591	4.35711859762445	0.38815907391048
1	19474711	19617746	HAP_3	0.115652173913043	2.44933190391607	3.60331007336403	0.496945837768117
1	19474711	19617746	HAP_4	0.258260869565217	0.440706953739723	1.39295923404431	0.75183020249411
1	19474711	19617746	HAP_5	0.0878260869565217	-3.14079671945213	4.97682447764274	0.528241852191129
1	19492649	19686160	HAP_1	0.327826086956522	1.30716255921293	1.23244562798462	0.289315978186051
1	19492649	19686160	HAP_2	0.0878260869565217	-3.14079671945213	4.97682447764274	0.528241852191129
1	19492649	19686160	HAP_3	0.115652173913043	2.44933190391607	3.60331007336403	0.496945837768117
1	19492649	19686160	HAP_4	0.194782608695652	2.67229977906378	2.14503257334594	0.213353817897005
1	19492649	19686160	HAP_5	0.0817391304347826	3.76294251815591	4.35711859762445	0.38815907391048
1	19515387	19736140	HAP_1	0.115652173913043	2.44933190391607	3.60331007336403	0.496945837768117
1	19515387	19736140	HAP_2	0.194782608695652	2.67229977906378	2.14503257334594	0.213353817897005
1	19515387	19736140	HAP_3	0.32695652173913	1.30716255921293	1.23244562798462	0.289315978186051
1	19515387	19736140	HAP_4	0.0878260869565217	-3.14079671945213	4.97682447764274	0.528241852191129
1	19515387	19736140	HAP_5	0.0817391304347826	3.76294251815591	4.35711859762445	0.38815907391048
1	19591116	19840115	HAP_1	0.222608695652174	1.9571397744959	1.79569811248689	0.276222233020412
1	19591116	19840115	HAP_2	0.0834782608695652	3.76294251815591	4.35711859762445	0.38815907391048
1	19591116	19840115	HAP_3	0.522608695652174	0.237535036881483	0.873325341508871	0.785730235308771
1	19661123	19905066	HAP_1	0.071304347826087	-0.341722537199787	4.40420965716922	0.938181828935378
1	19661123	19905066	HAP_2	0.102608695652174	3.49363715621016	3.31720181861286	0.292707429445941
1	19661123	19905066	HAP_3	0.18695652173913	1.09089977032478	1.90095773047813	0.566286374031409
1	19661123	19905066	HAP_4	0.335652173913043	1.07176365101589	1.19145166284935	0.368748030023321
1	19661123	19905066	HAP_5	0.202608695652174	1.39584450867518	1.90924787325041	0.465024886741533
1	19728682	19955364	HAP_1	0.183478260869565	1.67115896038798	1.98802636528296	0.400922786250517
1	19728682	19955364	HAP_2	0.466086956521739	-0.461820783671366	0.904288781288424	0.609761293106508
1	19728682	19955364	HAP_3	0.0782608695652174	0.181118899840558	3.33079757346166	0.956654098571809
1	19728682	19955364	HAP_4	0.105217391304348	3.49363715621016	3.31720181861286	0.292707429445941
1	19802045	20037490	HAP_1	0.183478260869565	1.67115896038798	1.98802636528296	0.400922786250517
1	19802045	20037490	HAP_2	0.0426086956521739	0.104485217078329	4.97272521413801	0.98324381116487
1	19802045	20037490	HAP_3	0.088695652173913	-3.14079671945213	4.97682447764274	0.528241852191129
1	19802045	20037490	HAP_4	0.225217391304348	2.78204846987459	1.75141588368149	0.112745476717269
1	19802045	20037490	HAP_5	0.173913043478261	2.47955341726363	2.20478654143425	0.261228964396009
1	19887186	20089442	HAP_1	0.088695652173913	-3.14079671945213	4.97682447764274	0.528241852191129
1	19887186	20089442	HAP_2	0.226086956521739	2.78204846987459	1.75141588368149	0.112745476717269
1	19887186	20089442	HAP_3	0.173913043478261	2.47955341726363	2.20478654143425	0.261228964396009
1	19887186	20089442	HAP_4	0.183478260869565	1.67115896038798	1.98802636528296	0.400922786250517
1	19887186	20089442	HAP_5	0.0556521739130435	0.898293018619576	4.33430070607235	0.835888035857718
1	19929109	20164215	HAP_1	0.088695652173913	-3.14079671945213	4.97682447764274	0.528241852191129
1	19929109	20164215	HAP_2	0.195652173913043	1.91070099417128	1.94689188716051	0.326812425311205
1	19929109	20164215	HAP_3	0.173913043478261	2.47955341726363	2.20478654143425	0.261228964396009
1	19929109	20164215	HAP_4	0.183478260869565	1.67115896038798	1.98802636528296	0.400922786250517
1	19929109	20164215	HAP_5	0.0556521739130435	0.898293018619576	4.33430070607235	0.835888035857718
1	20008856	20217215	HAP_1	0.088695652173913	-3.14079671945213	4.97682447764274	0.528241852191129
1	20008856	20217215	HAP_2	0.0834782608695652	1.45327909769171	3.54268669663712	0.681801285959734
1	20008856	20217215	HAP_3	0.195652173913043	1.91070099417128	1.94689188716051	0.326812425311205
1	20008856	20217215	HAP_4	0.183478260869565	1.67115896038798	1.98802636528296	0.400922786250517
1	20008856	20217215	HAP_5	0.173913043478261	2.47955341726363	2.20478654143425	0.261228964396009
1	20079747	20263578	HAP_1	0.212173913043478	2.80473602749224	1.93152875175036	0.147037137204646
1	20079747	20263578	HAP_2	0.195652173913043	1.91070099417128	1.94689188716051	0.326812425311205
1	20079747	20263578	HAP_3	0.272173913043478	-0.0690219243307352	1.41689117341303	0.961164813463366
1	20144224	20294759	HAP_1	0.409565217391304	-0.450283428386031	0.97583839744799	0.644666968284703
1	20144224	20294759	HAP_2	0.18	-3.04232582721275	2.00823448403804	0.130353445753177
1	20144224	20294759	HAP_3	0.195652173913043	1.91070099417128	1.94689188716051	0.326812425311205
1	20199697	20336514	HAP_1	0.194782608695652	1.91070099417128	1.94689188716051	0.326812425311205
1	20199697	20336514	HAP_2	0.196521739130435	2.25532597256765	1.73152853454808	0.193277027821055
1	20199697	20336514	HAP_3	0.0869565217391304	-3.14079671945213	4.97682447764274	0.528241852191129
1	20199697	20336514	HAP_4	0.0973913043478261	1.18330855952656	4.3315357539711	0.784811728749392
1	20257579	20416935	HAP_1	0.196521739130435	2.25532597256765	1.73152853454808	0.193277027821055
1	20257579	20416935	HAP_2	0.0869565217391304	-3.14079671945213	4.97682447764274	0.528241852191129
1	20257579	20416935	HAP_3	0.0973913043478261	1.18330855952656	4.3315357539711	0.784811728749392
1	20257579	20416935	HAP_4	0.194782608695652	1.91070099417128	1.94689188716051	0.326812425311205
1	20285058	20472980	HAP_1	0.196521739130435	2.25532597256765	1.73152853454808	0.193277027821055
1	20285058	20472980	HAP_2	0.0869565217391304	-3.14079671945213	4.97682447764274	0.528241852191129
1	20285058	20472980	HAP_3	0.0973913043478261	1.18330855952656	4.3315357539711	0.784811728749392
1	20285058	20472980	HAP_4	0.194782608695652	1.91070099417128	1.94689188716051	0.326812425311205
1	20309995	20550672	HAP_1	0.195652173913043	2.25532597256765	1.73152853454808	0.193277027821055
1	20309995	20550672	HAP_2	0.0973913043478261	1.18330855952656	4.3315357539711	0.784811728749392
1	20309995	20550672	HAP_3	0.0869565217391304	-3.14079671945213	4.97682447764274	0.528241852191129
1	20309995	20550672	HAP_4	0.126086956521739	-0.234370746807275	2.9386890382427	0.93646169543252
1	20396102	20587049	HAP_1	0.125217391304348	-1.21162645865066	2.79956121461693	0.665332242130446
1	20396102	20587049	HAP_2	0.0973913043478261	1.18330855952656	4.3315357539711	0.784811728749392
1	20396102	20587049	HAP_3	0.105217391304348	-5.15092262197936	3.25770044532449	0.114405672863841
1	20396102	20587049	HAP_4	0.195652173913043	2.25532597256765	1.73152853454808	0.193277027821055
1	20447544	20629717	HAP_1	0.125217391304348	-1.21162645865066	2.79956121461693	0.665332242130446
1	20447544	20629717	HAP_2	0.0947826086956522	5.03775075627219	4.9966445234372	0.313779496417042
1	20447544	20629717	HAP_3	0.196521739130435	2.25532597256765	1.73152853454808	0.193277027821055
1	20447544	20629717	HAP_4	0.179130434782609	-1.58804459345969	2.25086229997256	0.480774531033813
1	20528824	20676803	HAP_1	0.255652173913043	1.74363674327049	1.43742381270408	0.225628350318199
1	20528824	20676803	HAP_2	0.0930434782608696	-2.55907832149489	3.56429753845201	0.47307073655767
1	20528824	20676803	HAP_3	0.0869565217391304	-3.14079671945213	4.97682447764274	0.528241852191129
1	20528824	20676803	HAP_4	0.0947826086956522	5.03775075627219	4.9966445234372	0.313779496417042
1	20572869	20732893	HAP_1	0.0860869565217391	0.517254290087681	4.97125337847885	0.917167527923599
1	20572869	20732893	HAP_2	0.0895652173913044	-2.19647855508631	4.316867596364	0.611082961331842
1	20572869	20732893	HAP_3	0.0930434782608696	-2.55907832149489	3.56429753845201	0.47307073655767
1	20572869	20732893	HAP_4	0.282608695652174	1.03160009105765	1.3320223815244	0.438983600286014
1	20572869	20732893	HAP_5	0.0956521739130435	5.03775075627219	4.9966445234372	0.313779496417042
1	20618002	20799206	HAP_1	0.0860869565217391	0.517254290087681	4.97125337847885	0.917167527923599
1	20618002	20799206	HAP_2	0.0895652173913044	-2.19647855508631	4.316867596364	0.611082961331842
1	20618002	20799206	HAP_3	0.0921739130434783	-2.55907832149489	3.56429753845201	0.47307073655767
1	20618002	20799206	HAP_4	0.284347826086957	1.03160009105765	1.3320223815244	0.438983600286014
1	20618002	20799206	HAP_5	0.0947826086956522	5.03775075627219	4.9966445234372	0.313779496417042
1	20664136	20899506	HAP_1	0.0895652173913044	-2.19647855508631	4.316867596364	0.611082961331842
1	20664136	20899506	HAP_2	0.286086956521739	0.972417118483696	1.31996500134321	0.461612723417329
1	20664136	20899506	HAP_3	0.0860869565217391	0.517254290087681	4.97125337847885	0.917167527923599
1	20664136	20899506	HAP_4	0.0921739130434783	-2.55907832149489	3.56429753845201	0.47307073655767
1	20664136	20899506	HAP_5	0.0947826086956522	5.03775075627219	4.9966445234372	0.313779496417042
1	20716311	20975199	HAP_1	0.0860869565217391	0.517254290087681	4.97125337847885	0.917167527923599
1	20716311	20975199	HAP_2	0.375652173913043	-0.0316040073514226	1.07084127542577	0.976465728154547
1	20716311	20975199	HAP_3	0.0921739130434783	5.03775075627219	4.9966445234372	0.313779496417042
1	20716311	20975199	HAP_4	0.0921739130434783	-2.55907832149489	3.56429753845201	0.47307073655767
1	20774446	21025812	HAP_1	0.0930434782608696	5.03775075627219	4.9966445234372	0.313779496417042
1	20774446	21025812	HAP_2	0.0947826086956522	-1.50279129538407	3.29477294145086	0.648484372084834
1	20774446	21025812	HAP_3	0.0930434782608696	-3.14079671945213	4.97682447764274	0.528241852191129
1	20774446	21025812	HAP_4	0.313913043478261	0.686448201446008	1.27786568058929	0.591353564522075
1	20774446	21025812	HAP_5	0.0860869565217391	0.517254290087681	4.97125337847885	0.917167527923599
1	20844518	21079216	HAP_1	0.0939130434782609	5.03775075627219	4.9966445234372	0.313779496417042
1	20844518	21079216	HAP_2	0.0956521739130435	-1.50279129538407	3.29477294145086	0.648484372084834
1	20844518	21079216	HAP_3	0.0947826086956522	-3.14079671945213	4.97682447764274	0.528241852191129
1	20844518	21079216	HAP_4	0.304347826086957	0.170500362772957	1.32843170673274	0.897920204101807
1	20844518	21079216	HAP_5	0.108695652173913	-1.44420544763822	4.2957790514723	0.736851762465878
1	20955011	21099477	HAP_1	0.0939130434782609	5.03775075627219	4.9966445234372	0.313779496417042
1	20955011	21099477	HAP_2	0.163478260869565	1.55374827918296	2.32835813890033	0.504844858476887
1	20955011	21099477	HAP_3	0.0956521739130435	-1.50279129538407	3.29477294145086	0.648484372084834
1	20955011	21099477	HAP_4	0.0956521739130435	-3.14079671945213	4.97682447764274	0.528241852191129
1	20955011	21099477	HAP_5	0.329565217391304	-0.105723986894553	1.2268782095538	0.931359448623823
1	21005976	21158799	HAP_1	0.0939130434782609	5.03775075627219	4.9966445234372	0.313779496417042
1	21005976	21158799	HAP_2	0.14695652173913	1.12830440321751	2.5134952570171	0.653677874771281
1	21005976	21158799	HAP_3	0.0956521739130435	-1.50279129538407	3.29477294145086	0.648484372084834
1	21005976	21158799	HAP_4	0.329565217391304	-0.105723986894553	1.2268782095538	0.931359448623823
1	21005976	21158799	HAP_5	0.0956521739130435	-3.14079671945213	4.97682447764274	0.528241852191129
1	21060557	21212230	HAP_1	0.329565217391304	-0.105723986894553	1.2268782095538	0.931359448623823
1	21060557	21212230	HAP_2	0.116521739130435	-4.0649401238674	2.66988242995175	0.128442159876689
1	21060557	21212230	HAP_3	0.164347826086957	0.953008694734566	2.28875864481789	0.677286018906745
1	21060557	21212230	HAP_4	0.184347826086957	2.86987635647187	2.03884896760881	0.159803480270206
1	21060557	21212230	HAP_5	0.0982608695652174	-3.14079671945213	4.97682447764274	0.528241852191129
1	21092388	21248341	HAP_1	0.329565217391304	-0.105723986894553	1.2268782095538	0.931359448623823
1	21092388	21248341	HAP_2	0.116521739130435	-4.0649401238674	2.66988242995175	0.128442159876689
1	21092388	21248341	HAP_3	0.129565217391304	0.574392581349762	3.30394079698661	0.862045362156101
1	21092388	21248341	HAP_4	0.184347826086957	2.86987635647187	2.03884896760881	0.159803480270206
1	21092388	21248341	HAP_5	0.0982608695652174	-3.14079671945213	4.97682447764274	0.528241852191129
1	21142067	21302128	HAP_1	0.460869565217391	0.0358310916275976	0.903500117298918	0.968379796152174
1	21142067	21302128	HAP_2	0.184347826086957	2.86987635647187	2.03884896760881	0.159803480270206
1	21142067	21302128	HAP_3	0.118260869565217	-4.0649401238674	2.66988242995175	0.128442159876689
1	21142067	21302128	HAP_4	0.0982608695652174	-3.14079671945213	4.97682447764274	0.528241852191129
1	21199202	21333330	HAP_1	0.581739130434783	0.498973465414522	0.782730800279298	0.524073316752426
1	21199202	21333330	HAP_2	0.115652173913043	-5.15092262197936	3.25770044532449	0.114405672863841
1	21199202	21333330	HAP_3	0.248695652173913	4.01771140237593	1.58466415175503	0.0115027633817372
1	21239756	21366392	HAP_1	0.115652173913043	-5.15092262197936	3.25770044532449	0.114405672863841
1	21239756	21366392	HAP_2	0.184347826086957	2.86987635647187	2.03884896760881	0.159803480270206
1	21239756	21366392	HAP_3	0.616521739130435	0.809340972432096	0.77323341782483	0.295689377015157
1	21278418	21451919	HAP_1	0.0973913043478261	-3.14079671945213	4.97682447764274	0.528241852191129
1	21278418	21451919	HAP_2	0.145217391304348	1.12830440321751	2.5134952570171	0.653677874771281
1	21278418	21451919	HAP_3	0.0965217391304348	-1.50279129538407	3.29477294145086	0.648484372084834
1	21278418	21451919	HAP_4	0.329565217391304	-0.00954356939835586	1.21663115657095	0.993744035002103
1	21278418	21451919	HAP_5	0.0939130434782609	5.03775075627219	4.9966445234372	0.313779496417042
1	21324921	21498156	HAP_1	0.0965217391304348	-3.14079671945213	4.97682447764274	0.528241852191129
1	21324921	21498156	HAP_2	0.0939130434782609	5.03775075627219	4.9966445234372	0.313779496417042
1	21324921	21498156	HAP_3	0.145217391304348	1.12830440321751	2.5134952570171	0.653677874771281
1	21324921	21498156	HAP_4	0.0965217391304348	-1.50279129538407	3.29477294145086	0.648484372084834
1	21324921	21498156	HAP_5	0.329565217391304	-0.00954356939835586	1.21663115657095	0.993744035002103
1	21351372	21549541	HAP_1	0.145217391304348	1.12830440321751	2.5134952570171	0.653677874771281
1	21351372	21549541	HAP_2	0.0965217391304348	-1.50279129538407	3.29477294145086	0.648484372084834
1	21351372	21549541	HAP_3	0.328695652173913	-0.00954356939835586	1.21663115657095	0.993744035002103
1	21351372	21549541	HAP_4	0.0965217391304348	-3.14079671945213	4.97682447764274	0.528241852191129
1	21351372	21549541	HAP_5	0.0939130434782609	5.03775075627219	4.9966445234372	0.313779496417042
1	21426865	21593553	HAP_1	0.0965217391304348	-1.50279129538407	3.29477294145086	0.648484372084834
1	21426865	21593553	HAP_2	0.0965217391304348	-3.14079671945213	4.97682447764274	0.528241852191129
1	21426865	21593553	HAP_3	0.337391304347826	0.013644663956299	1.20436205445262	0.990964684056264
1	21426865	21593553	HAP_4	0.176521739130435	1.86351016181693	2.73299310674588	0.495610351364114
1	21426865	21593553	HAP_5	0.110434782608696	1.63594992302294	3.55229862590446	0.645311999041886
1	21477210	21624708	HAP_1	0.0965217391304348	-1.50279129538407	3.29477294145086	0.648484372084834
1	21477210	21624708	HAP_2	0.110434782608696	1.63594992302294	3.55229862590446	0.645311999041886
1	21477210	21624708	HAP_3	0.0965217391304348	-3.14079671945213	4.97682447764274	0.528241852191129
1	21477210	21624708	HAP_4	0.337391304347826	0.013644663956299	1.20436205445262	0.990964684056264
1	21477210	21624708	HAP_5	0.251304347826087	0.8110494686198	1.74846228685	0.642924486606631
1	21529824	21662722	HAP_1	0.105217391304348	2.39065789077956	3.9016575590883	0.540303539766264
1	21529824	21662722	HAP_2	0.0965217391304348	-3.14079671945213	4.97682447764274	0.528241852191129
1	21529824	21662722	HAP_3	0.0965217391304348	-1.50279129538407	3.29477294145086	0.648484372084834
1	21529824	21662722	HAP_4	0.337391304347826	-0.223244880386667	1.19541301567834	0.851923061934964
1	21529824	21662722	HAP_5	0.168695652173913	2.057700138987	3.05081466368249	0.500286320665548
1	21584870	21717449	HAP_1	0.337391304347826	-0.223244880386667	1.19541301567834	0.851923061934964
1	21584870	21717449	HAP_2	0.1	-3.14079671945213	4.97682447764274	0.528241852191129
1	21584870	21717449	HAP_3	0.168695652173913	2.057700138987	3.05081466368249	0.500286320665548
1	21584870	21717449	HAP_4	0.190434782608696	-0.938985573322575	1.8299844870006	0.608075157139234
1	21584870	21717449	HAP_5	0.0721739130434783	2.69775203254505	3.57764736053491	0.451130477782786
1	21618641	21750572	HAP_1	0.101739130434783	-3.73716880450558	4.31888232319872	0.387238293865433
1	21618641	21750572	HAP_2	0.330434782608696	-0.235597045646619	1.20703420222973	0.845317319793828
1	21618641	21750572	HAP_3	0.190434782608696	-0.938985573322575	1.8299844870006	0.608075157139234
1	21618641	21750572	HAP_4	0.168695652173913	2.057700138987	3.05081466368249	0.500286320665548
1	21644616	21786737	HAP_1	0.329565217391304	-0.235597045646619	1.20703420222973	0.845317319793828
1	21644616	21786737	HAP_2	0.1	-3.73716880450558	4.31888232319872	0.387238293865433
1	21644616	21786737	HAP_3	0.0965217391304348	-1.50279129538407	3.29477294145086	0.648484372084834
1	21644616	21786737	HAP_4	0.0939130434782609	5.03775075627219	4.9966445234372	0.313779496417042
1	21644616	21786737	HAP_5	0.168695652173913	2.057700138987	3.05081466368249	0.500286320665548
1	21691443	21829520	HAP_1	0.329565217391304	-0.235597045646619	1.20703420222973	0.845317319793828
1	21691443	21829520	HAP_2	0.0956521739130435	-1.50279129538407	3.29477294145086	0.648484372084834
1	21691443	21829520	HAP_3	0.0947826086956522	5.03775075627219	4.9966445234372	0.313779496417042
1	21691443	21829520	HAP_4	0.0930434782608696	-3.14079671945213	4.97682447764274	0.528241852191129
1	21691443	21829520	HAP_5	0.168695652173913	2.057700138987	3.05081466368249	0.500286320665548
1	21738281	21887191	HAP_1	0.0930434782608696	-3.14079671945213	4.97682447764274	0.528241852191129
1	21738281	21887191	HAP_2	0.151304347826087	3.80943051586381	3.05473560197537	0.212895915135213
1	21738281	21887191	HAP_3	0.0956521739130435	-1.50279129538407	3.29477294145086	0.648484372084834
1	21738281	21887191	HAP_4	0.0947826086956522	5.03775075627219	4.9966445234372	0.313779496417042
1	21738281	21887191	HAP_5	0.330434782608696	-0.37520715572436	1.19915520014764	0.754478102314097
1	21777287	21951746	HAP_1	0.0947826086956522	5.03775075627219	4.9966445234372	0.313779496417042
1	21777287	21951746	HAP_2	0.333913043478261	-0.436985355556037	1.19038161724902	0.713684952387722
1	21777287	21951746	HAP_3	0.0930434782608696	-3.14079671945213	4.97682447764274	0.528241852191129
1	21777287	21951746	HAP_4	0.152173913043478	3.80943051586381	3.05473560197537	0.212895915135213
1	21777287	21951746	HAP_5	0.0956521739130435	-1.50279129538407	3.29477294145086	0.648484372084834
1	21824637	22024056	HAP_1	0.0956521739130435	5.03775075627219	4.9966445234372	0.313779496417042
1	21824637	22024056	HAP_2	0.489565217391304	-0.138298422229003	0.867843428230446	0.873443508905161
1	21824637	22024056	HAP_3	0.0939130434782609	-3.14079671945213	4.97682447764274	0.528241852191129
1	21824637	22024056	HAP_4	0.0947826086956522	-2.94033456979034	3.53614442459177	0.406039506256462
1	21877978	22096754	HAP_1	0.0939130434782609	-3.14079671945213	4.97682447764274	0.528241852191129
1	21877978	22096754	HAP_2	0.0956521739130435	-2.94033456979034	3.53614442459177	0.406039506256462
1	21877978	22096754	HAP_3	0.251304347826087	0.250388010520176	1.54865562641289	0.871615266698548
1	21877978	22096754	HAP_4	0.333913043478261	-0.6860192569152	1.18141380542848	0.561691256509202
1	21923652	22152784	HAP_1	0.0956521739130435	-2.94033456979034	3.53614442459177	0.406039506256462
1	21923652	22152784	HAP_2	0.0947826086956522	-3.14079671945213	4.97682447764274	0.528241852191129
1	21923652	22152784	HAP_3	0.129565217391304	3.99817324039773	4.30404001353003	0.353321597310219
1	21923652	22152784	HAP_4	0.100869565217391	5.03775075627219	4.9966445234372	0.313779496417042
1	21923652	22152784	HAP_5	0.129565217391304	-1.72081063804633	3.29476605423614	0.601676921608773
1	21923652	22152784	HAP_6	0.260869565217391	-0.0964525850119504	1.423069921711	0.945986601862766
1	21994065	22225114	HAP_1	0.0947826086956522	-3.14079671945213	4.97682447764274	0.528241852191129
1	21994065	22225114	HAP_2	0.129565217391304	3.99817324039773	4.30404001353003	0.353321597310219
1	21994065	22225114	HAP_3	0.100869565217391	5.03775075627219	4.9966445234372	0.313779496417042
1	21994065	22225114	HAP_4	0.110434782608696	-2.95363012737149	3.56135208437875	0.407254883841985
1	21994065	22225114	HAP_5	0.26	-0.111112080951911	1.44168795789134	0.938594631424308
1	21994065	22225114	HAP_6	0.0956521739130435	-2.94033456979034	3.53614442459177	0.406039506256462
1	22072511	22272212	HAP_1	0.168695652173913	0.602027434750089	3.06979929207543	0.844592640964043
1	22072511	22272212	HAP_2	0.100869565217391	5.03775075627219	4.9966445234372	0.313779496417042
1	22072511	22272212	HAP_3	0.0956521739130435	-2.94033456979034	3.53614442459177	0.406039506256462
1	22072511	22272212	HAP_4	0.114782608695652	-1.32611751581313	3.09158450888483	0.668128140912248
1	22072511	22272212	HAP_5	0.26	-0.111112080951911	1.44168795789134	0.938594631424308
1	22072511	22272212	HAP_6	0.0947826086956522	-3.14079671945213	4.97682447764274	0.528241852191129
1	22132505	22311265	HAP_1	0.0973913043478261	5.03775075627219	4.9966445234372	0.313779496417042
1	22132505	22311265	HAP_2	0.0973913043478261	-2.94033456979034	3.53614442459177	0.406039506256462
1	22132505	22311265	HAP_3	0.390434782608696	-1.67009606135218	1.06320011615969	0.116787258196286
1	22132505	22311265	HAP_4	0.278260869565217	0.0790371466119744	1.31795017001058	0.952201043177041
1	22194771	22382190	HAP_1	0.409565217391304	-1.38503706005943	1.00282681271829	0.167787021180019
1	22194771	22382190	HAP_2	0.0973913043478261	5.03775075627219	4.9966445234372	0.313779496417042
1	22194771	22382190	HAP_3	0.0965217391304348	-2.94033456979034	3.53614442459177	0.406039506256462
1	22194771	22382190	HAP_4	0.278260869565217	0.0790371466119744	1.31795017001058	0.952201043177041
1	22265997	22421404	HAP_1	0.0973913043478261	5.03775075627219	4.9966445234372	0.313779496417042
1	22265997	22421404	HAP_2	0.413913043478261	-1.12123017616713	0.989909245682564	0.257840242020991
1	22265997	22421404	HAP_3	0.0965217391304348	-2.94033456979034	3.53614442459177	0.406039506256462
1	22265997	22421404	HAP_4	0.278260869565217	0.0790371466119744	1.31795017001058	0.952201043177041
1	22288779	22475646	HAP_1	0.0973913043478261	5.03775075627219	4.9966445234372	0.313779496417042
1	22288779	22475646	HAP_2	0.105217391304348	-1.10546236947995	3.27298439906736	0.735674973810088
1	22288779	22475646	HAP_3	0.276521739130435	-0.0661378890479397	1.33174917467528	0.960409047146647
1	22288779	22475646	HAP_4	0.176521739130435	-2.88472861508476	2.73928986073588	0.292750651827941
1	22288779	22475646	HAP_5	0.129565217391304	3.99817324039773	4.30404001353003	0.353321597310219
1	22354504	22518930	HAP_1	0.0965217391304348	5.03775075627219	4.9966445234372	0.313779496417042
1	22354504	22518930	HAP_2	0.105217391304348	-1.10546236947995	3.27298439906736	0.735674973810088
1	22354504	22518930	HAP_3	0.277391304347826	0.0652198381403002	1.31961747019325	0.960599526679944
1	22354504	22518930	HAP_4	0.176521739130435	-2.88472861508476	2.73928986073588	0.292750651827941
1	22354504	22518930	HAP_5	0.129565217391304	3.99817324039773	4.30404001353003	0.353321597310219
1	22409478	22541611	HAP_1	0.201739130434783	-0.393438587575919	1.76099442534312	0.823291056907476
1	22409478	22541611	HAP_2	0.277391304347826	0.0652198381403002	1.31961747019325	0.960599526679944
1	22409478	22541611	HAP_3	0.176521739130435	-2.88472861508476	2.73928986073588	0.292750651827941
1	22409478	22541611	HAP_4	0.129565217391304	3.99817324039773	4.30404001353003	0.353321597310219
1	22456503	22591077	HAP_1	0.22695652173913	-2.19516211155512	1.63007217558984	0.178630779450045
1	22456503	22591077	HAP_2	0.174782608695652	2.95437177550489	2.20686497671063	0.181203480418695
1	22456503	22591077	HAP_3	0.305217391304348	-0.190581905941735	1.18851583931359	0.872660745425626
1	22456503	22591077	HAP_4	0.127826086956522	5.68028364822389	3.85464857172079	0.141144057223994
1	22510991	22637089	HAP_1	0.127826086956522	5.68028364822389	3.85464857172079	0.141144057223994
1	22510991	22637089	HAP_2	0.305217391304348	-0.190581905941735	1.18851583931359	0.872660745425626
1	22510991	22637089	HAP_3	0.205217391304348	-0.996724315223574	1.86439218799043	0.593130403342005
1	22510991	22637089	HAP_4	0.0973913043478261	5.03775075627219	4.9966445234372	0.313779496417042
1	22535483	22675245	HAP_1	0.106086956521739	-3.14079671945213	4.97682447764274	0.528241852191129
1	22535483	22675245	HAP_2	0.0991304347826087	-1.33481139644172	3.27318441522954	0.683574293621081
1	22535483	22675245	HAP_3	0.0973913043478261	5.03775075627219	4.9966445234372	0.313779496417042
1	22535483	22675245	HAP_4	0.305217391304348	-0.190581905941735	1.18851583931359	0.872660745425626
1	22535483	22675245	HAP_5	0.126086956521739	5.68028364822389	3.85464857172079	0.141144057223994
1	22574342	22777886	HAP_1	0.0939130434782609	-3.14079671945213	4.97682447764274	0.528241852191129
1	22574342	22777886	HAP_2	0.0991304347826087	-1.33481139644172	3.27318441522954	0.683574293621081
1	22574342	22777886	HAP_3	0.126086956521739	5.68028364822389	3.85464857172079	0.141144057223994
1	22574342	22777886	HAP_4	0.0973913043478261	5.03775075627219	4.9966445234372	0.313779496417042
1	22574342	22777886	HAP_5	0.286086956521739	-0.41902836813472	1.2527845015939	0.738143968824512
1	22625274	22851333	HAP_1	0.0956521739130435	-3.14079671945213	4.97682447764274	0.528241852191129
1	22625274	22851333	HAP_2	0.0991304347826087	-1.33481139644172	3.27318441522954	0.683574293621081
1	22625274	22851333	HAP_3	0.286086956521739	-0.41902836813472	1.2527845015939	0.738143968824512
1	22625274	22851333	HAP_4	0.126086956521739	5.68028364822389	3.85464857172079	0.141144057223994
1	22625274	22851333	HAP_5	0.0982608695652174	5.03775075627219	4.9966445234372	0.313779496417042
1	22655413	22911665	HAP_1	0.127826086956522	5.68028364822389	3.85464857172079	0.141144057223994
1	22655413	22911665	HAP_2	0.286086956521739	-0.41902836813472	1.2527845015939	0.738143968824512
1	22655413	22911665	HAP_3	0.0973913043478261	5.03775075627219	4.9966445234372	0.313779496417042
1	22655413	22911665	HAP_4	0.091304347826087	-3.14079671945213	4.97682447764274	0.528241852191129
1	22655413	22911665	HAP_5	0.0982608695652174	-1.08140656953763	3.53592905372899	0.759844454954944
1	22740766	23021830	HAP_1	0.0973913043478261	5.03775075627219	4.9966445234372	0.313779496417042
1	22740766	23021830	HAP_2	0.28695652173913	0.317344871783111	1.24078411211745	0.798228544504284
1	22740766	23021830	HAP_3	0.0991304347826087	-1.08140656953763	3.53592905372899	0.759844454954944
1	22740766	23021830	HAP_4	0.0904347826086957	-3.14079671945213	4.97682447764274	0.528241852191129
1	22740766	23021830	HAP_5	0.127826086956522	5.68028364822389	3.85464857172079	0.141144057223994
1	22832732	23055218	HAP_1	0.127826086956522	5.68028364822389	3.85464857172079	0.141144057223994
1	22832732	23055218	HAP_2	0.0973913043478261	5.03775075627219	4.9966445234372	0.313779496417042
1	22832732	23055218	HAP_3	0.28695652173913	0.317344871783111	1.24078411211745	0.798228544504284
1	22832732	23055218	HAP_4	0.0991304347826087	-1.08140656953763	3.53592905372899	0.759844454954944
1	22832732	23055218	HAP_5	0.0904347826086957	-3.14079671945213	4.97682447764274	0.528241852191129
1	22891301	23095055	HAP_1	0.28695652173913	0.317344871783111	1.24078411211745	0.798228544504284
1	22891301	23095055	HAP_2	0.0991304347826087	-1.08140656953763	3.53592905372899	0.759844454954944
1	22891301	23095055	HAP_3	0.168695652173913	-1.81688868567637	2.87857298371712	0.52818149588175
1	22891301	23095055	HAP_4	0.0982608695652174	5.03775075627219	4.9966445234372	0.313779496417042
1	22891301	23095055	HAP_5	0.127826086956522	5.68028364822389	3.85464857172079	0.141144057223994
1	23012815	23145010	HAP_1	0.18	-0.894654039464924	2.6145160263396	0.732337910094832
1	23012815	23145010	HAP_2	0.28695652173913	0.317344871783111	1.24078411211745	0.798228544504284
1	23012815	23145010	HAP_3	0.128695652173913	5.68028364822389	3.85464857172079	0.141144057223994
1	23012815	23145010	HAP_4	0.0973913043478261	5.03775075627219	4.9966445234372	0.313779496417042
1	23012815	23145010	HAP_5	0.0991304347826087	-1.08140656953763	3.53592905372899	0.759844454954944
1	23035575	23197299	HAP_1	0.132173913043478	5.68028364822389	3.85464857172079	0.141144057223994
1	23035575	23197299	HAP_2	0.18	-0.894654039464924	2.6145160263396	0.732337910094832
1	23035575	23197299	HAP_3	0.28695652173913	0.317344871783111	1.24078411211745	0.798228544504284
1	23035575	23197299	HAP_4	0.0878260869565217	5.03775075627219	4.9966445234372	0.313779496417042
1	23035575	23197299	HAP_5	0.0991304347826087	-1.08140656953763	3.53592905372899	0.759844454954944
1	23081731	23269424	HAP_1	0.0878260869565217	5.03775075627219	4.9966445234372	0.313779496417042
1	23081731	23269424	HAP_2	0.132173913043478	5.68028364822389	3.85464857172079	0.141144057223994
1	23081731	23269424	HAP_3	0.091304347826087	-3.03228710639183	4.31245490614324	0.482255697734446
1	23081731	23269424	HAP_4	0.127826086956522	-4.7721544040157	2.64775591768968	0.0720277134345851
1	23081731	23269424	HAP_5	0.284347826086957	0.317344871783111	1.24078411211745	0.798228544504284
1	23081731	23269424	HAP_6	0.08	-2.39979406187667	4.40896731882104	0.586451997754265
1	23121836	23329925	HAP_1	0.134782608695652	5.00059318595418	3.51352048477219	0.155220624964094
1	23121836	23329925	HAP_2	0.0921739130434783	-3.03228710639183	4.31245490614324	0.482255697734446
1	23121836	23329925	HAP_3	0.153913043478261	0.42368851584413	2.43114227548464	0.861711718730944
1	23121836	23329925	HAP_4	0.0991304347826087	-1.08140656953763	3.53592905372899	0.759844454954944
1	23121836	23329925	HAP_5	0.0878260869565217	5.03775075627219	4.9966445234372	0.313779496417042
1	23121836	23329925	HAP_6	0.284347826086957	0.317344871783111	1.24078411211745	0.798228544504284
1	23175268	23406744	HAP_1	0.134782608695652	5.00059318595418	3.51352048477219	0.155220624964094
1	23175268	23406744	HAP_2	0.0921739130434783	-3.03228710639183	4.31245490614324	0.482255697734446
1	23175268	23406744	HAP_3	0.284347826086957	0.317344871783111	1.24078411211745	0.798228544504284
1	23175268	23406744	HAP_4	0.0991304347826087	-1.08140656953763	3.53592905372899	0.759844454954944
1	23175268	23406744	HAP_5	0.135652173913043	-0.658728769487553	2.9228219590013	0.821770080398624
1	23175268	23406744	HAP_6	0.0878260869565217	5.03775075627219	4.9966445234372	0.313779496417042
1	23236091	23450749	HAP_1	0.133913043478261	5.00059318595418	3.51352048477219	0.155220624964094
1	23236091	23450749	HAP_2	0.0904347826086957	-3.03228710639183	4.31245490614324	0.482255697734446
1	23236091	23450749	HAP_3	0.282608695652174	0.317344871783111	1.24078411211745	0.798228544504284
1	23236091	23450749	HAP_4	0.0991304347826087	-1.08140656953763	3.53592905372899	0.759844454954944
1	23236091	23450749	HAP_5	0.0878260869565217	5.03775075627219	4.9966445234372	0.313779496417042
1	23236091	23450749	HAP_6	0.0904347826086957	7.5661349308027	4.33634551264142	0.0815631151266887
1	23309941	23505884	HAP_1	0.0904347826086957	-3.03228710639183	4.31245490614324	0.482255697734446
1	23309941	23505884	HAP_2	0.285217391304348	0.317344871783111	1.24078411211745	0.798228544504284
1	23309941	23505884	HAP_3	0.13304347826087	6.26041843608701	3.84302977413319	0.103866616055579
1	23309941	23505884	HAP_4	0.0991304347826087	-1.08140656953763	3.53592905372899	0.759844454954944
1	23382846	23538524	HAP_1	0.285217391304348	0.317344871783111	1.24078411211745	0.798228544504284
1	23382846	23538524	HAP_2	0.13304347826087	6.26041843608701	3.84302977413319	0.103866616055579
1	23382846	23538524	HAP_3	0.0921739130434783	-3.03228710639183	4.31245490614324	0.482255697734446
1	23382846	23538524	HAP_4	0.100869565217391	-1.08140656953763	3.53592905372899	0.759844454954944
1	23436633	23563293	HAP_1	0.133913043478261	6.26041843608701	3.84302977413319	0.103866616055579
1	23436633	23563293	HAP_2	0.144347826086957	-0.575782854837344	2.53995814553209	0.820747311233092
1	23436633	23563293	HAP_3	0.0904347826086957	5.09682880199343	3.91122035278658	0.193064001079133
1	23436633	23563293	HAP_4	0.12	-4.25115850963535	2.91067780513966	0.144700796041413
1	23436633	23563293	HAP_5	0.284347826086957	0.199691273052467	1.25125773976951	0.87325947530062
1	23493262	23611313	HAP_1	0.310434782608696	-0.460982755881156	1.24587520119506	0.711516542131
1	23493262	23611313	HAP_2	0.16	-0.413362718756129	2.753656367724	0.880728433557036
1	23493262	23611313	HAP_3	0.12	-4.25115850963535	2.91067780513966	0.144700796041413
1	23493262	23611313	HAP_4	0.285217391304348	0.199691273052467	1.25125773976951	0.87325947530062
1	23524493	23636829	HAP_1	0.108695652173913	2.09000136621074	4.9922082038462	0.675629922601368
1	23524493	23636829	HAP_2	0.285217391304348	0.199691273052467	1.25125773976951	0.87325947530062
1	23524493	23636829	HAP_3	0.12	-4.25115850963535	2.91067780513966	0.144700796041413
1	23524493	23636829	HAP_4	0.311304347826087	-0.460982755881156	1.24587520119506	0.711516542131
1	23556596	23678274	HAP_1	0.286086956521739	0.199691273052467	1.25125773976951	0.87325947530062
1	23556596	23678274	HAP_2	0.312173913043478	-0.460982755881156	1.24587520119506	0.711516542131
1	23556596	23678274	HAP_3	0.228695652173913	-0.718628739923592	1.94341379079117	0.711688327353775
1	23592345	23718726	HAP_1	0.296521739130435	0.668739237273462	1.32232192354452	0.613243772468
1	23592345	23718726	HAP_2	0.147826086956522	-2.93973713991807	2.4506555649086	0.230811185953057
1	23592345	23718726	HAP_3	0.286086956521739	0.199691273052467	1.25125773976951	0.87325947530062
1	23631135	23796339	HAP_1	0.195652173913043	-1.43347064125818	1.76945567956508	0.418214357330004
1	23631135	23796339	HAP_2	0.260869565217391	0.900994353990306	1.41082044126136	0.523322859201267
1	23631135	23796339	HAP_3	0.295652173913043	0.668739237273462	1.32232192354452	0.613243772468
1	23663115	23829504	HAP_1	0.26	0.627633531389122	1.42556151327854	0.659910051090329
1	23663115	23829504	HAP_2	0.105217391304348	-4.13676233164071	3.54212079561382	0.243351493122405
1	23663115	23829504	HAP_3	0.091304347826087	-3.03228710639183	4.31245490614324	0.482255697734446
1	23663115	23829504	HAP_4	0.295652173913043	0.668739237273462	1.32232192354452	0.613243772468
1	23689854	23873652	HAP_1	0.143478260869565	-0.575782854837344	2.53995814553209	0.820747311233092
1	23689854	23873652	HAP_2	0.132173913043478	6.26041843608701	3.84302977413319	0.103866616055579
1	23689854	23873652	HAP_3	0.26	0.627633531389122	1.42556151327854	0.659910051090329
1	23689854	23873652	HAP_4	0.091304347826087	-3.03228710639183	4.31245490614324	0.482255697734446
1	23764367	23929066	HAP_1	0.143478260869565	-0.575782854837344	2.53995814553209	0.820747311233092
1	23764367	23929066	HAP_2	0.12695652173913	6.26041843608701	3.84302977413319	0.103866616055579
1	23764367	23929066	HAP_3	0.091304347826087	-3.03228710639183	4.31245490614324	0.482255697734446
1	23764367	23929066	HAP_4	0.259130434782609	0.627633531389122	1.42556151327854	0.659910051090329
1	23819150	24003791	HAP_1	0.091304347826087	-3.03228710639183	4.31245490614324	0.482255697734446
1	23819150	24003791	HAP_2	0.259130434782609	0.627633531389122	1.42556151327854	0.659910051090329
1	23819150	24003791	HAP_3	0.144347826086957	-0.575782854837344	2.53995814553209	0.820747311233092
1	23819150	24003791	HAP_4	0.12695652173913	6.26041843608701	3.84302977413319	0.103866616055579
1	23852637	24084391	HAP_1	0.127826086956522	5.35044575217022	3.50972639733561	0.127955763603482
1	23852637	24084391	HAP_2	0.258260869565217	0.367545974716007	1.44079133745552	0.798739134044856
1	23852637	24084391	HAP_3	0.0921739130434783	-3.03228710639183	4.31245490614324	0.482255697734446
1	23852637	24084391	HAP_4	0.144347826086957	-0.575782854837344	2.53995814553209	0.820747311233092
1	23916838	24144013	HAP_1	0.206086956521739	1.30829641652673	1.94356720348359	0.501133757664047
1	23916838	24144013	HAP_2	0.256521739130435	0.37229323126312	1.46060578587649	0.798901609991085
1	23916838	24144013	HAP_3	0.0930434782608696	-3.03228710639183	4.31245490614324	0.482255697734446
1	23916838	24144013	HAP_4	0.145217391304348	-0.575782854837344	2.53995814553209	0.820747311233092
1	23997686	24222791	HAP_1	0.0930434782608696	-3.03228710639183	4.31245490614324	0.482255697734446
1	23997686	24222791	HAP_2	0.21304347826087	0.41223228505293	1.90300386308571	0.828581637409087
1	23997686	24222791	HAP_3	0.337391304347826	-0.162156812374846	1.12988549445494	0.885934003230837
1	23997686	24222791	HAP_4	0.102608695652174	-1.08140656953763	3.53592905372899	0.759844454954944
1	24053320	24268228	HAP_1	0.088695652173913	-3.14079671945213	4.97682447764274	0.528241852191129
1	24053320	24268228	HAP_2	0.212173913043478	0.41223228505293	1.90300386308571	0.828581637409087
1	24053320	24268228	HAP_3	0.169565217391304	1.36882315356775	2.03232807789502	0.500890430203127
1	24053320	24268228	HAP_4	0.102608695652174	-1.08140656953763	3.53592905372899	0.759844454954944
1	24124112	24327170	HAP_1	0.088695652173913	-3.14079671945213	4.97682447764274	0.528241852191129
1	24124112	24327170	HAP_2	0.212173913043478	0.41223228505293	1.90300386308571	0.828581637409087
1	24124112	24327170	HAP_3	0.0773913043478261	1.52876759892453	4.96501456449577	0.758266434826427
1	24124112	24327170	HAP_4	0.17304347826087	-1.37212505768295	2.067003928691	0.507075732880873
1	24200820	24375020	HAP_1	0.088695652173913	-3.14079671945213	4.97682447764274	0.528241852191129
1	24200820	24375020	HAP_2	0.0773913043478261	1.52876759892453	4.96501456449577	0.758266434826427
1	24200820	24375020	HAP_3	0.173913043478261	-0.924566319616366	2.01784212135228	0.646989057870552
1	24200820	24375020	HAP_4	0.212173913043478	0.41223228505293	1.90300386308571	0.828581637409087
1	24253399	24425717	HAP_1	0.21304347826087	0.416086168204848	1.86101220477788	0.823164931347802
1	24253399	24425717	HAP_2	0.0895652173913044	2.67033687344235	3.90300848142282	0.494147323054816
1	24253399	24425717	HAP_3	0.174782608695652	-0.924566319616366	2.01784212135228	0.646989057870552
1	24253399	24425717	HAP_4	0.088695652173913	-3.14079671945213	4.97682447764274	0.528241852191129
1	24308441	24461068	HAP_1	0.088695652173913	-3.14079671945213	4.97682447764274	0.528241852191129
1	24308441	24461068	HAP_2	0.21304347826087	0.416086168204848	1.86101220477788	0.823164931347802
1	24308441	24461068	HAP_3	0.174782608695652	-0.924566319616366	2.01784212135228	0.646989057870552
1	24308441	24461068	HAP_4	0.0895652173913044	2.67033687344235	3.90300848142282	0.494147323054816
1	24357818	24518171	HAP_1	0.139130434782609	-0.196225381160694	2.77439208954471	0.943639918934531
1	24357818	24518171	HAP_2	0.0895652173913044	2.67033687344235	3.90300848142282	0.494147323054816
1	24357818	24518171	HAP_3	0.21304347826087	0.416086168204848	1.86101220477788	0.823164931347802
1	24357818	24518171	HAP_4	0.173913043478261	-0.924566319616366	2.01784212135228	0.646989057870552
1	24412399	24562856	HAP_1	0.198260869565217	1.02266830019012	1.99755860946214	0.608880749047402
1	24412399	24562856	HAP_2	0.173913043478261	-0.924566319616366	2.01784212135228	0.646989057870552
1	24412399	24562856	HAP_3	0.0895652173913044	2.67033687344235	3.90300848142282	0.494147323054816
1	24450311	24595486	HAP_1	0.173913043478261	-0.924566319616366	2.01784212135228	0.646989057870552
1	24450311	24595486	HAP_2	0.0904347826086957	2.67033687344235	3.90300848142282	0.494147323054816
1	24450311	24595486	HAP_3	0.0982608695652174	3.9705853186783	5.05509839086321	0.43251402299672
1	24450311	24595486	HAP_4	0.199130434782609	1.02266830019012	1.99755860946214	0.608880749047402
1	24496008	24631426	HAP_1	0.135652173913043	0.9387391719191	3.85134138751924	0.807518481448343
1	24496008	24631426	HAP_2	0.0982608695652174	3.9705853186783	5.05509839086321	0.43251402299672
1	24496008	24631426	HAP_3	0.198260869565217	1.26176606270991	2.04910981768175	0.538300223110348
1	24496008	24631426	HAP_4	0.0773913043478261	1.52876759892453	4.96501456449577	0.758266434826427
1	24496008	24631426	HAP_5	0.17304347826087	-0.924566319616366	2.01784212135228	0.646989057870552
1	24548452	24674936	HAP_1	0.12695652173913	0.9387391719191	3.85134138751924	0.807518481448343
1	24548452	24674936	HAP_2	0.08	1.52876759892453	4.96501456449577	0.758266434826427
1	24548452	24674936	HAP_3	0.109565217391304	5.00515089846375	4.32393414743892	0.247541242703662
1	24548452	24674936	HAP_4	0.173913043478261	-0.924566319616366	2.01784212135228	0.646989057870552
1	24548452	24674936	HAP_5	0.127826086956522	4.09898645776273	3.9056412920427	0.294397277963102
1	24548452	24674936	HAP_6	0.198260869565217	1.26176606270991	2.04910981768175	0.538300223110348
1	24587834	24715677	HAP_1	0.173913043478261	-0.924566319616366	2.01784212135228	0.646989057870552
1	24587834	24715677	HAP_2	0.123478260869565	0.9387391719191	3.85134138751924	0.807518481448343
1	24587834	24715677	HAP_3	0.08	1.52876759892453	4.96501456449577	0.758266434826427
1	24587834	24715677	HAP_4	0.110434782608696	5.00515089846375	4.32393414743892	0.247541242703662
1	24587834	24715677	HAP_5	0.0860869565217391	2.26205344866734	4.36618004931256	0.604602687650615
1	24587834	24715677	HAP_6	0.199130434782609	1.26176606270991	2.04910981768175	0.538300223110348
1	24622301	24760985	HAP_1	0.110434782608696	5.00515089846375	4.32393414743892	0.247541242703662
1	24622301	24760985	HAP_2	0.08	1.52876759892453	4.96501456449577	0.758266434826427
1	24622301	24760985	HAP_3	0.123478260869565	0.9387391719191	3.85134138751924	0.807518481448343
1	24622301	24760985	HAP_4	0.17304347826087	-1.53521411051318	2.07202417689034	0.459048491241219
1	24622301	24760985	HAP_5	0.193913043478261	1.64165908306836	2.16225995363078	0.448031519234299
1	24622301	24760985	HAP_6	0.0834782608695652	2.26205344866734	4.36618004931256	0.604602687650615
1	24654236	24799632	HAP_1	0.192173913043478	1.64165908306836	2.16225995363078	0.448031519234299
1	24654236	24799632	HAP_2	0.0834782608695652	2.26205344866734	4.36618004931256	0.604602687650615
1	24654236	24799632	HAP_3	0.110434782608696	5.00515089846375	4.32393414743892	0.247541242703662
1	24654236	24799632	HAP_4	0.203478260869565	-1.70513506394564	2.15349575084773	0.428812144729411
1	24654236	24799632	HAP_5	0.173913043478261	-1.53521411051318	2.07202417689034	0.459048491241219
1	24703186	24838128	HAP_1	0.191304347826087	1.64165908306836	2.16225995363078	0.448031519234299
1	24703186	24838128	HAP_2	0.0834782608695652	2.26205344866734	4.36618004931256	0.604602687650615
1	24703186	24838128	HAP_3	0.203478260869565	-1.70513506394564	2.15349575084773	0.428812144729411
1	24703186	24838128	HAP_4	0.110434782608696	5.00515089846375	4.32393414743892	0.247541242703662
1	24703186	24838128	HAP_5	0.173913043478261	-1.53521411051318	2.07202417689034	0.459048491241219
1	24752603	24901336	HAP_1	0.0834782608695652	2.26205344866734	4.36618004931256	0.604602687650615
1	24752603	24901336	HAP_2	0.115652173913043	5.00515089846375	4.32393414743892	0.247541242703662
1	24752603	24901336	HAP_3	0.188695652173913	1.64165908306836	2.16225995363078	0.448031519234299
1	24752603	24901336	HAP_4	0.171304347826087	-2.04138312657252	2.12542541908843	0.337237487263845
1	24752603	24901336	HAP_5	0.0869565217391304	0.547672980749712	4.30802287985644	0.898884075796804
1	24752603	24901336	HAP_6	0.143478260869565	0.906942142011508	2.96057046455346	0.759458987471523
1	24782983	24959571	HAP_1	0.0834782608695652	2.26205344866734	4.36618004931256	0.604602687650615
1	24782983	24959571	HAP_2	0.171304347826087	-2.04138312657252	2.12542541908843	0.337237487263845
1	24782983	24959571	HAP_3	0.115652173913043	5.00515089846375	4.32393414743892	0.247541242703662
1	24782983	24959571	HAP_4	0.0869565217391304	0.547672980749712	4.30802287985644	0.898884075796804
1	24782983	24959571	HAP_5	0.124347826086957	0.9387391719191	3.85134138751924	0.807518481448343
1	24782983	24959571	HAP_6	0.18695652173913	1.19945185043542	2.09945338405565	0.568013680057883
1	24821185	25018581	HAP_1	0.0834782608695652	2.26205344866734	4.36618004931256	0.604602687650615
1	24821185	25018581	HAP_2	0.171304347826087	-2.04138312657252	2.12542541908843	0.337237487263845
1	24821185	25018581	HAP_3	0.115652173913043	5.00515089846375	4.32393414743892	0.247541242703662
1	24821185	25018581	HAP_4	0.0852173913043478	0.547672980749712	4.30802287985644	0.898884075796804
1	24821185	25018581	HAP_5	0.124347826086957	0.9387391719191	3.85134138751924	0.807518481448343
1	24821185	25018581	HAP_6	0.18695652173913	1.19945185043542	2.09945338405565	0.568013680057883
1	24885890	25052468	HAP_1	0.0843478260869565	7.26871907333022	5.00565376115631	0.147031318306093
1	24885890	25052468	HAP_2	0.0869565217391304	2.26205344866734	4.36618004931256	0.604602687650615
1	24885890	25052468	HAP_3	0.171304347826087	-2.04138312657252	2.12542541908843	0.337237487263845
1	24885890	25052468	HAP_4	0.116521739130435	5.00515089846375	4.32393414743892	0.247541242703662
1	24885890	25052468	HAP_5	0.12	1.57250352264174	2.78959768581863	0.573181389278001
1	24885890	25052468	HAP_6	0.0852173913043478	0.547672980749712	4.30802287985644	0.898884075796804
1	24941722	25106764	HAP_1	0.0843478260869565	7.26871907333022	5.00565376115631	0.147031318306093
1	24941722	25106764	HAP_2	0.116521739130435	5.00515089846375	4.32393414743892	0.247541242703662
1	24941722	25106764	HAP_3	0.0852173913043478	0.547672980749712	4.30802287985644	0.898884075796804
1	24941722	25106764	HAP_4	0.139130434782609	1.61045043435447	2.64609301330542	0.543025933155287
1	24941722	25106764	HAP_5	0.170434782608696	-2.04138312657252	2.12542541908843	0.337237487263845
1	24941722	25106764	HAP_6	0.0904347826086957	2.26205344866734	4.36618004931256	0.604602687650615
1	24996688	25141602	HAP_1	0.119130434782609	1.57250352264174	2.78959768581863	0.573181389278001
1	24996688	25141602	HAP_2	0.0852173913043478	0.547672980749712	4.30802287985644	0.898884075796804
1	24996688	25141602	HAP_3	0.0895652173913044	2.26205344866734	4.36618004931256	0.604602687650615
1	24996688	25141602	HAP_4	0.115652173913043	5.00515089846375	4.32393414743892	0.247541242703662
1	24996688	25141602	HAP_5	0.0843478260869565	7.26871907333022	5.00565376115631	0.147031318306093
1	24996688	25141602	HAP_6	0.169565217391304	-2.04138312657252	2.12542541908843	0.337237487263845
1	25040568	25176647	HAP_1	0.152173913043478	-0.5481476845502	2.37588547404142	0.817621728494012
1	25040568	25176647	HAP_2	0.126086956521739	1.70332459415941	2.55265890705987	0.504870595052266
1	25040568	25176647	HAP_3	0.202608695652174	0.300479513821729	1.87198106997181	0.872533727504292
1	25040568	25176647	HAP_4	0.11304347826087	-0.536733894355251	2.95730920188609	0.856045275339222
1	25040568	25176647	HAP_5	0.171304347826087	-2.00141488352088	2.0725009452895	0.334609508413511
1	25086040	25234832	HAP_1	0.15304347826087	-0.5481476845502	2.37588547404142	0.817621728494012
1	25086040	25234832	HAP_2	0.124347826086957	1.70332459415941	2.55265890705987	0.504870595052266
1	25086040	25234832	HAP_3	0.0791304347826087	1.52876759892453	4.96501456449577	0.758266434826427
1	25086040	25234832	HAP_4	0.116521739130435	5.00515089846375	4.32393414743892	0.247541242703662
1	25086040	25234832	HAP_5	0.111304347826087	-0.536733894355251	2.95730920188609	0.856045275339222
1	25086040	25234832	HAP_6	0.0843478260869565	-5.65623478242685	4.99465196495137	0.257924756635767
1	25086040	25234832	HAP_7	0.088695652173913	-3.5553129954011	3.89558072965228	0.361816462869538
[truncated: 187,858 more rows]
