# Supplementary material for: Autosomal recessive loci contribute significantly to quantitative variation of male fertility in a dairy cattle population
Source: BMC Genomics. 2021 Mar 30;22:225. doi: 10.1186/s12864-021-07523-3 (PMC8010996; doi:10.1186/s12864-021-07523-3)
Supplement: Supplementary file 33 — Additional file 33. (CSV 1879 kb) [file 12864_2021_7523_MOESM33_ESM.csv]

variant beta se pval
1_90000053 0.04596 0.7918 0.4285
1_90000721 0.08611 1.247 0.2127
1_90001032 -0.01267 -0.2676 0.789
1_90001070 0.05186 0.8994 0.3685
1_90001398 -0.1968 -1.236 0.2167
1_90001667 -0.06708 -0.7153 0.4745
1_90001801 -0.1236 -1.458 0.1449
1_90001891 -0.1177 -1.454 0.146
1_90002092 -0.01228 -0.3142 0.7534
1_90002160 0.0004711 0.01118 0.9911
1_90002222 0.8443 0.9224 0.3564
1_90002374 -0.02017 -0.5264 0.5987
1_90002546 0.01789 0.1071 0.9147
1_90002559 0.01789 0.1071 0.9147
1_90002578 -0.007409 -0.1525 0.8788
1_90002617 0.01789 0.1071 0.9147
1_90002618 0.01789 0.1071 0.9147
1_90002931 0.03442 0.2091 0.8344
1_90003084 0.008454 0.2116 0.8324
1_90003142 -0.05612 -1.361 0.1737
1_90003182 0.008454 0.2116 0.8324
1_90003220 0.008454 0.2116 0.8324
1_90003446 0.008454 0.2116 0.8324
1_90003563 0.008454 0.2116 0.8324
1_90003796 0.01526 0.3721 0.7098
1_90003828 0.008454 0.2116 0.8324
1_90003906 0.008454 0.2116 0.8324
1_90003920 -0.04087 -0.3131 0.7542
1_90003979 0.008454 0.2116 0.8324
1_90004035 0.008454 0.2116 0.8324
1_90004043 0.008454 0.2116 0.8324
1_90004067 0.007232 0.181 0.8564
1_90004078 0.007232 0.181 0.8564
1_90004142 0.00615 0.1548 0.877
1_90004144 0.00615 0.1548 0.877
1_90004163 0.007359 0.1852 0.8531
1_90004321 0.00268 0.06715 0.9465
1_90004525 -0.1302 -0.2464 0.8054
1_90004580 0.007359 0.1852 0.8531
1_90004588 -0.00636 -0.08333 0.9336
1_90004701 0.004858 0.1213 0.9035
1_90004818 -0.08628 -0.6671 0.5047
1_90004820 0.008454 0.2116 0.8324
1_90004885 0.06068 0.1871 0.8516
1_90004948 2.02 2.183 0.0291
1_90005017 -0.0821 -0.1793 0.8577
1_90005193 0.008454 0.2116 0.8324
1_90005381 -0.009461 -0.2089 0.8345
1_90005562 0.008454 0.2116 0.8324
1_90005690 0.008454 0.2116 0.8324
1_90006523 0.008454 0.2116 0.8324
1_90006671 0.0113 0.06328 0.9495
1_90006782 0.01192 0.2971 0.7664
1_90006828 -0.05624 -0.4142 0.6787
1_90006965 -0.105 -0.781 0.4349
1_90007017 0.005078 0.1269 0.899
1_90007141 0.008454 0.2116 0.8324
1_90007702 -0.1302 -0.2464 0.8054
1_90008111 -0.105 -0.781 0.4349
1_90009253 2.02 2.183 0.0291
1_90010148 2.02 2.183 0.0291
1_90010362 0.02633 0.522 0.6017
1_90011021 -0.003456 -0.07123 0.9432
1_90011056 -0.05624 -0.4142 0.6787
1_90011485 0.04204 0.1212 0.9036
1_90012042 1.294 1.961 0.04997
1_90012425 2.02 2.183 0.0291
1_90012628 -0.1091 -0.5897 0.5554
1_90012693 0.0113 0.06328 0.9495
1_90012763 -0.00769 -0.1594 0.8733
1_90012843 0.02714 0.1572 0.8751
1_90015943 -0.1091 -0.5897 0.5554
1_90015948 0.1679 0.3174 0.7509
1_90016638 -0.01528 -0.081 0.9354
1_90016896 -0.01528 -0.081 0.9354
1_90016899 -0.01528 -0.081 0.9354
1_90016903 -0.01528 -0.081 0.9354
1_90017065 0.09639 0.3361 0.7368
1_90017099 0.0408 0.2065 0.8364
1_90017556 -0.01528 -0.081 0.9354
1_90017899 0.0194 0.1121 0.9108
1_90017934 -0.03975 -0.7189 0.4722
1_90017984 -0.1091 -0.5897 0.5554
1_90018135 -0.01528 -0.081 0.9354
1_90018405 -0.01528 -0.081 0.9354
1_90018672 -0.01528 -0.081 0.9354
1_90018888 -0.1091 -0.5897 0.5554
1_90019031 -0.01528 -0.081 0.9354
1_90019035 -0.01528 -0.081 0.9354
1_90019037 -0.01528 -0.081 0.9354
1_90019095 -0.01528 -0.081 0.9354
1_90019486 -0.01528 -0.081 0.9354
1_90019657 -0.01528 -0.081 0.9354
1_90019819 -0.01528 -0.081 0.9354
1_90019908 0.006874 0.1633 0.8703
1_90019963 -0.01528 -0.081 0.9354
1_90020122 -0.111 -1.303 0.1927
1_90020303 0.0113 0.06328 0.9495
1_90020480 -0.01528 -0.081 0.9354
1_90020555 -0.01528 -0.081 0.9354
1_90020819 -0.01528 -0.081 0.9354
1_90020989 -0.01528 -0.081 0.9354
1_90021086 -0.01528 -0.081 0.9354
1_90021131 -0.01528 -0.081 0.9354
1_90021610 -0.01528 -0.081 0.9354
1_90021669 2.02 2.183 0.0291
1_90021878 -0.01528 -0.081 0.9354
1_90022088 0.01372 0.3889 0.6974
1_90022986 0.01372 0.3889 0.6974
1_90023085 -0.01528 -0.081 0.9354
1_90023528 -0.01528 -0.081 0.9354
1_90023608 -0.01528 -0.081 0.9354
1_90024385 0.03542 0.1837 0.8542
1_90024750 0.002646 0.05513 0.956
1_90024961 -0.01528 -0.081 0.9354
1_90025659 -0.01528 -0.081 0.9354
1_90026252 -0.02802 -0.7592 0.4478
1_90026870 0.01148 0.2348 0.8144
1_90027363 -0.09231 -0.5089 0.6109
1_90028300 -0.6749 -0.7298 0.4656
1_90028447 0.06068 0.1871 0.8516
1_90029282 0.01283 0.364 0.7159
1_90030362 -0.09231 -0.5089 0.6109
1_90030403 -0.2091 -1.011 0.312
1_90030898 -0.03859 -0.9231 0.356
1_90031002 -0.1023 -1.254 0.21
1_90031142 2.02 2.183 0.0291
1_90031450 -0.1596 -1.178 0.2387
1_90032254 0.01877 0.3849 0.7003
1_90032459 -0.01749 -0.0382 0.9695
1_90032957 -0.01749 -0.0382 0.9695
1_90033577 -0.01749 -0.0382 0.9695
1_90034144 -0.1403 -1.098 0.2724
1_90034711 -0.3303 -1.192 0.2332
1_90035004 -0.1403 -1.098 0.2724
1_90035294 -0.1285 -1.281 0.2003
1_90036333 -0.02966 -0.7251 0.4684
1_90037790 0.01343 0.2101 0.8336
1_90037791 0.01903 0.296 0.7672
1_90037955 -0.01845 -0.04049 0.9677
1_90039851 0.07866 1.245 0.2132
1_90039900 -0.01749 -0.0382 0.9695
1_90040394 -0.01749 -0.0382 0.9695
1_90041011 -0.01749 -0.0382 0.9695
1_90042083 -0.09778 -1.152 0.2493
1_90042461 -0.001161 -0.02404 0.9808
1_90043310 -0.1406 -1.09 0.2756
1_90043666 0.02602 0.6021 0.5471
1_90043735 -0.1424 -1.051 0.2932
1_90043900 -0.03768 -0.2461 0.8056
1_90043958 0.0491 0.7856 0.4322
1_90044092 0.03181 0.4176 0.6763
1_90044104 0.03181 0.4176 0.6763
1_90044309 0.06976 0.3521 0.7248
1_90044753 -0.02133 -0.5249 0.5997
1_90045403 2.02 2.183 0.0291
1_90045468 -0.1449 -1.079 0.2808
1_90045608 0.0005482 0.003335 0.9973
1_90046426 0.0005482 0.003335 0.9973
1_90047364 -0.1449 -1.079 0.2808
1_90047394 0.02724 0.1604 0.8726
1_90047613 0.2749 1.611 0.1072
1_90048271 0.1041 0.2272 0.8203
1_90048342 0.005214 0.1403 0.8884
1_90048727 -0.1302 -0.2464 0.8054
1_90049110 -0.01151 -0.2764 0.7823
1_90049562 0.009543 0.2561 0.7979
1_90049824 -0.09012 -0.6227 0.5335
1_90050141 0.01008 0.2708 0.7866
1_90050534 2.02 2.183 0.0291
1_90050901 -0.009833 -0.2321 0.8164
1_90051426 -0.1302 -0.2464 0.8054
1_90052277 -0.1898 -1.004 0.3155
1_90052399 0.1852 1.381 0.1675
1_90052415 -0.000354 -0.008338 0.9933
1_90052845 0.1852 1.381 0.1675
1_90052957 0.2304 1.862 0.06268
1_90053157 1.182 2.218 0.02663
1_90054028 0.1539 1.16 0.2461
1_90054192 0.0304 0.8627 0.3883
1_90054424 -0.01749 -0.0382 0.9695
1_90054987 0.001042 0.02838 0.9774
1_90054999 0.007597 0.1773 0.8593
1_90055056 0.1596 1.215 0.2244
1_90055267 0.1774 1.31 0.1904
1_90055352 0.1036 0.1589 0.8738
1_90056282 0.2943 1.851 0.06423
1_90056513 0.1774 1.31 0.1904
1_90056608 -0.1302 -0.2464 0.8054
1_90056609 0.01533 0.4142 0.6787
1_90056615 -0.1302 -0.2464 0.8054
1_90056735 -0.1318 -0.2511 0.8017
1_90056752 -0.1291 -0.2442 0.8071
1_90056806 2.02 2.183 0.0291
1_90057118 0.1774 1.31 0.1904
1_90057296 2.02 2.183 0.0291
1_90057341 -0.05283 -0.3281 0.7428
1_90057387 2.02 2.183 0.0291
1_90057633 0.1774 1.31 0.1904
1_90058234 0.001317 0.03619 0.9711
1_90058474 0.0007032 0.01923 0.9847
1_90058514 0.06229 1.161 0.2456
1_90059205 0.003125 0.07217 0.9425
1_90059441 0.1596 1.215 0.2244
1_90060999 -0.01749 -0.0382 0.9695
1_90061223 -0.01749 -0.0382 0.9695
1_90061589 0.1278 1.364 0.1725
1_90061608 0.1278 1.364 0.1725
1_90061677 2.02 2.183 0.0291
1_90061816 2.02 2.183 0.0291
1_90062869 -0.01777 -0.484 0.6284
1_90063046 -0.01898 -0.517 0.6052
1_90063141 -0.01898 -0.517 0.6052
1_90063218 0.03128 0.675 0.4997
1_90063255 -0.01517 -0.3198 0.7491
1_90064400 0.06976 0.3521 0.7248
1_90064652 0.1862 1.022 0.3069
1_90064654 -0.07426 -0.8332 0.4048
1_90064665 0.0643 1.022 0.307
1_90064666 0.1862 1.022 0.3069
1_90064691 0.02074 0.4317 0.666
1_90064839 -0.02518 -0.2261 0.8211
1_90064841 -0.02518 -0.2261 0.8211
1_90065373 0.9745 2.117 0.03432
1_90065684 0.06676 1.059 0.2898
1_90066401 0.05189 1.34 0.1803
1_90066858 0.1862 1.022 0.3069
1_90066873 0.03921 0.3399 0.7339
1_90067216 0.1862 1.022 0.3069
1_90067240 0.06976 0.3521 0.7248
1_90067258 0.05579 0.8905 0.3732
1_90067905 0.006304 0.05579 0.9555
1_90068170 0.9745 2.117 0.03432
1_90068523 -0.04687 -1.352 0.1764
1_90068949 0.04123 0.9545 0.3399
1_90069063 0.03822 0.8855 0.3759
1_90069325 0.9745 2.117 0.03432
1_90072127 -0.01323 -0.2104 0.8334
1_90072245 0.06676 1.059 0.2898
1_90072467 0.1666 0.9309 0.3519
1_90072630 0.9745 2.117 0.03432
1_90073206 0.06976 0.3521 0.7248
1_90073358 -0.04687 -1.352 0.1764
1_90073400 0.006304 0.05579 0.9555
1_90073865 0.06976 0.3521 0.7248
1_90073893 0.006304 0.05579 0.9555
1_90074169 0.9745 2.117 0.03432
1_90074640 0.9745 2.117 0.03432
1_90075351 0.9745 2.117 0.03432
1_90075530 0.06976 0.3521 0.7248
1_90075967 0.06976 0.3521 0.7248
1_90076185 -0.04687 -1.352 0.1764
1_90076604 0.06676 1.059 0.2898
1_90076917 0.06976 0.3521 0.7248
1_90077312 0.2775 1.607 0.1081
1_90077545 0.06976 0.3521 0.7248
1_90077562 0.006304 0.05579 0.9555
1_90078480 0.006304 0.05579 0.9555
1_90078503 0.2654 0.4085 0.6829
1_90078720 -0.04687 -1.352 0.1764
1_90080221 -0.0583 -1.674 0.09431
1_90080266 0.06976 0.3521 0.7248
1_90080302 0.06976 0.3521 0.7248
1_90080485 -0.04687 -1.352 0.1764
1_90080611 0.2705 1.641 0.101
1_90081094 0.2775 1.607 0.1081
1_90081437 0.006304 0.05579 0.9555
1_90083078 0.1862 1.022 0.3069
1_90083268 0.04123 0.9545 0.3399
1_90083609 0.06976 0.3521 0.7248
1_90084247 -0.6749 -0.7298 0.4656
1_90084253 0.04204 0.1212 0.9036
1_90084626 0.9745 2.117 0.03432
1_90084711 0.04123 0.9545 0.3399
1_90084727 -0.04687 -1.352 0.1764
1_90084936 0.04076 0.9462 0.3441
1_90085508 0.9745 2.117 0.03432
1_90086740 0.02173 0.6158 0.538
1_90086905 0.06976 0.3521 0.7248
1_90087693 -0.04687 -1.352 0.1764
1_90088375 0.8952 2.162 0.03065
1_90088664 -0.6749 -0.7298 0.4656
1_90088700 0.04123 0.9545 0.3399
1_90089684 0.06976 0.3521 0.7248
1_90089955 0.06976 0.3521 0.7248
1_90090175 0.1861 1.022 0.3069
1_90090274 -0.04471 -1.29 0.197
1_90090580 0.04204 0.1212 0.9036
1_90090822 0.1862 1.022 0.3069
1_90090901 0.1862 1.022 0.3069
1_90091380 0.06676 1.059 0.2898
1_90091382 0.8952 2.162 0.03065
1_90091934 0.8584 0.9378 0.3484
1_90092576 0.8584 0.9378 0.3484
1_90092587 0.06976 0.3521 0.7248
1_90093351 0.04204 0.1212 0.9036
1_90094064 0.01138 0.3208 0.7484
1_90094277 0.02185 0.618 0.5366
1_90094372 0.04123 0.9545 0.3399
1_90094454 0.04123 0.9545 0.3399
1_90094670 0.07887 1.238 0.2159
1_90095287 0.8952 2.162 0.03065
1_90095449 0.06976 0.3521 0.7248
1_90096213 0.04123 0.9545 0.3399
1_90097058 0.8952 2.162 0.03065
1_90097695 0.1862 1.022 0.3069
1_90098015 0.06676 1.059 0.2898
1_90098501 0.8952 2.162 0.03065
1_90098553 2.02 2.183 0.0291
1_90098592 0.04123 0.9545 0.3399
1_90099375 0.06976 0.3521 0.7248
1_90100542 0.1862 1.022 0.3069
1_90100592 0.1862 1.022 0.3069
1_90100630 0.1862 1.022 0.3069
1_90100806 0.1862 1.022 0.3069
1_90101364 0.04123 0.9545 0.3399
1_90101483 -0.04687 -1.352 0.1764
1_90101780 0.8952 2.162 0.03065
1_90101870 -0.02592 -0.1489 0.8816
1_90101889 -0.02592 -0.1489 0.8816
1_90102123 0.04903 1.147 0.2516
1_90102205 -0.04687 -1.352 0.1764
1_90102239 0.2413 1.444 0.1487
1_90102567 0.04123 0.9545 0.3399
1_90103180 -0.04687 -1.352 0.1764
1_90103358 0.03941 0.9117 0.362
1_90103487 0.2775 1.607 0.1081
1_90103876 0.9745 2.117 0.03432
1_90104568 0.8443 0.9224 0.3564
1_90104611 0.2775 1.607 0.1081
1_90104695 0.05707 0.9127 0.3615
1_90104981 -0.03054 -0.8638 0.3877
1_90105028 0.8952 2.162 0.03065
1_90105283 0.1862 1.022 0.3069
1_90105834 0.02439 0.6958 0.4866
1_90106219 0.8952 2.162 0.03065
1_90106224 0.03941 0.9117 0.362
1_90106619 0.04842 0.9708 0.3317
1_90106871 0.1862 1.022 0.3069
1_90106888 0.1862 1.022 0.3069
1_90107020 0.8952 2.162 0.03065
1_90107220 0.03084 0.876 0.3811
1_90108003 0.8952 2.162 0.03065
1_90108857 0.1862 1.022 0.3069
1_90108858 0.1862 1.022 0.3069
1_90109521 -0.1266 -1.307 0.1914
1_90109591 0.0813 0.8632 0.3881
1_90111914 0.8952 2.162 0.03065
1_90113070 0.045 1.036 0.3004
1_90113084 0.2654 0.4085 0.6829
1_90113145 -0.001344 -0.0297 0.9763
1_90113528 0.08569 0.4226 0.6726
1_90113569 0.1855 1.018 0.3088
1_90113692 0.1862 1.022 0.3069
1_90113728 0.1862 1.022 0.3069
1_90113785 0.02501 0.6098 0.5421
1_90113946 0.045 1.036 0.3004
1_90114496 0.1862 1.022 0.3069
1_90116540 -0.04206 -1.218 0.2234
1_90117239 -0.04519 -1.309 0.1908
1_90117275 -0.04544 -1.316 0.1881
1_90118331 0.0542 0.8392 0.4014
1_90118423 -0.02879 -0.5489 0.5831
1_90118501 0.06976 0.3521 0.7248
1_90118527 0.045 1.036 0.3004
1_90121609 0.04786 0.7346 0.4626
1_90122363 0.05285 1.003 0.3161
1_90123285 0.045 1.036 0.3004
1_90124189 0.0592 1.361 0.1738
1_90125070 -0.02961 -0.5575 0.5772
1_90125824 0.04786 0.7346 0.4626
1_90126358 -0.08838 -2 0.04562
1_90126666 0.04786 0.7346 0.4626
1_90126867 0.06976 0.3521 0.7248
1_90127071 2.284 2.482 0.01312
1_90127082 2.284 2.482 0.01312
1_90127156 0.117 1.753 0.07992
1_90128031 0.0423 0.9842 0.3251
1_90129174 -0.02961 -0.5575 0.5772
1_90129288 -0.08085 -0.3888 0.6975
1_90129502 -0.08085 -0.3888 0.6975
1_90129597 -0.08085 -0.3888 0.6975
1_90129802 -0.08085 -0.3888 0.6975
1_90130128 -0.08838 -2 0.04562
1_90130195 0.01419 0.06329 0.9495
1_90130243 -0.08085 -0.3888 0.6975
1_90130474 -0.02961 -0.5575 0.5772
1_90131718 0.04786 0.7346 0.4626
1_90131856 0.1541 0.8612 0.3892
1_90131858 0.05865 1.241 0.2147
1_90131877 0.04786 0.7346 0.4626
1_90131955 -0.08085 -0.3888 0.6975
1_90132202 -0.08838 -2 0.04562
1_90132507 -0.02961 -0.5575 0.5772
1_90132642 -0.08085 -0.3888 0.6975
1_90134089 -0.02961 -0.5575 0.5772
1_90134174 0.02197 0.4198 0.6747
1_90134197 2.284 2.482 0.01312
1_90134831 -0.02961 -0.5575 0.5772
1_90135201 0.1281 1.27 0.2042
1_90135258 -0.02371 -0.4449 0.6564
1_90135278 0.02883 0.4363 0.6626
1_90135284 -0.1077 -2.199 0.02797
1_90135875 2.284 2.482 0.01312
1_90136209 -0.08608 -2.339 0.0194
1_90137079 -0.08085 -0.3888 0.6975
1_90138008 -0.1454 -1.16 0.246
1_90138040 -0.02961 -0.5575 0.5772
1_90138782 -0.08838 -2 0.04562
1_90139755 2.284 2.482 0.01312
1_90139801 -0.08533 -1.912 0.05592
1_90140045 0.05486 1.111 0.2665
1_90141139 0.1424 0.7804 0.4352
1_90141172 0.0423 0.9842 0.3251
1_90141227 -0.08085 -0.3888 0.6975
1_90142516 0.04039 0.7241 0.4691
1_90142834 -0.04043 -0.5122 0.6086
1_90142835 -0.09088 -2.069 0.03862
1_90142843 -0.08014 -1.883 0.05984
1_90142844 1.375 1.495 0.135
1_90142853 0.09864 0.2611 0.794
1_90142855 -0.0339 -0.6367 0.5244
1_90143305 -0.05242 -1.016 0.3097
1_90143666 0.04085 0.9497 0.3423
1_90145174 0.04085 0.9497 0.3423
1_90145302 0.1424 0.7804 0.4352
1_90145420 0.03191 0.3792 0.7045
1_90145886 -0.02026 -0.3795 0.7043
1_90146144 2.284 2.482 0.01312
1_90146467 -0.02026 -0.3795 0.7043
1_90146619 2.284 2.482 0.01312
1_90147123 0.05071 1.025 0.3055
1_90147593 0.04085 0.9497 0.3423
1_90147654 -0.1095 -0.5128 0.6081
1_90148375 2.284 2.482 0.01312
1_90148593 -0.1261 -0.6213 0.5344
1_90149281 -0.08031 -1.792 0.07319
1_90149315 -0.00355 -0.003852 0.9969
1_90149976 -0.02447 -0.4603 0.6453
1_90150092 -0.1095 -0.5128 0.6081
1_90150467 2.284 2.482 0.01312
1_90150589 -0.1261 -0.6213 0.5344
1_90150623 -0.02373 -0.4451 0.6563
1_90151418 0.04085 0.9497 0.3423
1_90152079 -0.1095 -0.5128 0.6081
1_90152661 -0.02026 -0.3795 0.7043
1_90152839 0.04085 0.9497 0.3423
1_90153636 -0.09161 -0.8054 0.4206
1_90153906 0.04837 1.13 0.2587
1_90154670 -0.0776 -0.3825 0.7021
1_90155103 -0.1095 -0.5128 0.6081
1_90155852 0.04085 0.9497 0.3423
1_90156583 0.04514 0.6959 0.4866
1_90157353 0.04089 0.9502 0.3421
1_90158142 -0.00949 -0.1819 0.8557
1_90158546 0.8584 0.9378 0.3484
1_90158734 0.8584 0.9378 0.3484
1_90158881 -0.04047 -0.3606 0.7184
1_90159129 2.284 2.482 0.01312
1_90159201 0.04085 0.9497 0.3423
1_90160216 2.284 2.482 0.01312
1_90160309 -0.08226 -1.855 0.06363
1_90160839 -0.09607 -2.114 0.03458
1_90161203 -0.08226 -1.855 0.06363
1_90161252 -0.0776 -0.3825 0.7021
1_90161525 -0.04322 -0.743 0.4576
1_90161569 -0.02026 -0.3795 0.7043
1_90161643 -0.08749 -2.275 0.02297
1_90161769 0.04204 0.1212 0.9036
1_90162846 0.04085 0.9497 0.3423
1_90163049 0.04085 0.9497 0.3423
1_90163911 -0.08226 -1.855 0.06363
1_90164130 2.284 2.482 0.01312
1_90164359 0.04085 0.9497 0.3423
1_90164798 -0.09556 -0.4931 0.622
1_90165732 -0.09556 -0.4931 0.622
1_90167093 -0.02026 -0.3795 0.7043
1_90167099 -0.09556 -0.4931 0.622
1_90167211 2.284 2.482 0.01312
1_90167308 0.04343 1.009 0.3132
1_90167649 -0.08226 -1.855 0.06363
1_90167700 0.17 0.3186 0.7501
1_90167703 -0.06682 -1.487 0.1371
1_90167708 0.05305 1.375 0.1691
1_90167752 -0.02026 -0.3795 0.7043
1_90168700 0.04514 0.6959 0.4866
1_90169751 -0.02026 -0.3795 0.7043
1_90169771 -0.02026 -0.3795 0.7043
1_90169780 0.8443 0.9224 0.3564
1_90169784 0.04514 0.6959 0.4866
1_90169959 0.04009 0.4635 0.6431
1_90170278 -0.02026 -0.3795 0.7043
1_90170513 0.07104 1.558 0.1193
1_90170836 -0.09556 -0.4931 0.622
1_90171228 0.05415 1.093 0.2745
1_90171266 0.04514 0.6959 0.4866
1_90172326 2.284 2.482 0.01312
1_90172362 -0.02026 -0.3795 0.7043
1_90173007 2.284 2.482 0.01312
1_90173315 0.04514 0.6959 0.4866
1_90173644 -0.02026 -0.3795 0.7043
1_90173882 -0.08085 -0.3888 0.6975
1_90174412 2.284 2.482 0.01312
1_90174814 0.04514 0.6959 0.4866
1_90175716 0.03792 0.8865 0.3754
1_90176364 0.04788 0.7319 0.4643
1_90176650 0.04788 0.7319 0.4643
1_90176687 0.04788 0.7319 0.4643
1_90176909 0.04788 0.7319 0.4643
1_90177115 0.03796 0.886 0.3756
1_90177646 -0.08377 -1.887 0.05927
1_90177732 0.2654 0.4085 0.6829
1_90178708 -0.02026 -0.3795 0.7043
1_90179998 0.2654 0.4085 0.6829
1_90180743 0.04788 0.7319 0.4643
1_90180818 -0.02026 -0.3795 0.7043
1_90181779 -0.1095 -0.5128 0.6081
1_90182271 -0.08279 -1.847 0.06489
1_90182417 0.03717 0.8713 0.3837
1_90182922 -0.1095 -0.5128 0.6081
1_90183312 -0.01054 -0.1956 0.845
1_90183398 0.04204 0.1212 0.9036
1_90183401 -0.2122 -0.5679 0.5701
1_90183464 0.04912 1.006 0.3145
1_90184228 -0.08011 -1.753 0.07972
1_90185278 -0.02193 -0.5576 0.5771
1_90185289 0.04788 0.7319 0.4643
1_90185324 -0.09688 -2.119 0.03412
1_90185484 -0.02026 -0.3795 0.7043
1_90185518 -0.1095 -0.5128 0.6081
1_90186614 2.284 2.482 0.01312
1_90187436 -0.3353 -1.368 0.1713
1_90187441 -0.3353 -1.368 0.1713
1_90187909 0.03714 0.871 0.3838
1_90187949 -0.01342 -0.2483 0.8039
1_90188134 -0.1095 -0.5128 0.6081
1_90188397 -0.08011 -1.753 0.07972
1_90189296 2.284 2.482 0.01312
1_90189819 0.03792 0.8858 0.3758
1_90190014 -0.08377 -1.887 0.05927
1_90190558 0.03017 0.5177 0.6047
1_90190977 -0.1069 -0.3493 0.7269
1_90191592 0.03792 0.8858 0.3758
1_90193093 0.03714 0.871 0.3838
1_90193477 -0.08279 -1.847 0.06489
1_90193898 2.284 2.482 0.01312
1_90194386 -0.0811 -1.794 0.07297
1_90194647 -0.08279 -1.847 0.06489
1_90194897 -0.1095 -0.5128 0.6081
1_90195172 -0.08279 -1.847 0.06489
1_90195238 0.03714 0.871 0.3838
1_90195474 0.1666 0.314 0.7536
1_90195617 -0.2824 -1.105 0.2694
1_90195638 0.03714 0.871 0.3838
1_90195679 -0.07889 -1.755 0.07938
1_90195844 -0.1095 -0.5128 0.6081
1_90196028 -0.09317 -2.017 0.04373
1_90196192 0.0171 0.3195 0.7494
1_90196302 -0.09045 -2.315 0.02067
1_90196306 -0.3215 -0.3511 0.7256
1_90196317 -0.1024 -0.4927 0.6223
1_90196424 -0.08699 -1.945 0.0519
1_90196962 -0.1095 -0.5128 0.6081
1_90197273 0.03714 0.871 0.3838
1_90197357 -0.08011 -1.753 0.07972
1_90197520 0.05686 0.9322 0.3513
1_90197629 2.284 2.482 0.01312
1_90197791 -0.08279 -1.847 0.06489
1_90198007 -0.2737 -0.4225 0.6727
1_90198029 -0.08011 -1.753 0.07972
1_90198081 -0.08227 -1.837 0.06634
1_90198159 -0.07718 -1.737 0.08245
1_90198670 0.03714 0.871 0.3838
1_90198675 -0.07769 -1.76 0.07843
1_90199035 -0.08279 -1.847 0.06489
1_90199095 2.284 2.482 0.01312
1_90199139 -0.006329 -0.1119 0.9109
1_90200669 2.284 2.482 0.01312
1_90200732 0.04788 0.7319 0.4643
1_90200751 -0.09317 -2.017 0.04373
1_90201003 0.04788 0.7319 0.4643
1_90201071 0.04788 0.7319 0.4643
1_90201213 0.07331 0.0798 0.9364
1_90201331 0.03493 0.8157 0.4147
1_90201912 0.05528 0.843 0.3993
1_90202374 -0.03457 -0.6316 0.5277
1_90202460 2.284 2.482 0.01312
1_90202736 -0.08313 -1.851 0.06427
1_90203349 -0.08279 -1.847 0.06489
1_90203394 -0.08279 -1.847 0.06489
1_90203530 -0.08279 -1.847 0.06489
1_90204415 -0.08279 -1.847 0.06489
1_90204457 0.06508 1.013 0.3113
1_90204514 2.284 2.482 0.01312
1_90205896 0.061 0.9566 0.3388
1_90206053 -0.08279 -1.847 0.06489
1_90206459 0.01008 0.1922 0.8476
1_90207301 0.04788 0.7319 0.4643
1_90207624 -0.0257 -0.4782 0.6325
1_90207827 0.03992 0.9393 0.3476
1_90209100 0.061 0.9566 0.3388
1_90209220 0.2894 1.217 0.2237
1_90210063 2.284 2.482 0.01312
1_90210737 2.284 2.482 0.01312
1_90210796 0.03992 0.9393 0.3476
1_90211051 0.061 0.9566 0.3388
1_90211630 2.284 2.482 0.01312
1_90211773 0.0301 0.5949 0.552
1_90211780 -0.08976 -1.128 0.2595
1_90211873 0.061 0.9566 0.3388
1_90212354 0.2654 0.4085 0.6829
1_90212534 0.061 0.9566 0.3388
1_90212932 0.04788 0.7319 0.4643
1_90213146 0.03992 0.9393 0.3476
1_90213157 0.04788 0.7319 0.4643
1_90213610 0.061 0.9566 0.3388
1_90213963 -0.009256 -0.1715 0.8638
1_90214036 2.284 2.482 0.01312
1_90214352 0.04544 0.6929 0.4884
1_90214907 0.02881 0.5686 0.5697
1_90215319 0.061 0.9566 0.3388
1_90215634 0.06073 0.9522 0.3411
1_90216633 2.284 2.482 0.01312
1_90216683 -0.09626 -2.081 0.03749
1_90217001 0.04788 0.7319 0.4643
1_90217006 2.284 2.482 0.01312
1_90217678 0.02881 0.5686 0.5697
1_90217712 -0.004425 -0.08303 0.9338
1_90217779 -0.04901 -0.1924 0.8474
1_90218278 0.03219 0.6382 0.5234
1_90218396 2.284 2.482 0.01312
1_90218403 0.03219 0.6382 0.5234
1_90219702 -0.09556 -0.4931 0.622
1_90220264 0.03953 0.9306 0.3521
1_90220349 -0.004425 -0.08303 0.9338
1_90221592 0.03345 0.7765 0.4375
1_90221779 -0.01312 -0.2426 0.8084
1_90221946 -0.1073 -0.3694 0.7118
1_90222171 0.03953 0.9306 0.3521
1_90223482 0.03953 0.9306 0.3521
1_90223605 -0.1095 -0.5128 0.6081
1_90223796 -0.01312 -0.2426 0.8084
1_90223920 -0.01312 -0.2426 0.8084
1_90224473 -0.004425 -0.08303 0.9338
1_90224616 0.03953 0.9306 0.3521
1_90224879 0.05309 0.8186 0.4131
1_90225047 -0.004425 -0.08303 0.9338
1_90225786 0.006795 0.1515 0.8796
1_90226474 0.05309 0.8186 0.4131
1_90227340 2.284 2.482 0.01312
1_90227909 0.05574 0.8648 0.3872
1_90227985 -0.08644 -1.885 0.05949
1_90228345 -0.01021 -0.1885 0.8505
1_90228485 -0.1073 -0.3694 0.7118
1_90228548 0.03953 0.9306 0.3521
1_90228955 0.03963 0.7895 0.4299
1_90229474 2.284 2.482 0.01312
1_90230192 -0.07089 -1.71 0.08741
1_90230346 0.006938 0.1144 0.9089
1_90230453 -0.08644 -1.885 0.05949
1_90230468 -0.08644 -1.885 0.05949
1_90230920 0.05447 0.8471 0.397
1_90230947 -0.1073 -0.3694 0.7118
1_90230973 -0.1255 -0.4532 0.6504
1_90231050 -0.04112 -1 0.3174
1_90231108 -0.09198 -2.013 0.04419
1_90231109 -0.04112 -1 0.3174
1_90231151 -0.04112 -1 0.3174
1_90231260 0.738 1.369 0.171
1_90231359 0.03635 0.7436 0.4572
1_90231365 0.03635 0.7436 0.4572
1_90231371 0.06917 1.337 0.1813
1_90231372 0.04489 0.933 0.3509
1_90231659 0.01654 0.2686 0.7883
1_90231706 0.04364 0.6903 0.49
1_90231735 -0.07432 -1.549 0.1216
1_90231757 0.09405 0.7845 0.4328
1_90231779 -0.02886 -0.1892 0.85
1_90231898 0.0662 0.3121 0.755
1_90231916 0.08677 1.373 0.1699
1_90231940 0.01419 0.06329 0.9495
1_90231951 0.01292 0.2717 0.7858
1_90232062 0.03853 0.1259 0.8999
1_90232099 -0.01749 -0.0382 0.9695
1_90232123 -0.02831 -0.7401 0.4593
1_90232191 0.09525 1.527 0.1269
1_90232241 0.1026 1.697 0.08983
1_90232262 -0.04446 -0.6352 0.5253
1_90232296 0.06469 1.416 0.1568
1_90232297 -0.1216 -2.373 0.0177
1_90232344 0.09016 1.415 0.1572
1_90232469 0.001875 0.03779 0.9699
1_90232911 0.8584 0.9378 0.3484
1_90232937 0.09889 1.584 0.1133
1_90233036 2.284 2.482 0.01312
1_90233050 0.07458 1.92 0.05496
1_90233420 0.01878 0.4889 0.625
1_90233440 0.8584 0.9378 0.3484
1_90233732 0.0842 1.254 0.2099
1_90233755 0.01878 0.4889 0.625
1_90233802 0.0134 0.3509 0.7257
1_90233921 0.07449 1.453 0.1464
1_90233922 0.01878 0.4889 0.625
1_90234060 0.009425 0.2469 0.805
1_90234175 0.01878 0.4889 0.625
1_90234240 0.02229 0.5585 0.5766
1_90234399 0.01878 0.4889 0.625
1_90234629 0.01591 0.4148 0.6783
1_90234630 0.01773 0.4618 0.6442
1_90234673 -0.001082 -0.02319 0.9815
1_90234674 0.04646 0.6435 0.5199
1_90234688 0.08809 1.382 0.167
1_90234690 -0.01316 -0.1002 0.9202
1_90234769 -0.05828 -0.455 0.6491
1_90234795 -0.05596 -0.4412 0.6591
1_90235011 -0.164 -0.9257 0.3546
1_90235061 -0.05596 -0.4412 0.6591
1_90235071 -0.05596 -0.4412 0.6591
1_90235087 -0.05596 -0.4412 0.6591
1_90235092 -0.05596 -0.4412 0.6591
1_90235421 -0.05596 -0.4412 0.6591
1_90235651 -0.05596 -0.4412 0.6591
1_90235670 -0.05596 -0.4412 0.6591
1_90235756 0.2919 0.5518 0.5811
1_90235761 -0.05596 -0.4412 0.6591
1_90235917 -0.1644 -2.233 0.02559
1_90236062 -0.05596 -0.4412 0.6591
1_90236499 -0.1222 -0.9974 0.3186
1_90236558 -0.1222 -0.9974 0.3186
1_90236685 -0.1356 -0.7794 0.4358
1_90236834 -0.1356 -0.7794 0.4358
1_90236856 -0.1356 -0.7794 0.4358
1_90236857 0.8584 0.9378 0.3484
1_90236868 -0.1356 -0.7794 0.4358
1_90236874 -0.1356 -0.7794 0.4358
1_90236897 -0.1356 -0.7794 0.4358
1_90236932 0.07449 1.453 0.1464
1_90237009 -0.1356 -0.7794 0.4358
1_90237158 -0.1356 -0.7794 0.4358
1_90237243 -0.1356 -0.7794 0.4358
1_90237411 -0.1356 -0.7794 0.4358
1_90237416 0.07449 1.453 0.1464
1_90237646 -0.1356 -0.7794 0.4358
1_90237681 -0.1356 -0.7794 0.4358
1_90237703 -0.1356 -0.7794 0.4358
1_90237726 -0.05596 -0.4412 0.6591
1_90237743 -0.1356 -0.7794 0.4358
1_90237827 -0.1356 -0.7794 0.4358
1_90238021 -0.1356 -0.7794 0.4358
1_90238050 -0.1356 -0.7794 0.4358
1_90238097 -0.1356 -0.7794 0.4358
1_90238176 -0.1356 -0.7794 0.4358
1_90238189 -0.1356 -0.7794 0.4358
1_90238238 -0.05596 -0.4412 0.6591
1_90238262 -0.1644 -2.233 0.02559
1_90238268 -0.1356 -0.7794 0.4358
1_90238339 -0.1356 -0.7794 0.4358
1_90238394 -0.1356 -0.7794 0.4358
1_90238395 -0.1356 -0.7794 0.4358
1_90238494 -0.1356 -0.7794 0.4358
1_90238500 -0.139 -0.8009 0.4232
1_90238554 -0.1356 -0.7794 0.4358
1_90238673 -0.1356 -0.7794 0.4358
1_90238755 -0.1356 -0.7794 0.4358
1_90238774 2.02 2.183 0.0291
1_90239019 0.8584 0.9378 0.3484
1_90239042 -0.1356 -0.7794 0.4358
1_90239246 -0.1356 -0.7794 0.4358
1_90239253 -0.1356 -0.7794 0.4358
1_90239314 -0.1356 -0.7794 0.4358
1_90239332 -0.1356 -0.7794 0.4358
1_90239384 -0.1356 -0.7794 0.4358
1_90239404 -0.1356 -0.7794 0.4358
1_90239413 -0.1356 -0.7794 0.4358
1_90239438 -0.1356 -0.7794 0.4358
1_90239551 -0.1356 -0.7794 0.4358
1_90239563 -0.1356 -0.7794 0.4358
1_90239617 -0.1356 -0.7794 0.4358
1_90239628 -0.1356 -0.7794 0.4358
1_90239659 -0.1356 -0.7794 0.4358
1_90239714 -0.1356 -0.7794 0.4358
1_90239715 -0.1356 -0.7794 0.4358
1_90239724 -0.1356 -0.7794 0.4358
1_90239747 -0.1356 -0.7794 0.4358
1_90239779 -0.1356 -0.7794 0.4358
1_90240043 -0.1356 -0.7794 0.4358
1_90240073 -0.1217 -0.7828 0.4338
1_90240148 -0.1356 -0.7794 0.4358
1_90240161 0.0842 1.254 0.2099
1_90240197 -0.1356 -0.7794 0.4358
1_90240255 -0.1356 -0.7794 0.4358
1_90240372 -0.1356 -0.7794 0.4358
1_90240545 -0.04887 -0.2979 0.7658
1_90240762 -0.1356 -0.7794 0.4358
1_90240763 -0.1356 -0.7794 0.4358
1_90240796 -0.1356 -0.7794 0.4358
1_90241222 -0.1356 -0.7794 0.4358
1_90241293 -0.1356 -0.7794 0.4358
1_90241294 -0.05596 -0.4412 0.6591
1_90241317 -0.1356 -0.7794 0.4358
1_90241328 -0.1356 -0.7794 0.4358
1_90241335 -0.1356 -0.7794 0.4358
1_90241360 -0.1356 -0.7794 0.4358
1_90241403 0.2919 0.5518 0.5811
1_90241460 -0.1356 -0.7794 0.4358
1_90241465 -0.1356 -0.7794 0.4358
1_90241580 -0.1356 -0.7794 0.4358
1_90241671 -0.1356 -0.7794 0.4358
1_90241908 0.0842 1.254 0.2099
1_90241956 -0.1356 -0.7794 0.4358
1_90242194 -0.1356 -0.7794 0.4358
1_90242206 -0.1356 -0.7794 0.4358
1_90243054 0.07449 1.453 0.1464
1_90243199 -0.1356 -0.7794 0.4358
1_90243492 -0.1897 -1.11 0.2673
1_90243614 -0.1897 -1.11 0.2673
1_90243833 -0.1644 -2.233 0.02559
1_90243907 -0.1897 -1.11 0.2673
1_90243978 0.8584 0.9378 0.3484
1_90244030 -0.1897 -1.11 0.2673
1_90244111 -0.1897 -1.11 0.2673
1_90244262 -0.1897 -1.11 0.2673
1_90244436 -0.1897 -1.11 0.2673
1_90244892 -0.05025 -0.9447 0.3449
1_90244910 0.2919 0.5518 0.5811
1_90245154 0.2919 0.5518 0.5811
1_90245330 -0.164 -0.9257 0.3546
1_90245361 -0.01245 -0.1478 0.8825
1_90245452 0.2919 0.5518 0.5811
1_90245822 -0.09971 -1.996 0.04595
1_90245888 0.2919 0.5518 0.5811
1_90245951 -0.04158 -0.691 0.4896
1_90247228 -0.4373 -0.8214 0.4115
1_90248058 0.2919 0.5518 0.5811
1_90248065 -0.02639 -0.1832 0.8547
1_90248094 0.2919 0.5518 0.5811
1_90248550 0.06653 1.056 0.2911
1_90249266 -0.224 -2.647 0.008164
1_90249368 -0.224 -2.647 0.008164
1_90249446 -0.164 -0.9257 0.3546
1_90250071 -0.2829 -0.7539 0.451
1_90250322 -0.024 -0.1559 0.8761
1_90251421 -0.164 -0.9257 0.3546
1_90251599 -0.164 -0.9257 0.3546
1_90252040 -0.224 -2.647 0.008164
1_90252158 -0.3407 -2.26 0.02389
1_90252339 -0.1095 -0.5128 0.6081
1_90252553 0.08872 1.319 0.1873
1_90252787 -0.164 -0.9257 0.3546
1_90253191 -0.1543 -2.156 0.03114
1_90253192 -0.1543 -2.156 0.03114
1_90253594 -0.2245 -2.732 0.006324
1_90254284 -0.024 -0.1559 0.8761
1_90254753 -0.2644 -0.5761 0.5646
1_90254918 -0.024 -0.1559 0.8761
1_90255067 -0.024 -0.1559 0.8761
1_90255164 -0.024 -0.1559 0.8761
1_90255354 0.01198 0.1223 0.9027
1_90255447 -0.024 -0.1559 0.8761
1_90255483 0.02295 0.1635 0.8702
1_90255800 0.08694 1.289 0.1974
1_90256069 -0.1095 -0.5128 0.6081
1_90256193 -0.224 -2.647 0.008164
1_90256402 -0.227 -2.637 0.008403
1_90257013 -0.1522 -2.115 0.03454
1_90257235 2.02 2.183 0.0291
1_90257656 0.08694 1.289 0.1974
1_90257698 -0.1095 -0.5128 0.6081
1_90257808 -0.024 -0.1559 0.8761
1_90258427 0.02308 0.07107 0.9433
1_90259195 -0.2578 -2.951 0.003184
1_90259363 -0.1095 -0.5128 0.6081
1_90259389 -0.2578 -2.951 0.003184
1_90259429 -0.2644 -0.5761 0.5646
1_90259860 -0.1095 -0.5128 0.6081
1_90260697 -0.224 -2.647 0.008164
1_90260710 0.2919 0.5518 0.5811
1_90260740 -0.224 -2.647 0.008164
1_90260772 -0.224 -2.647 0.008164
1_90261385 -0.224 -2.647 0.008164
1_90261397 -0.1522 -2.115 0.03454
1_90261501 -0.2644 -0.5761 0.5646
1_90261580 -0.2578 -2.951 0.003184
1_90262036 -0.224 -2.647 0.008164
1_90262256 -0.3407 -0.5259 0.599
1_90263686 -0.1522 -2.115 0.03454
1_90264495 -0.3407 -2.26 0.02389
1_90264745 0.08694 1.289 0.1974
1_90265190 -0.3407 -2.26 0.02389
1_90265246 -0.3407 -2.26 0.02389
1_90265407 -0.2578 -2.951 0.003184
1_90265696 -0.1712 -1.415 0.1571
1_90265757 -0.224 -2.647 0.008164
1_90266049 -0.2578 -2.951 0.003184
1_90266624 -0.3407 -2.26 0.02389
1_90266643 0.2919 0.5518 0.5811
1_90266881 -0.1069 -0.5127 0.6082
1_90267004 -0.1519 -2.114 0.03457
1_90267005 -0.2448 -2.823 0.004778
1_90267382 -0.03169 -0.7805 0.4352
1_90268064 -0.2184 -2.597 0.009449
1_90269216 -0.1095 -0.5128 0.6081
1_90269233 0.08666 1.288 0.1978
1_90269591 -0.1095 -0.5128 0.6081
1_90270088 -0.2193 -2.6 0.009359
1_90270391 -0.1451 -0.8335 0.4046
1_90270724 -0.224 -2.647 0.008164
1_90271882 -0.024 -0.1559 0.8761
1_90272160 -0.0531 -0.2565 0.7976
1_90272460 0.02308 0.07107 0.9433
1_90272891 -0.01907 -0.4523 0.6511
1_90273351 0.04578 1.087 0.2769
1_90273356 -0.164 -0.9257 0.3546
1_90274038 0.08666 1.288 0.1978
1_90274311 -0.2578 -2.951 0.003184
1_90274886 0.2919 0.5518 0.5811
1_90274997 0.08666 1.288 0.1978
1_90275153 0.03295 0.6823 0.4951
1_90275222 0.08666 1.288 0.1978
1_90275265 -0.09335 -2.301 0.02147
1_90275344 0.09069 1.344 0.179
1_90275802 -0.2644 -0.5761 0.5646
1_90275911 -0.01769 -0.265 0.791
1_90275915 -0.01769 -0.265 0.791
1_90275932 -0.01769 -0.265 0.791
1_90275973 -0.03162 -0.7784 0.4364
1_90275992 -0.01769 -0.265 0.791
1_90276018 -0.2351 -2.766 0.005709
1_90276129 -0.2351 -2.766 0.005709
1_90276273 -0.224 -2.647 0.008164
1_90276290 -0.2351 -2.766 0.005709
1_90276501 -0.2351 -2.766 0.005709
1_90276511 -0.2351 -2.766 0.005709
1_90276643 -0.2351 -2.766 0.005709
1_90276724 -0.2351 -2.766 0.005709
1_90276807 -0.2351 -2.766 0.005709
1_90276913 -0.2351 -2.766 0.005709
1_90277039 -0.2644 -0.5761 0.5646
1_90277633 0.04375 1.137 0.2556
1_90277694 -0.2351 -2.766 0.005709
1_90277759 -0.2578 -2.951 0.003184
1_90279371 0.06925 1.162 0.2454
1_90279412 -0.1816 -1.11 0.2672
1_90279418 -0.1816 -1.11 0.2672
1_90279535 -0.2395 -2.795 0.005214
1_90279579 -0.2351 -2.766 0.005709
1_90279747 0.01177 0.283 0.7772
1_90279773 0.05389 1.257 0.2088
1_90279883 0.2919 0.5518 0.5811
1_90279893 0.02308 0.07107 0.9433
1_90279942 -0.1095 -0.5128 0.6081
1_90280007 -0.239 -1.238 0.2158
1_90280008 -0.1123 -1.731 0.08359
1_90280009 -0.239 -1.238 0.2158
1_90280260 -0.145 -1.88 0.06023
1_90280272 -0.008654 -0.1957 0.8449
1_90280278 -0.08637 -1.55 0.1213
1_90280297 0.04611 1.21 0.2264
1_90280307 0.01541 0.4257 0.6704
1_90280353 0.09038 2.195 0.02821
1_90280374 0.06066 0.1479 0.8824
1_90280645 -2.173 -2.369 0.01787
1_90280709 -0.164 -0.9257 0.3546
1_90280728 0.05085 1.333 0.1825
1_90280758 -0.164 -0.9257 0.3546
1_90280760 -0.164 -0.9257 0.3546
1_90280767 -2.173 -2.369 0.01787
1_90280772 -0.1588 -0.9126 0.3615
1_90280773 -2.173 -2.369 0.01787
1_90280794 0.1107 1.849 0.06447
1_90280833 0.06139 1.272 0.2035
1_90280882 0.08447 1.955 0.05063
1_90280950 0.1107 1.849 0.06447
1_90281024 -0.1574 -1.104 0.2697
1_90281030 -0.1617 -1.134 0.2567
1_90281033 -0.1617 -1.134 0.2567
1_90281240 0.01217 0.125 0.9005
1_90281694 -0.02902 -0.3836 0.7013
1_90282841 0.009539 0.0985 0.9215
1_90283205 -0.6749 -0.7298 0.4656
1_90283633 0.08628 2.201 0.02782
1_90283641 0.01419 0.06329 0.9495
1_90283719 0.1034 1.651 0.09875
1_90284609 -0.164 -0.9257 0.3546
1_90284674 0.05617 1.159 0.2467
1_90284941 0.0905 2.312 0.02085
1_90284979 2.284 2.482 0.01312
1_90286717 0.05617 1.159 0.2467
1_90286839 0.02308 0.07107 0.9433
1_90287134 0.03553 0.3764 0.7066
1_90287516 0.0905 2.312 0.02085
1_90288501 0.07237 0.2732 0.7847
1_90288829 0.06043 0.8502 0.3953
1_90290693 -0.1095 -0.5128 0.6081
1_90291208 -0.0002227 -0.006402 0.9949
1_90291502 0.05844 1.205 0.2284
1_90291583 0.07237 0.2732 0.7847
1_90291733 0.02308 0.07107 0.9433
1_90292054 2.284 2.482 0.01312
1_90292455 -0.02317 -0.09101 0.9275
1_90293861 0.03553 0.3764 0.7066
1_90293941 -0.1456 -0.9984 0.3182
1_90294508 0.03016 0.3994 0.6896
1_90295062 0.02308 0.07107 0.9433
1_90295224 0.8584 0.9378 0.3484
1_90296535 0.0905 2.312 0.02085
1_90296676 0.1141 1.899 0.05762
1_90296915 0.07237 0.2732 0.7847
1_90297194 0.02191 0.3216 0.7478
1_90297196 0.0573 1.18 0.2381
1_90297244 0.09215 0.3318 0.7401
1_90297337 -0.6749 -0.7298 0.4656
1_90297441 0.08482 0.8952 0.3708
1_90297886 0.0905 2.312 0.02085
1_90298077 0.1165 1.584 0.1133
1_90298527 0.0905 2.312 0.02085
1_90298912 0.0905 2.312 0.02085
1_90299048 2.284 2.482 0.01312
1_90299066 0.1034 1.651 0.09875
1_90299468 0.1141 1.899 0.05762
1_90299558 -0.1456 -0.9984 0.3182
1_90299887 0.05812 1.197 0.2315
1_90300068 0.03553 0.3764 0.7066
1_90300180 0.0905 2.312 0.02085
1_90300199 0.09652 0.8939 0.3714
1_90300202 0.09423 2.495 0.01262
1_90301170 0.08909 1.314 0.1888
1_90301544 0.02336 0.2664 0.79
1_90301889 0.001679 0.007512 0.994
1_90302034 0.07237 0.2732 0.7847
1_90302167 -0.6749 -0.7298 0.4656
1_90302708 -0.01309 -0.2719 0.7857
1_90302936 0.02336 0.2664 0.79
1_90302973 0.02336 0.2664 0.79
1_90303010 -0.164 -0.9257 0.3546
1_90303194 0.02336 0.2664 0.79
1_90303480 0.02336 0.2664 0.79
1_90303534 0.02336 0.2664 0.79
1_90303570 -0.07053 -0.4504 0.6525
1_90303776 -0.1302 -0.2464 0.8054
1_90303833 -0.6749 -0.7298 0.4656
1_90303855 2.284 2.482 0.01312
1_90304824 0.09652 0.8939 0.3714
1_90306085 0.08738 0.9265 0.3542
1_90306207 -0.164 -0.9257 0.3546
1_90307770 -0.164 -0.9257 0.3546
1_90307817 0.07237 0.2732 0.7847
1_90307878 -0.164 -0.9257 0.3546
1_90307981 0.3477 0.3797 0.7042
1_90308243 0.08738 0.9265 0.3542
1_90308569 0.08738 0.9265 0.3542
1_90309268 0.08738 0.9265 0.3542
1_90309454 0.02308 0.07107 0.9433
1_90309511 -0.6749 -0.7298 0.4656
1_90309688 0.0765 0.8194 0.4126
1_90309839 -0.005815 -0.1398 0.8889
1_90310405 0.02308 0.07107 0.9433
1_90310983 0.08738 0.9265 0.3542
1_90311128 -0.005815 -0.1398 0.8889
1_90311511 0.8416 0.9337 0.3505
1_90311743 -0.003705 -0.08834 0.9296
1_90312038 0.08738 0.9265 0.3542
1_90312630 0.05812 1.197 0.2315
1_90312917 0.3477 0.3797 0.7042
1_90313499 0.02308 0.07107 0.9433
1_90313742 0.09652 0.8939 0.3714
1_90314022 2.284 2.482 0.01312
1_90314166 0.1901 0.6553 0.5123
1_90314394 -0.6749 -0.7298 0.4656
1_90314480 -0.6749 -0.7298 0.4656
1_90314492 -0.8539 -0.9328 0.351
1_90315930 -0.6749 -0.7298 0.4656
1_90316003 0.1261 1.176 0.2395
1_90316528 0.07509 0.747 0.4551
1_90316662 0.02308 0.07107 0.9433
1_90318134 0.0004257 0.01019 0.9919
1_90318158 -0.1095 -0.5128 0.6081
1_90318373 0.02308 0.07107 0.9433
1_90318770 0.09652 0.8939 0.3714
1_90318802 0.07781 0.7786 0.4363
1_90318863 2.284 2.482 0.01312
1_90318923 0.07781 0.7786 0.4363
1_90319246 0.02785 0.6148 0.5388
1_90319268 -2.173 -2.369 0.01787
1_90319753 0.06881 0.7 0.4839
1_90319982 0.09652 0.8939 0.3714
1_90320438 2.284 2.482 0.01312
1_90320520 -0.164 -0.9257 0.3546
1_90321055 0.06056 0.6412 0.5214
1_90321207 -0.6749 -0.7298 0.4656
1_90321840 -0.6749 -0.7298 0.4656
1_90322324 -0.6749 -0.7298 0.4656
1_90322340 0.3477 0.3797 0.7042
1_90322346 0.08909 1.314 0.1888
1_90322457 0.09652 0.8939 0.3714
1_90322720 0.06145 0.5905 0.5549
1_90322928 0.08945 0.8652 0.387
1_90322930 0.08945 0.8652 0.387
1_90323020 -0.6749 -0.7298 0.4656
1_90323076 -0.6749 -0.7298 0.4656
1_90323097 -0.164 -0.9257 0.3546
1_90323281 0.08945 0.8652 0.387
1_90323512 0.8443 0.9224 0.3564
1_90323551 0.1901 0.6553 0.5123
1_90323621 0.007508 0.1759 0.8604
1_90324626 0.04665 0.6913 0.4894
1_90324641 0.08945 0.8652 0.387
1_90324656 0.09652 0.8939 0.3714
1_90324662 0.09652 0.8939 0.3714
1_90325101 0.09652 0.8939 0.3714
1_90325690 0.05235 0.8124 0.4166
1_90326022 0.06056 0.6412 0.5214
1_90326491 -0.6749 -0.7298 0.4656
1_90326825 0.1901 0.6553 0.5123
1_90327368 -0.6749 -0.7298 0.4656
1_90327394 -0.6749 -0.7298 0.4656
1_90327539 0.02131 0.5024 0.6154
1_90327682 -0.6749 -0.7298 0.4656
1_90327945 0.001177 0.01653 0.9868
1_90328134 0.06056 0.6412 0.5214
1_90328588 0.07134 0.7477 0.4547
1_90328592 0.07134 0.7477 0.4547
1_90328771 -0.6749 -0.7298 0.4656
1_90329634 0.06056 0.6412 0.5214
1_90329675 -0.6749 -0.7298 0.4656
1_90329825 -0.2225 -0.8738 0.3823
1_90330061 0.0004257 0.01019 0.9919
1_90330156 0.1901 0.6553 0.5123
1_90330289 -0.6749 -0.7298 0.4656
1_90330770 0.08945 0.8652 0.387
1_90331115 0.01419 0.06329 0.9495
1_90331116 -0.0728 -0.4401 0.6599
1_90331160 0.06056 0.6412 0.5214
1_90331209 -0.0728 -0.4401 0.6599
1_90331349 0.3477 0.3797 0.7042
1_90331539 0.09652 0.8939 0.3714
1_90331562 0.08945 0.8652 0.387
1_90331583 0.08945 0.8652 0.387
1_90331658 -0.6749 -0.7298 0.4656
1_90331693 0.08945 0.8652 0.387
1_90332016 2.02 2.183 0.0291
1_90332031 -0.6749 -0.7298 0.4656
1_90332360 0.09652 0.8939 0.3714
1_90332405 2.02 2.183 0.0291
1_90332406 2.02 2.183 0.0291
1_90332460 -0.6749 -0.7298 0.4656
1_90332518 0.08945 0.8652 0.387
1_90332793 -0.005261 -0.1266 0.8992
1_90333361 2.284 2.482 0.01312
1_90333404 0.06145 0.5905 0.5549
1_90333474 0.06145 0.5905 0.5549
1_90333667 0.07237 0.2731 0.7848
1_90333718 -0.6749 -0.7298 0.4656
1_90333927 -0.164 -0.9257 0.3546
1_90333931 0.02278 0.2286 0.8192
1_90334303 -0.4023 -2.252 0.02437
1_90334644 -0.6749 -0.7298 0.4656
1_90334750 0.1901 0.6553 0.5123
1_90334788 0.09652 0.8939 0.3714
1_90335066 0.06145 0.5905 0.5549
1_90335713 0.06145 0.5905 0.5549
1_90335807 -0.6749 -0.7298 0.4656
1_90335867 0.738 1.369 0.171
1_90335938 -0.6749 -0.7298 0.4656
1_90336085 -0.6749 -0.7298 0.4656
1_90336092 -0.6749 -0.7298 0.4656
1_90336211 0.09652 0.8939 0.3714
1_90336690 -0.6749 -0.7298 0.4656
1_90336840 0.08657 0.9477 0.3433
1_90337010 -0.164 -0.9257 0.3546
1_90337067 -0.01697 -0.2206 0.8254
1_90337157 -0.01492 -0.3083 0.7579
1_90337371 0.738 1.369 0.171
1_90337434 0.3477 0.3797 0.7042
1_90337598 0.06145 0.5905 0.5549
1_90337605 0.06145 0.5905 0.5549
1_90337694 0.06145 0.5905 0.5549
1_90337697 0.06145 0.5905 0.5549
1_90337742 0.06145 0.5905 0.5549
1_90337749 0.3477 0.3797 0.7042
1_90337771 0.06145 0.5905 0.5549
1_90337830 0.06145 0.5905 0.5549
1_90337855 0.06145 0.5905 0.5549
1_90337864 0.06296 1.015 0.3103
1_90338070 -0.6749 -0.7298 0.4656
1_90338465 0.07365 0.6743 0.5002
1_90338466 0.0441 0.4171 0.6767
1_90338467 -0.01897 -0.3822 0.7023
1_90338468 -0.03325 -0.6791 0.4971
1_90338546 -0.164 -0.9257 0.3546
1_90338642 0.1901 0.6553 0.5123
1_90338670 -0.6749 -0.7298 0.4656
1_90339041 0.002628 0.0393 0.9687
1_90339888 2.284 2.482 0.01312
1_90340078 -0.164 -0.9257 0.3546
1_90340323 0.1901 0.6553 0.5123
1_90340420 0.09652 0.8939 0.3714
1_90340988 -0.6749 -0.7298 0.4656
1_90341793 0.01444 0.1559 0.8761
1_90342142 0.07704 0.8356 0.4034
1_90342432 -0.6749 -0.7298 0.4656
1_90342672 -0.6749 -0.7298 0.4656
1_90342680 -0.6749 -0.7298 0.4656
1_90343109 -0.0728 -0.4401 0.6599
1_90343511 0.1901 0.6553 0.5123
1_90343747 0.1901 0.6553 0.5123
1_90343806 -0.01149 -0.2344 0.8147
1_90343818 -0.6749 -0.7298 0.4656
1_90343994 -0.01149 -0.2344 0.8147
1_90344049 -0.6749 -0.7298 0.4656
1_90344340 0.01444 0.1559 0.8761
1_90344547 -0.6749 -0.7298 0.4656
1_90344556 -0.6749 -0.7298 0.4656
1_90344589 0.09652 0.8939 0.3714
1_90344710 0.09652 0.8939 0.3714
1_90344728 0.07704 0.8356 0.4034
1_90344955 -0.2309 -0.8338 0.4045
1_90345028 0.05805 1.151 0.25
1_90345157 -0.219 -1.259 0.2082
1_90345195 -0.6749 -0.7298 0.4656
1_90345240 -0.003846 -0.08349 0.9335
1_90345312 -0.164 -0.9257 0.3546
1_90345461 -0.4023 -2.252 0.02437
1_90345480 -0.164 -0.9257 0.3546
1_90345602 -0.6831 -0.7366 0.4614
1_90345760 0.08431 0.9229 0.3561
1_90345940 -0.164 -0.9257 0.3546
1_90346093 -0.7858 -2.56 0.01051
1_90346097 -0.7858 -2.56 0.01051
1_90346124 -0.7858 -2.56 0.01051
1_90346135 -0.7858 -2.56 0.01051
1_90346186 -0.7858 -2.56 0.01051
1_90346193 -0.6412 -2.097 0.03604
1_90346195 -0.6412 -2.097 0.03604
1_90346223 -0.5617 -1.732 0.08335
1_90346268 -0.6749 -0.7298 0.4656
1_90346369 -0.9728 -1.499 0.134
1_90346380 -0.9728 -1.499 0.134
1_90346390 -0.01032 -0.2175 0.8278
1_90346391 -0.9728 -1.499 0.134
1_90346496 -0.2764 -1.085 0.2779
1_90346762 0.1901 0.6553 0.5123
1_90346846 0.3477 0.3797 0.7042
1_90347325 -0.164 -0.9257 0.3546
1_90347520 2.284 2.482 0.01312
1_90347636 -0.01495 -0.3058 0.7598
1_90347637 2.284 2.482 0.01312
1_90347749 -0.6749 -0.7298 0.4656
1_90348306 0.0539 0.5623 0.5739
1_90348640 0.09458 0.8701 0.3843
1_90348779 0.04262 0.06747 0.9462
1_90348850 -0.6749 -0.7298 0.4656
1_90349009 0.738 1.369 0.171
1_90349390 0.1901 0.6553 0.5123
1_90349635 0.08619 1.275 0.2022
1_90349813 0.2747 1.699 0.08936
1_90349893 0.01419 0.06329 0.9495
1_90350161 -0.1064 -0.9932 0.3207
1_90350435 0.0419 1.079 0.2805
1_90350437 -0.01772 -0.3203 0.7487
1_90350816 0.09904 1.617 0.106
1_90350969 0.06199 0.2025 0.8396
1_90351000 0.05327 1.208 0.2271
1_90351130 0.07542 1.304 0.1924
1_90351234 0.06199 0.2025 0.8396
1_90351397 0.01767 0.07427 0.9408
1_90351774 -0.2817 -0.6147 0.5388
1_90351910 -0.1302 -0.2464 0.8054
1_90352099 -0.6749 -0.7298 0.4656
1_90352136 -0.1302 -0.2464 0.8054
1_90352187 0.03887 0.314 0.7536
1_90352249 0.0789 1.374 0.1696
1_90352294 0.09837 1.422 0.1552
1_90352492 0.2474 0.5334 0.5938
1_90352701 0.2287 1.665 0.09597
1_90353401 0.01185 0.07135 0.9431
1_90353639 0.2287 1.665 0.09597
1_90353822 0.01419 0.06329 0.9495
1_90353948 0.1585 1.439 0.1503
1_90354021 0.1473 1.719 0.08562
1_90354044 0.1473 1.719 0.08562
1_90354743 0.002504 0.01145 0.9909
1_90354900 0.1553 1.847 0.06483
1_90356198 0.01185 0.07135 0.9431
1_90356378 -0.1302 -0.2464 0.8054
1_90356408 0.01419 0.06329 0.9495
1_90356549 0.01185 0.07135 0.9431
1_90356778 0.2722 1.685 0.09206
1_90356884 0.01185 0.07135 0.9431
1_90357333 0.3477 0.3797 0.7042
1_90357359 0.1777 1.476 0.1401
1_90357811 0.05841 1.183 0.2371
1_90358020 0.07203 1.231 0.2183
1_90358334 0.1777 1.476 0.1401
1_90358341 0.1473 1.719 0.08562
1_90358516 0.1773 1.54 0.1235
1_90358529 0.2325 1.283 0.1994
1_90358892 0.01185 0.07135 0.9431
1_90358977 0.1777 1.476 0.1401
1_90358997 0.1473 1.719 0.08562
1_90359048 -0.1054 -0.6164 0.5377
1_90359316 -0.1302 -0.2464 0.8054
1_90359398 0.1473 1.719 0.08562
1_90360461 -0.08931 -0.4297 0.6674
1_90360487 0.2738 1.812 0.07011
1_90360963 0.2738 1.812 0.07011
1_90361217 -0.1302 -0.2464 0.8054
1_90361266 1.32 1.443 0.1492
1_90361338 1.32 1.443 0.1492
1_90361342 0.2944 1.236 0.2165
1_90361365 2.284 2.482 0.01312
1_90361649 0.311 2.303 0.02131
1_90361694 0.311 2.303 0.02131
1_90361823 1.32 1.443 0.1492
1_90361893 0.323 2.051 0.04034
1_90361968 0.311 2.303 0.02131
1_90362046 0.311 2.303 0.02131
1_90362318 1.32 1.443 0.1492
1_90362367 0.2738 1.812 0.07011
1_90362389 0.1696 1.289 0.1976
1_90363761 1.32 1.443 0.1492
1_90363988 0.311 2.303 0.02131
1_90364024 1.32 1.443 0.1492
1_90364373 0.2738 1.812 0.07011
1_90364683 0.311 2.303 0.02131
1_90364695 0.311 2.303 0.02131
1_90364711 0.2738 1.812 0.07011
1_90364776 0.1657 0.7332 0.4635
1_90364964 0.1779 1.482 0.1384
1_90364983 1.32 1.443 0.1492
1_90365827 1.32 1.443 0.1492
1_90365981 0.02219 0.539 0.5899
1_90366250 0.01419 0.06329 0.9495
1_90366343 -0.1302 -0.2464 0.8054
1_90367056 1.32 1.443 0.1492
1_90367113 1.436 2.204 0.02757
1_90367134 0.03336 0.6922 0.4888
1_90367320 0.2738 1.812 0.07011
1_90367592 1.32 1.443 0.1492
1_90367652 -0.08931 -0.4297 0.6674
1_90367833 -0.08931 -0.4297 0.6674
1_90367839 0.1212 0.558 0.5769
1_90367849 0.311 2.303 0.02131
1_90368142 0.2829 2.051 0.04036
1_90368358 1.436 2.204 0.02757
1_90368440 1.32 1.443 0.1492
1_90368484 1.32 1.443 0.1492
1_90368487 1.32 1.443 0.1492
1_90368603 0.3077 2.089 0.03679
1_90368627 0.2738 1.812 0.07011
1_90368671 0.2917 1.931 0.05351
1_90368721 0.332 2.26 0.02386
1_90368755 0.3396 2.381 0.0173
1_90368770 1.32 1.443 0.1492
1_90368784 0.3396 2.381 0.0173
1_90368790 0.3247 2.176 0.02959
1_90368808 0.2977 2.159 0.03088
1_90369976 0.311 2.303 0.02131
1_90370118 1.32 1.443 0.1492
1_90370239 0.311 2.303 0.02131
1_90370342 1.32 1.443 0.1492
1_90370448 1.32 1.443 0.1492
1_90370591 -0.1054 -0.6164 0.5377
1_90371559 1.32 1.443 0.1492
1_90372104 0.2829 2.051 0.04036
1_90372157 0.4597 1.564 0.118
1_90372601 1.436 2.204 0.02757
1_90372653 0.311 2.303 0.02131
1_90372786 0.311 2.303 0.02131
1_90372927 0.2738 1.812 0.07011
1_90373529 0.1276 0.5709 0.5681
1_90373537 2.284 2.482 0.01312
1_90373796 -0.1054 -0.6164 0.5377
1_90373943 1.32 1.443 0.1492
1_90374186 0.01419 0.06329 0.9495
1_90374353 -0.1302 -0.2464 0.8054
1_90374809 0.1276 0.5709 0.5681
1_90374852 1.32 1.443 0.1492
1_90375504 -0.08931 -0.4297 0.6674
1_90375893 1.32 1.443 0.1492
1_90376185 0.2738 1.812 0.07011
1_90376287 1.436 2.204 0.02757
1_90376389 0.2829 2.051 0.04036
1_90376556 0.2738 1.812 0.07011
1_90376601 0.1276 0.5709 0.5681
1_90376681 1.32 1.443 0.1492
1_90376691 0.8584 0.9378 0.3484
1_90376877 0.08698 1.73 0.08373
1_90377479 1.32 1.443 0.1492
1_90377660 1.32 1.443 0.1492
1_90377706 1.32 1.443 0.1492
1_90377777 1.32 1.443 0.1492
1_90377843 1.32 1.443 0.1492
1_90377896 1.32 1.443 0.1492
1_90378511 0.2474 0.5334 0.5938
1_90379165 0.09109 0.9614 0.3364
1_90379391 -0.001758 -0.009837 0.9922
1_90379538 -0.08931 -0.4297 0.6674
1_90379541 -0.08931 -0.4297 0.6674
1_90380133 1.32 1.443 0.1492
1_90380331 -0.001758 -0.009837 0.9922
1_90380373 -0.001758 -0.009837 0.9922
1_90380489 1.32 1.443 0.1492
1_90380600 0.08482 0.9969 0.3189
1_90380623 0.1225 2.048 0.04058
1_90380808 -0.001758 -0.009837 0.9922
1_90380938 -0.1302 -0.2464 0.8054
1_90380957 -0.001758 -0.009837 0.9922
1_90380971 1.32 1.443 0.1492
1_90381076 0.1225 2.048 0.04058
1_90381252 1.32 1.443 0.1492
1_90381315 0.08782 1.85 0.06442
1_90381432 1.32 1.443 0.1492
1_90381504 1.32 1.443 0.1492
1_90382372 -0.08931 -0.4297 0.6674
1_90382390 -0.08931 -0.4297 0.6674
1_90382511 1.32 1.443 0.1492
1_90382521 -0.1902 -1.102 0.2707
1_90382605 -0.08931 -0.4297 0.6674
1_90382711 0.06406 0.3526 0.7244
1_90382781 0.03607 0.3749 0.7077
1_90382784 0.01628 0.07294 0.9419
1_90382785 -0.08931 -0.4297 0.6674
1_90382895 -0.08931 -0.4297 0.6674
1_90382905 0.1048 0.9839 0.3253
1_90382978 -0.07827 -0.3734 0.7089
1_90382989 -0.08931 -0.4297 0.6674
1_90383042 -0.08931 -0.4297 0.6674
1_90383086 1.32 1.443 0.1492
1_90383108 -0.08931 -0.4297 0.6674
1_90383308 1.32 1.443 0.1492
1_90383322 -0.08931 -0.4297 0.6674
1_90383434 -0.08931 -0.4297 0.6674
1_90383477 -0.08931 -0.4297 0.6674
1_90383891 -0.08931 -0.4297 0.6674
1_90383939 -0.01793 -0.1643 0.8695
1_90383988 0.1276 0.5709 0.5681
1_90384014 -0.01793 -0.1643 0.8695
1_90384039 0.1089 1.769 0.07693
1_90384114 0.09557 1.91 0.05626
1_90384163 0.1089 1.769 0.07693
1_90384382 0.4139 1.177 0.2393
1_90384516 -0.1302 -0.2464 0.8054
1_90386264 -0.08931 -0.4297 0.6674
1_90386539 0.1089 1.769 0.07693
1_90386723 -0.1302 -0.2464 0.8054
1_90387032 0.4139 1.177 0.2394
1_90387048 0.08139 1.137 0.2556
1_90387669 0.1089 1.769 0.07693
1_90387788 0.1089 1.769 0.07693
1_90387986 0.01419 0.06329 0.9495
1_90388384 -0.1302 -0.2464 0.8054
1_90388730 0.4139 1.177 0.2393
1_90389020 -0.08931 -0.4297 0.6674
1_90389515 0.1089 1.769 0.07693
1_90389543 -0.08931 -0.4297 0.6674
1_90389609 0.1089 1.769 0.07693
1_90389748 -0.08931 -0.4297 0.6674
1_90389824 0.1089 1.769 0.07693
1_90389964 -0.1302 -0.2464 0.8054
1_90389991 -0.08931 -0.4297 0.6674
1_90390204 -0.01793 -0.1643 0.8695
1_90390802 0.4139 1.177 0.2393
1_90390950 0.01419 0.06329 0.9495
1_90391010 0.2566 0.6739 0.5004
1_90391062 0.08698 1.73 0.08373
1_90391131 0.1089 1.769 0.07693
1_90391429 0.1276 0.5709 0.5681
1_90391580 0.1089 1.769 0.07693
1_90391954 -0.05329 -0.4519 0.6514
1_90392155 0.8584 0.9378 0.3484
1_90392720 0.1037 1.61 0.1076
1_90393013 0.2566 0.6739 0.5004
1_90393114 0.1037 1.61 0.1076
1_90393347 0.1037 1.61 0.1076
1_90394492 -0.1302 -0.2464 0.8054
1_90394562 1.32 1.443 0.1492
1_90394751 0.4139 1.177 0.2393
1_90394945 0.1276 0.5709 0.5681
1_90395155 2.02 2.183 0.0291
1_90395474 0.8584 0.9378 0.3484
1_90395625 -0.08931 -0.4297 0.6674
1_90395932 -0.6749 -0.7298 0.4656
1_90395971 2.02 2.183 0.0291
1_90396358 0.8584 0.9378 0.3484
1_90396359 0.1276 0.5709 0.5681
1_90396400 2.02 2.183 0.0291
1_90396874 0.1027 1.591 0.1116
1_90397094 0.8584 0.9378 0.3484
1_90397109 -0.1095 -0.5128 0.6081
1_90397122 0.8584 0.9378 0.3484
1_90397146 0.1027 1.591 0.1116
1_90397477 -0.03405 -0.5752 0.5652
1_90397671 0.2474 0.5334 0.5938
1_90397954 0.03858 0.217 0.8283
1_90398714 0.04928 0.5783 0.5631
1_90399409 0.08708 1.585 0.113
1_90399424 0.08698 1.73 0.08373
1_90399675 0.2566 0.6739 0.5004
1_90399821 0.09775 1.801 0.07179
1_90400195 0.8443 0.9224 0.3564
1_90401210 0.8584 0.9378 0.3484
1_90401583 0.08698 1.73 0.08373
1_90401637 0.074 1.117 0.2641
1_90401809 0.2566 0.6739 0.5004
1_90402231 0.2566 0.6739 0.5004
1_90402793 0.08698 1.73 0.08373
1_90402930 -0.1095 -0.5128 0.6081
1_90403257 0.8584 0.9378 0.3484
1_90404733 -0.6749 -0.7298 0.4656
1_90404826 0.0615 0.739 0.4599
1_90404901 0.0615 0.739 0.4599
1_90405749 0.8584 0.9378 0.3484
1_90405791 0.02282 0.451 0.652
1_90405818 -0.1095 -0.5128 0.6081
1_90406573 -0.1095 -0.5128 0.6081
1_90406795 2.02 2.183 0.0291
1_90406830 0.2566 0.6739 0.5004
1_90407716 0.06856 0.821 0.4117
1_90407781 -0.1873 -0.9004 0.368
1_90407786 2.02 2.183 0.0291
1_90407798 2.02 2.183 0.0291
1_90408413 0.1861 0.8074 0.4195
1_90408456 2.02 2.183 0.0291
1_90408493 0.2474 0.5334 0.5938
1_90408518 -0.1873 -0.9004 0.368
1_90408519 2.02 2.183 0.0291
1_90408826 0.09195 1.83 0.06727
1_90409063 -0.1302 -0.2464 0.8054
1_90409165 0.8584 0.9378 0.3484
1_90409202 0.03496 0.1649 0.869
1_90409204 0.03496 0.1649 0.869
1_90409242 -0.1873 -0.9004 0.368
1_90410350 0.09236 1.829 0.06741
1_90411440 0.01419 0.06329 0.9495
1_90412136 -0.1302 -0.2464 0.8054
1_90412394 -0.1873 -0.9004 0.368
1_90412611 0.002989 0.01862 0.9851
1_90412714 -0.09964 -1.713 0.08675
1_90412852 0.04925 1.176 0.2398
1_90413292 0.8584 0.9378 0.3484
1_90413585 0.01825 0.1493 0.8813
1_90414269 0.1401 0.7717 0.4404
1_90414651 -0.6749 -0.7298 0.4656
1_90414809 -0.6749 -0.7298 0.4656
1_90415378 -0.07112 -0.9417 0.3464
1_90415402 0.1252 0.5747 0.5655
1_90415650 0.02545 0.5203 0.6029
1_90415684 0.02545 0.5203 0.6029
1_90415841 0.02545 0.5203 0.6029
1_90416300 0.01602 0.08476 0.9325
1_90416573 0.04989 1.269 0.2047
1_90416739 -0.1402 -0.9847 0.3248
1_90417079 -0.1402 -0.9847 0.3248
1_90417313 -0.1402 -0.9847 0.3248
1_90417467 -0.1402 -0.9847 0.3248
1_90417471 0.02545 0.5203 0.6029
1_90417606 0.04085 0.4354 0.6633
1_90418368 0.08525 1.343 0.1793
1_90418614 -0.1402 -0.9847 0.3248
1_90418782 0.06485 0.9944 0.3201
1_90419095 0.06485 0.9944 0.3201
1_90419236 -0.1402 -0.9847 0.3248
1_90419524 0.1252 0.5747 0.5655
1_90419526 0.1252 0.5747 0.5655
1_90419846 -0.1902 -1.431 0.1525
1_90419872 0.1252 0.5747 0.5655
1_90420140 0.8443 0.9224 0.3564
1_90420765 0.04281 0.9462 0.3441
1_90421208 -0.1978 -1.287 0.1983
1_90421373 0.1547 0.8835 0.377
1_90421396 0.1547 0.8835 0.377
1_90421648 0.0324 0.7012 0.4832
1_90421806 0.1547 0.8835 0.377
1_90421873 0.03877 0.8351 0.4037
1_90421893 0.03784 0.8157 0.4147
1_90422213 0.03877 0.8351 0.4037
1_90422796 0.03877 0.8351 0.4037
1_90423535 -0.6749 -0.7298 0.4656
1_90424301 -0.1902 -1.431 0.1525
1_90424614 -0.1402 -0.9847 0.3248
1_90426089 0.004019 0.08267 0.9341
1_90426657 0.004019 0.08267 0.9341
1_90427027 0.0004327 0.008909 0.9929
1_90427761 -0.6749 -0.7298 0.4656
1_90428243 -0.03951 -0.9748 0.3297
1_90428458 0.009387 0.1956 0.8449
1_90429021 0.0356 0.7526 0.4518
1_90430010 -0.04316 -0.3581 0.7203
1_90430273 0.01291 0.2687 0.7882
1_90430405 -0.6749 -0.7298 0.4656
1_90430508 0.8584 0.9378 0.3484
1_90431015 -0.6749 -0.7298 0.4656
1_90431037 0.004019 0.08267 0.9341
1_90431211 0.1389 0.6872 0.492
1_90431313 0.01291 0.2687 0.7882
1_90431414 -0.002477 -0.06468 0.9484
1_90431855 0.01291 0.2687 0.7882
1_90432833 -0.1552 -0.8916 0.3727
1_90433047 0.1252 0.5747 0.5655
1_90433324 0.004019 0.08267 0.9341
1_90433546 0.004019 0.08267 0.9341
1_90434843 0.004019 0.08267 0.9341
1_90434907 -0.1402 -0.9847 0.3248
1_90435239 0.004019 0.08267 0.9341
1_90435292 0.1252 0.5747 0.5655
1_90435362 -0.6749 -0.7298 0.4656
1_90435749 0.1252 0.5747 0.5655
1_90435754 0.01291 0.2687 0.7882
1_90436416 0.05379 0.7908 0.4291
1_90436763 0.1252 0.5747 0.5655
1_90437096 0.01291 0.2687 0.7882
1_90437184 -0.1402 -0.9847 0.3248
1_90437289 0.02506 0.4421 0.6584
1_90437473 -0.02041 -0.2921 0.7703
1_90437835 0.8584 0.9378 0.3484
1_90437924 -0.02041 -0.2921 0.7703
1_90437928 -0.02041 -0.2921 0.7703
1_90438445 0.1252 0.5747 0.5655
1_90438584 -0.6749 -0.7298 0.4656
1_90439097 -0.1402 -0.9847 0.3248
1_90439180 -0.6749 -0.7298 0.4656
1_90439403 0.005268 0.1085 0.9136
1_90439471 -0.6749 -0.7298 0.4656
1_90439472 -0.6749 -0.7298 0.4656
1_90439475 -0.6749 -0.7298 0.4656
1_90439536 -0.1552 -0.8916 0.3727
1_90439817 0.0005338 0.01097 0.9912
1_90440063 0.0006098 0.002624 0.9979
1_90440393 0.05499 0.597 0.5505
1_90440507 0.8584 0.9378 0.3484
1_90440537 -0.04314 -0.358 0.7204
1_90440642 0.001793 0.03688 0.9706
1_90440853 -0.6749 -0.7298 0.4656
1_90441634 -0.6749 -0.7298 0.4656
1_90441741 0.01189 0.3264 0.7442
1_90441820 0.8584 0.9378 0.3484
1_90442029 -0.1357 -0.9638 0.3352
1_90442234 -0.6762 -0.7311 0.4648
1_90442533 -0.1402 -0.9847 0.3248
1_90443145 -0.1402 -0.9847 0.3248
1_90443847 2.02 2.183 0.0291
1_90444466 0.005268 0.1085 0.9136
1_90444516 0.001793 0.03688 0.9706
1_90444522 0.001793 0.03688 0.9706
1_90444553 2.02 2.183 0.0291
1_90446146 0.8584 0.9378 0.3484
1_90446911 2.02 2.183 0.0291
1_90447299 -0.1873 -0.9004 0.368
1_90447626 0.8584 0.9378 0.3484
1_90447908 -0.04314 -0.358 0.7204
1_90448476 -0.04314 -0.358 0.7204
1_90448488 0.8584 0.9378 0.3484
1_90448506 0.005268 0.1085 0.9136
1_90448648 0.01851 0.1972 0.8437
1_90448875 -0.04314 -0.358 0.7204
1_90449045 -0.6749 -0.7298 0.4656
1_90449417 2.02 2.183 0.0291
1_90449777 2.02 2.183 0.0291
1_90450789 0.001793 0.03688 0.9706
1_90451261 0.005268 0.1085 0.9136
1_90451797 0.005268 0.1085 0.9136
1_90451920 2.02 2.183 0.0291
1_90452427 -0.008239 -0.2137 0.8308
1_90452661 -0.04314 -0.358 0.7204
1_90453121 0.05214 0.7648 0.4445
1_90453331 0.005268 0.1085 0.9136
1_90453833 0.006151 0.1265 0.8993
1_90454912 2.02 2.183 0.0291
1_90455105 -0.1402 -0.9847 0.3248
1_90455133 -0.1402 -0.9847 0.3248
1_90455142 0.003805 0.07072 0.9436
1_90455189 -0.04314 -0.358 0.7204
1_90455511 -0.1402 -0.9847 0.3248
1_90455533 0.05214 0.7648 0.4445
1_90455750 -0.1402 -0.9847 0.3248
1_90455896 -0.05016 -0.8789 0.3795
1_90456071 -0.6749 -0.7298 0.4656
1_90456635 -0.001589 -0.03266 0.9739
1_90457157 -0.01038 -0.2689 0.788
1_90457236 2.02 2.183 0.0291
1_90457871 0.001901 0.03909 0.9688
1_90457894 -0.1402 -0.9847 0.3248
1_90457912 0.001901 0.03909 0.9688
1_90458332 2.02 2.183 0.0291
1_90459099 -0.6749 -0.7298 0.4656
1_90459450 -0.009028 -0.01938 0.9845
1_90459452 0.003895 0.05714 0.9544
1_90459824 -0.6749 -0.7298 0.4656
1_90460197 0.01214 0.253 0.8003
1_90460815 0.0006415 0.01318 0.9895
1_90461000 0.0006415 0.01318 0.9895
1_90461002 0.0006415 0.01318 0.9895
1_90461204 0.01173 0.2189 0.8268
1_90461362 0.01419 0.06329 0.9495
1_90461436 0.0006415 0.01318 0.9895
1_90461478 -0.04314 -0.358 0.7204
1_90461791 0.4691 1.265 0.2065
1_90461824 -0.1616 -1.148 0.2511
1_90462245 -0.01038 -0.2689 0.788
1_90462768 -0.001589 -0.03266 0.9739
1_90463438 0.8584 0.9378 0.3484
1_90463703 -1.611 -2.491 0.01278
1_90464104 -0.000411 -0.008757 0.993
1_90464659 0.06036 0.9085 0.3637
1_90464726 -0.0119 -0.3079 0.7581
1_90464803 0.01035 0.168 0.8666
1_90466076 -0.07686 -1.068 0.2856
1_90466242 -0.105 -0.7191 0.4721
1_90466808 0.0003497 0.007193 0.9943
1_90467050 -0.01769 -0.4408 0.6594
1_90467217 0.003421 0.0637 0.9492
1_90467631 0.01035 0.168 0.8666
1_90467669 0.05182 0.7085 0.4787
1_90469853 0.8443 0.9224 0.3564
1_90470301 -0.3818 -0.5773 0.5637
1_90470328 0.8443 0.9224 0.3564
1_90470349 -0.03159 -0.2464 0.8054
1_90470381 0.8443 0.9224 0.3564
1_90470416 -0.105 -0.7191 0.4721
1_90470864 0.8443 0.9224 0.3564
1_90471271 2.02 2.183 0.0291
1_90471289 0.007449 0.1549 0.8769
1_90471582 -0.6749 -0.7298 0.4656
1_90471647 0.006684 0.1302 0.8964
1_90471694 0.002952 0.06024 0.952
1_90471780 -0.01083 -0.1954 0.8451
1_90471863 0.8443 0.9224 0.3564
1_90472032 -0.4023 -2.252 0.02437
1_90472055 0.8443 0.9224 0.3564
1_90472089 0.8443 0.9224 0.3564
1_90472451 -0.01318 -0.3474 0.7283
1_90472522 -0.007472 -0.1578 0.8746
1_90472573 0.8443 0.9224 0.3564
1_90472761 -0.002437 -0.04953 0.9605
1_90472931 -0.003735 -0.07584 0.9395
1_90473415 -0.06994 -1.524 0.1275
1_90473480 -0.02354 -0.5763 0.5644
1_90473497 0.5445 1.455 0.1458
1_90473507 0.05577 0.4937 0.6216
1_90473508 0.05577 0.4937 0.6216
1_90473660 -0.2347 -2.453 0.01422
1_90473661 -0.2347 -2.453 0.01422
1_90473694 -0.01548 -0.3866 0.699
1_90473698 -0.01548 -0.3866 0.699
1_90473915 -0.082 -1.209 0.2268
1_90474066 -0.1375 -1.534 0.1252
1_90474297 0.7518 1.641 0.101
1_90474623 -0.03575 -0.4454 0.656
1_90474887 -0.03575 -0.4454 0.656
1_90474913 -0.05538 -0.6583 0.5104
1_90474974 -0.1973 -0.6793 0.497
1_90474980 -0.0445 -0.5572 0.5774
1_90475037 0.03269 0.6456 0.5186
1_90475200 -0.03575 -0.4454 0.656
1_90475654 -0.04571 -0.6115 0.5409
1_90475920 -0.0519 -0.6573 0.511
1_90475933 -0.1572 -0.7647 0.4445
1_90476126 -0.05413 -0.6811 0.4958
1_90476314 -0.1973 -0.6793 0.497
1_90476479 -0.2306 -0.9372 0.3487
1_90476480 0.08505 1.702 0.08885
1_90476619 -0.1973 -0.6793 0.497
1_90477406 0.08655 1.361 0.1736
1_90477578 -0.105 -0.7191 0.4721
1_90477741 -0.2306 -0.9372 0.3487
1_90477985 0.07756 1.406 0.1597
1_90478151 -0.105 -0.7191 0.4721
1_90478328 -0.1973 -0.6793 0.497
1_90478655 -0.04775 -0.6027 0.5468
1_90479032 -0.08678 -1.016 0.3095
1_90479108 -0.07455 -0.7424 0.4579
1_90479161 -0.105 -0.7191 0.4721
1_90479436 0.06477 1.489 0.1365
1_90479711 -0.105 -0.7191 0.4721
1_90479712 0.07317 1.606 0.1084
1_90479840 -0.4023 -2.252 0.02437
1_90480029 -0.105 -0.7191 0.4721
1_90480357 0.08655 1.361 0.1736
1_90481498 -0.2015 -1.025 0.3055
1_90481519 -0.08678 -1.016 0.3095
1_90481583 2.02 2.183 0.0291
1_90481820 0.8443 0.9224 0.3564
1_90482159 0.07317 1.606 0.1084
1_90482441 -0.1151 -0.8875 0.3751
1_90482594 0.8443 0.9224 0.3564
1_90482607 0.8443 0.9224 0.3564
1_90482626 0.8443 0.9224 0.3564
1_90482706 0.8443 0.9224 0.3564
1_90482735 -0.08678 -1.016 0.3095
1_90482886 -0.1973 -0.6793 0.497
1_90482890 -0.1973 -0.6793 0.497
1_90482919 -0.1973 -0.6793 0.497
1_90482978 -0.1302 -0.2464 0.8054
1_90483135 -0.02883 -0.813 0.4163
1_90483276 0.01583 0.2584 0.7961
1_90483278 0.01583 0.2584 0.7961
1_90483350 -0.01606 -0.1968 0.844
1_90483505 -0.1973 -0.6793 0.497
1_90483580 -0.1973 -0.6793 0.497
1_90483664 0.01569 0.2555 0.7984
1_90483707 0.01569 0.2555 0.7984
1_90483727 0.01569 0.2555 0.7984
1_90483851 0.01569 0.2555 0.7984
1_90483859 0.01569 0.2555 0.7984
1_90483887 0.01569 0.2555 0.7984
1_90483919 0.01569 0.2555 0.7984
1_90483935 0.0102 0.1639 0.8698
1_90483994 0.01668 0.2722 0.7855
1_90484007 0.01668 0.2722 0.7855
1_90484008 0.0003167 0.009027 0.9928
1_90484020 0.01569 0.2555 0.7984
1_90484072 0.01569 0.2555 0.7984
1_90484088 0.01569 0.2555 0.7984
1_90484114 0.01569 0.2555 0.7984
1_90484126 0.01569 0.2555 0.7984
1_90484189 0.01569 0.2555 0.7984
1_90484308 -0.1098 -0.5965 0.5509
1_90484402 -0.105 -0.7191 0.4721
1_90484478 0.01314 0.2144 0.8303
1_90484781 0.01583 0.2584 0.7961
1_90484869 0.01583 0.2584 0.7961
1_90484887 -0.2306 -0.9372 0.3487
1_90484904 0.01583 0.2584 0.7961
1_90485041 -0.4023 -2.252 0.02437
1_90485174 0.08655 1.361 0.1736
1_90485374 0.02876 0.4732 0.6361
1_90485485 -0.005394 -0.1519 0.8792
1_90485488 -0.03215 -0.2601 0.7948
1_90485598 0.001586 0.01967 0.9843
1_90485689 0.001586 0.01967 0.9843
1_90485806 -0.08678 -1.016 0.3095
1_90485907 0.001586 0.01967 0.9843
1_90486095 -0.2306 -0.9372 0.3487
1_90486123 -0.001065 -0.01311 0.9895
1_90486185 -0.001065 -0.01311 0.9895
1_90486186 -0.001065 -0.01311 0.9895
1_90486212 -0.001065 -0.01311 0.9895
1_90486220 -0.001065 -0.01311 0.9895
1_90486255 -0.001065 -0.01311 0.9895
1_90486256 -0.001065 -0.01311 0.9895
1_90486304 -0.001065 -0.01311 0.9895
1_90486405 -0.1973 -0.6793 0.497
1_90486469 0.06434 1.505 0.1324
1_90486478 -0.08678 -1.016 0.3095
1_90486674 -0.001065 -0.01311 0.9895
1_90486740 -0.02885 -0.813 0.4163
1_90486971 -0.001065 -0.01311 0.9895
1_90487004 -0.001065 -0.01311 0.9895
1_90487166 -0.001065 -0.01311 0.9895
1_90487373 -0.004479 -0.1263 0.8995
1_90487431 0.06635 1.315 0.1885
1_90487508 -0.001065 -0.01311 0.9895
1_90487540 0.07071 1.139 0.2548
1_90487555 0.03764 0.7358 0.4619
1_90487698 0.001586 0.01967 0.9843
1_90487799 -0.1973 -0.6793 0.497
1_90487959 0.1722 0.9478 0.3433
1_90488064 -0.01591 -0.2513 0.8016
1_90488134 -0.2394 -2.487 0.01294
1_90488158 -0.05984 -0.7027 0.4823
1_90488160 -0.05529 -0.6388 0.523
1_90488162 -0.05529 -0.6388 0.523
1_90488421 -0.02844 -0.7052 0.4808
1_90488434 -0.1973 -0.6793 0.497
1_90488546 -0.07393 -1.603 0.109
1_90488640 -0.02844 -0.7052 0.4808
1_90488684 -0.02844 -0.7052 0.4808
1_90488702 -0.2306 -0.9372 0.3487
1_90488723 -0.02844 -0.7052 0.4808
1_90488903 -0.02844 -0.7052 0.4808
1_90489066 -0.02844 -0.7052 0.4808
1_90489094 0.1722 0.9478 0.3433
1_90489190 -0.2306 -0.9372 0.3487
1_90489238 -0.02844 -0.7052 0.4808
1_90489524 -0.02844 -0.7052 0.4808
1_90489557 -0.03583 -0.869 0.3849
1_90489558 -0.02844 -0.7052 0.4808
1_90489575 -0.02844 -0.7052 0.4808
1_90489582 -0.02844 -0.7052 0.4808
1_90489609 -0.02844 -0.7052 0.4808
1_90489679 -0.08678 -1.016 0.3095
1_90489710 -0.02844 -0.7052 0.4808
1_90489717 -0.02844 -0.7052 0.4808
1_90489725 -0.02844 -0.7052 0.4808
1_90489765 -0.02844 -0.7052 0.4808
1_90489880 -0.02844 -0.7052 0.4808
1_90490139 -0.2306 -0.9372 0.3487
1_90490284 -0.02844 -0.7052 0.4808
1_90490316 -0.02844 -0.7052 0.4808
1_90490342 -0.02844 -0.7052 0.4808
1_90490586 -0.05448 -0.8982 0.3691
1_90490726 -0.2306 -0.9372 0.3487
1_90490816 -0.02844 -0.7052 0.4808
1_90490843 -0.02844 -0.7052 0.4808
1_90491015 -0.02844 -0.7052 0.4808
1_90491047 -0.02844 -0.7052 0.4808
1_90491057 -0.02844 -0.7052 0.4808
1_90491250 -0.1973 -0.6793 0.497
1_90491252 -0.02844 -0.7052 0.4808
1_90491378 -0.02844 -0.7052 0.4808
1_90491385 -0.02844 -0.7052 0.4808
1_90491409 0.1722 0.9478 0.3433
1_90491419 -0.02844 -0.7052 0.4808
1_90491445 -0.02844 -0.7052 0.4808
1_90491450 -0.02844 -0.7052 0.4808
1_90491727 -0.02844 -0.7052 0.4808
1_90491911 -0.08246 -1.007 0.3142
1_90492021 -0.02844 -0.7052 0.4808
1_90492285 0.1722 0.9478 0.3433
1_90492444 0.1722 0.9478 0.3433
1_90492456 -0.02844 -0.7052 0.4808
1_90492614 0.1722 0.9478 0.3433
1_90492645 -0.02844 -0.7052 0.4808
1_90492811 -0.05448 -0.8982 0.3691
1_90492854 -0.07393 -1.603 0.109
1_90492908 -0.02844 -0.7052 0.4808
1_90492920 -0.02844 -0.7052 0.4808
1_90493041 2.02 2.183 0.0291
1_90493065 -0.02844 -0.7052 0.4808
1_90493554 -0.02844 -0.7052 0.4808
1_90493687 -0.02844 -0.7052 0.4808
1_90493782 -0.2306 -0.9372 0.3487
1_90493961 -0.02844 -0.7052 0.4808
1_90493977 -0.02844 -0.7052 0.4808
1_90494031 -0.2306 -0.9372 0.3487
1_90494417 -0.02844 -0.7052 0.4808
1_90494479 -0.02844 -0.7052 0.4808
1_90494540 -0.02844 -0.7052 0.4808
1_90494939 -0.02844 -0.7052 0.4808
1_90494944 -0.02844 -0.7052 0.4808
1_90495023 -0.02844 -0.7052 0.4808
1_90495176 -0.02844 -0.7052 0.4808
1_90495299 -0.02844 -0.7052 0.4808
1_90495376 -0.02617 -0.6524 0.5142
1_90495722 -0.02844 -0.7052 0.4808
1_90495958 -0.02844 -0.7052 0.4808
1_90495960 0.2474 0.5334 0.5938
1_90496015 -0.02844 -0.7052 0.4808
1_90496098 -0.02844 -0.7052 0.4808
1_90496275 0.07127 1.141 0.2539
1_90496465 -0.02844 -0.7052 0.4808
1_90496528 0.02439 0.05323 0.9576
1_90496556 0.06635 1.315 0.1885
1_90496627 -0.02844 -0.7052 0.4808
1_90496757 -0.02844 -0.7052 0.4808
1_90496781 -0.02844 -0.7052 0.4808
1_90496874 -0.02844 -0.7052 0.4808
1_90496894 -0.07393 -1.603 0.109
1_90496970 -0.02844 -0.7052 0.4808
1_90497069 -0.02844 -0.7052 0.4808
1_90497184 -0.02767 -0.6869 0.4922
1_90497334 0.02439 0.05323 0.9576
1_90497405 -0.02767 -0.6869 0.4922
1_90497447 -0.02767 -0.6869 0.4922
1_90497517 -0.02767 -0.6869 0.4922
1_90497548 -0.02767 -0.6869 0.4922
1_90497570 0.1722 0.9478 0.3433
1_90497572 -0.01453 -0.2308 0.8175
1_90497668 0.1722 0.9478 0.3433
1_90497880 -0.08266 -0.9794 0.3275
1_90497883 -0.08266 -0.9794 0.3275
1_90497884 -0.02806 -0.6968 0.486
1_90497922 -0.08266 -0.9794 0.3275
1_90498233 -0.02767 -0.6869 0.4922
1_90498249 0.07127 1.141 0.2539
1_90498263 -0.02767 -0.6869 0.4922
1_90498276 -0.07923 -1.316 0.1882
1_90498304 -0.02767 -0.6869 0.4922
1_90498588 -0.02767 -0.6869 0.4922
1_90498608 -0.02767 -0.6869 0.4922
1_90498644 0.07324 1.175 0.2401
1_90498658 -0.02767 -0.6869 0.4922
1_90498689 -0.02767 -0.6869 0.4922
1_90498927 -0.02767 -0.6869 0.4922
1_90498993 -0.02767 -0.6869 0.4922
1_90499021 -0.02767 -0.6869 0.4922
1_90499031 0.07127 1.141 0.2539
1_90499121 -0.02767 -0.6869 0.4922
1_90499167 0.07127 1.141 0.2539
1_90499172 0.06101 1.102 0.2707
1_90499330 0.007727 0.2219 0.8244
1_90499358 0.007727 0.2219 0.8244
1_90499393 -0.02767 -0.6869 0.4922
1_90499509 -0.02767 -0.6869 0.4922
1_90499845 0.07127 1.141 0.2539
1_90500016 -0.02767 -0.6869 0.4922
1_90500072 -0.02767 -0.6869 0.4922
1_90500119 -0.08266 -0.9794 0.3275
1_90500443 -0.02767 -0.6869 0.4922
1_90500447 -0.02767 -0.6869 0.4922
1_90500548 -0.02767 -0.6869 0.4922
1_90500617 -0.0275 -0.683 0.4946
1_90500634 -0.0275 -0.683 0.4946
1_90500663 -0.0275 -0.683 0.4946
1_90500725 -0.0275 -0.683 0.4946
1_90500810 0.2578 1.468 0.1422
1_90500961 0.2578 1.468 0.1422
1_90501180 -0.02767 -0.6869 0.4922
[truncated: 55,633 more rows]
