# Supplementary material for: Autosomal recessive loci contribute significantly to quantitative variation of male fertility in a dairy cattle population
Source: BMC Genomics. 2021 Mar 30;22:225. doi: 10.1186/s12864-021-07523-3 (PMC8010996; doi:10.1186/s12864-021-07523-3)
Supplement: Supplementary file 34 — Additional file 34. (CSV 1018 kb) [file 12864_2021_7523_MOESM34_ESM.csv]

variant beta se pval
18_32000528 0.02217 0.161 0.8721
18_32000562 -0.01106 -0.07859 0.9374
18_32000840 -0.02561 -0.06232 0.9503
18_32000841 0.02479 0.1791 0.8579
18_32001392 -0.01106 -0.07859 0.9374
18_32001428 -0.01106 -0.07859 0.9374
18_32001921 -0.02561 -0.06232 0.9503
18_32001994 0.02217 0.161 0.8721
18_32002119 0.0312 0.04818 0.9616
18_32002142 0.0312 0.04818 0.9616
18_32003152 0.02217 0.161 0.8721
18_32003675 0.02217 0.161 0.8721
18_32003903 -0.06205 -0.9797 0.3273
18_32004175 -0.06205 -0.9797 0.3273
18_32006098 0.0312 0.04818 0.9616
18_32006258 -0.01106 -0.07859 0.9374
18_32007275 -0.01106 -0.07859 0.9374
18_32008046 -0.01106 -0.07859 0.9374
18_32008070 -0.01106 -0.07859 0.9374
18_32008567 -0.01106 -0.07859 0.9374
18_32008814 -0.04037 -1.006 0.3147
18_32012086 -0.289 -0.7037 0.4817
18_32012836 -0.06205 -0.9797 0.3273
18_32013566 -0.04037 -1.006 0.3147
18_32015150 -0.0401 -0.4232 0.6722
18_32015317 -0.289 -0.7037 0.4817
18_32015610 -0.001477 -0.01037 0.9917
18_32015911 -0.02808 -0.3009 0.7635
18_32015943 -0.02561 -0.06232 0.9503
18_32016002 0.06718 0.1791 0.8579
18_32016052 -0.08168 -0.3642 0.7157
18_32016271 -0.001477 -0.01037 0.9917
18_32016419 -0.289 -0.7037 0.4817
18_32016514 -0.02664 -0.2334 0.8154
18_32016521 -0.02664 -0.2334 0.8154
18_32016544 -0.02561 -0.06232 0.9503
18_32017206 0.001163 0.01043 0.9917
18_32017307 -0.001477 -0.01037 0.9917
18_32017539 0.001163 0.01043 0.9917
18_32017732 0.001163 0.01043 0.9917
18_32017815 0.1506 0.8472 0.3969
18_32017830 -0.02999 -0.7669 0.4432
18_32017831 -0.007682 -0.07114 0.9433
18_32018027 0.001163 0.01043 0.9917
18_32018140 -0.289 -0.7037 0.4817
18_32018238 0.001163 0.01043 0.9917
18_32018803 -0.001477 -0.01037 0.9917
18_32019036 0.001163 0.01043 0.9917
18_32020127 -0.008786 -0.08599 0.9315
18_32020429 0.001163 0.01043 0.9917
18_32020796 0.001163 0.01043 0.9917
18_32020811 0.001163 0.01043 0.9917
18_32021179 -0.001477 -0.01037 0.9917
18_32021239 -0.02561 -0.06232 0.9503
18_32021304 0.001163 0.01043 0.9917
18_32021542 0.03377 0.6645 0.5064
18_32022195 0.02032 0.1444 0.8852
18_32022277 -0.03087 -0.6769 0.4985
18_32022836 -0.001477 -0.01037 0.9917
18_32022973 0.02032 0.1444 0.8852
18_32023081 0.02032 0.1444 0.8852
18_32023103 -0.001477 -0.01037 0.9917
18_32023557 -0.006815 -0.01961 0.9844
18_32023865 -0.06331 -1.002 0.3165
18_32024184 -0.03103 -0.6853 0.4932
18_32024755 0.02032 0.1444 0.8852
18_32024961 -0.06331 -1.002 0.3165
18_32025079 -0.05013 -0.7759 0.4379
18_32025427 -0.0297 -0.6563 0.5116
18_32026600 0.02032 0.1444 0.8852
18_32026893 0.02032 0.1444 0.8852
18_32026951 -0.06686 -1.054 0.2921
18_32027087 -0.06153 -0.9906 0.3219
18_32027102 -0.0405 -0.54 0.5892
18_32027137 -0.0405 -0.54 0.5892
18_32027541 0.02032 0.1444 0.8852
18_32027550 -0.06331 -1.002 0.3165
18_32027662 -0.03087 -0.6769 0.4985
18_32027741 -0.06675 -1.047 0.2953
18_32027814 -0.06331 -1.002 0.3165
18_32028181 -0.06153 -0.9906 0.3219
18_32028668 -0.1401 -2.214 0.02699
18_32029230 0.02032 0.1444 0.8852
18_32029710 -0.02561 -0.06232 0.9503
18_32030231 -0.001477 -0.01037 0.9917
18_32030525 -0.0003662 -0.008919 0.9929
18_32030580 -0.03103 -0.6853 0.4932
18_32031089 -0.0306 -0.7185 0.4725
18_32031332 -0.002441 -0.05677 0.9547
18_32031334 0.09165 0.2824 0.7776
18_32031335 -0.02084 -0.5143 0.6071
18_32031336 0.09185 0.2832 0.777
18_32031337 -0.02112 -0.5212 0.6023
18_32031338 0.09128 0.2813 0.7785
18_32031339 -0.02075 -0.512 0.6087
18_32031341 -0.03802 -0.5154 0.6063
18_32031343 -0.03802 -0.5154 0.6063
18_32031771 -0.0003662 -0.008919 0.9929
18_32031997 -0.0247 -0.06009 0.9521
18_32032158 -0.2656 -0.2901 0.7717
18_32032265 -0.02561 -0.06232 0.9503
18_32032311 -0.02561 -0.06232 0.9503
18_32032317 -0.02561 -0.06232 0.9503
18_32032396 0.02609 0.5457 0.5853
18_32032478 0.02609 0.5457 0.5853
18_32032587 -0.0405 -0.54 0.5892
18_32032784 -0.02561 -0.06232 0.9503
18_32032818 -0.04415 -0.5835 0.5596
18_32032935 -0.04415 -0.5835 0.5596
18_32032980 -0.001477 -0.01037 0.9917
18_32033006 -0.3993 -0.9721 0.3311
18_32033007 0.1393 1.09 0.2756
18_32033594 -0.02561 -0.06232 0.9503
18_32033716 -0.001477 -0.01037 0.9917
18_32033881 -0.02561 -0.06232 0.9503
18_32033953 -0.02561 -0.06232 0.9503
18_32034021 -0.02561 -0.06232 0.9503
18_32034249 -0.001477 -0.01037 0.9917
18_32034382 -0.02561 -0.06232 0.9503
18_32034426 0.02609 0.5457 0.5853
18_32035397 -0.02561 -0.06232 0.9503
18_32035559 -0.02561 -0.06232 0.9503
18_32035561 -0.02561 -0.06232 0.9503
18_32035876 -0.02561 -0.06232 0.9503
18_32035955 -0.008186 -0.1245 0.901
18_32035959 -0.008186 -0.1245 0.901
18_32036042 -0.02561 -0.06232 0.9503
18_32036061 -0.02561 -0.06232 0.9503
18_32036191 -0.02561 -0.06232 0.9503
18_32036198 -0.001477 -0.01037 0.9917
18_32036425 -0.02561 -0.06232 0.9503
18_32036512 -0.001477 -0.01037 0.9917
18_32036635 -0.02561 -0.06232 0.9503
18_32036799 -0.02561 -0.06232 0.9503
18_32036825 0.41 3.231 0.001247
18_32036827 -0.02561 -0.06232 0.9503
18_32037465 -0.02561 -0.06232 0.9503
18_32037585 -0.001477 -0.01037 0.9917
18_32037646 -0.02561 -0.06232 0.9503
18_32037647 -0.01036 -0.1583 0.8742
18_32037669 -0.02561 -0.06232 0.9503
18_32037704 -0.02561 -0.06232 0.9503
18_32037747 -0.02561 -0.06232 0.9503
18_32037777 -0.02561 -0.06232 0.9503
18_32037837 -0.02561 -0.06232 0.9503
18_32038043 -0.02561 -0.06232 0.9503
18_32038048 -0.02561 -0.06232 0.9503
18_32038156 -0.02561 -0.06232 0.9503
18_32038181 -0.02561 -0.06232 0.9503
18_32038513 -0.02561 -0.06232 0.9503
18_32038625 -0.02561 -0.06232 0.9503
18_32038807 -0.06331 -1.002 0.3165
18_32038848 -0.02561 -0.06232 0.9503
18_32038963 -0.02561 -0.06232 0.9503
18_32039626 -0.008186 -0.1245 0.901
18_32039745 -0.02561 -0.06232 0.9503
18_32039787 -0.02561 -0.06232 0.9503
18_32039811 -0.02561 -0.06232 0.9503
18_32039926 -0.02561 -0.06232 0.9503
18_32039982 -0.02561 -0.06232 0.9503
18_32040058 -0.02561 -0.06232 0.9503
18_32040059 -0.02561 -0.06232 0.9503
18_32040170 -0.02561 -0.06232 0.9503
18_32040176 -0.04386 -0.9429 0.3458
18_32040525 -0.05695 -0.6062 0.5444
18_32040547 -0.02561 -0.06232 0.9503
18_32040582 -0.02561 -0.06232 0.9503
18_32040644 -0.02561 -0.06232 0.9503
18_32040687 -0.02561 -0.06232 0.9503
18_32040864 -0.02561 -0.06232 0.9503
18_32040865 -0.02561 -0.06232 0.9503
18_32040885 -0.02561 -0.06232 0.9503
18_32041003 -0.02561 -0.06232 0.9503
18_32041022 -0.02561 -0.06232 0.9503
18_32041052 -0.02561 -0.06232 0.9503
18_32041165 -0.02561 -0.06232 0.9503
18_32041521 -0.02561 -0.06232 0.9503
18_32041562 -0.02561 -0.06232 0.9503
18_32041563 -0.008143 -0.2009 0.8408
18_32041706 -0.02561 -0.06232 0.9503
18_32041982 -0.02561 -0.06232 0.9503
18_32042021 -0.02561 -0.06232 0.9503
18_32042120 -0.02561 -0.06232 0.9503
18_32042256 -0.02561 -0.06232 0.9503
18_32042412 -0.02561 -0.06232 0.9503
18_32042484 -0.04415 -0.5835 0.5596
18_32042491 -0.02561 -0.06232 0.9503
18_32042530 -0.04415 -0.5835 0.5596
18_32042598 -0.02561 -0.06232 0.9503
18_32042781 -0.002414 -0.05879 0.9531
18_32042933 0.006169 0.1533 0.8782
18_32042934 -0.03305 -0.4395 0.6603
18_32043097 -0.02561 -0.06232 0.9503
18_32043200 -0.02561 -0.06232 0.9503
18_32043657 -0.02561 -0.06232 0.9503
18_32043942 -0.02561 -0.06232 0.9503
18_32043989 -0.02561 -0.06232 0.9503
18_32043995 -0.02561 -0.06232 0.9503
18_32044088 -0.02561 -0.06232 0.9503
18_32044123 -0.04415 -0.5835 0.5596
18_32044172 -0.02561 -0.06232 0.9503
18_32044498 -0.02561 -0.06232 0.9503
18_32044585 -0.02561 -0.06232 0.9503
18_32044675 -0.02561 -0.06232 0.9503
18_32044685 -0.02561 -0.06232 0.9503
18_32044768 -0.02561 -0.06232 0.9503
18_32044772 -0.04386 -0.9429 0.3458
18_32044804 -0.003056 -0.07474 0.9404
18_32044920 -0.02561 -0.06232 0.9503
18_32044950 -0.04415 -0.5835 0.5596
18_32045031 -0.02561 -0.06232 0.9503
18_32045064 -0.02561 -0.06232 0.9503
18_32045101 -0.02561 -0.06232 0.9503
18_32045213 -0.008143 -0.2009 0.8408
18_32045317 -0.02561 -0.06232 0.9503
18_32045369 -0.02561 -0.06232 0.9503
18_32045508 -0.02561 -0.06232 0.9503
18_32045513 0.1453 0.6317 0.5276
18_32045617 -0.02561 -0.06232 0.9503
18_32045669 -0.02561 -0.06232 0.9503
18_32045671 -0.02561 -0.06232 0.9503
18_32045676 -0.04415 -0.5835 0.5596
18_32045744 -0.04415 -0.5835 0.5596
18_32046016 -0.02561 -0.06232 0.9503
18_32046057 -0.04415 -0.5835 0.5596
18_32046126 -0.02561 -0.06232 0.9503
18_32046212 -0.02561 -0.06232 0.9503
18_32046367 -0.02561 -0.06232 0.9503
18_32046423 -0.02561 -0.06232 0.9503
18_32046480 -0.02561 -0.06232 0.9503
18_32046700 -0.02561 -0.06232 0.9503
18_32046749 -0.02561 -0.06232 0.9503
18_32046761 0.5296 0.5718 0.5675
18_32046791 -0.02561 -0.06232 0.9503
18_32046792 -0.02561 -0.06232 0.9503
18_32047008 -0.02561 -0.06232 0.9503
18_32047025 -0.02561 -0.06232 0.9503
18_32047318 -0.02561 -0.06232 0.9503
18_32047421 -0.02561 -0.06232 0.9503
18_32047450 -0.02561 -0.06232 0.9503
18_32047483 -0.02561 -0.06232 0.9503
18_32047484 -0.02561 -0.06232 0.9503
18_32047498 -0.02561 -0.06232 0.9503
18_32047538 -0.02561 -0.06232 0.9503
18_32047573 -0.02561 -0.06232 0.9503
18_32047749 -0.02561 -0.06232 0.9503
18_32047787 -0.02561 -0.06232 0.9503
18_32047791 -0.02561 -0.06232 0.9503
18_32047829 -0.02561 -0.06232 0.9503
18_32047852 -0.02561 -0.06232 0.9503
18_32047902 -0.02561 -0.06232 0.9503
18_32048016 -0.02561 -0.06232 0.9503
18_32048287 -0.04415 -0.5835 0.5596
18_32048290 -0.02561 -0.06232 0.9503
18_32048293 -0.02561 -0.06232 0.9503
18_32048316 -0.02561 -0.06232 0.9503
18_32048325 -0.02561 -0.06232 0.9503
18_32048330 -0.02561 -0.06232 0.9503
18_32048332 -0.02561 -0.06232 0.9503
18_32048405 -0.02561 -0.06232 0.9503
18_32048438 -0.02561 -0.06232 0.9503
18_32048556 -0.02561 -0.06232 0.9503
18_32048577 -0.04191 -0.9087 0.3636
18_32048670 -0.02561 -0.06232 0.9503
18_32048671 -0.02561 -0.06232 0.9503
18_32048746 -0.02561 -0.06232 0.9503
18_32048750 -0.02561 -0.06232 0.9503
18_32048777 -0.02561 -0.06232 0.9503
18_32048835 -0.02561 -0.06232 0.9503
18_32048852 -0.02561 -0.06232 0.9503
18_32048870 -0.02561 -0.06232 0.9503
18_32048878 -0.02561 -0.06232 0.9503
18_32048905 -0.02561 -0.06232 0.9503
18_32049033 -0.02561 -0.06232 0.9503
18_32049209 -0.02561 -0.06232 0.9503
18_32049331 -0.02561 -0.06232 0.9503
18_32049347 -0.02561 -0.06232 0.9503
18_32049446 -0.04415 -0.5835 0.5596
18_32049697 -0.02561 -0.06232 0.9503
18_32049760 -0.02561 -0.06232 0.9503
18_32049766 -0.02561 -0.06232 0.9503
18_32049767 -0.02561 -0.06232 0.9503
18_32049789 -0.02561 -0.06232 0.9503
18_32049878 -0.02561 -0.06232 0.9503
18_32049949 -0.02561 -0.06232 0.9503
18_32050085 -0.02561 -0.06232 0.9503
18_32050127 -0.04415 -0.5835 0.5596
18_32050296 -0.003056 -0.07474 0.9404
18_32050548 -0.02561 -0.06232 0.9503
18_32051298 -0.04415 -0.5835 0.5596
18_32052112 -0.0003662 -0.008919 0.9929
18_32052504 -0.02561 -0.06232 0.9503
18_32052703 -0.02561 -0.06232 0.9503
18_32053492 -0.008186 -0.1245 0.901
18_32053672 -0.04417 -1.017 0.309
18_32054158 -0.1377 -2.325 0.02015
18_32054448 -0.02561 -0.06232 0.9503
18_32054455 -0.02561 -0.06232 0.9503
18_32055068 0.0247 0.2107 0.8331
18_32055168 -0.01036 -0.1583 0.8742
18_32055304 -0.04415 -0.5835 0.5596
18_32055426 -0.0003662 -0.008919 0.9929
18_32055531 -0.02561 -0.06232 0.9503
18_32055543 -0.04415 -0.5835 0.5596
18_32055664 -0.02561 -0.06232 0.9503
18_32055795 -0.06331 -1.002 0.3165
18_32055877 -0.02561 -0.06232 0.9503
18_32055909 -0.02561 -0.06232 0.9503
18_32055944 -0.02561 -0.06232 0.9503
18_32056054 -0.09872 -2.53 0.01146
18_32056265 -0.02561 -0.06232 0.9503
18_32056382 -0.003332 -0.08296 0.9339
18_32056390 -0.06331 -1.002 0.3165
18_32056394 -0.02561 -0.06232 0.9503
18_32056558 -0.05063 -0.4371 0.662
18_32056617 -0.02561 -0.06232 0.9503
18_32056643 -0.05222 -0.772 0.4402
18_32057453 -0.001045 -0.02666 0.9787
18_32057468 -0.02561 -0.06232 0.9503
18_32057738 -0.04415 -0.5835 0.5596
18_32058100 -0.02561 -0.06232 0.9503
18_32058145 -0.007115 -0.1744 0.8616
18_32058337 -0.02561 -0.06232 0.9503
18_32058361 -0.04415 -0.5835 0.5596
18_32058386 -0.2911 -0.3179 0.7505
18_32058585 -0.02561 -0.06232 0.9503
18_32058587 -0.1377 -2.325 0.02015
18_32058829 -0.042 -0.9108 0.3625
18_32058945 -0.02561 -0.06232 0.9503
18_32059314 -0.02561 -0.06232 0.9503
18_32059637 -0.02561 -0.06232 0.9503
18_32059730 -0.02561 -0.06232 0.9503
18_32059875 -0.007115 -0.1744 0.8616
18_32059975 -0.02561 -0.06232 0.9503
18_32060581 -0.042 -0.9108 0.3625
18_32060635 -0.007115 -0.1744 0.8616
18_32060636 -0.007115 -0.1744 0.8616
18_32060802 -0.02561 -0.06232 0.9503
18_32061103 -0.02561 -0.06232 0.9503
18_32061200 -0.02561 -0.06232 0.9503
18_32061207 -0.01256 -0.1906 0.8488
18_32061301 -0.2911 -0.3179 0.7505
18_32061303 -0.2911 -0.3179 0.7505
18_32061316 -0.2911 -0.3179 0.7505
18_32061501 -0.04415 -0.5835 0.5596
18_32061708 -0.02561 -0.06232 0.9503
18_32061710 -0.007115 -0.1744 0.8616
18_32061729 -0.02561 -0.06232 0.9503
18_32061767 -0.02561 -0.06232 0.9503
18_32061812 -0.02561 -0.06232 0.9503
18_32061953 -0.001045 -0.02666 0.9787
18_32062007 -0.02561 -0.06232 0.9503
18_32062176 -0.05695 -0.6062 0.5444
18_32062183 -0.05695 -0.6062 0.5444
18_32062259 -0.001477 -0.01037 0.9917
18_32062397 -0.02561 -0.06232 0.9503
18_32062595 -0.009721 -0.2392 0.811
18_32063156 -0.02561 -0.06232 0.9503
18_32063165 -0.001045 -0.02666 0.9787
18_32063174 -0.04415 -0.5835 0.5596
18_32063336 -0.02561 -0.06232 0.9503
18_32063751 -0.02561 -0.06232 0.9503
18_32064108 -0.009721 -0.2392 0.811
18_32064200 -0.02561 -0.06232 0.9503
18_32064234 -0.02561 -0.06232 0.9503
18_32064283 -0.02561 -0.06232 0.9503
18_32064305 -0.02561 -0.06232 0.9503
18_32064371 -0.02561 -0.06232 0.9503
18_32064568 -0.02561 -0.06232 0.9503
18_32064841 -0.02561 -0.06232 0.9503
18_32065180 -0.02561 -0.06232 0.9503
18_32065184 -0.02561 -0.06232 0.9503
18_32065326 -0.2911 -0.3179 0.7505
18_32065467 -0.02561 -0.06232 0.9503
18_32066123 -0.02561 -0.06232 0.9503
18_32066199 -0.06205 -0.9797 0.3273
18_32066256 0.5296 0.5718 0.5675
18_32066312 -0.01256 -0.1906 0.8488
18_32066315 -0.02561 -0.06232 0.9503
18_32066438 -0.04253 -0.9096 0.3631
18_32066785 -0.02772 -0.06745 0.9462
18_32066860 -0.02561 -0.06232 0.9503
18_32068292 -0.02239 -0.05429 0.9567
18_32068307 -0.02199 -0.05353 0.9573
18_32068309 -0.02561 -0.06232 0.9503
18_32068357 -0.02561 -0.06232 0.9503
18_32068603 -0.02561 -0.06232 0.9503
18_32068614 -0.02561 -0.06232 0.9503
18_32068997 -0.8197 -0.9124 0.3617
18_32069280 -0.02561 -0.06232 0.9503
18_32069512 -0.04833 -1.161 0.2457
18_32069658 -0.02561 -0.06232 0.9503
18_32069660 -0.02561 -0.06232 0.9503
18_32069718 -0.001477 -0.01037 0.9917
18_32070090 -0.02561 -0.06232 0.9503
18_32070458 -0.02561 -0.06232 0.9503
18_32070484 -0.02561 -0.06232 0.9503
18_32070592 -0.02561 -0.06232 0.9503
18_32070666 -0.02561 -0.06232 0.9503
18_32070734 -0.02561 -0.06232 0.9503
18_32070738 -0.02561 -0.06232 0.9503
18_32071230 -0.02561 -0.06232 0.9503
18_32071263 -0.02561 -0.06232 0.9503
18_32071281 -0.02561 -0.06232 0.9503
18_32071289 -0.02561 -0.06232 0.9503
18_32071365 -0.04415 -0.5835 0.5596
18_32071479 -0.02561 -0.06232 0.9503
18_32071482 -0.02561 -0.06232 0.9503
18_32071744 -0.02561 -0.06232 0.9503
18_32071751 -0.02561 -0.06232 0.9503
18_32072098 -0.02561 -0.06232 0.9503
18_32072105 -0.04833 -1.161 0.2457
18_32072167 -0.05265 -0.8347 0.4039
18_32072256 -0.02561 -0.06232 0.9503
18_32072260 -0.02561 -0.06232 0.9503
18_32072418 -0.02561 -0.06232 0.9503
18_32072472 -0.02561 -0.06232 0.9503
18_32072515 -0.02561 -0.06232 0.9503
18_32072531 -0.02561 -0.06232 0.9503
18_32072636 -0.03292 -0.7089 0.4785
18_32073143 -0.02561 -0.06232 0.9503
18_32073178 -0.02561 -0.06232 0.9503
18_32073260 -0.04928 -1.185 0.2361
18_32073334 -0.04743 -1.069 0.285
18_32073425 -0.02561 -0.06232 0.9503
18_32073428 -0.02561 -0.06232 0.9503
18_32073662 -0.02561 -0.06232 0.9503
18_32073786 -0.04928 -1.185 0.2361
18_32073820 -0.04928 -1.185 0.2361
18_32073833 -0.04928 -1.185 0.2361
18_32073918 -0.04928 -1.185 0.2361
18_32074056 -0.02561 -0.06232 0.9503
18_32074096 -0.05091 -1.227 0.22
18_32074135 -0.05135 -1.238 0.2158
18_32074137 -0.05135 -1.238 0.2158
18_32074154 -0.05091 -1.227 0.22
18_32074174 -0.05091 -1.227 0.22
18_32074368 -0.04864 -0.9328 0.351
18_32074396 -0.05288 -1.258 0.2083
18_32074644 -0.05288 -1.258 0.2083
18_32074721 -0.05288 -1.258 0.2083
18_32074774 -0.02561 -0.06232 0.9503
18_32074856 -0.05333 -1.27 0.2042
18_32074917 -0.05333 -1.27 0.2042
18_32074922 -0.02561 -0.06232 0.9503
18_32075027 -0.05333 -1.27 0.2042
18_32075054 -0.05333 -1.27 0.2042
18_32075204 -0.05349 -1.274 0.2026
18_32075222 -0.05349 -1.274 0.2026
18_32075299 -0.02561 -0.06232 0.9503
18_32075376 -0.05258 -1.177 0.2394
18_32075391 -0.05258 -1.177 0.2394
18_32075472 -0.05349 -1.274 0.2026
18_32075502 -0.05349 -1.274 0.2026
18_32075553 -0.05349 -1.274 0.2026
18_32075652 -0.0531 -1.258 0.2086
18_32075764 -0.0531 -1.258 0.2086
18_32075976 -0.05398 -1.278 0.2013
18_32076011 -0.05427 -1.287 0.1983
18_32076051 -0.05922 -1.314 0.1889
18_32076182 -0.05248 -1.241 0.2145
18_32076233 -0.05724 -1.266 0.2055
18_32076303 -0.02561 -0.06232 0.9503
18_32076599 -0.05248 -1.241 0.2145
18_32076787 -0.02561 -0.06232 0.9503
18_32076882 -0.05288 -1.258 0.2083
18_32076961 -0.05248 -1.241 0.2145
18_32077083 -0.03234 -0.8674 0.3858
18_32077084 -0.04262 -0.9297 0.3526
18_32077085 0.0744 0.3705 0.711
18_32077086 -0.07163 -1.431 0.1525
18_32077198 -0.05248 -1.241 0.2145
18_32077202 -0.05191 -1.16 0.2462
18_32077378 -0.05068 -1.199 0.2304
18_32077522 0.04072 0.09934 0.9209
18_32077564 -0.05248 -1.241 0.2145
18_32077570 -0.05248 -1.241 0.2145
18_32077622 -0.05132 -1.217 0.2238
18_32077628 -0.05173 -1.234 0.2173
18_32077882 -0.05248 -1.241 0.2145
18_32078088 -0.05248 -1.241 0.2145
18_32078133 -0.05724 -1.266 0.2055
18_32078241 -0.05191 -1.16 0.2462
18_32078327 -0.05724 -1.266 0.2055
18_32078342 -0.05288 -1.258 0.2083
18_32078378 -0.05191 -1.16 0.2462
18_32078477 -0.05248 -1.241 0.2145
18_32078542 -0.05191 -1.16 0.2462
18_32078556 -0.05724 -1.266 0.2055
18_32078557 -0.02561 -0.06232 0.9503
18_32078820 -0.02561 -0.06232 0.9503
18_32078900 -0.0572 -1.342 0.1798
18_32078965 -0.05248 -1.241 0.2145
18_32079184 -0.07212 -1.624 0.1045
18_32079185 -0.07212 -1.624 0.1045
18_32079198 -0.07212 -1.624 0.1045
18_32079200 -0.07212 -1.624 0.1045
18_32079237 -0.04314 -0.921 0.3571
18_32079263 -0.02561 -0.06232 0.9503
18_32079439 -0.05248 -1.241 0.2145
18_32079441 -0.05248 -1.241 0.2145
18_32079545 -0.02561 -0.06232 0.9503
18_32079600 -0.05248 -1.241 0.2145
18_32079612 -0.05248 -1.241 0.2145
18_32079798 -0.05248 -1.241 0.2145
18_32079838 -0.05248 -1.241 0.2145
18_32079864 -0.05619 -1.33 0.1835
18_32079900 -0.05119 -1.133 0.2571
18_32079934 -0.3214 -0.855 0.3926
18_32079953 -0.05619 -1.33 0.1835
18_32080126 -0.02561 -0.06232 0.9503
18_32080222 -0.02561 -0.06232 0.9503
18_32080273 -0.05451 -1.222 0.2216
18_32080283 -0.05185 -1.231 0.2183
18_32080325 -0.05367 -1.275 0.2024
18_32080348 -0.05655 -1.269 0.2046
18_32080414 -0.05316 -1.26 0.2078
18_32080499 -0.06239 -1.503 0.1329
18_32080515 -0.06239 -1.503 0.1329
18_32080531 -0.04954 -1.224 0.221
18_32080628 -0.05732 -1.367 0.1718
18_32080636 -0.02561 -0.06232 0.9503
18_32080690 -0.05191 -1.16 0.2462
18_32080749 -0.05508 -1.305 0.1919
18_32080752 -0.05828 -1.38 0.1676
18_32080779 -0.1082 -0.2872 0.774
18_32080820 -0.05345 -1.266 0.2056
18_32080996 -0.05191 -1.16 0.2462
18_32081072 -0.02561 -0.06232 0.9503
18_32081082 -0.05191 -1.16 0.2462
18_32081140 -0.05248 -1.241 0.2145
18_32081177 -0.05248 -1.241 0.2145
18_32081223 -0.051 -1.141 0.2538
18_32081225 -0.0491 -1.1 0.2715
18_32081272 -0.1082 -0.2872 0.774
18_32081306 -0.05587 -1.253 0.2103
18_32081307 -0.04983 -1.111 0.2669
18_32081317 -0.05587 -1.253 0.2103
18_32081324 -0.05654 -1.27 0.2042
18_32081325 -0.1356 -0.359 0.7196
18_32081329 -0.05494 -1.223 0.2215
18_32081333 -0.05922 -1.33 0.1836
18_32081343 -0.05922 -1.33 0.1836
18_32081345 -0.05818 -1.385 0.1663
18_32081434 -0.05125 -1.214 0.2249
18_32081438 -0.05125 -1.214 0.2249
18_32081439 -0.05125 -1.214 0.2249
18_32081500 -0.02561 -0.06232 0.9503
18_32081543 -0.05649 -1.32 0.1868
18_32081589 -0.04953 -1.172 0.2414
18_32081599 -0.04953 -1.172 0.2414
18_32081610 -0.04953 -1.172 0.2414
18_32081674 -0.02561 -0.06232 0.9503
18_32081802 -0.04953 -1.172 0.2414
18_32081818 -0.05724 -1.266 0.2055
18_32081862 -0.05724 -1.266 0.2055
18_32081941 -0.05227 -1.169 0.2425
18_32082069 -0.002275 -0.05632 0.9551
18_32082087 -0.05242 -1.239 0.2154
18_32082155 -0.05191 -1.16 0.2462
18_32082276 -0.05724 -1.266 0.2055
18_32082289 -0.05248 -1.241 0.2145
18_32082490 -0.06481 -1.398 0.1622
18_32082492 -0.05332 -1.194 0.2325
18_32082495 -0.05191 -1.16 0.2462
18_32082736 -0.02561 -0.06232 0.9503
18_32082770 -0.05288 -1.258 0.2083
18_32082811 -0.05248 -1.241 0.2145
18_32082823 -0.05248 -1.241 0.2145
18_32082849 -0.02561 -0.06232 0.9503
18_32083018 -0.05876 -0.6275 0.5304
18_32083075 -0.05248 -1.241 0.2145
18_32083139 -0.05357 -1.186 0.2357
18_32083257 -0.02561 -0.06232 0.9503
18_32083298 -0.05079 -1.202 0.2294
18_32083430 -0.05724 -1.266 0.2055
18_32083500 -0.0512 -1.133 0.2572
18_32083696 -0.05421 -1.213 0.2253
18_32083722 -0.05454 -1.292 0.1966
18_32083965 -0.05248 -1.241 0.2145
18_32084205 -0.05303 -1.263 0.2066
18_32084229 -0.02561 -0.06232 0.9503
18_32084372 -0.02561 -0.06232 0.9503
18_32084411 -0.02561 -0.06232 0.9503
18_32084420 -0.02561 -0.06232 0.9503
18_32084506 -0.02561 -0.06232 0.9503
18_32084600 -0.02561 -0.06232 0.9503
18_32084603 -0.02561 -0.06232 0.9503
18_32084624 -0.02561 -0.06232 0.9503
18_32084626 -0.0454 -0.6013 0.5477
18_32084759 -0.02561 -0.06232 0.9503
18_32084796 -0.05288 -1.258 0.2083
18_32084834 -0.02561 -0.06232 0.9503
18_32084848 -0.02561 -0.06232 0.9503
18_32085055 -0.02561 -0.06232 0.9503
18_32085101 -0.02561 -0.06232 0.9503
18_32085151 -0.02561 -0.06232 0.9503
18_32085194 -0.02561 -0.06232 0.9503
18_32085196 -0.02561 -0.06232 0.9503
18_32085214 -0.02561 -0.06232 0.9503
18_32085261 -0.05288 -1.258 0.2083
18_32085281 -0.07981 -1.23 0.2186
18_32085379 -0.06144 -1.36 0.1738
18_32085397 -0.02561 -0.06232 0.9503
18_32085605 -0.02561 -0.06232 0.9503
18_32085629 -0.02561 -0.06232 0.9503
18_32085653 -0.02561 -0.06232 0.9503
18_32085667 -0.02561 -0.06232 0.9503
18_32085686 -0.02561 -0.06232 0.9503
18_32085754 -0.02561 -0.06232 0.9503
18_32085871 -0.07981 -1.23 0.2186
18_32085928 -0.02299 -0.05592 0.9554
18_32085941 -0.02561 -0.06232 0.9503
18_32086023 -0.02561 -0.06232 0.9503
18_32086184 -0.02561 -0.06232 0.9503
18_32086197 -0.02561 -0.06232 0.9503
18_32086306 -0.02561 -0.06232 0.9503
18_32086322 -0.02561 -0.06232 0.9503
18_32086537 -0.02561 -0.06232 0.9503
18_32086598 -0.02561 -0.06232 0.9503
18_32086696 -0.07981 -1.23 0.2186
18_32086895 -0.02561 -0.06232 0.9503
18_32087105 -0.02561 -0.06232 0.9503
18_32087110 -0.02561 -0.06232 0.9503
18_32087111 -0.02561 -0.06232 0.9503
18_32087135 -0.02561 -0.06232 0.9503
18_32087335 -0.07981 -1.23 0.2186
18_32087368 -0.05288 -1.258 0.2083
18_32087381 -0.02561 -0.06232 0.9503
18_32087443 -0.02561 -0.06232 0.9503
18_32087469 -0.02561 -0.06232 0.9503
18_32087516 -0.02561 -0.06232 0.9503
18_32087526 -0.02561 -0.06232 0.9503
18_32087616 -0.05724 -1.266 0.2055
18_32087688 -0.05288 -1.258 0.2083
18_32088167 -0.02561 -0.06232 0.9503
18_32088320 -0.02561 -0.06232 0.9503
18_32088378 -0.02561 -0.06232 0.9503
18_32088585 -0.05417 -1.291 0.1968
18_32088623 -0.02561 -0.06232 0.9503
18_32088708 -0.04558 -1.037 0.2999
18_32088734 -0.02561 -0.06232 0.9503
18_32088749 -0.02561 -0.06232 0.9503
18_32088787 -0.02561 -0.06232 0.9503
18_32088813 -0.02561 -0.06232 0.9503
18_32088903 -0.02561 -0.06232 0.9503
18_32088922 -0.02561 -0.06232 0.9503
18_32089020 -0.02561 -0.06232 0.9503
18_32089208 -0.02561 -0.06232 0.9503
18_32089507 -0.05288 -1.258 0.2083
18_32089932 -0.02561 -0.06232 0.9503
18_32090388 -0.02561 -0.06232 0.9503
18_32090584 -0.02561 -0.06232 0.9503
18_32091557 -0.04287 -0.9081 0.3639
18_32092435 0.03963 0.6462 0.5183
18_32092607 -0.1975 -1.763 0.07811
18_32092680 -0.04287 -0.9081 0.3639
18_32093576 -0.07981 -1.23 0.2186
18_32093578 -0.07981 -1.23 0.2186
18_32094026 -0.5052 -1.46 0.1446
18_32094341 -0.03771 -0.8136 0.4159
18_32095053 0.0203 0.05827 0.9535
18_32095306 -0.2911 -0.3179 0.7505
18_32095718 0.01648 0.06673 0.9468
18_32096371 -0.05288 -1.258 0.2083
18_32096673 0.5296 0.5718 0.5675
18_32096929 -0.04287 -0.9081 0.3639
18_32097929 -0.05288 -1.258 0.2083
18_32099145 -0.05269 -1.256 0.2093
18_32099351 -0.004624 -0.1105 0.9121
18_32099842 -0.04195 -0.8894 0.3738
18_32099884 -0.03752 -0.8109 0.4175
18_32100677 -0.1679 -2.131 0.03327
18_32101403 -0.0448 -0.6608 0.5088
18_32101743 -0.006435 -0.1661 0.8681
18_32102290 -0.02561 -0.06232 0.9503
18_32102446 -0.04195 -0.8894 0.3738
18_32102486 -0.05269 -1.256 0.2093
18_32102703 -1.589 -2.454 0.01416
18_32104517 -0.04195 -0.8894 0.3738
18_32105635 0.0203 0.05827 0.9535
18_32105636 -0.04195 -0.8894 0.3738
18_32106176 -0.5254 -1.146 0.2517
18_32106486 -0.04195 -0.8894 0.3738
18_32106571 -0.03752 -0.8109 0.4175
18_32108352 -0.1056 -1.014 0.3106
18_32108570 -0.1859 -0.4081 0.6832
18_32108573 -1.184 -1.828 0.06764
18_32108575 -1.183 -1.825 0.06811
18_32108576 -0.1216 -1.35 0.1771
18_32108577 -0.1712 -2.544 0.01101
18_32108578 -0.01247 -0.251 0.8018
18_32108579 -0.02519 -0.6719 0.5017
18_32109292 -0.02561 -0.06232 0.9503
18_32109316 -0.04195 -0.8894 0.3738
18_32109362 -0.05558 -0.9115 0.3621
18_32109743 -0.03685 -0.7902 0.4294
18_32109884 0.08581 0.2783 0.7808
18_32109886 0.05589 0.191 0.8485
18_32109898 -0.0483 -1.022 0.3069
18_32110038 -0.03685 -0.7902 0.4294
18_32110350 -0.04195 -0.8894 0.3738
18_32110535 -0.04068 -0.8799 0.379
18_32110536 -0.03901 -0.8349 0.4038
18_32110583 0.01125 0.07997 0.9363
18_32111198 -0.1055 -1.598 0.1101
18_32111259 -0.04415 -0.5835 0.5596
18_32112261 -0.02561 -0.06232 0.9503
18_32112559 -0.04415 -0.5835 0.5596
18_32112645 -0.05236 -1.247 0.2125
18_32112649 -0.05236 -1.247 0.2125
18_32112948 -0.02561 -0.06232 0.9503
18_32112997 -0.03752 -0.8109 0.4175
18_32113394 -0.1055 -1.598 0.1101
18_32113525 0.0203 0.05827 0.9535
18_32113605 0.0203 0.05827 0.9535
18_32114046 0.2341 0.4953 0.6206
18_32114069 0.0203 0.05827 0.9535
18_32115099 -0.1055 -1.598 0.1101
18_32115339 -0.04195 -0.8894 0.3738
18_32116456 0.0203 0.05827 0.9535
18_32116896 -0.04195 -0.8894 0.3738
18_32118921 -0.02561 -0.06232 0.9503
18_32119004 0.01125 0.07997 0.9363
18_32119008 -0.02561 -0.06232 0.9503
18_32119027 -0.05269 -1.256 0.2093
18_32119165 -0.1435 -0.1567 0.8755
18_32119256 0.5296 0.5718 0.5675
18_32119752 -0.1435 -0.1567 0.8755
18_32119958 0.5296 0.5718 0.5675
18_32119959 0.5296 0.5718 0.5675
18_32119961 -0.1435 -0.1567 0.8755
18_32120048 -0.1435 -0.1567 0.8755
18_32120126 -0.1435 -0.1567 0.8755
18_32120265 -0.05269 -1.256 0.2093
18_32120272 -0.1435 -0.1567 0.8755
18_32120315 -0.1435 -0.1567 0.8755
18_32120416 -0.1435 -0.1567 0.8755
18_32120432 -0.05305 -1.265 0.2059
18_32120436 -0.1435 -0.1567 0.8755
18_32120490 -0.1435 -0.1567 0.8755
18_32120573 -0.1435 -0.1567 0.8755
18_32120577 -0.1435 -0.1567 0.8755
18_32120587 -0.1435 -0.1567 0.8755
18_32120612 -0.1435 -0.1567 0.8755
18_32120636 -0.1435 -0.1567 0.8755
18_32120809 -0.1435 -0.1567 0.8755
18_32120861 -0.1435 -0.1567 0.8755
18_32121019 -0.1435 -0.1567 0.8755
18_32121023 -0.1435 -0.1567 0.8755
18_32121140 -0.1435 -0.1567 0.8755
18_32121153 -0.1435 -0.1567 0.8755
18_32121289 -0.1435 -0.1567 0.8755
18_32121291 -0.1435 -0.1567 0.8755
18_32121302 -0.1435 -0.1567 0.8755
18_32121303 -0.1435 -0.1567 0.8755
18_32121350 -0.1435 -0.1567 0.8755
18_32121353 -0.1435 -0.1567 0.8755
18_32121409 -0.1435 -0.1567 0.8755
18_32121429 -0.1435 -0.1567 0.8755
18_32121467 -0.1435 -0.1567 0.8755
18_32121502 -0.1435 -0.1567 0.8755
18_32121520 -1.869 -2.038 0.04158
18_32121581 -0.1435 -0.1567 0.8755
18_32121582 -0.1435 -0.1567 0.8755
18_32121610 -0.1435 -0.1567 0.8755
18_32121623 -0.02561 -0.06232 0.9503
18_32121666 -0.1435 -0.1567 0.8755
18_32121676 -0.1435 -0.1567 0.8755
18_32121732 -0.1435 -0.1567 0.8755
18_32121747 -0.1435 -0.1567 0.8755
18_32121764 -0.1435 -0.1567 0.8755
18_32121782 -0.1435 -0.1567 0.8755
18_32121783 -0.1435 -0.1567 0.8755
18_32121879 -0.1435 -0.1567 0.8755
18_32121926 -0.2656 -0.2901 0.7717
18_32121930 0.004877 0.1166 0.9071
18_32122137 -0.1435 -0.1567 0.8755
18_32122142 -0.1435 -0.1567 0.8755
18_32122144 -0.1435 -0.1567 0.8755
18_32122159 -0.1435 -0.1567 0.8755
18_32122167 -0.02561 -0.06232 0.9503
18_32122187 -0.1435 -0.1567 0.8755
18_32122320 -0.1435 -0.1567 0.8755
18_32122341 -0.1435 -0.1567 0.8755
18_32122549 -0.1435 -0.1567 0.8755
18_32122583 -0.1435 -0.1567 0.8755
18_32122599 -0.1435 -0.1567 0.8755
18_32122675 -0.003251 -0.0662 0.9472
18_32122811 -0.1435 -0.1567 0.8755
18_32122812 -0.1435 -0.1567 0.8755
18_32122830 -0.1435 -0.1567 0.8755
18_32122850 -0.1435 -0.1567 0.8755
18_32122863 -0.1435 -0.1567 0.8755
18_32122875 -0.1435 -0.1567 0.8755
18_32122879 -0.1435 -0.1567 0.8755
18_32122899 -0.05252 -1.185 0.2362
18_32123022 -0.1435 -0.1567 0.8755
18_32123171 -0.1435 -0.1567 0.8755
18_32123337 -0.1435 -0.1567 0.8755
18_32123353 -0.1435 -0.1567 0.8755
18_32123404 -0.1435 -0.1567 0.8755
18_32123448 -0.05763 -0.2338 0.8151
18_32123489 -0.04179 -0.8933 0.3718
18_32123513 -0.1249 -1.737 0.08259
18_32123534 -0.1435 -0.1567 0.8755
18_32123540 -0.1435 -0.1567 0.8755
18_32123698 -0.1435 -0.1567 0.8755
18_32123699 -0.1435 -0.1567 0.8755
18_32123742 -0.1435 -0.1567 0.8755
18_32123755 -0.1435 -0.1567 0.8755
18_32123760 -0.1435 -0.1567 0.8755
18_32123803 -0.1435 -0.1567 0.8755
18_32123812 -0.1435 -0.1567 0.8755
18_32123834 -0.1435 -0.1567 0.8755
18_32123838 -0.1435 -0.1567 0.8755
18_32123916 -0.1435 -0.1567 0.8755
18_32123938 -0.1435 -0.1567 0.8755
18_32123950 -0.1435 -0.1567 0.8755
18_32123967 -0.02561 -0.06232 0.9503
18_32123998 -0.1435 -0.1567 0.8755
18_32124012 -0.1435 -0.1567 0.8755
18_32124033 -0.1435 -0.1567 0.8755
18_32124062 -0.1435 -0.1567 0.8755
18_32124110 -0.1435 -0.1567 0.8755
18_32124148 -0.001477 -0.01037 0.9917
18_32124246 -0.1435 -0.1567 0.8755
18_32124310 -0.1435 -0.1567 0.8755
18_32124442 -0.1435 -0.1567 0.8755
18_32124506 -0.1435 -0.1567 0.8755
18_32124561 -0.1435 -0.1567 0.8755
18_32124679 -0.1435 -0.1567 0.8755
18_32124683 -0.1435 -0.1567 0.8755
18_32124723 -0.1435 -0.1567 0.8755
18_32124837 -0.1435 -0.1567 0.8755
18_32124944 -0.1435 -0.1567 0.8755
18_32125002 -0.1435 -0.1567 0.8755
18_32125010 -0.1435 -0.1567 0.8755
18_32125042 -0.1435 -0.1567 0.8755
18_32125075 -0.1435 -0.1567 0.8755
18_32125092 -0.1435 -0.1567 0.8755
18_32125111 -0.1435 -0.1567 0.8755
18_32125140 -0.1435 -0.1567 0.8755
18_32125214 -0.08576 -1.319 0.1872
18_32125261 -0.1435 -0.1567 0.8755
18_32125304 -0.1435 -0.1567 0.8755
18_32125313 -0.1435 -0.1567 0.8755
18_32125315 -0.1435 -0.1567 0.8755
18_32125328 -0.1435 -0.1567 0.8755
18_32125356 -0.1435 -0.1567 0.8755
18_32125363 -0.1435 -0.1567 0.8755
18_32125374 -0.1435 -0.1567 0.8755
18_32125450 -0.1435 -0.1567 0.8755
18_32125466 -0.1435 -0.1567 0.8755
18_32125518 -0.1396 -0.1525 0.8788
18_32125528 -0.1435 -0.1567 0.8755
18_32125625 -0.1435 -0.1567 0.8755
18_32125639 -0.1435 -0.1567 0.8755
18_32125757 -0.1435 -0.1567 0.8755
18_32125759 -0.1435 -0.1567 0.8755
18_32126074 -0.1435 -0.1567 0.8755
18_32126079 -0.05305 -1.265 0.2059
18_32126247 -0.1435 -0.1567 0.8755
18_32126315 -0.1435 -0.1567 0.8755
18_32126559 -0.05305 -1.265 0.2059
18_32126753 -0.1435 -0.1567 0.8755
18_32126944 -0.08576 -1.319 0.1872
18_32127063 -0.1254 -2.157 0.03107
18_32127131 -0.05305 -1.265 0.2059
18_32127310 -0.05252 -1.185 0.2362
18_32127581 -0.05252 -1.185 0.2362
18_32127740 -0.04241 -0.9003 0.368
18_32127979 -0.05252 -1.185 0.2362
18_32128095 -0.05713 -1.275 0.2023
18_32128223 -0.05713 -1.275 0.2023
18_32128264 -0.02561 -0.06232 0.9503
18_32128359 -0.03798 -0.8217 0.4113
18_32128618 -0.05305 -1.265 0.2059
18_32128831 -0.03798 -0.8217 0.4113
18_32128903 -0.02561 -0.06232 0.9503
18_32129081 -0.04241 -0.9003 0.368
18_32129097 -0.04241 -0.9003 0.368
18_32129513 -0.04241 -0.9003 0.368
18_32129820 -0.02561 -0.06232 0.9503
18_32130112 -0.02561 -0.06232 0.9503
18_32130263 -0.05763 -0.2338 0.8151
18_32130589 -0.02561 -0.06232 0.9503
18_32130625 -0.02561 -0.06232 0.9503
18_32130658 -0.04241 -0.9003 0.368
18_32130832 -0.04241 -0.9003 0.368
18_32131060 -0.02561 -0.06232 0.9503
18_32131910 -0.04241 -0.9003 0.368
18_32132537 -0.02561 -0.06232 0.9503
18_32133005 -0.04469 -1.011 0.312
18_32133181 -0.03732 -0.8011 0.4231
18_32133481 -0.003088 -0.003373 0.9973
18_32133934 -0.04241 -0.9003 0.368
18_32134090 -0.05847 -1.358 0.1747
18_32134385 -0.02561 -0.06232 0.9503
18_32134614 -0.2911 -0.3179 0.7505
18_32134622 -0.2911 -0.3179 0.7505
18_32134623 -0.05305 -1.265 0.2059
18_32135393 -0.05383 -1.275 0.2023
18_32135631 -3.226e-05 -0.000771 0.9994
18_32135731 -0.02561 -0.06232 0.9503
18_32136030 -0.08576 -1.319 0.1872
18_32136054 -0.04241 -0.9003 0.368
18_32136100 -0.02561 -0.06232 0.9503
18_32136654 -0.05266 -1.248 0.212
18_32136807 -0.04241 -0.9003 0.368
18_32137185 -0.02561 -0.06232 0.9503
18_32137258 -1.518 -1.658 0.09734
18_32137259 -1.518 -1.658 0.09734
18_32138270 -0.04241 -0.9003 0.368
18_32138435 -0.05171 -1.231 0.2184
18_32138452 -0.02561 -0.06232 0.9503
18_32138541 -0.08576 -1.319 0.1872
18_32138822 -0.04241 -0.9003 0.368
18_32139663 -0.02561 -0.06232 0.9503
18_32139675 -0.04542 -0.9606 0.3368
18_32139703 -0.09111 -1.395 0.163
18_32140095 -0.04542 -0.9606 0.3368
18_32140189 -0.001477 -0.01037 0.9917
18_32140450 0.06107 0.1754 0.8608
18_32140452 -0.1765 -0.8562 0.3919
18_32140535 -0.02561 -0.06232 0.9503
18_32140630 -0.04719 -1.008 0.3133
18_32140832 -0.04719 -1.008 0.3133
18_32140836 -0.289 -0.7037 0.4817
18_32140916 -0.05112 -1.091 0.2752
18_32140995 -0.04863 -1.038 0.2993
18_32141297 0.006015 0.1443 0.8853
18_32141582 -0.04415 -0.5835 0.5596
18_32141612 -0.0625 -1.305 0.1919
18_32141692 -0.013 -0.3376 0.7357
18_32141798 0.05036 0.8321 0.4054
18_32141971 -0.856 -1.322 0.1862
18_32142099 -0.2656 -0.2901 0.7717
18_32142115 -0.06312 -1.755 0.07933
18_32142202 0.00913 0.2462 0.8056
18_32142214 -0.06961 -1.319 0.1872
18_32142463 -0.01131 -0.3118 0.7552
18_32142577 -0.1172 -2.015 0.04396
18_32142601 -0.02561 -0.06232 0.9503
18_32142604 -0.01984 -0.5057 0.6131
18_32142658 -0.01518 -0.3898 0.6967
18_32142748 -0.02561 -0.06232 0.9503
18_32142758 -0.2184 -0.2384 0.8116
18_32142872 -0.001477 -0.01037 0.9917
18_32143080 -0.008571 -0.2363 0.8132
18_32143249 -0.2184 -0.2384 0.8116
18_32143261 -0.02561 -0.06232 0.9503
18_32143415 -0.02561 -0.06232 0.9503
18_32143728 -0.1269 -1.841 0.06591
18_32143733 -0.2184 -0.2384 0.8116
18_32143884 -0.001477 -0.01037 0.9917
18_32144032 -0.2184 -0.2384 0.8116
18_32144123 -0.02779 -0.6804 0.4963
18_32144288 -0.2184 -0.2384 0.8116
18_32144579 -0.01344 -0.3432 0.7315
18_32144585 -0.005301 -0.1291 0.8973
18_32144627 -0.01344 -0.3432 0.7315
18_32144713 -0.01344 -0.3432 0.7315
18_32144890 -0.0358 -0.0778 0.938
18_32144936 -0.01514 -0.3838 0.7012
18_32144937 -0.01514 -0.3838 0.7012
18_32145033 -0.0357 -0.2537 0.7998
18_32145365 -0.01344 -0.3432 0.7315
18_32145477 -0.03001 -0.6956 0.4867
18_32145494 -0.03001 -0.6956 0.4867
18_32145522 -0.2184 -0.2384 0.8116
18_32145530 -0.03001 -0.6956 0.4867
18_32145733 0.06969 1.032 0.3023
18_32145818 -0.01647 -0.4206 0.6741
18_32145820 -0.01647 -0.4206 0.6741
18_32145822 -0.01647 -0.4206 0.6741
18_32145824 -0.01647 -0.4206 0.6741
18_32145879 -0.01647 -0.4206 0.6741
18_32145948 -0.02789 -0.7414 0.4585
18_32145954 -0.289 -0.7037 0.4817
18_32146195 -0.03001 -0.6956 0.4867
18_32146205 -0.01344 -0.3432 0.7315
18_32146229 -0.01344 -0.3432 0.7315
18_32146310 -0.01344 -0.3432 0.7315
18_32146383 -0.01344 -0.3432 0.7315
18_32146551 -0.02561 -0.06232 0.9503
18_32146660 -0.01344 -0.3432 0.7315
18_32146740 -0.01344 -0.3432 0.7315
18_32147039 -0.01344 -0.3432 0.7315
18_32147128 -0.01344 -0.3432 0.7315
18_32147343 -0.0001432 -0.0005151 0.9996
18_32147525 -0.01344 -0.3432 0.7315
18_32147911 -0.1313 -2.211 0.02709
18_32147912 -0.03001 -0.6956 0.4867
18_32147972 -0.0001432 -0.0005151 0.9996
18_32148013 -0.0001432 -0.0005151 0.9996
18_32148161 -0.03001 -0.6956 0.4867
18_32148220 -0.02561 -0.06232 0.9503
18_32148624 -0.0001432 -0.0005151 0.9996
18_32148648 -0.01002 -0.03075 0.9755
18_32148649 -0.02597 -0.5933 0.553
18_32148653 -0.02156 -0.479 0.632
18_32148661 -0.009878 -0.03032 0.9758
18_32148757 -0.03001 -0.6956 0.4867
18_32148798 -0.001477 -0.01037 0.9917
18_32148879 -0.01344 -0.3432 0.7315
18_32148917 -0.02561 -0.06232 0.9503
18_32149099 -0.0001432 -0.0005151 0.9996
18_32149142 -0.0001432 -0.0005151 0.9996
18_32149146 -0.03001 -0.6956 0.4867
18_32149329 -0.0001432 -0.0005151 0.9996
18_32149437 -0.009878 -0.03032 0.9758
18_32149578 -0.009878 -0.03032 0.9758
18_32149678 -0.0001432 -0.0005151 0.9996
18_32149715 -0.0001432 -0.0005151 0.9996
18_32149796 -0.0001432 -0.0005151 0.9996
18_32150020 -0.0001432 -0.0005151 0.9996
18_32150357 -0.0259 -0.08432 0.9328
18_32150449 -0.0001432 -0.0005151 0.9996
18_32150640 -0.0001432 -0.0005151 0.9996
18_32150656 -0.03001 -0.6956 0.4867
18_32150673 -0.0001432 -0.0005151 0.9996
18_32150731 0.1777 0.7527 0.4517
18_32150870 -0.0001432 -0.0005151 0.9996
18_32151195 -0.0001432 -0.0005151 0.9996
18_32151434 -0.0001432 -0.0005151 0.9996
18_32151500 -1.888 -2.919 0.003538
18_32151619 -0.0001432 -0.0005151 0.9996
18_32151651 0.05445 0.9089 0.3635
18_32152839 -0.02422 -0.558 0.5769
18_32152842 -0.02422 -0.558 0.5769
18_32152845 -0.1105 -1.817 0.06932
18_32153680 -0.02422 -0.558 0.5769
18_32153960 -0.02422 -0.558 0.5769
18_32154456 -0.02561 -0.06232 0.9503
18_32155318 0.04436 0.9083 0.3638
18_32156007 -0.05763 -0.2338 0.8151
18_32156269 -0.02422 -0.558 0.5769
18_32156480 -0.02422 -0.558 0.5769
18_32156599 -0.02422 -0.558 0.5769
18_32156739 -0.02422 -0.558 0.5769
18_32156889 -0.02422 -0.558 0.5769
18_32156950 -0.2656 -0.2901 0.7717
18_32157163 -0.02422 -0.558 0.5769
18_32157173 -0.289 -0.7037 0.4817
18_32157185 0.1777 0.7527 0.4517
18_32157476 -0.1208 -1.942 0.05227
18_32157532 0.04436 0.9083 0.3638
18_32157799 0.02425 0.2081 0.8352
18_32157984 0.2744 0.6847 0.4938
18_32158025 -0.02422 -0.558 0.5769
18_32158509 -0.1208 -1.942 0.05227
18_32158521 -0.02422 -0.558 0.5769
18_32158725 -0.02422 -0.558 0.5769
18_32158874 0.04436 0.9083 0.3638
18_32159065 0.7001 1.056 0.2911
18_32159066 -0.1182 -1.957 0.05047
18_32159089 -0.02439 -0.562 0.5741
18_32159271 -0.0252 -0.5814 0.561
18_32159318 -0.02422 -0.558 0.5769
18_32159395 -0.02422 -0.558 0.5769
18_32159479 -0.02561 -0.06232 0.9503
18_32159544 -0.02422 -0.558 0.5769
18_32159586 -0.02446 -0.564 0.5728
18_32159621 -0.02446 -0.564 0.5728
18_32159690 -0.02446 -0.564 0.5728
18_32159694 -0.02446 -0.564 0.5728
18_32159725 -0.02446 -0.564 0.5728
18_32159838 -0.02561 -0.06232 0.9503
18_32159962 -0.02422 -0.558 0.5769
18_32159969 -0.02422 -0.558 0.5769
18_32160003 -0.02422 -0.558 0.5769
18_32160068 -0.02422 -0.558 0.5769
18_32160396 0.0437 0.4722 0.6368
18_32160529 0.06969 1.032 0.3023
18_32160599 -0.02422 -0.558 0.5769
18_32160886 -0.02561 -0.06232 0.9503
18_32160905 -0.02422 -0.558 0.5769
18_32161014 -0.02422 -0.558 0.5769
18_32161198 -0.02422 -0.558 0.5769
18_32161221 -0.02422 -0.558 0.5769
18_32161222 -0.02422 -0.558 0.5769
18_32161807 0.0353 0.7658 0.4438
18_32161890 -0.02561 -0.06232 0.9503
18_32162022 -0.02422 -0.558 0.5769
18_32162566 -0.02422 -0.558 0.5769
18_32162731 0.06969 1.032 0.3023
18_32163333 -0.02422 -0.558 0.5769
18_32163348 -0.005788 -0.1424 0.8868
18_32163522 -0.02439 -0.5625 0.5738
18_32163562 -0.02439 -0.5625 0.5738
18_32163609 -0.02561 -0.06232 0.9503
18_32163665 -0.02439 -0.5625 0.5738
18_32163670 -0.02422 -0.558 0.5769
18_32163710 -0.1248 -1.983 0.04744
18_32163794 0.04287 0.8788 0.3796
18_32163958 -0.0257 -0.5918 0.554
18_32164063 -0.02561 -0.06232 0.9503
18_32164070 -0.0257 -0.5918 0.554
18_32164173 0.002745 0.01806 0.9856
18_32164181 -0.0257 -0.5918 0.554
18_32164351 -0.0257 -0.5918 0.554
18_32164807 -0.1248 -1.983 0.04744
18_32165184 -0.0257 -0.5918 0.554
18_32165329 -0.0257 -0.5918 0.554
18_32165438 -0.2656 -0.2901 0.7717
18_32165446 -0.1248 -1.983 0.04744
18_32165467 -0.1004 -1.773 0.07638
18_32165509 -0.1208 -1.942 0.05227
18_32165555 -0.1208 -1.942 0.05227
18_32165572 -0.02561 -0.06232 0.9503
18_32165619 -0.1208 -1.942 0.05227
18_32165742 -0.1208 -1.942 0.05227
18_32165790 -0.0257 -0.5918 0.554
18_32165798 -0.0257 -0.5918 0.554
18_32165884 0.002745 0.01806 0.9856
18_32166007 -0.1241 -1.975 0.04838
18_32166177 0.03169 0.6917 0.4892
18_32166320 0.03169 0.6917 0.4892
18_32166330 0.04287 0.8788 0.3796
18_32166372 0.04287 0.8788 0.3796
18_32166414 -0.05117 -1.096 0.2733
18_32166455 0.02271 0.4996 0.6174
18_32166546 -0.1239 -1.898 0.05777
18_32166634 -0.08059 -1.204 0.2286
18_32167461 -0.02085 -0.4782 0.6325
18_32167495 0.02196 0.3906 0.6961
18_32167710 -0.1245 -1.974 0.04843
18_32168050 -0.2911 -0.3179 0.7505
18_32168144 -0.01715 -0.3934 0.694
18_32168149 0.02711 0.5911 0.5545
18_32168153 0.02711 0.5911 0.5545
18_32168156 -0.1245 -1.974 0.04843
18_32168233 -0.1245 -1.974 0.04843
18_32168331 -0.1245 -1.974 0.04843
18_32168516 -0.1245 -1.974 0.04843
18_32168520 -0.06087 -0.628 0.5302
18_32168541 -0.1284 -2.045 0.04093
18_32168553 -0.02009 -0.4634 0.6431
18_32168678 -0.02202 -0.5073 0.612
18_32168690 -0.1828 -0.6297 0.5289
18_32168910 -0.02202 -0.5073 0.612
18_32168925 -0.001477 -0.01037 0.9917
18_32168938 -0.02202 -0.5073 0.612
18_32169146 0.03239 0.7067 0.4798
18_32169185 0.03239 0.7067 0.4798
18_32169512 -0.1275 -2.018 0.04366
18_32169517 -0.1275 -2.018 0.04366
18_32169519 -0.1275 -2.018 0.04366
18_32169573 0.03296 0.7189 0.4723
18_32169661 0.03296 0.7189 0.4723
18_32169753 0.03296 0.7189 0.4723
18_32169847 -0.02202 -0.5073 0.612
18_32169852 -0.1275 -2.018 0.04366
18_32169921 -0.02202 -0.5073 0.612
18_32169937 -0.02202 -0.5073 0.612
18_32169977 -0.02202 -0.5073 0.612
18_32170103 -0.02223 -0.5127 0.6082
18_32170109 0.03292 0.7224 0.4701
18_32170112 0.03304 0.7257 0.4681
18_32170218 -0.02561 -0.06232 0.9503
18_32170235 -0.02202 -0.5073 0.612
18_32170275 0.03296 0.7189 0.4723
18_32170284 -0.1297 -2.058 0.03962
18_32170576 -0.0276 -0.638 0.5235
18_32170604 -0.1275 -2.018 0.04366
18_32170642 -0.1275 -2.018 0.04366
18_32170643 -0.02202 -0.5073 0.612
18_32170680 -0.0276 -0.638 0.5235
18_32170684 0.0353 0.7658 0.4438
18_32170787 0.0353 0.7658 0.4438
18_32170856 0.5215 0.798 0.4249
18_32170879 0.0353 0.7658 0.4438
18_32170901 -0.1275 -2.018 0.04366
18_32170927 0.0353 0.7658 0.4438
18_32170985 0.06969 1.032 0.3023
18_32170994 0.0353 0.7658 0.4438
18_32171158 0.0353 0.7658 0.4438
18_32171295 -0.07202 -1.835 0.06651
18_32171300 -0.07202 -1.835 0.06651
18_32171304 -0.1229 -2.058 0.03962
18_32171305 -0.1232 -2.074 0.03817
18_32171306 -0.07178 -1.803 0.07142
18_32171394 -0.02269 -0.5232 0.6009
18_32171446 -0.1276 -2.024 0.04303
18_32171457 0.03718 0.8072 0.4196
18_32171540 -0.0276 -0.638 0.5235
18_32171568 -0.02561 -0.06232 0.9503
18_32171617 0.04436 0.9083 0.3638
18_32171744 0.03718 0.8072 0.4196
18_32171754 -0.1275 -2.018 0.04366
18_32171755 0.02425 0.2081 0.8352
18_32171843 -0.02561 -0.06232 0.9503
18_32171915 0.03718 0.8072 0.4196
18_32172013 0.03718 0.8072 0.4196
18_32172023 0.03718 0.8072 0.4196
18_32172095 -0.02202 -0.5073 0.612
18_32172253 -0.1828 -0.6297 0.5289
18_32172475 0.04158 0.9024 0.3669
18_32172518 -0.02561 -0.06232 0.9503
18_32172582 -0.0276 -0.638 0.5235
18_32172672 -0.0276 -0.638 0.5235
18_32172779 0.06927 1.021 0.3073
18_32172893 0.04158 0.9024 0.3669
18_32172929 -0.1275 -2.018 0.04366
18_32173104 0.0353 0.7658 0.4438
18_32173266 0.0353 0.7658 0.4438
18_32173336 0.0353 0.7658 0.4438
18_32173418 0.04436 0.9083 0.3638
18_32173453 0.0353 0.7658 0.4438
18_32173467 0.0353 0.7658 0.4438
18_32173547 -0.0276 -0.638 0.5235
18_32173660 -0.1275 -2.018 0.04366
18_32173663 0.0353 0.7658 0.4438
18_32173664 0.0353 0.7658 0.4438
18_32173740 0.0353 0.7658 0.4438
18_32173755 -0.1275 -2.018 0.04366
18_32173852 -0.02561 -0.06232 0.9503
18_32173871 0.0353 0.7658 0.4438
18_32173895 0.0353 0.7658 0.4438
18_32173976 0.0353 0.7658 0.4438
18_32174023 0.0353 0.7658 0.4438
18_32174055 -0.1275 -2.018 0.04366
18_32174119 0.0353 0.7658 0.4438
18_32174130 -0.02202 -0.5073 0.612
18_32174172 -0.289 -0.7037 0.4817
18_32174212 0.5215 0.798 0.4249
18_32174244 0.0353 0.7658 0.4438
18_32174274 -0.02202 -0.5073 0.612
18_32174286 0.04036 0.8346 0.404
18_32174489 0.03296 0.7189 0.4723
18_32174562 -0.1275 -2.018 0.04366
18_32174566 0.02754 0.6009 0.5479
18_32174568 -0.1275 -2.018 0.04366
18_32174804 -0.1069 -1.582 0.1141
18_32174858 0.0416 0.8572 0.3914
18_32175034 0.03296 0.7189 0.4723
18_32175249 -0.1275 -2.018 0.04366
18_32175269 -0.02202 -0.5073 0.612
18_32175405 -0.1275 -2.018 0.04366
18_32175451 -0.003883 -0.01461 0.9883
18_32175491 0.03186 0.2149 0.8299
18_32175521 0.03106 0.6761 0.499
18_32175537 0.03106 0.6761 0.499
18_32175554 0.03106 0.6761 0.499
18_32175604 -0.02561 -0.06232 0.9503
18_32175645 0.0416 0.8572 0.3914
18_32175655 0.0416 0.8572 0.3914
18_32175741 0.03296 0.7189 0.4723
18_32175781 -0.02202 -0.5073 0.612
18_32175865 -0.02202 -0.5073 0.612
18_32175901 -0.02202 -0.5073 0.612
18_32175923 -0.02202 -0.5073 0.612
18_32175939 -0.02561 -0.06232 0.9503
18_32175975 0.03296 0.7189 0.4723
18_32176021 0.03296 0.7189 0.4723
18_32176042 -0.02202 -0.5073 0.612
18_32176052 -0.02202 -0.5073 0.612
18_32176145 -0.2656 -0.2901 0.7717
18_32176225 0.5215 0.798 0.4249
18_32176300 0.03296 0.7189 0.4723
18_32176598 0.03296 0.7189 0.4723
18_32176631 -0.02202 -0.5073 0.612
18_32176759 -0.05577 -0.9834 0.3255
18_32176801 -0.1275 -2.018 0.04366
18_32176808 -0.02561 -0.06232 0.9503
18_32176918 -0.1275 -2.018 0.04366
18_32176968 -0.02202 -0.5073 0.612
18_32177026 0.03296 0.7189 0.4723
18_32177090 0.03296 0.7189 0.4723
18_32177150 0.03296 0.7189 0.4723
18_32177365 0.03296 0.7189 0.4723
18_32177560 -0.1275 -2.018 0.04366
18_32177600 0.0416 0.8572 0.3914
18_32177629 0.0416 0.8572 0.3914
18_32177665 0.03513 0.7618 0.4462
18_32177705 0.004457 0.07814 0.9377
18_32177758 0.03403 0.7398 0.4594
18_32177776 0.03296 0.7189 0.4723
18_32177790 0.08951 1.564 0.1181
18_32177791 -0.1832 -0.6573 0.5111
18_32177792 0.1606 1.016 0.3098
18_32177793 0.1446 0.7031 0.482
18_32177837 -0.1275 -2.018 0.04366
18_32177848 0.03296 0.7189 0.4723
18_32177970 0.03296 0.7189 0.4723
18_32178028 0.03296 0.7189 0.4723
18_32178096 0.03296 0.7189 0.4723
18_32178143 -0.1275 -2.018 0.04366
18_32178198 0.06824 1.013 0.311
18_32178202 -0.02561 -0.06232 0.9503
18_32178287 0.0353 0.7658 0.4438
18_32178339 -0.0276 -0.638 0.5235
18_32178369 -0.001477 -0.01037 0.9917
18_32178432 0.0353 0.7658 0.4438
18_32178456 0.0353 0.7658 0.4438
18_32178483 -0.1275 -2.018 0.04366
18_32178565 0.4016 3.094 0.001992
18_32178617 0.0353 0.7658 0.4438
18_32178618 -0.02561 -0.06232 0.9503
18_32178622 -0.0276 -0.638 0.5235
18_32178703 0.04307 0.8851 0.3761
18_32178730 -0.02561 -0.06232 0.9503
18_32178807 0.2459 1.007 0.3138
18_32178925 0.6982 1.053 0.2924
18_32178991 0.04436 0.9083 0.3638
18_32179021 0.04307 0.8851 0.3761
18_32179049 0.04307 0.8851 0.3761
18_32179053 -0.1275 -2.018 0.04366
18_32179147 -0.02561 -0.06232 0.9503
18_32179166 0.04307 0.8851 0.3761
18_32179197 -0.02561 -0.06232 0.9503
18_32179206 -0.001477 -0.01037 0.9917
18_32179207 -0.001477 -0.01037 0.9917
18_32179233 0.0353 0.7658 0.4438
18_32179241 -0.1275 -2.018 0.04366
18_32179308 0.04072 0.09934 0.9209
18_32179480 -0.1275 -2.018 0.04366
18_32179521 -0.1275 -2.018 0.04366
18_32179527 -0.02561 -0.06232 0.9503
18_32179540 -0.1275 -2.018 0.04366
18_32179559 0.0353 0.7658 0.4438
18_32179591 -0.0276 -0.638 0.5235
18_32179593 -0.0276 -0.638 0.5235
18_32179675 0.0353 0.7658 0.4438
18_32179706 -0.0276 -0.638 0.5235
18_32179899 -0.02561 -0.06232 0.9503
18_32179945 -0.1275 -2.018 0.04366
18_32179954 0.4016 3.094 0.001992
18_32180030 -0.1369 -2.187 0.02878
18_32180299 -0.02561 -0.06232 0.9503
18_32180309 -0.1088 -1.894 0.05834
18_32180317 0.04072 0.09934 0.9209
18_32180380 -0.02561 -0.06232 0.9503
18_32180384 -0.0276 -0.638 0.5235
18_32180621 0.0353 0.7658 0.4438
18_32180828 -0.1275 -2.018 0.04366
18_32180938 -0.02561 -0.06232 0.9503
18_32180956 -0.02202 -0.5073 0.612
18_32181085 0.04268 0.8677 0.3856
18_32181305 -0.02202 -0.5073 0.612
18_32181343 -0.1275 -2.018 0.04366
18_32181986 -0.02202 -0.5073 0.612
18_32182095 0.04436 0.9083 0.3638
18_32182588 -0.1275 -2.018 0.04366
18_32182590 -0.1275 -2.018 0.04366
18_32182890 -0.1322 -2.072 0.0383
18_32182933 -0.1275 -2.018 0.04366
18_32182952 0.04549 0.9333 0.3507
18_32183134 0.03924 0.8044 0.4212
18_32183181 -0.1275 -2.018 0.04366
18_32183191 0.03924 0.8044 0.4212
18_32183194 0.03924 0.8044 0.4212
18_32183318 -0.1275 -2.018 0.04366
18_32183432 -0.02202 -0.5073 0.612
18_32183446 -0.1275 -2.018 0.04366
18_32183503 -0.1275 -2.018 0.04366
18_32183649 -0.02202 -0.5073 0.612
18_32183719 -0.02561 -0.06232 0.9503
18_32183916 -0.02561 -0.06232 0.9503
18_32184007 -0.02202 -0.5073 0.612
18_32184127 -0.1275 -2.018 0.04366
18_32184148 -0.1275 -2.018 0.04366
18_32184321 0.02425 0.2081 0.8352
18_32184488 -0.1257 -2.097 0.03608
18_32184560 0.04036 0.8346 0.404
18_32184566 -0.02561 -0.06232 0.9503
18_32184639 -0.02202 -0.5073 0.612
18_32184857 -0.2656 -0.2901 0.7717
18_32185028 0.04266 0.8759 0.3811
18_32185137 -0.02202 -0.5073 0.612
18_32185584 -1.888 -2.919 0.003538
18_32185933 0.5296 0.5718 0.5675
18_32185958 -0.1275 -2.018 0.04366
18_32186090 -0.1275 -2.018 0.04366
18_32186148 -0.02561 -0.06232 0.9503
18_32186169 -0.02756 -0.6376 0.5238
18_32186662 0.04307 0.8851 0.3761
18_32186809 -0.02202 -0.5073 0.612
18_32187280 -0.1275 -2.018 0.04366
18_32187513 -0.1828 -0.6297 0.5289
18_32187521 -0.02561 -0.06232 0.9503
18_32187607 -0.02202 -0.5073 0.612
18_32187630 -0.1275 -2.018 0.04366
18_32188260 -0.02561 -0.06232 0.9503
18_32188953 -0.1381 -2.167 0.03028
18_32188955 0.09051 0.1971 0.8437
18_32188958 -0.001477 -0.01037 0.9917
18_32188962 -0.1166 -1.888 0.05906
18_32189258 -0.1381 -2.167 0.03028
18_32189472 -0.1306 -2.079 0.03772
18_32189618 -0.02561 -0.06232 0.9503
18_32189642 -0.1133 -1.98 0.04776
18_32189721 -0.1381 -2.167 0.03028
18_32189734 -0.1381 -2.167 0.03028
18_32189790 -0.1381 -2.167 0.03028
18_32189804 0.05816 0.1675 0.867
18_32189806 0.05816 0.1675 0.867
18_32189924 -0.04691 -0.8422 0.3997
18_32189925 -0.04691 -0.8422 0.3997
18_32189933 0.05081 0.7615 0.4464
18_32189936 -0.1251 -1.96 0.05002
18_32189939 -0.1328 -2.049 0.04048
18_32190003 -0.02561 -0.06232 0.9503
18_32190063 -0.1412 -2.211 0.02712
18_32190075 -0.1412 -2.211 0.02712
18_32190076 -0.1432 -2.239 0.02523
18_32190104 -0.09549 -1.712 0.08691
18_32190130 -0.02561 -0.06232 0.9503
18_32190170 -0.02561 -0.06232 0.9503
18_32190176 0.1095 0.4444 0.6568
18_32190178 -0.1828 -0.6297 0.5289
18_32190264 -0.1381 -2.167 0.03028
18_32190277 -0.02561 -0.06232 0.9503
18_32190374 0.07273 0.2371 0.8126
18_32190379 0.07273 0.2371 0.8126
18_32190416 -0.1381 -2.167 0.03028
18_32190557 -0.1115 -1.951 0.05118
18_32190586 -0.1381 -2.167 0.03028
18_32190624 -0.02561 -0.06232 0.9503
18_32190673 -0.1381 -2.167 0.03028
18_32190839 -0.1381 -2.167 0.03028
18_32190869 -0.1153 -2.092 0.0365
18_32191061 0.5215 0.798 0.4249
18_32191370 -0.1116 -1.955 0.05062
18_32191371 -0.1116 -1.955 0.05062
18_32191439 -0.138 -2.171 0.02998
18_32191579 -0.1381 -2.167 0.03028
18_32191757 -0.1381 -2.167 0.03028
18_32191834 -0.1172 -2.027 0.04278
18_32191908 0.06824 1.013 0.311
18_32192224 -0.1381 -2.167 0.03028
18_32192339 -0.02561 -0.06232 0.9503
18_32192436 -0.02561 -0.06232 0.9503
18_32192448 -0.02561 -0.06232 0.9503
18_32192537 -0.1381 -2.167 0.03028
18_32192729 -0.02561 -0.06232 0.9503
18_32192763 -0.02561 -0.06232 0.9503
18_32192785 -0.07805 -1.488 0.1367
18_32192819 -0.09873 -1.55 0.1213
18_32192830 -0.02561 -0.06232 0.9503
18_32192832 -0.02561 -0.06232 0.9503
18_32192834 -0.1397 -2.197 0.02805
18_32192859 -0.2656 -0.2901 0.7717
18_32192880 -0.1205 -1.964 0.04964
18_32192982 -0.1397 -2.197 0.02805
18_32193053 -0.1186 -2.055 0.03996
18_32193066 -0.1397 -2.197 0.02805
18_32193279 0.01917 0.1697 0.8653
18_32193378 0.6982 1.053 0.2924
18_32193428 -0.02561 -0.06232 0.9503
18_32193793 -0.02561 -0.06232 0.9503
18_32193922 -0.02561 -0.06232 0.9503
18_32193923 -0.02561 -0.06232 0.9503
18_32193940 -0.1005 -1.781 0.07504
18_32194124 -0.1381 -2.167 0.03028
18_32194189 -0.1338 -2.104 0.0354
18_32194371 -0.1381 -2.167 0.03028
18_32194426 -0.1257 -2.097 0.03608
18_32194537 -0.1381 -2.167 0.03028
18_32194641 -0.1306 -2.079 0.03772
18_32194819 -0.1381 -2.167 0.03028
18_32194840 -0.1381 -2.167 0.03028
18_32195009 -0.1306 -2.079 0.03772
18_32195087 -0.1306 -2.079 0.03772
18_32195250 -0.1381 -2.167 0.03028
18_32195517 -0.289 -0.7037 0.4817
18_32195637 -0.1352 -2.135 0.03283
18_32195806 -0.1381 -2.167 0.03028
18_32196488 -0.1381 -2.167 0.03028
18_32196544 -0.1381 -2.167 0.03028
18_32196923 -0.1381 -2.167 0.03028
18_32196941 0.5296 0.5718 0.5675
18_32197008 -0.1102 -1.808 0.0707
18_32197118 -0.1102 -1.808 0.0707
18_32197131 -0.1102 -1.808 0.0707
18_32197171 -0.1379 -2.16 0.03084
18_32197258 -0.1102 -1.808 0.0707
18_32197288 -0.09046 -0.8457 0.3978
18_32197359 -0.1381 -2.167 0.03028
18_32197465 -0.1102 -1.808 0.0707
18_32197652 0.3429 2.788 0.005338
18_32197676 0.02425 0.2081 0.8352
18_32197732 -0.1381 -2.167 0.03028
18_32197790 -0.1381 -2.167 0.03028
18_32198014 -0.1381 -2.167 0.03028
18_32198170 -0.1381 -2.167 0.03028
18_32198445 -0.1381 -2.167 0.03028
18_32198575 -0.1164 -1.889 0.05894
18_32198613 -0.1378 -2.167 0.03028
18_32198744 0.05675 0.8538 0.3933
18_32198915 -0.1381 -2.167 0.03028
18_32198952 -0.1345 -2.115 0.03448
18_32199026 -0.1381 -2.167 0.03028
18_32199165 -0.1102 -1.808 0.0707
18_32199397 -0.1381 -2.167 0.03028
18_32199584 -0.1381 -2.167 0.03028
18_32199689 -0.1102 -1.808 0.0707
18_32199722 -0.05283 -0.9849 0.3247
18_32199729 -0.2911 -0.3179 0.7505
18_32199730 -0.1306 -2.079 0.03772
18_32199761 -0.1102 -1.808 0.0707
18_32199762 -0.1102 -1.808 0.0707
18_32199763 -0.1381 -2.167 0.03028
18_32199861 -0.1381 -2.167 0.03028
18_32199983 -0.1381 -2.167 0.03028
18_32199985 -0.1381 -2.167 0.03028
18_32200072 -0.1102 -1.808 0.0707
18_32200173 -0.1381 -2.167 0.03028
18_32200328 -0.1381 -2.167 0.03028
18_32200576 -0.1306 -2.079 0.03772
18_32200701 -0.1381 -2.167 0.03028
18_32201128 -0.02802 -0.04326 0.9655
18_32201210 -0.06294 -0.0687 0.9452
18_32201265 -0.1381 -2.167 0.03028
18_32201288 -0.1102 -1.808 0.0707
18_32201662 -0.1381 -2.167 0.03028
18_32201672 -0.1381 -2.167 0.03028
18_32201788 -0.1381 -2.167 0.03028
18_32201828 -0.009379 -0.02307 0.9816
18_32201866 -0.11 -1.801 0.07176
18_32202230 -0.1381 -2.167 0.03028
18_32202268 -0.1126 -1.842 0.0656
18_32202418 -0.1126 -1.842 0.0656
18_32202712 -0.1381 -2.167 0.03028
18_32202740 -0.1306 -2.079 0.03772
18_32202775 -0.1381 -2.167 0.03028
18_32202811 -0.1381 -2.167 0.03028
18_32203107 -0.1381 -2.167 0.03028
18_32203174 -0.1381 -2.167 0.03028
18_32203531 0.06916 1.027 0.3047
18_32203694 -0.1356 -2.259 0.02396
18_32203827 -0.1414 -2.224 0.02623
18_32204041 -0.1306 -2.079 0.03772
18_32204171 -0.1306 -2.079 0.03772
18_32204184 -0.1381 -2.167 0.03028
18_32204188 -0.1381 -2.167 0.03028
18_32204189 -0.1306 -2.079 0.03772
18_32204208 -0.1381 -2.167 0.03028
18_32204258 -0.1381 -2.167 0.03028
18_32204281 -0.1381 -2.167 0.03028
18_32204355 -0.1333 -2.098 0.03601
18_32204359 -0.1333 -2.098 0.03601
18_32204486 -0.1381 -2.167 0.03028
18_32204560 -0.1381 -2.167 0.03028
18_32204567 -0.1381 -2.167 0.03028
18_32204729 -0.1192 -1.923 0.05453
18_32204773 -0.1381 -2.167 0.03028
18_32204797 -0.1381 -2.167 0.03028
18_32204870 -0.00926 -0.1974 0.8435
18_32204911 -0.5509 -0.8486 0.3962
18_32204947 -0.1381 -2.167 0.03028
18_32205008 -0.1381 -2.167 0.03028
18_32205064 -0.1381 -2.167 0.03028
18_32205209 -0.1381 -2.167 0.03028
18_32205251 -0.1381 -2.167 0.03028
18_32205305 -0.1381 -2.167 0.03028
18_32205399 -0.1381 -2.167 0.03028
18_32205407 -0.1316 -2.074 0.03814
18_32205439 -0.1306 -2.079 0.03772
18_32205473 -0.1381 -2.167 0.03028
18_32205475 -0.1381 -2.167 0.03028
18_32205568 -0.119 -1.932 0.05348
18_32205734 -0.1381 -2.167 0.03028
18_32205853 -0.2911 -0.3179 0.7505
18_32205859 -0.2911 -0.3179 0.7505
18_32205865 -0.2911 -0.3179 0.7505
18_32205868 -0.2911 -0.3179 0.7505
18_32205870 -0.2911 -0.3179 0.7505
18_32205872 -0.2911 -0.3179 0.7505
18_32206049 -0.1192 -1.923 0.05453
18_32206050 -0.1166 -1.888 0.05906
18_32206112 -0.1166 -1.888 0.05906
18_32206458 -0.1381 -2.167 0.03028
18_32206601 -0.1617 -2.497 0.01257
18_32206699 0.03829 0.721 0.471
18_32206708 -0.02723 -0.6266 0.531
18_32206916 -0.1166 -1.888 0.05906
18_32206923 -0.1166 -1.888 0.05906
18_32207014 -0.1381 -2.167 0.03028
18_32207069 -0.1166 -1.888 0.05906
18_32207293 -0.1381 -2.167 0.03028
18_32207331 -0.1406 -2.211 0.02709
18_32207332 -0.1406 -2.211 0.02709
18_32207333 -0.119 -1.932 0.05348
18_32207501 -0.1384 -2.178 0.02945
18_32207548 -0.1384 -2.178 0.02945
18_32207591 -0.1384 -2.178 0.02945
18_32207644 -0.1384 -2.178 0.02945
18_32207646 -0.1384 -2.178 0.02945
18_32208118 0.4035 3.197 0.001399
18_32208188 -0.1381 -2.167 0.03028
18_32208668 0.4111 3.197 0.001401
18_32208767 -0.1102 -1.808 0.0707
18_32208954 -0.1381 -2.167 0.03028
18_32209002 0.02425 0.2081 0.8352
18_32209078 -0.1381 -2.167 0.03028
18_32209092 -0.1166 -1.888 0.05906
18_32209258 -0.1381 -2.167 0.03028
18_32209259 -0.1381 -2.167 0.03028
18_32209688 -0.1381 -2.167 0.03028
18_32209724 -0.1381 -2.167 0.03028
18_32209760 -0.1381 -2.167 0.03028
18_32209795 -0.1381 -2.167 0.03028
18_32209833 -0.1381 -2.167 0.03028
18_32209850 -0.1632 -2.513 0.012
18_32209889 -0.1403 -2.213 0.02694
18_32209915 -0.1375 -2.162 0.03066
18_32209953 -0.1406 -2.211 0.02709
18_32209972 -0.1406 -2.211 0.02709
18_32209973 -0.1406 -2.211 0.02709
18_32209981 -0.1406 -2.211 0.02709
18_32210040 -0.01573 -0.2092 0.8343
18_32210048 -0.289 -0.7037 0.4817
18_32210054 0.03537 0.31 0.7566
18_32210056 -0.01573 -0.2092 0.8343
18_32210069 -0.02261 -0.5226 0.6013
18_32210180 -0.4577 -0.8453 0.398
18_32210200 -1.848 -2.015 0.04398
18_32210271 -0.1353 -2.133 0.03297
18_32210275 -0.1353 -2.133 0.03297
18_32210277 -0.1096 -1.719 0.08565
18_32210310 -0.1353 -2.133 0.03297
18_32210494 0.02264 0.1971 0.8438
18_32210622 -0.289 -0.7037 0.4817
18_32210626 -0.289 -0.7037 0.4817
18_32210675 -0.01671 -0.2927 0.7698
18_32211071 -0.1126 -1.842 0.0656
18_32211074 -0.1381 -2.167 0.03028
18_32211085 -0.1356 -2.259 0.02396
18_32211126 -1.888 -2.919 0.003538
18_32211144 -0.1306 -2.079 0.03772
18_32211461 -0.1381 -2.167 0.03028
18_32211592 -0.2656 -0.2901 0.7717
18_32211609 -0.1381 -2.167 0.03028
18_32211763 -0.1192 -1.923 0.05453
18_32211776 -0.1192 -1.923 0.05453
18_32211998 -0.117 -1.892 0.05863
18_32212060 -0.117 -1.892 0.05863
18_32212064 -0.1169 -2.187 0.0288
18_32212124 -0.1192 -1.923 0.05453
18_32212567 -0.1192 -1.923 0.05453
18_32212615 -0.1381 -2.167 0.03028
18_32212790 -0.1192 -1.923 0.05453
18_32212888 -0.1381 -2.167 0.03028
18_32212964 -0.1192 -1.923 0.05453
18_32213040 -0.1192 -1.923 0.05453
18_32213283 -0.1192 -1.923 0.05453
18_32213447 -0.1266 -2.052 0.04019
18_32213826 0.0295 0.6566 0.5115
18_32214113 -0.1828 -0.6297 0.5289
18_32214189 -0.1192 -1.923 0.05453
18_32214305 -0.1192 -1.923 0.05453
18_32214709 -0.1192 -1.923 0.05453
18_32214834 -0.1192 -1.923 0.05453
18_32214965 0.1027 0.8566 0.3917
18_32214975 -0.1302 -2.145 0.03203
18_32214978 -0.07727 -0.2213 0.8249
18_32215131 -0.1101 -1.759 0.07867
18_32215271 -0.1192 -1.923 0.05453
18_32215288 -0.1381 -2.167 0.03028
18_32215431 -0.1192 -1.923 0.05453
18_32215494 0.01906 0.2065 0.8364
18_32215553 -0.1482 -2.306 0.02118
18_32215582 -0.1192 -1.923 0.05453
18_32215715 -0.1192 -1.923 0.05453
18_32215723 -0.1192 -1.923 0.05453
18_32215760 0.02425 0.2081 0.8352
18_32215967 -0.1192 -1.923 0.05453
18_32216013 -0.1192 -1.923 0.05453
18_32216348 0.0295 0.6566 0.5115
18_32216988 -0.1192 -1.923 0.05453
18_32217103 -0.1192 -1.923 0.05453
18_32217203 -0.1192 -1.923 0.05453
18_32217227 -0.1192 -1.923 0.05453
18_32217391 -0.1356 -2.259 0.02396
18_32217501 -0.1208 -1.951 0.05116
18_32217502 -0.1208 -1.951 0.05116
18_32217503 -0.1208 -1.951 0.05116
18_32217504 -0.1208 -1.951 0.05116
18_32217533 -0.1828 -0.6297 0.5289
18_32217692 -0.1379 -2.169 0.03013
18_32217710 -0.1191 -1.926 0.05419
18_32217714 -0.1191 -1.926 0.05419
18_32217878 -0.112 -1.801 0.07185
18_32217887 -0.1056 -1.72 0.08552
18_32217909 -0.112 -1.801 0.07185
18_32218102 -0.1196 -1.935 0.0531
18_32218265 -0.1059 -1.736 0.08258
18_32218290 -0.1093 -1.776 0.07589
18_32218336 -0.1058 -1.738 0.08232
18_32218396 -0.08157 -1.404 0.1604
18_32218398 -0.1102 -1.82 0.06877
18_32218399 -0.08157 -1.404 0.1604
18_32218410 -0.1268 -2.108 0.03512
18_32218607 -0.1133 -1.856 0.0635
18_32218660 -0.1198 -1.938 0.05273
18_32218842 -0.1381 -2.167 0.03028
18_32218932 -0.1126 -1.842 0.0656
18_32218943 -0.1381 -2.167 0.03028
18_32219136 -0.1192 -1.923 0.05453
18_32219184 -0.1356 -2.259 0.02396
18_32219201 -0.1192 -1.923 0.05453
18_32219268 -0.1164 -1.943 0.05209
18_32219483 -0.1192 -1.923 0.05453
18_32219575 0.02425 0.2081 0.8352
18_32220069 -0.1241 -2.04 0.04147
18_32220073 -0.1241 -2.04 0.04147
18_32220093 -0.1177 -1.959 0.05021
18_32220101 -0.1425 -2.281 0.02262
18_32220102 0.3876 3.093 0.001994
18_32220111 -0.1471 -2.478 0.01325
18_32220112 -0.1482 -2.354 0.01865
18_32220113 -0.1179 -1.961 0.04993
18_32220117 -0.1249 -2.051 0.04033
18_32220142 -0.1284 -0.3428 0.7318
18_32220394 -0.123 -2.014 0.0441
18_32220459 -0.1192 -1.923 0.05453
18_32220465 -0.1192 -1.923 0.05453
18_32220672 -0.1381 -2.167 0.03028
18_32220681 -0.1192 -1.923 0.05453
18_32220730 -0.1192 -1.923 0.05453
18_32220758 -0.1192 -1.923 0.05453
18_32220788 -0.1192 -1.923 0.05453
18_32220826 -0.1192 -1.923 0.05453
18_32220916 -0.1119 -1.813 0.06996
18_32220993 -0.1381 -2.167 0.03028
18_32221089 -0.1192 -1.923 0.05453
18_32221220 0.04104 1.155 0.2482
18_32221249 -0.1088 -1.782 0.07478
18_32221283 -0.1152 -1.863 0.06256
18_32221303 -0.1192 -1.923 0.05453
18_32221417 -0.1192 -1.923 0.05453
18_32221492 -0.1192 -1.923 0.05453
18_32221581 -0.1192 -1.923 0.05453
18_32221610 -0.1078 -1.766 0.07755
18_32221616 -0.1142 -1.846 0.06499
18_32221689 -0.1126 -1.842 0.0656
18_32221735 -0.1078 -1.766 0.07755
18_32221796 -0.1078 -1.766 0.07755
18_32221858 0.03471 0.2625 0.7929
18_32221904 -0.1126 -1.842 0.0656
18_32221964 -0.1126 -1.842 0.0656
18_32222031 -0.1126 -1.842 0.0656
18_32222036 -0.1126 -1.842 0.0656
18_32222074 -0.1126 -1.842 0.0656
18_32222075 -0.02561 -0.06232 0.9503
18_32222104 -0.1126 -1.842 0.0656
18_32222111 -0.1126 -1.842 0.0656
18_32222126 -0.1126 -1.842 0.0656
18_32222235 -0.1381 -2.167 0.03028
18_32222300 -0.1126 -1.842 0.0656
18_32222310 -0.1126 -1.842 0.0656
18_32223267 -0.1126 -1.842 0.0656
18_32223378 -0.1126 -1.842 0.0656
18_32223399 -0.1126 -1.842 0.0656
18_32223516 -0.1126 -1.842 0.0656
18_32223711 -0.1356 -2.259 0.02396
18_32223811 -0.1126 -1.842 0.0656
18_32223825 -0.1126 -1.842 0.0656
18_32223893 -0.1126 -1.842 0.0656
18_32224029 -0.1126 -1.842 0.0656
18_32224043 0.4199 3.293 0.001001
18_32224158 -0.1126 -1.842 0.0656
18_32224314 -0.1126 -1.842 0.0656
18_32224345 -0.289 -0.7037 0.4817
18_32224368 -0.1126 -1.842 0.0656
18_32224398 -0.1126 -1.842 0.0656
18_32224476 -0.1126 -1.842 0.0656
18_32225107 -0.1381 -2.167 0.03028
18_32225174 -0.1126 -1.842 0.0656
18_32225219 -0.1126 -1.842 0.0656
18_32225239 -0.1085 -1.854 0.06383
18_32225333 -0.1126 -1.842 0.0656
18_32225341 -0.238 -1.487 0.1373
18_32225426 -0.1102 -1.808 0.0707
18_32225519 0.02425 0.2081 0.8352
18_32225830 -0.02545 -0.42 0.6745
18_32226103 -0.1102 -1.808 0.0707
18_32226387 -0.1102 -1.808 0.0707
18_32226561 -0.11 -1.807 0.07084
18_32226800 -0.1284 -0.3428 0.7318
18_32226985 -0.1102 -1.808 0.0707
18_32227003 -0.1102 -1.808 0.0707
18_32227025 -0.1102 -1.808 0.0707
18_32227264 -0.1351 -2.13 0.03325
18_32227396 -0.06404 -0.06993 0.9443
18_32227572 -0.1102 -1.808 0.0707
18_32227908 0.004611 0.06081 0.9515
18_32228557 0.1006 0.2447 0.8067
18_32228652 -0.1102 -1.808 0.0707
18_32228808 -0.1351 -2.13 0.03325
18_32229123 -0.1102 -1.808 0.0707
18_32229260 -0.1102 -1.808 0.0707
18_32229302 0.03471 0.2625 0.7929
18_32229325 -0.1126 -1.842 0.0656
18_32229460 -0.1102 -1.808 0.0707
18_32229539 -0.1102 -1.808 0.0707
18_32229737 -0.1102 -1.808 0.0707
18_32229827 -0.1351 -2.13 0.03325
18_32229950 -0.1102 -1.808 0.0707
18_32230095 0.4111 3.197 0.001401
18_32230527 -1.888 -2.919 0.003538
18_32230779 -0.1102 -1.808 0.0707
18_32230874 -0.1351 -2.13 0.03325
18_32230913 -0.02561 -0.06232 0.9503
18_32230973 -0.1284 -0.3428 0.7318
18_32231062 -0.1102 -1.808 0.0707
18_32231081 -0.1102 -1.808 0.0707
18_32231229 -0.1102 -1.808 0.0707
18_32231326 -0.1102 -1.808 0.0707
18_32231439 -0.1102 -1.808 0.0707
18_32231753 0.1006 0.2447 0.8067
18_32231797 -0.1102 -1.808 0.0707
18_32231978 -0.08981 -1.481 0.1387
18_32232136 0.02425 0.2081 0.8352
18_32232301 -0.1102 -1.808 0.0707
18_32232652 0.03471 0.2625 0.7929
18_32232863 0.03471 0.2625 0.7929
18_32232959 -0.1102 -1.808 0.0707
18_32233099 -0.1102 -1.808 0.0707
18_32233120 -0.1102 -1.808 0.0707
18_32233260 -0.1102 -1.808 0.0707
18_32233487 -0.1102 -1.808 0.0707
18_32233669 0.02425 0.2081 0.8352
18_32233811 -0.1102 -1.808 0.0707
18_32233866 0.1006 0.2447 0.8067
18_32234120 -0.1423 -1.74 0.08197
18_32234331 -0.1102 -1.808 0.0707
18_32234604 -0.1074 -1.777 0.07566
18_32234803 -0.1351 -2.13 0.03325
18_32234861 -0.1102 -1.808 0.0707
18_32235131 -0.1102 -1.808 0.0707
18_32235322 -0.1102 -1.808 0.0707
18_32235406 0.004917 0.05665 0.9548
18_32235454 -0.1102 -1.808 0.0707
18_32235465 -0.1102 -1.808 0.0707
18_32235600 -0.1351 -2.13 0.03325
18_32235623 -0.1102 -1.808 0.0707
18_32235784 -0.1053 -1.775 0.07603
18_32235850 -0.1102 -1.808 0.0707
18_32235924 -0.1102 -1.808 0.0707
18_32235928 -0.1351 -2.13 0.03325
18_32235986 0.02425 0.2081 0.8352
18_32236021 -0.1102 -1.808 0.0707
18_32236049 -0.1114 -1.869 0.06169
18_32236440 -0.1351 -2.13 0.03325
18_32236764 -0.1102 -1.808 0.0707
18_32236801 -0.1102 -1.808 0.0707
18_32236912 -0.1102 -1.808 0.0707
18_32237021 -0.1351 -2.13 0.03325
18_32237103 -0.1102 -1.808 0.0707
18_32237104 -0.1351 -2.13 0.03325
18_32237110 -0.1102 -1.808 0.0707
18_32237563 -0.1102 -1.808 0.0707
18_32237580 -0.1399 -2.186 0.02891
18_32237602 -0.1141 -1.858 0.0633
18_32237645 -0.1656 -2.469 0.01358
18_32237649 -0.1058 -1.733 0.08317
18_32237853 0.06095 0.6396 0.5225
18_32237949 -0.1102 -1.808 0.0707
18_32238014 -0.141 -2.34 0.01933
18_32238395 -0.1102 -1.808 0.0707
18_32238549 0.07608 1.373 0.1697
18_32238685 -0.1102 -1.808 0.0707
18_32238986 0.1006 0.2447 0.8067
18_32239272 -0.1303 -2.074 0.03813
18_32239422 -0.1102 -1.808 0.0707
18_32239828 0.1006 0.2447 0.8067
18_32239832 -0.1083 -1.784 0.07456
18_32239985 -0.1102 -1.808 0.0707
18_32240219 -0.1351 -2.13 0.03325
18_32240279 -0.1123 -1.884 0.05964
18_32240289 -0.1102 -1.808 0.0707
18_32240398 -0.1102 -1.808 0.0707
18_32240761 -0.1351 -2.13 0.03325
18_32241573 -0.1406 -2.221 0.0264
18_32241642 -0.1102 -1.808 0.0707
18_32241785 -0.1381 -2.167 0.03028
18_32241788 -0.1381 -2.167 0.03028
18_32241883 -0.1153 -1.896 0.058
18_32241885 -0.1153 -1.896 0.058
18_32241917 -0.1351 -2.13 0.03325
18_32242182 0.3237 2.654 0.007995
18_32242699 0.1006 0.2447 0.8067
18_32242760 -0.1491 -3.152 0.001637
18_32242769 -0.1059 -1.742 0.08154
18_32242801 -0.1059 -1.742 0.08154
18_32242829 0.0295 0.6566 0.5115
18_32242873 -0.1102 -1.808 0.0707
18_32242944 -0.1102 -1.808 0.0707
18_32243268 -0.1284 -0.3428 0.7318
18_32243336 -0.1359 -2.165 0.03041
18_32243368 -0.1102 -1.808 0.0707
18_32243563 -0.1351 -2.13 0.03325
18_32243666 -0.1102 -1.808 0.0707
18_32243679 -0.2208 -0.2412 0.8094
18_32243820 -0.1102 -1.808 0.0707
18_32243868 0.197 0.2147 0.83
18_32243869 0.197 0.2147 0.83
18_32243889 -0.09032 -1.456 0.1454
18_32244002 0.1006 0.2447 0.8067
18_32244004 0.03471 0.2625 0.7929
18_32244065 -0.1102 -1.808 0.0707
18_32244070 -0.1102 -1.808 0.0707
18_32244160 -0.1102 -1.808 0.0707
18_32244272 -0.1351 -2.13 0.03325
18_32244274 -0.1351 -2.13 0.03325
18_32244417 -0.1102 -1.808 0.0707
18_32244474 0.3237 2.654 0.007995
18_32244480 -0.1351 -2.13 0.03325
18_32244504 -0.1102 -1.808 0.0707
18_32244574 -0.1051 -1.691 0.09091
18_32244604 -0.1476 -2.455 0.01413
18_32244623 -0.1102 -1.808 0.0707
18_32244850 -0.1423 -2.225 0.02616
18_32244851 -0.1423 -2.225 0.02616
18_32244963 0.04374 0.378 0.7054
18_32245260 -0.1351 -2.13 0.03325
18_32245264 -0.1102 -1.808 0.0707
18_32245381 -0.1102 -1.808 0.0707
18_32245709 -0.1102 -1.808 0.0707
18_32245759 -0.1351 -2.13 0.03325
18_32245855 -0.552 -0.8517 0.3944
18_32245857 -0.5551 -0.8551 0.3925
18_32245865 -0.02561 -0.06232 0.9503
18_32245901 -0.1476 -2.455 0.01413
18_32246132 -0.1102 -1.808 0.0707
18_32246182 0.1006 0.2447 0.8067
18_32246270 -0.1102 -1.808 0.0707
18_32246404 0.04086 1.149 0.2506
18_32246455 -0.1102 -1.808 0.0707
18_32246495 -0.1102 -1.808 0.0707
18_32246719 -0.1081 -1.778 0.07552
18_32246720 -0.1081 -1.778 0.07552
18_32246841 -0.1102 -1.808 0.0707
18_32246929 -0.1102 -1.808 0.0707
18_32246983 -0.1102 -1.808 0.0707
18_32247235 0.3237 2.654 0.007995
18_32247272 -0.1351 -2.13 0.03325
18_32247274 -0.1102 -1.808 0.0707
18_32247428 -0.289 -0.7037 0.4817
18_32247458 -0.1102 -1.808 0.0707
18_32247653 -0.289 -0.7037 0.4817
18_32248008 -0.1102 -1.808 0.0707
18_32248099 -0.1351 -2.13 0.03325
18_32248102 -0.1351 -2.13 0.03325
18_32248184 -0.1102 -1.808 0.0707
18_32248666 0.04374 0.378 0.7054
18_32248952 0.03471 0.2625 0.7929
18_32249047 -0.1102 -1.808 0.0707
18_32249148 -0.1102 -1.808 0.0707
18_32249217 -0.02561 -0.06232 0.9503
18_32250600 -0.02561 -0.06232 0.9503
18_32250624 0.037 1.043 0.2972
18_32250631 -0.1477 -2.457 0.01407
18_32250632 -0.1018 -1.653 0.09846
18_32250750 -0.1351 -2.13 0.03325
18_32251162 -0.1102 -1.808 0.0707
18_32251627 -0.1351 -2.13 0.03325
18_32251658 -0.1102 -1.808 0.0707
18_32251810 0.3237 2.654 0.007995
18_32252090 -0.1351 -2.13 0.03325
18_32252456 -0.1351 -2.13 0.03325
18_32252547 -0.1351 -2.13 0.03325
18_32252707 -0.1351 -2.13 0.03325
18_32252922 -0.1102 -1.808 0.0707
18_32253333 0.3237 2.654 0.007995
18_32253487 -0.1351 -2.13 0.03325
18_32253546 -0.1102 -1.808 0.0707
18_32253612 0.3237 2.654 0.007995
18_32253771 0.1006 0.2447 0.8067
18_32254059 -0.1102 -1.808 0.0707
18_32254525 -0.1102 -1.808 0.0707
18_32255245 0.1006 0.2447 0.8067
18_32255313 0.3237 2.654 0.007995
18_32255505 0.04374 0.378 0.7054
18_32255514 0.3237 2.654 0.007995
18_32256198 0.04374 0.378 0.7054
18_32256726 -0.1102 -1.808 0.0707
18_32256766 -0.1351 -2.13 0.03325
18_32256937 -0.1102 -1.808 0.0707
18_32257048 -0.1102 -1.808 0.0707
18_32257996 -0.04167 -0.7779 0.4367
18_32258007 -0.1293 -0.3448 0.7303
18_32258009 -0.1234 -0.3301 0.7414
18_32258017 -0.08596 -1.385 0.1663
18_32258250 0.04374 0.378 0.7054
18_32259311 -0.1102 -1.808 0.0707
18_32259404 -0.1102 -1.808 0.0707
18_32260438 0.04374 0.378 0.7054
18_32260494 0.1006 0.2447 0.8067
18_32260939 -0.1467 -2.445 0.01455
18_32261200 -0.1102 -1.808 0.0707
18_32261483 -0.1102 -1.808 0.0707
18_32261597 -0.1102 -1.808 0.0707
18_32261899 -0.1102 -1.808 0.0707
18_32262135 -0.1102 -1.808 0.0707
18_32262148 -0.1102 -1.808 0.0707
[truncated: 28,239 more rows]
