# Supplementary material for: Autosomal recessive loci contribute significantly to quantitative variation of male fertility in a dairy cattle population
Source: BMC Genomics. 2021 Mar 30;22:225. doi: 10.1186/s12864-021-07523-3 (PMC8010996; doi:10.1186/s12864-021-07523-3)
Supplement: Supplementary file 35 — Additional file 35. (CSV 1135 kb) [file 12864_2021_7523_MOESM35_ESM.csv]

variant beta se pval
25_17000630 0.1312 1.231 0.2185
25_17000657 -0.03294 -0.8158 0.4147
25_17000780 0.03948 0.465 0.6419
25_17000785 0.03948 0.465 0.6419
25_17000852 0.3007 1.178 0.2388
25_17000856 0.3007 1.178 0.2388
25_17001214 0.003544 0.04589 0.9634
25_17001322 0.0193 0.2584 0.7961
25_17001382 -0.05287 -1.196 0.2319
25_17001501 0.008898 0.2498 0.8028
25_17001645 -0.06506 -1.141 0.2541
25_17001770 0.02754 0.2548 0.7989
25_17004492 -0.004226 -0.08202 0.9346
25_17004545 -0.1007 -1.575 0.1152
25_17004738 -0.1134 -1.92 0.05497
25_17004740 -0.1134 -1.92 0.05497
25_17005219 -0.08827 -1.474 0.1408
25_17005321 -0.05499 -1.497 0.1344
25_17005348 -0.05499 -1.497 0.1344
25_17005404 -0.009146 -0.1174 0.9066
25_17005530 -0.05499 -1.497 0.1344
25_17006617 -0.2062 -1.233 0.2175
25_17007038 -0.1053 -1.73 0.08373
25_17007043 0.01562 0.3662 0.7142
25_17007263 -0.05499 -1.497 0.1344
25_17007276 -0.04941 -1.075 0.2823
25_17007475 -0.04941 -1.075 0.2823
25_17007499 -0.2062 -1.233 0.2175
25_17008278 -0.4013 -0.6199 0.5354
25_17008429 -0.009146 -0.1174 0.9066
25_17008524 -0.2798 -0.3056 0.7599
25_17008525 -0.2798 -0.3056 0.7599
25_17008594 -0.2798 -0.3056 0.7599
25_17008697 -0.2798 -0.3056 0.7599
25_17008723 -0.2798 -0.3056 0.7599
25_17008770 -0.1065 -1.743 0.08145
25_17008796 -0.114 -1.927 0.0541
25_17008810 -0.114 -1.927 0.0541
25_17008887 -0.1146 -1.933 0.05336
25_17009034 -0.1134 -1.92 0.05497
25_17009086 -0.009146 -0.1174 0.9066
25_17009202 -0.06682 -1.63 0.1031
25_17009207 0.03702 0.3947 0.6931
25_17009208 0.03525 0.3758 0.7071
25_17009209 -0.1268 -1.934 0.05321
25_17009376 -0.009146 -0.1174 0.9066
25_17009414 -0.1027 -1.688 0.09157
25_17009446 -0.1109 -1.879 0.06039
25_17009574 -0.1104 -1.872 0.06135
25_17009579 -0.1104 -1.872 0.06135
25_17009602 -0.1104 -1.872 0.06135
25_17009615 -0.1158 -1.961 0.04997
25_17009639 -0.1092 -1.859 0.06311
25_17009724 -0.1134 -1.92 0.05497
25_17009733 0.119 0.9091 0.3634
25_17009878 0.119 0.9091 0.3634
25_17009894 -0.1146 -1.933 0.05336
25_17009908 0.006999 0.1003 0.9201
25_17009920 -0.1032 -1.777 0.07567
25_17009925 -0.05499 -1.497 0.1344
25_17009948 -0.1032 -1.777 0.07567
25_17009969 -0.1032 -1.777 0.07567
25_17009997 -0.1032 -1.777 0.07567
25_17010003 -0.1032 -1.777 0.07567
25_17010063 -0.1134 -1.92 0.05497
25_17010169 -0.1134 -1.92 0.05497
25_17010406 -0.1158 -1.955 0.05067
25_17010459 -0.2798 -0.3056 0.7599
25_17010492 -0.1134 -1.92 0.05497
25_17010573 -0.117 -1.968 0.04915
25_17010580 -0.117 -1.968 0.04915
25_17010598 -0.117 -1.968 0.04915
25_17010649 -0.1091 -1.779 0.07534
25_17010651 -0.1073 -1.791 0.07336
25_17010717 -0.117 -1.968 0.04915
25_17010940 -0.1146 -1.933 0.05336
25_17010990 0.2325 0.3511 0.7255
25_17010991 -0.113 -1.898 0.05778
25_17010992 -0.113 -1.898 0.05778
25_17011001 -0.1745 -1.028 0.3039
25_17011006 -0.1167 -1.958 0.05031
25_17011007 -0.1167 -1.958 0.05031
25_17011014 -0.1167 -1.958 0.05031
25_17011016 -0.1167 -1.958 0.05031
25_17011022 0.01039 0.1459 0.884
25_17011023 -0.1167 -1.958 0.05031
25_17011042 -0.1167 -1.958 0.05031
25_17011049 -0.1167 -1.958 0.05031
25_17011115 -0.1058 -1.779 0.07525
25_17011133 -0.1058 -1.779 0.07525
25_17011166 -0.03786 -0.8298 0.4067
25_17011245 -0.1134 -1.92 0.05497
25_17011312 -0.1134 -1.92 0.05497
25_17011663 -0.1134 -1.92 0.05497
25_17011751 -0.2798 -0.3056 0.7599
25_17011807 -0.2798 -0.3056 0.7599
25_17011824 0.01039 0.1459 0.884
25_17011843 -0.212 -0.2316 0.8169
25_17011852 -0.1065 -1.743 0.08145
25_17012335 -0.4013 -0.6199 0.5354
25_17012400 -0.2798 -0.3056 0.7599
25_17012487 -0.1364 -2.22 0.02648
25_17012550 -0.1053 -1.73 0.08373
25_17012815 -0.2798 -0.3056 0.7599
25_17012877 -0.2798 -0.3056 0.7599
25_17012980 -0.2798 -0.3056 0.7599
25_17013267 0.1664 0.6522 0.5143
25_17013304 -0.1053 -1.73 0.08373
25_17013511 -0.3028 -1.632 0.1028
25_17013558 -0.1733 -0.3277 0.7432
25_17013598 -0.2798 -0.3056 0.7599
25_17013690 0.119 0.9091 0.3634
25_17014275 -0.01722 -0.2159 0.8291
25_17014906 0.1464 1.356 0.1754
25_17015222 -0.2798 -0.3056 0.7599
25_17015567 0.323 0.3528 0.7243
25_17015957 0.119 0.9091 0.3634
25_17015965 -0.4013 -0.6199 0.5354
25_17016351 -0.009368 -0.2504 0.8023
25_17016739 0.8962 1.384 0.1666
25_17016883 -0.4013 -0.6199 0.5354
25_17017426 -0.4013 -0.6199 0.5354
25_17017464 0.006469 0.08143 0.9351
25_17017957 -0.4013 -0.6199 0.5354
25_17018311 -0.0436 -1.15 0.2501
25_17019092 0.4142 0.6379 0.5236
25_17020180 -0.1733 -0.3277 0.7432
25_17020333 0.0146 0.3425 0.732
25_17020721 -0.1733 -0.3277 0.7432
25_17021004 -0.1733 -0.3277 0.7432
25_17021629 -0.2337 -1.44 0.1501
25_17021732 -0.4072 -3.596 0.0003278
25_17021920 -0.151 -0.9184 0.3585
25_17022170 -0.151 -0.9184 0.3585
25_17022408 0.4142 0.6379 0.5236
25_17022594 -0.01095 -0.08381 0.9332
25_17022679 0.8962 1.384 0.1666
25_17022918 0.8962 1.384 0.1666
25_17023647 -0.1807 -1.131 0.2582
25_17024012 0.006469 0.08143 0.9351
25_17024199 -0.4013 -0.6199 0.5354
25_17024553 -0.4013 -0.6199 0.5354
25_17024621 0.8962 1.384 0.1666
25_17024630 -0.01095 -0.08381 0.9332
25_17024888 -0.0002087 -0.00287 0.9977
25_17025016 0.07863 0.6467 0.5179
25_17025260 -0.04941 -1.075 0.2823
25_17025470 -0.01451 -0.3832 0.7016
25_17025494 -0.2775 -0.303 0.7619
25_17025751 -0.4013 -0.6199 0.5354
25_17026389 0.0003739 0.007749 0.9938
25_17026433 -0.2337 -1.44 0.1501
25_17026470 0.01166 0.04212 0.9664
25_17026562 -0.0704 -1.98 0.04778
25_17026797 0.006469 0.08143 0.9351
25_17026863 -0.2062 -1.233 0.2175
25_17027020 -0.0704 -1.98 0.04778
25_17027640 -0.2337 -1.44 0.1501
25_17027679 0.01166 0.04212 0.9664
25_17027681 0.02563 0.3188 0.7499
25_17027685 0.01166 0.04212 0.9664
25_17028091 -0.2337 -1.44 0.1501
25_17028127 0.0003739 0.007749 0.9938
25_17028135 0.4142 0.6379 0.5236
25_17028306 -0.3028 -1.632 0.1028
25_17028315 0.006469 0.08143 0.9351
25_17028478 0.0003739 0.007749 0.9938
25_17028597 0.0003739 0.007749 0.9938
25_17028728 0.01166 0.04212 0.9664
25_17028964 -0.06881 -1.934 0.05318
25_17029424 -0.2062 -1.233 0.2175
25_17029484 0.01166 0.04212 0.9664
25_17029874 -0.004551 -0.04376 0.9651
25_17030412 0.01166 0.04212 0.9664
25_17030718 -0.05277 -1.172 0.2413
25_17032173 -0.01612 -0.4387 0.6609
25_17032290 0.04656 0.3652 0.715
25_17032439 0.8962 1.384 0.1666
25_17032497 0.01765 0.4124 0.6801
25_17032769 0.01166 0.04212 0.9664
25_17032897 -0.2337 -1.44 0.1501
25_17033035 -0.05648 -1.401 0.1612
25_17033088 0.04656 0.3652 0.715
25_17033168 -0.02259 -0.6104 0.5416
25_17033522 0.0222 0.282 0.778
25_17033921 -0.1807 -1.131 0.2582
25_17033942 -0.06881 -1.932 0.05338
25_17034532 0.04656 0.3652 0.715
25_17034687 0.1434 1.292 0.1965
25_17034692 0.1333 1.192 0.2334
25_17034828 0.04656 0.3652 0.715
25_17035155 -0.1807 -1.131 0.2582
25_17035655 0.8962 1.384 0.1666
25_17035660 0.8962 1.384 0.1666
25_17035661 0.8962 1.384 0.1666
25_17035800 -0.1807 -1.131 0.2582
25_17035866 -0.1807 -1.131 0.2582
25_17036415 0.1333 1.192 0.2334
25_17036453 0.02822 0.3623 0.7171
25_17036744 -0.4064 -3.588 0.000338
25_17036843 0.1866 0.4546 0.6494
25_17036992 0.2583 0.6873 0.4919
25_17037149 -0.2315 -1.273 0.2032
25_17037155 -0.04523 -0.9892 0.3226
25_17037169 -0.04719 -1.031 0.3025
25_17037195 -0.04719 -1.031 0.3025
25_17037282 -0.4104 -3.431 0.000609
25_17037299 -0.04719 -1.031 0.3025
25_17037323 -0.4104 -3.431 0.000609
25_17037396 0.3283 1.215 0.2246
25_17037592 -0.04523 -0.9892 0.3226
25_17037603 -0.4104 -3.431 0.000609
25_17037750 -0.2798 -0.3056 0.7599
25_17037867 -0.005731 -0.1467 0.8834
25_17037909 -0.04523 -0.9892 0.3226
25_17037965 -0.2798 -0.3056 0.7599
25_17038049 -0.04523 -0.9892 0.3226
25_17038051 -0.04523 -0.9892 0.3226
25_17038063 -0.04523 -0.9892 0.3226
25_17038098 -0.04523 -0.9892 0.3226
25_17038278 -0.04523 -0.9892 0.3226
25_17038381 0.02969 0.2657 0.7905
25_17038382 -0.04523 -0.9892 0.3226
25_17038399 -0.04523 -0.9892 0.3226
25_17038477 -0.0456 -0.9976 0.3186
25_17038681 -0.0456 -0.9976 0.3186
25_17038711 -0.0456 -0.9976 0.3186
25_17038770 -0.04523 -0.9892 0.3226
25_17038814 -0.04523 -0.9892 0.3226
25_17038837 -0.04523 -0.9892 0.3226
25_17039438 -0.04523 -0.9892 0.3226
25_17039539 -0.5976 -0.9204 0.3574
25_17039655 -0.529 -0.8021 0.4226
25_17039953 -0.04523 -0.9892 0.3226
25_17040672 -0.2315 -1.273 0.2032
25_17040888 0.005167 0.05726 0.9543
25_17041295 0.07159 1.098 0.2724
25_17041481 0.03288 0.325 0.7452
25_17041579 0.07769 1.197 0.2314
25_17041624 0.07159 1.098 0.2724
25_17041637 0.07159 1.098 0.2724
25_17041724 0.07159 1.098 0.2724
25_17041970 0.07769 1.197 0.2314
25_17042004 0.07769 1.197 0.2314
25_17042036 0.07769 1.197 0.2314
25_17042041 0.07769 1.197 0.2314
25_17042428 0.07769 1.197 0.2314
25_17042441 0.07769 1.197 0.2314
25_17042498 0.07769 1.197 0.2314
25_17042528 0.07769 1.197 0.2314
25_17042641 0.07769 1.197 0.2314
25_17042649 0.07769 1.197 0.2314
25_17042656 0.07769 1.197 0.2314
25_17042662 0.07769 1.197 0.2314
25_17042674 0.07769 1.197 0.2314
25_17042740 0.01862 0.4458 0.6558
25_17042822 0.01862 0.4458 0.6558
25_17042867 0.01862 0.4458 0.6558
25_17042874 0.01862 0.4458 0.6558
25_17042918 0.01862 0.4458 0.6558
25_17042930 -0.2315 -1.273 0.2032
25_17042934 0.01862 0.4458 0.6558
25_17042953 0.01796 0.4301 0.6672
25_17042954 0.01796 0.4301 0.6672
25_17042974 0.01796 0.4301 0.6672
25_17042978 0.01796 0.4301 0.6672
25_17043037 0.01862 0.4458 0.6558
25_17043047 0.01862 0.4458 0.6558
25_17043151 0.01891 0.4525 0.6509
25_17043172 0.01891 0.4525 0.6509
25_17043182 0.01891 0.4525 0.6509
25_17043220 0.01891 0.4525 0.6509
25_17043304 0.01849 0.4429 0.6579
25_17043429 0.01788 0.4286 0.6682
25_17043501 0.01718 0.4121 0.6803
25_17043573 0.01718 0.4121 0.6803
25_17043578 0.01718 0.4121 0.6803
25_17043588 0.01718 0.4121 0.6803
25_17043648 -0.05426 -1.459 0.1447
25_17043751 0.01788 0.4286 0.6682
25_17043870 0.01788 0.4286 0.6682
25_17043918 0.01788 0.4286 0.6682
25_17043937 0.01788 0.4286 0.6682
25_17044020 0.001482 0.03379 0.973
25_17044063 -0.1272 -2.062 0.03926
25_17044179 -0.1209 -1.967 0.04929
25_17044207 -0.07323 -0.5663 0.5713
25_17044274 -0.2811 -1.544 0.1227
25_17044275 -0.2811 -1.544 0.1227
25_17044329 -0.4264 -0.8027 0.4222
25_17044367 -0.03948 -1.003 0.3158
25_17044430 -0.3028 -1.632 0.1028
25_17044502 0.01042 0.1802 0.857
25_17044824 0.08213 0.2523 0.8009
25_17044848 0.08213 0.2523 0.8009
25_17044912 -0.01044 -0.2845 0.7761
25_17045032 -0.1499 -2.346 0.01904
25_17045110 -0.3028 -1.632 0.1028
25_17045273 0.0305 0.6352 0.5253
25_17045317 0.0305 0.6352 0.5253
25_17045323 0.0305 0.6352 0.5253
25_17045578 0.07292 0.6184 0.5364
25_17045817 0.01444 0.2059 0.8368
25_17046444 -0.03818 -0.1298 0.8968
25_17047183 0.1094 0.2357 0.8136
25_17047187 0.07292 0.6184 0.5364
25_17047302 -0.07951 -0.08623 0.9313
25_17047319 -0.01044 -0.2845 0.7761
25_17047749 0.01444 0.2059 0.8368
25_17047936 -0.07951 -0.08623 0.9313
25_17048250 -0.07951 -0.08623 0.9313
25_17049325 -0.2798 -0.3056 0.7599
25_17050263 -0.0553 -0.7004 0.4837
25_17050596 -0.4104 -3.431 0.000609
25_17050753 0.01444 0.2059 0.8368
25_17051095 0.04309 0.9517 0.3413
25_17051737 -0.03118 -0.8103 0.4178
25_17051768 -0.0553 -0.7004 0.4837
25_17051806 0.5269 0.5689 0.5695
25_17051944 0.04309 0.9517 0.3413
25_17052621 0.01444 0.2059 0.8368
25_17052890 -0.123 -1.011 0.3119
25_17054406 0.07248 0.1733 0.8624
25_17055389 0.04309 0.9517 0.3413
25_17055858 0.07248 0.1733 0.8624
25_17055897 0.4796 0.7397 0.4595
25_17055909 0.007705 0.07473 0.9404
25_17056179 -0.0553 -0.7004 0.4837
25_17056346 0.04656 0.3652 0.715
25_17056828 -0.4104 -3.431 0.000609
25_17057497 -0.4104 -3.431 0.000609
25_17057693 -0.064 -0.7783 0.4364
25_17057923 -0.064 -0.7783 0.4364
25_17058507 0.1094 0.2357 0.8136
25_17058578 0.09825 0.8339 0.4044
25_17058581 0.08461 0.474 0.6355
25_17059551 0.07292 0.6184 0.5364
25_17059737 0.07248 0.1733 0.8624
25_17060240 -0.07951 -0.08623 0.9313
25_17060908 -0.064 -0.7783 0.4364
25_17061012 -0.01431 -0.1964 0.8443
25_17061037 0.07292 0.6184 0.5364
25_17061323 0.1001 0.5395 0.5896
25_17061624 -0.007653 -0.2099 0.8337
25_17061985 -0.08921 -1.564 0.1179
25_17062009 -0.003036 -0.04184 0.9666
25_17062011 -0.003036 -0.04184 0.9666
25_17062742 0.07292 0.6184 0.5364
25_17063053 -0.064 -0.7783 0.4364
25_17063487 -0.3636 -2.518 0.01185
25_17063585 0.1094 0.2357 0.8136
25_17063692 0.07248 0.1733 0.8624
25_17064115 0.1791 0.7659 0.4438
25_17064905 0.0009533 0.01313 0.9895
25_17065235 -0.3636 -2.518 0.01185
25_17065576 -0.2798 -0.3056 0.7599
25_17065745 -0.1169 -1.619 0.1055
25_17065791 0.1094 0.2357 0.8136
25_17066153 -0.1125 -1.563 0.1182
25_17066701 0.1094 0.2357 0.8136
25_17066873 0.1094 0.2357 0.8136
25_17067219 -0.07951 -0.08623 0.9313
25_17067713 0.1094 0.2357 0.8136
25_17067837 0.1094 0.2357 0.8136
25_17068022 -0.4104 -3.431 0.000609
25_17068094 -0.3514 -2.419 0.01559
25_17068311 0.1094 0.2357 0.8136
25_17068372 -0.07951 -0.08623 0.9313
25_17068423 0.1094 0.2357 0.8136
25_17068465 -0.008551 -0.2344 0.8147
25_17068484 -0.07951 -0.08623 0.9313
25_17068900 -0.07951 -0.08623 0.9313
25_17069079 0.1001 0.5395 0.5896
25_17069729 0.1094 0.2357 0.8136
25_17070024 0.1001 0.5395 0.5896
25_17070351 -0.07951 -0.08623 0.9313
25_17070536 -0.01468 -0.3426 0.7319
25_17070661 -0.07951 -0.08623 0.9313
25_17070844 0.1094 0.2357 0.8136
25_17070973 -0.07951 -0.08623 0.9313
25_17071114 0.2297 1.217 0.2239
25_17071722 -0.04824 -1.046 0.2958
25_17071950 0.1153 0.3517 0.7251
25_17071972 -0.01233 -0.2914 0.7707
25_17072039 0.8962 1.384 0.1666
25_17072903 -0.0741 -1.637 0.1017
25_17072997 0.8962 1.384 0.1666
25_17073458 0.8962 1.384 0.1666
25_17074096 -0.07312 -1.611 0.1072
25_17074192 0.02843 0.4901 0.6241
25_17075151 -0.3418 -3.226 0.001268
25_17075390 0.05281 1.455 0.1457
25_17075863 -0.06882 -1.52 0.1285
25_17075987 0.8962 1.384 0.1666
25_17075996 -0.2471 -2.944 0.003257
25_17076127 -0.07153 -1.577 0.1148
25_17077254 0.3837 0.9245 0.3553
25_17077748 0.8962 1.384 0.1666
25_17079056 -0.1376 -1.766 0.07762
25_17079068 -0.05346 -1.207 0.2275
25_17079124 -0.2137 -2.344 0.01915
25_17079167 -0.07592 -1.67 0.09492
25_17079257 0.04832 0.4295 0.6676
25_17079672 -0.06002 -1.349 0.1775
25_17079949 -0.07592 -1.67 0.09492
25_17080087 -0.3418 -3.226 0.001268
25_17080104 -0.3418 -3.226 0.001268
25_17080657 -0.07592 -1.67 0.09492
25_17080807 0.8962 1.384 0.1666
25_17080961 -0.06002 -1.349 0.1775
25_17081072 0.8962 1.384 0.1666
25_17081514 -0.06002 -1.349 0.1775
25_17082497 0.2325 0.3511 0.7255
25_17082647 -0.06002 -1.349 0.1775
25_17083162 -0.07695 -0.9161 0.3597
25_17083170 -0.08066 -0.9527 0.3408
25_17083177 -0.0743 -0.8743 0.382
25_17083188 -0.04021 -0.4068 0.6841
25_17083195 -0.06261 -0.6227 0.5335
25_17083199 -0.107 -0.8925 0.3722
25_17083205 -0.107 -0.8925 0.3722
25_17083492 -0.3418 -3.226 0.001268
25_17083733 -0.07592 -1.67 0.09492
25_17084182 -0.06002 -1.349 0.1775
25_17084261 -0.06002 -1.349 0.1775
25_17084268 0.2325 0.3511 0.7255
25_17084683 0.3837 0.9245 0.3553
25_17084795 -0.06002 -1.349 0.1775
25_17084805 -0.06002 -1.349 0.1775
25_17084843 -0.2137 -2.344 0.01915
25_17084889 -0.06589 -1.459 0.1447
25_17085035 -0.06002 -1.349 0.1775
25_17085501 0.8962 1.384 0.1666
25_17085578 -0.06002 -1.349 0.1775
25_17085623 -0.07535 -1.677 0.09369
25_17085783 -0.06002 -1.349 0.1775
25_17085790 -0.06002 -1.349 0.1775
25_17085936 -0.06002 -1.349 0.1775
25_17085939 -0.06002 -1.349 0.1775
25_17086009 -0.06002 -1.349 0.1775
25_17086055 -0.06002 -1.349 0.1775
25_17086121 -0.3418 -3.226 0.001268
25_17086171 -0.06002 -1.349 0.1775
25_17086236 -0.06002 -1.349 0.1775
25_17086282 -0.07592 -1.67 0.09492
25_17086295 -0.06002 -1.349 0.1775
25_17086469 -0.06002 -1.349 0.1775
25_17086499 -0.1028 -1.901 0.05739
25_17087309 -0.3418 -3.226 0.001268
25_17087706 -0.06002 -1.349 0.1775
25_17087834 -0.06002 -1.349 0.1775
25_17087889 -0.06002 -1.349 0.1775
25_17087902 -0.06002 -1.349 0.1775
25_17087936 -0.06002 -1.349 0.1775
25_17087979 -0.06002 -1.349 0.1775
25_17088291 -0.06002 -1.349 0.1775
25_17088358 -0.06002 -1.349 0.1775
25_17088591 -0.06002 -1.349 0.1775
25_17088640 -0.06002 -1.349 0.1775
25_17088827 -0.06002 -1.349 0.1775
25_17088886 -0.06002 -1.349 0.1775
25_17088897 -0.06002 -1.349 0.1775
25_17089111 -0.06002 -1.349 0.1775
25_17089112 -0.06002 -1.349 0.1775
25_17089199 -0.06002 -1.349 0.1775
25_17089204 -0.06002 -1.349 0.1775
25_17089290 -0.06002 -1.349 0.1775
25_17089292 -0.06002 -1.349 0.1775
25_17089309 -0.07592 -1.67 0.09492
25_17089350 0.00875 0.21 0.8337
25_17089357 -0.2195 -2.396 0.01664
25_17089466 -0.06002 -1.349 0.1775
25_17089528 -0.06002 -1.349 0.1775
25_17089598 -0.06002 -1.349 0.1775
25_17089726 -0.06002 -1.349 0.1775
25_17090061 -0.06002 -1.349 0.1775
25_17090067 -0.06002 -1.349 0.1775
25_17090098 -0.02766 -0.6114 0.541
25_17090122 -0.06002 -1.349 0.1775
25_17090123 -0.06002 -1.349 0.1775
25_17090379 -0.0585 -1.324 0.1855
25_17090386 0.2656 0.4084 0.683
25_17090628 -0.06002 -1.349 0.1775
25_17090675 0.8962 1.384 0.1666
25_17090748 -0.06002 -1.349 0.1775
25_17090851 -0.06002 -1.349 0.1775
25_17090907 -0.06002 -1.349 0.1775
25_17090956 -0.05704 -1.283 0.1996
25_17091361 -0.06413 -1.437 0.1507
25_17091413 -0.06413 -1.437 0.1507
25_17091549 -0.06413 -1.437 0.1507
25_17091580 -0.06413 -1.437 0.1507
25_17091607 -0.06063 -1.357 0.1749
25_17091615 0.2325 0.3511 0.7255
25_17091632 -0.06413 -1.437 0.1507
25_17092420 -0.02523 -0.5621 0.5741
25_17092491 -0.2 -0.3077 0.7583
25_17093409 -0.08489 -1.58 0.1143
25_17094338 -0.04453 -0.4539 0.6499
25_17094819 0.1458 1.305 0.1919
25_17095045 -0.2 -0.3077 0.7583
25_17095344 -0.02879 -0.6368 0.5243
25_17095870 -0.2 -0.3077 0.7583
25_17096379 0.1458 1.305 0.1919
25_17096474 0.1314 0.9392 0.3477
25_17096545 -0.09716 -0.8701 0.3843
25_17096671 -0.212 -0.2316 0.8169
25_17097308 -0.04453 -0.4539 0.6499
25_17097779 0.4278 1.043 0.297
25_17098143 0.1458 1.305 0.1919
25_17098144 0.1458 1.305 0.1919
25_17098341 0.1314 0.9392 0.3477
25_17098850 -0.0805 -1.52 0.1286
25_17098878 0.1604 1.213 0.2253
25_17099013 0.4278 1.043 0.297
25_17099475 -0.03977 -1.032 0.3023
25_17099604 0.1314 0.9392 0.3477
25_17099916 0.1314 0.9392 0.3477
25_17100160 -0.07951 -0.08623 0.9313
25_17100623 -0.04453 -0.4539 0.6499
25_17100637 0.4278 1.043 0.297
25_17100646 -0.04453 -0.4539 0.6499
25_17100748 -0.03497 -0.8865 0.3754
25_17100756 -0.03258 -0.5355 0.5924
25_17100814 0.1314 0.9392 0.3477
25_17100815 0.1314 0.9392 0.3477
25_17100904 -0.04453 -0.4539 0.6499
25_17101421 -0.04913 -0.4787 0.6322
25_17101503 -0.02622 -0.5769 0.564
25_17101507 -0.04453 -0.4539 0.6499
25_17102171 -0.2 -0.3077 0.7583
25_17102328 -0.01684 -0.4392 0.6605
25_17102968 -0.2 -0.3077 0.7583
25_17103118 -0.3134 -1.655 0.09797
25_17103750 0.1314 0.9392 0.3477
25_17103789 0.009156 0.2192 0.8265
25_17103805 -0.02622 -0.5769 0.564
25_17103868 0.009156 0.2192 0.8265
25_17103940 0.009156 0.2192 0.8265
25_17103959 0.009156 0.2192 0.8265
25_17104331 0.009156 0.2192 0.8265
25_17104453 -0.01684 -0.4392 0.6605
25_17104519 -0.09716 -0.8701 0.3843
25_17104539 0.009156 0.2192 0.8265
25_17104611 0.009156 0.2192 0.8265
25_17104918 0.009156 0.2192 0.8265
25_17105013 0.009156 0.2192 0.8265
25_17105047 0.008547 0.2046 0.8379
25_17105128 -0.02523 -0.5121 0.6086
25_17105134 -0.1332 -0.894 0.3714
25_17105145 0.009156 0.2192 0.8265
25_17105178 0.009156 0.2192 0.8265
25_17105195 0.009156 0.2192 0.8265
25_17105272 0.009156 0.2192 0.8265
25_17105324 0.009156 0.2192 0.8265
25_17105333 -0.04453 -0.4539 0.6499
25_17105368 0.009156 0.2192 0.8265
25_17105763 0.009156 0.2192 0.8265
25_17105857 0.009156 0.2192 0.8265
25_17106254 0.009156 0.2192 0.8265
25_17106420 0.009156 0.2192 0.8265
25_17106487 0.009156 0.2192 0.8265
25_17106517 0.009156 0.2192 0.8265
25_17106552 0.009156 0.2192 0.8265
25_17106639 0.009156 0.2192 0.8265
25_17106872 0.009156 0.2192 0.8265
25_17106932 0.009156 0.2192 0.8265
25_17106998 0.3457 0.9201 0.3576
25_17107064 0.009156 0.2192 0.8265
25_17107300 0.009156 0.2192 0.8265
25_17107320 0.009156 0.2192 0.8265
25_17107439 0.009156 0.2192 0.8265
25_17107464 0.009156 0.2192 0.8265
25_17107466 0.009156 0.2192 0.8265
25_17107542 -0.2 -0.3077 0.7583
25_17107587 0.009156 0.2192 0.8265
25_17107697 0.009156 0.2192 0.8265
25_17107827 -0.04453 -0.4539 0.6499
25_17107904 -0.07851 -1.485 0.1377
25_17108128 0.009156 0.2192 0.8265
25_17108166 0.009543 0.2283 0.8194
25_17108197 0.009543 0.2283 0.8194
25_17108212 0.02847 0.3914 0.6955
25_17108418 0.003359 0.08158 0.935
25_17108433 -0.04453 -0.4539 0.6499
25_17108458 -0.04453 -0.4539 0.6499
25_17108463 -0.01684 -0.4392 0.6605
25_17108493 -0.04453 -0.4539 0.6499
25_17108594 -0.04453 -0.4539 0.6499
25_17108607 0.006549 0.159 0.8737
25_17108681 -0.01684 -0.4392 0.6605
25_17108758 -0.04453 -0.4539 0.6499
25_17108865 0.006549 0.159 0.8737
25_17108877 0.04832 0.4295 0.6676
25_17108946 -0.04453 -0.4539 0.6499
25_17109124 0.006549 0.159 0.8737
25_17109132 -0.04453 -0.4539 0.6499
25_17109323 -0.04453 -0.4539 0.6499
25_17109432 -0.04453 -0.4539 0.6499
25_17109464 -0.01684 -0.4392 0.6605
25_17109611 0.009156 0.2192 0.8265
25_17109640 -0.04453 -0.4539 0.6499
25_17109726 0.01027 0.2457 0.8059
25_17109727 -0.04453 -0.4539 0.6499
25_17109830 -0.01684 -0.4392 0.6605
25_17109894 -0.04453 -0.4539 0.6499
25_17109896 -0.04453 -0.4539 0.6499
25_17109901 -0.02622 -0.5769 0.564
25_17109925 -0.04453 -0.4539 0.6499
25_17110021 0.009156 0.2192 0.8265
25_17110046 -0.3054 -3.026 0.002497
25_17110066 0.006549 0.159 0.8737
25_17110128 -0.04453 -0.4539 0.6499
25_17110148 -0.04453 -0.4539 0.6499
25_17110201 -0.02622 -0.5769 0.564
25_17110418 -0.01813 -0.5012 0.6163
25_17110422 -0.3054 -3.026 0.002497
25_17110489 -0.02232 -0.419 0.6752
25_17110519 -0.02232 -0.419 0.6752
25_17110565 -0.3054 -3.026 0.002497
25_17110718 -0.02421 -0.4543 0.6496
25_17110732 -0.04453 -0.4539 0.6499
25_17110751 -0.02421 -0.4543 0.6496
25_17110793 -0.02421 -0.4543 0.6496
25_17110798 -0.003056 -0.08378 0.9332
25_17111088 0.01469 0.2941 0.7687
25_17111138 0.4278 1.043 0.297
25_17111191 0.4278 1.043 0.297
25_17111209 -0.03409 -0.5608 0.5749
25_17111316 -0.02421 -0.4543 0.6496
25_17111407 -0.02421 -0.4543 0.6496
25_17111420 -0.02421 -0.4543 0.6496
25_17111467 -0.02421 -0.4543 0.6496
25_17111615 -0.02421 -0.4543 0.6496
25_17111706 0.01469 0.2941 0.7687
25_17111724 -0.02421 -0.4543 0.6496
25_17111767 -0.02421 -0.4543 0.6496
25_17111788 -0.02421 -0.4543 0.6496
25_17111822 -0.02927 -0.55 0.5823
25_17111840 0.4278 1.043 0.297
25_17111917 -0.02421 -0.4543 0.6496
25_17111938 -0.02157 -0.4053 0.6853
25_17111940 -0.02157 -0.4053 0.6853
25_17111970 -0.02157 -0.4053 0.6853
25_17111983 -0.02157 -0.4053 0.6853
25_17112030 -0.02421 -0.4543 0.6496
25_17112042 -0.02421 -0.4543 0.6496
25_17112070 -0.02421 -0.4543 0.6496
25_17112090 -0.02421 -0.4543 0.6496
25_17112096 -0.02421 -0.4543 0.6496
25_17112100 -0.02421 -0.4543 0.6496
25_17112115 -0.02421 -0.4543 0.6496
25_17112143 -0.02436 -0.458 0.647
25_17112196 -0.02421 -0.4543 0.6496
25_17112221 -0.022 -0.3939 0.6937
25_17112239 -0.02421 -0.4543 0.6496
25_17112251 -0.02421 -0.4543 0.6496
25_17112366 -0.02421 -0.4543 0.6496
25_17112383 0.1314 0.9392 0.3477
25_17112390 -0.02421 -0.4543 0.6496
25_17112535 0.4278 1.043 0.297
25_17112566 -0.02421 -0.4543 0.6496
25_17112607 -0.02421 -0.4543 0.6496
25_17112647 -0.02421 -0.4543 0.6496
25_17112784 -0.02421 -0.4543 0.6496
25_17112821 0.4278 1.043 0.297
25_17112828 -0.02421 -0.4543 0.6496
25_17112829 0.1314 0.9392 0.3477
25_17112870 0.1314 0.9392 0.3477
25_17112888 -0.02421 -0.4543 0.6496
25_17112889 -0.02421 -0.4543 0.6496
25_17112923 -0.02421 -0.4543 0.6496
25_17112950 -0.02421 -0.4543 0.6496
25_17112984 -0.02421 -0.4543 0.6496
25_17113013 -0.2 -0.3077 0.7583
25_17113059 0.01469 0.2941 0.7687
25_17113060 0.01469 0.2941 0.7687
25_17113242 -0.2 -0.3077 0.7583
25_17113244 0.01469 0.2941 0.7687
25_17113252 -0.09716 -0.8701 0.3843
25_17113426 -0.02421 -0.4543 0.6496
25_17113427 -0.04453 -0.4539 0.6499
25_17113500 0.01608 0.3248 0.7454
25_17113567 -0.02186 -0.4143 0.6786
25_17113589 -0.02186 -0.4143 0.6786
25_17113704 -0.02421 -0.4543 0.6496
25_17113739 -0.2 -0.3077 0.7583
25_17113740 -0.02222 -0.4206 0.6741
25_17113882 0.4278 1.043 0.297
25_17113883 -0.1028 -0.9633 0.3355
25_17113944 -0.02222 -0.4206 0.6741
25_17113972 -0.02222 -0.4206 0.6741
25_17114062 -0.0241 -0.4525 0.6509
25_17114081 -0.0241 -0.4525 0.6509
25_17114106 -0.0241 -0.4525 0.6509
25_17114107 -0.0241 -0.4525 0.6509
25_17114155 -0.02395 -0.4488 0.6536
25_17114157 -0.02395 -0.4488 0.6536
25_17114159 -0.02421 -0.4543 0.6496
25_17114163 -0.02421 -0.4543 0.6496
25_17114225 -0.02421 -0.4543 0.6496
25_17114266 -0.02421 -0.4543 0.6496
25_17114285 -0.02436 -0.458 0.647
25_17114324 -0.02436 -0.458 0.647
25_17114327 -0.02436 -0.458 0.647
25_17114364 -0.02421 -0.4543 0.6496
25_17114388 0.4278 1.043 0.297
25_17114608 -0.04453 -0.4539 0.6499
25_17114626 -0.02421 -0.4543 0.6496
25_17114628 -0.02421 -0.4543 0.6496
25_17114669 -0.02421 -0.4543 0.6496
25_17114887 -0.02157 -0.4053 0.6853
25_17114888 -0.02157 -0.4053 0.6853
25_17115080 -0.02421 -0.4543 0.6496
25_17115136 -0.02421 -0.4543 0.6496
25_17115175 -0.003056 -0.08378 0.9332
25_17115195 -0.01867 -0.3551 0.7225
25_17115219 -0.02266 -0.5022 0.6155
25_17115270 -0.04341 -1.161 0.2458
25_17115286 0.009525 0.1879 0.8509
25_17115414 -0.01442 -0.166 0.8682
25_17115451 -0.01442 -0.166 0.8682
25_17115459 0.8962 1.384 0.1666
25_17115739 -0.02421 -0.4543 0.6496
25_17115810 0.1123 1.093 0.2743
25_17115889 -0.02421 -0.4543 0.6496
25_17115896 -0.02421 -0.4543 0.6496
25_17116200 -0.02421 -0.4543 0.6496
25_17116350 -0.02487 -0.4671 0.6404
25_17116395 -0.02421 -0.4543 0.6496
25_17116427 -0.02421 -0.4543 0.6496
25_17116600 -0.02421 -0.4543 0.6496
25_17116833 -0.02421 -0.4543 0.6496
25_17116953 -0.02421 -0.4543 0.6496
25_17117044 0.8962 1.384 0.1666
25_17117185 -0.02421 -0.4543 0.6496
25_17117208 -0.1028 -0.9633 0.3355
25_17117247 -0.02421 -0.4543 0.6496
25_17117297 -0.02421 -0.4543 0.6496
25_17117314 -0.02421 -0.4543 0.6496
25_17117527 -0.02421 -0.4543 0.6496
25_17117574 -0.04453 -0.4539 0.6499
25_17117655 -0.02421 -0.4543 0.6496
25_17117736 -0.02421 -0.4543 0.6496
25_17117746 -0.02421 -0.4543 0.6496
25_17117793 0.4584 1 0.3173
25_17117832 -0.09716 -0.8701 0.3843
25_17118112 -0.02421 -0.4543 0.6496
25_17118230 -0.02421 -0.4543 0.6496
25_17118393 -0.02421 -0.4543 0.6496
25_17118484 -0.02421 -0.4543 0.6496
25_17118579 -0.02421 -0.4543 0.6496
25_17118739 -0.267 -0.2916 0.7706
25_17118922 -0.003056 -0.08378 0.9332
25_17118984 -0.02421 -0.4543 0.6496
25_17119203 0.1314 0.9392 0.3477
25_17119367 -0.00482 -0.09209 0.9266
25_17119459 -0.02222 -0.4206 0.6741
25_17119480 -0.02222 -0.4206 0.6741
25_17119572 -0.02421 -0.4543 0.6496
25_17119596 -0.02421 -0.4543 0.6496
25_17119728 -0.02421 -0.4543 0.6496
25_17120417 -0.02421 -0.4543 0.6496
25_17120673 0.1314 0.9392 0.3477
25_17120783 -0.02303 -0.4569 0.6478
25_17121099 -0.02421 -0.4543 0.6496
25_17121314 -0.02421 -0.4543 0.6496
25_17121371 -0.02421 -0.4543 0.6496
25_17121427 -0.02421 -0.4543 0.6496
25_17121601 -0.02397 -0.4496 0.653
25_17121622 -0.3054 -3.026 0.002497
25_17121767 -0.02397 -0.4496 0.653
25_17121966 -0.02397 -0.4496 0.653
25_17122035 0.1147 1.11 0.2672
25_17122434 -0.02397 -0.4496 0.653
25_17122484 -0.02397 -0.4496 0.653
25_17122543 -0.09716 -0.8701 0.3843
25_17122813 -0.04453 -0.4539 0.6499
25_17123229 -0.02572 -0.4805 0.6309
25_17124237 -0.04453 -0.4539 0.6499
25_17124368 0.8962 1.384 0.1666
25_17124442 -0.04715 -0.9027 0.3668
25_17124454 0.1314 0.9392 0.3477
25_17124701 -0.04453 -0.4539 0.6499
25_17124726 -0.02804 -0.5848 0.5587
25_17124922 0.4278 1.043 0.297
25_17124982 -0.03084 -0.3077 0.7583
25_17125037 0.1147 1.11 0.2672
25_17125185 -0.1028 -0.9633 0.3355
25_17125414 -0.3187 -0.348 0.7279
25_17125674 -0.1028 -0.9633 0.3355
25_17125675 -0.1028 -0.9633 0.3355
25_17125891 0.4278 1.043 0.297
25_17125941 -0.00293 -0.08035 0.936
25_17125971 -0.02397 -0.4496 0.653
25_17125973 -0.00293 -0.08035 0.936
25_17126377 -0.3187 -0.348 0.7279
25_17126451 -0.02397 -0.4496 0.653
25_17126475 0.1314 0.9392 0.3477
25_17127180 -0.00293 -0.08035 0.936
25_17127498 0.1314 0.9392 0.3477
25_17127572 -0.008281 -0.09801 0.9219
25_17127914 -0.3187 -0.348 0.7279
25_17128521 -0.1332 -0.894 0.3714
25_17128608 -0.1028 -0.9633 0.3355
25_17128629 -0.03519 -0.9563 0.339
25_17128713 -0.3187 -0.348 0.7279
25_17128797 0.12 1.157 0.2475
25_17128865 -0.005069 -0.09629 0.9233
25_17128866 0.1147 1.11 0.2672
25_17128932 -0.02563 -0.482 0.6298
25_17129091 -0.02421 -0.4543 0.6496
25_17129338 -0.1028 -0.9633 0.3355
25_17130163 0.1314 0.9392 0.3477
25_17130186 -0.1185 -1.098 0.2722
25_17130248 -0.1185 -1.098 0.2722
25_17130254 -0.1185 -1.098 0.2722
25_17130858 -0.00293 -0.08035 0.936
25_17131213 -0.00982 -0.2697 0.7874
25_17131249 -0.02397 -0.4496 0.653
25_17131390 -0.09716 -0.8701 0.3843
25_17131398 0.1314 0.9392 0.3477
25_17131913 -0.1028 -0.9633 0.3355
25_17132135 -0.0282 -0.7755 0.4381
25_17132645 -0.09716 -0.8701 0.3843
25_17132665 0.1499 1.186 0.2355
25_17132709 -0.3054 -3.026 0.002497
25_17132711 -0.3054 -3.026 0.002497
25_17132835 0.1147 1.11 0.2672
25_17132909 -0.04453 -0.4539 0.6499
25_17132945 -0.04453 -0.4539 0.6499
25_17132982 -0.02397 -0.4496 0.653
25_17133122 -0.02679 -0.4507 0.6523
25_17133210 0.1447 1.017 0.309
25_17133223 -0.02026 -0.5753 0.5651
25_17133267 0.1314 0.9392 0.3477
25_17133315 -0.02679 -0.4507 0.6523
25_17133342 -0.02397 -0.4496 0.653
25_17133344 -0.02397 -0.4496 0.653
25_17133488 -0.02397 -0.4496 0.653
25_17133539 -0.003881 -0.07775 0.938
25_17133546 -0.2937 -0.3219 0.7476
25_17133551 0.3279 0.508 0.6115
25_17133733 -0.02474 -0.6587 0.5101
25_17133976 -0.02474 -0.6587 0.5101
25_17134312 -0.02397 -0.4496 0.653
25_17134416 -0.04453 -0.4539 0.6499
25_17134765 -0.04453 -0.4539 0.6499
25_17134812 -0.02397 -0.4496 0.653
25_17134863 0.1147 1.11 0.2672
25_17134995 -0.02474 -0.6587 0.5101
25_17135069 -0.0274 -0.5148 0.6067
25_17135073 -0.0274 -0.5148 0.6067
25_17135099 -0.09716 -0.8701 0.3843
25_17135132 -0.02644 -0.7047 0.481
25_17135379 -0.1028 -0.9633 0.3355
25_17135719 -0.02397 -0.4496 0.653
25_17136745 -0.02397 -0.4496 0.653
25_17136867 -0.02397 -0.4496 0.653
25_17136873 -0.03928 -0.472 0.637
25_17136878 0.1314 0.9392 0.3477
25_17137106 -0.04453 -0.4539 0.6499
25_17137692 -0.1028 -0.9633 0.3355
25_17137989 -0.04453 -0.4539 0.6499
25_17138076 -0.02397 -0.4496 0.653
25_17138575 -0.04354 -0.8211 0.4116
25_17138577 -0.04453 -0.4539 0.6499
25_17138597 -0.04453 -0.4539 0.6499
25_17138852 -0.366 -0.5547 0.5792
25_17138853 -0.02701 -0.5904 0.555
25_17138893 0.1314 0.9392 0.3477
25_17138901 0.3006 1.179 0.2386
25_17138955 -0.02397 -0.4496 0.653
25_17139007 -0.04453 -0.4539 0.6499
25_17139097 -0.02474 -0.6587 0.5101
25_17139412 0.1147 1.11 0.2672
25_17139801 -0.02397 -0.4496 0.653
25_17139993 -0.02622 -0.5769 0.564
25_17140121 0.6544 0.7147 0.4748
25_17140243 -0.02622 -0.5769 0.564
25_17140524 -0.04453 -0.4539 0.6499
25_17140670 -0.02397 -0.4496 0.653
25_17140675 -0.1028 -0.9633 0.3355
25_17141030 -0.04453 -0.4539 0.6499
25_17141814 -0.0238 -0.4424 0.6582
25_17141828 -0.0238 -0.4424 0.6582
25_17141946 -0.0779 -0.74 0.4593
25_17142001 -0.03375 -0.8458 0.3977
25_17142025 -0.1332 -0.894 0.3714
25_17142070 0.07663 0.5415 0.5882
25_17142090 -0.02622 -0.5769 0.564
25_17142256 -0.212 -0.2316 0.8169
25_17142504 -0.0238 -0.4424 0.6582
25_17142518 0.07663 0.5415 0.5882
25_17142577 -0.0238 -0.4424 0.6582
25_17142642 -0.3607 -3.277 0.001058
25_17142704 -0.02622 -0.5769 0.564
25_17142753 -0.3607 -3.277 0.001058
25_17143423 0.3724 1.074 0.2829
25_17143950 -0.0238 -0.4424 0.6582
25_17144008 -0.0238 -0.4424 0.6582
25_17144337 -0.02493 -0.4641 0.6426
25_17144343 -0.04453 -0.4539 0.6499
25_17144436 -0.0238 -0.4424 0.6582
25_17144576 -0.02493 -0.4641 0.6426
25_17144605 -0.02493 -0.4641 0.6426
25_17144607 -0.02236 -0.5385 0.5903
25_17144626 -0.0238 -0.4424 0.6582
25_17144682 -0.0238 -0.4424 0.6582
25_17144938 -0.0238 -0.4424 0.6582
25_17145096 -0.01568 -0.1697 0.8653
25_17145118 -0.01535 -0.04652 0.9629
25_17145227 -0.0238 -0.4424 0.6582
25_17145562 -0.0238 -0.4424 0.6582
25_17145697 -0.0238 -0.4424 0.6582
25_17145704 -0.0238 -0.4424 0.6582
25_17145732 0.07663 0.5415 0.5882
25_17145769 0.07663 0.5415 0.5882
25_17145962 -0.0238 -0.4424 0.6582
25_17145984 -0.0238 -0.4424 0.6582
25_17146020 -0.0238 -0.4424 0.6582
25_17146173 -0.04453 -0.4539 0.6499
25_17146223 -0.0238 -0.4424 0.6582
25_17146252 -0.07931 -0.7489 0.4539
25_17146279 -0.0238 -0.4424 0.6582
25_17146453 -0.0238 -0.4424 0.6582
25_17146489 -0.0238 -0.4424 0.6582
25_17146962 -0.0238 -0.4424 0.6582
25_17147007 -0.0238 -0.4424 0.6582
25_17147169 -0.0238 -0.4424 0.6582
25_17147276 -0.0238 -0.4424 0.6582
25_17147281 -0.212 -0.2316 0.8169
25_17147628 -0.0238 -0.4424 0.6582
25_17147647 -0.0238 -0.4424 0.6582
25_17147722 -0.0238 -0.4424 0.6582
25_17147845 -0.0238 -0.4424 0.6582
25_17147939 -0.0238 -0.4424 0.6582
25_17148208 -0.0238 -0.4424 0.6582
25_17148334 -0.0779 -0.74 0.4593
25_17148586 -0.0238 -0.4424 0.6582
25_17148616 -0.0238 -0.4424 0.6582
25_17148654 -0.0238 -0.4424 0.6582
25_17148898 -0.0779 -0.74 0.4593
25_17149804 -0.0238 -0.4424 0.6582
25_17149805 -0.3607 -3.277 0.001058
25_17149845 -0.0238 -0.4424 0.6582
25_17150001 -0.0238 -0.4424 0.6582
25_17150246 0.006338 0.1633 0.8703
25_17150541 -0.01535 -0.04652 0.9629
25_17150607 -0.02471 -0.5422 0.5877
25_17150673 -0.3607 -3.277 0.001058
25_17150842 -0.0238 -0.4424 0.6582
25_17151101 -0.0238 -0.4424 0.6582
25_17151107 -0.0238 -0.4424 0.6582
25_17151215 0.07663 0.5415 0.5882
25_17151683 -0.0238 -0.4424 0.6582
25_17151919 -0.03375 -0.8458 0.3977
25_17152018 -0.02207 -0.4109 0.6812
25_17152025 -0.0779 -0.74 0.4593
25_17152583 -0.0238 -0.4424 0.6582
25_17152626 -0.0238 -0.4424 0.6582
25_17152973 -0.02399 -0.4464 0.6553
25_17153019 -0.02399 -0.4464 0.6553
25_17153163 -0.02399 -0.4464 0.6553
25_17153194 -0.02399 -0.4464 0.6553
25_17153228 0.07663 0.5415 0.5882
25_17153335 -0.0238 -0.4424 0.6582
25_17153476 -0.02957 -0.555 0.5789
25_17153483 -0.02957 -0.555 0.5789
25_17153564 -0.0238 -0.4424 0.6582
25_17153891 -0.0238 -0.4424 0.6582
25_17154052 -0.0238 -0.4424 0.6582
25_17154194 -0.0238 -0.4424 0.6582
25_17154195 -0.0238 -0.4424 0.6582
25_17154393 -0.02549 -0.4746 0.6351
25_17154457 -0.0238 -0.4424 0.6582
25_17154586 -0.0238 -0.4424 0.6582
25_17154832 -0.04453 -0.4539 0.6499
25_17154974 -0.0238 -0.4424 0.6582
25_17155159 -0.0238 -0.4424 0.6582
25_17155393 -0.0238 -0.4424 0.6582
25_17155417 -0.0238 -0.4424 0.6582
25_17155430 -0.08408 -0.9258 0.3547
25_17155535 -0.0238 -0.4424 0.6582
25_17155568 -0.0238 -0.4424 0.6582
25_17155665 -0.0238 -0.4424 0.6582
25_17155671 -0.0238 -0.4424 0.6582
25_17155800 -0.0238 -0.4424 0.6582
25_17155936 -0.0238 -0.4424 0.6582
25_17156035 -0.0145 -0.3027 0.7621
25_17156157 -0.0238 -0.4424 0.6582
25_17156279 -0.0219 -0.4125 0.68
25_17156367 -0.0238 -0.4424 0.6582
25_17156448 -0.0238 -0.4424 0.6582
25_17156536 -0.0238 -0.4424 0.6582
25_17156577 -0.0238 -0.4424 0.6582
25_17156606 -0.0238 -0.4424 0.6582
25_17156688 -0.3607 -3.277 0.001058
25_17156716 -0.0238 -0.4424 0.6582
25_17156750 -0.0238 -0.4424 0.6582
25_17156848 -0.0238 -0.4424 0.6582
25_17156849 -0.0238 -0.4424 0.6582
25_17156890 -0.0238 -0.4424 0.6582
25_17156914 -0.0238 -0.4424 0.6582
25_17156933 -0.02428 -0.452 0.6513
25_17156962 -0.02428 -0.452 0.6513
25_17157048 -0.02764 -0.5159 0.606
25_17157053 -0.02764 -0.5159 0.606
25_17157283 -0.02502 -0.4653 0.6417
25_17157421 -0.04453 -0.4539 0.6499
25_17157533 -0.03418 -0.6269 0.5308
25_17157537 -0.03418 -0.6269 0.5308
25_17157812 -0.0701 -0.6375 0.5239
25_17157881 -0.0225 -0.4194 0.6749
25_17157924 -0.0225 -0.4194 0.6749
25_17157958 0.07663 0.5415 0.5882
25_17157970 -0.0225 -0.4194 0.6749
25_17158045 -0.0225 -0.4194 0.6749
25_17158124 -0.0225 -0.4194 0.6749
25_17158219 0.07663 0.5415 0.5882
25_17158315 -0.3607 -3.277 0.001058
25_17158322 -0.03226 -0.6042 0.5457
25_17158642 -0.01751 -0.3663 0.7142
25_17158651 -0.02096 -0.4378 0.6615
25_17158805 -0.02357 -0.44 0.66
25_17158811 -0.02357 -0.44 0.66
25_17158932 -0.0238 -0.4424 0.6582
25_17158980 -0.0238 -0.4424 0.6582
25_17159136 -0.0238 -0.4424 0.6582
25_17159138 0.3724 1.074 0.2829
25_17159276 -0.01759 -0.3278 0.7431
25_17159298 -0.01759 -0.3278 0.7431
25_17159405 0.005158 0.1231 0.902
25_17159535 -0.007842 -0.1004 0.92
25_17159562 -0.0238 -0.4424 0.6582
25_17159869 0.04086 0.8433 0.3991
25_17160018 0.04086 0.8433 0.3991
25_17160263 0.00974 0.233 0.8158
25_17160310 0.03513 0.7297 0.4656
25_17160342 0.03513 0.7297 0.4656
25_17160468 0.01706 0.4306 0.6668
25_17160626 0.05 1.056 0.2912
25_17160636 0.05 1.056 0.2912
25_17160871 0.04086 0.8433 0.3991
25_17160959 0.04086 0.8433 0.3991
25_17161087 0.04086 0.8433 0.3991
25_17161393 -0.02622 -0.5769 0.564
25_17161425 0.04086 0.8433 0.3991
25_17161688 0.04086 0.8433 0.3991
25_17161784 0.04086 0.8433 0.3991
25_17161806 0.04086 0.8433 0.3991
25_17161896 0.04086 0.8433 0.3991
25_17161977 -0.007842 -0.1004 0.92
25_17162149 -0.08556 -1.61 0.1076
25_17162150 -0.08556 -1.61 0.1076
25_17162279 -0.08556 -1.61 0.1076
25_17162326 -0.08556 -1.61 0.1076
25_17162388 -0.08556 -1.61 0.1076
25_17162569 -0.08556 -1.61 0.1076
25_17162572 -0.08556 -1.61 0.1076
25_17162693 -0.08556 -1.61 0.1076
25_17162696 -0.3599 -0.5563 0.5781
25_17162764 0.1064 1.029 0.3036
25_17162767 -0.3607 -3.277 0.001058
25_17162768 0.0972 0.9507 0.3418
25_17162862 -0.08556 -1.61 0.1076
25_17162885 -0.08556 -1.61 0.1076
25_17162890 -0.08556 -1.61 0.1076
25_17163008 0.3724 1.074 0.2829
25_17163015 -0.08556 -1.61 0.1076
25_17163039 -0.08556 -1.61 0.1076
25_17163052 -0.08556 -1.61 0.1076
25_17163176 -0.08556 -1.61 0.1076
25_17163251 -0.08556 -1.61 0.1076
25_17163311 -0.08556 -1.61 0.1076
25_17163317 -0.0701 -0.6375 0.5239
25_17163439 -0.08556 -1.61 0.1076
25_17163543 -0.3187 -0.348 0.7279
25_17163634 -0.02622 -0.5769 0.564
25_17163643 -0.08556 -1.61 0.1076
25_17163709 -0.08556 -1.61 0.1076
25_17163716 -0.08556 -1.61 0.1076
25_17163803 -0.3607 -3.277 0.001058
25_17163851 -0.08556 -1.61 0.1076
25_17163852 -0.08556 -1.61 0.1076
25_17163936 -0.08556 -1.61 0.1076
25_17163954 -0.08556 -1.61 0.1076
25_17164104 -0.08556 -1.61 0.1076
25_17164190 -0.08556 -1.61 0.1076
25_17164191 -0.08556 -1.61 0.1076
25_17164242 -0.08556 -1.61 0.1076
25_17164253 -0.08556 -1.61 0.1076
25_17164333 -0.02622 -0.5769 0.564
25_17164462 -0.08556 -1.61 0.1076
25_17164526 0.04086 0.8433 0.3991
25_17164537 -0.08556 -1.61 0.1076
25_17164578 -0.08556 -1.61 0.1076
25_17164627 -0.02622 -0.5769 0.564
25_17164656 0.07663 0.5415 0.5882
25_17164868 -0.0701 -0.6375 0.5239
25_17164912 -0.08556 -1.61 0.1076
25_17164973 -0.08556 -1.61 0.1076
25_17165113 -0.3187 -0.348 0.7279
25_17165186 -0.08556 -1.61 0.1076
25_17165193 -0.02622 -0.5769 0.564
25_17165224 -0.02622 -0.5769 0.564
25_17165228 -0.08556 -1.61 0.1076
25_17165465 0.03545 0.7327 0.4638
25_17165468 -0.02622 -0.5769 0.564
25_17165484 0.03545 0.7327 0.4638
25_17165485 0.03545 0.7327 0.4638
25_17165502 -0.08556 -1.61 0.1076
25_17165631 -0.08556 -1.61 0.1076
25_17165660 -0.007842 -0.1004 0.92
25_17165706 -0.3187 -0.348 0.7279
25_17165980 -0.3607 -3.277 0.001058
25_17166170 0.00456 0.1087 0.9134
25_17166276 -0.0245 -0.5392 0.5898
25_17166421 -0.02622 -0.5769 0.564
25_17166976 0.01438 0.2188 0.8268
25_17166986 -0.009345 -0.182 0.8556
25_17166989 0.01651 0.2479 0.8043
25_17166993 0.02913 0.4585 0.6466
25_17167265 -0.0779 -0.74 0.4593
25_17167394 -0.0779 -0.74 0.4593
25_17167502 0.3724 1.074 0.2829
25_17167508 -0.04442 -1.181 0.2375
25_17167546 -0.0779 -0.74 0.4593
25_17167677 -0.0779 -0.74 0.4593
25_17167718 -0.09692 -1.105 0.2692
25_17167722 -0.0779 -0.74 0.4593
25_17167824 -0.0779 -0.74 0.4593
25_17167845 -0.3187 -0.348 0.7279
25_17167863 0.07663 0.5415 0.5882
25_17167881 -0.3607 -3.277 0.001058
25_17168077 -0.0779 -0.74 0.4593
25_17168138 -0.0779 -0.74 0.4593
25_17168363 -0.03627 -0.7879 0.4308
25_17168636 -0.0581 -1.1 0.2714
25_17168828 -0.02914 -0.6405 0.5219
25_17168900 -0.1188 -1.359 0.1744
25_17168976 -0.0779 -0.74 0.4593
25_17169128 -0.0779 -0.74 0.4593
25_17169211 -0.0779 -0.74 0.4593
25_17169670 -0.0779 -0.74 0.4593
25_17169679 -0.0779 -0.74 0.4593
25_17170501 0.07663 0.5415 0.5882
25_17170596 -0.0779 -0.74 0.4593
25_17170914 -0.3187 -0.348 0.7279
25_17171112 0.4278 1.043 0.297
25_17171373 -0.04453 -0.4539 0.6499
25_17173125 -0.04453 -0.4539 0.6499
25_17173255 -0.04453 -0.4539 0.6499
25_17173451 -0.1743 -2.072 0.03836
25_17173457 -0.3187 -0.348 0.7279
25_17174472 -0.02785 -0.6117 0.5408
25_17174832 0.0003039 0.007236 0.9942
25_17175454 -0.02785 -0.6117 0.5408
25_17175590 -0.0779 -0.74 0.4593
25_17176792 -0.3607 -3.277 0.001058
25_17176850 0.3724 1.074 0.2829
25_17177176 -0.0779 -0.74 0.4593
25_17178414 -0.0779 -0.74 0.4593
25_17178746 0.232 1.529 0.1265
25_17178904 -0.0779 -0.74 0.4593
25_17179833 -0.3187 -0.348 0.7279
25_17180655 -0.1085 -1.027 0.3044
25_17181657 -0.3187 -0.348 0.7279
25_17181735 0.07663 0.5415 0.5882
25_17181912 -0.1085 -1.027 0.3044
25_17182044 -0.02785 -0.6117 0.5408
25_17182192 -0.04339 -1.154 0.2487
25_17182339 -0.002404 -0.0555 0.9557
25_17182494 -0.1085 -1.027 0.3044
25_17182513 -0.1085 -1.027 0.3044
25_17182730 0.07663 0.5415 0.5882
25_17182964 0.0001333 0.003176 0.9975
25_17183203 0.3724 1.074 0.2829
25_17183370 -0.1085 -1.027 0.3044
25_17183432 0.3724 1.074 0.2829
25_17183694 0.3724 1.074 0.2829
25_17183793 0.0001333 0.003176 0.9975
25_17184224 0.3724 1.074 0.2829
25_17184602 0.07663 0.5415 0.5882
25_17184711 -0.1085 -1.027 0.3044
25_17185142 0.3724 1.074 0.2829
25_17185204 0.0001333 0.003176 0.9975
25_17185265 0.07663 0.5415 0.5882
25_17186470 -0.1085 -1.027 0.3044
25_17186473 0.04832 0.4295 0.6676
25_17186522 -0.04453 -0.4539 0.6499
25_17186878 0.3724 1.074 0.2829
25_17187060 0.07663 0.5415 0.5882
25_17187167 0.3724 1.074 0.2829
25_17187171 0.001646 0.04239 0.9662
25_17187692 -0.2928 -0.3198 0.7492
25_17188673 -0.1085 -1.027 0.3044
25_17188687 -0.1085 -1.027 0.3044
25_17188700 0.3724 1.074 0.2829
25_17188723 -0.3607 -3.277 0.001058
25_17188885 0.02751 0.02994 0.9761
25_17188886 -0.1145 -2.065 0.03899
25_17188960 0.1072 1.296 0.1951
25_17189744 -0.3512 -3.214 0.00132
25_17189785 -0.1035 -0.9374 0.3486
25_17190280 0.07663 0.5415 0.5882
25_17190393 -0.04453 -0.4539 0.6499
25_17190968 0.5647 1.233 0.2178
25_17191291 0.5647 1.233 0.2178
25_17191825 0.07663 0.5415 0.5882
25_17191971 -0.1384 -0.9051 0.3655
25_17191972 0.001828 0.04708 0.9625
25_17192147 0.0003468 0.008268 0.9934
25_17192235 0.5647 1.233 0.2178
25_17192248 0.5647 1.233 0.2178
25_17192580 0.0003468 0.008268 0.9934
25_17193077 0.07663 0.5415 0.5882
25_17193080 0.07663 0.5415 0.5882
25_17193324 0.0003468 0.008268 0.9934
25_17193451 -0.001787 -0.04573 0.9635
25_17193680 -0.3512 -3.214 0.00132
25_17193708 -0.1384 -0.9051 0.3655
25_17194136 -0.3512 -3.214 0.00132
25_17195542 -0.1085 -1.027 0.3044
25_17195645 -0.1085 -1.027 0.3044
25_17195758 -0.1085 -1.027 0.3044
25_17195811 -0.1302 -1.224 0.2209
25_17196002 -0.1302 -1.224 0.2209
25_17196110 -0.1302 -1.224 0.2209
25_17196218 -0.1302 -1.224 0.2209
25_17196492 -0.1302 -1.224 0.2209
25_17196853 0.07663 0.5415 0.5882
25_17196866 -0.06868 -1.709 0.08751
25_17196867 -0.3512 -3.214 0.00132
25_17196931 -0.001787 -0.04573 0.9635
25_17196939 -0.1302 -1.224 0.2209
25_17197147 -0.1302 -1.224 0.2209
25_17197165 0.07663 0.5415 0.5882
25_17197224 -0.3512 -3.214 0.00132
25_17197239 -0.1302 -1.224 0.2209
25_17197253 -0.1302 -1.224 0.2209
25_17197440 -0.1855 -1.196 0.2318
25_17197614 -0.1302 -1.224 0.2209
25_17197821 -0.212 -0.2316 0.8169
25_17197963 -0.1302 -1.224 0.2209
25_17198038 -0.1302 -1.224 0.2209
25_17198040 -0.1302 -1.224 0.2209
25_17198056 -0.1302 -1.224 0.2209
25_17198064 -0.1302 -1.224 0.2209
25_17198069 -0.1302 -1.224 0.2209
25_17198167 -0.1302 -1.224 0.2209
25_17198297 -0.1302 -1.224 0.2209
25_17198338 -0.1302 -1.224 0.2209
25_17198443 -0.1302 -1.224 0.2209
25_17198545 0.5647 1.233 0.2178
25_17198715 -0.1302 -1.224 0.2209
25_17198731 -0.1302 -1.224 0.2209
25_17198756 -0.1302 -1.224 0.2209
25_17199033 -0.09089 -0.8517 0.3944
25_17199055 -0.1302 -1.224 0.2209
25_17199639 -0.04453 -0.4539 0.6499
25_17199801 -0.1302 -1.224 0.2209
25_17199822 -0.1302 -1.224 0.2209
25_17199919 -0.04453 -0.4539 0.6499
25_17199970 -0.1302 -1.224 0.2209
25_17199973 -0.1302 -1.224 0.2209
25_17199985 -0.1771 -2.054 0.04004
25_17200211 -0.1302 -1.224 0.2209
25_17200598 -0.1302 -1.224 0.2209
25_17200599 -0.1302 -1.224 0.2209
25_17200683 -0.1331 -1.508 0.1316
25_17200700 -0.04453 -0.4539 0.6499
25_17201001 -0.0332 -0.8996 0.3684
25_17201097 -0.1302 -1.224 0.2209
25_17201139 -0.1271 -1.143 0.253
25_17201314 -0.1631 -1.477 0.1397
25_17201498 -0.1271 -1.143 0.253
25_17201562 -0.1271 -1.143 0.253
25_17201972 -0.1271 -1.143 0.253
25_17202079 0.5647 1.233 0.2178
25_17202090 -0.212 -0.2316 0.8169
25_17202178 -0.1271 -1.143 0.253
25_17202199 -0.1271 -1.143 0.253
25_17202536 0.06756 0.4884 0.6253
25_17202593 -0.127 -1.142 0.2535
25_17202615 -0.07664 -1.884 0.05971
25_17202788 -0.1271 -1.143 0.253
25_17202798 -0.1271 -1.143 0.253
25_17202919 -0.06611 -1.649 0.09917
25_17202932 0.06756 0.4884 0.6253
25_17202968 -0.1271 -1.143 0.253
25_17202973 -0.1271 -1.143 0.253
25_17202975 -0.1271 -1.143 0.253
25_17202978 -0.1271 -1.143 0.253
25_17203000 -0.1271 -1.143 0.253
25_17203061 -0.1271 -1.143 0.253
25_17203200 -0.1271 -1.143 0.253
25_17203259 -0.1271 -1.143 0.253
25_17203263 -0.1271 -1.143 0.253
25_17203276 -0.1271 -1.143 0.253
25_17203377 -0.1127 -1.863 0.06253
25_17203529 -0.1855 -1.196 0.2318
25_17203539 -0.04453 -0.4539 0.6499
25_17204089 -0.1271 -1.143 0.253
25_17204259 0.07117 0.5201 0.603
25_17204466 -0.1271 -1.143 0.253
25_17204556 -0.1271 -1.143 0.253
25_17204627 -0.3187 -0.348 0.7279
25_17204926 -0.1271 -1.143 0.253
25_17205013 -0.1271 -1.143 0.253
25_17205566 -0.1127 -1.863 0.06253
25_17205620 -0.1271 -1.143 0.253
25_17205682 -0.3187 -0.348 0.7279
25_17205852 -0.1271 -1.143 0.253
25_17205947 -0.1271 -1.143 0.253
25_17206167 -0.1271 -1.143 0.253
25_17206192 0.1836 0.6 0.5486
25_17206446 -0.4005 -3.459 0.0005478
25_17206474 0.08913 0.8732 0.3826
25_17207425 0.3287 1.014 0.3108
25_17207468 -0.05436 -1.004 0.3152
25_17207811 -0.04453 -0.4539 0.6499
25_17208088 -0.4005 -3.459 0.0005478
25_17208293 -0.1271 -1.143 0.253
25_17208640 -0.08412 -0.7534 0.4512
25_17208897 -0.4005 -3.459 0.0005478
25_17209429 -0.08412 -0.7534 0.4512
25_17209526 -0.07347 -0.6626 0.5076
25_17209631 -0.4005 -3.459 0.0005478
25_17209934 0.08913 0.8732 0.3826
25_17210055 -0.07347 -0.6626 0.5076
25_17210208 0.05776 0.6728 0.5011
25_17210523 0.02969 0.8173 0.4138
25_17211290 -0.3187 -0.348 0.7279
25_17211378 -0.3187 -0.348 0.7279
25_17211415 -0.4005 -3.459 0.0005478
25_17211799 -0.07133 -0.6394 0.5226
25_17212077 -0.02406 -0.6715 0.5019
25_17212133 -0.1092 -2.189 0.02862
25_17212153 -0.07133 -0.6394 0.5226
25_17212341 -0.02291 -0.6321 0.5274
25_17212491 -0.02885 -0.3578 0.7205
25_17212548 0.3072 0.8836 0.377
25_17212674 0.4179 0.9116 0.3621
25_17212992 -0.02083 -0.5461 0.585
25_17213014 -0.01991 -0.5305 0.5958
25_17213203 -0.07536 -1.9 0.05745
25_17213491 -0.1107 -1.833 0.06685
25_17213500 -0.1107 -1.833 0.06685
25_17213662 -0.4005 -3.459 0.0005478
25_17213724 -0.4005 -3.459 0.0005478
25_17214197 -0.4005 -3.459 0.0005478
25_17214281 -0.4005 -3.459 0.0005478
25_17214321 -0.4005 -3.459 0.0005478
25_17214419 0.09388 0.9253 0.3549
25_17214662 -0.4005 -3.459 0.0005478
25_17214737 -0.4005 -3.459 0.0005478
25_17214835 -0.07133 -0.6394 0.5226
25_17214854 -0.4005 -3.459 0.0005478
25_17214893 -0.4005 -3.459 0.0005478
25_17214910 -0.4005 -3.459 0.0005478
25_17214917 -0.04448 -1.023 0.3066
25_17214924 -0.04752 -1.107 0.2685
25_17214935 -0.4005 -3.459 0.0005478
25_17215088 -0.4005 -3.459 0.0005478
25_17215175 0.07117 0.5201 0.603
25_17215191 -0.4005 -3.459 0.0005478
25_17215300 -0.4005 -3.459 0.0005478
25_17215344 -0.4005 -3.459 0.0005478
25_17215442 -0.4005 -3.459 0.0005478
25_17215656 -0.04878 -1.134 0.2567
25_17215664 -0.035 -0.7604 0.4471
25_17215731 -0.4005 -3.459 0.0005478
25_17215888 -0.07133 -0.6394 0.5226
25_17215926 -0.4005 -3.459 0.0005478
25_17215997 -0.4005 -3.459 0.0005478
25_17216376 -0.4005 -3.459 0.0005478
25_17216531 0.09388 0.9253 0.3549
25_17216674 -0.4005 -3.459 0.0005478
25_17217108 -0.4005 -3.459 0.0005478
25_17217162 -0.4005 -3.459 0.0005478
25_17217240 -0.4005 -3.459 0.0005478
25_17217367 -0.4005 -3.459 0.0005478
25_17217581 -0.03188 -0.6726 0.5013
25_17217588 -0.412 -3.531 0.0004198
25_17217592 0.08298 0.8045 0.4213
25_17217594 -0.08615 -1.609 0.1077
25_17217596 -0.2006 -2.832 0.004666
25_17217598 0.04559 0.2322 0.8164
25_17217606 -0.4098 -3.539 0.0004072
25_17217685 -0.4119 -3.53 0.0004207
25_17217693 -0.4119 -3.53 0.0004207
25_17217810 -0.04818 -1.122 0.2619
25_17218077 0.05776 0.6728 0.5011
25_17218094 -0.4119 -3.53 0.0004207
25_17218157 -0.4119 -3.53 0.0004207
25_17218229 0.07117 0.5201 0.603
25_17218449 -0.4119 -3.53 0.0004207
25_17218548 -0.4119 -3.53 0.0004207
25_17218584 -0.03091 -0.6787 0.4974
25_17219023 -0.03091 -0.6787 0.4974
25_17219192 -0.03271 -0.7189 0.4723
25_17219320 0.05776 0.6728 0.5011
25_17219453 -0.4119 -3.53 0.0004207
25_17219454 -0.4119 -3.53 0.0004207
25_17219473 -0.03258 -0.6052 0.5451
25_17219511 -0.4119 -3.53 0.0004207
25_17219561 0.09388 0.9253 0.3549
25_17219578 0.05776 0.6728 0.5011
25_17219698 0.05776 0.6728 0.5011
25_17220105 -0.4119 -3.53 0.0004207
25_17220333 -0.03258 -0.6052 0.5451
25_17220366 0.05811 0.6521 0.5144
25_17220371 0.05811 0.6521 0.5144
25_17220606 -0.08231 -2.115 0.03451
25_17220613 -0.03258 -0.6052 0.5451
25_17220627 0.05776 0.6728 0.5011
25_17220636 -0.4119 -3.53 0.0004207
25_17220710 -0.04818 -1.122 0.2619
25_17220823 0.07117 0.5201 0.603
25_17220864 0.09388 0.9253 0.3549
25_17220878 -0.03258 -0.6052 0.5451
25_17220958 -0.4119 -3.53 0.0004207
25_17221018 -0.07133 -0.6394 0.5226
25_17221032 -0.03271 -0.7189 0.4723
25_17221478 -0.4119 -3.53 0.0004207
25_17221522 0.07117 0.5201 0.603
25_17221906 -0.03258 -0.6052 0.5451
25_17222162 -0.4119 -3.53 0.0004207
25_17222608 -0.4119 -3.53 0.0004207
25_17222750 -0.03271 -0.7189 0.4723
25_17222778 -0.4119 -3.53 0.0004207
25_17222939 -0.4119 -3.53 0.0004207
25_17222979 -0.4119 -3.53 0.0004207
25_17222998 -0.4119 -3.53 0.0004207
25_17223055 -0.4119 -3.53 0.0004207
25_17223243 -0.4119 -3.53 0.0004207
25_17223331 -0.4119 -3.53 0.0004207
25_17223332 -0.4119 -3.53 0.0004207
25_17223350 -0.4119 -3.53 0.0004207
25_17223361 -0.4119 -3.53 0.0004207
25_17223409 -0.4119 -3.53 0.0004207
25_17223433 -0.4119 -3.53 0.0004207
25_17223459 0.07117 0.5201 0.603
25_17223562 -0.4119 -3.53 0.0004207
25_17223585 -0.4119 -3.53 0.0004207
25_17223737 0.05776 0.6728 0.5011
25_17223837 -0.07133 -0.6394 0.5226
25_17223913 0.06149 0.7193 0.472
25_17223954 0.06149 0.7193 0.472
25_17223966 0.05776 0.6728 0.5011
25_17224139 -0.04818 -1.122 0.2619
25_17224290 -0.04175 -0.8363 0.4031
25_17224317 -0.4119 -3.53 0.0004207
25_17224404 -0.4119 -3.53 0.0004207
25_17224439 -0.4119 -3.53 0.0004207
25_17224489 -0.03271 -0.7189 0.4723
25_17224545 -0.4119 -3.53 0.0004207
25_17224550 -0.4119 -3.53 0.0004207
25_17224581 -0.267 -0.2916 0.7706
25_17224606 -0.4119 -3.53 0.0004207
25_17224703 0.05776 0.6728 0.5011
25_17224711 0.791 1.222 0.2219
25_17224713 0.05264 0.611 0.5413
25_17224752 -0.4119 -3.53 0.0004207
25_17224763 -0.4119 -3.53 0.0004207
25_17224775 -0.03258 -0.6052 0.5451
25_17224865 -0.4119 -3.53 0.0004207
25_17224878 -0.4119 -3.53 0.0004207
25_17225036 -0.4119 -3.53 0.0004207
25_17225114 -0.07133 -0.6394 0.5226
25_17225312 0.05776 0.6728 0.5011
25_17225325 -0.4119 -3.53 0.0004207
25_17225361 -0.4119 -3.53 0.0004207
25_17225697 -0.4119 -3.53 0.0004207
25_17225847 -0.4119 -3.53 0.0004207
25_17225919 -0.4119 -3.53 0.0004207
25_17225961 -0.4119 -3.53 0.0004207
25_17226024 -0.4119 -3.53 0.0004207
25_17226401 -0.4119 -3.53 0.0004207
25_17226487 -0.4119 -3.53 0.0004207
25_17226755 -0.4119 -3.53 0.0004207
25_17226917 -0.4119 -3.53 0.0004207
25_17226940 -0.4119 -3.53 0.0004207
25_17227023 -0.4119 -3.53 0.0004207
25_17227364 0.8962 1.384 0.1666
25_17227567 -0.4118 -3.528 0.0004235
25_17227575 -0.4119 -3.53 0.0004207
25_17227606 -0.04818 -1.122 0.2619
25_17227660 -0.4119 -3.53 0.0004207
25_17227686 -0.4119 -3.53 0.0004207
25_17227779 -0.4119 -3.53 0.0004207
25_17227808 0.05776 0.6728 0.5011
25_17228156 0.05776 0.6728 0.5011
25_17228163 -0.4119 -3.53 0.0004207
25_17228198 -0.04818 -1.122 0.2619
25_17228291 -0.4119 -3.53 0.0004207
25_17228345 -0.4119 -3.53 0.0004207
25_17228354 -0.03271 -0.7189 0.4723
25_17228366 -0.4119 -3.53 0.0004207
25_17228420 -0.4119 -3.53 0.0004207
25_17228426 -0.4119 -3.53 0.0004207
25_17228490 -0.4119 -3.53 0.0004207
25_17228610 -0.4119 -3.53 0.0004207
25_17228680 -0.4119 -3.53 0.0004207
25_17228734 -0.4119 -3.53 0.0004207
25_17228739 -0.4119 -3.53 0.0004207
25_17228760 -0.4119 -3.53 0.0004207
25_17228777 -0.4119 -3.53 0.0004207
25_17228781 -0.03258 -0.6052 0.5451
25_17228856 -0.4119 -3.53 0.0004207
25_17228868 0.07117 0.5201 0.603
25_17229154 0.05776 0.6728 0.5011
25_17229169 0.05776 0.6728 0.5011
25_17229175 0.05776 0.6728 0.5011
25_17229205 0.07238 0.8393 0.4014
25_17229211 0.05776 0.6728 0.5011
25_17229300 0.05776 0.6728 0.5011
25_17229636 -0.4119 -3.53 0.0004207
25_17229676 -0.4119 -3.53 0.0004207
25_17229721 -0.4119 -3.53 0.0004207
25_17229833 0.05776 0.6728 0.5011
25_17229875 -0.03605 -0.686 0.4928
25_17229909 0.05776 0.6728 0.5011
25_17229921 -0.4119 -3.53 0.0004207
25_17230051 0.06226 0.7225 0.47
25_17230121 0.06226 0.7225 0.47
25_17230139 0.06226 0.7225 0.47
25_17230227 -0.03462 -0.6581 0.5105
25_17230233 -0.03462 -0.6581 0.5105
25_17230281 -0.03462 -0.6581 0.5105
25_17230400 -0.4119 -3.53 0.0004207
25_17230430 0.04639 0.5407 0.5887
25_17230443 -0.04027 -0.7665 0.4434
25_17230469 -0.04027 -0.7665 0.4434
25_17230471 0.04639 0.5407 0.5887
25_17230612 0.06226 0.7225 0.47
25_17230653 -0.03462 -0.6581 0.5105
25_17230666 -0.03462 -0.6581 0.5105
25_17230682 -0.03462 -0.6581 0.5105
25_17230700 -0.03462 -0.6581 0.5105
25_17230889 -0.4119 -3.53 0.0004207
25_17230929 0.06226 0.7225 0.47
25_17230963 -0.03462 -0.6581 0.5105
25_17230993 -0.03258 -0.6052 0.5451
25_17231004 0.06432 0.7437 0.4571
25_17231017 0.06432 0.7437 0.4571
25_17231019 0.06432 0.7437 0.4571
25_17231069 -0.4119 -3.53 0.0004207
25_17231107 -0.03462 -0.6581 0.5105
25_17231108 -0.03462 -0.6581 0.5105
25_17231113 -0.03462 -0.6581 0.5105
25_17231134 -0.03462 -0.6581 0.5105
25_17231261 -0.03462 -0.6581 0.5105
25_17231309 -0.4119 -3.53 0.0004207
25_17231320 -0.03462 -0.6581 0.5105
25_17231338 -0.03462 -0.6581 0.5105
25_17231395 -0.4119 -3.53 0.0004207
25_17231443 -0.03462 -0.6581 0.5105
25_17231498 -0.03462 -0.6581 0.5105
25_17231505 -0.03462 -0.6581 0.5105
25_17231512 -0.4119 -3.53 0.0004207
25_17231540 -0.4119 -3.53 0.0004207
25_17231572 -0.03462 -0.6581 0.5105
25_17231584 -0.4119 -3.53 0.0004207
25_17231600 -0.03244 -0.6178 0.5367
25_17231613 -0.04818 -1.122 0.2619
25_17231625 -0.03244 -0.6178 0.5367
25_17231632 -0.03244 -0.6178 0.5367
25_17231654 -0.03244 -0.6178 0.5367
25_17231656 -0.03244 -0.6178 0.5367
25_17231674 -0.03244 -0.6178 0.5367
25_17231680 0.06226 0.7225 0.47
25_17231707 -0.4119 -3.53 0.0004207
25_17231727 -0.03462 -0.6581 0.5105
25_17231738 -0.03462 -0.6581 0.5105
25_17231753 -0.03462 -0.6581 0.5105
25_17231845 0.06226 0.7225 0.47
25_17231849 -0.03462 -0.6581 0.5105
25_17231881 -0.4119 -3.53 0.0004207
25_17231895 0.06226 0.7225 0.47
25_17231907 -0.03462 -0.6581 0.5105
25_17231913 -0.03462 -0.6581 0.5105
25_17232014 0.06226 0.7225 0.47
25_17232025 -0.03462 -0.6581 0.5105
25_17232039 0.06226 0.7225 0.47
25_17232063 -0.4119 -3.53 0.0004207
25_17232076 0.06226 0.7225 0.47
25_17232113 -0.03462 -0.6581 0.5105
25_17232192 -0.4119 -3.53 0.0004207
25_17232250 -0.03462 -0.6581 0.5105
25_17232307 0.06226 0.7225 0.47
25_17232407 -0.03462 -0.6581 0.5105
25_17232441 0.08597 1.027 0.3046
25_17232535 0.06226 0.7225 0.47
25_17232577 -0.02787 -0.5296 0.5964
25_17232620 0.06226 0.7225 0.47
25_17232621 0.06226 0.7225 0.47
25_17232645 0.06226 0.7225 0.47
25_17232745 0.06226 0.7225 0.47
25_17232750 -0.03462 -0.6581 0.5105
25_17232797 -0.4119 -3.53 0.0004207
25_17232898 0.04917 0.5783 0.5631
25_17232920 0.06226 0.7225 0.47
25_17232944 0.0461 0.5372 0.5911
25_17232972 -0.04038 -0.7687 0.4421
25_17232979 0.0461 0.5372 0.5911
25_17232993 0.0461 0.5372 0.5911
25_17233012 -0.4119 -3.53 0.0004207
25_17233045 -0.03462 -0.6581 0.5105
25_17233055 -0.03462 -0.6581 0.5105
25_17233105 -0.4119 -3.53 0.0004207
25_17233129 0.06226 0.7225 0.47
25_17233162 -0.4119 -3.53 0.0004207
25_17233227 -0.4119 -3.53 0.0004207
25_17233336 -0.03462 -0.6581 0.5105
25_17233347 0.06226 0.7225 0.47
25_17233354 0.06226 0.7225 0.47
25_17233391 0.06226 0.7225 0.47
25_17233392 -0.4119 -3.53 0.0004207
25_17233393 -0.4119 -3.53 0.0004207
25_17233398 -0.4119 -3.53 0.0004207
25_17233400 -0.04109 -0.7594 0.4477
25_17233455 0.06226 0.7225 0.47
25_17233481 0.06226 0.7225 0.47
25_17233500 0.06226 0.7225 0.47
25_17233505 0.06226 0.7225 0.47
25_17233668 -0.03463 -0.7604 0.4471
25_17233693 -0.03462 -0.6581 0.5105
25_17233715 0.06226 0.7225 0.47
25_17233728 0.06226 0.7225 0.47
25_17233805 0.06226 0.7225 0.47
25_17233806 0.06226 0.7225 0.47
25_17233812 0.06226 0.7225 0.47
25_17233853 -0.03462 -0.6581 0.5105
25_17233880 0.06226 0.7225 0.47
25_17233896 0.06226 0.7225 0.47
25_17233899 -0.4119 -3.53 0.0004207
25_17233927 -0.04818 -1.122 0.2619
25_17233992 0.06226 0.7225 0.47
25_17233999 0.06226 0.7225 0.47
25_17234006 0.06226 0.7225 0.47
25_17234012 0.06226 0.7225 0.47
25_17234063 -0.4119 -3.53 0.0004207
25_17234121 0.06226 0.7225 0.47
25_17234142 0.06226 0.7225 0.47
25_17234179 0.06226 0.7225 0.47
25_17234198 0.06226 0.7225 0.47
25_17234216 -0.4119 -3.53 0.0004207
25_17234220 0.06226 0.7225 0.47
25_17234231 0.09388 0.9253 0.3549
25_17234253 -0.4119 -3.53 0.0004207
25_17234329 -0.4119 -3.53 0.0004207
25_17234340 -0.03462 -0.6581 0.5105
25_17234390 -0.4186 -3.557 0.0003795
25_17234431 0.06226 0.7225 0.47
25_17234445 0.06226 0.7225 0.47
25_17234458 0.06226 0.7225 0.47
25_17234465 -0.4119 -3.53 0.0004207
25_17234468 0.06226 0.7225 0.47
25_17234499 0.06226 0.7225 0.47
25_17234509 -0.03462 -0.6581 0.5105
25_17234510 0.06226 0.7225 0.47
25_17234555 0.04917 0.5783 0.5631
25_17234602 0.07103 0.8897 0.3737
25_17234605 0.07103 0.8897 0.3737
25_17234653 -0.4119 -3.53 0.0004207
25_17234688 0.09388 0.9253 0.3549
25_17234719 0.04917 0.5783 0.5631
25_17234816 -0.4119 -3.53 0.0004207
25_17234910 -0.4119 -3.53 0.0004207
25_17234920 0.06226 0.7225 0.47
25_17234945 -0.03462 -0.6581 0.5105
25_17235155 -0.4119 -3.53 0.0004207
25_17235257 -0.4119 -3.53 0.0004207
25_17235417 -0.4119 -3.53 0.0004207
25_17235420 -0.4119 -3.53 0.0004207
25_17235427 -0.4119 -3.53 0.0004207
25_17235608 0.06226 0.7225 0.47
25_17235634 -0.4119 -3.53 0.0004207
25_17235679 -0.4119 -3.53 0.0004207
25_17235688 0.06226 0.7225 0.47
25_17235696 -0.4119 -3.53 0.0004207
25_17235743 -0.4119 -3.53 0.0004207
25_17235752 -0.03271 -0.7189 0.4723
25_17235767 -0.4119 -3.53 0.0004207
25_17235783 -0.4119 -3.53 0.0004207
25_17235788 0.04894 0.5728 0.5668
25_17235801 -0.4119 -3.53 0.0004207
25_17235812 -0.04038 -0.7687 0.4421
25_17235852 -0.4119 -3.53 0.0004207
25_17235889 -0.4119 -3.53 0.0004207
25_17235891 -0.4119 -3.53 0.0004207
25_17235984 0.06226 0.7225 0.47
25_17236090 -0.4119 -3.53 0.0004207
25_17236126 0.06226 0.7225 0.47
25_17236193 -0.4119 -3.53 0.0004207
25_17236204 -0.4119 -3.53 0.0004207
25_17236254 -0.4119 -3.53 0.0004207
25_17236322 0.06226 0.7225 0.47
25_17236330 -0.4119 -3.53 0.0004207
25_17236395 -0.4119 -3.53 0.0004207
25_17236409 0.06226 0.7225 0.47
25_17236442 -0.03462 -0.6581 0.5105
25_17236472 0.06226 0.7225 0.47
25_17236564 0.06226 0.7225 0.47
25_17236659 -0.03258 -0.6052 0.5451
25_17236766 0.06226 0.7225 0.47
25_17236796 0.06226 0.7225 0.47
25_17236822 -0.03462 -0.6581 0.5105
25_17236849 -0.4119 -3.53 0.0004207
25_17236875 -0.03462 -0.6581 0.5105
25_17236903 -0.03462 -0.6581 0.5105
25_17236973 -0.03462 -0.6581 0.5105
25_17237027 -0.4119 -3.53 0.0004207
25_17237174 -0.03462 -0.6581 0.5105
25_17237242 -0.03462 -0.6581 0.5105
25_17237244 -0.4119 -3.53 0.0004207
25_17237511 -0.03462 -0.6581 0.5105
25_17237514 -0.04818 -1.122 0.2619
25_17237555 -0.03462 -0.6581 0.5105
25_17237576 -0.07133 -0.6394 0.5226
25_17237627 0.06226 0.7225 0.47
25_17237631 -0.03258 -0.6052 0.5451
25_17237675 0.06226 0.7225 0.47
25_17237690 0.06226 0.7225 0.47
25_17237732 0.0672 0.7254 0.4683
25_17237748 0.0672 0.7254 0.4683
25_17237796 -0.03368 -0.6173 0.5371
25_17237801 -0.03368 -0.6173 0.5371
25_17237809 -0.03368 -0.6173 0.5371
25_17237824 -0.03114 -0.7063 0.4801
25_17237831 -0.03368 -0.6173 0.5371
25_17237832 -0.4119 -3.53 0.0004207
25_17237856 0.07145 0.775 0.4384
25_17237881 0.07145 0.775 0.4384
25_17237991 0.07363 0.8126 0.4165
25_17238003 -0.3999 -3.452 0.0005624
25_17238008 0.05273 0.5216 0.6019
25_17238017 -0.07377 -1.29 0.1972
25_17238082 -0.4119 -3.53 0.0004207
25_17238085 -0.03462 -0.6581 0.5105
25_17238159 -0.03462 -0.6581 0.5105
25_17238174 -0.4119 -3.53 0.0004207
25_17238195 0.06226 0.7225 0.47
25_17238196 0.06226 0.7225 0.47
25_17238213 -0.03627 -0.6885 0.4912
25_17238491 0.06226 0.7225 0.47
25_17238524 0.06226 0.7225 0.47
25_17238525 -0.03271 -0.7189 0.4723
25_17238570 -0.03462 -0.6581 0.5105
25_17238675 -0.03462 -0.6581 0.5105
25_17238693 -0.03462 -0.6581 0.5105
25_17238723 -0.03462 -0.6581 0.5105
25_17238764 0.05104 0.5982 0.5497
25_17238809 -0.03411 -0.6476 0.5173
25_17238844 -0.03258 -0.6052 0.5451
25_17238849 -0.03462 -0.6581 0.5105
25_17238864 -0.4119 -3.53 0.0004207
25_17238948 -0.4119 -3.53 0.0004207
25_17238956 0.06226 0.7225 0.47
25_17239008 0.06226 0.7225 0.47
25_17239060 -0.06673 -1.483 0.1383
25_17239085 0.06226 0.7225 0.47
25_17239277 -0.4119 -3.53 0.0004207
25_17239294 0.06226 0.7225 0.47
25_17239326 0.06226 0.7225 0.47
25_17239357 0.06226 0.7225 0.47
25_17239361 -0.03462 -0.6581 0.5105
25_17239379 -0.4119 -3.53 0.0004207
25_17239395 -0.4119 -3.53 0.0004207
25_17239513 -0.4119 -3.53 0.0004207
25_17239514 -0.4119 -3.53 0.0004207
25_17239527 -0.4119 -3.53 0.0004207
25_17239645 -0.03694 -0.7015 0.483
25_17239649 0.0715 0.5285 0.5972
25_17239655 0.05665 0.6549 0.5126
25_17239729 -0.03694 -0.7015 0.483
25_17239732 -0.04818 -1.122 0.2619
25_17239733 0.05665 0.6549 0.5126
25_17239738 0.05665 0.6549 0.5126
25_17239764 0.05665 0.6549 0.5126
25_17239826 0.05665 0.6549 0.5126
25_17239834 0.05665 0.6549 0.5126
25_17239913 -0.03462 -0.6581 0.5105
25_17239927 -0.4119 -3.53 0.0004207
25_17239940 -0.4119 -3.53 0.0004207
25_17239972 -0.4119 -3.53 0.0004207
25_17239999 -0.4119 -3.53 0.0004207
25_17240108 0.3605 0.9627 0.3357
25_17240110 -0.4057 -3.48 0.0005082
25_17240112 -0.4119 -3.53 0.0004207
25_17240123 -0.4119 -3.53 0.0004207
25_17240130 -0.4119 -3.53 0.0004207
25_17240155 -0.4119 -3.53 0.0004207
25_17240167 -0.4119 -3.53 0.0004207
25_17240200 -0.4119 -3.53 0.0004207
25_17240215 -0.4119 -3.53 0.0004207
25_17240223 -0.4119 -3.53 0.0004207
25_17240261 -0.4119 -3.53 0.0004207
25_17240285 -0.4119 -3.53 0.0004207
25_17240293 -0.4119 -3.53 0.0004207
25_17240296 -0.4119 -3.53 0.0004207
25_17240299 -0.4119 -3.53 0.0004207
25_17240327 -0.4119 -3.53 0.0004207
25_17240347 -0.4119 -3.53 0.0004207
25_17240391 -0.3648 -3.15 0.001647
25_17240466 -0.3648 -3.15 0.001647
25_17240468 -0.3648 -3.15 0.001647
25_17240527 -0.3648 -3.15 0.001647
25_17240534 -0.3648 -3.15 0.001647
25_17240544 -0.3648 -3.15 0.001647
25_17240563 -0.3648 -3.15 0.001647
25_17240598 -0.3648 -3.15 0.001647
25_17240616 -0.4119 -3.53 0.0004207
25_17240715 -0.1711 -1.976 0.04821
25_17240744 -0.4119 -3.53 0.0004207
25_17240822 -0.4119 -3.53 0.0004207
25_17240857 -0.4119 -3.53 0.0004207
25_17240991 -0.1711 -1.976 0.04821
25_17241164 -0.4119 -3.53 0.0004207
25_17241192 -0.4119 -3.53 0.0004207
25_17241194 -0.4843 -0.5285 0.5972
25_17241222 -0.4119 -3.53 0.0004207
25_17241238 -0.3187 -0.348 0.7279
25_17241251 -0.4119 -3.53 0.0004207
25_17241257 -0.4119 -3.53 0.0004207
25_17241347 -0.4119 -3.53 0.0004207
25_17241403 0.03043 0.2744 0.7838
25_17241427 -0.4119 -3.53 0.0004207
25_17241542 -0.4119 -3.53 0.0004207
25_17241546 0.4926 1.611 0.1073
25_17241553 -0.4119 -3.53 0.0004207
25_17241578 -0.4119 -3.53 0.0004207
25_17241581 -0.4119 -3.53 0.0004207
25_17241593 -0.4119 -3.53 0.0004207
25_17241594 -0.4119 -3.53 0.0004207
25_17241644 -0.4119 -3.53 0.0004207
25_17241655 -0.4119 -3.53 0.0004207
25_17241686 -0.4119 -3.53 0.0004207
25_17241779 -0.4119 -3.53 0.0004207
25_17241780 0.4926 1.611 0.1073
25_17241809 -0.4119 -3.53 0.0004207
25_17241854 -0.4119 -3.53 0.0004207
25_17241864 -0.4119 -3.53 0.0004207
25_17241872 0.4926 1.611 0.1073
25_17241904 0.4926 1.611 0.1073
25_17241972 -0.4119 -3.53 0.0004207
25_17242071 -0.4119 -3.53 0.0004207
25_17242081 -0.4119 -3.53 0.0004207
25_17242091 -0.4119 -3.53 0.0004207
25_17242119 -0.4119 -3.53 0.0004207
25_17242125 -0.4119 -3.53 0.0004207
25_17242128 -0.4119 -3.53 0.0004207
25_17242132 -0.003185 -0.08727 0.9305
25_17242142 -0.4119 -3.53 0.0004207
25_17242144 -0.4119 -3.53 0.0004207
25_17242153 -0.4119 -3.53 0.0004207
25_17242166 -0.4119 -3.53 0.0004207
25_17242170 -0.4119 -3.53 0.0004207
25_17242171 -0.4119 -3.53 0.0004207
25_17242177 -0.4119 -3.53 0.0004207
25_17242179 -0.4119 -3.53 0.0004207
25_17242180 -0.4119 -3.53 0.0004207
25_17242230 -0.4119 -3.53 0.0004207
25_17242232 -0.4119 -3.53 0.0004207
25_17242235 -0.4119 -3.53 0.0004207
25_17242251 -0.4119 -3.53 0.0004207
25_17242255 -0.4119 -3.53 0.0004207
25_17242274 -0.4119 -3.53 0.0004207
25_17242409 -0.4119 -3.53 0.0004207
25_17242460 -0.4119 -3.53 0.0004207
25_17242462 -0.4119 -3.53 0.0004207
25_17242478 0.4926 1.611 0.1073
25_17242511 -0.4119 -3.53 0.0004207
25_17242522 -0.4119 -3.53 0.0004207
25_17242524 -0.4119 -3.53 0.0004207
25_17242544 -0.4119 -3.53 0.0004207
25_17242613 -0.4119 -3.53 0.0004207
25_17242715 -0.4119 -3.53 0.0004207
25_17242783 -0.3187 -0.348 0.7279
25_17242784 -0.4119 -3.53 0.0004207
25_17242806 0.04586 0.9501 0.3421
25_17242811 -0.4119 -3.53 0.0004207
25_17242838 -0.1711 -1.976 0.04821
25_17242849 -0.1711 -1.976 0.04821
25_17242868 -0.4119 -3.53 0.0004207
25_17242943 0.791 1.222 0.2219
25_17242992 -0.4119 -3.53 0.0004207
25_17243000 -0.4119 -3.53 0.0004207
25_17243021 -0.4119 -3.53 0.0004207
25_17243166 -0.4119 -3.53 0.0004207
25_17243187 -0.4119 -3.53 0.0004207
25_17243382 -0.1711 -1.976 0.04821
25_17243409 -0.4119 -3.53 0.0004207
25_17243444 0.06298 0.5602 0.5754
25_17243697 -0.4119 -3.53 0.0004207
25_17243709 -0.4119 -3.53 0.0004207
25_17243753 -0.002783 -0.07625 0.9392
25_17244081 -0.02742 -0.7485 0.4542
25_17244524 -0.4119 -3.53 0.0004207
25_17244538 -0.4119 -3.53 0.0004207
25_17244623 -0.4119 -3.53 0.0004207
25_17244799 -0.4119 -3.53 0.0004207
25_17244906 -0.002783 -0.07625 0.9392
25_17245059 -0.4119 -3.53 0.0004207
25_17245096 -0.3695 -3.578 0.000351
25_17245155 -0.4119 -3.53 0.0004207
25_17245295 -0.4119 -3.53 0.0004207
25_17245342 -0.4119 -3.53 0.0004207
25_17245384 -0.4119 -3.53 0.0004207
25_17245420 -0.4119 -3.53 0.0004207
25_17245429 -0.4119 -3.53 0.0004207
25_17245466 0.4926 1.611 0.1073
25_17245467 0.4926 1.611 0.1073
25_17245554 -0.3187 -0.348 0.7279
25_17245556 -0.3187 -0.348 0.7279
25_17245594 -0.4119 -3.53 0.0004207
25_17245610 -0.4119 -3.53 0.0004207
25_17245725 -0.4119 -3.53 0.0004207
25_17245798 0.4926 1.611 0.1073
25_17245858 0.4926 1.611 0.1073
25_17245896 -0.4119 -3.53 0.0004207
25_17245956 -0.4119 -3.53 0.0004207
25_17245973 -0.4119 -3.53 0.0004207
25_17246209 -0.1711 -1.976 0.04821
25_17246276 -0.4119 -3.53 0.0004207
25_17246332 -0.07133 -0.6394 0.5226
25_17246387 -0.4119 -3.53 0.0004207
25_17246419 -0.07133 -0.6394 0.5226
25_17246429 0.4926 1.611 0.1073
25_17246710 0.06298 0.5602 0.5754
25_17246792 -0.4119 -3.53 0.0004207
25_17246833 -0.4119 -3.53 0.0004207
25_17246874 -0.4119 -3.53 0.0004207
25_17246924 -0.1711 -1.976 0.04821
25_17246928 -0.4119 -3.53 0.0004207
25_17246947 0.4926 1.611 0.1073
25_17246991 -0.1711 -1.976 0.04821
25_17247017 0.4926 1.611 0.1073
25_17247018 -0.07133 -0.6394 0.5226
25_17247082 -0.4119 -3.53 0.0004207
25_17247087 -0.4119 -3.53 0.0004207
25_17247149 -0.4119 -3.53 0.0004207
25_17247187 -0.4119 -3.53 0.0004207
25_17247198 -0.4119 -3.53 0.0004207
25_17247292 -0.4119 -3.53 0.0004207
25_17247318 -0.4119 -3.53 0.0004207
25_17247324 -0.02302 -0.6287 0.5296
25_17247390 0.4926 1.611 0.1073
25_17247489 -0.4119 -3.53 0.0004207
25_17247509 -0.4119 -3.53 0.0004207
25_17247556 -0.4119 -3.53 0.0004207
25_17247630 0.4921 1.604 0.1087
25_17247668 -0.4119 -3.53 0.0004207
25_17247713 -0.4119 -3.53 0.0004207
25_17248193 -0.4119 -3.53 0.0004207
25_17248359 -0.4119 -3.53 0.0004207
25_17248437 -0.4119 -3.53 0.0004207
25_17248775 0.4926 1.611 0.1073
25_17248843 -0.4119 -3.53 0.0004207
25_17249019 -0.023 -0.4284 0.6684
25_17249131 -0.4119 -3.53 0.0004207
25_17249440 -0.07684 -2.024 0.04305
25_17249607 0.4926 1.611 0.1073
25_17249611 -0.1711 -1.976 0.04821
25_17249628 -0.02262 -0.422 0.673
25_17249638 -0.4119 -3.53 0.0004207
25_17249723 -0.4119 -3.53 0.0004207
25_17249954 0.4926 1.611 0.1073
25_17249995 -0.4119 -3.53 0.0004207
25_17250114 0.4926 1.611 0.1073
25_17250341 -0.4119 -3.53 0.0004207
25_17250363 0.1272 0.9399 0.3473
25_17250420 0.4926 1.611 0.1073
25_17250425 -0.4119 -3.53 0.0004207
25_17250632 0.4926 1.611 0.1073
25_17250642 -0.4119 -3.53 0.0004207
25_17250748 -0.1711 -1.976 0.04821
25_17251091 -0.4119 -3.53 0.0004207
25_17251182 -0.4119 -3.53 0.0004207
25_17251215 -0.4119 -3.53 0.0004207
25_17251224 -0.07133 -0.6394 0.5226
25_17251246 -0.4119 -3.53 0.0004207
25_17251305 0.4926 1.611 0.1073
25_17251315 -0.4119 -3.53 0.0004207
25_17251318 -0.4119 -3.53 0.0004207
25_17251407 -0.1711 -1.976 0.04821
25_17251414 -0.4119 -3.53 0.0004207
25_17251516 -0.4119 -3.53 0.0004207
25_17251522 -0.4119 -3.53 0.0004207
25_17251542 -0.4119 -3.53 0.0004207
25_17251544 -0.4119 -3.53 0.0004207
25_17251569 -0.4119 -3.53 0.0004207
25_17251617 -0.4119 -3.53 0.0004207
25_17251639 -0.4119 -3.53 0.0004207
25_17251642 -0.4119 -3.53 0.0004207
25_17251696 -0.4119 -3.53 0.0004207
25_17251702 -0.4119 -3.53 0.0004207
[truncated: 31,863 more rows]
