# Supplementary material for: Autosomal recessive loci contribute significantly to quantitative variation of male fertility in a dairy cattle population
Source: BMC Genomics. 2021 Mar 30;22:225. doi: 10.1186/s12864-021-07523-3 (PMC8010996; doi:10.1186/s12864-021-07523-3)
Supplement: Supplementary file 36 — Additional file 36. (CSV 432 kb) [file 12864_2021_7523_MOESM36_ESM.csv]

variant beta se pval
26_49500179 -0.288 -3.13 0.001761
26_49500432 -0.288 -3.13 0.001761
26_49500443 0.05962 0.8833 0.3771
26_49500569 0.008437 0.1167 0.9071
26_49500623 0.02547 0.4273 0.6692
26_49500647 0.008437 0.1167 0.9071
26_49500653 0.1356 0.2559 0.798
26_49500654 0.008437 0.1167 0.9071
26_49500672 0.008437 0.1167 0.9071
26_49500777 0.5964 1.124 0.2609
26_49500905 0.008046 0.1122 0.9107
26_49500929 0.006404 0.09002 0.9283
26_49500933 0.007129 0.09995 0.9204
26_49500936 0.02072 0.2913 0.7709
26_49500947 -0.1384 -0.8427 0.3995
26_49500975 0.05044 0.6822 0.4952
26_49500982 0.02081 0.2918 0.7704
26_49500992 0.02081 0.2918 0.7704
26_49501003 0.02081 0.2918 0.7704
26_49501004 0.02081 0.2918 0.7704
26_49501089 0.02178 0.3045 0.7608
26_49501116 0.02178 0.3045 0.7608
26_49501128 0.02178 0.3045 0.7608
26_49501150 0.02178 0.3045 0.7608
26_49501157 0.009271 0.1754 0.8608
26_49501158 0.02178 0.3045 0.7608
26_49501174 0.009271 0.1754 0.8608
26_49501206 0.02178 0.3045 0.7608
26_49501349 0.5964 1.124 0.2609
26_49501363 0.3818 0.8314 0.4058
26_49501379 -0.008742 -0.03554 0.9717
26_49501422 0.008437 0.1167 0.9071
26_49501511 0.008437 0.1167 0.9071
26_49501559 -0.008742 -0.03554 0.9717
26_49501646 0.008437 0.1167 0.9071
26_49501781 0.008437 0.1167 0.9071
26_49501794 0.008437 0.1167 0.9071
26_49501977 0.5964 1.124 0.2609
26_49502004 0.008437 0.1167 0.9071
26_49502069 0.008437 0.1167 0.9071
26_49502076 0.008437 0.1167 0.9071
26_49502131 0.008437 0.1167 0.9071
26_49502133 0.008437 0.1167 0.9071
26_49502198 -0.3396 -0.9053 0.3654
26_49502419 -0.09306 -1.707 0.08786
26_49502529 -0.09306 -1.707 0.08786
26_49502552 -0.09306 -1.707 0.08786
26_49502571 0.1356 0.2559 0.798
26_49502741 0.2485 0.6632 0.5072
26_49503278 0.04913 0.7468 0.4552
26_49503301 -0.09306 -1.707 0.08786
26_49503692 -0.09306 -1.707 0.08786
26_49503711 0.06246 1.304 0.1922
26_49503804 -0.09306 -1.707 0.08786
26_49503935 -0.0766 -1.386 0.1659
26_49504075 -0.5349 -4.996 6.127e-07
26_49504120 -0.5349 -4.996 6.127e-07
26_49504141 0.04718 1.133 0.2574
26_49504235 -0.1249 -0.3846 0.7006
26_49504385 0.1086 1.008 0.3135
26_49504461 0.1086 1.008 0.3135
26_49504542 0.1 0.9464 0.344
26_49504689 0.1086 1.008 0.3135
26_49504735 -0.4732 -4.634 3.711e-06
26_49504843 0.1086 1.008 0.3135
26_49504846 -0.09743 -0.6116 0.5409
26_49504890 -0.08095 -1.729 0.08393
26_49504915 0.05047 0.7685 0.4422
26_49505083 0.1086 1.008 0.3135
26_49505089 0.1086 1.008 0.3135
26_49505093 0.1086 1.008 0.3135
26_49505144 0.1086 1.008 0.3135
26_49505175 0.1086 1.008 0.3135
26_49505304 0.1086 1.008 0.3135
26_49505305 0.1086 1.008 0.3135
26_49505381 0.191 1.473 0.1408
26_49505385 0.1086 1.008 0.3135
26_49505433 0.1086 1.008 0.3135
26_49505465 -0.4732 -4.634 3.711e-06
26_49505625 0.1086 1.008 0.3135
26_49505694 0.1356 0.2559 0.798
26_49505763 0.1086 1.008 0.3135
26_49505806 0.1086 1.008 0.3135
26_49505895 0.04119 0.4982 0.6184
26_49505932 0.1086 1.008 0.3135
26_49505984 -0.7063 -4.595 4.471e-06
26_49506092 0.1086 1.008 0.3135
26_49506224 0.1086 1.008 0.3135
26_49506396 0.1086 1.008 0.3135
26_49506463 0.1086 1.008 0.3135
26_49506628 0.1356 0.2559 0.798
26_49506671 0.1356 0.2559 0.798
26_49506707 0.008369 0.158 0.8744
26_49507304 0.1086 1.008 0.3135
26_49507396 0.3818 0.8314 0.4058
26_49507816 0.191 1.473 0.1408
26_49507918 -0.3339 -0.8905 0.3733
26_49507919 -0.4732 -4.634 3.711e-06
26_49507970 -0.3339 -0.8905 0.3733
26_49508047 0.1086 1.008 0.3135
26_49508120 0.1086 1.008 0.3135
26_49508123 0.1086 1.008 0.3135
26_49508125 0.1086 1.008 0.3135
26_49508164 0.1086 1.008 0.3135
26_49508308 0.1086 1.008 0.3135
26_49508328 0.1086 1.008 0.3135
26_49508399 0.1086 1.008 0.3135
26_49508406 0.1086 1.008 0.3135
26_49508565 -0.4969 -4.549 5.56e-06
26_49508566 0.1086 1.008 0.3135
26_49508660 0.1086 1.008 0.3135
26_49508683 -0.3339 -0.8905 0.3733
26_49508687 0.04119 0.4982 0.6184
26_49508737 0.1086 1.008 0.3135
26_49508867 0.1086 1.008 0.3135
26_49508920 0.1086 1.008 0.3135
26_49508975 0.06246 1.304 0.1922
26_49509082 -0.666 -1.029 0.3037
26_49509382 0.008369 0.158 0.8744
26_49509706 0.1086 1.008 0.3135
26_49509760 0.191 1.473 0.1408
26_49509807 0.1086 1.008 0.3135
26_49509977 -0.08052 -1.517 0.1293
26_49510145 0.006068 0.1143 0.909
26_49510254 0.191 1.473 0.1408
26_49510280 0.191 1.473 0.1408
26_49510454 0.1086 1.008 0.3135
26_49510468 0.1086 1.008 0.3135
26_49510496 0.1086 1.008 0.3135
26_49510577 0.1086 1.008 0.3135
26_49510759 0.1086 1.008 0.3135
26_49510821 0.1086 1.008 0.3135
26_49510983 -0.09743 -0.6116 0.5409
26_49511054 0.04913 0.7468 0.4552
26_49511089 0.1086 1.008 0.3135
26_49511097 0.1086 1.008 0.3135
26_49511263 -0.666 -1.029 0.3037
26_49511475 0.1086 1.008 0.3135
26_49511479 0.1757 1.405 0.1601
26_49511548 -0.08153 -1.746 0.08082
26_49511739 0.1086 1.008 0.3135
26_49511804 0.1086 1.008 0.3135
26_49511878 0.1086 1.008 0.3135
26_49512038 0.06328 1.32 0.1869
26_49512280 -0.3339 -0.8905 0.3733
26_49512539 0.1086 1.008 0.3135
26_49512901 0.1086 1.008 0.3135
26_49513059 -0.3339 -0.8905 0.3733
26_49513085 0.1086 1.008 0.3135
26_49513087 0.04119 0.4982 0.6184
26_49513207 0.1001 0.9351 0.3498
26_49513301 -0.02638 -0.349 0.7271
26_49513354 0.163 1.316 0.1884
26_49513392 0.1001 0.9351 0.3498
26_49513420 0.1001 0.9351 0.3498
26_49513473 0.1001 0.9351 0.3498
26_49513723 -0.0964 -2.013 0.04414
26_49514279 0.1063 0.9996 0.3176
26_49514388 0.09992 0.9341 0.3503
26_49514444 -0.3339 -0.8905 0.3733
26_49514445 0.1356 0.2559 0.798
26_49514547 0.008369 0.158 0.8744
26_49514610 0.008369 0.158 0.8744
26_49514611 -0.09743 -0.6116 0.5409
26_49514616 0.008369 0.158 0.8744
26_49514753 0.05401 1.279 0.2008
26_49514810 -0.666 -1.029 0.3037
26_49515041 -0.266 -3.757 0.0001743
26_49515127 -0.06365 -1.282 0.2
26_49515195 0.05512 0.8458 0.3977
26_49515471 0.1772 1.379 0.1679
26_49515511 0.3818 0.8314 0.4058
26_49515534 -0.02398 -0.5662 0.5713
26_49515537 -0.1036 -1.766 0.0774
26_49515559 -0.1036 -1.766 0.0774
26_49515569 -0.1036 -1.766 0.0774
26_49515624 -0.02398 -0.5662 0.5713
26_49515634 -0.02398 -0.5662 0.5713
26_49515724 -0.1036 -1.766 0.0774
26_49515742 -0.02398 -0.5662 0.5713
26_49515762 -0.08768 -1.512 0.1306
26_49515920 -0.02465 -0.5828 0.5601
26_49516517 -0.02398 -0.5662 0.5713
26_49516819 -0.08768 -1.512 0.1306
26_49516828 -0.1036 -1.766 0.0774
26_49517039 -0.08683 -1.66 0.09703
26_49517046 0.2478 1.283 0.1994
26_49517060 -0.06685 -1.32 0.1869
26_49517064 -0.06685 -1.32 0.1869
26_49517072 -0.08733 -1.561 0.1186
26_49517074 -0.03405 -0.7819 0.4343
26_49517153 0.1839 0.9366 0.349
26_49517304 0.1602 0.3911 0.6958
26_49517306 0.1927 0.6292 0.5293
26_49517422 0.4154 0.6413 0.5214
26_49517539 -0.02913 -0.6511 0.515
26_49517542 -0.01707 -0.3648 0.7153
26_49517660 0.4115 0.778 0.4366
26_49517753 -0.1061 -0.9141 0.3607
26_49517862 -0.8315 -5.105 3.465e-07
26_49517925 -0.08608 -1.458 0.1448
26_49518148 -0.02186 -0.5179 0.6045
26_49518261 -0.6074 -4.054 5.136e-05
26_49518314 0.04913 0.7468 0.4552
26_49518450 0.03767 0.6692 0.5034
26_49518480 -0.1061 -0.9141 0.3607
26_49519153 0.04575 0.6967 0.4861
26_49519189 -0.08632 -1.463 0.1436
26_49519515 -0.5103 -4.645 3.524e-06
26_49519863 -0.666 -1.029 0.3037
26_49520643 0.04575 0.6967 0.4861
26_49520734 0.1356 0.2559 0.798
26_49521199 -0.1223 -1.029 0.3036
26_49521634 0.1356 0.2559 0.798
26_49521694 -0.02186 -0.5179 0.6045
26_49521842 -0.02186 -0.5179 0.6045
26_49521903 -0.02186 -0.5179 0.6045
26_49521925 -0.02186 -0.5179 0.6045
26_49521959 -0.02186 -0.5179 0.6045
26_49521980 -0.02186 -0.5179 0.6045
26_49522122 -0.08632 -1.463 0.1436
26_49522146 -0.08632 -1.463 0.1436
26_49522335 -0.08632 -1.463 0.1436
26_49522483 0.3818 0.8314 0.4058
26_49522596 0.05375 1.202 0.2296
26_49522859 -0.666 -1.029 0.3037
26_49522880 -0.6074 -4.054 5.136e-05
26_49523011 -0.08393 -1.424 0.1544
26_49523124 -0.666 -1.029 0.3037
26_49523593 -0.666 -1.029 0.3037
26_49523614 -0.5103 -4.645 3.524e-06
26_49523682 -0.666 -1.029 0.3037
26_49523845 0.1356 0.2559 0.798
26_49523867 -0.09743 -0.6116 0.5409
26_49523940 0.3818 0.8314 0.4058
26_49523964 0.3818 0.8314 0.4058
26_49523976 0.3818 0.8314 0.4058
26_49524028 -0.666 -1.029 0.3037
26_49524059 0.1772 1.379 0.1679
26_49524116 -0.666 -1.029 0.3037
26_49524246 0.1772 1.379 0.1679
26_49524253 -0.08845 -1.636 0.102
26_49524315 -0.08407 -1.552 0.1207
26_49524396 -0.08632 -1.463 0.1436
26_49524495 -0.08188 -1.436 0.1511
26_49524566 -0.08407 -1.552 0.1207
26_49524719 0.056 1.249 0.2119
26_49524805 -0.08407 -1.552 0.1207
26_49524899 0.04575 0.6967 0.4861
26_49525657 -0.0868 -1.755 0.07931
26_49526279 -0.08845 -1.787 0.074
26_49526385 -0.08845 -1.787 0.074
26_49526392 -0.08845 -1.787 0.074
26_49526448 -0.08845 -1.787 0.074
26_49526499 -0.08845 -1.787 0.074
26_49526501 -0.08845 -1.787 0.074
26_49526564 -0.08845 -1.787 0.074
26_49526609 -0.08845 -1.787 0.074
26_49526715 -0.08845 -1.787 0.074
26_49526848 -0.07692 -1.433 0.1518
26_49526869 -0.07692 -1.433 0.1518
26_49526872 -0.07692 -1.433 0.1518
26_49526877 -0.07692 -1.433 0.1518
26_49526904 -0.07692 -1.433 0.1518
26_49526925 -0.02935 -0.6011 0.5478
26_49526976 -0.09881 -1.509 0.1313
26_49526982 -0.1062 -1.619 0.1055
26_49527018 0.1031 1.496 0.1347
26_49527153 -0.08282 -1.525 0.1274
26_49527199 -0.0675 -1.252 0.2108
26_49527280 0.01005 0.189 0.8501
26_49527346 -0.08049 -1.407 0.1595
26_49527449 -0.08282 -1.525 0.1274
26_49527507 -0.08781 -1.615 0.1064
26_49527511 -0.08781 -1.615 0.1064
26_49527571 -0.08781 -1.615 0.1064
26_49527572 -0.08781 -1.615 0.1064
26_49527858 -0.08781 -1.615 0.1064
26_49527864 -0.08781 -1.615 0.1064
26_49528044 -0.09322 -1.725 0.08468
26_49528114 -0.09322 -1.725 0.08468
26_49528119 -0.09322 -1.725 0.08468
26_49528212 -0.004827 -0.1131 0.9099
26_49528257 -0.4288 -3.71 0.0002105
26_49528346 -0.09322 -1.725 0.08468
26_49528436 -0.09322 -1.725 0.08468
26_49528465 -0.09322 -1.725 0.08468
26_49528504 -0.5331 -3.938 8.353e-05
26_49528564 -0.09322 -1.725 0.08468
26_49528668 -0.1585 -3.025 0.0025
26_49528726 0.01005 0.189 0.8501
26_49528735 -0.09322 -1.725 0.08468
26_49528886 -0.09322 -1.725 0.08468
26_49528972 -0.5331 -3.938 8.353e-05
26_49529156 -0.666 -1.029 0.3037
26_49529170 -0.09322 -1.725 0.08468
26_49529378 -0.09322 -1.725 0.08468
26_49529383 0.1356 0.2559 0.798
26_49529403 -0.09322 -1.725 0.08468
26_49529422 -0.09322 -1.725 0.08468
26_49529449 -0.09374 -1.737 0.08255
26_49529545 -0.09374 -1.737 0.08255
26_49529552 -0.09374 -1.737 0.08255
26_49529609 -0.09136 -1.694 0.09027
26_49529611 -0.09181 -1.703 0.08862
26_49529693 -0.09181 -1.703 0.08862
26_49529707 -0.09181 -1.703 0.08862
26_49529755 0.1356 0.2559 0.798
26_49529863 0.04276 0.8525 0.394
26_49529898 -0.08721 -1.519 0.1289
26_49529972 -0.09322 -1.725 0.08468
26_49529981 -0.09322 -1.725 0.08468
26_49529997 -0.09322 -1.725 0.08468
26_49530163 -0.09322 -1.725 0.08468
26_49530165 -0.666 -1.029 0.3037
26_49530316 -0.09322 -1.708 0.08764
26_49530417 -0.009431 -0.1751 0.861
26_49530521 -0.09322 -1.725 0.08468
26_49530586 0.008695 0.1341 0.8933
26_49530603 -0.09322 -1.725 0.08468
26_49530608 -0.09322 -1.725 0.08468
26_49530641 -0.09271 -1.718 0.08597
26_49530664 -0.09271 -1.718 0.08597
26_49530665 -0.09271 -1.718 0.08597
26_49530724 -0.08684 -0.5525 0.5807
26_49530746 -0.08184 -1.473 0.1408
26_49530747 0.2748 0.5289 0.5969
26_49530780 -0.09322 -1.725 0.08468
26_49530781 -0.09322 -1.725 0.08468
26_49530791 -0.09322 -1.725 0.08468
26_49530798 -0.09008 -1.579 0.1145
26_49530799 -0.09008 -1.579 0.1145
26_49530812 -0.09322 -1.725 0.08468
26_49530829 -0.09322 -1.725 0.08468
26_49530872 -0.08721 -1.519 0.1289
26_49530901 0.1772 1.379 0.1679
26_49530909 -0.09322 -1.725 0.08468
26_49531053 -0.09322 -1.725 0.08468
26_49531186 -0.09322 -1.725 0.08468
26_49531384 -0.09322 -1.725 0.08468
26_49531463 -0.09335 -1.73 0.08379
26_49531570 -0.09335 -1.73 0.08379
26_49531586 -0.09225 -1.693 0.0906
26_49531590 -0.09225 -1.693 0.0906
26_49531633 -0.0874 -1.608 0.1079
26_49531634 -0.07954 -1.392 0.1641
26_49531812 0.3818 0.8314 0.4058
26_49531898 -0.09322 -1.725 0.08468
26_49531930 -0.09804 -1.809 0.07052
26_49531962 -0.09322 -1.725 0.08468
26_49531972 -0.09322 -1.725 0.08468
26_49531992 -0.09322 -1.725 0.08468
26_49532006 -0.09322 -1.725 0.08468
26_49532062 -0.666 -1.029 0.3037
26_49532079 -0.09322 -1.725 0.08468
26_49532184 -0.09322 -1.725 0.08468
26_49532187 -0.09105 -1.687 0.09175
26_49532197 -0.09105 -1.687 0.09175
26_49532328 -0.09105 -1.687 0.09175
26_49532364 -0.05188 -1.065 0.2868
26_49532380 -0.09178 -1.701 0.0891
26_49532418 -0.0907 -1.84 0.06583
26_49532429 -0.09178 -1.701 0.0891
26_49532430 0.1192 0.2624 0.793
26_49532433 -0.09178 -1.701 0.0891
26_49532487 -0.08872 -1.646 0.09989
26_49532495 -0.08956 -1.577 0.1149
26_49532516 -0.08872 -1.646 0.09989
26_49532517 -0.08872 -1.646 0.09989
26_49532584 -0.09087 -1.684 0.09235
26_49532591 -0.09087 -1.684 0.09235
26_49532593 -0.09087 -1.684 0.09235
26_49532604 -0.09322 -1.725 0.08468
26_49532618 0.1772 1.379 0.1679
26_49532633 -0.08445 -1.557 0.1196
26_49532690 -0.09322 -1.725 0.08468
26_49532696 -0.09322 -1.725 0.08468
26_49532708 -0.666 -1.029 0.3037
26_49532752 -0.09301 -1.725 0.08467
26_49532774 -0.08802 -1.636 0.1019
26_49532784 -0.08802 -1.636 0.1019
26_49532787 -0.08802 -1.636 0.1019
26_49532793 -0.08802 -1.636 0.1019
26_49532811 -0.09322 -1.725 0.08468
26_49532872 -0.09322 -1.725 0.08468
26_49533019 -0.09322 -1.725 0.08468
26_49533036 -0.09322 -1.725 0.08468
26_49533057 -0.09322 -1.725 0.08468
26_49533093 -0.09322 -1.725 0.08468
26_49533176 -0.666 -1.029 0.3037
26_49533344 -0.09322 -1.725 0.08468
26_49533366 -0.09322 -1.725 0.08468
26_49533405 -0.09322 -1.725 0.08468
26_49533433 -0.103 -1.896 0.0581
26_49533436 -0.103 -1.896 0.0581
26_49533543 -0.09195 -1.617 0.106
26_49534031 0.01384 0.2584 0.7961
26_49534172 0.5703 0.6229 0.5334
26_49534438 -0.1053 -1.552 0.1207
26_49534659 -0.1021 -1.492 0.1359
26_49534698 -0.666 -1.029 0.3037
26_49534720 0.09845 2.294 0.02182
26_49534746 -0.0965 -1.411 0.1584
26_49536358 -0.05017 -1.268 0.2047
26_49536396 0.07079 0.5428 0.5873
26_49536548 0.3818 0.8314 0.4058
26_49536741 -0.0649 -1.239 0.2155
26_49536937 0.03774 0.805 0.4209
26_49536938 0.03774 0.805 0.4209
26_49536950 0.03774 0.805 0.4209
26_49536962 0.3818 0.8314 0.4058
26_49536990 -0.07513 -1.058 0.2899
26_49537271 0.03774 0.805 0.4209
26_49537725 0.05997 1.413 0.1578
26_49537744 -0.74 -4.873 1.145e-06
26_49538181 -0.0968 -0.6155 0.5383
26_49538207 0.1356 0.2559 0.798
26_49538443 0.03774 0.805 0.4209
26_49538511 -0.2018 -2.443 0.01461
26_49538944 0.03774 0.805 0.4209
26_49539000 0.0423 0.2345 0.8146
26_49539135 0.04477 0.9588 0.3377
26_49539207 -0.0672 -1.212 0.2256
26_49539243 0.2517 0.6718 0.5018
26_49539545 0.1852 1.204 0.2285
26_49539618 -0.6427 -0.6978 0.4854
26_49539703 0.03774 0.805 0.4209
26_49540004 0.03774 0.805 0.4209
26_49540169 -0.74 -4.873 1.145e-06
26_49540182 0.2517 0.6718 0.5018
26_49540372 0.03774 0.805 0.4209
26_49540469 0.03774 0.805 0.4209
26_49540621 0.03774 0.805 0.4209
26_49541685 -0.02122 -0.3321 0.7398
26_49541698 0.03774 0.805 0.4209
26_49541771 0.0979 0.7792 0.4359
26_49541774 0.03774 0.805 0.4209
26_49541913 0.03774 0.805 0.4209
26_49541999 -0.74 -4.873 1.145e-06
26_49542073 0.03774 0.805 0.4209
26_49542391 0.03774 0.805 0.4209
26_49542489 0.03774 0.805 0.4209
26_49542620 -0.01327 -0.2115 0.8325
26_49543195 -0.1136 -2.189 0.02864
26_49543574 0.3818 0.8314 0.4058
26_49544581 0.03774 0.805 0.4209
26_49544760 -0.1136 -2.189 0.02864
26_49544919 0.04477 0.9588 0.3377
26_49545229 0.2021 1.601 0.1095
26_49545265 -0.0672 -1.212 0.2256
26_49545670 0.03774 0.805 0.4209
26_49545803 -0.666 -1.029 0.3037
26_49546227 0.03774 0.805 0.4209
26_49546279 0.03165 0.1421 0.887
26_49546284 0.03774 0.805 0.4209
26_49546371 -0.666 -1.029 0.3037
26_49546456 -0.666 -1.029 0.3037
26_49546593 -0.666 -1.029 0.3037
26_49546760 0.03774 0.805 0.4209
26_49546979 0.1356 0.2559 0.798
26_49547021 -0.74 -4.873 1.145e-06
26_49547440 0.03774 0.805 0.4209
26_49547507 0.03774 0.805 0.4209
26_49547829 -0.74 -4.873 1.145e-06
26_49547868 0.03774 0.805 0.4209
26_49548358 0.2517 0.6718 0.5018
26_49548400 0.1356 0.2559 0.798
26_49548477 0.2021 1.601 0.1095
26_49548581 -0.0672 -1.212 0.2256
26_49548728 -0.1136 -2.189 0.02864
26_49548810 0.03774 0.805 0.4209
26_49548872 0.3818 0.8314 0.4058
26_49548949 0.2021 1.601 0.1095
26_49548984 0.1852 1.204 0.2285
26_49549139 -0.0672 -1.212 0.2256
26_49549226 0.3818 0.8314 0.4058
26_49549292 0.3818 0.8314 0.4058
26_49549495 0.04432 0.2504 0.8023
26_49549676 0.03774 0.805 0.4209
26_49549773 -0.1136 -2.189 0.02864
26_49550171 -0.1384 -0.8427 0.3995
26_49550268 0.0979 0.7792 0.4359
26_49550339 -0.666 -1.029 0.3037
26_49550347 0.1852 1.204 0.2285
26_49550470 -0.1136 -2.189 0.02864
26_49550473 -0.1136 -2.189 0.02864
26_49550519 -0.1136 -2.189 0.02864
26_49550530 -0.1136 -2.189 0.02864
26_49550579 -0.1144 -2.197 0.0281
26_49550583 -0.1136 -2.189 0.02864
26_49550601 -0.1136 -2.189 0.02864
26_49550690 0.3818 0.8314 0.4058
26_49551325 -0.08108 -1.724 0.08485
26_49551329 -0.1136 -2.189 0.02864
26_49551387 -0.03547 -0.561 0.5748
26_49551389 0.3818 0.8314 0.4058
26_49551493 -0.08108 -1.724 0.08485
26_49551510 0.3818 0.8314 0.4058
26_49551644 0.03774 0.805 0.4209
26_49551658 -0.1136 -2.189 0.02864
26_49551712 -0.1136 -2.189 0.02864
26_49551875 0.03774 0.805 0.4209
26_49551963 0.3818 0.8314 0.4058
26_49551971 0.3818 0.8314 0.4058
26_49552212 0.3818 0.8314 0.4058
26_49552295 -0.08108 -1.724 0.08485
26_49552480 0.132 0.3208 0.7484
26_49552481 0.132 0.3208 0.7484
26_49552519 0.132 0.3208 0.7484
26_49552776 0.132 0.3208 0.7484
26_49552793 0.132 0.3208 0.7484
26_49552821 0.132 0.3208 0.7484
26_49552842 0.132 0.3208 0.7484
26_49552845 0.132 0.3208 0.7484
26_49552881 -0.08323 -1.771 0.07668
26_49552897 0.132 0.3208 0.7484
26_49552988 0.132 0.3208 0.7484
26_49553105 0.3818 0.8314 0.4058
26_49553152 0.3818 0.8314 0.4058
26_49553518 -0.006092 -0.169 0.8658
26_49553601 -0.001328 -0.03572 0.9715
26_49553604 0.3818 0.8314 0.4058
26_49553847 -0.001328 -0.03572 0.9715
26_49553939 -0.001328 -0.03572 0.9715
26_49554018 0.1356 0.2559 0.798
26_49554032 0.3818 0.8314 0.4058
26_49554052 0.3818 0.8314 0.4058
26_49554060 0.3818 0.8314 0.4058
26_49554083 0.1356 0.2559 0.798
26_49554089 -0.006092 -0.169 0.8658
26_49554139 0.3818 0.8314 0.4058
26_49554563 -0.001328 -0.03572 0.9715
26_49554591 -0.0672 -1.212 0.2256
26_49555478 0.1356 0.2559 0.798
26_49555495 0.001687 0.04542 0.9638
26_49555585 0.001687 0.04542 0.9638
26_49555661 0.001687 0.04542 0.9638
26_49555731 0.001687 0.04542 0.9638
26_49555869 0.001687 0.04542 0.9638
26_49555946 0.001687 0.04542 0.9638
26_49555969 0.001687 0.04542 0.9638
26_49555971 0.001687 0.04542 0.9638
26_49556417 0.001687 0.04542 0.9638
26_49556542 0.002172 0.0585 0.9534
26_49556546 -0.0136 -0.2164 0.8287
26_49556611 -0.001541 -0.04149 0.9669
26_49556612 -0.1987 -2.3 0.02155
26_49556615 -0.001541 -0.04149 0.9669
26_49556665 -0.002029 -0.0546 0.9565
26_49556668 -0.002029 -0.0546 0.9565
26_49556711 -0.002029 -0.0546 0.9565
26_49556765 -0.002029 -0.0546 0.9565
26_49556796 -0.002029 -0.0546 0.9565
26_49556833 -0.002051 -0.0553 0.9559
26_49557285 -0.00161 -0.04262 0.966
26_49557308 0.01606 0.4469 0.655
26_49557347 0.0001842 0.004969 0.996
26_49557349 0.0001842 0.004969 0.996
26_49557360 0.0001842 0.004969 0.996
26_49557397 -0.1136 -2.119 0.03415
26_49557480 -0.00826 -0.2161 0.8289
26_49557481 -0.00826 -0.2161 0.8289
26_49557508 -0.002173 -0.05855 0.9533
26_49557709 -0.002029 -0.0546 0.9565
26_49557843 -0.002029 -0.0546 0.9565
26_49558062 -0.002029 -0.0546 0.9565
26_49558155 -0.002029 -0.0546 0.9565
26_49558304 -0.002029 -0.0546 0.9565
26_49558607 -0.002029 -0.0546 0.9565
26_49558900 -0.002029 -0.0546 0.9565
26_49558901 -0.002029 -0.0546 0.9565
26_49559001 -0.002029 -0.0546 0.9565
26_49559029 -0.001541 -0.04149 0.9669
26_49559043 -0.001541 -0.04149 0.9669
26_49559110 -0.001541 -0.04149 0.9669
26_49559128 -0.01039 -0.277 0.7818
26_49559130 -0.01089 -0.2903 0.7716
26_49559131 -0.01089 -0.2903 0.7716
26_49559282 -0.06856 -1.186 0.2355
26_49559283 -0.03527 -0.5692 0.5693
26_49559284 -0.03527 -0.5692 0.5693
26_49559286 -0.06856 -1.186 0.2355
26_49559354 -0.1384 -0.8427 0.3995
26_49559500 0.1356 0.2559 0.798
26_49559539 0.07518 1.272 0.2036
26_49559645 0.1356 0.2559 0.798
26_49560283 -0.6427 -0.6978 0.4854
26_49560312 -0.002029 -0.0546 0.9565
26_49560336 0.07518 1.272 0.2036
26_49560768 -0.002029 -0.0546 0.9565
26_49560994 0.1286 1.084 0.2786
26_49561024 -0.002143 -0.0577 0.954
26_49561026 -0.006423 -0.1731 0.8626
26_49561030 -0.006423 -0.1731 0.8626
26_49561037 -0.006423 -0.1731 0.8626
26_49561047 -0.006423 -0.1731 0.8626
26_49561060 -0.002877 -0.07751 0.9382
26_49561129 -0.002143 -0.0577 0.954
26_49561251 -0.002029 -0.0546 0.9565
26_49561267 -0.04262 -0.9275 0.3538
26_49561279 -0.002029 -0.0546 0.9565
26_49561354 -0.002029 -0.0546 0.9565
26_49561377 -0.006157 -0.09671 0.923
26_49561671 -0.002029 -0.0546 0.9565
26_49561746 -0.002029 -0.0546 0.9565
26_49561854 -0.002029 -0.0546 0.9565
26_49561996 -0.002029 -0.0546 0.9565
26_49562105 -0.002029 -0.0546 0.9565
26_49562126 -0.002029 -0.0546 0.9565
26_49562220 -0.002029 -0.0546 0.9565
26_49562426 -0.002029 -0.0546 0.9565
26_49562481 -0.002029 -0.0546 0.9565
26_49562508 -0.002029 -0.0546 0.9565
26_49562557 -0.002029 -0.0546 0.9565
26_49562586 -0.002029 -0.0546 0.9565
26_49562601 -0.002029 -0.0546 0.9565
26_49562608 -0.002029 -0.0546 0.9565
26_49562622 -0.002029 -0.0546 0.9565
26_49562628 -0.002029 -0.0546 0.9565
26_49562674 -0.002029 -0.0546 0.9565
26_49562689 -0.002029 -0.0546 0.9565
26_49562790 -0.002029 -0.0546 0.9565
26_49562819 0.2517 0.6718 0.5018
26_49562850 -0.002029 -0.0546 0.9565
26_49562851 -0.002029 -0.0546 0.9565
26_49562871 -0.002029 -0.0546 0.9565
26_49563008 -0.2218 -2.676 0.00749
26_49563010 -0.002029 -0.0546 0.9565
26_49563012 -0.002029 -0.0546 0.9565
26_49563219 -0.002029 -0.0546 0.9565
26_49563261 -0.002029 -0.0546 0.9565
26_49563262 -0.002029 -0.0546 0.9565
26_49563296 -0.002029 -0.0546 0.9565
26_49563383 -0.002029 -0.0546 0.9565
26_49563412 -0.002029 -0.0546 0.9565
26_49563578 -0.823 -5.355 9.065e-08
26_49563584 -0.002029 -0.0546 0.9565
26_49563646 -0.002029 -0.0546 0.9565
26_49563661 -0.002029 -0.0546 0.9565
26_49563747 -0.002029 -0.0546 0.9565
26_49563916 -0.002029 -0.0546 0.9565
26_49563991 -0.002029 -0.0546 0.9565
26_49563993 -0.002029 -0.0546 0.9565
26_49564112 -0.004619 -0.1245 0.9009
26_49564114 -0.004619 -0.1245 0.9009
26_49564152 -0.004619 -0.1245 0.9009
26_49564161 -0.004131 -0.1114 0.9113
26_49564172 -0.004131 -0.1114 0.9113
26_49564183 -0.004131 -0.1114 0.9113
26_49564192 -0.001892 -0.05104 0.9593
26_49564206 -0.001892 -0.05104 0.9593
26_49564213 -0.001892 -0.05104 0.9593
26_49564229 -0.002848 -0.07677 0.9388
26_49564230 -0.002848 -0.07677 0.9388
26_49564259 -0.005091 -0.1372 0.8909
26_49564308 -0.002029 -0.0546 0.9565
26_49564314 0.3818 0.8314 0.4058
26_49564315 -0.002029 -0.0546 0.9565
26_49564324 -0.002029 -0.0546 0.9565
26_49564333 -0.002029 -0.0546 0.9565
26_49564363 -0.002029 -0.0546 0.9565
26_49564373 -0.002029 -0.0546 0.9565
26_49564375 -0.002029 -0.0546 0.9565
26_49564400 -0.002029 -0.0546 0.9565
26_49564488 -0.002029 -0.0546 0.9565
26_49564494 -0.002029 -0.0546 0.9565
26_49564510 -0.002029 -0.0546 0.9565
26_49564527 -0.002029 -0.0546 0.9565
26_49564580 -0.004339 -0.1088 0.9134
26_49564594 -0.004339 -0.1088 0.9134
26_49564600 0.2517 0.6718 0.5018
26_49564615 -0.008009 -0.1931 0.8469
26_49564640 0.1133 2.172 0.02992
26_49564641 0.1133 2.172 0.02992
26_49564733 -0.05599 -0.7616 0.4463
26_49564813 0.4076 1.66 0.097
26_49564838 -0.06078 -0.7964 0.4259
26_49564931 -0.002029 -0.0546 0.9565
26_49564979 -0.002029 -0.0546 0.9565
26_49565091 -0.002029 -0.0546 0.9565
26_49565093 -0.002029 -0.0546 0.9565
26_49565117 -0.002029 -0.0546 0.9565
26_49565166 -0.002029 -0.0546 0.9565
26_49565179 -0.002029 -0.0546 0.9565
26_49565229 0.01181 0.3243 0.7457
26_49565234 0.01181 0.3243 0.7457
26_49565236 0.01181 0.3243 0.7457
26_49565247 0.01181 0.3243 0.7457
26_49565283 -0.002143 -0.0577 0.954
26_49565315 -0.002143 -0.0577 0.954
26_49565316 -0.002143 -0.0577 0.954
26_49565365 -0.002143 -0.0577 0.954
26_49565532 -0.002029 -0.0546 0.9565
26_49565590 -0.002029 -0.0546 0.9565
26_49566015 -0.002029 -0.0546 0.9565
26_49566037 -0.002029 -0.0546 0.9565
26_49566156 -0.002029 -0.0546 0.9565
26_49566201 -0.002029 -0.0546 0.9565
26_49566204 -0.002029 -0.0546 0.9565
26_49566222 -0.002029 -0.0546 0.9565
26_49566258 0.004862 0.1296 0.8969
26_49566261 -0.002143 -0.0577 0.954
26_49566266 -0.002143 -0.0577 0.954
26_49566319 0.1356 0.2559 0.798
26_49566378 -0.002029 -0.0546 0.9565
26_49566496 0.2517 0.6718 0.5018
26_49566506 -0.002029 -0.0546 0.9565
26_49566525 -0.04796 -0.1882 0.8507
26_49566528 -0.04796 -0.1882 0.8507
26_49566542 -0.002029 -0.0546 0.9565
26_49566580 -0.002029 -0.0546 0.9565
26_49566761 -0.002029 -0.0546 0.9565
26_49566825 -0.1125 -1.383 0.1667
26_49566827 0.03225 0.9035 0.3663
26_49566828 -0.1131 -0.5561 0.5782
26_49566867 -1.354 -1.479 0.1392
26_49566984 -0.002372 -0.06385 0.9491
26_49566994 -0.002372 -0.06385 0.9491
26_49567009 -0.002372 -0.06385 0.9491
26_49567051 -0.002372 -0.06385 0.9491
26_49567063 -0.002029 -0.0546 0.9565
26_49567277 0.1852 1.204 0.2285
26_49567331 -0.04796 -0.1882 0.8507
26_49567498 0.004981 0.1327 0.8944
26_49567753 0.03827 1.017 0.309
26_49567820 0.06025 0.8058 0.4204
26_49567881 0.2517 0.6718 0.5018
26_49568174 0.5703 0.6229 0.5334
26_49568228 -0.1053 -0.4139 0.679
26_49568229 -0.002029 -0.0546 0.9565
26_49568788 0.0236 0.09612 0.9234
26_49568951 0.05131 1.045 0.2959
26_49569188 -0.06406 -0.8541 0.3931
26_49569200 0.1356 0.2559 0.798
26_49569393 0.005092 0.1355 0.8922
26_49569709 0.3818 0.8314 0.4058
26_49569816 0.06251 0.3044 0.7609
26_49569906 -0.04847 -1.032 0.3023
26_49570140 0.04069 0.9883 0.3231
26_49570216 0.0485 1.088 0.2767
26_49570532 0.03973 0.9045 0.3658
26_49570762 0.01483 0.3817 0.7027
26_49570851 0.03384 0.81 0.418
26_49570949 0.03384 0.81 0.418
26_49571046 0.03384 0.81 0.418
26_49571487 -0.279 -2.954 0.003154
26_49571669 -0.006157 -0.09671 0.923
26_49571848 0.1852 1.204 0.2285
26_49571910 0.1852 1.204 0.2285
26_49571999 -0.279 -2.954 0.003154
26_49572209 0.03384 0.81 0.418
26_49572678 -0.001935 -0.05203 0.9585
26_49572734 -0.9829 -5.754 9.431e-09
26_49572752 0.03973 0.9045 0.3658
26_49572822 -0.001935 -0.05203 0.9585
26_49572842 0.07952 0.335 0.7376
26_49573058 -0.07229 -0.4668 0.6407
26_49573303 0.07952 0.335 0.7376
26_49573674 -0.07229 -0.4668 0.6407
26_49573811 0.1356 0.2559 0.798
26_49574026 0.05159 1.373 0.1699
26_49574084 -0.1053 -0.4139 0.679
26_49574642 0.07952 0.335 0.7376
26_49574773 -1.354 -1.479 0.1392
26_49575115 -0.1053 -0.4139 0.679
26_49575298 0.02709 0.3537 0.7236
26_49575488 -1.354 -1.479 0.1392
26_49575534 -1.354 -1.479 0.1392
26_49575584 -0.6588 -1.017 0.3092
26_49575991 -0.6588 -1.017 0.3092
26_49576122 -0.6588 -1.017 0.3092
26_49576228 0.04021 0.9131 0.3612
26_49576758 0.02517 0.6795 0.4969
26_49577013 -0.6588 -1.017 0.3092
26_49577117 0.04021 0.9131 0.3612
26_49577156 0.3388 0.9764 0.3289
26_49577185 -0.6588 -1.017 0.3092
26_49577321 0.06411 0.9942 0.3202
26_49577514 -0.6588 -1.017 0.3092
26_49577909 -0.6588 -1.017 0.3092
26_49577938 -0.6588 -1.017 0.3092
26_49577965 -0.6588 -1.017 0.3092
26_49578033 -0.6588 -1.017 0.3092
26_49578243 -0.6588 -1.017 0.3092
26_49578273 0.04293 0.9725 0.3309
26_49578274 -0.6588 -1.017 0.3092
26_49578302 0.04293 0.9725 0.3309
26_49578307 -0.6588 -1.017 0.3092
26_49578512 -0.6588 -1.017 0.3092
26_49578514 -0.6588 -1.017 0.3092
26_49578523 -0.6588 -1.017 0.3092
26_49578588 -0.9829 -5.754 9.431e-09
26_49578609 0.3832 0.834 0.4043
26_49578623 -0.6588 -1.017 0.3092
26_49578713 -0.6588 -1.017 0.3092
26_49578800 -0.6588 -1.017 0.3092
26_49579025 0.02829 0.7622 0.446
26_49579272 0.07952 0.335 0.7376
26_49579543 0.03641 0.07495 0.9403
26_49579632 -0.6588 -1.017 0.3092
26_49579764 -0.6588 -1.017 0.3092
26_49580010 0.07952 0.335 0.7376
26_49580494 -0.6588 -1.017 0.3092
26_49580627 -0.03541 -0.1494 0.8812
26_49580811 -0.6588 -1.017 0.3092
26_49580827 -0.6588 -1.017 0.3092
26_49580831 -0.6588 -1.017 0.3092
26_49580925 -0.6588 -1.017 0.3092
26_49580994 -0.6588 -1.017 0.3092
26_49580999 0.1852 1.204 0.2285
26_49581136 -0.6588 -1.017 0.3092
26_49581222 0.153 1.279 0.201
26_49581233 -0.6588 -1.017 0.3092
26_49581246 -0.6588 -1.017 0.3092
26_49581277 -0.6588 -1.017 0.3092
26_49581616 -0.1411 -3.991 6.71e-05
26_49581716 0.02715 0.7062 0.4801
26_49581717 -0.6588 -1.017 0.3092
26_49581896 0.02715 0.7062 0.4801
26_49582031 -0.6588 -1.017 0.3092
26_49582091 0.04293 0.9725 0.3309
26_49582155 -0.6588 -1.017 0.3092
26_49582294 -0.6588 -1.017 0.3092
26_49582308 0.02829 0.7622 0.446
26_49582423 0.0008656 0.01357 0.9892
26_49582451 0.153 1.279 0.201
26_49582491 -0.6588 -1.017 0.3092
26_49582534 0.04293 0.9725 0.3309
26_49582644 0.0008656 0.01357 0.9892
26_49582808 0.0593 0.9963 0.3192
26_49582848 -0.6588 -1.017 0.3092
26_49582898 0.02694 0.7012 0.4832
26_49583108 0.04293 0.9725 0.3309
26_49583117 0.153 1.279 0.201
26_49583249 0.0008656 0.01357 0.9892
26_49583276 -0.3135 -6.06 1.499e-09
26_49583327 -0.06406 -0.8541 0.3931
26_49583634 0.3818 0.8314 0.4058
26_49584312 0.04293 0.9725 0.3309
26_49584522 -0.3135 -6.06 1.499e-09
26_49584708 0.1356 0.2559 0.798
26_49584713 -0.9829 -5.754 9.431e-09
26_49584933 -0.9829 -5.754 9.431e-09
26_49585127 -0.3135 -6.06 1.499e-09
26_49585137 -0.6588 -1.017 0.3092
26_49585595 0.08208 1.008 0.3135
26_49585602 0.09731 1.436 0.151
26_49585610 0.08208 1.008 0.3135
26_49585625 0.382 0.8318 0.4056
26_49585638 0.06411 0.9942 0.3202
26_49585681 0.1356 0.2559 0.798
26_49585841 0.06411 0.9942 0.3202
26_49586027 0.06411 0.9942 0.3202
26_49586089 -0.03541 -0.1494 0.8812
26_49586217 0.06411 0.9942 0.3202
26_49586243 0.06411 0.9942 0.3202
26_49586251 0.3388 0.9764 0.3289
26_49586293 0.06942 1.079 0.2807
26_49586311 0.06942 1.079 0.2807
26_49586319 0.06942 1.079 0.2807
26_49586386 0.06942 1.079 0.2807
26_49586432 0.06942 1.079 0.2807
26_49586480 -0.3156 -5.696 1.39e-08
26_49586582 0.06578 1.078 0.281
26_49586797 0.06942 1.079 0.2807
26_49586833 -0.06406 -0.8541 0.3931
26_49586864 0.06942 1.079 0.2807
26_49586987 -0.08405 -1.09 0.2757
26_49587048 0.04559 0.5988 0.5493
26_49587162 0.04559 0.5988 0.5493
26_49587568 -0.03541 -0.1494 0.8812
26_49587654 -0.6588 -1.017 0.3092
26_49587666 0.05583 0.4564 0.6481
26_49587800 0.04559 0.5988 0.5493
26_49587906 0.07202 1.891 0.05873
26_49587944 -0.2263 -4.598 4.418e-06
26_49587981 -0.2262 -4.607 4.217e-06
26_49588165 -0.304 -5.861 5.011e-09
26_49588198 0.1852 1.204 0.2285
26_49588454 0.04599 0.1876 0.8512
26_49588483 0.2517 0.6718 0.5018
26_49588694 -0.6588 -1.017 0.3092
26_49589741 0.153 1.279 0.201
26_49589757 -0.6588 -1.017 0.3092
26_49589962 0.0565 0.3069 0.7589
26_49590056 0.07952 0.335 0.7376
26_49590200 -0.02397 -0.133 0.8942
26_49590631 -0.6588 -1.017 0.3092
26_49590729 0.3388 0.9764 0.3289
26_49590766 0.1063 2.382 0.0173
26_49590812 0.153 1.279 0.201
26_49590830 -0.03541 -0.1494 0.8812
26_49590879 -0.02227 -0.1258 0.8999
26_49590898 -0.3122 -6.011 2.017e-09
26_49591094 0.07559 1.988 0.04691
26_49591111 0.08105 2.004 0.04517
26_49591116 0.08105 2.004 0.04517
26_49591148 -0.1473 -3.709 0.000211
26_49591195 -0.04868 -0.4032 0.6868
26_49591200 0.08105 2.004 0.04517
26_49591224 0.153 1.279 0.201
26_49591242 0.1034 1.072 0.2836
26_49591322 -0.28 -6.045 1.641e-09
26_49591363 0.153 1.279 0.201
26_49591598 -0.1636 -4.178 3.006e-05
26_49591651 -0.04868 -0.4032 0.6868
26_49591656 -0.1539 -3.884 0.0001047
26_49591743 0.153 1.279 0.201
26_49591750 0.153 1.279 0.201
26_49591751 0.153 1.279 0.201
26_49591839 0.07539 1.984 0.04735
26_49591854 0.07539 1.984 0.04735
26_49591884 -0.287 -5.671 1.525e-08
26_49591890 0.1086 2.023 0.04322
26_49591894 0.09839 0.6312 0.528
26_49591908 0.272 1.695 0.09023
26_49591922 -2.217 -2.423 0.01545
26_49591925 0.1808 0.9003 0.368
26_49591934 0.1773 0.8403 0.4008
26_49591951 0.1773 0.8403 0.4008
26_49591967 0.4352 1.059 0.2898
26_49591968 0.1356 0.2559 0.798
26_49591969 0.4352 1.059 0.2898
26_49591982 0.832 0.8986 0.3689
26_49591995 0.3388 0.9764 0.3289
26_49592072 0.153 1.279 0.201
26_49592232 0.001184 0.01855 0.9852
26_49592434 0.153 1.279 0.201
26_49592451 0.153 1.279 0.201
26_49592956 0.08105 2.004 0.04517
26_49593376 0.08105 2.004 0.04517
26_49593671 -0.04868 -0.4032 0.6868
26_49593990 0.153 1.279 0.201
26_49594163 -0.304 -5.861 5.011e-09
26_49594257 0.07559 1.988 0.04691
26_49594264 -0.4314 -0.816 0.4146
26_49594476 0.0741 1.945 0.05179
26_49594770 -0.4314 -0.816 0.4146
26_49594967 0.08105 2.004 0.04517
26_49595018 0.08105 2.004 0.04517
26_49595206 -0.4314 -0.816 0.4146
26_49595207 0.153 1.279 0.201
26_49595693 0.007227 0.1217 0.9031
26_49596308 -0.4314 -0.816 0.4146
26_49596378 0.08105 2.004 0.04517
26_49596707 0.0741 1.945 0.05179
26_49596725 0.0741 1.945 0.05179
26_49596868 0.08105 2.004 0.04517
26_49596968 0.0741 1.945 0.05179
26_49596969 0.0741 1.945 0.05179
26_49596997 0.07555 1.985 0.04717
26_49597255 0.0741 1.945 0.05179
26_49597373 0.0741 1.945 0.05179
26_49597374 0.0741 1.945 0.05179
26_49597413 0.0741 1.945 0.05179
26_49597621 -0.07229 -0.4668 0.6407
26_49597671 0.0741 1.945 0.05179
26_49597681 0.0741 1.945 0.05179
26_49597745 0.0741 1.945 0.05179
26_49597772 0.0741 1.945 0.05179
26_49597926 0.0741 1.945 0.05179
26_49598037 0.153 1.279 0.201
26_49598071 0.07446 1.956 0.05054
26_49598085 0.0741 1.945 0.05179
26_49598179 0.0741 1.945 0.05179
26_49598222 0.0741 1.945 0.05179
26_49598394 0.0741 1.945 0.05179
26_49598397 0.0741 1.945 0.05179
26_49598411 0.0741 1.945 0.05179
26_49598422 0.0741 1.945 0.05179
26_49598486 0.0741 1.945 0.05179
26_49598536 -0.04505 -0.3598 0.719
26_49598632 0.07345 1.929 0.05381
26_49598648 0.07345 1.929 0.05381
26_49598650 0.07345 1.929 0.05381
26_49598654 0.07345 1.929 0.05381
26_49598893 0.08105 2.004 0.04517
26_49599014 0.0741 1.945 0.05179
26_49599022 0.0741 1.945 0.05179
26_49599053 0.0741 1.945 0.05179
26_49599208 -0.3035 -5.86 5.033e-09
26_49599211 -0.3035 -5.86 5.033e-09
26_49599230 -0.304 -5.861 5.011e-09
26_49599796 0.0741 1.945 0.05179
26_49599797 0.0741 1.945 0.05179
26_49599891 -0.03541 -0.1494 0.8812
26_49599918 0.0741 1.945 0.05179
26_49599928 0.0741 1.945 0.05179
26_49599959 0.0741 1.945 0.05179
26_49599994 0.0741 1.945 0.05179
26_49600376 -0.09293 -0.6653 0.5059
26_49600794 0.1356 0.2559 0.798
26_49600934 0.01592 0.2403 0.8101
26_49600935 0.0008656 0.01357 0.9892
26_49600982 -0.09293 -0.6653 0.5059
26_49601027 0.1356 0.2559 0.798
26_49601270 -0.07229 -0.4668 0.6407
26_49601408 0.1356 0.2559 0.798
26_49601768 -0.304 -5.861 5.011e-09
26_49601973 0.08105 2.004 0.04517
26_49602603 -0.4314 -0.816 0.4146
26_49602816 -0.9647 -5.452 5.309e-08
26_49603021 -0.03541 -0.1494 0.8812
26_49603347 0.1356 0.2559 0.798
26_49603604 0.1478 1.225 0.2206
26_49603626 0.1036 0.2248 0.8221
26_49603765 0.1356 0.2559 0.798
26_49603798 0.1356 0.2559 0.798
26_49603947 0.1356 0.2559 0.798
26_49604141 0.1356 0.2559 0.798
26_49604343 0.1478 1.225 0.2206
26_49604549 -0.4314 -0.816 0.4146
26_49604556 0.1356 0.2559 0.798
26_49604638 0.1356 0.2559 0.798
26_49604689 0.5703 0.6229 0.5334
26_49604774 0.1356 0.2559 0.798
26_49604811 0.1356 0.2559 0.798
26_49604901 0.1356 0.2559 0.798
26_49604920 0.1356 0.2559 0.798
26_49605069 -0.4314 -0.816 0.4146
26_49605134 0.1356 0.2559 0.798
26_49605170 0.1356 0.2559 0.798
26_49605248 -0.4314 -0.816 0.4146
26_49605285 0.068 0.5514 0.5814
26_49605846 0.1356 0.2559 0.798
26_49606707 0.2517 0.6718 0.5018
26_49607201 -0.1384 -0.8427 0.3995
26_49607230 0.0008656 0.01357 0.9892
26_49607588 0.1478 1.225 0.2206
26_49607630 -0.3051 -5.891 4.19e-09
26_49607803 0.1356 0.2559 0.798
26_49607944 0.1356 0.2559 0.798
26_49608289 0.2517 0.6718 0.5018
26_49608317 -0.4314 -0.816 0.4146
26_49608420 -0.3051 -5.891 4.19e-09
26_49608448 0.488 1.066 0.2867
26_49608476 0.1356 0.2559 0.798
26_49608505 0.3818 0.8314 0.4058
26_49608704 0.1356 0.2559 0.798
26_49608723 -0.4314 -0.816 0.4146
26_49608987 -1.037 -1.133 0.2574
26_49609011 -1.037 -1.133 0.2574
26_49609588 0.1478 1.225 0.2206
26_49609936 0.08136 2.018 0.04366
26_49610536 0.08136 2.018 0.04366
26_49610564 0.2517 0.6718 0.5018
26_49611217 -0.03541 -0.1494 0.8812
26_49611496 0.1356 0.2559 0.798
26_49611577 -0.1687 -1.167 0.2432
26_49611605 -0.1619 -4.138 3.576e-05
26_49612005 -0.001891 -0.02816 0.9775
26_49612043 -0.002264 -0.03634 0.971
26_49612110 -0.4314 -0.816 0.4146
26_49612111 -0.4314 -0.816 0.4146
26_49612126 -0.1687 -1.167 0.2432
26_49612135 -0.1619 -4.138 3.576e-05
26_49612159 -0.1619 -4.138 3.576e-05
26_49612168 -0.4314 -0.816 0.4146
26_49612169 -0.1687 -1.167 0.2432
26_49612188 -0.2108 -4.441 9.213e-06
26_49612195 -0.07022 -0.4162 0.6773
26_49612232 -0.1687 -1.167 0.2432
26_49612245 -0.1522 -1.04 0.2984
26_49612297 -0.1687 -1.167 0.2432
26_49612336 0.1356 0.2559 0.798
26_49612368 -0.1687 -1.167 0.2432
26_49612481 -0.1687 -1.167 0.2432
26_49612538 -0.03541 -0.1494 0.8812
26_49612621 -0.1197 -0.9583 0.338
26_49612820 0.1478 1.225 0.2206
26_49614055 -0.07516 -0.4988 0.6179
26_49614909 -0.006291 -0.09603 0.9235
26_49615127 0.08126 2.018 0.04367
26_49615217 0.1356 0.2559 0.798
26_49615305 -0.4314 -0.816 0.4146
26_49615734 -0.1197 -0.9583 0.338
26_49615763 -0.3263 -6.123 1.013e-09
26_49616195 -0.3051 -5.891 4.19e-09
26_49616542 -0.4314 -0.816 0.4146
26_49616986 0.1356 0.2559 0.798
26_49617552 -0.07516 -0.4988 0.6179
26_49617668 -0.6427 -0.6978 0.4854
26_49618202 0.1356 0.2559 0.798
26_49618218 0.2517 0.6718 0.5018
26_49618362 0.1356 0.2559 0.798
26_49618552 0.2517 0.6718 0.5018
26_49619466 0.1356 0.2559 0.798
26_49619469 0.1356 0.2559 0.798
26_49619472 -0.3263 -6.123 1.013e-09
26_49619545 -0.1687 -1.167 0.2432
26_49619588 0.1478 1.225 0.2206
26_49619597 0.1478 1.225 0.2206
26_49619880 -1.037 -1.133 0.2574
26_49620283 -1.037 -1.133 0.2574
26_49620286 0.3818 0.8314 0.4058
26_49620303 -1.037 -1.133 0.2574
26_49620311 -1.037 -1.133 0.2574
26_49620321 -1.037 -1.133 0.2574
26_49620441 -0.6427 -0.6978 0.4854
26_49621105 0.08393 2.087 0.03694
26_49621586 -0.03541 -0.1494 0.8812
26_49621669 0.1478 1.225 0.2206
26_49621759 -0.0604 -0.7901 0.4295
26_49621823 0.1045 0.9548 0.3398
26_49621843 0.1045 0.9548 0.3398
26_49621974 -0.4314 -0.816 0.4146
26_49622158 -0.3205 -6.005 2.105e-09
26_49622404 0.08393 2.087 0.03694
26_49622623 0.05398 0.5327 0.5943
26_49622624 0.09096 1.112 0.2665
26_49622659 -0.3176 -5.968 2.628e-09
26_49623017 0.3818 0.8314 0.4058
26_49623037 -0.1687 -1.167 0.2432
26_49623290 -0.4314 -0.816 0.4146
26_49623307 0.04888 0.9432 0.3456
26_49623582 0.2517 0.6718 0.5018
26_49623588 0.1045 0.9548 0.3398
26_49623789 0.2517 0.6718 0.5018
26_49623881 0.2575 0.792 0.4284
26_49623882 0.2575 0.792 0.4284
26_49623944 0.003923 0.01812 0.9855
26_49624148 0.01987 0.2315 0.8169
26_49625455 -0.02429 -0.5453 0.5856
26_49625466 0.2517 0.6718 0.5018
26_49625939 0.3818 0.8314 0.4058
26_49626654 -0.07516 -0.4988 0.6179
26_49626932 -0.02429 -0.5453 0.5856
26_49627217 -0.02429 -0.5453 0.5856
26_49627495 -0.02429 -0.5453 0.5856
26_49627575 -0.5222 -0.5703 0.5685
26_49627608 -0.4314 -0.816 0.4146
26_49627812 -0.07516 -0.4988 0.6179
26_49627996 -0.3263 -6.123 1.013e-09
26_49628669 -0.02429 -0.5453 0.5856
26_49628855 -0.5222 -0.5703 0.5685
26_49629062 0.1979 1.305 0.1918
26_49629148 -0.02429 -0.5453 0.5856
26_49629501 0.0532 0.4239 0.6717
26_49630268 0.0234 0.4098 0.682
26_49630423 0.1478 1.225 0.2206
26_49630437 0.1478 1.225 0.2206
26_49630484 -0.02429 -0.5453 0.5856
26_49630533 -0.05182 -1.233 0.2175
26_49630642 -0.3263 -6.123 1.013e-09
26_49631020 0.05537 1.072 0.2839
26_49631225 -0.05182 -1.233 0.2175
26_49631388 -0.05182 -1.233 0.2175
26_49631449 0.1967 0.9025 0.3668
26_49631494 -0.006549 -0.1774 0.8592
26_49631528 0.3818 0.8314 0.4058
26_49631571 0.1967 0.9025 0.3668
26_49631575 0.05429 0.6582 0.5105
26_49631591 -0.1939 -4.732 2.305e-06
26_49631607 -0.1668 -4.319 1.609e-05
26_49631787 -0.008989 -0.2407 0.8098
26_49631997 -0.06023 -1.431 0.1526
26_49632004 -0.06023 -1.431 0.1526
26_49632191 0.1214 0.4586 0.6465
26_49632215 -0.3263 -6.123 1.013e-09
26_49632267 0.1214 0.4586 0.6465
26_49632289 0.1214 0.4586 0.6465
26_49632370 -0.114 -0.2487 0.8036
26_49632380 -0.114 -0.2487 0.8036
26_49632545 -0.114 -0.2487 0.8036
26_49632639 -0.114 -0.2487 0.8036
26_49632876 -0.2591 -0.3989 0.69
26_49632942 -0.02796 -0.7097 0.4779
26_49633328 -0.114 -0.2487 0.8036
26_49633365 -0.114 -0.2487 0.8036
26_49633415 -0.114 -0.2487 0.8036
26_49633541 -0.114 -0.2487 0.8036
26_49633553 -0.114 -0.2487 0.8036
26_49633555 -0.114 -0.2487 0.8036
26_49633574 -0.114 -0.2487 0.8036
26_49633602 -0.07516 -0.4988 0.6179
26_49633710 -0.114 -0.2487 0.8036
26_49633727 -0.114 -0.2487 0.8036
26_49633804 -0.114 -0.2487 0.8036
26_49633914 -0.114 -0.2487 0.8036
26_49633949 -0.114 -0.2487 0.8036
26_49634009 -0.114 -0.2487 0.8036
26_49634052 -0.114 -0.2487 0.8036
26_49634230 0.1356 0.2559 0.798
26_49634294 -0.02429 -0.5453 0.5856
26_49634382 -0.114 -0.2487 0.8036
26_49634545 -0.114 -0.2487 0.8036
26_49634627 -0.114 -0.2487 0.8036
26_49634810 -0.114 -0.2487 0.8036
26_49634843 -0.114 -0.2487 0.8036
26_49634952 -0.4314 -0.816 0.4146
26_49634953 -0.114 -0.2487 0.8036
26_49635045 -0.114 -0.2487 0.8036
26_49635061 -0.114 -0.2487 0.8036
26_49635095 -0.114 -0.2487 0.8036
26_49635250 -0.03541 -0.1494 0.8812
26_49635283 -0.114 -0.2487 0.8036
26_49635409 -0.114 -0.2487 0.8036
26_49635482 -0.114 -0.2487 0.8036
26_49635491 -0.114 -0.2487 0.8036
26_49635523 -0.114 -0.2487 0.8036
26_49635531 -0.114 -0.2487 0.8036
26_49635579 0.08435 0.9491 0.3426
26_49635611 -0.1521 -3.787 0.000155
26_49635630 -0.114 -0.2487 0.8036
26_49635650 -0.0073 -0.06327 0.9496
26_49635651 -0.03541 -0.1494 0.8812
26_49635685 0.2517 0.6718 0.5018
26_49635710 -0.114 -0.2487 0.8036
26_49635724 -0.114 -0.2487 0.8036
26_49635737 -0.114 -0.2487 0.8036
26_49635751 -0.114 -0.2487 0.8036
26_49635761 -0.114 -0.2487 0.8036
26_49635848 -0.114 -0.2487 0.8036
26_49635895 -0.114 -0.2487 0.8036
26_49635914 -0.114 -0.2487 0.8036
26_49635934 -0.03541 -0.1494 0.8812
26_49635938 -0.114 -0.2487 0.8036
26_49635972 -0.114 -0.2487 0.8036
26_49636001 -0.114 -0.2487 0.8036
26_49636014 -0.0073 -0.06327 0.9496
26_49636027 -0.0073 -0.06327 0.9496
26_49636034 -0.0073 -0.06327 0.9496
26_49636083 -0.114 -0.2487 0.8036
26_49636179 -0.1521 -3.787 0.000155
26_49636245 -0.114 -0.2487 0.8036
26_49636261 -0.114 -0.2487 0.8036
26_49636327 0.2517 0.6718 0.5018
26_49636330 -0.114 -0.2487 0.8036
26_49636340 -0.114 -0.2487 0.8036
26_49636451 -0.114 -0.2487 0.8036
26_49636522 -0.07516 -0.4988 0.6179
26_49636556 -0.114 -0.2487 0.8036
26_49637039 -0.2027 -4.765 1.965e-06
26_49637046 -0.114 -0.2487 0.8036
26_49637058 -0.114 -0.2487 0.8036
26_49637062 -0.114 -0.2487 0.8036
26_49637105 -0.114 -0.2487 0.8036
26_49637178 -0.114 -0.2487 0.8036
26_49637219 -0.114 -0.2487 0.8036
26_49637265 -0.114 -0.2487 0.8036
26_49637439 -0.114 -0.2487 0.8036
26_49637614 -0.114 -0.2487 0.8036
26_49637651 -0.07516 -0.4988 0.6179
26_49637656 -0.114 -0.2487 0.8036
26_49637745 -0.114 -0.2487 0.8036
26_49637781 -0.114 -0.2487 0.8036
26_49637881 -0.07516 -0.4988 0.6179
26_49637882 -0.114 -0.2487 0.8036
26_49637990 -0.114 -0.2487 0.8036
26_49638006 -0.114 -0.2487 0.8036
26_49638016 0.3171 0.8406 0.4006
26_49638258 -0.114 -0.2487 0.8036
26_49638388 -0.05226 -0.4908 0.6236
26_49638432 -0.01238 -0.1367 0.8913
26_49638444 -0.01238 -0.1367 0.8913
26_49638510 -0.114 -0.2487 0.8036
26_49638527 -0.04358 -1.008 0.3137
26_49638588 -0.01238 -0.1367 0.8913
26_49638597 0.005118 0.08003 0.9362
26_49638631 0.06488 0.2729 0.785
26_49638643 -0.114 -0.2487 0.8036
26_49638757 0.5703 0.6229 0.5334
26_49638780 -0.114 -0.2487 0.8036
26_49638801 -0.114 -0.2487 0.8036
26_49638922 -0.114 -0.2487 0.8036
26_49638947 -0.114 -0.2487 0.8036
26_49639102 -0.114 -0.2487 0.8036
26_49639104 -0.114 -0.2487 0.8036
26_49639173 -0.114 -0.2487 0.8036
26_49639205 -0.114 -0.2487 0.8036
26_49639298 -0.114 -0.2487 0.8036
26_49639317 -0.114 -0.2487 0.8036
26_49639366 -0.114 -0.2487 0.8036
26_49639417 0.1706 1.448 0.1476
26_49639529 -0.114 -0.2487 0.8036
26_49639734 -0.114 -0.2487 0.8036
26_49639735 -0.114 -0.2487 0.8036
26_49639750 -0.114 -0.2487 0.8036
26_49639793 -0.114 -0.2487 0.8036
26_49639805 0.2517 0.6718 0.5018
26_49639950 -0.03541 -0.1494 0.8812
26_49640191 0.1276 0.9259 0.3546
26_49640265 -0.114 -0.2487 0.8036
26_49640281 -0.114 -0.2487 0.8036
26_49640293 -0.114 -0.2487 0.8036
26_49640348 -0.114 -0.2487 0.8036
26_49640436 -0.114 -0.2487 0.8036
26_49640442 -0.114 -0.2487 0.8036
26_49640454 -0.114 -0.2487 0.8036
26_49640601 -0.114 -0.2487 0.8036
26_49640628 -0.114 -0.2487 0.8036
26_49640648 -0.07516 -0.4988 0.6179
26_49640649 0.5703 0.6229 0.5334
26_49640702 -0.2895 -2.57 0.01042
26_49640819 -0.02721 -0.6892 0.4908
26_49640850 -0.4314 -0.816 0.4146
26_49640933 -0.9587 -5.387 7.636e-08
26_49640952 -0.114 -0.2487 0.8036
26_49640953 -0.114 -0.2487 0.8036
26_49641036 -0.114 -0.2487 0.8036
26_49641097 -0.114 -0.2487 0.8036
26_49641185 -0.114 -0.2487 0.8036
26_49641244 -0.114 -0.2487 0.8036
26_49641335 -0.114 -0.2487 0.8036
26_49641480 -0.114 -0.2487 0.8036
26_49641523 -0.114 -0.2487 0.8036
26_49641526 -0.114 -0.2487 0.8036
26_49641646 -0.4314 -0.816 0.4146
26_49641660 -0.114 -0.2487 0.8036
26_49641681 -0.114 -0.2487 0.8036
26_49641683 -0.114 -0.2487 0.8036
26_49641696 -0.114 -0.2487 0.8036
26_49641911 -0.114 -0.2487 0.8036
26_49641933 -0.114 -0.2487 0.8036
26_49641976 -0.114 -0.2487 0.8036
26_49641982 -0.114 -0.2487 0.8036
26_49642081 -0.114 -0.2487 0.8036
26_49642102 -0.114 -0.2487 0.8036
26_49642129 -0.114 -0.2487 0.8036
26_49642204 -0.114 -0.2487 0.8036
26_49642309 -0.114 -0.2487 0.8036
26_49642385 -0.114 -0.2487 0.8036
26_49642487 -0.03541 -0.1494 0.8812
26_49642558 -0.114 -0.2487 0.8036
26_49642563 -0.114 -0.2487 0.8036
26_49642598 -0.114 -0.2487 0.8036
26_49642607 -0.114 -0.2487 0.8036
26_49642660 -0.114 -0.2487 0.8036
26_49642675 -0.114 -0.2487 0.8036
26_49642846 -0.02721 -0.6892 0.4908
26_49642861 -0.114 -0.2487 0.8036
26_49642924 -0.06645 -0.6034 0.5463
26_49643017 -0.114 -0.2487 0.8036
26_49643158 -0.114 -0.2487 0.8036
26_49643159 -0.114 -0.2487 0.8036
26_49643542 -0.4314 -0.816 0.4146
26_49643629 -0.05215 -1.297 0.1946
26_49643745 -0.4314 -0.816 0.4146
26_49643770 -0.05215 -1.297 0.1946
26_49643774 -0.05182 -1.233 0.2175
26_49643785 0.005118 0.08003 0.9362
26_49643955 -0.4314 -0.816 0.4146
26_49643995 -0.05182 -1.233 0.2175
26_49644153 -0.05215 -1.297 0.1946
26_49644169 -0.2741 -5.686 1.4e-08
26_49644197 -0.4314 -0.816 0.4146
26_49644296 0.1356 0.2559 0.798
26_49644474 0.2517 0.6718 0.5018
26_49644501 -0.0283 -0.4486 0.6537
26_49644561 -0.2087 -4.56 5.28e-06
26_49644654 0.1018 2.378 0.01744
26_49644691 -0.2087 -4.56 5.28e-06
26_49644712 0.5703 0.6229 0.5334
26_49644722 -0.4314 -0.816 0.4146
26_49644839 0.1356 0.2559 0.798
26_49644862 -0.1542 -4.284 1.882e-05
26_49644921 0.1214 1.544 0.1228
26_49644928 -0.06645 -0.6034 0.5463
26_49644994 0.1079 2.285 0.02236
26_49645034 0.06488 0.2729 0.785
26_49645044 0.06488 0.2729 0.785
26_49645068 0.06488 0.2729 0.785
26_49645077 0.06488 0.2729 0.785
26_49645091 0.06488 0.2729 0.785
26_49645123 0.087 0.9627 0.3357
26_49645152 0.087 0.9627 0.3357
26_49645171 0.087 0.9627 0.3357
26_49645182 0.087 0.9627 0.3357
26_49645197 0.06488 0.2729 0.785
26_49645238 -0.003998 -0.07917 0.9369
26_49645270 0.08508 0.4421 0.6584
26_49645283 0.5008 0.5465 0.5847
26_49645321 0.05257 0.1401 0.8886
26_49645641 -0.04092 -0.3739 0.7085
26_49645777 -0.0151 -0.1358 0.892
26_49645779 -0.0151 -0.1358 0.892
26_49645791 -0.07229 -0.4668 0.6407
26_49645936 0.01571 0.3569 0.7212
26_49646020 0.1717 1.323 0.1858
26_49646024 0.1717 1.323 0.1858
26_49646127 -0.4314 -0.816 0.4146
26_49646243 0.01571 0.3569 0.7212
26_49646523 -0.09743 -0.6116 0.5409
26_49646527 0.1717 1.323 0.1858
26_49646611 0.02065 0.4695 0.6388
26_49646653 0.1876 1.642 0.1006
26_49646804 -0.4314 -0.816 0.4146
26_49646852 0.2233 1.492 0.1357
26_49647001 0.02448 0.5469 0.5845
26_49647112 0.02448 0.5469 0.5845
26_49647798 -0.06337 -1.157 0.2475
26_49648020 0.01571 0.3569 0.7212
26_49648158 0.01571 0.3569 0.7212
26_49648242 0.01571 0.3569 0.7212
26_49648406 0.02749 0.665 0.5061
26_49648783 -0.07602 -1.292 0.1963
26_49648990 -0.4314 -0.816 0.4146
26_49649091 0.0532 0.4239 0.6717
26_49649101 -0.03541 -0.1494 0.8812
26_49649618 0.1717 1.323 0.1858
26_49649700 0.2122 1.727 0.08433
26_49649854 -0.07602 -1.292 0.1963
26_49649880 0.01571 0.3569 0.7212
26_49649882 0.2517 0.6718 0.5018
26_49650310 0.1168 1.403 0.1607
26_49650595 0.2233 1.492 0.1357
26_49650873 0.05463 1.354 0.1757
26_49650884 0.2233 1.492 0.1357
26_49651077 0.01571 0.3569 0.7212
26_49651095 0.09183 0.9389 0.3478
26_49651221 0.1168 1.403 0.1607
26_49651368 -0.03541 -0.1494 0.8812
26_49651407 0.09183 0.9389 0.3478
26_49651444 -0.4314 -0.816 0.4146
26_49651618 -0.07229 -0.4668 0.6407
26_49651957 0.09183 0.9389 0.3478
26_49652121 0.5703 0.6229 0.5334
26_49652133 0.03272 0.8106 0.4177
26_49652610 0.01571 0.3569 0.7212
26_49652891 -0.4314 -0.816 0.4146
26_49652933 0.02993 0.7227 0.4699
26_49653145 -0.03541 -0.1494 0.8812
26_49653546 0.2517 0.6718 0.5018
26_49653597 0.1099 1.097 0.2727
26_49653726 -0.03541 -0.1494 0.8812
26_49653780 0.2517 0.6718 0.5018
26_49654168 0.09183 0.9389 0.3478
26_49654413 -0.4314 -0.816 0.4146
26_49654573 0.119 1.514 0.1302
26_49655124 0.09183 0.9389 0.3478
26_49655209 -0.4314 -0.816 0.4146
26_49655239 0.09183 0.9389 0.3478
26_49655365 0.09183 0.9389 0.3478
26_49655618 -0.07388 -1.032 0.302
26_49655669 0.3243 0.6132 0.5398
26_49655919 -0.4314 -0.816 0.4146
26_49656280 -0.5596 -1.492 0.1357
26_49656346 -0.4314 -0.816 0.4146
26_49656786 0.2517 0.6718 0.5018
26_49656787 0.1857 1.418 0.1564
26_49656899 -0.4314 -0.816 0.4146
26_49656908 -0.05423 -0.3482 0.7277
26_49657044 0.09881 1.005 0.315
26_49657052 0.038 0.8138 0.4158
26_49657244 0.01571 0.3569 0.7212
26_49657560 -0.02519 -0.3997 0.6894
26_49657639 0.01571 0.3569 0.7212
26_49657818 -0.03541 -0.1494 0.8812
26_49658409 0.2233 1.492 0.1357
26_49658619 0.03917 0.7074 0.4794
26_49658644 0.06834 1.847 0.06484
26_49658687 0.2517 0.6718 0.5018
26_49658716 0.2517 0.6718 0.5018
26_49658726 0.2517 0.6718 0.5018
26_49658789 0.2517 0.6718 0.5018
26_49658870 0.2315 1.643 0.1004
26_49658938 0.5703 0.6229 0.5334
26_49658971 0.2517 0.6718 0.5018
26_49659215 0.2517 0.6718 0.5018
26_49659225 0.2517 0.6718 0.5018
26_49659236 0.2517 0.6718 0.5018
26_49659264 -0.08278 -1.352 0.1765
26_49659295 0.2517 0.6718 0.5018
26_49659406 0.2517 0.6718 0.5018
26_49659413 -0.4314 -0.816 0.4146
26_49659451 0.2517 0.6718 0.5018
26_49659548 0.1857 1.418 0.1564
26_49659698 -9.492e-05 -0.002122 0.9983
26_49659928 -0.4314 -0.816 0.4146
26_49659945 0.1857 1.418 0.1564
26_49660020 -0.07602 -1.292 0.1963
26_49660060 0.5703 0.6229 0.5334
26_49660095 0.4031 0.7596 0.4475
26_49660185 -0.07229 -0.4668 0.6407
26_49660271 -0.0028 -0.06192 0.9506
26_49660332 0.1857 1.418 0.1564
26_49660417 0.2517 0.6718 0.5018
26_49660481 0.1857 1.418 0.1564
26_49660487 0.2517 0.6718 0.5018
26_49660580 -0.06302 -1.097 0.2729
26_49660590 -0.07229 -0.4668 0.6407
26_49660628 -0.113 -1.054 0.2917
26_49660851 -0.6427 -0.6978 0.4854
26_49661130 -0.113 -1.054 0.2917
26_49661164 0.1857 1.418 0.1564
26_49661551 0.06834 1.847 0.06484
26_49661621 -0.004401 -0.07115 0.9433
26_49661715 0.06834 1.847 0.06484
26_49661747 -0.4314 -0.816 0.4146
26_49661835 -0.004401 -0.07115 0.9433
26_49661865 -0.004401 -0.07115 0.9433
26_49661995 -0.07385 -0.7192 0.4721
26_49662202 -0.07229 -0.4668 0.6407
26_49662361 -0.03541 -0.1494 0.8812
26_49662392 0.07058 2.005 0.04504
26_49662500 0.1857 1.418 0.1564
26_49662638 -0.03541 -0.1494 0.8812
26_49662827 0.2517 0.6718 0.5018
26_49663076 0.1827 1.4 0.1617
26_49663197 -0.113 -1.054 0.2917
26_49663348 -0.4314 -0.816 0.4146
26_49663491 0.2517 0.6718 0.5018
26_49663548 0.1857 1.418 0.1564
26_49663669 -0.07602 -1.292 0.1963
26_49663675 -0.07602 -1.292 0.1963
26_49663680 -0.07602 -1.292 0.1963
26_49663693 -0.07385 -0.7192 0.4721
26_49663727 0.06834 1.847 0.06484
26_49663790 0.1857 1.418 0.1564
26_49664154 -0.004401 -0.07115 0.9433
26_49664190 -0.4314 -0.816 0.4146
26_49664203 -0.07602 -1.292 0.1963
26_49664212 0.06834 1.847 0.06484
26_49664245 0.2517 0.6718 0.5018
26_49664308 0.5703 0.6229 0.5334
26_49664339 0.1857 1.418 0.1564
26_49664443 0.2517 0.6718 0.5018
26_49664758 -0.03541 -0.1494 0.8812
26_49665102 0.06431 1.707 0.08794
26_49665194 -0.07229 -0.4668 0.6407
26_49665435 -0.04624 -0.3068 0.759
26_49666192 -0.03644 -0.5734 0.5664
26_49666230 0.06526 0.8119 0.4169
26_49666264 -0.03644 -0.5734 0.5664
26_49666398 -0.07602 -1.292 0.1963
26_49666418 -0.02344 -0.3763 0.7067
26_49667137 0.2517 0.6718 0.5018
26_49667295 0.2517 0.6718 0.5018
26_49667368 0.1386 1.445 0.1486
26_49667733 -0.07602 -1.292 0.1963
26_49667930 0.2517 0.6718 0.5018
26_49668006 -0.4314 -0.816 0.4146
26_49668068 0.1386 1.445 0.1486
26_49668102 -0.03541 -0.1494 0.8812
26_49668223 0.1857 1.418 0.1564
26_49668432 0.2517 0.6718 0.5018
26_49668465 -0.1697 -1.502 0.1331
26_49668793 0.1386 1.445 0.1486
26_49668843 -0.1626 -0.7511 0.4527
26_49669026 0.2643 0.9088 0.3635
26_49669389 -0.02572 -0.3757 0.7071
26_49669457 0.01969 0.07106 0.9434
26_49669596 -0.07634 -1.134 0.2567
26_49670498 0.5703 0.6229 0.5334
26_49670523 -0.03022 -0.7163 0.4738
26_49670667 -0.02519 -0.3997 0.6894
26_49670681 -0.03541 -0.1494 0.8812
26_49670750 0.2517 0.6718 0.5018
26_49670768 0.2584 0.6867 0.4923
26_49671424 0.1386 1.445 0.1486
26_49671465 0.2764 1.871 0.0614
26_49671590 0.2643 0.9088 0.3635
26_49671665 -0.07634 -1.134 0.2567
26_49671764 0.2643 0.9088 0.3635
26_49671785 -0.07634 -1.134 0.2567
26_49671810 -0.04062 -1.03 0.3033
26_49671832 0.2517 0.6718 0.5018
26_49671859 0.2517 0.6718 0.5018
26_49671868 0.2517 0.6718 0.5018
26_49671924 -0.08237 -1.281 0.2003
26_49671942 -0.04614 -0.8114 0.4172
26_49671943 0.1077 1.062 0.2881
26_49671993 0.2643 0.9088 0.3635
26_49672052 -0.05272 -0.9285 0.3532
26_49672121 0.1857 1.418 0.1564
26_49672349 0.2643 0.9088 0.3635
26_49672355 0.2643 0.9088 0.3635
26_49672440 0.2517 0.6718 0.5018
26_49672611 0.2643 0.9088 0.3635
26_49672622 0.2643 0.9088 0.3635
26_49672640 0.2643 0.9088 0.3635
26_49672667 0.2645 0.9091 0.3634
26_49672668 0.2643 0.9088 0.3635
26_49672678 0.2643 0.9088 0.3635
26_49672831 0.1857 1.418 0.1564
26_49672881 0.1962 1.513 0.1304
26_49673107 0.5703 0.6229 0.5334
26_49673322 0.2517 0.6718 0.5018
26_49673400 0.2643 0.9088 0.3635
26_49673446 0.2643 0.9088 0.3635
26_49673535 -0.4314 -0.816 0.4146
26_49673562 0.2517 0.6718 0.5018
26_49673596 0.1857 1.418 0.1564
26_49673630 -0.04479 -0.9653 0.3345
26_49673636 -0.03691 -0.7969 0.4255
26_49673638 -0.03691 -0.7969 0.4255
26_49673643 -0.0435 -0.9685 0.3329
26_49673649 0.2903 0.4463 0.6554
26_49673694 -0.03963 -0.8843 0.3766
26_49673827 -0.0425 -0.9764 0.3289
26_49673836 0.2764 1.871 0.0614
26_49673870 0.01969 0.07106 0.9434
26_49673991 -0.0451 -0.9658 0.3342
26_49674008 0.2643 0.9088 0.3635
26_49674010 0.2643 0.9088 0.3635
26_49674040 0.2643 0.9088 0.3635
26_49674059 0.2643 0.9088 0.3635
26_49674090 0.2517 0.6718 0.5018
26_49674122 0.2643 0.9088 0.3635
26_49674133 0.2643 0.9088 0.3635
26_49674136 0.02555 0.2052 0.8374
26_49674197 0.2643 0.9088 0.3635
26_49674198 0.2643 0.9088 0.3635
26_49674275 0.01969 0.07106 0.9434
26_49674318 -1.037 -1.133 0.2574
26_49674349 0.2643 0.9088 0.3635
26_49674350 0.2643 0.9088 0.3635
26_49674387 0.2643 0.9088 0.3635
26_49674441 0.2643 0.9088 0.3635
26_49674451 0.2643 0.9088 0.3635
26_49674471 0.2643 0.9088 0.3635
26_49674554 0.1857 1.418 0.1564
26_49674569 0.2575 0.792 0.4284
26_49674695 2.284 2.482 0.01312
26_49674763 0.0532 0.4239 0.6717
26_49674778 0.01969 0.07106 0.9434
26_49674780 0.01969 0.07106 0.9434
26_49674977 0.2282 0.5571 0.5775
26_49675138 0.5703 0.6229 0.5334
26_49675182 -0.004397 -0.08671 0.9309
26_49675258 0.0138 0.1837 0.8543
26_49675435 0.5703 0.6229 0.5334
26_49675849 0.08614 1.383 0.1667
26_49675882 0.0006874 0.01204 0.9904
26_49675963 -0.05696 -1.015 0.3101
26_49676000 -0.05524 -0.9886 0.3229
26_49676128 0.2517 0.6718 0.5018
26_49676208 -0.05616 -0.9994 0.3177
26_49676219 -0.05616 -0.9994 0.3177
26_49676276 -0.07802 -1.18 0.2381
26_49676292 0.09765 1.388 0.1653
26_49676297 -0.05616 -0.9994 0.3177
26_49676305 0.2575 0.792 0.4284
26_49676312 -0.05616 -0.9994 0.3177
26_49676321 0.2575 0.792 0.4284
26_49676352 -0.05696 -1.015 0.3101
26_49676363 -0.05696 -1.015 0.3101
26_49676442 -0.0887 -1.353 0.1761
26_49676578 0.2575 0.792 0.4284
26_49676686 -0.0887 -1.353 0.1761
26_49676707 0.2575 0.792 0.4284
26_49676713 0.2575 0.792 0.4284
26_49676734 -0.05696 -1.015 0.3101
26_49676737 -0.05696 -1.015 0.3101
26_49676781 -0.02171 -0.3037 0.7614
26_49676807 0.2575 0.792 0.4284
26_49676840 -0.05696 -1.015 0.3101
26_49676843 -0.05696 -1.015 0.3101
26_49676844 -0.0887 -1.353 0.1761
26_49676864 0.2575 0.792 0.4284
26_49676912 0.2575 0.792 0.4284
26_49676932 -0.0887 -1.353 0.1761
26_49676950 0.2575 0.792 0.4284
26_49676966 -0.04607 -0.8339 0.4044
26_49676971 0.01969 0.07106 0.9434
26_49677010 -0.05696 -1.015 0.3101
26_49677025 -0.05696 -1.015 0.3101
26_49677044 -0.05696 -1.015 0.3101
26_49677061 0.2575 0.792 0.4284
26_49677123 -0.05696 -1.015 0.3101
26_49677383 -0.0887 -1.353 0.1761
26_49677406 -0.05696 -1.015 0.3101
26_49677471 -0.05228 -1.098 0.2723
26_49677501 -0.05819 -1.037 0.3
26_49677505 -0.05696 -1.015 0.3101
26_49677507 -0.05696 -1.015 0.3101
26_49677518 -0.05696 -1.015 0.3101
26_49677523 0.2575 0.792 0.4284
26_49677533 -0.04883 -1.023 0.3064
26_49677602 -0.0887 -1.353 0.1761
26_49677653 0.2575 0.792 0.4284
26_49677667 -0.05696 -1.015 0.3101
26_49677769 -0.0887 -1.353 0.1761
26_49677770 -0.07648 -1.154 0.2485
26_49677831 -0.05696 -1.015 0.3101
26_49677844 -0.05696 -1.015 0.3101
26_49677845 -0.05696 -1.015 0.3101
26_49677849 -0.05696 -1.015 0.3101
26_49677866 -0.05696 -1.015 0.3101
26_49677869 -0.05696 -1.015 0.3101
26_49677895 -0.05696 -1.015 0.3101
26_49677911 -0.05696 -1.015 0.3101
26_49677928 -0.05696 -1.015 0.3101
26_49678105 -0.05696 -1.015 0.3101
26_49678110 -0.05696 -1.015 0.3101
26_49678216 -0.05696 -1.015 0.3101
26_49678237 -0.05696 -1.015 0.3101
26_49678328 -0.05696 -1.015 0.3101
26_49678331 -0.05696 -1.015 0.3101
26_49678410 0.2575 0.792 0.4284
26_49678413 0.01969 0.07106 0.9434
26_49678475 0.2517 0.6718 0.5018
26_49678487 0.2517 0.6718 0.5018
26_49678537 -0.05859 -1 0.3174
26_49678548 -0.0887 -1.353 0.1761
26_49678591 -0.05859 -1 0.3174
26_49678629 -0.05696 -1.015 0.3101
26_49678655 -0.05859 -1 0.3174
26_49678763 -0.05696 -1.015 0.3101
26_49678784 0.2517 0.6718 0.5018
26_49678850 0.2517 0.6718 0.5018
26_49678909 0.2517 0.6718 0.5018
26_49678932 0.01036 0.04064 0.9676
26_49678933 -0.01875 -0.08639 0.9312
26_49678977 0.2517 0.6718 0.5018
26_49679149 0.01969 0.07106 0.9434
26_49679947 0.2575 0.792 0.4284
26_49679966 0.2517 0.6718 0.5018
26_49680025 -0.03868 -0.8236 0.4102
26_49680032 0.5703 0.6229 0.5334
26_49680156 0.2517 0.6718 0.5018
26_49680168 0.2517 0.6718 0.5018
26_49680193 0.2517 0.6718 0.5018
26_49680302 0.2517 0.6718 0.5018
26_49680453 0.2517 0.6718 0.5018
26_49680587 0.2517 0.6718 0.5018
26_49680621 0.2517 0.6718 0.5018
26_49680764 0.01969 0.07106 0.9434
26_49680910 0.2517 0.6718 0.5018
26_49680947 0.5703 0.6229 0.5334
26_49681106 0.2517 0.6718 0.5018
26_49681696 0.2517 0.6718 0.5018
26_49681719 -0.0887 -1.353 0.1761
26_49681776 0.2575 0.792 0.4284
26_49681844 0.01969 0.07106 0.9434
26_49681867 0.2517 0.6718 0.5018
26_49682083 0.2517 0.6718 0.5018
26_49682461 0.2517 0.6718 0.5018
26_49682462 0.2575 0.792 0.4284
26_49682485 -0.05696 -1.015 0.3101
26_49682497 0.2575 0.792 0.4284
26_49682529 -0.05859 -1 0.3174
26_49682569 0.2517 0.6718 0.5018
26_49682585 -0.0887 -1.353 0.1761
26_49682715 -0.05859 -1 0.3174
26_49682894 0.5703 0.6229 0.5334
26_49683008 -0.0887 -1.353 0.1761
26_49683322 0.01969 0.07106 0.9434
26_49683481 0.2575 0.792 0.4284
26_49683574 -0.0887 -1.353 0.1761
26_49683610 0.2517 0.6718 0.5018
26_49683967 0.2517 0.6718 0.5018
26_49684420 -0.0887 -1.353 0.1761
26_49685038 0.1146 1.727 0.08419
26_49685263 -0.0887 -1.353 0.1761
26_49685398 -0.0887 -1.353 0.1761
26_49686039 -0.05616 -0.9994 0.3177
26_49686362 0.2517 0.6718 0.5018
26_49687069 0.5703 0.6229 0.5334
26_49687252 0.01969 0.07106 0.9434
26_49687828 0.1857 1.418 0.1564
26_49688004 -0.0887 -1.353 0.1761
26_49688080 -0.007005 -0.1383 0.89
26_49689389 -0.0887 -1.353 0.1761
26_49689709 0.01969 0.07106 0.9434
26_49689870 -0.0887 -1.353 0.1761
26_49690291 0.5703 0.6229 0.5334
26_49690331 -0.0887 -1.353 0.1761
26_49690596 0.175 0.5715 0.5677
26_49690662 0.09088 1.288 0.1978
26_49690808 -0.04526 -0.8181 0.4133
26_49690810 -0.04526 -0.8181 0.4133
26_49691652 -0.0887 -1.353 0.1761
26_49691912 -0.1384 -0.8427 0.3995
26_49691941 -0.0887 -1.353 0.1761
26_49691984 -0.05616 -0.9994 0.3177
26_49692130 0.2517 0.6718 0.5018
26_49692980 -0.01712 -0.2812 0.7786
26_49693092 0.2517 0.6718 0.5018
26_49693103 0.5703 0.6229 0.5334
26_49693149 0.01081 0.3037 0.7614
26_49693504 -0.04779 -0.9376 0.3485
26_49693519 0.2517 0.6718 0.5018
26_49693578 0.2517 0.6718 0.5018
26_49693606 0.2517 0.6718 0.5018
26_49693625 0.2517 0.6718 0.5018
26_49693626 0.2517 0.6718 0.5018
26_49693639 0.2517 0.6718 0.5018
26_49693658 0.2517 0.6718 0.5018
26_49693686 0.2517 0.6718 0.5018
26_49693690 0.2517 0.6718 0.5018
26_49693724 0.2517 0.6718 0.5018
26_49693782 -0.0887 -1.353 0.1761
26_49693799 0.2517 0.6718 0.5018
26_49693806 0.2517 0.6718 0.5018
26_49693835 0.2517 0.6718 0.5018
26_49693855 0.2517 0.6718 0.5018
26_49693952 0.2517 0.6718 0.5018
26_49693973 0.2517 0.6718 0.5018
26_49693988 0.2517 0.6718 0.5018
26_49694096 0.2517 0.6718 0.5018
26_49694126 0.1499 0.4614 0.6446
26_49694142 0.1499 0.4614 0.6446
26_49694146 0.1499 0.4614 0.6446
26_49694160 0.1499 0.4614 0.6446
26_49694173 0.2517 0.6718 0.5018
26_49694195 0.2517 0.6718 0.5018
26_49694215 0.2517 0.6718 0.5018
26_49694216 0.2517 0.6718 0.5018
26_49694224 0.2517 0.6718 0.5018
26_49694315 0.2517 0.6718 0.5018
26_49694355 0.2517 0.6718 0.5018
26_49694406 -0.08825 -1.198 0.2311
26_49694410 -0.08825 -1.198 0.2311
26_49694411 0.2388 0.6398 0.5224
26_49694414 0.2388 0.6398 0.5224
26_49694433 0.2517 0.6718 0.5018
26_49694443 0.2517 0.6718 0.5018
26_49694444 0.2517 0.6718 0.5018
26_49694541 0.2517 0.6718 0.5018
26_49694609 -0.0887 -1.353 0.1761
26_49694631 0.2517 0.6718 0.5018
26_49694641 0.2517 0.6718 0.5018
26_49694653 0.2517 0.6718 0.5018
26_49694681 0.2517 0.6718 0.5018
26_49694693 0.2517 0.6718 0.5018
26_49694743 0.2517 0.6718 0.5018
26_49694757 0.2517 0.6718 0.5018
26_49694774 0.2517 0.6718 0.5018
26_49694775 0.2517 0.6718 0.5018
26_49694779 0.2517 0.6718 0.5018
26_49694799 0.2517 0.6718 0.5018
26_49694809 0.2517 0.6718 0.5018
26_49694818 0.2517 0.6718 0.5018
26_49694892 -0.06101 -0.8111 0.4174
26_49694912 0.2362 0.6262 0.5312
26_49694925 -0.07898 -0.9107 0.3625
26_49694931 0.2362 0.6262 0.5312
26_49695126 0.2517 0.6718 0.5018
26_49695127 0.2517 0.6718 0.5018
26_49695220 0.2517 0.6718 0.5018
26_49695252 0.09002 1.383 0.1669
26_49695262 0.2517 0.6718 0.5018
26_49695280 0.2517 0.6718 0.5018
26_49695389 0.2517 0.6718 0.5018
26_49695402 0.5703 0.6229 0.5334
26_49695584 0.2517 0.6718 0.5018
26_49695593 0.2517 0.6718 0.5018
26_49695606 0.2517 0.6718 0.5018
26_49695619 0.2517 0.6718 0.5018
26_49695621 0.2517 0.6718 0.5018
26_49695630 0.2517 0.6718 0.5018
26_49696018 0.2517 0.6718 0.5018
26_49696025 0.2517 0.6718 0.5018
26_49696055 -0.0467 -0.8106 0.4176
26_49696075 0.2517 0.6718 0.5018
26_49696180 0.2517 0.6718 0.5018
26_49696244 -0.0887 -1.353 0.1761
26_49696256 -0.0887 -1.353 0.1761
26_49696266 0.2517 0.6718 0.5018
26_49696285 0.2517 0.6718 0.5018
26_49696353 0.2517 0.6718 0.5018
26_49696354 0.2517 0.6718 0.5018
26_49696415 0.2517 0.6718 0.5018
26_49696487 0.2517 0.6718 0.5018
26_49696500 -0.04526 -0.8181 0.4133
26_49696533 0.2517 0.6718 0.5018
26_49696579 0.2517 0.6718 0.5018
26_49696723 0.2517 0.6718 0.5018
26_49696874 0.01969 0.07106 0.9434
26_49696875 0.2517 0.6718 0.5018
26_49696962 0.5703 0.6229 0.5334
26_49696976 -0.0887 -1.353 0.1761
26_49697003 0.2517 0.6718 0.5018
26_49697053 0.2517 0.6718 0.5018
26_49697059 -0.01712 -0.2812 0.7786
26_49697073 0.2517 0.6718 0.5018
26_49697255 0.2517 0.6718 0.5018
26_49697258 0.2517 0.6718 0.5018
26_49697279 0.2517 0.6718 0.5018
26_49697281 0.5703 0.6229 0.5334
26_49697335 -0.04526 -0.8181 0.4133
26_49697374 0.5703 0.6229 0.5334
26_49697375 0.5703 0.6229 0.5334
26_49697378 0.5703 0.6229 0.5334
26_49697448 0.0007369 0.01426 0.9886
26_49697522 0.2517 0.6718 0.5018
26_49697540 -0.03807 -0.8099 0.418
26_49697596 -0.003433 -0.06768 0.946
26_49697643 0.411 1.185 0.2359
26_49697649 0.2517 0.6718 0.5018
26_49697665 0.5703 0.6229 0.5334
26_49697685 0.4358 1.342 0.1797
26_49697815 0.2517 0.6718 0.5018
26_49697826 0.4358 1.342 0.1797
26_49697833 0.4358 1.342 0.1797
26_49697852 0.4358 1.342 0.1797
26_49697878 0.4358 1.342 0.1797
26_49697925 0.4358 1.342 0.1797
26_49697956 0.3203 1.045 0.2961
26_49697979 -0.08138 -0.95 0.3422
26_49698182 0.284 0.875 0.3816
26_49698184 0.284 0.875 0.3816
26_49698218 0.2517 0.6718 0.5018
26_49698266 0.2517 0.6718 0.5018
26_49698283 0.2517 0.6718 0.5018
26_49698359 0.2517 0.6718 0.5018
26_49698360 0.2517 0.6718 0.5018
26_49698411 0.2517 0.6718 0.5018
26_49698447 0.2517 0.6718 0.5018
26_49698449 0.2517 0.6718 0.5018
26_49698475 0.2866 0.9348 0.35
26_49698554 0.2517 0.6718 0.5018
26_49698557 0.2517 0.6718 0.5018
26_49698685 0.2517 0.6718 0.5018
26_49698752 0.2517 0.6718 0.5018
26_49698758 0.2517 0.6718 0.5018
26_49698794 -0.1039 -1.58 0.1142
26_49698804 0.2517 0.6718 0.5018
26_49698880 0.2517 0.6718 0.5018
26_49698909 -0.3517 -1.699 0.08931
26_49698970 0.2517 0.6718 0.5018
26_49698972 0.2517 0.6718 0.5018
26_49699005 0.2517 0.6718 0.5018
26_49699031 0.2517 0.6718 0.5018
26_49699186 -0.1039 -1.58 0.1142
26_49699466 -0.04968 -0.9074 0.3642
26_49699468 -0.04978 -0.9041 0.366
26_49699519 0.08031 0.3704 0.7111
26_49699682 -0.1029 -1.569 0.1168
26_49699711 0.02305 0.6404 0.5219
26_49699747 0.2517 0.6718 0.5018
26_49699755 0.2517 0.6718 0.5018
26_49699788 0.01707 0.4524 0.651
26_49700054 -0.007396 -0.1151 0.9084
26_49700146 0.2764 1.871 0.0614
26_49700289 -0.03286 -0.4904 0.6239
26_49700499 -0.03286 -0.4904 0.6239
26_49700518 -0.02496 -0.3734 0.7089
26_49700856 -0.3287 -1.665 0.096
26_49701229 -0.03286 -0.4904 0.6239
26_49701458 -0.07637 -0.898 0.3692
26_49701905 -0.6427 -0.6978 0.4854
26_49702007 0.01969 0.07106 0.9434
26_49702341 -0.09575 -2.624 0.008738
26_49702608 -0.6427 -0.6978 0.4854
26_49702611 -0.6427 -0.6978 0.4854
26_49702999 0.175 0.5715 0.5677
26_49703201 -0.09575 -2.624 0.008738
26_49703793 0.1579 0.8046 0.4211
26_49703923 -0.3517 -1.699 0.08931
26_49704155 -0.03286 -0.4904 0.6239
26_49704781 -0.6427 -0.6978 0.4854
26_49705345 -0.1029 -1.569 0.1168
26_49705502 -0.01396 -0.3613 0.7179
26_49705906 -0.03286 -0.4904 0.6239
26_49705966 -0.3517 -1.699 0.08931
26_49706802 0.01969 0.07106 0.9434
26_49706870 -0.07704 -2.126 0.03358
26_49707053 -0.07704 -2.126 0.03358
26_49707325 0.09002 1.383 0.1669
26_49708669 0.01969 0.07106 0.9434
26_49709099 -0.1029 -1.569 0.1168
26_49709576 -0.07704 -2.126 0.03358
26_49709758 -0.1029 -1.569 0.1168
26_49710001 -0.03286 -0.4904 0.6239
26_49710863 0.3421 1.289 0.1977
26_49711375 0.05288 0.4809 0.6306
26_49711384 -0.06401 -0.84 0.401
26_49711482 0.09002 1.383 0.1669
26_49711615 -0.1029 -1.569 0.1168
26_49711977 -0.03286 -0.4904 0.6239
26_49712634 -0.09575 -2.624 0.008738
26_49713490 0.2227 1.61 0.1075
26_49713811 -0.1029 -1.569 0.1168
26_49715038 -0.03286 -0.4904 0.6239
26_49715163 -0.03286 -0.4904 0.6239
26_49715641 0.1927 0.6292 0.5293
26_49715964 -0.09921 -2.472 0.0135
26_49716177 0.1994 1.844 0.0653
26_49716232 0.175 0.5715 0.5677
26_49716285 0.239 0.5814 0.561
26_49716329 -0.9647 -5.452 5.309e-08
26_49716357 -0.08174 -2.056 0.03985
26_49716525 -0.1029 -1.569 0.1168
26_49716812 -0.09921 -2.472 0.0135
26_49718375 0.05429 0.631 0.5281
26_49719893 0.2764 1.871 0.0614
26_49719944 -0.0728 -1.14 0.2545
26_49720155 -0.1028 -1.563 0.1181
26_49720868 -0.1028 -1.563 0.1181
26_49721252 0.02489 0.2428 0.8082
26_49722063 0.127 0.7523 0.4519
26_49722113 -0.3517 -1.699 0.08931
26_49722428 0.127 0.7523 0.4519
26_49722977 0.07629 2.19 0.02859
26_49723009 0.1691 1.223 0.2213
26_49723760 0.1691 1.223 0.2213
26_49723862 -0.1054 -1.606 0.1084
26_49724050 -0.3517 -1.699 0.08931
26_49724129 0.154 0.9561 0.3391
26_49724130 0.127 0.7523 0.4519
26_49725234 0.0982 1.522 0.1281
26_49725283 -0.3517 -1.699 0.08931
26_49726402 0.1579 0.8046 0.4211
26_49726723 0.5732 1.063 0.288
26_49726761 0.09514 0.5727 0.5669
26_49726864 0.2615 0.3963 0.6919
26_49726876 0.2615 0.3963 0.6919
[truncated: 11,040 more rows]
